# Supplementary material for: Determination of muscle shape deformations of the tibialis anterior during dynamic contractions using 3D ultrasound
Source: Front Bioeng Biotechnol. 2024 Jun 5;12:1388907. doi: 10.3389/fbioe.2024.1388907 (PMC11188672; doi:10.3389/fbioe.2024.1388907)
Supplement: Supplementary file 1 [file DataSheet1.zip]

Archive with 11 entries (11 files):
- Dyn_100_S06_114d.wrl
- Dyn_100_S06_118d.wrl
- Dyn_100_S06_122d.wrl
- Dyn_100_S06_126d.wrl
- Dyn_100_S06_130d.wrl
- Dyn_100_S06_134d.wrl
- Dyn_100_S06_137.5d.wrl
- Dyn_100_S06_141.5d.wrl
- Dyn_100_S06_145.5d.wrl
- Dyn_100_S06_149.5d.wrl
- Dyn_100_S06_153.5d.wrl
