# Supplementary material for: Determination of muscle shape deformations of the tibialis anterior during dynamic contractions using 3D ultrasound
Source: Front Bioeng Biotechnol. 2024 Jun 5;12:1388907. doi: 10.3389/fbioe.2024.1388907 (PMC11188672; doi:10.3389/fbioe.2024.1388907)
Supplement: Supplementary file 1 [file DataSheet1.zip › Dyn_100_S06_114d.wrl]

#VRML V2.0 utf8
Transform { children [ Shape {
 appearance Appearance { material Material {
  ambientIntensity 0.2
  diffuseColor 1.000 1.000 0.200
  specularColor 0.1 0.1 0.1
  emissiveColor 0 0 0
  shininess     0.2
  transparency  0.000
 } }
 geometry IndexedFaceSet {
  coord Coordinate { point [
   -23.05401 -118.12292 2.20331,
   -23.05401 -118.12292 2.20331,
   -21.44308 -117.94661 2.20751,
   -21.44308 -117.94661 2.20751,
   -19.89540 -117.52929 2.21516,
   -19.89540 -117.52929 2.21516,
   -18.35324 -117.08062 2.22326,
   -18.35324 -117.08062 2.22326,
   -16.94927 -116.47994 2.23342,
   -16.94927 -116.47994 2.23342,
   -23.76232 -117.92162 2.20552,
   -23.76232 -117.92162 2.20552,
   -22.34766 -118.16349 2.20344,
   -22.34766 -118.16349 2.20344,
   -20.66267 -117.73536 2.21138,
   -20.66267 -117.73536 2.21138,
   -19.11810 -117.31502 2.21907,
   -19.11810 -117.31502 2.21907,
   -17.58839 -116.84617 2.22744,
   -17.58839 -116.84617 2.22744,
   -16.18444 -115.99948 2.24119,
   -16.18444 -115.99948 2.24119,
   -14.77860 -115.09429 2.25579,
   -14.77860 -115.09429 2.25579,
   -24.67982 -117.66342 2.20834,
   -24.67982 -117.66342 2.20834,
   -23.23288 -117.53944 2.21162,
   -21.70318 -117.07060 2.22000,
   -20.17348 -116.60175 2.22837,
   -18.64378 -116.13291 2.23675,
   -17.11408 -115.66406 2.24513,
   -15.21525 -115.40187 2.25087,
   -15.21525 -115.40187 2.25087,
   -14.35765 -114.62664 2.26303,
   -14.35765 -114.62664 2.26303,
   -25.61801 -117.40283 2.21118,
   -25.61801 -117.40283 2.21118,
   -24.16352 -117.23309 2.21513,
   -22.63382 -116.76424 2.22351,
   -21.10412 -116.29540 2.23189,
   -19.57442 -115.82655 2.24026,
   -18.04472 -115.35771 2.24864,
   -16.51501 -114.88886 2.25702,
   -14.98531 -114.42002 2.26539,
   -26.56641 -117.13042 2.21418,
   -26.56641 -117.13042 2.21418,
   -25.09416 -116.92673 2.21864,
   -23.56446 -116.45789 2.22702,
   -22.03476 -115.98904 2.23540,
   -20.50506 -115.52020 2.24377,
   -18.97535 -115.05135 2.25215,
   -17.44565 -114.58251 2.26053,
   -15.91595 -114.11366 2.26891,
   -14.35004 -113.67238 2.27692,
   -14.35004 -113.67238 2.27692,
   -27.52107 -116.86215 2.21712,
   -27.52107 -116.86215 2.21712,
   -26.02480 -116.62038 2.22215,
   -24.49510 -116.15153 2.23053,
   -22.96539 -115.68269 2.23891,
   -21.43569 -115.21384 2.24729,
   -19.90599 -114.74500 2.25566,
   -18.37629 -114.27615 2.26404,
   -16.84659 -113.80731 2.27242,
   -15.31689 -113.33847 2.28080,
   -28.40463 -116.59571 2.22009,
   -28.40463 -116.59571 2.22009,
   -26.95544 -116.31402 2.22567,
   -25.42573 -115.84518 2.23404,
   -23.89603 -115.37633 2.24242,
   -22.36633 -114.90749 2.25080,
   -20.83663 -114.43865 2.25918,
   -19.30693 -113.96980 2.26755,
   -17.77723 -113.50096 2.27593,
   -16.24753 -113.03211 2.28431,
   -14.34137 -112.68719 2.29126,
   -14.34137 -112.68719 2.29126,
   -27.88607 -116.00767 2.22918,
   -26.35637 -115.53883 2.23756,
   -24.82667 -115.06998 2.24593,
   -23.29697 -114.60114 2.25431,
   -21.76727 -114.13229 2.26269,
   -20.23757 -113.66345 2.27106,
   -18.70786 -113.19460 2.27944,
   -17.17816 -112.72576 2.28782,
   -15.64846 -112.25691 2.29620,
   -14.33348 -111.87309 2.30312,
   -14.33348 -111.87309 2.30312,
   -29.09390 -116.06001 2.22719,
   -29.09390 -116.06001 2.22719,
   -27.28701 -115.23247 2.24107,
   -25.75731 -114.76363 2.24944,
   -24.22761 -114.29478 2.25782,
   -22.69791 -113.82594 2.26620,
   -21.16820 -113.35709 2.27458,
   -19.63850 -112.88825 2.28295,
   -18.10880 -112.41940 2.29133,
   -16.57910 -111.95056 2.29971,
   -15.04940 -111.48171 2.30809,
   -29.71381 -115.34602 2.23695,
   -29.71381 -115.34602 2.23695,
   -28.21765 -114.92612 2.24458,
   -26.68795 -114.45727 2.25296,
   -25.15824 -113.98843 2.26133,
   -23.62854 -113.51958 2.26971,
   -22.09884 -113.05074 2.27809,
   -20.56914 -112.58189 2.28647,
   -19.03944 -112.11305 2.29484,
   -17.50974 -111.64420 2.30322,
   -15.98004 -111.17536 2.31160,
   -14.34677 -110.67637 2.32052,
   -14.34677 -110.67637 2.32052,
   -29.14829 -114.61976 2.24809,
   -27.61858 -114.15092 2.25647,
   -26.08888 -113.68207 2.26485,
   -24.55918 -113.21323 2.27322,
   -23.02948 -112.74438 2.28160,
   -21.49978 -112.27554 2.28998,
   -19.97008 -111.80669 2.29835,
   -18.44038 -111.33785 2.30673,
   -16.91067 -110.86900 2.31511,
   -15.38097 -110.40016 2.32349,
   -30.32570 -114.63275 2.24670,
   -30.32570 -114.63275 2.24670,
   -28.54922 -113.84456 2.25998,
   -27.01952 -113.37572 2.26836,
   -25.48982 -112.90687 2.27673,
   -23.96012 -112.43803 2.28511,
   -22.43042 -111.96918 2.29349,
   -20.90071 -111.50034 2.30187,
   -19.37101 -111.03150 2.31024,
   -17.84131 -110.56265 2.31862,
   -16.31161 -110.09381 2.32700,
   -14.81390 -109.76194 2.33335,
   -14.81390 -109.76194 2.33335,
   -30.86037 -113.95840 2.25597,
   -30.86037 -113.95840 2.25597,
   -29.47986 -113.53821 2.26349,
   -27.95016 -113.06936 2.27187,
   -26.42046 -112.60052 2.28025,
   -24.89076 -112.13167 2.28862,
   -23.36105 -111.66283 2.29700,
   -21.83135 -111.19399 2.30538,
   -20.30165 -110.72514 2.31376,
   -18.77195 -110.25630 2.32213,
   -17.24225 -109.78745 2.33051,
   -15.71255 -109.31861 2.33889,
   -30.82139 -113.09659 2.26855,
   -30.82139 -113.09659 2.26855,
   -28.88080 -112.76301 2.27538,
   -27.35109 -112.29417 2.28376,
   -25.82139 -111.82532 2.29214,
   -24.29169 -111.35648 2.30051,
   -22.76199 -110.88763 2.30889,
   -21.23229 -110.41879 2.31727,
   -19.70259 -109.94994 2.32564,
   -18.17289 -109.48110 2.33402,
   -16.64318 -109.01225 2.34240,
   -15.36217 -108.86522 2.34584,
   -15.36217 -108.86522 2.34584,
   -29.81143 -112.45666 2.27889,
   -28.28173 -111.98781 2.28727,
   -26.75203 -111.51897 2.29565,
   -25.22233 -111.05012 2.30402,
   -23.69263 -110.58128 2.31240,
   -22.16293 -110.11243 2.32078,
   -20.63322 -109.64359 2.32916,
   -19.10352 -109.17474 2.33753,
   -17.57382 -108.70590 2.34591,
   -15.77796 -108.19209 2.35521,
   -15.77796 -108.19209 2.35521,
   -30.65393 -112.17149 2.28219,
   -30.65393 -112.17149 2.28219,
   -29.21237 -111.68146 2.29078,
   -27.68267 -111.21261 2.29916,
   -26.15297 -110.74377 2.30754,
   -24.62327 -110.27492 2.31591,
   -23.09356 -109.80608 2.32429,
   -21.56386 -109.33723 2.33267,
   -20.03416 -108.86839 2.34105,
   -18.50446 -108.39954 2.34942,
   -16.97476 -107.93070 2.35780,
   -30.48897 -111.26122 2.29560,
   -30.48897 -111.26122 2.29560,
   -28.61331 -110.90626 2.30267,
   -27.08360 -110.43741 2.31105,
   -25.55390 -109.96857 2.31943,
   -24.02420 -109.49972 2.32780,
   -22.49450 -109.03088 2.33618,
   -20.96480 -108.56203 2.34456,
   -19.43510 -108.09319 2.35293,
   -17.90540 -107.62435 2.36131,
   -16.40264 -107.18572 2.36922,
   -16.40264 -107.18572 2.36922,
   -29.54394 -110.59990 2.30618,
   -28.01424 -110.13106 2.31456,
   -26.48454 -109.66221 2.32294,
   -24.95484 -109.19337 2.33131,
   -23.42514 -108.72452 2.33969,
   -21.89544 -108.25568 2.34807,
   -20.36574 -107.78684 2.35645,
   -18.83603 -107.31799 2.36482,
   -17.08621 -106.54885 2.37779,
   -17.08621 -106.54885 2.37779,
   -30.32520 -110.35950 2.30889,
   -30.32520 -110.35950 2.30889,
   -28.94488 -109.82470 2.31807,
   -27.41518 -109.35586 2.32645,
   -25.88548 -108.88702 2.33483,
   -24.35578 -108.41817 2.34320,
   -22.82607 -107.94933 2.35158,
   -21.29637 -107.48048 2.35996,
   -19.76667 -107.01164 2.36834,
   -18.21352 -106.41966 2.37853,
   -18.21352 -106.41966 2.37853,
   -29.86958 -109.52310 2.32152,
   -29.86958 -109.52310 2.32152,
   -28.34582 -109.04951 2.32996,
   -26.81612 -108.58066 2.33834,
   -25.28641 -108.11182 2.34672,
   -23.75671 -107.64297 2.35509,
   -22.22701 -107.17413 2.36347,
   -20.69731 -106.70528 2.37185,
   -19.07376 -106.32078 2.37909,
   -19.07376 -106.32078 2.37909,
   -29.14679 -108.87075 2.33175,
   -29.14679 -108.87075 2.33175,
   -27.90351 -107.76300 2.34913,
   -27.90351 -107.76300 2.34913,
   -26.21705 -107.80546 2.35023,
   -24.68735 -107.33662 2.35860,
   -23.15765 -106.86777 2.36698,
   -21.67139 -106.03007 2.38068,
   -21.67139 -106.03007 2.38068,
   -20.14274 -106.19640 2.37982,
   -20.14274 -106.19640 2.37982,
   -28.40128 -108.20871 2.34214,
   -28.40128 -108.20871 2.34214,
   -27.36103 -107.27813 2.35674,
   -27.36103 -107.27813 2.35674,
   -25.61799 -107.03026 2.36212,
   -24.03195 -106.23162 2.37535,
   -24.03195 -106.23162 2.37535,
   -22.55995 -106.09031 2.37890,
   -22.55995 -106.09031 2.37890,
   -20.87873 -106.11351 2.38027,
   -20.87873 -106.11351 2.38027,
   -26.58812 -106.59314 2.36749,
   -26.58812 -106.59314 2.36749,
   -24.98407 -106.31507 2.37317,
   -24.98407 -106.31507 2.37317,
   -23.37218 -106.16800 2.37695,
   -23.37218 -106.16800 2.37695,
   -25.81219 -106.39681 2.37114,
   -25.81219 -106.39681 2.37114,
   -22.19138 -118.11343 2.99185,
   -20.64707 -117.83304 3.00314,
   -19.05354 -117.42272 3.04470,
   -17.57459 -116.94135 3.03552,
   -16.10764 -116.18793 3.02754,
   -23.03348 -118.11378 3.01154,
   -21.42092 -118.00511 3.00424,
   -19.86153 -117.63771 3.00833,
   -18.32008 -117.20126 3.01697,
   -16.66842 -116.50528 3.02587,
   -15.43373 -115.75550 3.02330,
   -24.07294 -117.91387 3.02560,
   -14.63667 -115.07661 2.96416,
   -25.01791 -117.67832 3.03388,
   -14.21847 -114.27030 3.03595,
   -25.94509 -117.41334 2.83777,
   -13.96662 -113.54064 3.44747,
   -26.81085 -117.17637 2.87738,
   -14.11483 -113.11722 2.86018,
   -27.85582 -116.84962 3.01410,
   -14.03258 -112.34974 3.13561,
   -28.82384 -116.37694 3.07263,
   -29.45943 -115.83613 2.98569,
   -14.12813 -111.22581 3.06472,
   -30.20850 -115.03531 3.11093,
   -14.40520 -110.18734 3.14719,
   -30.65765 -114.40163 3.04668,
   -14.93972 -109.14048 3.14898,
   -30.90480 -113.47263 3.07839,
   -30.85590 -112.66583 2.98086,
   -15.48373 -108.19598 3.25641,
   -15.87750 -107.58816 3.15981,
   -30.69762 -111.69119 3.03327,
   -30.48637 -110.81068 3.11988,
   -16.65560 -106.78197 3.21888,
   -17.48050 -106.38018 3.21199,
   -30.15054 -109.93889 3.12490,
   -29.41778 -108.99665 3.12083,
   -20.06368 -106.00763 3.17239,
   -18.46711 -106.14866 3.30143,
   -29.87704 -109.52335 3.11920,
   -28.70294 -108.35276 3.05144,
   -20.79627 -105.97786 3.04007,
   -19.47684 -106.05806 3.17018,
   -27.95436 -107.69280 3.14499,
   -25.01565 -106.27906 3.17097,
   -23.28813 -106.05718 3.05740,
   -21.78487 -105.92181 3.18431,
   -27.19251 -107.03540 3.22851,
   -25.81244 -106.43986 3.16334,
   -24.20509 -106.15406 3.15620,
   -22.59714 -105.97062 3.17599,
   -26.55966 -106.68131 3.17033,
   -19.05835 -117.54062 3.80654,
   -17.53511 -117.05613 3.82278,
   -22.85718 -118.15099 3.80543,
   -21.40845 -118.06413 3.79723,
   -19.86588 -117.75484 3.84860,
   -18.28949 -117.31770 3.81771,
   -16.79309 -116.74602 3.83816,
   -15.35399 -115.93195 3.83083,
   -23.77552 -118.04289 3.79880,
   -22.19128 -118.14694 3.80627,
   -20.61820 -117.92103 3.80075,
   -15.95848 -116.27734 3.67377,
   -14.73138 -115.41498 3.86798,
   -24.78595 -117.84201 3.90760,
   -14.16470 -114.67896 3.89450,
   -25.67051 -117.61164 3.84502,
   -13.87159 -113.91204 3.99966,
   -26.56756 -117.35752 3.79008,
   -27.52445 -117.04844 3.79325,
   -13.78358 -112.87043 3.88198,
   -28.44054 -116.66381 3.81480,
   -29.12946 -116.28482 3.98488,
   -13.82400 -111.71332 3.91620,
   -13.95802 -110.94842 3.99547,
   -29.88656 -115.58296 3.77087,
   -14.15725 -110.63402 3.54946,
   -30.45775 -114.95134 3.99415,
   -14.17499 -110.22664 4.04322,
   -14.45749 -109.62956 3.92738,
   -30.86215 -113.96690 3.78450,
   -15.04960 -108.55399 3.93369,
   -31.00276 -112.95216 3.85381,
   -30.91574 -112.14013 3.83124,
   -15.63640 -107.61859 4.08559,
   -16.16164 -107.03651 3.98433,
   -30.70090 -111.21713 3.88647,
   -30.37402 -110.34599 3.90534,
   -16.88674 -106.45794 4.12324,
   -29.90322 -109.55275 3.91832,
   -19.11537 -105.90736 3.85600,
   -17.68071 -106.13016 4.12638,
   -29.21399 -108.76422 3.89392,
   -20.11719 -105.80980 3.95175,
   -18.40497 -105.98939 3.97491,
   -28.54305 -108.13198 3.93216,
   -27.42373 -107.22917 3.95062,
   -24.24102 -106.07689 3.96824,
   -22.53773 -105.86125 3.86294,
   -21.05850 -105.76926 4.01873,
   -27.97814 -107.65581 3.94129,
   -26.53928 -106.71186 3.97825,
   -25.01729 -106.22979 3.94921,
   -23.40992 -105.94653 3.95901,
   -21.82538 -105.79452 3.98107,
   -25.80791 -106.43471 3.97132,
   -19.81220 -117.83904 4.59701,
   -18.25918 -117.42797 4.60676,
   -16.74657 -116.88203 4.61270,
   -22.19333 -118.19278 4.59286,
   -20.60867 -118.00437 4.58801,
   -19.02663 -117.64625 4.60796,
   -17.49657 -117.17806 4.61103,
   -16.02850 -116.54242 4.62818,
   -14.66411 -115.62572 4.65746,
   -23.03808 -118.17953 4.61673,
   -21.39079 -118.12749 4.59799,
   -15.22556 -116.02840 4.48940,
   -14.16292 -115.06296 4.69059,
   -24.08825 -118.03066 4.42918,
   -13.77688 -114.42828 4.83382,
   -25.02374 -117.85552 4.59164,
   -25.94558 -117.63161 4.59177,
   -13.60015 -113.45357 4.64542,
   -26.90280 -117.36221 4.59474,
   -27.89956 -117.00756 4.60548,
   -13.56933 -112.22753 4.59115,
   -28.80250 -116.57245 4.62455,
   -13.60820 -111.55981 4.82163,
   -29.61004 -116.00108 4.61674,
   -30.27619 -115.32422 4.62038,
   -13.89473 -110.55479 4.72517,
   -30.77656 -114.50272 4.65071,
   -14.22646 -109.65407 4.78815,
   -14.56502 -109.00147 4.72121,
   -31.07120 -113.48119 4.66460,
   -15.20056 -107.98223 4.72830,
   -31.09582 -112.55889 4.66701,
   -30.92553 -111.64575 4.65669,
   -15.98738 -106.98901 4.84091,
   -30.57369 -110.65103 4.61666,
   -16.55211 -106.52306 4.76527,
   -17.64960 -105.97294 4.80241,
   -30.20678 -109.95303 4.71662,
   -29.48108 -109.00689 4.71596,
   -18.29802 -105.84721 4.64666,
   -17.25187 -106.11253 4.82196,
   -29.89391 -109.50768 4.71394,
   -28.72988 -108.24724 4.72416,
   -21.03029 -105.62425 4.77233,
   -19.33302 -105.67523 4.73871,
   -28.00189 -107.63646 4.74245,
   -23.47310 -105.85770 4.76671,
   -21.82853 -105.67873 4.65144,
   -20.26907 -105.59749 4.89233,
   -27.18685 -107.06112 4.74489,
   -25.82215 -106.41647 4.76226,
   -24.26699 -106.00167 4.76366,
   -22.67122 -105.74156 4.76928,
   -26.53739 -106.70901 4.77081,
   -25.05404 -106.18253 4.76645,
   -20.57987 -118.08306 5.39250,
   -19.00594 -117.74615 5.39680,
   -17.46127 -117.32171 5.55609,
   -15.96083 -116.68671 5.40432,
   -22.92768 -118.26012 5.57650,
   -21.38648 -118.19532 5.40183,
   -19.78699 -117.93099 5.39701,
   -18.23114 -117.52333 5.31430,
   -16.71406 -117.03242 5.40234,
   -15.26154 -116.30032 5.43276,
   -14.03274 -115.27216 5.49986,
   -23.78180 -118.16328 5.44095,
   -22.16658 -118.24978 5.40048,
   -14.51093 -115.71839 5.34633,
   -13.73053 -114.82954 5.53566,
   -24.71075 -117.99304 5.34566,
   -25.68301 -117.77277 5.37884,
   -13.45365 -114.02735 5.45809,
   -26.64258 -117.51106 5.38775,
   -13.21109 -113.34422 5.85311,
   -27.55755 -117.21964 5.40016,
   -13.35531 -112.93878 5.29304,
   -28.52449 -116.81079 5.42448,
   -13.35558 -112.23529 5.40240,
   -29.26297 -116.39228 5.41099,
   -13.53727 -111.05600 5.54424,
   -30.06462 -115.69165 5.27366,
   -30.60796 -115.05977 5.45019,
   -13.89489 -109.99345 5.54810,
   -31.05205 -114.04140 5.37493,
   -14.32096 -109.02210 5.63979,
   -14.70448 -108.44192 5.41472,
   -31.22982 -112.98499 5.47380,
   -31.12940 -112.18217 5.29351,
   -15.37276 -107.47075 5.49401,
   -30.84537 -111.13057 5.37881,
   -16.11714 -106.65469 5.56956,
   -30.47146 -110.31966 5.50797,
   -16.69716 -106.21057 5.60624,
   -29.95165 -109.55061 5.51366,
   -17.63565 -105.80063 5.51776,
   -29.27153 -108.76364 5.49986,
   -20.23509 -105.45237 5.56365,
   -18.54286 -105.56954 5.59710,
   -28.58278 -108.09972 5.52670,
   -27.45748 -107.22781 5.54646,
   -22.71129 -105.63450 5.57030,
   -21.09203 -105.46941 5.54682,
   -19.57240 -105.46945 5.55975,
   -27.99856 -107.61987 5.53663,
   -26.53507 -106.70087 5.41254,
   -25.08630 -106.13197 5.57420,
   -23.50280 -105.76462 5.56114,
   -21.93089 -105.53349 5.57487,
   -25.82819 -106.38063 5.56735,
   -24.29711 -105.92777 5.56343,
   -21.35684 -118.26302 6.19140,
   -19.76823 -118.01969 6.18868,
   -18.21369 -117.64498 6.18295,
   -16.73127 -117.19691 6.32071,
   -15.19423 -116.46805 6.20754,
   -22.15074 -118.31080 6.19881,
   -20.55731 -118.16385 6.20634,
   -19.07549 -117.84941 6.05060,
   -17.43625 -117.41469 6.20779,
   -15.93217 -116.86713 6.22075,
   -14.53564 -116.02806 6.24516,
   -23.05490 -118.29067 6.19696,
   -13.83482 -115.30204 6.13928,
   -24.05743 -118.17488 6.18796,
   -13.32965 -114.51382 6.29033,
   -26.65237 -117.58042 6.18664,
   -25.04706 -117.99134 6.18397,
   -13.07961 -113.75458 6.44111,
   -27.32842 -117.36941 6.19131,
   -25.95081 -117.77849 6.18386,
   -28.23369 -117.02738 6.20332,
   -13.06446 -112.70489 6.27883,
   -28.96162 -116.68555 6.21755,
   -13.20729 -111.61261 6.26922,
   -29.72902 -116.17525 6.22407,
   -30.35409 -115.57682 6.16038,
   -13.51941 -110.47513 6.30982,
   -31.00683 -114.56307 6.25679,
   -13.96451 -109.42066 6.31063,
   -31.12454 -114.09758 5.88899,
   -31.22862 -114.13842 6.57882,
   -31.28289 -113.63865 6.22251,
   -14.53951 -108.36667 6.28744,
   -14.93573 -107.79903 6.17523,
   -31.31710 -112.60926 6.24271,
   -31.11162 -111.63071 6.23210,
   -15.59317 -106.93300 6.34345,
   -30.75665 -110.74541 6.28946,
   -16.29288 -106.22543 6.55484,
   -30.32070 -110.01131 6.30656,
   -29.51201 -108.99385 6.31141,
   -16.98799 -105.83541 6.42439,
   -29.92658 -109.47919 6.30778,
   -28.76784 -108.25319 6.17605,
   -19.24122 -105.31160 6.26295,
   -17.82493 -105.53540 6.36108,
   -28.08487 -107.66637 6.35065,
   -21.95478 -105.40478 6.37711,
   -20.29517 -105.26918 6.35074,
   -18.59237 -105.36128 6.36718,
   -27.27317 -107.09588 6.34427,
   -25.74406 -106.31448 6.21380,
   -24.33279 -105.85185 6.37961,
   -22.73421 -105.52397 6.35291,
   -21.19778 -105.30095 6.48213,
   -26.53915 -106.67166 6.35661,
   -25.09744 -106.07276 6.36151,
   -23.54060 -105.67291 6.36332,
   -22.14005 -118.37549 6.99250,
   -20.54182 -118.24200 6.98472,
   -18.96157 -117.93831 6.97056,
   -17.40237 -117.53085 7.00086,
   -15.87026 -116.99115 7.05244,
   -14.45695 -116.22053 7.02306,
   -22.93738 -118.36167 6.98086,
   -21.33756 -118.33602 7.01427,
   -19.88822 -118.11800 6.85101,
   -18.17567 -117.74761 6.99436,
   -16.64173 -117.28021 7.00100,
   -15.09354 -116.59158 6.89051,
   -13.82267 -115.67712 7.05055,
   -23.77052 -118.27868 6.97068,
   -13.27006 -115.03143 7.17609,
   -24.76065 -118.11290 6.97290,
   -12.93821 -114.24641 7.19063,
   -25.69394 -117.91170 6.98442,
   -26.69798 -117.64911 6.99850,
   -12.83431 -113.24811 7.06177,
   -27.67914 -117.34025 7.01056,
   -28.62022 -116.95671 7.03417,
   -12.88922 -112.03004 7.10788,
   -29.39690 -116.52990 7.01191,
   -12.90907 -111.49520 7.45256,
   -30.14223 -115.95099 7.00381,
   -13.15386 -111.09115 6.93063,
   -13.24641 -110.54733 7.27868,
   -30.74957 -115.24702 6.98843,
   -13.53711 -109.98588 7.02646,
   -31.19616 -114.44846 7.05732,
   -14.07732 -108.83946 7.09746,
   -31.40389 -113.74520 7.07903,
   -31.45693 -113.00648 7.06305,
   -14.68964 -107.82563 7.09877,
   -15.11376 -107.27846 6.96987,
   -31.32600 -112.03853 7.06075,
   -31.01073 -111.13687 7.04567,
   -15.80908 -106.46042 7.16273,
   -30.55427 -110.28331 7.10787,
   -30.01867 -109.55629 7.10161,
   -16.49156 -105.89537 7.24264,
   -29.33585 -108.80048 7.10481,
   -18.51892 -105.19626 7.07765,
   -17.20863 -105.47623 7.40333,
   -28.65254 -108.13518 7.14520,
   -27.28960 -107.08685 7.14647,
   -21.18796 -105.17047 7.17321,
   -19.46151 -105.08704 7.19020,
   -17.85400 -105.30505 7.20053,
   -27.85815 -107.48439 7.13539,
   -26.57780 -106.65500 7.16343,
   -24.98557 -105.97995 7.01079,
   -23.59591 -105.57877 7.19538,
   -21.98207 -105.27506 7.15304,
   -20.42581 -105.08464 7.28632,
   -25.83485 -106.29748 7.14698,
   -24.36296 -105.75647 7.38600,
   -22.78898 -105.41329 7.16794,
   -17.37311 -117.64822 7.79878,
   -21.32081 -118.40648 7.78451,
   -19.74082 -118.18960 7.76503,
   -18.14182 -117.85292 7.79639,
   -16.61282 -117.41231 7.78554,
   -15.10325 -116.79856 7.78306,
   -13.74752 -115.92312 7.84282,
   -22.15857 -118.44237 7.79695,
   -20.66129 -118.32834 7.69245,
   -18.93286 -118.03278 7.78509,
   -15.84744 -117.13270 7.79378,
   -14.37931 -116.37311 7.68308,
   -13.22654 -115.41483 7.98351,
   -24.77717 -118.17092 7.77833,
   -23.05406 -118.41263 7.78963,
   -12.83608 -114.75866 7.99568,
   -25.49571 -118.02232 7.77703,
   -24.09175 -118.29145 7.78118,
   -26.43483 -117.78963 7.77840,
   -12.66781 -113.92027 7.80275,
   -27.36220 -117.51729 7.78350,
   -28.29831 -117.19313 7.93344,
   -12.63593 -112.73656 7.71779,
   -29.07346 -116.83178 7.88746,
   -12.66689 -112.01942 7.94273,
   -29.86573 -116.29626 7.72053,
   -12.95447 -110.91773 7.89570,
   -30.54685 -115.68581 7.80073,
   -13.35569 -109.85881 7.91574,
   -31.10237 -114.88107 7.71769,
   -13.70348 -109.23894 7.76620,
   -31.41159 -114.21017 7.86970,
   -14.21860 -108.26554 7.89084,
   -31.59439 -113.25798 8.00280,
   -31.51585 -112.46821 7.85868,
   -14.85947 -107.30971 7.89142,
   -31.24872 -111.54060 7.75005,
   -15.31816 -106.75760 7.80738,
   -30.87334 -110.73094 7.88491,
   -16.03132 -106.01297 8.00741,
   -30.40659 -110.02515 7.89831,
   -29.34455 -108.79798 7.91007,
   -16.74356 -105.57245 7.88253,
   -29.83599 -109.32450 7.90359,
   -28.82639 -108.28588 7.91733,
   -17.78564 -105.14651 7.89387,
   -28.11848 -107.67226 7.94694,
   -20.41302 -104.94159 7.96508,
   -18.72359 -104.95358 7.96440,
   -27.29855 -107.06961 7.94444,
   -25.87396 -106.27021 7.95929,
   -24.38290 -105.70602 7.95809,
   -22.81935 -105.32630 7.76597,
   -21.23660 -105.01780 7.96202,
   -19.70712 -104.88596 8.07325,
   -26.56294 -106.61768 7.95002,
   -25.13751 -105.96477 7.94703,
   -23.61831 -105.47567 8.02900,
   -22.10331 -105.12578 8.12146,
   -18.12078 -117.95846 8.58647,
   -16.57155 -117.54273 8.59344,
   -15.06131 -116.97016 8.59436,
   -22.11169 -118.50903 8.58427,
   -20.53851 -118.39303 8.55012,
   -18.90692 -118.12809 8.58285,
   -17.33104 -117.76347 8.59395,
   -15.78983 -117.27034 8.57572,
   -14.35872 -116.60469 8.62110,
   -13.08546 -115.57749 8.67526,
   -22.91204 -118.48721 8.58826,
   -21.36535 -118.47043 8.46296,
   -19.70382 -118.27314 8.57842,
   -13.61545 -116.05547 8.52574,
   -12.79623 -115.18669 8.71112,
   -23.83655 -118.39379 8.57945,
   -24.81660 -118.23220 8.58342,
   -12.50589 -114.37453 8.55739,
   -25.80221 -118.02391 8.59719,
   -12.28915 -113.56639 8.83344,
   -26.70144 -117.79526 8.55282,
   -12.45457 -113.15235 8.27002,
   -27.60090 -117.51820 8.44191,
   -12.38346 -112.55757 8.62285,
   -28.61776 -117.14167 8.59536,
   -29.49205 -116.67989 8.55962,
   -12.58777 -111.40857 8.70809,
   -30.24849 -116.12567 8.55237,
   -12.95207 -110.34185 8.70967,
   -30.92311 -115.38582 8.51285,
   -31.35076 -114.70221 8.64109,
   -13.41730 -109.33162 8.69445,
   -13.81231 -108.70008 8.51491,
   -31.64044 -113.78720 8.73855,
   -31.67268 -112.88156 8.66402,
   -14.38067 -107.71430 8.68417,
   -31.48772 -111.96837 8.60101,
   -15.06135 -106.78770 8.69508,
   -31.15147 -111.13232 8.67247,
   -15.53791 -106.25623 8.65824,
   -30.66184 -110.32116 8.62982,
   -30.05769 -109.53765 8.69633,
   -16.27682 -105.59009 8.82683,
   -29.35288 -108.78356 8.70556,
   -17.04034 -105.16692 8.82421,
   -28.62867 -108.09051 8.79592,
   -19.62937 -104.73194 8.75709,
   -17.97760 -104.86980 8.79300,
   -27.88654 -107.47451 8.73120,
   -26.61551 -106.60764 8.75699,
   -25.16278 -105.91046 8.75577,
   -23.64459 -105.39276 8.75931,
   -22.08751 -105.01170 8.77386,
   -20.46672 -104.77002 8.74939,
   -18.94760 -104.71092 8.90189,
   -27.30611 -107.05144 8.74231,
   -25.88757 -106.22859 8.75531,
   -24.40601 -105.63270 8.74213,
   -22.86809 -105.18555 8.76083,
   -21.34535 -104.85367 8.90044,
   -18.88456 -118.22303 9.37769,
   -17.30410 -117.90478 9.54790,
   -15.76098 -117.46475 9.61472,
   -14.29197 -116.77687 9.40122,
   -21.24055 -118.53882 9.34839,
   -19.67081 -118.35966 9.38552,
   -18.08344 -118.06493 9.40269,
   -16.55508 -117.66095 9.28674,
   -15.02546 -117.15047 9.40404,
   -13.61560 -116.34901 9.44514,
   -23.48832 -118.50074 9.37854,
   -22.08918 -118.57808 9.39932,
   -20.48386 -118.46943 9.37477,
   -12.91077 -115.66946 9.34833,
   -24.54879 -118.34798 9.37161,
   -22.92261 -118.55240 9.38269,
   -12.38146 -114.85979 9.41039,
   -25.50561 -118.15531 9.37008,
   -12.14150 -114.11390 9.47168,
   -26.40856 -117.95295 9.53175,
   -27.33957 -117.67529 9.35667,
   -12.08122 -113.03285 9.48953,
   -28.31871 -117.33985 9.37983,
   -29.18461 -116.95766 9.38237,
   -12.25459 -111.95110 9.40932,
   -29.94698 -116.50255 9.39505,
   -12.56573 -110.77450 9.52937,
   -30.69489 -115.85917 9.39574,
   -31.17369 -115.27457 9.38546,
   -13.02412 -109.75106 9.46454,
   -31.60827 -114.33672 9.41000,
   -13.54842 -108.73918 9.48636,
   -13.95539 -108.13032 9.32913,
   -31.80172 -113.29402 9.50999,
   -31.70332 -112.42148 9.42028,
   -14.55241 -107.18179 9.49713,
   -31.41804 -111.54744 9.46043,
   -15.26923 -106.28163 9.53180,
   -30.96842 -110.67912 9.60726,
   -15.75343 -105.80956 9.45712,
   -30.51647 -110.08052 9.48689,
   -29.86765 -109.31077 9.49831,
   -28.84296 -108.27424 9.51321,
   -16.47261 -105.20051 9.73289,
   -29.35766 -108.77702 9.50570,
   -28.06894 -107.59817 9.55353,
   -18.85570 -104.55716 9.56434,
   -17.28840 -104.85625 9.58262,
   -27.32116 -107.03539 9.54634,
   -25.90832 -106.19019 9.55430,
   -24.43894 -105.55903 9.55541,
   -21.34495 -104.72228 9.57794,
   -19.67819 -104.54286 9.53938,
   -18.11080 -104.59916 9.75607,
   -26.59187 -106.56242 9.54316,
   -25.15217 -105.83644 9.58789,
   -23.68166 -105.29929 9.56548,
   -22.13179 -104.87903 9.57640,
   -20.59678 -104.58575 9.68922,
   -22.90899 -105.07392 9.56521,
   -19.66018 -118.44746 10.17118,
   -17.97148 -118.16960 10.30533,
   -16.51389 -117.79998 10.18378,
   -15.04853 -117.33396 10.28791,
   -13.53502 -116.53299 10.20475,
   -21.93503 -118.64370 10.17599,
   -20.43989 -118.54946 10.19670,
   -18.84385 -118.32039 10.19011,
   -17.27946 -117.99680 10.18531,
   -15.73689 -117.55994 10.18662,
   -14.24282 -116.93814 10.09349,
   -12.92090 -116.03479 10.21944,
   -22.90412 -118.61604 10.17928,
   -21.26733 -118.61787 10.17459,
   -12.32629 -115.37745 10.32360,
   -23.85982 -118.51519 10.18039,
   -11.95302 -114.57868 10.33413,
   -24.87120 -118.34994 10.19318,
   -25.72947 -118.15929 10.04969,
   -11.86770 -113.74572 10.18209,
   -26.72454 -117.92674 10.16858,
   -28.77661 -117.25400 10.18901,
   -27.65700 -117.65816 10.17387,
   -11.94092 -112.42237 10.17038,
   -28.33359 -117.41978 10.18300,
   -11.93271 -111.83569 10.60721,
   -29.61063 -116.81831 10.08869,
   -12.18521 -111.44048 10.10003,
   -30.37805 -116.29997 10.17687,
   -12.33534 -110.76989 10.39389,
   -31.04276 -115.64942 10.20106,
   -12.66895 -110.16468 10.12747,
   -31.53951 -114.86768 10.23292,
   -13.13103 -109.16290 10.26846,
   -31.88583 -113.72088 10.27420,
   -13.70378 -108.16780 10.27930,
   -14.11828 -107.57043 10.15425,
   -31.89369 -112.80947 10.30930,
   -31.66540 -111.95520 10.23720,
   -14.75141 -106.65150 10.29690,
   -31.24623 -111.06309 10.26267,
   -30.73146 -110.28906 10.28565,
   -15.45317 -105.83182 10.36161,
   -30.10273 -109.53076 10.27912,
   -16.10560 -105.25150 10.40426,
   -29.36887 -108.76383 10.30338,
   -28.63615 -108.07029 10.31783,
   -18.11258 -104.42773 10.39302,
   -16.78562 -104.83140 10.42941,
   -27.96596 -107.49149 10.47734,
   -26.65722 -106.56170 10.35059,
   -20.58936 -104.43722 10.36844,
   -18.90897 -104.34638 10.36167,
   -17.44881 -104.52836 10.59841,
   -27.32382 -107.01262 10.33817,
   -25.89750 -106.12969 10.38490,
   -24.46932 -105.48286 10.36698,
   -22.95446 -104.95822 10.37876,
   -21.39246 -104.56946 10.37238,
   -19.86508 -104.33506 10.47826,
   -25.20739 -105.79645 10.35249,
   -23.71335 -105.20561 10.35720,
   -22.17769 -104.74705 10.37273,
   -20.44378 -118.62977 10.96768,
   -18.71743 -118.41642 11.10161,
   -17.24451 -118.11204 10.97388,
   -15.71937 -117.70969 11.00329,
   -14.19437 -117.10848 10.98632,
   -12.81133 -116.24403 11.01938,
   -22.89345 -118.68041 10.97526,
   -21.25035 -118.69058 10.96072,
   -19.62154 -118.53692 10.97850,
   -18.03755 -118.27680 10.97421,
   -16.46961 -117.92298 10.98412,
   -14.94145 -117.43030 10.98501,
   -13.44807 -116.68798 10.89171,
   -12.27030 -115.75046 11.18188,
   -23.53511 -118.61950 10.97110,
   -22.12597 -118.70097 10.85715,
   -11.79531 -114.98562 11.20643,
   -24.55980 -118.46770 10.96516,
   -25.51215 -118.28066 10.99176,
   -11.61398 -114.14498 11.03044,
   -26.43117 -118.06019 10.94105,
   -11.52021 -113.36193 11.22070,
   -27.45078 -117.78315 10.96270,
   -11.71404 -112.95845 10.69485,
   -28.37168 -117.49357 10.98604,
   -11.69849 -112.36811 11.01693,
   -29.25254 -117.12662 10.98991,
   -29.98362 -116.71500 10.93100,
   -11.97722 -111.24493 11.06137,
   -30.84074 -115.99232 10.82487,
   -12.37473 -110.20720 11.10718,
   -31.38329 -115.39999 11.01978,
   -12.74662 -109.64636 10.81790,
   -31.87118 -114.35021 10.95732,
   -13.27527 -108.57461 11.06774,
   -32.04255 -113.28604 11.06290,
   -13.85194 -107.63895 11.09188,
   -31.89978 -112.38740 11.04878,
   -14.28243 -107.06113 10.92226,
   -31.60784 -111.66076 11.05542,
   -14.98428 -106.11319 11.09267,
   -31.05831 -110.68638 11.09125,
   -30.55254 -110.03575 11.09830,
   -15.58966 -105.42192 11.26103,
   -29.88395 -109.27695 11.09340,
   -28.88030 -108.27601 11.10873,
   -16.25521 -104.92212 11.18419,
   -29.37248 -108.75288 11.10127,
   -28.16687 -107.64428 11.12070,
   -17.19614 -104.45191 11.16701,
   -27.37827 -107.02163 11.14478,
   -25.94388 -106.10577 11.14967,
   -19.82102 -104.17209 11.15728,
   -18.11648 -104.21691 11.16543,
   -26.63176 -106.51484 11.13994,
   -25.22702 -105.73446 11.16913,
   -23.74037 -105.10561 11.17074,
   -22.21299 -104.64301 10.98573,
   -20.63731 -104.26401 11.14713,
   -19.10477 -104.12337 11.23683,
   -24.49562 -105.40765 11.15348,
   -22.91451 -104.80084 11.29404,
   -21.49667 -104.39788 11.31178,
   -17.21709 -118.23030 11.77610,
   -15.66289 -117.83616 11.78059,
   -19.37826 -118.59638 11.76360,
   -17.98087 -118.38231 11.79623,
   -16.45927 -118.05559 11.76779,
   -14.91949 -117.57961 11.73136,
   -13.42138 -116.90293 11.78805,
   -21.99531 -118.77591 11.71512,
   -20.46051 -118.70984 11.72388,
   -18.80994 -118.51523 11.76552,
   -14.15403 -117.27860 11.78634,
   -12.68134 -116.37445 11.68444,
   -11.84978 -115.55470 11.87825,
   -22.90106 -118.74296 11.77848,
   -21.22948 -118.76540 11.76774,
   -12.12788 -115.89981 11.84352,
   -23.84530 -118.63573 11.73732,
   -11.49338 -114.71834 11.78307,
   -24.79011 -118.47227 11.64106,
   -11.32444 -113.98732 11.88021,
   -27.41600 -117.86561 11.76614,
   -25.79503 -118.27771 11.76093,
   -28.16040 -117.63331 11.77349,
   -26.74351 -118.05181 11.76272,
   -11.33935 -112.87677 11.93088,
   -28.91543 -117.36380 11.78291,
   -29.71445 -116.98549 11.78665,
   -11.59832 -111.75578 11.84988,
   -30.47905 -116.47914 11.72017,
   -12.01329 -110.60602 11.80871,
   -31.12954 -115.89674 11.72827,
   -12.39765 -109.69478 12.00248,
   -31.77549 -114.97854 11.82558,
   -12.87306 -108.98921 11.73718,
   -32.02901 -114.38004 11.83210,
   -32.06784 -113.90960 11.46883,
   -13.43224 -108.02036 11.85487,
   -32.19020 -113.54838 12.03603,
   -32.10776 -112.88400 11.85758,
   -14.02347 -107.10600 11.89394,
   -31.82817 -111.95984 11.85741,
   -14.46321 -106.53987 11.72597,
   -31.33435 -111.02358 11.81882,
   -30.78906 -110.26739 11.87832,
   -15.12529 -105.68196 11.92893,
   -30.07023 -109.43012 11.88017,
   -29.42784 -108.78170 11.89611,
   -15.84518 -104.93554 12.16272,
   -28.71916 -108.11667 11.90916,
   -16.52997 -104.51583 12.02875,
   -28.00512 -107.48908 11.90135,
   -26.64620 -106.47979 11.94626,
   -19.05364 -103.94194 11.95930,
   -17.42819 -104.11571 12.11910,
   -27.25451 -106.89988 11.93535,
   -25.98095 -106.07290 11.92770,
   -24.61577 -105.38445 11.83580,
   -23.02923 -104.73089 11.96416,
   -21.50094 -104.26342 11.98306,
   -19.86608 -103.97913 11.94363,
   -18.35922 -103.95301 12.04855,
   -25.25333 -105.67666 11.94945,
   -23.79550 -105.01001 12.03668,
   -22.26665 -104.47788 11.96092,
   -20.76865 -104.08273 12.07615,
   -17.98214 -118.49011 12.56587,
   -16.39989 -118.17780 12.57819,
   -14.85866 -117.73261 12.57524,
   -13.37297 -117.09272 12.58445,
   -20.40370 -118.79307 12.56018,
   -18.79950 -118.61326 12.54731,
   -17.15623 -118.34055 12.56627,
   -15.65730 -117.97154 12.50460,
   -14.09168 -117.43283 12.55885,
   -12.71531 -116.69117 12.60397,
   -22.86544 -118.80845 12.56764,
   -21.22550 -118.84080 12.57046,
   -19.72079 -118.71439 12.42641,
   -11.98218 -116.07055 12.58748,
   -23.63358 -118.74144 12.69004,
   -22.16627 -118.84575 12.56558,
   -11.45600 -115.30455 12.55334,
   -24.52225 -118.58946 12.52068,
   -11.10114 -114.42920 12.72149,
   -25.51049 -118.39608 12.53793,
   -26.49401 -118.17834 12.55915,
   -11.07761 -113.41584 12.60598,
   -27.46319 -117.93076 12.57515,
   -28.50327 -117.60602 12.60158,
   -11.22705 -112.24407 12.66336,
   -29.29947 -117.29459 12.60162,
   -30.14443 -116.83855 12.56936,
   -11.57957 -111.07812 12.69501,
   -30.91577 -116.26747 12.57819,
   -11.99466 -110.13013 12.71996,
   -31.53693 -115.59287 12.55606,
   -32.00958 -114.82603 12.67736,
   -12.51684 -109.17064 12.73254,
   -12.96911 -108.59764 12.30174,
   -32.24179 -113.99878 12.66124,
   -13.07458 -108.18841 12.89363,
   -32.26210 -113.17858 12.66189,
   -13.59115 -107.47943 12.66221,
   -32.06487 -112.35575 12.64468,
   -14.19683 -106.58897 12.70510,
   -31.64868 -111.45624 12.58518,
   -14.68694 -105.94693 12.66951,
   -31.16635 -110.71843 12.66290,
   -30.57087 -109.98238 12.67002,
   -15.33122 -105.20697 12.76576,
   -29.91215 -109.26172 12.68855,
   -28.72343 -108.10736 12.70762,
   -29.23219 -108.58354 12.69928,
   -28.20601 -107.64195 12.71624,
   -16.03055 -104.59874 12.81479,
   -27.39396 -106.97562 12.72115,
   -18.31219 -103.76117 12.78583,
   -16.79338 -104.12396 12.92853,
   -26.65196 -106.44021 12.73362,
   -25.36255 -105.66770 12.66612,
   -23.81745 -104.91710 12.75486,
   -20.76398 -103.92569 12.77021,
   -19.08798 -103.73782 12.73462,
   -17.59571 -103.84693 12.92456,
   -25.98343 -106.01282 12.74492,
   -24.56790 -105.26343 12.71036,
   -23.06742 -104.61037 12.76550,
   -21.56122 -104.11270 12.76739,
   -20.04412 -103.78762 12.84143,
   -22.31570 -104.34075 12.77227,
   -17.14709 -118.49443 13.54990,
   -15.60545 -118.11196 13.35503,
   -14.09919 -117.64926 13.49564,
   -21.19084 -118.91447 13.36093,
   -19.59814 -118.80257 13.34334,
   -17.98777 -118.59821 13.33268,
   -16.44163 -118.29874 13.22008,
   -14.82936 -117.84148 13.15667,
   -13.33502 -117.30010 13.40632,
   -11.96582 -116.40397 13.51705,
   -21.98127 -118.91804 13.37638,
   -20.43309 -118.87841 13.35758,
   -18.76078 -118.70798 13.35806,
   -12.60617 -116.85354 13.38290,
   -11.36763 -115.73447 13.47801,
   -22.89368 -118.86923 13.35299,
   -10.95338 -114.93220 13.50030,
   -23.89368 -118.75254 13.35842,
   -10.67227 -114.34287 13.90346,
   -26.23850 -118.30008 13.35557,
   -24.84709 -118.59126 13.35549,
   -10.80607 -113.99416 13.43840,
   -27.18677 -118.06939 13.35833,
   -25.56750 -118.44517 13.35522,
   -10.70099 -113.27632 13.77169,
   -28.16827 -117.79821 13.47998,
   -10.91593 -112.86820 13.25356,
   -28.99518 -117.51479 13.51209,
   -10.98403 -112.18049 13.54785,
   -29.90980 -117.06684 13.37764,
   -11.26622 -111.66171 13.09902,
   -11.36870 -111.01326 13.54042,
   -30.65116 -116.58496 13.24760,
   -11.66707 -110.60174 13.10801,
   -31.32942 -116.02413 13.37988,
   -11.71742 -110.20722 13.61244,
   -12.07041 -109.61750 13.51012,
   -31.89224 -115.30350 13.40149,
   -32.23686 -114.54853 13.43596,
   -12.66037 -108.60740 13.52984,
   -32.39294 -113.53816 13.46442,
   -13.23108 -107.65102 13.69047,
   -32.29973 -112.83426 13.47117,
   -13.76731 -106.94167 13.46010,
   -31.96431 -111.93260 13.42459,
   -31.39671 -110.94364 13.45917,
   -14.40372 -106.04452 13.52528,
   -30.83213 -110.23462 13.47157,
   -14.85863 -105.51174 13.37570,
   -30.09614 -109.41080 13.50967,
   -29.46488 -108.78582 13.48736,
   -15.56948 -104.73899 13.57388,
   -28.73128 -108.09329 13.50519,
   -16.22244 -104.28254 13.43800,
   -27.98230 -107.42612 13.50077,
   -26.68097 -106.41390 13.54024,
   -27.30029 -106.86752 13.53040,
   -25.99721 -105.95960 13.55479,
   -24.58261 -105.16802 13.55052,
   -20.01279 -103.61148 13.55753,
   -18.27697 -103.56875 13.50932,
   -17.05962 -103.80472 13.64601,
   -25.23367 -105.52221 13.47380,
   -23.82312 -104.80788 13.51508,
   -22.34250 -104.21198 13.49873,
   -20.79909 -103.74998 13.54098,
   -19.24132 -103.51247 13.66466,
   -17.61359 -103.63907 13.63386,
   -23.11167 -104.49334 13.56285,
   -21.61429 -103.92276 13.73293,
   -17.92739 -118.70082 14.15796,
   -16.33671 -118.43017 14.16034,
   -14.78123 -118.02614 14.16318,
   -13.30444 -117.47684 14.26852,
   -20.28315 -118.96294 14.28210,
   -18.75365 -118.80555 14.13613,
   -17.31069 -118.60976 14.16100,
   -15.55087 -118.24740 14.17179,
   -14.02248 -117.75966 14.17276,
   -12.52625 -117.03203 14.12975,
   -11.31768 -116.10222 14.37094,
   -22.77839 -118.94868 14.15910,
   -21.18309 -118.99316 14.17949,
   -19.54873 -118.88966 14.15243,
   -11.86734 -116.56343 14.19006,
   -10.81528 -115.38664 14.39037,
   -23.59322 -118.85817 14.14050,
   -21.99897 -118.98766 14.15861,
   -10.55518 -114.69170 14.42425,
   -24.58004 -118.70233 14.13955,
   -25.54468 -118.51897 14.15266,
   -10.51842 -113.82862 14.27121,
   -26.55365 -118.30302 14.17399,
   -27.48223 -118.06971 14.10516,
   -10.64881 -112.68448 14.21947,
   -28.46863 -117.77972 14.16414,
   -29.36914 -117.42879 14.09782,
   -10.95677 -111.57875 14.24659,
   -30.24891 -116.99394 14.18448,
   -31.02712 -116.44169 14.11566,
   -11.33365 -110.57764 14.37921,
   -31.72208 -115.72824 14.08076,
   -11.81148 -109.66062 14.36353,
   -32.16576 -115.06467 14.20971,
   -12.21719 -109.01534 14.30916,
   -32.45795 -114.03338 14.16834,
   -12.80846 -108.06652 14.33584,
   -32.46950 -113.16527 14.25701,
   -13.39841 -107.12271 14.48873,
   -32.26327 -112.38864 14.40358,
   -13.93960 -106.42133 14.27452,
   -31.79563 -111.50220 14.19357,
   -31.24232 -110.70844 14.26169,
   -14.56879 -105.57122 14.33420,
   -30.59418 -109.94592 14.26601,
   -15.06972 -105.02252 14.19767,
   -29.96882 -109.28153 14.38220,
   -29.26098 -108.58109 14.29478,
   -28.24934 -107.63761 14.31167,
   -15.83093 -104.27725 14.40416,
   -28.73403 -108.08159 14.30357,
   -27.40230 -106.92583 14.17163,
   -16.63988 -103.80356 14.28833,
   -26.70311 -106.38284 14.33909,
   -25.32453 -105.48279 14.34560,
   -17.47551 -103.49798 14.27378,
   -25.81889 -105.78419 14.34190,
   -24.61402 -105.08346 14.34959,
   -23.22235 -104.42228 14.23932,
   -21.65600 -103.79573 14.38967,
   -20.11035 -103.43383 14.29688,
   -18.46592 -103.32390 14.37837,
   -23.88991 -104.71346 14.35365,
   -22.41466 -104.06769 14.34306,
   -20.93890 -103.57216 14.47145,
   -19.25862 -103.33230 14.35896,
   -16.29566 -118.55766 14.96602,
   -14.74052 -118.17155 14.96471,
   -18.71072 -118.90474 14.95014,
   -17.04337 -118.69661 14.99303,
   -15.51225 -118.37720 14.92847,
   -13.98367 -117.91218 14.94071,
   -12.55802 -117.29803 15.06265,
   -21.07568 -119.06669 14.95326,
   -19.49007 -118.97678 14.92698,
   -17.99403 -118.80441 14.81836,
   -13.23700 -117.61299 14.97745,
   -11.78332 -116.78033 14.97239,
   -10.79369 -115.77553 15.05398,
   -21.98188 -119.06023 14.95486,
   -20.34159 -119.03732 14.94936,
   -11.17382 -116.22996 15.01327,
   -22.86965 -118.98980 14.80267,
   -10.44379 -115.12638 15.09540,
   -25.30491 -118.63078 14.94829,
   -23.91669 -118.87383 14.95104,
   -10.26302 -114.25831 15.08345,
   -26.25637 -118.43184 14.94861,
   -24.62382 -118.75690 14.94918,
   -27.24976 -118.20733 15.06478,
   -10.33821 -113.16837 14.95584,
   -28.10261 -117.96580 14.93579,
   -29.05366 -117.64591 14.96331,
   -10.59368 -112.06763 14.92454,
   -29.94593 -117.25842 15.01671,
   -30.71364 -116.81110 14.96536,
   -10.96016 -110.99383 15.04696,
   -31.50144 -116.16987 14.98235,
   -11.43283 -109.99387 15.11463,
   -31.99027 -115.61621 14.95684,
   -11.94629 -109.04275 15.24589,
   -32.44269 -114.67780 14.97736,
   -12.36001 -108.46744 15.11155,
   -32.62225 -113.55476 15.08620,
   -12.97002 -107.53397 15.13594,
   -32.45128 -112.72565 14.93065,
   -32.04754 -111.77056 15.03806,
   -13.58105 -106.57702 15.32553,
   -31.49297 -110.94580 15.05339,
   -14.17344 -105.85512 15.05111,
   -30.85732 -110.19219 15.06576,
   -30.15445 -109.44223 15.07761,
   -14.76516 -105.07905 15.15015,
   -29.50152 -108.79419 15.08154,
   -15.29963 -104.53069 15.05141,
   -28.74001 -108.06263 15.10696,
   -28.03184 -107.42200 15.10620,
   -16.03006 -103.87379 15.25793,
   -27.37371 -106.85745 15.10399,
   -26.14054 -105.94149 15.02128,
   -16.86142 -103.43590 15.20045,
   -26.71689 -106.34549 15.13439,
   -25.33547 -105.40493 15.14483,
   -24.01637 -104.66954 15.04990,
   -22.45713 -103.91972 15.17266,
   -20.93906 -103.40941 15.17345,
   -19.19820 -103.14492 15.05243,
   -17.74491 -103.16902 15.23346,
   -24.64490 -104.99706 15.14820,
   -23.20462 -104.25212 15.13388,
   -21.71118 -103.63857 15.18299,
   -20.17705 -103.23583 15.18494,
   -18.51753 -103.09874 15.18013,
   -15.47537 -118.52152 15.76344,
   -13.93611 -118.07246 15.76278,
   -19.50252 -119.07679 15.74426,
   -17.88923 -118.92572 15.72412,
   -16.25052 -118.68698 15.77608,
   -14.70606 -118.32629 15.78778,
   -13.17952 -117.77634 15.76000,
   -11.75705 -117.03247 15.86973,
   -21.96261 -119.13455 15.75120,
   -20.29257 -119.12913 15.78190,
   -18.74545 -119.01867 15.77620,
   -17.06229 -118.81758 15.75227,
   -12.44522 -117.41859 15.76272,
   -11.04891 -116.43695 15.77053,
   -22.79078 -119.07828 15.70555,
   -21.22992 -119.13657 15.60853,
   -10.46912 -115.66537 15.70677,
   -23.64640 -118.97976 15.74175,
   -10.05675 -114.78261 15.89842,
   -24.60381 -118.82744 15.74800,
   -9.84669 -114.15453 16.25662,
   -25.62248 -118.63500 15.74149,
   -10.00051 -113.80572 15.83879,
   -26.54582 -118.43779 15.69313,
   -9.95419 -113.08310 16.19429,
   -27.49263 -118.22005 15.74783,
   -10.21041 -112.57459 15.73190,
   -28.51310 -117.92764 15.75617,
   -10.24090 -111.98448 16.20033,
   -29.35971 -117.63128 15.76229,
   -10.55857 -111.47708 15.75845,
   -30.42311 -117.10527 15.82000,
   -10.65662 -110.92406 16.25242,
   -31.15168 -116.61699 15.73467,
   -10.99736 -110.42805 15.89957,
   -31.83774 -115.99511 15.77706,
   -11.55386 -109.43048 15.89990,
   -32.36623 -115.22664 15.80754,
   -12.09587 -108.49915 16.04703,
   -32.73632 -114.05979 15.87365,
   -12.51955 -107.92950 15.90785,
   -32.70484 -113.27378 15.91135,
   -13.14355 -107.00015 15.94354,
   -32.38888 -112.30656 15.82419,
   -31.90695 -111.46627 15.83373,
   -13.75675 -106.07350 16.10793,
   -31.30311 -110.69324 15.85691,
   -14.34516 -105.36784 15.86796,
   -30.63033 -109.94222 15.86025,
   -29.96167 -109.24535 15.92761,
   -14.95318 -104.62773 15.92952,
   -29.28751 -108.57573 15.89031,
   -28.07962 -107.43834 15.91062,
   -15.60342 -103.98353 15.98421,
   -28.55503 -107.87343 15.90268,
   -27.46046 -106.89579 15.92109,
   -26.75366 -106.32187 15.94276,
   -16.33118 -103.42039 16.14164,
   -26.00883 -105.77510 15.90419,
   -24.75510 -104.94377 16.02786,
   -23.24044 -104.12121 15.96004,
   -18.56869 -102.93218 15.77384,
   -17.04583 -103.11895 16.03331,
   -25.37498 -105.34403 15.94311,
   -23.98043 -104.51203 15.92025,
   -22.52743 -103.79246 15.95499,
   -21.00460 -103.22824 15.97900,
   -19.41156 -102.91812 15.97448,
   -17.85559 -102.88107 16.16221,
   -21.76863 -103.44790 16.13507,
   -20.20638 -103.04522 15.95865,
   -16.16730 -118.83053 16.69660,
   -14.65636 -118.48019 16.63024,
   -13.15895 -117.98658 16.68901,
   -18.57328 -119.12244 16.64360,
   -17.05773 -118.93607 16.51420,
   -15.44524 -118.63096 16.38844,
   -13.90413 -118.18723 16.34211,
   -12.39010 -117.61036 16.55784,
   -11.04476 -116.77346 16.70038,
   -21.09240 -119.22835 16.51351,
   -19.45709 -119.17404 16.54890,
   -17.84234 -119.03630 16.54313,
   -11.67072 -117.18351 16.55796,
   -10.41235 -116.11171 16.63168,
   -21.96614 -119.21255 16.57803,
   -20.29806 -119.21475 16.54143,
   -9.93090 -115.33029 16.69867,
   -24.35908 -118.93676 16.54216,
   -22.89382 -119.13842 16.54624,
   -9.68678 -114.53907 16.80969,
   -25.33514 -118.75785 16.54129,
   -23.69074 -119.03998 16.54361,
   -26.31878 -118.56358 16.65242,
   -9.73648 -113.64298 16.64106,
   -27.19042 -118.35549 16.52391,
   -28.19492 -118.09222 16.54613,
   -9.95838 -112.49698 16.60446,
   -29.13167 -117.79533 16.57374,
   -29.99373 -117.43344 16.55312,
   -10.33371 -111.41216 16.62382,
   -30.81260 -117.00358 16.68462,
   -10.77258 -110.37525 16.77649,
   -31.63194 -116.31395 16.38142,
   -11.17548 -109.79614 16.55996,
   -32.19456 -115.74693 16.58678,
   -11.69924 -108.88073 16.69560,
   -32.67354 -114.81126 16.45220,
   -32.87348 -114.24229 16.73806,
   -12.25673 -107.97861 16.83028,
   -32.84525 -113.60687 16.48704,
   -12.67781 -107.40787 16.72205,
   -32.61624 -112.57435 16.62977,
   -13.32070 -106.47768 16.74333,
   -32.23403 -111.86125 16.63197,
   -31.70454 -111.12328 16.64561,
   -30.83609 -110.12436 16.66158,
   -13.94581 -105.54964 16.93170,
   -31.32274 -110.67755 16.65342,
   -30.17297 -109.43672 16.67338,
   -14.47478 -104.92949 16.71549,
   -29.46069 -108.72429 16.67115,
   -28.81131 -108.09402 16.71004,
   -15.15092 -104.12199 16.90424,
   -28.09004 -107.41907 16.70664,
   -15.78539 -103.60047 16.75724,
   -27.38193 -106.78806 16.73054,
   -26.29451 -105.91454 16.73237,
   -26.75476 -106.27223 16.72882,
   -25.41054 -105.27808 16.75178,
   -24.00356 -104.39188 16.75069,
   -17.88532 -102.68368 16.82519,
   -16.54824 -103.09721 16.83292,
   -24.63931 -104.76432 16.81959,
   -23.30338 -104.00742 16.75069,
   -21.81038 -103.31671 16.79723,
   -20.15409 -102.85371 16.65237,
   -18.67650 -102.65864 16.73903,
   -17.24325 -102.76978 17.00535,
   -22.46722 -103.57168 16.88300,
   -21.02820 -103.03820 16.83643,
   -19.46568 -102.70844 16.75596,
   -16.80569 -119.03769 17.34348,
   -15.40446 -118.79865 17.34766,
   -13.85625 -118.38289 17.34515,
   -12.39088 -117.83070 17.47204,
   -19.26156 -119.26263 17.33551,
   -17.84844 -119.15639 17.35932,
   -16.18999 -118.94795 17.35085,
   -14.62052 -118.61068 17.35132,
   -13.09792 -118.10966 17.36195,
   -11.59365 -117.37123 17.32237,
   -10.36065 -116.46785 17.54239,
   -21.77061 -119.29853 17.34300,
   -20.32404 -119.30939 17.35924,
   -18.63276 -119.21976 17.33645,
   -10.92150 -116.90459 17.36263,
   -9.82840 -115.77477 17.53082,
   -22.74491 -119.22754 17.33099,
   -21.09353 -119.31493 17.34130,
   -9.51797 -115.03164 17.53678,
   -23.68184 -119.10895 17.34241,
   -24.68377 -118.94561 17.34998,
   -9.44403 -114.11518 17.43931,
   -25.65461 -118.74857 17.16928,
   -28.16982 -118.17636 17.34601,
   -26.54574 -118.57916 17.33888,
   -9.58564 -112.98595 17.40047,
   -28.89338 -117.95198 17.35291,
   -27.51531 -118.35350 17.34173,
   -29.66020 -117.67658 17.35797,
   -9.88866 -111.93135 17.44669,
   -30.47212 -117.29600 17.35456,
   -10.33746 -110.82755 17.54749,
   -31.26513 -116.79778 17.34904,
   -31.97716 -116.17236 17.32044,
   -10.87628 -109.87831 17.45899,
   -11.30398 -109.26688 17.32714,
   -32.64291 -115.26102 17.40223,
   -32.87867 -114.73004 17.38137,
   -11.85653 -108.34492 17.49796,
   -33.01275 -113.83153 17.45824,
   -12.43528 -107.42552 17.67241,
   -32.89505 -113.11327 17.44311,
   -12.84702 -106.88059 17.54208,
   -32.54286 -112.26115 17.43244,
   -31.99964 -111.42818 17.42852,
   -13.49937 -105.95405 17.56770,
   -31.35355 -110.66065 17.45114,
   -30.66886 -109.94725 17.46027,
   -14.13576 -105.04088 17.74157,
   -29.96207 -109.22264 17.46197,
   -14.67341 -104.43749 17.54065,
   -29.31339 -108.57181 17.48602,
   -28.59992 -107.87367 17.49812,
   -27.50320 -106.85818 17.51605,
   -15.38763 -103.63504 17.76376,
   -28.09857 -107.40061 17.50627,
   -26.79478 -106.24808 17.55782,
   -16.03447 -103.16762 17.61281,
   -26.06941 -105.68037 17.51102,
   -24.74135 -104.72671 17.54481,
   -16.99107 -102.67480 17.61670,
   -25.27013 -105.08765 17.54217,
   -24.05106 -104.28901 17.53931,
   -22.60067 -103.48576 17.57451,
   -19.51566 -102.55783 17.33261,
   -17.84571 -102.46195 17.61252,
   -23.24230 -103.79543 17.66999,
   -21.86369 -103.15384 17.59719,
   -20.36328 -102.66454 17.57816,
   -18.84436 -102.39473 17.67828,
   -21.11510 -102.88336 17.57609,
   -15.36297 -118.93118 18.14927,
   -13.81061 -118.53045 18.14893,
   -17.78730 -119.25543 18.13510,
   -16.14474 -119.07123 18.14960,
   -14.58433 -118.74429 18.09710,
   -13.05656 -118.26546 18.13848,
   -11.63457 -117.64845 18.27101,
   -20.25452 -119.39341 18.13399,
   -18.59314 -119.32218 18.14947,
   -17.07423 -119.16911 17.99106,
   -12.30562 -117.95221 18.15502,
   -10.83118 -117.10632 18.13023,
   -9.78419 -116.11841 18.22598,
   -21.07570 -119.39693 18.14010,
   -19.53865 -119.35951 17.99287,
   -10.21408 -116.58948 18.18319,
   -9.40649 -115.50796 18.26846,
   -23.66374 -119.17439 18.13606,
   -21.94781 -119.35269 17.99198,
   -24.38599 -119.06106 18.13529,
   -22.88761 -119.27721 18.13731,
   -9.21147 -114.62147 18.16765,
   -25.33716 -118.89070 18.19231,
   -9.02952 -113.96731 18.62688,
   -26.26280 -118.70026 18.13488,
   -9.22344 -113.56330 18.20174,
   -27.26760 -118.47897 18.13731,
   -28.23729 -118.23698 18.15839,
   -9.48358 -112.35558 18.26181,
   -29.17346 -117.94822 18.08740,
   -30.08163 -117.59252 18.16318,
   -9.90967 -111.29586 18.26883,
   -30.91551 -117.15405 18.15404,
   -31.70049 -116.59600 18.15266,
   -10.45417 -110.25892 18.24828,
   -32.33946 -115.95182 18.12122,
   -11.02594 -109.29513 18.26600,
   -32.84594 -115.19633 18.27304,
   -11.45684 -108.70931 18.15366,
   -33.11553 -114.28510 18.32275,
   -12.02337 -107.81316 18.30335,
   -33.09570 -113.47887 18.25360,
   -12.60519 -106.91704 18.45496,
   -32.87535 -112.79648 18.22744,
   -13.02360 -106.35475 18.34847,
   -32.41995 -111.96583 18.22633,
   -31.79803 -111.13981 18.23960,
   -30.70690 -109.97516 18.26036,
   -13.69263 -105.42656 18.36783,
   -31.19094 -110.47878 18.25158,
   -30.18880 -109.43335 18.26923,
   -14.27836 -104.66138 18.35039,
   -29.49320 -108.73453 18.17833,
   -28.84452 -108.08776 18.31321,
   -14.89275 -103.93947 18.36050,
   -28.12126 -107.39111 18.30667,
   -27.40793 -106.73118 18.29632,
   -26.13037 -105.65097 18.33075,
   -15.55913 -103.28958 18.38278,
   -26.69904 -106.11343 18.32440,
   -25.51385 -105.18876 18.21572,
   -16.29654 -102.75121 18.44284,
   -24.75947 -104.62666 18.32324,
   -23.37337 -103.73232 18.35842,
   -18.80030 -102.20294 18.37140,
   -17.16958 -102.39623 18.34217,
   -23.88266 -104.04080 18.35005,
   -22.65786 -103.34472 18.37327,
   -21.17323 -102.71558 18.30578,
   -19.62055 -102.30521 18.31764,
   -18.02020 -102.20172 18.44576,
   -21.92278 -102.96100 18.53439,
   -20.40178 -102.46811 18.35737,
   -16.12451 -119.18830 18.94265,
   -14.54636 -118.88325 18.94424,
   -13.01328 -118.41629 18.95321,
   -18.58278 -119.41371 18.93097,
   -16.90545 -119.29388 18.98312,
   -15.32479 -119.05706 18.96382,
   -13.77100 -118.67530 18.97287,
   -12.26312 -118.11535 18.95012,
   -10.85826 -117.39979 19.07155,
   -21.05397 -119.47184 18.93364,
   -19.43973 -119.45754 18.92121,
   -17.82247 -119.36595 18.97094,
   -11.51780 -117.75050 18.94594,
   -10.11094 -116.81293 18.95609,
   -21.85130 -119.43843 18.91075,
   -20.30004 -119.47724 18.96822,
   -9.47200 -116.04483 18.85682,
   -22.75480 -119.35927 18.92422,
   -9.05835 -115.27047 18.96256,
   -23.73593 -119.22490 18.94540,
   -8.86565 -114.42391 19.09672,
   -24.61225 -119.07980 18.94784,
   -27.24514 -118.54693 18.93602,
   -25.61356 -118.89293 18.93312,
   -8.97004 -113.39743 19.01309,
   -27.96501 -118.37290 18.93868,
   -26.57022 -118.69861 18.93447,
   -9.20996 -112.88980 18.62544,
   -28.96243 -118.09984 19.09660,
   -9.23781 -112.30471 19.09632,
   -29.68145 -117.85079 18.97397,
   -9.55745 -111.80491 18.68712,
   -30.56844 -117.44569 18.94738,
   -9.59819 -111.34966 19.22092,
   -10.02598 -110.66738 19.01283,
   -31.38664 -116.95784 18.94998,
   -32.11360 -116.37116 18.95791,
   -10.57274 -109.71223 19.04645,
   -32.71073 -115.65679 18.97337,
   -11.19792 -108.72969 19.05308,
   -33.10879 -114.82214 19.06041,
   -11.61839 -108.17137 18.96128,
   -33.25067 -113.82546 19.08052,
   -12.19479 -107.28307 19.10786,
   -33.09821 -113.05676 19.11328,
   -32.68391 -112.21928 19.06276,
   -12.78229 -106.38334 19.27635,
   -32.08642 -111.40233 19.01055,
   -13.20487 -105.82750 19.14455,
   -31.43264 -110.67575 19.04679,
   -30.72486 -109.96559 19.05736,
   -13.88574 -104.89785 19.17990,
   -29.99992 -109.23384 19.05067,
   -14.42612 -104.27354 18.97417,
   -29.33107 -108.55494 19.12461,
   -28.63699 -107.86323 19.09377,
   -27.55629 -106.82642 19.11075,
   -15.11536 -103.45141 19.16624,
   -28.11945 -107.36005 19.10184,
   -26.86651 -106.21129 18.99528,
   -15.73250 -102.95000 18.99577,
   -26.17262 -105.60435 19.13372,
   -25.42419 -105.00574 19.12769,
   -24.21143 -104.14343 19.00655,
   -16.57713 -102.34577 19.24057,
   -24.80703 -104.53957 19.14313,
   -23.42754 -103.60434 19.16404,
   -21.96684 -102.82050 19.20487,
   -20.45019 -102.32444 18.93917,
   -18.88362 -101.98637 19.11122,
   -17.33217 -102.04151 19.32235,
   -22.61976 -103.11526 19.29931,
   -21.22149 -102.52575 19.15628,
   -19.80422 -102.07103 19.26665,
   -18.09485 -101.95736 19.21717,
   -15.26328 -119.17485 19.87732,
   -13.73759 -118.80633 19.80851,
   -12.27228 -118.30624 19.89300,
   -17.63485 -119.45308 19.82502,
   -16.08745 -119.28587 19.76725,
   -14.52184 -118.97319 19.54315,
   -12.98636 -118.51865 19.54691,
   -11.46549 -117.90615 19.73180,
   -10.12172 -117.10729 19.88446,
   -20.09615 -119.54892 19.83639,
   -18.58644 -119.49293 19.69798,
   -16.91169 -119.38326 19.73396,
   -10.75037 -117.50012 19.74562,
   -9.45711 -116.48110 19.80189,
   -22.74131 -119.40940 19.73041,
   -21.06296 -119.53210 19.70987,
   -19.38474 -119.52793 19.72913,
   -8.92987 -115.71491 19.81822,
   -23.45559 -119.31798 19.72999,
   -21.96140 -119.48368 19.73122,
   -8.59855 -114.84256 19.96629,
   -24.44215 -119.16390 19.82772,
   -25.32548 -118.99603 19.72765,
   -8.63607 -113.98693 19.78795,
   -26.33099 -118.79816 19.73228,
   -27.31639 -118.58921 19.74787,
   -8.83586 -112.81855 19.84565,
   -28.23107 -118.37631 19.69458,
   -29.27516 -118.06581 19.74462,
   -9.21456 -111.76427 19.88788,
   -30.11301 -117.74848 19.74667,
   -31.02170 -117.28438 19.74610,
   -9.76937 -110.65510 19.84195,
   -31.86505 -116.71343 19.83180,
   -10.16986 -110.10291 19.68393,
   -32.51805 -116.07037 19.65187,
   -10.72407 -109.14908 19.84266,
   -32.97451 -115.43786 19.78740,
   -11.36021 -108.18827 19.86428,
   -33.35641 -114.13307 19.83302,
   -11.78283 -107.63595 19.77011,
   -33.32473 -113.49889 19.96559,
   -12.36069 -106.75709 19.91455,
   -33.02747 -112.68632 19.97224,
   -32.52761 -111.92432 19.82090,
   -12.95718 -105.84593 20.09765,
   -31.87202 -111.12950 19.83385,
   -30.72380 -109.95216 19.85596,
   -13.40689 -105.26676 19.95001,
   -31.23424 -110.46988 19.84652,
   -30.19940 -109.41142 19.86498,
   -29.53666 -108.74278 19.87622,
   -14.03173 -104.42056 19.99572,
   -28.81740 -108.01477 19.91783,
   -14.62411 -103.76563 19.79456,
   -28.21598 -107.41752 19.90689,
   -27.47949 -106.70868 19.90206,
   -15.32960 -102.97049 19.98792,
   -26.79473 -106.07408 19.85563,
   -25.51402 -104.96509 19.93567,
   -15.96575 -102.50632 19.81751,
   -25.96793 -105.34382 19.92974,
   -24.89581 -104.46848 19.98268,
   -24.16513 -103.92871 19.96257,
   -22.75267 -103.02630 19.97452,
   -19.74703 -101.86929 19.94689,
   -18.14612 -101.77189 19.79552,
   -16.75547 -101.94093 20.20018,
   -23.29234 -103.34783 19.95931,
   -22.02170 -102.64363 20.00427,
   -20.53437 -102.06685 19.96019,
   -18.98942 -101.73994 19.98360,
   -17.46944 -101.71569 20.20733,
   -21.29744 -102.33514 19.97364,
   -16.01934 -119.36976 20.66697,
   -14.49500 -119.08539 20.52929,
   -12.94670 -118.64840 20.54099,
   -11.55612 -118.10976 20.65597,
   -18.34717 -119.54685 20.52916,
   -16.90054 -119.45055 20.51551,
   -15.27045 -119.24462 20.54206,
   -13.71549 -118.88943 20.54534,
   -12.20743 -118.37655 20.56008,
   -10.71314 -117.65832 20.54110,
   -9.45641 -116.80361 20.74487,
   -21.01153 -119.57412 20.52676,
   -19.36611 -119.57909 20.52991,
   -17.70994 -119.51388 20.53029,
   -10.02199 -117.20690 20.55945,
   -8.88353 -116.12002 20.63159,
   -21.82351 -119.53038 20.51378,
   -20.40441 -119.58729 20.52713,
   -8.41712 -115.27485 20.78107,
   -22.78165 -119.43449 20.53994,
   -23.72264 -119.30304 20.48940,
   -8.33584 -114.40152 20.60386,
   -26.30345 -118.83478 20.53146,
   -24.67510 -119.14415 20.52887,
   -8.23672 -113.77295 21.00748,
   -26.99748 -118.69436 20.53261,
   -25.64921 -118.96380 20.53037,
   -8.45120 -113.27402 20.64153,
   -28.01124 -118.46788 20.63967,
   -28.90303 -118.22915 20.52765,
   -8.80179 -112.19479 20.62858,
   -29.80060 -117.92639 20.54002,
   -30.68235 -117.53936 20.65814,
   -9.30609 -111.13065 20.61214,
   -31.45643 -117.09162 20.54671,
   -9.78506 -110.20805 20.75911,
   -32.26502 -116.46352 20.57233,
   -10.30124 -109.53870 20.49586,
   -32.77207 -115.93922 20.54208,
   -10.88103 -108.59326 20.64563,
   -33.26255 -115.01575 20.53646,
   -11.51980 -107.65546 20.66431,
   -33.45978 -113.90503 20.50378,
   -11.94675 -107.09149 20.58752,
   -33.23651 -112.93413 20.61613,
   -32.75148 -112.10243 20.49775,
   -12.52377 -106.22489 20.71682,
   -32.17298 -111.39856 20.61327,
   -31.47676 -110.66575 20.64680,
   -13.11452 -105.34110 20.86291,
   -30.72890 -109.93290 20.65434,
   -13.57971 -104.74354 20.73266,
   -30.03733 -109.24433 20.65737,
   -29.33454 -108.52512 20.65708,
   -14.23438 -103.90662 20.72060,
   -28.70564 -107.87368 20.79114,
   -27.50586 -106.67980 20.70643,
   -14.77336 -103.24738 20.75705,
   -27.99610 -107.16285 20.69917,
   -27.00679 -106.19813 20.71311,
   -26.29286 -105.53703 20.69639,
   -15.57307 -102.47771 20.78968,
   -25.55301 -104.87833 20.74049,
   -16.15628 -102.02757 20.82565,
   -24.81468 -104.24957 20.82921,
   -23.60341 -103.40695 20.61825,
   -24.21396 -103.81128 20.74185,
   -22.82943 -102.87165 20.79124,
   -21.36293 -102.15822 20.69678,
   -19.82925 -101.62901 20.75816,
   -18.24489 -101.44719 20.76199,
   -16.99279 -101.56329 21.01780,
   -22.09337 -102.43094 20.93093,
   -20.62661 -101.80228 20.96532,
   -19.02089 -101.49338 20.75279,
   -17.51001 -101.47262 20.88253,
   -12.93946 -118.72156 21.35153,
   -16.86482 -119.48203 21.33001,
   -15.25247 -119.28724 21.33730,
   -13.70357 -118.94838 21.34293,
   -12.19409 -118.45720 21.35846,
   -10.85174 -117.86094 21.35840,
   -19.33842 -119.59789 21.32428,
   -17.66811 -119.53885 21.32574,
   -16.22621 -119.42161 21.33264,
   -14.47257 -119.13730 21.34076,
   -11.44632 -118.14493 21.35920,
   -9.98807 -117.36027 21.36949,
   -8.88631 -116.44516 21.42049,
   -20.16820 -119.60342 21.32050,
   -18.64535 -119.58144 21.33046,
   -9.34364 -116.87855 21.38622,
   -8.39362 -115.75580 21.45453,
   -22.51841 -119.47352 21.32048,
   -21.09034 -119.57999 21.33171,
   -23.46991 -119.35142 21.32280,
   -21.81542 -119.53838 21.31902,
   -8.14650 -114.92667 21.31261,
   -24.40043 -119.20119 21.33487,
   -8.04580 -114.23871 21.49675,
   -25.38210 -119.02546 21.32918,
   -26.33736 -118.84525 21.33145,
   -8.19820 -113.19765 21.48042,
   -27.28599 -118.66067 21.30231,
   -8.47375 -112.69717 21.06263,
   -29.36450 -118.11951 21.33755,
   -28.20682 -118.45119 21.33290,
   -8.48553 -112.31335 21.50560,
   -28.92796 -118.24786 21.33546,
   -8.85627 -111.64048 21.33135,
   -30.11986 -117.84397 21.34108,
   -31.00254 -117.41706 21.34259,
   -9.37258 -110.58066 21.45805,
   -31.87112 -116.85674 21.34610,
   -32.54977 -116.27982 21.36297,
   -9.87599 -109.73546 21.52977,
   -10.44854 -108.94779 21.35421,
   -33.10780 -115.54828 21.37563,
   -10.54221 -108.58826 21.87778,
   -11.02091 -108.05320 21.47080,
   -33.48448 -114.63928 21.26348,
   -33.58814 -114.12430 21.42275,
   -11.67956 -107.10232 21.48047,
   -33.48701 -113.43493 21.42111,
   -12.10891 -106.52134 21.43480,
   -33.13150 -112.64751 21.38422,
   -32.59584 -111.87727 21.43818,
   -12.68308 -105.67749 21.52718,
   -31.94034 -111.14191 21.42971,
   -31.25425 -110.45082 21.44262,
   -30.28283 -109.47714 21.45964,
   -13.26716 -104.82280 21.63798,
   -30.73456 -109.93321 21.45195,
   -29.57171 -108.74985 21.47172,
   -13.81677 -104.13901 21.50127,
   -28.87422 -108.02641 21.48353,
   -28.26325 -107.39152 21.51500,
   -14.42181 -103.35002 21.58285,
   -27.53423 -106.64748 21.51016,
   -15.04804 -102.68306 21.52512,
   -26.82312 -105.94361 21.50607,
   -26.11163 -105.24053 21.66609,
   -25.09827 -104.35644 21.53255,
   -15.75453 -102.01886 21.63043,
   -25.58595 -104.78432 21.53073,
   -24.33527 -103.73550 21.51426,
   -16.62330 -101.52871 21.53665,
   -23.58240 -103.16544 21.54105,
   -22.14880 -102.26878 21.59676,
   -20.68069 -101.64590 21.53618,
   -19.08876 -101.26220 21.45685,
   -17.38909 -101.24032 21.61803,
   -22.73237 -102.58216 21.65634,
   -21.42072 -101.91888 21.59207,
   -19.88464 -101.39872 21.54025,
   -18.28461 -101.15430 21.60936,
   -12.17700 -118.50202 22.15954,
   -15.98359 -119.40488 21.99101,
   -14.47571 -119.15629 22.14673,
   -12.94705 -118.75897 22.11217,
   -11.43524 -118.21463 22.19078,
   -9.94913 -117.46857 22.16242,
   -18.36159 -119.56619 22.13412,
   -16.90023 -119.48675 22.15816,
   -15.25813 -119.30289 22.14011,
   -13.69752 -118.97468 22.14758,
   -10.59705 -117.83704 22.17766,
   -9.29132 -117.02938 22.21544,
   -21.02083 -119.56298 22.12757,
   -19.36082 -119.58570 22.13496,
   -17.70965 -119.53950 22.13513,
   -8.60670 -116.35560 22.04463,
   -21.82582 -119.51438 22.12449,
   -20.40685 -119.58221 22.12975,
   -8.11927 -115.62380 22.12022,
   -22.74533 -119.41896 22.12253,
   -7.80292 -114.69625 22.33202,
   -23.72389 -119.28368 22.14729,
   -26.30575 -118.84353 22.13741,
   -24.63340 -119.13606 22.26554,
   -7.87085 -113.75449 22.20515,
   -26.99674 -118.71230 22.13855,
   -25.68097 -118.95853 22.13646,
   -27.95777 -118.50825 22.09292,
   -8.13153 -112.64555 22.25724,
   -28.89523 -118.26688 22.14712,
   -29.81518 -117.96241 22.14515,
   -8.62218 -111.54974 22.19251,
   -30.64329 -117.60853 22.14755,
   -8.97214 -111.07078 21.88752,
   -9.04047 -110.65858 22.42454,
   -31.47975 -117.14666 22.15519,
   -9.45804 -110.06225 22.29213,
   -32.28928 -116.54839 22.17929,
   -32.83801 -116.01078 22.16448,
   -10.06370 -109.10616 22.32157,
   -33.44248 -114.96700 22.18801,
   -10.64169 -108.17719 22.46555,
   -33.63161 -114.36429 22.12127,
   -11.17114 -107.49884 22.26723,
   -33.64214 -113.78453 22.22851,
   -33.33900 -112.89802 22.21825,
   -11.74425 -106.63250 22.37104,
   -33.55661 -113.41681 22.22138,
   -32.80804 -112.03937 22.22207,
   -12.24645 -106.01137 22.17934,
   -32.15095 -111.27924 22.28354,
   -31.50423 -110.65660 22.26137,
   -12.84081 -105.11858 22.32631,
   -30.77478 -109.95611 22.25805,
   -30.09513 -109.28920 22.26815,
   -13.42472 -104.25306 22.47787,
   -29.37454 -108.53573 22.28015,
   -13.95678 -103.61433 22.32219,
   -28.70754 -107.82296 22.33531,
   -28.04305 -107.11641 22.30451,
   -26.91058 -105.93853 22.32121,
   -14.60434 -102.78759 22.44991,
   -27.34563 -106.38535 22.31458,
   -26.45031 -105.47471 22.32917,
   -15.25121 -102.17116 22.32168,
   -25.68368 -104.74903 22.24852,
   -24.98921 -104.08911 22.36658,
   -15.97066 -101.50753 22.53814,
   -24.22734 -103.42083 22.45982,
   -22.92975 -102.49233 22.38302,
   -16.78590 -101.12795 22.39496,
   -23.44114 -102.84377 22.36618,
   -22.21418 -102.08266 22.33447,
   -20.70903 -101.41360 22.26703,
   -19.20548 -100.96699 22.31366,
   -17.63094 -100.87875 22.47197,
   -21.52621 -101.63682 22.61636,
   -20.01544 -101.06914 22.57993,
   -18.40972 -100.86254 22.40093,
   -15.27049 -119.28646 22.94105,
   -13.70561 -118.97001 22.95700,
   -12.16798 -118.51503 22.96121,
   -10.78624 -117.98189 23.09785,
   -17.66895 -119.50319 22.95475,
   -16.14504 -119.38649 22.93772,
   -14.48621 -119.14633 22.95113,
   -12.93176 -118.75950 22.95856,
   -11.41804 -118.23690 22.96747,
   -9.93474 -117.55156 22.97261,
   -8.62130 -116.62096 23.00973,
   -20.09058 -119.54778 22.80422,
   -18.58128 -119.52706 22.97606,
   -16.90526 -119.45546 22.94509,
   -9.22888 -117.10481 22.97729,
   -8.04856 -115.99278 23.08073,
   -21.06756 -119.51061 22.93210,
   -19.39410 -119.54241 22.94247,
   -7.66310 -115.16869 23.10598,
   -23.66906 -119.24590 22.94191,
   -21.95224 -119.43949 23.09717,
   -24.37407 -119.14220 22.94388,
   -23.03336 -119.33194 22.93965,
   -7.57244 -114.20964 23.02229,
   -25.35215 -118.98652 22.89871,
   -26.32936 -118.81675 22.95009,
   -7.74692 -113.08854 23.04350,
   -27.31826 -118.63346 22.94028,
   -28.21648 -118.44287 23.06484,
   -8.16270 -112.01645 23.00397,
   -29.25639 -118.14906 22.94952,
   -30.08794 -117.85185 22.98059,
   -8.63030 -111.03436 23.10963,
   -31.06714 -117.38030 22.96022,
   -31.85180 -116.89881 22.98496,
   -9.15907 -110.07461 23.21138,
   -32.57919 -116.29748 22.97434,
   -9.54279 -109.59259 23.04417,
   -33.17223 -115.55807 22.98462,
   -10.20467 -108.53535 23.11432,
   -33.61462 -114.56996 22.85979,
   -10.77691 -107.61225 23.27066,
   -33.69909 -114.13844 23.02583,
   -11.20920 -107.04787 23.14701,
   -33.60402 -113.48564 23.03304,
   -33.22520 -112.65930 23.02177,
   -11.84216 -106.13318 23.16538,
   -32.62782 -111.83480 23.04967,
   -12.37979 -105.48157 22.94172,
   -31.95051 -111.10615 23.04576,
   -12.47861 -105.07043 23.52916,
   -31.31386 -110.50163 23.05683,
   -30.09044 -109.28244 23.07770,
   -13.02235 -104.52085 23.10790,
   -30.58021 -109.77758 23.06945,
   -29.59949 -108.76147 23.08593,
   -28.93936 -108.04986 23.09740,
   -13.55818 -103.73124 23.23750,
   -28.25487 -107.30858 22.98159,
   -14.14131 -103.04381 23.10889,
   -27.65494 -106.64150 23.12033,
   -26.97379 -105.90456 23.14401,
   -14.79084 -102.21526 23.32179,
   -26.29294 -105.19188 23.13819,
   -15.52573 -101.64150 23.04002,
   -25.60024 -104.49623 23.12412,
   -24.91393 -103.81150 23.27211,
   -23.77335 -102.90848 23.04248,
   -16.15977 -101.04568 23.35705,
   -24.35973 -103.35312 23.16528,
   -22.98058 -102.28622 23.19496,
   -21.58034 -101.46222 23.20442,
   -20.08070 -100.87956 23.16256,
   -18.48393 -100.63227 23.01003,
   -16.88906 -100.71879 23.31357,
   -22.26042 -101.82230 23.21117,
   -20.85588 -101.13174 23.21822,
   -19.30641 -100.63294 23.29283,
   -17.76930 -100.50524 23.36487,
   -16.11036 -119.32898 23.75491,
   -14.52943 -119.11717 23.77884,
   -12.94906 -118.74194 23.76984,
   -11.42335 -118.24752 23.78999,
   -9.91272 -117.59733 23.77640,
   -18.59146 -119.46591 23.75420,
   -16.91557 -119.40235 23.74045,
   -15.33598 -119.22945 23.88494,
   -13.71939 -118.94218 23.76410,
   -12.17648 -118.50754 23.77032,
   -10.46802 -117.86232 23.77649,
   -9.20329 -117.18840 23.78204,
   -8.01322 -116.26194 24.04702,
   -19.36886 -119.47748 23.76433,
   -17.86226 -119.43758 23.85754,
   -8.54852 -116.71685 23.80196,
   -7.62065 -115.65779 23.94216,
   -21.76617 -119.39643 23.74380,
   -20.28129 -119.46153 23.79728,
   -22.70950 -119.30758 23.72579,
   -21.08415 -119.43895 23.74478,
   -7.37841 -114.74425 23.73975,
   -23.69507 -119.18219 23.76180,
   -7.31858 -114.05925 23.88872,
   -24.70212 -119.03569 23.72315,
   -7.49337 -113.59116 23.47406,
   -27.23662 -118.61621 23.75659,
   -25.57827 -118.89667 23.89079,
   -7.44041 -113.13783 23.99499,
   -27.99578 -118.45487 23.75624,
   -26.59832 -118.73438 23.75625,
   -7.74855 -112.51359 23.74741,
   -28.85950 -118.23667 23.77073,
   -29.78133 -117.93077 23.77101,
   -8.18870 -111.45196 23.86601,
   -30.81598 -117.46835 23.76963,
   -8.74554 -110.44031 23.89570,
   -31.45119 -117.13570 23.77532,
   -32.26844 -116.55173 23.77593,
   -9.32809 -109.48749 23.89934,
   -32.84063 -116.02134 23.77750,
   -9.78321 -108.86965 23.77255,
   -33.38836 -115.18943 23.79446,
   -10.33793 -107.98343 23.87389,
   -33.68992 -114.30806 23.81271,
   -11.00308 -106.93311 24.00178,
   -33.70027 -113.78354 23.82674,
   -33.24854 -112.62698 23.83364,
   -11.41561 -106.42687 23.82449,
   -33.54190 -113.25621 23.82950,
   -32.85164 -112.02893 23.83957,
   -32.19275 -111.29185 23.74626,
   -11.98409 -105.55032 23.96361,
   -31.52069 -110.65419 23.87563,
   -30.79617 -109.96563 23.87319,
   -12.57635 -104.63958 24.13766,
   -30.10813 -109.29119 23.88269,
   -13.11489 -104.00138 23.91680,
   -29.40567 -108.54325 23.90271,
   -28.74210 -107.80513 23.91438,
   -13.70162 -103.15536 24.07009,
   -28.11101 -107.08489 23.96360,
   -14.15021 -102.64984 23.89740,
   -27.45989 -106.34679 23.93016,
   -26.80182 -105.60843 23.94151,
   -14.94425 -101.74723 24.01995,
   -26.15625 -104.90566 23.95459,
   -25.26066 -103.98295 23.97074,
   -15.73207 -101.12060 23.88748,
   -25.69043 -104.41847 23.96452,
   -24.51101 -103.30531 23.84869,
   -23.74654 -102.61152 23.98087,
   -16.35741 -100.57679 24.21093,
   -22.95879 -101.96202 24.15649,
   -21.66518 -101.23829 23.96414,
   -20.19689 -100.62498 23.92366,
   -18.62334 -100.25672 23.97767,
   -17.10992 -100.29344 24.17618,
   -22.35153 -101.59883 24.04365,
   -20.95206 -100.82047 24.16432,
   -19.41585 -100.30828 24.16689,
   -17.87512 -100.13135 24.25937,
   -15.32296 -119.16800 24.56338,
   -13.74167 -118.89894 24.59309,
   -12.16230 -118.47415 24.55599,
   -10.76155 -117.98713 24.61076,
   -9.18369 -117.25289 24.58890,
   -17.78680 -119.36621 24.56357,
   -16.15348 -119.26515 24.55476,
   -14.59342 -119.04758 24.72361,
   -12.95896 -118.70401 24.57645,
   -11.42942 -118.23128 24.58226,
   -9.93347 -117.64404 24.59269,
   -8.49708 -116.80977 24.59745,
   -20.28593 -119.38385 24.55841,
   -18.57121 -119.38743 24.58600,
   -17.06629 -119.33315 24.56298,
   -7.78330 -116.18300 24.65564,
   -21.09582 -119.35469 24.56696,
   -19.54095 -119.38553 24.68504,
   -7.33510 -115.39008 24.53391,
   -21.98143 -119.29157 24.53438,
   -7.04589 -114.46610 24.80216,
   -24.61181 -118.98079 24.56271,
   -22.95258 -119.18740 24.65746,
   -25.31243 -118.88274 24.56362,
   -23.97287 -119.06957 24.56166,
   -7.13729 -113.52517 24.73090,
   -26.24283 -118.74116 24.60014,
   -27.25605 -118.57153 24.56335,
   -7.49499 -112.44214 24.61401,
   -28.25636 -118.36313 24.61299,
   -7.82308 -111.94094 24.27228,
   -29.19869 -118.10484 24.56435,
   -7.86904 -111.50911 24.81007,
   -30.05991 -117.79130 24.67826,
   -8.26263 -110.90645 24.68143,
   -31.00345 -117.34946 24.58635,
   -31.86153 -116.82699 24.47281,
   -8.87998 -109.85601 24.66275,
   -32.55437 -116.27311 24.59171,
   -9.46769 -108.90270 24.69304,
   -33.15642 -115.55050 24.60139,
   -9.90817 -108.30555 24.56548,
   -33.65903 -114.32915 24.61688,
   -10.47657 -107.37064 24.71393,
   -33.71312 -114.07100 24.31857,
   -33.69949 -114.06593 24.94578,
   -33.65660 -113.47463 24.63710,
   -11.10471 -106.42855 24.73780,
   -33.26701 -112.60603 24.64327,
   -11.54026 -105.85534 24.62609,
   -32.67803 -111.84276 24.66051,
   -32.02137 -111.17510 24.60453,
   -12.11295 -104.98818 24.73634,
   -31.35510 -110.54223 24.67120,
   -30.10188 -109.28848 24.69222,
   -30.59152 -109.78654 24.68400,
   -29.63662 -108.78599 24.70001,
   -12.69998 -104.07818 24.92678,
   -28.97664 -108.04838 24.71182,
   -13.17670 -103.50216 24.75618,
   -28.34964 -107.32265 24.72351,
   -27.67131 -106.53658 24.60461,
   -13.82629 -102.63730 24.82435,
   -27.07482 -105.83948 24.57985,
   -14.41471 -101.99044 24.69916,
   -26.46958 -105.10905 24.80549,
   -25.79623 -104.35152 24.84530,
   -15.05601 -101.25916 24.84976,
   -25.10791 -103.63762 24.78937,
   -15.88306 -100.66292 24.70122,
   -24.41343 -102.95879 24.77234,
   -23.73006 -102.29690 24.94430,
   -22.43937 -101.43163 24.69185,
   -21.02135 -100.60587 24.80828,
   -19.49308 -100.07244 24.79666,
   -17.95080 -99.86275 24.89874,
   -16.55904 -100.12459 25.05643,
   -23.13117 -101.86922 24.81527,
   -21.73718 -100.95020 24.83552,
   -20.27566 -100.30341 24.80810,
   -18.71000 -99.91361 24.84277,
   -17.25349 -99.89079 25.06142,
   -14.54991 -118.97719 25.37434,
   -12.88139 -118.63793 25.27297,
   -11.43418 -118.20829 25.39321,
   -9.91682 -117.65082 25.39563,
   -16.92743 -119.26048 25.25011,
   -15.36375 -119.09846 25.38312,
   -13.73769 -118.81819 25.47007,
   -12.20413 -118.44631 25.38764,
   -10.49420 -117.88253 25.39482,
   -9.15060 -117.28372 25.36540,
   -7.86604 -116.43544 25.43749,
   -19.30781 -119.31100 25.37066,
   -17.83431 -119.28622 25.40088,
   -16.16242 -119.18894 25.37179,
   -8.47602 -116.89661 25.40616,
   -7.25743 -115.76884 25.53004,
   -20.27023 -119.29326 25.39034,
   -18.64688 -119.30726 25.37127,
   -6.93671 -115.02775 25.49900,
   -22.68084 -119.14070 25.36657,
   -21.23180 -119.24160 25.50188,
   -23.64789 -119.03849 25.32996,
   -22.00754 -119.20088 25.36293,
   -6.82862 -113.98524 25.53137,
   -24.62653 -118.91269 25.37782,
   -25.60604 -118.77861 25.41140,
   -7.09840 -112.84411 25.42619,
   -27.99977 -118.37242 25.37079,
   -26.58638 -118.63953 25.37254,
   -28.88792 -118.15739 25.22358,
   -27.26501 -118.52167 25.37216,
   -7.48127 -111.88382 25.49397,
   -29.69132 -117.89655 25.27781,
   -30.55833 -117.52760 25.38471,
   -8.01534 -110.82328 25.55395,
   -8.46408 -110.18053 25.41017,
   -31.39817 -117.08269 25.37237,
   -8.54259 -109.81628 25.90881,
   -32.18108 -116.54752 25.39859,
   -9.00302 -109.27666 25.46642,
   -32.78512 -116.01145 25.39313,
   -9.53110 -108.39414 25.58713,
   -33.35339 -115.16542 25.46887,
   -9.99860 -107.88571 25.15102,
   -10.08481 -107.46645 25.73041,
   -33.66258 -114.27983 25.42164,
   -10.56188 -106.84874 25.51839,
   -33.68845 -113.78474 25.43040,
   -33.54059 -113.23496 25.44140,
   -32.71284 -111.88238 25.45828,
   -11.10544 -105.99342 25.61496,
   -33.11351 -112.40775 25.45181,
   -32.22654 -111.32784 25.46548,
   -11.65779 -105.30291 25.39784,
   -31.52997 -110.65721 25.48324,
   -30.81108 -109.98069 25.48346,
   -12.25490 -104.37726 25.56398,
   -30.11584 -109.29646 25.49722,
   -29.43323 -108.55483 25.51032,
   -12.82080 -103.52543 25.70385,
   -28.78437 -107.80223 25.52788,
   -13.26535 -103.00368 25.52114,
   -28.15426 -107.04274 25.54740,
   -27.50708 -106.25529 25.49400,
   -13.97198 -102.08234 25.61809,
   -26.94672 -105.54758 25.62960,
   -14.57014 -101.44001 25.52147,
   -26.29050 -104.74507 25.71900,
   -25.62770 -103.97549 25.74018,
   -15.23325 -100.72756 25.69130,
   -25.01506 -103.33867 25.59237,
   -24.03967 -102.37818 25.59972,
   -16.13609 -100.15503 25.53518,
   -24.52951 -102.84602 25.59469,
   -23.30231 -101.77869 25.48880,
   -22.50812 -101.12382 25.67516,
   -21.11226 -100.36089 25.55017,
   -19.57477 -99.82369 25.46029,
   -17.97748 -99.57316 25.60998,
   -16.77769 -99.68758 25.90267,
   -21.84056 -100.64239 25.82129,
   -20.25289 -99.94398 25.70245,
   -18.81293 -99.57469 25.71277,
   -17.27720 -99.59964 25.75810,
   -15.37684 -119.02436 26.18038,
   -13.78727 -118.76361 26.18847,
   -12.12619 -118.38143 26.08612,
   -10.80381 -117.96892 26.08480,
   -9.17505 -117.33814 26.20593,
   -16.20399 -119.11363 26.21043,
   -14.57257 -118.90698 26.18841,
   -13.01358 -118.59670 26.17219,
   -11.45437 -118.17723 26.19797,
   -9.94032 -117.66488 26.20439,
   -8.46842 -116.97523 26.20784,
   -7.26352 -116.08060 26.45576,
   -18.56754 -119.22940 26.08814,
   -17.03957 -119.17043 26.16782,
   -7.80147 -116.52905 26.23306,
   -6.80763 -115.39964 26.42672,
   -21.10819 -119.17163 26.16973,
   -19.52793 -119.21475 26.19853,
   -17.84305 -119.20404 26.18001,
   -21.94886 -119.12012 26.13409,
   -20.34707 -119.20090 26.17450,
   -6.59332 -114.47770 26.23822,
   -22.92882 -119.02711 26.17137,
   -6.54973 -113.77794 26.41951,
   -25.53403 -118.73027 26.17977,
   -23.88773 -118.91901 26.29054,
   -6.77118 -113.29074 26.10037,
   -26.30719 -118.63399 26.05386,
   -24.86630 -118.81496 26.17938,
   -6.73909 -112.83420 26.63700,
   -27.25651 -118.47905 26.18330,
   -7.04181 -112.34693 26.28143,
   -28.24613 -118.28228 26.16808,
   -29.19356 -118.02395 26.15861,
   -7.56920 -111.28642 26.25204,
   -30.05861 -117.70870 26.17819,
   -30.99660 -117.25709 26.21773,
   -8.15758 -110.24815 26.28437,
   -31.76348 -116.80067 26.20533,
   -8.61939 -109.42409 26.45074,
   -32.54284 -116.16495 26.37564,
   -9.03966 -108.81301 26.34579,
   -33.09026 -115.54749 26.21168,
   -9.63464 -107.85258 26.37163,
   -33.59253 -114.40187 26.23069,
   -33.67779 -114.06322 25.86295,
   -33.64756 -114.06432 26.63254,
   -10.19957 -106.90168 26.50851,
   -33.63297 -113.48444 26.19510,
   -10.60910 -106.33447 26.39839,
   -33.29581 -112.62315 26.27026,
   -32.72380 -111.87140 26.26831,
   -11.24515 -105.39002 26.40445,
   -32.03300 -111.17101 26.23693,
   -11.74651 -104.88323 25.98333,
   -31.38545 -110.57347 26.28540,
   -30.11108 -109.29841 26.30669,
   -11.83122 -104.47579 26.54929,
   -30.59957 -109.79710 26.29850,
   -29.63812 -108.77801 26.31476,
   -12.39850 -103.78218 26.34710,
   -29.01467 -108.05858 26.32615,
   -28.38390 -107.29093 26.33871,
   -13.03045 -102.91332 26.38493,
   -27.79368 -106.54680 26.35044,
   -13.48803 -102.35484 26.28667,
   -27.18998 -105.77563 26.36017,
   -26.57285 -104.99440 26.37422,
   -14.13637 -101.50235 26.44176,
   -25.95218 -104.23064 26.38912,
   -14.72028 -100.93160 26.29008,
   -25.30165 -103.48581 26.31827,
   -24.67033 -102.79980 26.28786,
   -15.42000 -100.23072 26.47681,
   -23.95646 -102.04572 26.42986,
   -16.27530 -99.70174 26.43925,
   -23.23712 -101.40522 26.43441,
   -21.90399 -100.43960 26.45842,
   -17.20052 -99.35467 26.43738,
   -22.56990 -100.83630 26.56951,
   -21.19897 -100.05525 26.43575,
   -19.70715 -99.47694 26.40355,
   -18.13579 -99.21944 26.50341,
   -20.46070 -99.72629 26.42470,
   -18.91065 -99.29107 26.45054,
   -14.59863 -118.83855 26.98917,
   -13.02652 -118.53324 27.00129,
   -11.46567 -118.15137 26.81246,
   -9.93569 -117.65495 27.01355,
   -8.43820 -117.02644 27.01722,
   -17.03777 -119.08797 26.98637,
   -15.37801 -118.95141 26.95378,
   -13.81417 -118.69904 27.00223,
   -12.24290 -118.34673 26.98437,
   -10.71870 -117.92000 27.01623,
   -9.18272 -117.36876 27.01650,
   -7.74827 -116.62100 27.02972,
   -17.85460 -119.12445 26.95932,
   -16.31119 -119.04186 26.98593,
   -7.00986 -116.00182 27.08614,
   -20.27652 -119.12260 26.87606,
   -18.76450 -119.13461 26.94935,
   -6.50516 -115.13345 27.05547,
   -21.23597 -119.06932 26.96515,
   -19.54216 -119.12672 26.98544,
   -6.33041 -114.36691 27.12632,
   -23.61056 -118.87899 26.98574,
   -22.19846 -118.99405 27.08587,
   -24.56910 -118.78181 26.97033,
   -22.94773 -118.94070 26.98451,
   -6.40979 -113.38089 27.19475,
   -25.55969 -118.67090 26.98719,
   -28.14795 -118.26745 26.98462,
   -26.48499 -118.56350 26.96485,
   -6.78015 -112.26707 27.14573,
   -28.76591 -118.11039 26.98395,
   -27.54192 -118.39087 26.98677,
   -7.17334 -111.66182 26.93203,
   -29.71905 -117.79478 26.98986,
   -7.67553 -110.70217 27.03500,
   -30.49617 -117.47010 27.00072,
   -31.30615 -117.04143 27.06121,
   -8.18085 -109.80729 27.15260,
   -32.13435 -116.47349 27.01962,
   -32.78935 -115.86915 27.01793,
   -8.73939 -108.83861 27.26082,
   -9.15877 -108.27039 27.07196,
   -33.29622 -115.11115 27.02591,
   -9.76811 -107.25580 27.14758,
   -33.61353 -114.09993 27.29417,
   -33.63535 -113.82451 27.04162,
   -10.37567 -106.24643 27.26587,
   -33.51155 -113.21145 27.04473,
   -32.72419 -111.86046 27.07366,
   -10.81406 -105.68902 27.06207,
   -33.11734 -112.38842 27.06717,
   -32.25327 -111.33237 27.08040,
   -31.54547 -110.66101 27.09463,
   -11.37802 -104.78325 27.21769,
   -30.82517 -109.99501 27.09744,
   -30.12206 -109.30463 27.11355,
   -11.95197 -103.89513 27.35638,
   -29.45036 -108.56333 27.12441,
   -12.45066 -103.29624 27.16086,
   -28.81732 -107.80288 27.13287,
   -28.21501 -107.03729 27.15932,
   -13.04763 -102.45147 27.25993,
   -27.61563 -106.25433 27.13059,
   -13.62306 -101.80547 27.07714,
   -27.03851 -105.48373 27.18065,
   -26.44192 -104.70276 27.17627,
   -14.29988 -100.94859 27.24185,
   -25.84249 -103.93525 27.19973,
   -14.89298 -100.39488 27.11491,
   -25.21673 -103.17940 27.17724,
   -24.58536 -102.45503 27.19422,
   -15.53880 -99.73907 27.38949,
   -23.91834 -101.69273 27.40493,
   -22.66355 -100.64980 27.27350,
   -16.42096 -99.27990 27.28977,
   -23.14594 -101.04280 27.25177,
   -21.99601 -100.22568 27.17618,
   -20.53641 -99.49367 27.07229,
   -18.99103 -99.04206 27.09463,
   -17.34246 -98.99684 27.26373,
   -21.22070 -99.70899 27.34082,
   -19.83845 -99.12515 27.36056,
   -18.25738 -98.85764 27.39708,
   -13.83380 -118.63419 27.80332,
   -12.26646 -118.29479 27.81275,
   -10.71634 -117.88296 27.81787,
   -9.18150 -117.37926 27.82323,
   -16.19552 -118.97269 27.64232,
   -14.62008 -118.77023 27.79317,
   -13.03985 -118.47311 27.80536,
   -11.45710 -118.09191 27.78060,
   -9.95662 -117.65062 27.82017,
   -8.40213 -117.05332 27.79162,
   -7.09010 -116.26718 27.87071,
   -18.73677 -119.04341 27.79540,
   -17.08801 -119.01258 27.78275,
   -15.42905 -118.88089 27.79665,
   -7.72103 -116.70584 27.83428,
   -6.50495 -115.63490 27.86294,
   -19.54808 -119.04224 27.75574,
   -18.08926 -119.03992 27.79607,
   -6.13446 -114.84212 27.95914,
   -21.89061 -118.93854 27.78939,
   -20.47073 -119.01236 27.77504,
   -22.88552 -118.86605 27.77465,
   -21.24843 -118.97694 27.78714,
   -6.11419 -113.86308 27.84685,
   -23.86777 -118.77769 27.79508,
   -26.21548 -118.53869 27.79558,
   -24.82506 -118.68299 27.88317,
   -6.37715 -112.74193 27.87827,
   -27.19892 -118.40712 27.72033,
   -25.57603 -118.60923 27.79552,
   -28.18366 -118.21885 27.78836,
   -6.85634 -111.67736 27.82202,
   -29.12734 -117.96654 27.78392,
   -7.26892 -111.05824 27.71912,
   -30.03549 -117.63247 27.80349,
   -7.34651 -110.65591 28.25766,
   -30.86600 -117.24072 27.83446,
   -7.72697 -110.19068 27.91714,
   -31.69993 -116.74242 27.82097,
   -8.32586 -109.18626 27.94949,
   -32.49579 -116.10439 27.82480,
   -32.98893 -115.56588 27.82472,
   -8.95582 -108.18045 27.89309,
   -9.34185 -107.60353 27.81446,
   -33.45706 -114.56965 27.84050,
   -9.90717 -106.62584 27.95284,
   -33.57747 -113.48021 27.81958,
   -33.28565 -112.61199 27.84868,
   -10.42317 -105.75841 28.07793,
   -32.73062 -111.85185 27.88141,
   -10.92460 -105.13330 27.82897,
   -32.04905 -111.17061 27.85876,
   -31.41039 -110.59761 27.89958,
   -30.11709 -109.30950 27.92122,
   -11.49972 -104.20874 28.00091,
   -30.62697 -109.83259 27.91258,
   -29.62959 -108.76532 27.92964,
   -29.03102 -108.05619 27.94078,
   -12.07213 -103.32300 28.15304,
   -28.43196 -107.29493 27.95312,
   -12.49942 -102.82405 27.95663,
   -27.85840 -106.52917 27.96565,
   -27.25735 -105.70711 27.97630,
   -13.19412 -101.86936 28.06714,
   -13.76874 -101.23662 27.90433,
   -26.80390 -105.07273 27.98642,
   -26.34199 -104.43237 27.99783,
   -14.42400 -100.43351 28.07259,
   -25.70430 -103.58998 28.01388,
   -24.69920 -102.35730 28.02195,
   -15.06946 -99.88483 27.91901,
   -25.13737 -102.87320 28.01935,
   -24.24535 -101.85176 28.02638,
   -23.50281 -101.12839 27.95266,
   -15.75334 -99.24158 28.22228,
   -22.80081 -100.50855 27.95366,
   -16.59736 -98.84491 28.15826,
   -22.07129 -99.91710 28.07238,
   -20.69499 -99.19299 27.97724,
   -19.11562 -98.68492 28.01722,
   -17.55391 -98.58749 28.17529,
   -21.37683 -99.49763 28.06758,
   -19.91613 -98.78600 28.24773,
   -18.35617 -98.49613 28.28970,
   -13.07114 -118.41511 28.61679,
   -11.50746 -118.05174 28.62341,
   -9.95958 -117.62778 28.63000,
   -8.42894 -117.10537 28.63270,
   -15.37256 -118.79922 28.62510,
   -13.85022 -118.56972 28.60310,
   -12.28613 -118.24184 28.61818,
   -10.72906 -117.84847 28.61989,
   -9.19407 -117.38795 28.63217,
   -7.69201 -116.76718 28.63004,
   -6.46855 -115.93755 28.84914,
   -17.81194 -118.96421 28.49515,
   -16.26010 -118.88210 28.60052,
   -14.65018 -118.70377 28.60659,
   -7.03469 -116.37556 28.66193,
   -6.03557 -115.29283 28.73141,
   -20.43971 -118.92143 28.59815,
   -18.77932 -118.95806 28.59750,
   -17.09345 -118.93110 28.60262,
   -5.69916 -114.72846 29.16184,
   -21.22544 -118.89015 28.58109,
   -19.78680 -118.94180 28.60114,
   -5.80556 -114.34602 28.69237,
   -22.17293 -118.83098 28.59062,
   -5.79276 -113.56011 28.83214,
   -24.51981 -118.65104 28.60232,
   -23.13107 -118.75380 28.70080,
   -6.03511 -113.12589 28.53986,
   -25.47975 -118.56479 28.63478,
   -23.86821 -118.70354 28.60194,
   -26.49943 -118.46135 28.60187,
   -6.39069 -112.13019 28.63271,
   -28.72428 -118.04739 28.59813,
   -27.50786 -118.31635 28.60149,
   -29.57525 -117.77318 28.60500,
   -28.16534 -118.18569 28.59849,
   -6.86517 -111.22332 28.73873,
   -30.32928 -117.46309 28.69383,
   -7.42633 -110.21819 28.84485,
   -31.27566 -116.96422 28.62081,
   -7.85148 -109.64769 28.64606,
   -32.11040 -116.39152 28.55260,
   -32.73032 -115.82170 28.63269,
   -8.46209 -108.58814 28.72646,
   -33.23639 -115.05075 28.63991,
   -9.03742 -107.63221 28.73677,
   -9.42523 -107.16805 28.40715,
   -33.54749 -113.90208 28.62561,
   -9.50428 -106.74009 28.98479,
   -9.94028 -106.13216 28.80413,
   -33.46640 -113.13177 28.66789,
   -33.11703 -112.37755 28.68219,
   -32.27026 -111.33316 28.69532,
   -10.48544 -105.25953 28.85911,
   -32.72856 -111.84017 28.68898,
   -31.55928 -110.66842 28.70808,
   -11.01193 -104.69581 28.43347,
   -30.83592 -110.01058 28.71078,
   -11.09402 -104.28028 29.00579,
   -30.12339 -109.31360 28.72841,
   -11.64509 -103.59750 28.78952,
   -29.46270 -108.57668 28.73889,
   -28.84445 -107.81232 28.75087,
   -12.26676 -102.71703 28.82917,
   -28.26402 -107.04198 28.76492,
   -12.72290 -102.15849 28.70822,
   -27.69464 -106.25093 28.76959,
   -27.13352 -105.44974 28.79038,
   -13.33017 -101.31128 28.86154,
   -26.58248 -104.65420 28.83305,
   -13.92558 -100.65560 28.76335,
   -26.04081 -103.90413 28.75088,
   -25.44358 -103.10863 28.69276,
   -14.57427 -99.92136 28.88860,
   -24.84793 -102.29312 28.89216,
   -15.33894 -99.30958 28.77254,
   -24.20045 -101.53875 28.86161,
   -23.49888 -100.78282 28.91142,
   -16.07722 -98.71096 29.05354,
   -22.81111 -100.17117 28.85860,
   -21.45042 -99.26619 28.72730,
   -19.99121 -98.55489 28.86222,
   -18.43481 -98.23686 28.92784,
   -16.80947 -98.45669 28.90558,
   -22.11974 -99.57515 29.02439,
   -20.75531 -98.83315 28.88644,
   -19.21711 -98.34418 28.89462,
   -17.69393 -98.19975 29.07140,
   -12.30985 -118.18551 29.42921,
   -10.74883 -117.80851 29.43349,
   -9.19928 -117.38030 29.44042,
   -7.68343 -116.82865 29.44419,
   -16.28798 -118.80711 29.40741,
   -14.67926 -118.63928 29.39522,
   -13.05748 -118.34987 29.38761,
   -11.52413 -118.00246 29.43532,
   -9.98486 -117.60830 29.44513,
   -8.43050 -117.12904 29.44258,
   -6.98849 -116.46397 29.46151,
   -5.97072 -115.58775 29.52914,
   -17.09825 -118.85521 29.36347,
   -15.55434 -118.73244 29.54875,
   -13.88031 -118.50639 29.41863,
   -6.36283 -116.00449 29.49222,
   -5.62810 -114.97281 29.58561,
   -19.51473 -118.87381 29.26818,
   -18.06352 -118.86273 29.47552,
   -20.46697 -118.82937 29.41017,
   -18.79660 -118.86927 29.41151,
   -5.51821 -114.19856 29.55774,
   -22.86176 -118.70159 29.40910,
   -21.39190 -118.77575 29.53007,
   -23.89527 -118.63140 29.40326,
   -22.17689 -118.74427 29.40795,
   -5.69150 -113.13570 29.51314,
   -26.47748 -118.41649 29.41080,
   -24.83391 -118.56245 29.43064,
   -6.00533 -112.64437 29.11209,
   -27.24677 -118.31903 29.27612,
   -25.81337 -118.48572 29.41153,
   -6.01841 -112.23239 29.61195,
   -28.16079 -118.14796 29.41042,
   -6.41636 -111.58592 29.52233,
   -29.08761 -117.90175 29.40798,
   -29.97351 -117.57154 29.43148,
   -7.00738 -110.56934 29.52737,
   -31.00406 -117.06135 29.43074,
   -7.62992 -109.56244 29.49612,
   -31.64234 -116.69093 29.43660,
   -8.03129 -108.98643 29.38441,
   -32.42486 -116.07634 29.43338,
   -32.94240 -115.51436 29.43566,
   -8.55834 -108.04501 29.50306,
   -33.38030 -114.61216 29.45244,
   -9.04595 -107.16310 29.62632,
   -33.51857 -113.46551 29.43111,
   -9.60579 -106.18088 29.73747,
   -33.27822 -112.61530 29.42438,
   -10.03826 -105.60028 29.52192,
   -32.74487 -111.85753 29.49580,
   -32.06055 -111.17375 29.46865,
   -10.63273 -104.63280 29.63546,
   -31.41948 -110.60968 29.51401,
   -30.62378 -109.84019 29.52717,
   -29.63068 -108.77399 29.54425,
   -11.20523 -103.71410 29.78586,
   -30.11999 -109.32519 29.53572,
   -29.08062 -108.11005 29.55450,
   -11.71738 -103.09043 29.57376,
   -28.56498 -107.43267 29.56528,
   -12.27724 -102.26112 29.69110,
   -28.06581 -106.73446 29.57719,
   -12.85039 -101.59376 29.50620,
   -27.53148 -105.95806 29.58731,
   -27.03216 -105.21345 29.59730,
   -13.46752 -100.74411 29.67627,
   -26.38914 -104.24282 29.75277,
   -14.02232 -100.30784 29.28354,
   -25.86783 -103.50391 29.59210,
   -14.12956 -99.92618 29.85549,
   -25.33953 -102.75411 29.58196,
   -14.77491 -99.37083 29.69090,
   -24.74335 -101.90834 29.76819,
   -15.59674 -98.80030 29.54968,
   -24.14553 -101.16214 29.79030,
   -23.43601 -100.38643 29.80517,
   -22.23995 -99.38565 29.70388,
   -16.29648 -98.25250 29.89228,
   -22.87238 -99.83977 29.81962,
   -21.56290 -98.95360 29.64215,
   -20.19743 -98.31220 29.58831,
   -18.47907 -97.95044 29.62900,
   -17.04173 -97.97670 29.90269,
   -20.85932 -98.49095 29.81990,
   -19.33088 -97.99444 29.78046,
   -17.76779 -97.82344 29.96362,
   -9.98885 -117.57186 30.24560,
   -8.43640 -117.13966 30.24961,
   -6.95501 -116.54544 30.26177,
   -15.50119 -118.66416 30.21804,
   -13.90639 -118.44293 30.22713,
   -12.28343 -118.11992 30.18784,
   -10.78120 -117.76928 30.25688,
   -9.21301 -117.36924 30.24818,
   -7.67418 -116.87114 30.24972,
   -6.30545 -116.13832 30.30444,
   -17.98851 -118.78136 30.21988,
   -16.31694 -118.73015 30.21622,
   -14.83375 -118.57501 30.34807,
   -13.11682 -118.29247 30.23222,
   -11.54906 -117.95038 30.24040,
   -5.68700 -115.47534 30.19482,
   -18.78346 -118.77899 30.24178,
   -17.27830 -118.75597 30.37251,
   -5.28656 -114.63206 30.36994,
   -21.14340 -118.71049 30.21426,
   -19.68708 -118.75644 30.25208,
   -22.12396 -118.66429 30.19577,
   -20.50378 -118.73640 30.21483,
   -5.35084 -113.55760 30.17683,
   -24.77648 -118.50496 30.21851,
   -23.12419 -118.60535 30.20539,
   -25.54085 -118.45790 30.09803,
   -24.11195 -118.54800 30.21824,
   -5.60656 -112.63427 30.33942,
   -26.49028 -118.36881 30.22002,
   -28.61433 -118.00401 30.21183,
   -27.42228 -118.25073 30.25361,
   -6.14632 -111.47924 30.36321,
   -28.18201 -118.10414 30.21240,
   -6.58785 -110.92870 30.17972,
   -29.40974 -117.75646 30.22015,
   -30.29382 -117.38806 30.32001,
   -7.15046 -109.95625 30.30052,
   -31.20227 -116.91751 30.24652,
   -32.05557 -116.34331 30.13977,
   -7.72192 -109.01826 30.33663,
   -8.11480 -108.55512 29.97558,
   -32.68093 -115.77964 30.24789,
   -8.18965 -108.14442 30.53008,
   -33.19503 -115.01993 30.25476,
   -8.57819 -107.54012 30.42090,
   -33.50301 -113.92810 30.24537,
   -9.18275 -106.53215 30.39221,
   -33.43988 -113.04382 30.28292,
   -9.78465 -105.53091 30.41594,
   -33.14425 -112.42353 30.23733,
   -32.28064 -111.33611 30.31005,
   -10.19688 -104.95384 30.27761,
   -32.72987 -111.82190 30.30410,
   -31.56540 -110.67909 30.32238,
   -30.84223 -110.03223 30.33047,
   -10.74955 -104.05674 30.40065,
   -30.12084 -109.32816 30.34299,
   -29.46763 -108.59273 30.35375,
   -11.31671 -103.14754 30.56540,
   -28.84925 -107.80838 30.36641,
   -11.73415 -102.59523 30.47818,
   -28.29584 -107.04379 30.38905,
   -27.75523 -106.25372 30.37282,
   -12.41719 -101.67147 30.48528,
   -27.20120 -105.41123 30.41230,
   -12.97904 -101.04160 30.29163,
   -26.72801 -104.67598 30.41517,
   -26.13497 -103.76504 30.43074,
   -13.62511 -100.19032 30.46554,
   -25.59347 -102.94313 30.44282,
   -25.02066 -102.11385 30.44844,
   -14.27869 -99.41453 30.62209,
   -24.44621 -101.33702 30.45637,
   -14.97384 -98.84157 30.50946,
   -23.78128 -100.52653 30.47764,
   -15.83160 -98.30494 30.38019,
   -23.16506 -99.85953 30.50152,
   -22.36740 -99.19741 30.40180,
   -17.83986 -97.56486 30.57364,
   -16.48081 -97.89650 30.56781,
   -21.63718 -98.62940 30.49715,
   -20.19139 -97.94014 30.46828,
   -18.63459 -97.58036 30.53069,
   -17.24455 -97.64929 30.58475,
   -20.93917 -98.24197 30.50221,
   -19.41936 -97.70623 30.50195,
   -9.22471 -117.34574 31.05682,
   -7.67376 -116.90134 31.05867,
   -6.25438 -116.24032 31.08855,
   -14.72478 -118.49826 31.03080,
   -13.15887 -118.23118 31.06506,
   -11.57505 -117.89648 31.05214,
   -10.02779 -117.54234 31.07754,
   -8.44476 -117.14138 31.05745,
   -6.92483 -116.60197 31.05562,
   -5.66030 -115.76461 31.12794,
   -16.99475 -118.68242 31.02675,
   -15.54286 -118.58929 31.04965,
   -14.03004 -118.39523 31.03398,
   -12.35509 -118.06710 31.04491,
   -10.78697 -117.71699 31.05036,
   -5.16522 -115.11654 31.19266,
   -19.69783 -118.66810 31.02581,
   -17.99261 -118.69303 31.04259,
   -16.34368 -118.65466 31.02445,
   -4.91286 -114.39958 31.33583,
   -20.47941 -118.65644 30.91120,
   -18.97351 -118.67246 31.14566,
   -5.06342 -114.07742 30.85170,
   -23.09355 -118.52697 31.02594,
   -21.41041 -118.60623 31.00440,
   -4.94895 -113.66216 31.28360,
   -23.85541 -118.49760 30.91457,
   -22.36865 -118.55267 31.14142,
   -5.22087 -113.06141 31.02627,
   -24.79111 -118.44276 31.03090,
   -27.17436 -118.24012 31.02405,
   -25.72073 -118.39173 31.03009,
   -5.67983 -111.96913 31.05058,
   -28.15530 -118.06806 31.03198,
   -26.50963 -118.31883 31.02567,
   -29.02691 -117.83912 31.03051,
   -6.25787 -110.94078 31.07124,
   -29.84445 -117.54314 31.05667,
   -6.70305 -110.36690 30.94582,
   -30.76071 -117.11377 31.04439,
   -6.79355 -109.93842 31.53653,
   -7.24870 -109.42190 31.09080,
   -31.59733 -116.62518 31.04108,
   -32.34462 -116.06116 31.05374,
   -7.74946 -108.54005 31.21614,
   -32.88964 -115.50109 31.04475,
   -8.37182 -107.44753 31.27472,
   -33.33702 -114.63892 31.11174,
   -8.76132 -106.89058 31.05869,
   -33.50658 -113.43667 31.04929,
   -9.33465 -105.85829 31.17217,
   -33.30448 -112.67031 31.09966,
   -32.76251 -111.86615 31.10568,
   -9.79463 -105.03000 31.31965,
   -32.06809 -111.18107 31.08563,
   -10.30050 -104.38306 31.05452,
   -31.41483 -110.61587 31.12821,
   -10.38015 -103.95355 31.64143,
   -30.62229 -109.86049 31.14146,
   -29.62212 -108.78289 31.15888,
   -10.87587 -103.43913 31.22020,
   -30.11957 -109.34758 31.15006,
   -29.11169 -108.15647 31.16845,
   -11.48973 -102.49765 31.34377,
   -28.58903 -107.45050 31.17977,
   -11.95419 -101.95306 31.13548,
   -28.10882 -106.75181 31.19146,
   -27.60216 -105.97740 31.20232,
   -12.54465 -101.09668 31.27618,
   -27.02209 -105.05488 31.31588,
   -13.08202 -100.61885 30.89954,
   -26.52898 -104.26980 31.22263,
   -13.17994 -100.20644 31.48921,
   -26.00930 -103.42972 31.24057,
   -13.77052 -99.61971 31.28806,
   -25.50447 -102.62107 31.26872,
   -14.41664 -98.96150 31.30312,
   -24.97729 -101.81028 31.29620,
   -24.43032 -101.04432 31.26398,
   -15.14027 -98.36261 31.30474,
   -23.76736 -100.23602 31.19051,
   -15.92725 -97.86641 31.29673,
   -23.12308 -99.52112 31.22939,
   -16.90469 -97.49790 31.19487,
   -22.41550 -98.84969 31.30819,
   -21.01586 -98.00449 31.14408,
   -19.50090 -97.45039 31.14152,
   -17.74895 -97.29362 31.25916,
   -21.67253 -98.25253 31.44410,
   -20.25202 -97.56072 31.39943,
   -18.76271 -97.21255 31.42047,
   -10.02263 -117.49367 31.86097,
   -8.45579 -117.13144 31.86637,
   -6.91974 -116.65955 31.87101,
   -15.54728 -118.51619 31.83145,
   -13.94688 -118.32131 31.64513,
   -12.39040 -118.00780 31.87672,
   -10.79849 -117.66545 31.85294,
   -9.26369 -117.32690 31.89006,
   -7.67261 -116.91811 31.86467,
   -6.21051 -116.32396 31.87582,
   -5.05638 -115.42427 32.14227,
   -16.33241 -118.57691 31.80555,
   -14.74607 -118.42549 31.83892,
   -13.27651 -118.16829 31.99521,
   -11.59327 -117.83796 31.85650,
   -5.56150 -115.88376 31.91349,
   -4.76868 -114.84032 32.06288,
   -18.68679 -118.59980 31.83581,
   -17.22551 -118.59662 31.87130,
   -19.72213 -118.57885 31.81028,
   -18.04944 -118.60764 31.83641,
   -4.66305 -113.98208 32.03251,
   -22.09819 -118.48961 31.83289,
   -20.61814 -118.55001 31.74771,
   -23.07710 -118.44990 31.85394,
   -21.41789 -118.51549 31.83215,
   -4.89655 -112.93370 31.89249,
   -25.47623 -118.34700 31.83417,
   -24.02640 -118.41558 31.79973,
   -5.26693 -112.29692 31.75641,
   -26.50784 -118.27387 31.81878,
   -24.82047 -118.37829 31.83401,
   -5.30826 -111.86728 32.29943,
   -27.46015 -118.15832 31.90471,
   -5.78880 -111.29151 31.84985,
   -28.45440 -117.96171 31.82631,
   -29.41847 -117.65840 31.93493,
   -6.31866 -110.43808 31.99776,
   -30.29494 -117.30001 31.83455,
   -31.19557 -116.82282 31.87619,
   -6.88084 -109.49516 32.14452,
   -31.94200 -116.33869 31.86129,
   -7.31349 -108.89255 31.97628,
   -32.67309 -115.67626 32.03945,
   -7.87997 -107.92187 31.99266,
   -33.14465 -115.04543 31.87035,
   -8.45804 -106.91540 31.99293,
   -33.48510 -113.96441 31.86902,
   -8.83697 -106.44392 31.65131,
   -8.90547 -106.02408 32.20475,
   -33.45853 -113.06893 31.90210,
   -9.32216 -105.40056 32.03861,
   -33.15922 -112.39161 31.88060,
   -32.28930 -111.34424 31.92365,
   -32.73496 -111.80321 31.91867,
   -31.56525 -110.69537 31.93492,
   -9.87763 -104.48734 32.08092,
   -30.84033 -110.05670 31.94391,
   -30.11384 -109.34721 31.95802,
   -10.45879 -103.52692 32.22344,
   -29.46933 -108.61581 31.96817,
   -11.00741 -102.82726 32.01399,
   -28.87442 -107.84659 31.98072,
   -28.32088 -107.05900 32.00710,
   -11.55416 -102.00035 32.12078,
   -27.80047 -106.26527 32.00658,
   -12.07117 -101.38625 31.92241,
   -27.26620 -105.41627 31.95079,
   -26.74693 -104.55192 32.03018,
   -12.68085 -100.50009 32.11400,
   -26.32845 -103.83535 32.04267,
   -13.31295 -99.65256 32.28447,
   -25.90907 -103.11113 32.05279,
   -13.88536 -99.09454 32.11600,
   -25.37680 -102.19357 32.18237,
   -14.55201 -98.54187 31.93888,
   -24.90765 -101.42422 32.21064,
   -24.30657 -100.60892 32.01881,
   -15.24457 -97.88151 32.23149,
   -23.74643 -99.85317 32.08730,
   -16.11944 -97.41895 32.14098,
   -23.12076 -99.17157 32.04907,
   -21.82888 -98.05269 32.14350,
   -17.12925 -97.07359 32.07768,
   -22.44217 -98.45279 32.28398,
   -21.16671 -97.66401 32.11291,
   -19.61975 -97.08737 32.06136,
   -18.02512 -96.88665 32.17753,
   -20.42329 -97.22883 32.31775,
   -18.85733 -96.85017 32.30661,
   -7.68245 -116.92748 32.67470,
   -6.18193 -116.41030 32.69003,
   -14.77225 -118.35655 32.64554,
   -13.18737 -118.09664 32.65488,
   -11.61513 -117.78418 32.65961,
   -10.03757 -117.45103 32.66462,
   -8.49240 -117.12655 32.70138,
   -6.90702 -116.69721 32.67664,
   -5.49538 -116.00980 32.71395,
   -17.23980 -118.51894 32.64420,
   -15.56556 -118.44189 32.63532,
   -13.97257 -118.23976 32.62502,
   -12.50366 -117.95232 32.79763,
   -10.82872 -117.61580 32.66711,
   -9.25478 -117.28638 32.67244,
   -4.79396 -115.35066 32.77492,
   -17.99799 -118.52951 32.55275,
   -16.49207 -118.48792 32.77683,
   -4.46368 -114.48900 32.69899,
   -20.60401 -118.45418 32.64109,
   -18.96862 -118.50054 32.61664,
   -4.23844 -113.85357 33.19010,
   -21.36185 -118.43441 32.62053,
   -19.95095 -118.47377 32.64243,
   -4.51750 -113.34641 32.63521,
   -23.99364 -118.34988 32.64191,
   -22.32063 -118.39480 32.68281,
   -24.75725 -118.32773 32.62690,
   -23.33212 -118.36942 32.64199,
   -4.84376 -112.43981 32.77519,
   -27.38264 -118.13655 32.63848,
   -25.75299 -118.28736 32.62947,
   -28.17332 -117.98290 32.64926,
   -26.75592 -118.21476 32.64044,
   -5.36757 -111.45613 32.83328,
   -28.94520 -117.78035 32.65383,
   -5.81624 -110.84821 32.76252,
   -29.93424 -117.41289 32.65011,
   -6.43930 -109.89035 32.77106,
   -30.69920 -117.05791 32.65865,
   -31.49747 -116.59987 32.72560,
   -6.99785 -108.93603 32.92352,
   -32.29589 -116.00526 32.67800,
   -7.40521 -108.38734 32.68421,
   -32.90291 -115.38026 32.67367,
   -8.02293 -107.27188 32.76052,
   -33.33309 -114.58197 32.68518,
   -8.48738 -106.38777 32.87294,
   -33.51672 -113.38261 32.67893,
   -33.18638 -112.41106 32.72147,
   -9.10179 -105.29527 32.92938,
   -33.36154 -112.69542 32.71876,
   -32.75602 -111.83469 32.64643,
   -9.47015 -104.78717 32.71116,
   -32.07193 -111.18754 32.70363,
   -31.40752 -110.62832 32.74110,
   -10.01099 -103.85327 32.87612,
   -30.60729 -109.87040 32.75540,
   -29.62164 -108.80717 32.77314,
   -30.11662 -109.37040 32.76421,
   -29.12060 -108.18471 32.78258,
   -10.56445 -102.96358 32.99308,
   -11.00525 -102.37356 32.88047,
   -28.60512 -107.47240 32.79425,
   -28.15166 -106.79183 32.80545,
   -11.63634 -101.47319 32.91603,
   -27.62380 -105.95544 32.81771,
   -12.19179 -100.82336 32.70946,
   -27.09097 -105.07001 32.81731,
   -26.60686 -104.22672 32.85460,
   -12.81574 -99.93623 32.89879,
   -26.14195 -103.39815 32.85043,
   -25.67438 -102.59148 32.70214,
   -13.45018 -99.11077 33.07484,
   -25.14324 -101.63346 32.87682,
   -14.01724 -98.57376 32.94565,
   -24.74085 -100.94994 32.88391,
   -14.73594 -98.03189 32.74201,
   -24.29783 -100.25388 32.89742,
   -15.43790 -97.39437 33.08077,
   -23.75093 -99.44607 33.08671,
   -22.59641 -98.29821 32.94064,
   -16.35386 -96.96957 32.96117,
   -23.10856 -98.78271 32.92491,
   -21.93415 -97.82168 32.84097,
   -20.49634 -97.00308 32.91776,
   -18.93812 -96.59256 32.95093,
   -17.31324 -96.65390 32.98064,
   -21.25000 -97.31850 32.98423,
   -19.72944 -96.74490 32.94155,
   -18.18478 -96.50638 33.07073,
   -8.47973 -117.09837 33.48191,
   -6.90852 -116.72960 33.48383,
   -5.45445 -116.12420 33.50929,
   -13.99993 -118.17799 33.45869,
   -12.42324 -117.88298 33.46745,
   -10.86015 -117.57284 33.50441,
   -9.26846 -117.25554 33.47809,
   -7.68774 -116.93090 33.48001,
   -6.14712 -116.46492 33.47888,
   -4.81334 -115.63605 33.54587,
   -16.21967 -118.41464 33.45031,
   -14.79559 -118.29186 33.45275,
   -13.20788 -118.03821 33.46461,
   -11.74612 -117.73876 33.58667,
   -10.05951 -117.40944 33.47737,
   -4.29427 -115.00132 33.66227,
   -17.21767 -118.43949 33.47826,
   -15.59387 -118.37599 33.44780,
   -4.08328 -114.23216 33.63783,
   -19.69278 -118.40733 33.33108,
   -18.18176 -118.43001 33.44263,
   -22.32767 -118.32401 33.45023,
   -20.64060 -118.37078 33.44884,
   -18.95345 -118.41611 33.45261,
   -4.12321 -113.41568 33.68435,
   -23.08432 -118.30999 33.37268,
   -21.60927 -118.33755 33.54813,
   -4.43401 -112.83042 33.45013,
   -25.71216 -118.24321 33.44962,
   -24.04110 -118.28821 33.44732,
   -26.50435 -118.18803 33.47150,
   -25.04011 -118.26950 33.45009,
   -4.93868 -111.76385 33.54427,
   -27.42509 -118.09012 33.44862,
   -28.42282 -117.89483 33.44269,
   -5.49186 -110.85042 33.65676,
   -29.34499 -117.60869 33.50306,
   -5.96218 -110.30235 33.46858,
   -30.23827 -117.24320 33.46278,
   -31.06343 -116.82048 33.49758,
   -6.57870 -109.30936 33.56090,
   -31.88707 -116.29069 33.47385,
   -7.18918 -108.30443 33.58392,
   -32.65117 -115.62558 33.49591,
   -7.57893 -107.70647 33.44018,
   -33.10621 -115.06786 33.48754,
   -7.65805 -107.29020 33.99997,
   -8.02006 -106.80497 33.66094,
   -33.47175 -114.06581 33.50364,
   -8.58930 -105.80177 33.62595,
   -33.48464 -113.05752 33.54046,
   -33.17121 -112.35762 33.52806,
   -32.12774 -111.24919 33.53732,
   -9.15304 -104.80619 33.67816,
   -32.58212 -111.66809 33.53396,
   -31.55493 -110.71654 33.54524,
   -9.57350 -104.20358 33.50326,
   -30.83594 -110.07691 33.55653,
   -30.10404 -109.35238 33.57226,
   -10.12720 -103.26823 33.65830,
   -29.47201 -108.63997 33.58264,
   -28.88672 -107.87156 33.59501,
   -10.75419 -102.29039 33.77312,
   -28.33746 -107.07293 33.61764,
   -11.18884 -101.76400 33.55243,
   -27.81725 -106.25511 33.61926,
   -27.31193 -105.42002 33.52039,
   -11.76895 -100.88884 33.70710,
   -26.82553 -104.55712 33.64361,
   -12.28828 -100.40344 33.30444,
   -12.38620 -99.98896 33.89525,
   -26.43055 -103.82317 33.65641,
   -12.95745 -99.36263 33.70634,
   -25.95428 -102.92703 33.66371,
   -25.55974 -102.17053 33.64898,
   -13.59594 -98.59153 33.85589,
   -25.12748 -101.34916 33.70771,
   -14.22912 -98.03037 33.74509,
   -24.65104 -100.53129 33.67522,
   -15.02971 -97.44999 33.61346,
   -24.10991 -99.72898 33.59532,
   -23.40524 -98.82581 33.63012,
   -15.80666 -96.85072 33.90135,
   -22.73402 -98.13395 33.62030,
   -16.54358 -96.52595 33.84719,
   -22.00676 -97.45541 33.80286,
   -20.66154 -96.76614 33.64144,
   -18.97661 -96.30623 33.66550,
   -17.46077 -96.25826 33.86508,
   -21.34325 -96.98722 33.89547,
   -19.83585 -96.40196 33.83406,
   -18.26452 -96.12798 33.99039,
   -7.69692 -116.93044 34.28947,
   -6.14073 -116.52835 34.29642,
   -4.75139 -115.79423 34.33266,
   -13.22960 -117.98993 34.27137,
   -11.65747 -117.67514 34.27933,
   -10.07075 -117.37767 34.27170,
   -8.45678 -117.07402 34.25274,
   -6.89610 -116.75015 34.28747,
   -5.43035 -116.23032 34.32137,
   -4.23498 -115.32444 34.48105,
   -15.58838 -118.31678 34.23578,
   -14.03253 -118.12807 34.27919,
   -12.43946 -117.83653 34.27109,
   -10.92818 -117.52588 34.40665,
   -9.28481 -117.22725 34.28751,
   -3.82652 -114.59896 34.59248,
   -18.14273 -118.35972 34.26245,
   -16.46497 -118.35224 34.28607,
   -14.81365 -118.23838 34.26203,
   -18.96687 -118.34931 34.22459,
   -17.53387 -118.36767 34.26240,
   -3.84613 -113.89022 34.31634,
   -21.32928 -118.28321 34.25971,
   -19.93442 -118.31327 34.31638,
   -22.30970 -118.26223 34.29517,
   -20.67106 -118.29836 34.26053,
   -4.06966 -112.78342 34.42515,
   -24.78031 -118.22762 34.14342,
   -23.26679 -118.24755 34.23676,
   -4.52059 -112.14896 34.14597,
   -27.40659 -118.06338 34.25419,
   -25.72704 -118.20406 34.25895,
   -24.04271 -118.23530 34.25851,
   -28.18099 -117.91795 34.27314,
   -26.68496 -118.14893 34.38563,
   -5.06288 -111.18407 34.31902,
   -28.82114 -117.75686 34.29310,
   -29.79149 -117.40598 34.26429,
   -5.71542 -110.22161 34.33030,
   -6.16057 -109.66140 34.22598,
   -30.62222 -117.02342 34.41405,
   -31.48368 -116.53405 34.26923,
   -6.74309 -108.68901 34.35670,
   -32.30711 -115.92412 34.28755,
   -32.88311 -115.36397 34.28996,
   -7.26397 -107.79806 34.39100,
   -33.34508 -114.54838 34.30888,
   -7.74038 -106.86048 34.57670,
   -8.11833 -106.26918 34.34578,
   -33.55102 -113.31300 34.32532,
   -33.20617 -112.35549 34.34295,
   -8.72816 -105.17448 34.36718,
   -33.44043 -112.79234 34.52555,
   -32.79698 -111.81755 34.32750,
   -32.12999 -111.22036 34.32480,
   -9.15882 -104.36140 34.54499,
   -31.41394 -110.62973 34.35146,
   -9.65913 -103.77404 34.09707,
   -30.62264 -109.89501 34.36779,
   -29.49543 -108.67004 34.38950,
   -9.74737 -103.37331 34.65985,
   -29.93609 -109.18236 34.38133,
   -29.11712 -108.18327 34.39671,
   -10.26108 -102.67879 34.46394,
   -28.62267 -107.49012 34.40850,
   -10.88247 -101.76627 34.47920,
   -28.18987 -106.82826 34.41934,
   -11.31694 -101.19469 34.35609,
   -27.59215 -105.85667 34.47138,
   -27.13275 -105.05813 34.43730,
   -11.91210 -100.30651 34.52600,
   -26.68815 -104.23485 34.45610,
   -26.25608 -103.40686 34.36592,
   -12.52700 -99.44571 34.68599,
   -25.84907 -102.56648 34.48164,
   -13.20434 -98.74137 34.46113,
   -25.50384 -101.84561 34.48948,
   -13.67922 -98.12334 34.74866,
   -25.05583 -100.92954 34.64603,
   -14.44393 -97.53122 34.52317,
   -24.55095 -100.07101 34.51850,
   -15.28250 -96.96492 34.39882,
   -24.06628 -99.30943 34.51704,
   -23.45459 -98.48379 34.60237,
   -15.98956 -96.48837 34.56661,
   -22.76404 -97.76927 34.55739,
   -21.41138 -96.76176 34.57155,
   -18.34158 -95.89020 34.60002,
   -16.82211 -96.08305 34.74010,
   -22.05974 -97.13730 34.66337,
   -20.68345 -96.41712 34.54579,
   -19.13774 -95.97103 34.56200,
   -17.62294 -95.88483 34.73649,
   -19.92659 -96.13995 34.56908,
   -6.90728 -116.77613 35.09612,
   -5.39167 -116.31354 35.11616,
   -12.46099 -117.80568 35.08377,
   -10.88781 -117.48750 35.09011,
   -9.29249 -117.21331 35.10164,
   -7.70480 -116.93633 35.09421,
   -6.09152 -116.55901 35.07572,
   -4.68590 -115.91244 35.11290,
   -3.85676 -115.10893 35.20865,
   -14.84433 -118.20052 35.07782,
   -13.25863 -117.95953 35.08798,
   -11.66912 -117.64649 35.08306,
   -10.21787 -117.36289 35.21305,
   -8.50168 -117.07251 35.09551,
   -4.11217 -115.43673 35.17440,
   -17.22971 -118.32444 34.95384,
   -15.69296 -118.26920 35.18954,
   -14.03954 -118.09182 35.07638,
   -3.58113 -114.24258 35.09845,
   -19.86110 -118.26435 35.07071,
   -18.18329 -118.30826 35.06875,
   -16.48595 -118.30866 35.07120,
   -3.50255 -113.77836 35.38165,
   -20.65332 -118.24636 35.13051,
   -19.12329 -118.27927 35.19172,
   -3.68080 -113.27130 35.21397,
   -23.22474 -118.20917 35.06734,
   -21.56491 -118.22671 35.10340,
   -24.04825 -118.20314 35.05388,
   -22.57479 -118.21573 35.06794,
   -4.10942 -112.23482 35.18657,
   -26.43544 -118.13997 35.06406,
   -24.96436 -118.19752 35.05867,
   -4.62950 -111.54808 34.95934,
   -27.40689 -118.04207 35.07033,
   -25.75160 -118.17451 35.06497,
   -4.73669 -111.13385 35.54472,
   -28.39498 -117.85286 35.25110,
   -5.23627 -110.58621 35.11699,
   -29.33587 -117.56479 35.07713,
   -30.22288 -117.19656 35.08664,
   -5.80161 -109.74480 35.27555,
   -31.23690 -116.65426 35.07995,
   -6.30454 -109.12069 35.01094,
   -6.41971 -108.70907 35.61524,
   -31.85859 -116.27524 35.08264,
   -6.85206 -108.17825 35.14109,
   -32.64742 -115.61341 35.11451,
   -33.11864 -115.06782 35.10416,
   -7.33762 -107.25568 35.30982,
   -33.50925 -114.13634 35.16960,
   -7.92301 -106.22142 35.23279,
   -8.27161 -105.73499 34.89431,
   -33.55978 -113.11071 35.15111,
   -8.36689 -105.31530 35.46575,
   -33.23228 -112.32865 35.15616,
   -32.16649 -111.22709 35.14499,
   -8.77011 -104.70593 35.20712,
   -32.61494 -111.61635 35.14394,
   -31.58499 -110.70590 35.15034,
   -30.86323 -110.08239 35.15961,
   -9.32585 -103.74502 35.31958,
   -30.11700 -109.34886 35.18391,
   -29.49433 -108.64772 35.19620,
   -9.88600 -102.82243 35.45113,
   -28.90837 -107.88153 35.20846,
   -10.35439 -102.18932 35.26867,
   -28.36214 -107.08227 35.22477,
   -27.84059 -106.24996 35.22552,
   -10.92838 -101.31903 35.36269,
   -27.29708 -105.32161 35.24825,
   -11.46021 -100.64543 35.15347,
   -26.93364 -104.64439 35.25621,
   -12.07417 -99.74845 35.33025,
   -26.61266 -104.00234 35.26583,
   -26.11586 -102.99480 35.26265,
   -12.76640 -98.84352 35.45446,
   -25.72603 -102.15100 35.31174,
   -13.30460 -98.28220 35.31973,
   -25.30359 -101.29218 35.16541,
   -13.96255 -97.59193 35.46791,
   -24.91245 -100.45901 35.32218,
   -14.69566 -97.02660 35.35952,
   -24.48993 -99.62781 35.50480,
   -15.49324 -96.51624 35.26667,
   -24.01489 -98.94179 35.28633,
   -16.16115 -96.18725 35.14981,
   -23.39738 -98.09592 35.46566,
   -22.71357 -97.36749 35.52802,
   -21.67198 -96.63066 35.33297,
   -19.99796 -95.92297 35.21454,
   -18.21653 -95.61206 35.37462,
   -17.08071 -95.69738 35.61119,
   -22.16627 -96.88011 35.59741,
   -20.75331 -96.10235 35.49686,
   -19.26780 -95.65143 35.49412,
   -17.69681 -95.54993 35.65027,
   -6.11629 -116.62356 35.90444,
   -4.63863 -116.04594 35.92626,
   -11.68716 -117.63727 35.89338,
   -10.10884 -117.32989 35.89832,
   -8.52176 -117.07880 35.89216,
   -6.90642 -116.80346 35.89859,
   -5.37645 -116.37664 35.77070,
   -4.00930 -115.55683 35.96226,
   -15.67000 -118.24878 35.87980,
   -14.05733 -118.07703 35.88564,
   -12.48485 -117.79818 35.90074,
   -10.89515 -117.48137 35.89510,
   -9.47746 -117.22436 35.89954,
   -7.70795 -116.94587 35.90090,
   -3.53493 -114.87903 35.93965,
   -16.50019 -118.28350 35.88027,
   -15.01273 -118.19756 35.88070,
   -13.26344 -117.94543 35.88759,
   -3.28272 -114.02670 36.11302,
   -18.88859 -118.26235 35.87977,
   -17.43308 -118.28705 35.88539,
   -21.57306 -118.20134 35.87676,
   -19.88624 -118.23578 35.88056,
   -18.20590 -118.27679 35.88011,
   -3.42365 -113.07122 36.02587,
   -22.31321 -118.19381 35.87591,
   -20.84450 -118.21438 35.90376,
   -3.74814 -112.49242 35.89872,
   -24.93255 -118.18648 35.87294,
   -23.27216 -118.19062 35.87326,
   -25.73371 -118.16818 35.87556,
   -24.26300 -118.19186 35.87372,
   -4.25556 -111.64301 35.97498,
   -28.13401 -117.90356 35.87137,
   -26.67669 -118.12185 35.87283,
   -29.00795 -117.67192 35.87449,
   -27.43665 -118.03049 35.87072,
   -4.84487 -110.77797 36.07280,
   -5.32840 -110.17254 36.01392,
   -29.75166 -117.40350 35.87725,
   -30.54868 -117.04606 35.89031,
   -5.95090 -109.27951 36.03340,
   -31.45526 -116.54655 35.88344,
   -32.32640 -115.92029 35.89084,
   -6.49937 -108.43050 36.02726,
   -32.91147 -115.37967 35.90157,
   -6.92016 -107.70663 36.04613,
   -33.43168 -114.50801 35.93798,
   -7.52937 -106.61239 36.05732,
   -33.66212 -113.27447 35.96318,
   -8.02601 -105.68721 36.08894,
   -33.53953 -112.75296 35.98661,
   -32.88408 -111.78776 35.89933,
   -8.58229 -104.68576 36.11648,
   -33.28537 -112.27366 35.96181,
   -32.18430 -111.17743 35.97474,
   -8.96890 -104.04801 36.03967,
   -31.43227 -110.57729 35.95715,
   -30.68614 -109.90895 35.97672,
   -29.52919 -108.66331 36.00177,
   -9.49927 -103.16846 36.12073,
   -30.01526 -109.22483 35.99220,
   -29.10683 -108.12371 36.01003,
   -10.03095 -102.33671 36.17197,
   -28.65674 -107.49268 36.02160,
   -10.44249 -101.72754 36.14610,
   -28.24072 -106.85624 36.03230,
   -27.67810 -105.93390 36.08770,
   -11.09302 -100.78045 36.15898,
   -27.19080 -105.07593 36.05127,
   -11.57974 -100.24921 35.74657,
   -26.75217 -104.23229 36.06948,
   -11.66744 -99.97651 36.16069,
   -26.36782 -103.44223 35.99260,
   -12.27995 -99.17419 36.16567,
   -25.96581 -102.55244 36.09653,
   -12.93648 -98.38131 36.20566,
   -25.59985 -101.72675 36.09237,
   -13.56456 -97.75188 36.10731,
   -25.20954 -100.86020 36.12185,
   -24.73527 -99.91996 36.09038,
   -14.15780 -97.17730 36.20369,
   -14.83501 -96.64754 36.18922,
   -24.37939 -99.23411 36.17202,
   -15.64538 -96.12295 36.21031,
   -23.96771 -98.58007 36.17488,
   -16.63483 -95.66488 36.19955,
   -23.37799 -97.83302 36.18521,
   -22.32856 -96.82552 36.23563,
   -22.87206 -97.30598 36.20494,
   -21.53248 -96.27742 36.22079,
   -20.09352 -95.63428 36.18683,
   -18.54624 -95.33716 36.23688,
   -17.30591 -95.42239 36.29819,
   -20.83615 -95.91087 36.21793,
   -19.32540 -95.42776 36.22199,
   -17.79235 -95.33769 36.30056,
   -6.90440 -116.83460 36.71172,
   -5.33860 -116.44865 36.71980,
   -3.94966 -115.71340 36.75586,
   -12.47072 -117.80424 36.69886,
   -10.89550 -117.49314 36.70416,
   -9.32290 -117.22364 36.68368,
   -7.75371 -116.98621 36.73649,
   -6.16517 -116.68802 36.72112,
   -4.56086 -116.11433 36.59995,
   -3.47125 -115.16860 36.80655,
   -14.84898 -118.18112 36.68594,
   -13.25239 -117.95142 36.70253,
   -11.67807 -117.64871 36.70946,
   -10.17656 -117.35789 36.58417,
   -8.50706 -117.09352 36.70970,
   -3.08707 -114.40928 37.03352,
   -17.20120 -118.28836 36.68788,
   -15.68872 -118.24853 36.69234,
   -14.05007 -118.08051 36.69378,
   -18.17164 -118.27258 36.68101,
   -16.50533 -118.28142 36.68844,
   -3.10899 -113.66774 36.85050,
   -20.62436 -118.21622 36.78705,
   -19.09915 -118.24813 36.71721,
   -23.23978 -118.19062 36.68288,
   -21.59134 -118.20115 36.68782,
   -19.88329 -118.22905 36.68611,
   -3.42307 -112.52112 36.78137,
   -24.10891 -118.18637 36.66688,
   -22.54674 -118.19485 36.68357,
   -3.83581 -111.95320 36.67748,
   -26.43786 -118.13724 36.68025,
   -24.95759 -118.18980 36.67887,
   -27.40371 -118.04322 36.67246,
   -25.76106 -118.16864 36.68053,
   -4.39177 -111.13250 36.80787,
   -28.40299 -117.85511 36.69189,
   -29.32093 -117.57867 36.67215,
   -5.04395 -110.19074 37.00576,
   -30.21920 -117.21327 36.67582,
   -5.57260 -109.57365 36.80241,
   -31.22548 -116.69296 36.68968,
   -6.22485 -108.60522 36.81465,
   -31.86760 -116.31668 36.69095,
   -6.61572 -108.03222 36.64718,
   -32.66286 -115.69562 36.72395,
   -33.18079 -115.14745 36.70329,
   -7.06022 -107.17944 36.86685,
   -33.63469 -114.20531 36.74304,
   -7.68652 -106.06352 36.82310,
   -33.72180 -113.05773 36.73306,
   -8.18294 -105.13528 36.89403,
   -33.35762 -112.24523 36.78403,
   -32.20669 -111.13833 36.75550,
   -32.75895 -111.62291 36.74506,
   -31.60599 -110.61644 36.79611,
   -8.69290 -104.23253 36.91964,
   -30.94197 -110.06720 36.83916,
   -9.00059 -103.70666 36.93150,
   -30.22499 -109.38449 36.80892,
   -29.55320 -108.63608 36.82611,
   -9.64229 -102.68641 36.96135,
   -28.96837 -107.88433 36.83184,
   -28.41145 -107.07795 36.85868,
   -10.23229 -101.74055 37.14270,
   -27.90731 -106.28843 36.72729,
   -10.66062 -101.15803 36.94930,
   -27.32803 -105.28783 36.86578,
   -26.99326 -104.64892 36.87324,
   -11.27841 -100.27265 36.94769,
   -11.80121 -99.59344 36.78104,
   -26.64539 -103.93092 36.93215,
   -26.19380 -102.96698 36.89741,
   -12.45338 -98.71583 36.95934,
   -25.84357 -102.14885 36.94305,
   -25.46395 -101.27024 36.92498,
   -13.14132 -97.92482 37.00169,
   -13.67576 -97.37880 37.01566,
   -25.07796 -100.40789 36.92255,
   -14.46436 -96.74500 36.86719,
   -24.67849 -99.58334 36.95632,
   -24.23249 -98.79264 36.99397,
   -15.16185 -96.20364 36.98850,
   -23.65283 -97.96542 37.02712,
   -16.01193 -95.70671 37.01866,
   -23.00573 -97.23082 37.00532,
   -16.87483 -95.35785 36.98626,
   -22.27252 -96.56701 37.04506,
   -21.00549 -95.80889 36.89302,
   -19.27019 -95.22843 36.91438,
   -17.76691 -95.13344 37.07859,
   -21.60855 -96.11097 37.01989,
   -20.16228 -95.43482 37.01100,
   -18.60774 -95.07217 37.23100,
   -7.69805 -117.00716 37.52070,
   -5.99149 -116.71777 37.64724,
   -4.61975 -116.24356 37.56135,
   -13.25108 -117.97811 37.50594,
   -11.67403 -117.67857 37.51091,
   -10.04773 -117.37805 37.51507,
   -8.47863 -117.12697 37.54126,
   -6.88071 -116.87461 37.52978,
   -5.32876 -116.52245 37.53424,
   -3.83611 -115.78519 37.52535,
   -15.54460 -118.26252 37.50038,
   -14.00623 -118.10056 37.54186,
   -12.45643 -117.83230 37.50888,
   -10.87825 -117.52552 37.51278,
   -9.29778 -117.25161 37.51753,
   -3.24931 -115.16236 37.60352,
   -16.47911 -118.29789 37.49595,
   -14.83399 -118.20272 37.50292,
   -2.89616 -114.00446 37.58767,
   -18.94597 -118.27573 37.63146,
   -17.40248 -118.29879 37.52381,
   -2.79377 -113.46857 38.02274,
   -21.54838 -118.21988 37.49382,
   -19.88544 -118.24818 37.49911,
   -18.18589 -118.28726 37.49615,
   -3.03040 -113.01838 37.59902,
   -22.34294 -118.21367 37.47642,
   -20.87953 -118.22931 37.49431,
   -24.74619 -118.20516 37.49044,
   -23.25364 -118.21005 37.44386,
   -3.51051 -112.03315 37.51910,
   -25.71686 -118.19313 37.48252,
   -24.06879 -118.20664 37.49120,
   -3.93481 -111.49689 37.56566,
   -28.12709 -117.93783 37.49410,
   -26.65083 -118.15086 37.46749,
   -28.85705 -117.76163 37.64626,
   -27.42153 -118.06209 37.49129,
   -4.59504 -110.60581 37.63940,
   -29.77774 -117.43370 37.49548,
   -5.20399 -109.83919 37.61265,
   -30.60413 -117.06525 37.39035,
   -5.78103 -109.05731 37.59067,
   -31.49559 -116.59716 37.50029,
   -32.29788 -116.06765 37.46460,
   -6.39632 -108.10693 37.63763,
   -32.97404 -115.50339 37.52148,
   -6.77722 -107.52459 37.43558,
   -33.49356 -114.81638 37.46642,
   -7.23251 -106.63510 37.68625,
   -33.85041 -113.77901 37.43077,
   -7.84075 -105.54575 37.65390,
   -33.91050 -113.33151 37.58967,
   -33.73440 -112.70110 37.63767,
   -32.82602 -111.59581 37.57017,
   -8.34940 -104.61740 37.71559,
   -33.25669 -112.02191 37.58174,
   -32.21390 -111.05760 37.56279,
   -31.51062 -110.50249 37.71914,
   -8.82545 -103.77111 37.82875,
   -30.76544 -109.85289 37.72223,
   -9.23950 -103.11987 37.73974,
   -30.03698 -109.12792 37.61517,
   -29.34298 -108.31324 37.62726,
   -9.84451 -102.18486 37.73099,
   -28.86398 -107.67365 37.63902,
   -10.37337 -101.38527 37.74449,
   -28.21428 -106.70861 37.71874,
   -27.72681 -105.92020 37.66588,
   -10.93748 -100.56920 37.71052,
   -27.24038 -105.05914 37.67651,
   -26.80981 -104.21996 37.69684,
   -11.58762 -99.64545 37.75391,
   -26.32887 -103.21163 37.70619,
   -12.00626 -99.10541 37.61284,
   -26.04965 -102.54644 37.71537,
   -12.66117 -98.25840 37.80509,
   -25.68150 -101.67117 37.72025,
   -25.31178 -100.79185 37.75850,
   -13.28855 -97.56747 37.82243,
   -24.95631 -99.99144 37.75453,
   -13.94939 -96.93587 37.83829,
   -14.66756 -96.35193 37.81754,
   -24.56941 -99.21034 37.77221,
   -15.39085 -95.89451 37.63289,
   -24.15557 -98.45990 37.95287,
   -23.54000 -97.65395 37.78659,
   -16.19763 -95.37900 37.94214,
   -22.83371 -96.88847 37.80786,
   -21.80666 -96.07604 37.73119,
   -20.21479 -95.26367 37.82716,
   -18.64637 -94.93422 37.84002,
   -17.07750 -95.07716 37.85587,
   -22.32951 -96.43992 37.82829,
   -20.96506 -95.58441 37.79110,
   -19.47263 -95.04668 37.85348,
   -17.88712 -94.89975 38.00202,
   -8.48826 -117.17399 38.32876,
   -6.71682 -116.91793 38.33012,
   -5.31018 -116.58731 38.33380,
   -3.91095 -115.98025 38.50169,
   -14.03294 -118.14277 38.31423,
   -12.45190 -117.87622 38.31765,
   -10.80299 -117.56997 38.45893,
   -9.29298 -117.30011 38.32363,
   -7.67771 -117.05638 38.33779,
   -6.08414 -116.79502 38.33293,
   -4.56198 -116.30603 38.34790,
   -3.24221 -115.39926 38.42408,
   -14.82832 -118.23803 38.31131,
   -13.23574 -118.01820 38.31900,
   -11.65089 -117.72363 38.33274,
   -10.08267 -117.43074 38.32442,
   -2.77153 -114.57424 38.45512,
   -17.22856 -118.34239 38.42318,
   -15.69081 -118.30286 38.31879,
   -2.65038 -113.87684 38.47676,
   -19.86049 -118.28211 38.30436,
   -18.19381 -118.32124 38.30933,
   -16.48902 -118.33167 38.30787,
   -20.64998 -118.26967 38.30199,
   -19.16499 -118.29750 38.30469,
   -2.74435 -113.14120 38.52795,
   -23.01871 -118.24578 38.30179,
   -21.56568 -118.25359 38.25780,
   -3.10076 -112.41793 38.37086,
   -24.00961 -118.24462 38.28507,
   -22.37723 -118.24788 38.30261,
   -26.42298 -118.18959 38.29921,
   -24.95248 -118.24546 38.28835,
   -3.62801 -111.49348 38.57050,
   -27.41467 -118.09292 38.30154,
   -25.74152 -118.22255 38.29898,
   -4.12527 -110.99149 38.42314,
   -28.35245 -117.91757 38.15472,
   -29.28418 -117.65281 38.28454,
   -4.84431 -110.07841 38.44054,
   -30.22107 -117.29311 38.30233,
   -5.37483 -109.46783 38.25942,
   -31.07161 -116.88636 38.25667,
   -31.91456 -116.41025 38.30637,
   -5.99694 -108.53483 38.41909,
   -32.71628 -115.80633 38.13620,
   -6.56277 -107.63185 38.46475,
   -33.32634 -115.24682 38.33658,
   -6.96113 -106.98863 38.27627,
   -33.84337 -114.30451 38.19752,
   -7.41326 -106.10942 38.50731,
   -34.03955 -113.71370 38.40385,
   -8.03607 -105.00876 38.45998,
   -33.99446 -113.01291 38.46032,
   -33.55099 -112.21714 38.35158,
   -33.84052 -112.62057 38.42628,
   -32.83515 -111.47024 38.35097,
   -31.73948 -110.57874 38.37926,
   -8.53727 -104.11436 38.53062,
   -32.25256 -110.98405 38.37393,
   -31.01039 -109.97817 38.40196,
   -8.99028 -103.35679 38.53446,
   -30.30714 -109.34285 38.21909,
   -29.60520 -108.55271 38.44800,
   -9.51980 -102.52685 38.50421,
   -29.06630 -107.87630 38.46820,
   -28.50285 -107.09567 38.33528,
   -10.12987 -101.58781 38.54937,
   -27.89925 -106.15119 38.47466,
   -10.53884 -101.00472 38.40458,
   -27.51117 -105.48626 38.48325,
   -11.13811 -100.09507 38.58946,
   -27.11602 -104.75395 38.49211,
   -26.67168 -103.86234 38.49479,
   -11.78066 -99.21139 38.55906,
   -26.26883 -102.97609 38.52160,
   -12.15616 -98.69210 38.60637,
   -25.92883 -102.16305 38.54436,
   -12.91155 -97.80259 38.63963,
   -25.55564 -101.26179 38.54396,
   -13.50791 -97.22065 38.45362,
   -25.21412 -100.43268 38.61692,
   -24.80353 -99.55640 38.57556,
   -14.22392 -96.54058 38.60812,
   -24.39589 -98.80520 38.45340,
   -14.99586 -95.94765 38.60853,
   -23.73024 -97.81469 38.47653,
   -15.76595 -95.46854 38.57066,
   -23.16755 -97.13573 38.41138,
   -16.56616 -95.06766 38.65766,
   -22.41046 -96.35652 38.65546,
   -21.00874 -95.44369 38.62498,
   -17.91414 -94.75167 38.68097,
   -21.73096 -95.86574 38.59017,
   -20.28048 -95.12000 38.63762,
   -18.70085 -94.76869 38.64016,
   -17.29423 -94.83344 38.69483,
   -19.49356 -94.88673 38.63632,
   -7.67612 -117.10320 39.14041,
   -6.09282 -116.85244 39.13279,
   -4.53743 -116.39372 39.16013,
   -3.18125 -115.56289 39.18967,
   -13.22951 -118.06945 39.12510,
   -11.54160 -117.76676 39.25535,
   -10.07628 -117.48812 39.12436,
   -8.52435 -117.23444 39.08232,
   -6.98008 -116.98523 39.01290,
   -5.29616 -116.65514 39.15115,
   -3.55752 -115.85711 39.17208,
   -2.76190 -115.06900 39.39191,
   -15.55628 -118.34782 39.23338,
   -14.05943 -118.19229 39.08540,
   -12.42876 -117.92752 39.12724,
   -10.86098 -117.62872 39.13148,
   -9.27302 -117.35248 39.13643,
   -2.48327 -114.26523 39.28000,
   -18.16590 -118.36403 39.11472,
   -16.49739 -118.37475 39.12190,
   -14.81414 -118.28405 39.12432,
   -18.97425 -118.34948 39.10047,
   -17.47254 -118.37443 39.11550,
   -2.47774 -113.40378 39.30629,
   -21.34257 -118.30479 39.11298,
   -19.86592 -118.32654 39.07156,
   -2.75300 -112.67806 39.21280,
   -22.31137 -118.29545 39.09987,
   -20.68813 -118.31390 39.11324,
   -24.74674 -118.28087 39.10885,
   -23.25550 -118.29421 39.11627,
   -3.23362 -111.87455 39.19655,
   -27.41199 -118.13069 39.11082,
   -25.73312 -118.26302 39.10842,
   -24.04902 -118.28620 39.10971,
   -28.20614 -117.98848 39.10017,
   -26.68681 -118.20948 38.99914,
   -3.83264 -111.04665 39.31584,
   -28.85245 -117.82912 39.08417,
   -4.44706 -110.38438 39.17768,
   -30.01659 -117.42397 39.11415,
   -5.12377 -109.53154 39.25945,
   -30.68793 -117.13794 39.11299,
   -5.54873 -108.99822 39.25777,
   -31.52390 -116.70782 39.04199,
   -32.34917 -116.21391 39.11784,
   -6.16541 -108.09051 39.25543,
   -33.10873 -115.61662 39.18114,
   -6.76993 -107.10549 39.27402,
   -33.74933 -114.83326 39.18275,
   -7.14625 -106.47773 39.09104,
   -34.07595 -114.20031 39.24673,
   -7.61399 -105.58104 39.31436,
   -34.16148 -113.32824 39.23726,
   -33.95162 -112.64375 39.15730,
   -8.20870 -104.53806 39.29761,
   -33.47178 -111.99342 39.19117,
   -32.29472 -110.92981 39.04935,
   -32.90441 -111.42321 39.18732,
   -31.59038 -110.38723 39.19161,
   -8.75290 -103.60644 39.33125,
   -30.81352 -109.73057 39.19872,
   -9.15881 -102.96978 39.20876,
   -30.10005 -109.02718 39.22596,
   -29.44275 -108.25705 39.42734,
   -9.72724 -102.05308 39.37177,
   -28.88643 -107.54225 39.35865,
   -28.31362 -106.72632 39.26488,
   -10.33239 -101.14977 39.31325,
   -27.76839 -105.85986 39.28756,
   -10.67699 -100.61191 39.38690,
   -27.31112 -105.05771 39.30239,
   -26.88359 -104.23996 39.25510,
   -11.33805 -99.65855 39.41332,
   -26.48814 -103.39854 39.32278,
   -11.97011 -98.76600 39.58324,
   -26.13364 -102.56564 39.47021,
   -12.59940 -98.01946 39.42575,
   -25.76361 -101.68732 39.34722,
   -25.42288 -100.84923 39.35085,
   -13.19974 -97.35087 39.43036,
   -25.04902 -99.98252 39.37355,
   -13.79512 -96.75912 39.44530,
   -14.43096 -96.25302 39.20557,
   -24.59301 -99.05729 39.39607,
   -24.22759 -98.39782 39.37815,
   -15.23946 -95.58479 39.55662,
   -23.64160 -97.55105 39.38261,
   -16.06030 -95.13220 39.44268,
   -22.95578 -96.75403 39.39806,
   -21.75388 -95.74272 39.43835,
   -17.03149 -94.78460 39.31008,
   -22.39383 -96.18725 39.56808,
   -21.08522 -95.34615 39.40794,
   -19.57896 -94.76125 39.35578,
   -17.92217 -94.59385 39.46880,
   -20.31858 -94.95895 39.59911,
   -18.74870 -94.60638 39.45747,
   -8.46099 -117.28643 39.94769,
   -6.87731 -117.06126 39.93437,
   -5.27046 -116.71596 39.97029,
   -3.77022 -116.09781 39.96346,
   -14.01092 -118.24312 39.93320,
   -12.24841 -117.95249 39.93654,
   -10.85814 -117.69229 39.93513,
   -9.27625 -117.41644 39.92695,
   -7.72690 -117.17772 39.94872,
   -6.06222 -116.90489 39.95271,
   -4.52088 -116.46586 39.96471,
   -3.09020 -115.61323 39.83955,
   -16.47062 -118.42234 39.92657,
   -14.80461 -118.33257 39.93429,
   -13.20436 -118.12303 39.94100,
   -11.63601 -117.83664 39.93864,
   -10.05405 -117.54757 39.94292,
   -2.47533 -114.74605 39.92729,
   -17.25570 -118.42813 39.90297,
   -15.79071 -118.40065 39.92888,
   -2.24307 -113.89129 40.08722,
   -19.83806 -118.37867 39.92279,
   -18.22457 -118.41450 39.93761,
   -20.61270 -118.36554 39.90973,
   -19.16492 -118.39258 39.92290,
   -2.40361 -112.97787 40.09388,
   -23.04293 -118.34047 39.92010,
   -21.55464 -118.35608 39.94485,
   -2.83540 -112.34273 39.72924,
   -25.72439 -118.30548 39.91737,
   -24.03456 -118.33565 39.91775,
   -22.35551 -118.34532 39.92109,
   -26.48745 -118.25971 39.90036,
   -24.97336 -118.32379 39.77648,
   -3.41646 -111.38781 40.00325,
   -27.42422 -118.16693 39.92499,
   -28.45799 -117.97547 39.92664,
   -4.07101 -110.55728 40.16533,
   -29.30261 -117.72727 39.78663,
   -4.67645 -109.91801 40.03469,
   -30.29951 -117.36482 39.93133,
   -31.16843 -116.96189 39.88602,
   -5.29134 -109.13281 40.15857,
   -32.11628 -116.43526 39.92557,
   -5.76170 -108.52291 40.07551,
   -32.77531 -116.01588 39.93342,
   -6.35479 -107.61021 40.11215,
   -33.49015 -115.38007 39.97258,
   -33.99734 -114.74717 40.12400,
   -6.98289 -106.57221 40.09543,
   -7.34242 -105.95782 39.93171,
   -34.27316 -113.83316 40.05076,
   -7.81070 -105.07750 40.13454,
   -34.19738 -112.90023 40.03748,
   -33.51253 -111.87567 40.01042,
   -33.94424 -112.37668 40.18566,
   -32.95838 -111.35897 39.95523,
   -8.38822 -104.07794 40.15018,
   -32.21776 -110.80425 39.97483,
   -30.89356 -109.71872 40.03113,
   -31.53539 -110.28941 40.01314,
   -30.39597 -109.23707 40.04259,
   -8.96090 -103.13600 40.12149,
   -29.68214 -108.46878 40.05505,
   -9.29609 -102.58638 40.18543,
   -29.15832 -107.83004 40.06462,
   -28.51369 -106.94931 40.08223,
   -9.92085 -101.62099 40.20133,
   -28.08626 -106.30095 40.09225,
   -10.51513 -100.69640 40.35574,
   -27.67115 -105.61812 40.10122,
   -10.93273 -100.09972 40.20947,
   -27.18839 -104.75393 40.11203,
   -26.75484 -103.89694 40.10575,
   -11.56304 -99.21094 40.19740,
   -26.34011 -102.99150 40.14281,
   -12.15632 -98.41912 40.22102,
   -25.89943 -101.96835 40.15439,
   -12.78935 -97.66574 40.19669,
   -25.62454 -101.26404 40.16425,
   -25.26369 -100.39366 40.16218,
   -13.39848 -97.00450 40.24053,
   -24.87189 -99.51879 40.20656,
   -14.09954 -96.33861 40.27038,
   -24.43869 -98.67944 40.20967,
   -14.80758 -95.77274 40.19768,
   -23.87052 -97.78058 40.21725,
   -15.56305 -95.24621 40.24455,
   -23.27692 -97.00968 40.22725,
   -22.53371 -96.24021 40.24788,
   -16.40612 -94.80193 40.28465,
   -21.80783 -95.65453 40.24691,
   -20.35308 -94.85811 40.26243,
   -18.78903 -94.48445 40.09899,
   -17.19147 -94.52523 40.34485,
   -20.97708 -95.12528 40.38825,
   -19.60115 -94.60678 40.25893,
   -18.05728 -94.39543 40.43461,
   -5.26711 -116.78151 40.76939,
   -9.24352 -117.47696 40.75441,
   -7.54265 -117.23210 40.87262,
   -6.00504 -116.95606 40.81151,
   -4.49845 -116.53550 40.76679,
   -3.12006 -115.78647 40.78669,
   -14.79393 -118.38491 40.74308,
   -13.20481 -118.18345 40.74294,
   -11.62357 -117.90042 40.74790,
   -9.99479 -117.60217 40.72617,
   -8.43154 -117.34926 40.77077,
   -6.84490 -117.11216 40.75847,
   -3.76478 -116.20511 40.77794,
   -2.51360 -115.18208 40.81709,
   -15.57403 -118.44293 40.74787,
   -13.99576 -118.29569 40.73980,
   -12.51519 -118.05839 40.60471,
   -10.83114 -117.75308 40.74965,
   -2.09522 -114.34388 40.87509,
   -18.14536 -118.46385 40.73281,
   -16.51656 -118.47353 40.74724,
   -1.96912 -113.62840 41.04734,
   -18.97260 -118.45288 40.76096,
   -17.50102 -118.47324 40.73356,
   -2.15207 -113.24946 40.72041,
   -21.37380 -118.40868 40.73126,
   -19.87858 -118.43126 40.73977,
   -24.03020 -118.38330 40.72778,
   -22.33832 -118.39863 40.72901,
   -20.66621 -118.41806 40.73138,
   -2.47184 -112.38106 40.87335,
   -24.81203 -118.36967 40.72142,
   -23.27919 -118.38588 40.59234,
   -2.99280 -111.77696 40.58418,
   -27.40379 -118.21077 40.72917,
   -25.75888 -118.34715 40.73242,
   -28.21556 -118.06504 40.71879,
   -26.75509 -118.28590 40.72728,
   -3.62988 -110.91081 40.84293,
   -28.97535 -117.87955 40.72777,
   -4.28072 -110.18878 40.84919,
   -30.03299 -117.52105 40.73270,
   -30.74295 -117.23091 40.73143,
   -4.89702 -109.48599 40.85193,
   -31.59274 -116.80731 40.58232,
   -5.52352 -108.65126 41.00908,
   -32.40480 -116.37295 40.76345,
   -5.98215 -108.03305 40.88360,
   -33.18915 -115.81074 40.75289,
   -33.83683 -115.14388 40.76355,
   -6.54899 -107.12808 40.93419,
   -34.31069 -114.24102 40.86360,
   -7.18979 -106.05468 40.90612,
   -7.54045 -105.44855 40.76492,
   -34.39858 -113.30940 40.80470,
   -34.16806 -112.53449 40.86274,
   -8.03958 -104.53631 40.95441,
   -33.57648 -111.79272 40.82516,
   -32.30344 -110.77331 40.80998,
   -32.84157 -111.18144 40.80914,
   -31.69258 -110.28051 40.81475,
   -8.52599 -103.69802 41.01939,
   -30.97245 -109.68654 40.85643,
   -30.25770 -109.00798 40.85487,
   -9.14335 -102.67130 41.16073,
   -29.56058 -108.24105 40.84914,
   -9.54593 -102.06988 40.98895,
   -28.98828 -107.52241 40.86332,
   -28.37613 -106.66507 40.89502,
   -10.15376 -101.14172 40.98326,
   -27.87371 -105.88386 40.91285,
   -10.68993 -100.33291 40.99905,
   -27.38263 -105.04427 40.92830,
   -26.95169 -104.24333 40.81083,
   -11.25825 -99.51527 40.95967,
   -26.55369 -103.40154 40.94269,
   -11.90420 -98.61961 41.01944,
   -26.16750 -102.52371 40.95079,
   -12.37593 -98.01898 40.96419,
   -25.83088 -101.69854 40.96949,
   -25.48434 -100.83910 40.98062,
   -13.00875 -97.27315 41.05838,
   -13.70384 -96.58892 40.93650,
   -25.12454 -99.98315 40.99392,
   -24.71161 -99.10160 41.03019,
   -14.41225 -95.89379 41.22738,
   -24.28979 -98.32310 41.02242,
   -15.08589 -95.40273 41.04679,
   -23.75474 -97.50893 41.03517,
   -15.94055 -94.88955 40.97332,
   -23.13661 -96.74078 41.04212,
   -22.46048 -96.05796 41.05004,
   -21.12998 -95.09532 41.06187,
   -18.05455 -94.26231 41.10221,
   -16.72828 -94.46977 41.28700,
   -21.73570 -95.47245 41.06044,
   -20.39875 -94.73152 41.07878,
   -18.86374 -94.30109 41.09317,
   -17.33288 -94.29398 41.31325,
   -19.64011 -94.46304 41.07756,
   -4.48586 -116.61337 41.58297,
   -10.02388 -117.67508 41.56084,
   -8.24873 -117.39358 41.56515,
   -6.84194 -117.17266 41.56157,
   -5.24744 -116.84475 41.58065,
   -3.74605 -116.29898 41.58038,
   -2.62056 -115.51964 41.61845,
   -13.98840 -118.35053 41.55117,
   -12.41980 -118.10479 41.54455,
   -10.78314 -117.81310 41.59361,
   -9.21240 -117.54069 41.57582,
   -7.63014 -117.30024 41.56627,
   -6.03631 -117.02302 41.57125,
   -3.06176 -115.88911 41.60575,
   -2.01724 -114.65457 41.65288,
   -16.45099 -118.52071 41.54477,
   -14.79962 -118.43616 41.55522,
   -13.26219 -118.24940 41.56640,
   -11.60741 -117.95998 41.55653,
   -1.82475 -114.04248 41.71570,
   -17.26467 -118.53060 41.58528,
   -15.77964 -118.50026 41.54707,
   -19.64499 -118.48996 41.54078,
   -18.17762 -118.51534 41.54529,
   -1.85333 -113.26046 41.72284,
   -22.33428 -118.44983 41.53914,
   -20.63997 -118.47213 41.53620,
   -18.97796 -118.50211 41.54085,
   -2.13043 -112.69164 41.56323,
   -23.12179 -118.43961 41.53168,
   -21.55861 -118.45237 41.39811,
   -25.70808 -118.39373 41.53569,
   -24.05886 -118.43212 41.54456,
   -2.62387 -111.84452 41.63670,
   -26.49332 -118.34075 41.51981,
   -25.05063 -118.41737 41.53570,
   -3.20272 -111.23251 41.48516,
   -27.42956 -118.24485 41.55140,
   -28.48500 -118.04951 41.54448,
   -3.88145 -110.42914 41.68085,
   -29.32008 -117.81674 41.46856,
   -4.49265 -109.81366 41.55690,
   -30.32426 -117.46337 41.57108,
   -31.19426 -117.08647 41.53276,
   -5.08879 -109.07410 41.73245,
   -32.05302 -116.66043 41.61586,
   -33.03541 -116.00890 41.55667,
   -5.70975 -108.26438 41.69314,
   -6.18805 -107.55342 41.70477,
   -33.62213 -115.52321 41.44935,
   -34.16596 -114.89552 41.62000,
   -6.74658 -106.63246 41.77811,
   -34.54155 -113.90736 41.67831,
   -7.40310 -105.52510 41.74253,
   -7.73109 -104.97099 41.54972,
   -34.47300 -112.92000 41.69696,
   -34.09825 -112.23758 41.64192,
   -33.08334 -111.22824 41.47477,
   -8.25759 -104.02621 41.77130,
   -33.62506 -111.68800 41.62281,
   -32.32151 -110.66838 41.61268,
   -31.61740 -110.14204 41.77663,
   -8.85659 -103.03956 41.76580,
   -30.78561 -109.43162 41.65801,
   -29.75847 -108.37581 41.67575,
   -9.30787 -102.31446 41.78593,
   -30.27855 -108.93795 41.66811,
   -29.26512 -107.79273 41.68425,
   -28.72476 -107.08331 41.69912,
   -9.85788 -101.46878 41.75407,
   -28.29285 -106.46031 41.70936,
   -10.46301 -100.54467 41.79572,
   -27.73495 -105.57771 41.72117,
   -10.85979 -99.97560 41.63009,
   -27.18966 -104.62299 41.70833,
   -26.79077 -103.83554 41.74169,
   -11.47749 -99.06326 41.80550,
   -26.37007 -102.92395 41.77532,
   -26.03513 -102.12632 41.77161,
   -12.18690 -98.11776 41.82813,
   -12.58406 -97.60944 41.86954,
   -25.71098 -101.29944 41.92136,
   -25.33880 -100.40459 41.79074,
   -13.20614 -96.92199 41.83805,
   -24.97846 -99.57131 41.78559,
   -13.90856 -96.22442 41.83851,
   -24.57277 -98.73443 41.82792,
   -14.62891 -95.59073 41.85783,
   -24.20500 -98.06607 41.83404,
   -15.35809 -95.04343 41.89060,
   -23.65020 -97.25389 41.84307,
   -16.20154 -94.57421 41.84647,
   -22.95150 -96.43054 41.85871,
   -21.91424 -95.51436 41.74979,
   -17.07373 -94.23477 41.94980,
   -22.51041 -95.99260 41.87006,
   -21.15966 -94.97933 41.88440,
   -19.70516 -94.32174 41.91567,
   -18.10542 -94.10302 41.90735,
   -20.43902 -94.60454 41.88807,
   -18.90133 -94.14870 41.89238,
   -5.23692 -116.91003 42.38718,
   -3.71409 -116.38685 42.39297,
   -10.80131 -117.87730 42.36799,
   -9.21349 -117.60205 42.37277,
   -7.63303 -117.36001 42.36295,
   -6.04346 -117.08799 42.35559,
   -4.47098 -116.68998 42.39388,
   -3.01718 -115.99742 42.41028,
   -14.77528 -118.48555 42.36080,
   -13.06936 -118.28082 42.48487,
   -11.59811 -118.02040 42.36104,
   -10.00468 -117.73757 42.37098,
   -8.52418 -117.48184 42.24829,
   -6.81855 -117.22738 42.37780,
   -2.33211 -115.38657 42.27331,
   -15.62996 -118.54548 42.36265,
   -13.96523 -118.40110 42.37508,
   -12.38723 -118.15927 42.36294,
   -1.80483 -114.52343 42.33316,
   -17.95708 -118.57246 42.35087,
   -16.47230 -118.57059 42.36040,
   -1.61272 -113.67591 42.52639,
   -20.64351 -118.52412 42.34953,
   -18.94239 -118.55387 42.34241,
   -17.28287 -118.57763 42.35173,
   -21.44250 -118.51193 42.34200,
   -19.89879 -118.52923 42.22591,
   -1.75399 -112.83818 42.64733,
   -24.01132 -118.47905 42.34601,
   -22.36269 -118.50113 42.35550,
   -2.16582 -112.21802 42.45636,
   -24.81025 -118.46117 42.34738,
   -23.35349 -118.48942 42.34675,
   -27.39471 -118.28888 42.34740,
   -25.73778 -118.43172 42.29397,
   -2.79958 -111.38087 42.45196,
   -28.22318 -118.14085 42.33648,
   -26.77991 -118.36061 42.34597,
   -3.40880 -110.76653 42.41391,
   -29.02692 -117.94953 42.34850,
   -29.87743 -117.67445 42.30990,
   -4.12118 -110.02251 42.41415,
   -30.92201 -117.26312 42.35077,
   -4.69106 -109.39872 42.47940,
   -31.66140 -116.93073 42.34814,
   -5.35019 -108.58906 42.49215,
   -32.48972 -116.47573 42.23266,
   -5.88423 -107.88815 42.34926,
   -33.30189 -115.96526 42.38468,
   -33.91039 -115.42156 42.32152,
   -6.40396 -107.04750 42.53865,
   -34.53081 -114.42861 42.41509,
   -6.94446 -106.13734 42.61002,
   -34.73546 -113.85959 42.60388,
   -34.68203 -113.19473 42.42001,
   -7.57693 -105.06681 42.57404,
   -34.18780 -112.16563 42.45340,
   -7.93083 -104.44067 42.58257,
   -34.44568 -112.52271 42.47464,
   -33.69739 -111.62179 42.46658,
   -33.03692 -111.13130 42.42214,
   -31.85442 -110.22239 42.44015,
   -8.49032 -103.50707 42.55637,
   -32.36598 -110.60868 42.43080,
   -31.08249 -109.61284 42.28770,
   -30.38668 -108.95150 42.49250,
   -9.10027 -102.51763 42.56636,
   -29.68904 -108.20903 42.48922,
   -9.46821 -101.96511 42.39682,
   -29.06831 -107.45763 42.50123,
   -28.49247 -106.67542 42.52674,
   -10.06541 -101.00307 42.63935,
   -27.95570 -105.86488 42.55289,
   -27.47298 -105.06814 42.47039,
   -10.71042 -100.03889 42.60335,
   -26.96684 -104.12838 42.55108,
   -11.05160 -99.51531 42.64760,
   -26.61991 -103.40425 42.56256,
   -11.67945 -98.64127 42.62288,
   -26.25249 -102.56565 42.62635,
   -25.90508 -101.72358 42.59916,
   -12.33440 -97.74856 42.84203,
   -25.44395 -100.61481 42.60501,
   -12.85275 -97.16308 42.65476,
   -25.19862 -99.98364 42.61391,
   -13.52047 -96.44676 42.67114,
   -24.79629 -99.09803 42.62495,
   -14.19464 -95.80790 42.64242,
   -24.39840 -98.32149 42.65341,
   -14.93586 -95.21206 42.54939,
   -23.86294 -97.46401 42.68128,
   -23.27676 -96.68953 42.69083,
   -15.73921 -94.60179 42.88677,
   -22.58277 -95.93941 42.70627,
   -16.45563 -94.27185 42.73893,
   -21.88507 -95.34161 42.67206,
   -20.51034 -94.52103 42.55934,
   -18.89474 -94.01120 42.58390,
   -17.36240 -94.00770 42.75477,
   -21.20452 -94.87580 42.68801,
   -19.75172 -94.17598 42.78627,
   -18.15191 -93.93694 42.71911,
   -6.00922 -117.14316 43.19021,
   -4.45005 -116.76108 43.20091,
   -2.98381 -116.09823 43.21417,
   -9.99429 -117.79971 43.17905,
   -8.41393 -117.54626 43.18121,
   -6.77592 -117.27843 43.16974,
   -5.21078 -116.97126 43.19552,
   -3.70150 -116.48049 43.20895,
   -2.36185 -115.62273 43.22196,
   -13.77936 -118.42773 43.16947,
   -12.39237 -118.21812 43.16743,
   -10.82640 -117.94247 43.13389,
   -9.25222 -117.67660 43.19634,
   -7.60338 -117.41545 43.18508,
   -1.79418 -114.94974 43.22494,
   -16.25979 -118.61718 43.16336,
   -14.77812 -118.53404 43.15433,
   -13.16987 -118.34213 43.17027,
   -11.57984 -118.07876 43.17468,
   -1.44110 -114.12389 43.33781,
   -17.23963 -118.62479 43.15317,
   -15.59400 -118.59225 43.16584,
   -19.73018 -118.59164 43.15194,
   -18.16721 -118.61564 43.16750,
   -1.47400 -113.20902 43.29195,
   -22.31319 -118.55082 43.15738,
   -20.66849 -118.57639 43.16749,
   -18.95584 -118.60373 43.15915,
   -23.11858 -118.53742 43.15290,
   -21.58415 -118.56275 43.15845,
   -1.84560 -112.23307 43.39724,
   -25.47370 -118.47986 43.15462,
   -24.02450 -118.52150 43.10710,
   -2.39225 -111.60215 43.22356,
   -26.47640 -118.41861 43.14456,
   -24.84539 -118.50051 43.15490,
   -27.48370 -118.31081 43.17943,
   -3.06764 -110.82262 43.38093,
   -28.50133 -118.12239 43.16203,
   -3.73196 -110.22514 43.24484,
   -29.27387 -117.92195 43.16234,
   -30.40569 -117.52921 43.15553,
   -4.42867 -109.44087 43.52383,
   -31.27429 -117.17378 43.15141,
   -4.97709 -108.89600 43.27804,
   -32.13457 -116.76462 43.14973,
   -33.03792 -116.25363 43.27087,
   -5.69617 -107.96158 43.31519,
   -33.70975 -115.76329 43.18067,
   -6.08877 -107.42781 43.13562,
   -34.32952 -115.08782 43.16395,
   -6.67279 -106.45651 43.35196,
   -34.75249 -114.35873 43.30721,
   -7.23772 -105.50560 43.36082,
   -34.87024 -113.62889 43.25059,
   -34.74700 -112.93142 43.25676,
   -7.73580 -104.60334 43.59486,
   -34.26581 -112.10404 43.26568,
   -33.04769 -111.03129 43.24071,
   -8.07245 -104.05547 43.39075,
   -33.63496 -111.48655 43.37077,
   -32.41517 -110.54611 43.24272,
   -31.68266 -110.01614 43.24146,
   -8.68110 -103.05408 43.38507,
   -30.90460 -109.35218 43.34285,
   -30.19532 -108.67484 43.29213,
   -9.28966 -102.08011 43.38852,
   -29.50915 -107.91747 43.30125,
   -9.62379 -101.54327 43.43954,
   -28.95716 -107.23305 43.31542,
   -28.36730 -106.41744 43.32955,
   -10.25129 -100.57890 43.45091,
   -27.80580 -105.55290 43.34113,
   -27.31525 -104.71106 43.33860,
   -10.85114 -99.64778 43.61639,
   -26.85307 -103.82338 43.36548,
   -11.25063 -99.08312 43.46383,
   -26.46376 -102.98383 43.39026,
   -26.09966 -102.12949 43.39143,
   -11.90822 -98.17627 43.50563,
   -25.74828 -101.25830 43.39845,
   -12.52225 -97.40194 43.48493,
   -25.41324 -100.41492 43.42048,
   -13.12373 -96.71085 43.48045,
   -25.02024 -99.51349 43.29059,
   -13.71698 -96.12446 43.29990,
   -24.66238 -98.72617 43.44698,
   -14.48070 -95.38238 43.49921,
   -24.23838 -97.93356 43.56031,
   -15.17046 -94.83867 43.46634,
   -23.74733 -97.16481 43.61878,
   -15.96028 -94.33515 43.52504,
   -23.06504 -96.30312 43.65668,
   -21.92625 -95.24379 43.49685,
   -22.49873 -95.72988 43.48989,
   -21.32354 -94.82591 43.41084,
   -19.78055 -94.05211 43.51810,
   -18.12307 -93.80446 43.37891,
   -16.70680 -93.97824 43.68263,
   -20.50615 -94.34339 43.51069,
   -19.02751 -93.85452 43.54150,
   -17.41721 -93.82981 43.55917,
   -6.79172 -117.34414 43.99662,
   -5.20767 -117.03584 44.00501,
   -3.66797 -116.56033 44.00875,
   -10.77280 -117.99932 43.98610,
   -9.10391 -117.72800 44.10974,
   -7.55376 -117.47177 44.03430,
   -5.98189 -117.19981 44.01121,
   -4.44235 -116.81963 43.86861,
   -2.92971 -116.18257 43.99662,
   -1.89040 -115.35453 44.04261,
   -14.75702 -118.58360 43.97847,
   -13.17243 -118.39688 43.97345,
   -11.60220 -118.14481 44.00237,
   -9.97370 -117.86130 43.98063,
   -8.38724 -117.60223 43.99226,
   -2.27290 -115.71960 44.03208,
   -1.34397 -114.46158 44.09401,
   -15.54720 -118.63524 43.96969,
   -14.05792 -118.50697 43.85212,
   -12.36115 -118.27167 43.98135,
   -18.01431 -118.67746 44.09097,
   -16.46734 -118.66448 43.96946,
   -1.21575 -113.72745 43.99659,
   -20.62044 -118.62669 43.96794,
   -18.96144 -118.65465 43.97299,
   -17.26271 -118.67274 43.97015,
   -1.22385 -113.18419 44.17617,
   -21.43627 -118.61321 43.95720,
   -19.96366 -118.63772 43.96816,
   -1.47468 -112.62020 44.06551,
   -23.79318 -118.57142 43.96489,
   -22.31774 -118.59672 43.91152,
   -24.77751 -118.54779 43.95535,
   -23.14747 -118.58325 43.96559,
   -2.00971 -111.65382 44.26811,
   -27.11845 -118.39143 43.96566,
   -25.75114 -118.51135 43.97191,
   -2.60043 -111.13613 44.03711,
   -28.21979 -118.21304 43.95528,
   -26.53018 -118.45140 43.96470,
   -29.06481 -118.01771 43.96948,
   -3.33127 -110.36129 44.24293,
   -29.98560 -117.72939 43.94355,
   -3.96912 -109.80739 44.11168,
   -30.87925 -117.40510 44.05735,
   -4.61065 -109.14940 44.10110,
   -31.72341 -117.03943 43.96683,
   -5.22912 -108.41670 44.12877,
   -32.43518 -116.71462 43.96605,
   -33.40879 -116.09610 43.88119,
   -5.90378 -107.50793 44.14434,
   -34.11808 -115.53697 43.98767,
   -6.26228 -106.94989 44.18191,
   -34.68138 -114.82293 44.01893,
   -6.89605 -105.93648 44.13926,
   -34.97672 -114.10252 44.10649,
   -7.42678 -105.02900 44.18369,
   -34.99215 -113.17678 44.23415,
   -34.72420 -112.59144 44.07898,
   -33.85373 -111.51707 44.04834,
   -7.92815 -104.13837 44.37087,
   -34.31818 -111.98536 44.06186,
   -33.09475 -110.95366 44.05586,
   -8.28511 -103.56001 44.21056,
   -32.27159 -110.37028 44.05768,
   -31.17386 -109.49360 44.08450,
   -31.70578 -109.93874 44.07082,
   -30.41453 -108.81277 43.95197,
   -8.87583 -102.58806 44.27308,
   -29.77423 -108.12981 44.13712,
   -29.19576 -107.45464 44.13575,
   -9.47277 -101.61201 44.43669,
   -28.58272 -106.64885 44.15538,
   -9.87029 -101.02420 44.23929,
   -28.05731 -105.88633 44.10513,
   -27.55464 -105.07890 44.03414,
   -10.45833 -100.11476 44.29604,
   -27.09813 -104.24022 44.16913,
   -11.02093 -99.28231 44.25607,
   -26.77504 -103.57851 44.17947,
   -11.58784 -98.47290 44.27790,
   -26.30010 -102.53520 44.19492,
   -25.95452 -101.69101 44.22821,
   -12.23628 -97.61505 44.28262,
   -25.61816 -100.84227 44.22076,
   -12.70944 -97.05596 44.13458,
   -25.26108 -99.96274 44.21990,
   -13.39466 -96.26766 44.27500,
   -24.90162 -99.13215 44.24831,
   -14.01343 -95.64393 44.25862,
   -24.51023 -98.34473 44.20156,
   -23.95589 -97.40987 44.27491,
   -14.80373 -94.90044 44.51284,
   -23.36437 -96.58768 44.28415,
   -15.47256 -94.45037 44.30757,
   -22.65980 -95.80981 44.13841,
   -16.38750 -93.96473 44.33203,
   -21.98783 -95.15699 44.34181,
   -17.32346 -93.70397 44.25222,
   -21.22441 -94.61309 44.26835,
   -19.83231 -93.91498 44.34082,
   -18.26419 -93.61667 44.34299,
   -20.56606 -94.22917 44.32515,
   -19.05364 -93.70600 44.33162,
   -5.98320 -117.25931 44.80902,
   -4.42278 -116.89164 44.82027,
   -2.91108 -116.30691 44.82355,
   -11.55297 -118.19552 44.79284,
   -9.81432 -117.90011 44.79784,
   -8.37836 -117.66401 44.79435,
   -6.76897 -117.40250 44.81258,
   -5.24776 -117.09371 44.66284,
   -3.55274 -116.58585 44.68331,
   -2.22496 -115.85256 44.83820,
   -13.88431 -118.54194 44.77223,
   -12.32604 -118.32508 44.81517,
   -10.74330 -118.05839 44.80281,
   -9.16830 -117.79216 44.79993,
   -7.57480 -117.53424 44.80416,
   -1.56123 -115.20778 44.83639,
   -16.32980 -118.72212 44.93100,
   -14.73959 -118.62997 44.78919,
   -13.14679 -118.44716 44.78849,
   -1.07501 -114.30809 44.90390,
   -18.93392 -118.70305 44.77757,
   -17.26599 -118.72063 44.78292,
   -15.57538 -118.68496 44.78412,
   -0.92958 -113.48704 45.06094,
   -19.72830 -118.69199 44.77560,
   -18.23596 -118.71277 44.77833,
   -22.11122 -118.65155 44.77607,
   -20.64036 -118.67321 44.71556,
   -1.14678 -112.71076 44.97174,
   -23.08313 -118.63312 44.76384,
   -21.44579 -118.66298 44.77713,
   -1.57421 -112.03745 44.86907,
   -25.49605 -118.55898 44.77338,
   -24.02883 -118.61606 44.78789,
   -26.49235 -118.49334 44.76926,
   -24.82763 -118.58681 44.77351,
   -2.20227 -111.23280 44.99295,
   -27.45916 -118.38368 44.75477,
   -2.85869 -110.66516 44.88576,
   -28.51265 -118.19134 44.77988,
   -3.55437 -110.03255 44.90719,
   -29.31492 -117.98971 44.78070,
   -30.33073 -117.65966 44.77955,
   -4.25846 -109.34973 44.93159,
   -31.25815 -117.30193 44.75279,
   -4.81840 -108.78993 44.78659,
   -32.20534 -116.88576 44.78514,
   -33.07545 -116.43279 44.78376,
   -5.45628 -107.96357 44.95660,
   -33.79525 -115.96768 44.73987,
   -6.05875 -107.09236 45.09338,
   -34.53668 -115.22556 44.67881,
   -6.44411 -106.50698 44.97555,
   -34.99904 -114.57197 44.94774,
   -7.07668 -105.47111 44.99270,
   -35.16022 -113.67215 44.90839,
   -34.96340 -112.76957 44.89915,
   -7.67213 -104.46855 44.99859,
   -34.41330 -111.93617 44.88699,
   -8.08467 -103.76202 45.01191,
   -33.74651 -111.36387 44.88001,
   -32.47906 -110.41304 44.67621,
   -33.11395 -110.86795 44.86088,
   -31.81592 -109.92673 44.90610,
   -8.59668 -102.91344 45.02818,
   -31.02994 -109.28842 44.89856,
   -30.30312 -108.60071 44.97938,
   -9.16992 -101.99215 45.02547,
   -29.60997 -107.86768 44.92118,
   -9.62891 -101.26320 45.04027,
   -29.03868 -107.17987 44.93573,
   -28.42697 -106.34010 45.11670,
   -10.15330 -100.44708 45.05804,
   -27.82421 -105.44859 44.95171,
   -27.38001 -104.69449 44.96428,
   -10.77492 -99.50926 45.04874,
   -26.92867 -103.83609 44.98962,
   -11.18219 -98.93500 44.86394,
   -26.49041 -102.91686 44.88852,
   -11.82677 -98.00867 45.04310,
   -26.16486 -102.13231 45.01120,
   -25.83657 -101.29967 45.08851,
   -12.45829 -97.18379 45.09758,
   -25.48874 -100.42473 45.04993,
   -12.93286 -96.61672 45.06271,
   -25.13119 -99.55735 45.05049,
   -13.68127 -95.76455 45.29272,
   -24.73244 -98.66097 45.24753,
   -14.29292 -95.20001 45.11769,
   -24.35300 -97.95020 45.06130,
   -15.00187 -94.60124 45.11710,
   -23.83083 -97.10685 45.07467,
   -23.21508 -96.28085 45.08213,
   -15.81045 -94.05132 45.19103,
   -22.62075 -95.60663 45.08625,
   -21.32336 -94.53284 45.12291,
   -16.51682 -93.71566 45.17612,
   -21.97862 -94.98021 45.27142,
   -20.63213 -94.11773 45.15888,
   -19.11053 -93.57239 45.05006,
   -17.50262 -93.48222 45.17029,
   -19.88025 -93.75705 45.28604,
   -18.29854 -93.45553 45.14664,
   -6.76392 -117.46301 45.61545,
   -5.17700 -117.16270 45.59669,
   -3.62902 -116.69198 45.62160,
   -2.18245 -115.97259 45.64024,
   -12.33617 -118.38109 45.59973,
   -10.74471 -118.11971 45.60428,
   -9.16738 -117.85628 45.60445,
   -7.59310 -117.59959 45.57670,
   -6.01975 -117.33373 45.62899,
   -4.40595 -116.95596 45.63032,
   -2.85112 -116.36593 45.48536,
   -1.59882 -115.49419 45.76513,
   -14.67797 -118.67316 45.59636,
   -13.14682 -118.49968 45.59596,
   -11.52759 -118.25170 45.60594,
   -10.04742 -117.99114 45.45863,
   -8.35785 -117.72382 45.61101,
   -1.04408 -114.70909 45.66562,
   -17.24142 -118.76673 45.58882,
   -15.56647 -118.73036 45.59333,
   -13.93618 -118.59929 45.59665,
   -0.70943 -113.93003 45.91139,
   -18.03438 -118.76561 45.57845,
   -16.53913 -118.76025 45.59036,
   -20.40112 -118.73116 45.58646,
   -18.93872 -118.75134 45.55771,
   -0.82398 -113.03672 45.68860,
   -21.40629 -118.71359 45.57647,
   -19.75979 -118.74097 45.58663,
   -23.81514 -118.66151 45.58336,
   -22.33677 -118.69773 45.58515,
   -1.18688 -112.09170 45.89133,
   -24.79848 -118.63155 45.57928,
   -23.12786 -118.67834 45.58397,
   -1.74307 -111.51272 45.68383,
   -27.12697 -118.46232 45.58440,
   -25.75426 -118.58967 45.58746,
   -2.41695 -110.85799 45.69258,
   -28.16743 -118.29417 45.57074,
   -26.51468 -118.52811 45.58348,
   -29.09521 -118.08541 45.59011,
   -3.13848 -110.22696 45.70453,
   -30.01576 -117.81043 45.58009,
   -3.89781 -109.55733 45.63303,
   -30.91733 -117.49320 45.63133,
   -31.89075 -117.08893 45.58718,
   -4.53366 -108.91269 45.71816,
   -32.85472 -116.62769 45.59331,
   -4.99214 -108.40031 45.74651,
   -33.50391 -116.29523 45.59965,
   -5.65973 -107.52291 45.81379,
   -34.29165 -115.70310 45.56888,
   -34.84105 -115.12155 45.56357,
   -6.28886 -106.57556 45.97833,
   -6.66866 -105.98829 45.81455,
   -35.25950 -114.16903 45.62279,
   -7.25453 -105.01817 45.82382,
   -35.26544 -113.23336 45.72907,
   -34.90738 -112.43988 45.69410,
   -33.78705 -111.29898 45.67266,
   -7.86549 -103.99838 45.80984,
   -34.37589 -111.80955 45.81806,
   -33.17490 -110.81981 45.67413,
   -8.24093 -103.39110 45.64892,
   -32.42083 -110.30538 45.68291,
   -31.65539 -109.73182 45.69835,
   -30.56295 -108.76842 45.71989,
   -8.81630 -102.42540 45.80408,
   -31.05423 -109.22117 45.71171,
   -29.82501 -108.03700 45.56116,
   -29.30153 -107.44164 45.57863,
   -9.40638 -101.47992 45.82516,
   -28.68066 -106.64594 45.63824,
   -9.78846 -100.90461 45.65921,
   -28.06677 -105.75942 45.76832,
   -27.57429 -104.97100 45.77780,
   -10.38337 -99.95655 45.83738,
   -27.16995 -104.24106 45.78901,
   -11.01401 -99.00751 45.86570,
   -26.77247 -103.44237 45.79062,
   -11.40796 -98.45854 45.70318,
   -26.37363 -102.55527 45.81607,
   -26.05297 -101.76598 45.83454,
   -12.04939 -97.54961 45.91416,
   -25.68691 -100.84436 45.84070,
   -12.66200 -96.74976 46.05042,
   -25.33951 -99.96816 45.85862,
   -13.23275 -96.10908 45.92777,
   -24.98919 -99.13641 45.87323,
   -13.86873 -95.43449 45.91576,
   -24.55985 -98.24538 45.88499,
   -24.05045 -97.35290 45.89610,
   -14.55222 -94.78247 45.95008,
   -23.50219 -96.54549 45.90481,
   -15.22530 -94.27493 45.79498,
   -22.83925 -95.73747 45.91783,
   -22.08738 -94.99381 45.92971,
   -16.07038 -93.70128 46.11929,
   -21.39249 -94.43590 45.96658,
   -19.91663 -93.64860 45.95724,
   -18.25822 -93.30752 45.86027,
   -16.76365 -93.45971 45.95273,
   -20.61395 -93.93868 46.06338,
   -19.15334 -93.41600 45.95594,
   -17.55138 -93.30444 45.98016,
   -7.54618 -117.65725 46.42223,
   -5.86153 -117.38258 46.53840,
   -4.39110 -117.02269 46.43869,
   -2.89847 -116.47450 46.44010,
   -11.52674 -118.31046 46.41100,
   -9.94460 -118.04906 46.42226,
   -8.34611 -117.78740 46.42235,
   -6.72958 -117.52268 46.43550,
   -5.16386 -117.22410 46.43236,
   -3.62435 -116.77237 46.43871,
   -2.09912 -116.05383 46.40754,
   -0.90826 -114.87712 46.48734,
   -15.55678 -118.77664 46.40247,
   -13.94416 -118.64908 46.39499,
   -12.35321 -118.43771 46.38107,
   -10.82740 -118.18750 46.30646,
   -9.13835 -117.91480 46.41867,
   -1.32036 -115.40463 46.45787,
   -0.67697 -114.44032 46.52014,
   -16.34733 -118.80586 46.39633,
   -14.74718 -118.72636 46.40697,
   -13.12439 -118.55011 46.40674,
   -18.91225 -118.80158 46.39602,
   -17.29606 -118.81585 46.41341,
   -0.51396 -113.58040 46.48657,
   -19.68251 -118.79099 46.38102,
   -18.25503 -118.80947 46.39677,
   -0.53264 -113.02464 46.62446,
   -22.12469 -118.74897 46.39442,
   -20.64322 -118.77889 46.41872,
   -0.77804 -112.48839 46.54532,
   -23.10779 -118.72654 46.39137,
   -21.42389 -118.76291 46.39553,
   -25.56572 -118.63963 46.52775,
   -24.04879 -118.69654 46.27588,
   -1.35103 -111.50339 46.78086,
   -26.50150 -118.56653 46.39335,
   -24.81017 -118.67166 46.39217,
   -1.95207 -111.05798 46.50268,
   -27.40605 -118.46560 46.43443,
   -2.63498 -110.53289 46.34619,
   -28.52170 -118.25974 46.39781,
   -29.34179 -118.05988 46.39907,
   -3.43980 -109.80713 46.45555,
   -30.34816 -117.74746 46.39861,
   -4.08597 -109.21891 46.49532,
   -31.36075 -117.36297 46.24492,
   -32.20656 -117.04099 46.43533,
   -4.75357 -108.49210 46.66341,
   -33.18301 -116.57327 46.41723,
   -5.26994 -107.89992 46.56071,
   -33.95618 -116.12504 46.39587,
   -34.68097 -115.53997 46.41848,
   -5.86823 -107.08583 46.57142,
   -35.17517 -114.90656 46.41132,
   -6.44495 -106.21412 46.59422,
   -35.45350 -114.26749 46.52936,
   -6.90780 -105.45498 46.60481,
   -35.46972 -113.58212 46.42443,
   -7.45437 -104.53635 46.64439,
   -35.26456 -112.78069 46.50549,
   -34.59436 -111.86995 46.48334,
   -35.01719 -112.37706 46.49194,
   -33.84991 -111.23904 46.50243,
   -32.46814 -110.25114 46.49223,
   -8.03509 -103.57124 46.62124,
   -33.05130 -110.65844 46.59641,
   -31.88792 -109.81934 46.38669,
   -8.37671 -102.99048 46.65239,
   -31.17481 -109.23462 46.53253,
   -30.41802 -108.54633 46.53363,
   -9.00308 -101.97781 46.65111,
   -29.71190 -107.81951 46.51524,
   -29.09127 -107.09353 46.52109,
   -9.64692 -100.95431 46.66208,
   -28.48331 -106.29475 46.54160,
   -9.97313 -100.43013 46.69461,
   -27.91337 -105.45440 46.57252,
   -27.43401 -104.65633 46.58997,
   -10.57665 -99.50972 46.67320,
   -26.97982 -103.80063 46.61630,
   -26.59629 -102.98863 46.61894,
   -11.21386 -98.56767 46.66295,
   -11.57282 -98.03315 46.71577,
   -26.28685 -102.25606 46.62905,
   -25.88641 -101.27246 46.63386,
   -12.27051 -97.10394 46.74037,
   -25.53700 -100.38626 46.58769,
   -12.85154 -96.38522 46.72805,
   -25.20940 -99.55582 46.67025,
   -13.47461 -95.66845 46.75759,
   -24.79864 -98.63241 46.68695,
   -14.05818 -95.09906 46.54571,
   -24.42553 -97.88112 46.69634,
   -23.93780 -97.05454 46.72073,
   -14.83283 -94.37484 46.70814,
   -23.36694 -96.24446 46.73012,
   -15.56062 -93.84253 46.73236,
   -22.72507 -95.48310 46.73980,
   -16.77674 -93.27156 46.80638,
   -22.05382 -94.82785 46.72480,
   -20.69173 -93.85455 46.76252,
   -17.56427 -93.16468 46.64395,
   -16.30996 -93.43157 46.82309,
   -21.18376 -94.15726 46.75148,
   -19.96058 -93.51597 46.76334,
   -18.42990 -93.13368 46.79344,
   -19.20332 -93.27004 46.77368,
   -8.32817 -117.84800 47.22940,
   -6.61783 -117.59075 47.36742,
   -5.15262 -117.28468 47.22581,
   -3.60418 -116.84611 47.24626,
   -2.15980 -116.21538 47.41398,
   -12.31160 -118.48974 47.21804,
   -10.66164 -118.22738 47.20599,
   -9.10586 -117.97540 47.24630,
   -7.51618 -117.71926 47.24051,
   -5.93770 -117.45286 47.23583,
   -4.37447 -117.08813 47.24925,
   -2.85779 -116.54744 47.25180,
   -1.43275 -115.68511 47.26991,
   -14.68571 -118.77836 47.36372,
   -13.06556 -118.59405 47.19743,
   -11.49475 -118.36527 47.22182,
   -9.92111 -118.10668 47.22492,
   -0.78326 -115.00377 47.27124,
   -17.22021 -118.86030 47.20751,
   -15.58240 -118.82435 47.21850,
   -13.91585 -118.69652 47.21486,
   -0.33634 -114.10470 47.37815,
   -18.03812 -118.86366 47.25045,
   -16.56792 -118.85390 47.20871,
   -0.21409 -113.27727 47.52501,
   -20.48423 -118.83873 47.34870,
   -18.93621 -118.85217 47.21766,
   -23.10822 -118.77216 47.20242,
   -21.41843 -118.81323 47.20628,
   -19.73727 -118.84096 47.20512,
   -0.44426 -112.54098 47.42331,
   -23.89304 -118.74612 47.18340,
   -22.36442 -118.78555 47.07006,
   -0.88288 -111.90247 47.31701,
   -26.49896 -118.60278 47.20236,
   -24.81773 -118.71375 47.20537,
   -1.51519 -111.21467 47.31320,
   -27.14436 -118.52956 47.20324,
   -25.83815 -118.65794 47.20171,
   -28.16496 -118.36384 47.18912,
   -2.24862 -110.56803 47.37759,
   -29.12112 -118.15327 47.20967,
   -3.00104 -110.00902 47.23908,
   -30.04781 -117.88939 47.20735,
   -30.97601 -117.57430 47.19757,
   -3.66113 -109.44167 47.34611,
   -31.85358 -117.25371 47.30044,
   -4.32556 -108.82156 47.34160,
   -32.87066 -116.80323 47.20988,
   -4.96492 -108.12132 47.36438,
   -33.60832 -116.45906 47.21528,
   -5.56460 -107.36713 47.34701,
   -34.36890 -115.95520 47.07055,
   -35.07283 -115.33962 47.25069,
   -6.20446 -106.44618 47.39957,
   -35.50624 -114.66861 47.32381,
   -6.60383 -105.84248 47.22831,
   -35.67085 -113.89743 47.31020,
   -7.11070 -104.97286 47.42076,
   -35.56647 -113.17988 47.32988,
   -35.14434 -112.36549 47.32774,
   -7.64090 -104.07107 47.50892,
   -34.48189 -111.67614 47.29675,
   -33.33776 -110.75835 47.29441,
   -33.85733 -111.13802 47.29165,
   -32.51204 -110.17921 47.31111,
   -8.23075 -103.06951 47.63519,
   -31.74186 -109.61908 47.31379,
   -8.60791 -102.47230 47.47090,
   -30.98174 -108.98650 47.33662,
   -29.95135 -107.98946 47.34970,
   -30.44578 -108.48873 47.34402,
   -29.37090 -107.34861 47.36050,
   -9.19433 -101.52180 47.50060,
   -28.69456 -106.50867 47.37707,
   -28.13180 -105.72195 47.38860,
   -9.76813 -100.58956 47.61944,
   -27.70836 -105.05765 47.39606,
   -10.16296 -99.98858 47.49963,
   -27.33267 -104.39850 47.40623,
   -10.78025 -99.04283 47.53623,
   -26.86711 -103.48314 47.50299,
   -26.44208 -102.56074 47.43915,
   -11.40341 -98.09075 47.74069,
   -26.11593 -101.76195 47.45529,
   -11.84224 -97.51007 47.53850,
   -25.75524 -100.84646 47.46060,
   -12.47040 -96.68793 47.54186,
   -25.41459 -99.97269 47.46323,
   -12.99439 -96.03325 47.57018,
   -25.04713 -99.08160 47.48977,
   -24.69049 -98.29088 47.50310,
   -13.71862 -95.23019 47.56257,
   -14.33859 -94.61825 47.49597,
   -24.32831 -97.58225 47.51241,
   -23.84173 -96.78303 47.52154,
   -15.13962 -93.90267 47.74323,
   -23.21721 -95.92860 47.53161,
   -15.85916 -93.47722 47.57527,
   -22.64427 -95.26224 47.54117,
   -21.53700 -94.30025 47.41950,
   -16.68377 -93.13823 47.56581,
   -22.10250 -94.74306 47.55337,
   -20.75243 -93.74341 47.59542,
   -19.25551 -93.14211 47.50213,
   -17.64263 -92.96567 47.58314,
   -20.00578 -93.38004 47.58390,
   -18.45149 -92.98107 47.57739,
   -9.10868 -118.03796 48.03714,
   -7.51716 -117.77963 48.04070,
   -5.93021 -117.51144 48.03452,
   -4.35695 -117.15255 48.04048,
   -2.82687 -116.63311 48.05921,
   -1.38732 -115.82288 48.06621,
   -13.10248 -118.65223 48.02494,
   -11.32523 -118.39562 48.02994,
   -9.91651 -118.16903 48.02907,
   -8.30719 -117.90921 48.03914,
   -6.89201 -117.67949 48.04231,
   -5.13556 -117.34641 48.05064,
   -3.58887 -116.92119 48.05691,
   -1.94872 -116.21146 48.06190,
   -0.80086 -115.30423 48.20753,
   -15.53803 -118.86848 48.02085,
   -13.91893 -118.74596 48.01913,
   -12.28208 -118.54143 48.03085,
   -10.70258 -118.29581 48.03211,
   -0.31571 -114.57166 48.12672,
   -16.34725 -118.90085 48.07368,
   -14.76969 -118.82294 48.02316,
   -0.02693 -113.77899 48.22571,
   -18.75935 -118.90459 48.01448,
   -17.25577 -118.90905 48.02395,
   -21.40220 -118.86252 48.01391,
   -19.71818 -118.89192 48.01245,
   -18.04968 -118.90895 48.01539,
   -0.11148 -112.82551 48.12569,
   -22.19188 -118.84306 47.99885,
   -20.68917 -118.87701 48.01416,
   -24.79303 -118.75561 48.01082,
   -23.12667 -118.81893 48.01734,
   -0.47239 -111.93126 48.33486,
   -25.58750 -118.70836 48.00830,
   -24.09259 -118.78765 48.01097,
   -1.05826 -111.38346 48.12092,
   -26.51573 -118.63634 48.01613,
   -1.79558 -110.78308 47.99492,
   -29.11606 -118.19276 48.01715,
   -27.40293 -118.53364 48.06701,
   -29.60141 -118.06465 48.01781,
   -28.52999 -118.32649 48.01585,
   -2.54194 -110.11992 48.30502,
   -3.23096 -109.63854 48.16418,
   -30.37019 -117.83527 48.01736,
   -3.89159 -109.11112 48.03770,
   -31.23501 -117.54649 48.01582,
   -32.28009 -117.13719 47.90955,
   -4.56242 -108.42523 48.15459,
   -33.21482 -116.73275 47.86272,
   -5.16688 -107.75373 48.04861,
   -34.06199 -116.32538 48.02201,
   -34.87869 -115.75229 48.07930,
   -5.79383 -106.89589 48.18341,
   -35.44168 -115.14031 48.07633,
   -6.45441 -105.92192 48.19431,
   -35.77424 -114.35626 48.04386,
   -6.79213 -105.35638 48.22320,
   -35.81556 -113.53347 48.13233,
   -7.38604 -104.37560 48.24459,
   -35.55205 -112.76060 48.24241,
   -34.52547 -111.59720 48.10211,
   -35.02688 -112.09254 48.10342,
   -33.91783 -111.08039 48.14597,
   -7.92987 -103.46613 48.25264,
   -33.16860 -110.57584 48.14510,
   -31.80641 -109.58457 48.13202,
   -8.38655 -102.70223 48.26352,
   -32.38190 -110.02595 48.11980,
   -31.19002 -109.08755 47.97412,
   -30.55318 -108.50226 48.18806,
   -8.83999 -101.95636 48.27254,
   -29.82725 -107.78091 48.15338,
   -29.18129 -107.04972 48.16473,
   -9.41459 -101.03161 48.28112,
   -28.57025 -106.27002 48.18313,
   -27.99663 -105.44384 48.20014,
   -9.93970 -100.19688 48.29518,
   -27.50771 -104.64722 48.21511,
   -10.40264 -99.47105 48.31338,
   -27.08659 -103.86470 48.23893,
   -26.66488 -102.99023 48.23869,
   -11.00737 -98.56049 48.30916,
   -26.30310 -102.13876 48.36985,
   -11.56058 -97.75322 48.33108,
   -25.95470 -101.27778 48.26180,
   -12.15378 -96.95334 48.28423,
   -25.63083 -100.43172 48.27317,
   -12.74579 -96.15499 48.47877,
   -25.28687 -99.55441 48.28995,
   -13.31498 -95.50479 48.33329,
   -24.91541 -98.67523 48.32624,
   -24.54151 -97.88795 48.32387,
   -14.00251 -94.71810 48.53589,
   -24.07357 -97.06297 48.25820,
   -14.61528 -94.17070 48.34813,
   -23.48506 -96.19822 48.18251,
   -22.88152 -95.43413 48.20399,
   -15.34642 -93.59555 48.39251,
   -22.16994 -94.66554 48.39929,
   -16.09589 -93.16428 48.43361,
   -21.45363 -94.06300 48.39374,
   -20.12034 -93.30342 48.25678,
   -18.42222 -92.83347 48.30481,
   -16.89049 -92.87682 48.53112,
   -20.76947 -93.61337 48.38894,
   -19.30390 -92.98379 48.40000,
   -17.68846 -92.79649 48.40067,
   -4.34243 -117.21999 48.86721,
   -8.29826 -117.97176 48.84797,
   -6.72510 -117.72100 48.83713,
   -5.12397 -117.41065 48.86135,
   -3.54468 -116.97714 48.83484,
   -2.08111 -116.36750 48.87761,
   -12.28830 -118.59782 48.83603,
   -10.69828 -118.35605 48.82696,
   -9.12679 -118.10330 48.81119,
   -7.59961 -117.85150 48.73185,
   -5.91013 -117.57146 48.85486,
   -2.81658 -116.71226 48.86898,
   -1.28235 -115.87582 48.74487,
   -14.68189 -118.86270 48.81371,
   -13.12274 -118.70436 48.79839,
   -11.60363 -118.48962 48.70806,
   -9.89215 -118.22830 48.84329,
   -0.56491 -115.27313 48.88534,
   -17.02012 -118.95619 48.82603,
   -15.50924 -118.91363 48.83159,
   -13.89496 -118.79361 48.83324,
   0.01004 -114.36254 48.93190,
   -19.71477 -118.94151 48.82357,
   -18.01318 -118.95724 48.81898,
   -16.36241 -118.94499 48.82759,
   0.19582 -113.42220 48.84732,
   -20.51144 -118.92996 48.82376,
   -18.95395 -118.94227 48.68646,
   0.21923 -112.81516 49.09270,
   -23.08871 -118.86576 48.82087,
   -21.42842 -118.91248 48.83515,
   -0.01943 -112.34717 48.98791,
   -23.89386 -118.83468 48.80690,
   -22.41862 -118.88720 48.82160,
   -0.59869 -111.55534 48.93427,
   -26.48224 -118.67527 48.82139,
   -24.83441 -118.79496 48.82998,
   -27.20792 -118.59223 48.92248,
   -25.85917 -118.73058 48.82069,
   -1.24015 -110.96375 48.98631,
   -28.16418 -118.43135 48.80928,
   -2.03377 -110.37541 48.91919,
   -29.12275 -118.22743 48.82875,
   -2.77912 -109.82687 48.95915,
   -30.07893 -117.96586 48.82758,
   -30.98346 -117.67994 48.82549,
   -3.47393 -109.27568 49.03756,
   -31.93700 -117.34250 48.81067,
   -4.18432 -108.66384 48.93151,
   -32.85027 -116.99417 48.82940,
   -33.71154 -116.62876 48.85849,
   -4.96209 -107.82994 48.98195,
   -34.54645 -116.16525 48.82781,
   -5.35794 -107.33665 48.99960,
   -35.23682 -115.61792 48.75021,
   -5.99401 -106.45777 49.00380,
   -35.79779 -114.94607 48.93141,
   -36.08148 -114.50294 49.35034,
   -6.59567 -105.50341 49.23682,
   -36.03814 -113.92545 48.96776,
   -6.94190 -104.96156 49.03985,
   -35.81788 -113.07113 48.82636,
   -35.29459 -112.22715 48.77664,
   -7.58271 -103.90970 49.02949,
   -34.58104 -111.52347 48.91852,
   -33.21555 -110.52469 48.92117,
   -33.84517 -110.97032 49.02822,
   -32.58489 -110.07371 48.79726,
   -8.16613 -102.93437 49.06171,
   -31.84143 -109.51460 48.94820,
   -8.54323 -102.33399 48.89276,
   -31.08587 -108.89770 49.01283,
   -30.31538 -108.19610 48.96736,
   -29.47952 -107.32123 48.98030,
   -9.13032 -101.35260 49.04877,
   -29.86455 -107.74124 48.97290,
   -28.91106 -106.64380 48.99429,
   -9.69208 -100.44476 49.09900,
   -28.46678 -106.05722 49.00358,
   -10.09524 -99.84011 48.90807,
   -27.83407 -105.11723 49.01497,
   -27.39895 -104.37814 49.02611,
   -10.71460 -98.85964 49.07161,
   -26.92458 -103.46789 49.02729,
   -26.50580 -102.55529 49.06351,
   -11.31027 -97.96430 49.13235,
   -26.15684 -101.71038 49.06733,
   -11.75225 -97.34388 49.04825,
   -25.85607 -100.90692 49.22631,
   -12.35010 -96.51443 49.16610,
   -25.49121 -99.98021 49.08726,
   -25.15538 -99.13454 49.09841,
   -12.93104 -95.77835 49.15968,
   -13.54660 -95.05196 49.17390,
   -24.78216 -98.28191 49.12207,
   -14.18739 -94.37392 49.16872,
   -24.36001 -97.42434 49.28067,
   -23.93471 -96.71530 49.11725,
   -14.87379 -93.76090 49.16666,
   -23.31177 -95.82128 49.12328,
   -15.59873 -93.25278 49.18132,
   -22.77142 -95.14984 49.12882,
   -16.91026 -92.72726 49.22629,
   -22.15660 -94.47814 49.31981,
   -20.87785 -93.55850 49.03837,
   -19.34954 -92.84020 49.21857,
   -17.67901 -92.65722 49.08521,
   -16.27301 -92.90754 49.24359,
   -21.51347 -93.97108 49.18376,
   -20.08802 -93.10567 49.20805,
   -18.51708 -92.67642 49.17109,
   -5.10623 -117.47203 49.66852,
   -3.55637 -117.06135 49.67579,
   -9.07918 -118.16232 49.65532,
   -7.41096 -117.89698 49.63962,
   -5.86983 -117.62992 49.69326,
   -4.32182 -117.28492 49.67690,
   -2.77648 -116.77489 49.65121,
   -1.38163 -116.06731 49.68360,
   -13.08048 -118.75437 49.64318,
   -11.49810 -118.53730 49.63872,
   -9.89648 -118.29324 49.66142,
   -8.25781 -118.03175 49.66610,
   -6.68972 -117.77724 49.66097,
   -2.06376 -116.45711 49.68491,
   -0.65109 -115.53924 49.70355,
   -15.51888 -118.96101 49.63926,
   -13.84500 -118.83723 49.62678,
   -12.33754 -118.65985 49.65302,
   -10.67530 -118.41372 49.65026,
   0.04714 -114.72624 49.78101,
   -16.31522 -118.98895 49.62924,
   -14.77960 -118.91848 49.64116,
   0.41890 -113.88363 49.77436,
   -18.80797 -119.00059 49.59465,
   -17.25387 -119.00364 49.64321,
   0.55862 -113.06142 49.97153,
   -21.38039 -118.96192 49.63232,
   -19.75315 -118.99252 49.64499,
   -18.02933 -119.00537 49.63376,
   -22.12805 -118.94620 49.69273,
   -20.67423 -118.97732 49.63272,
   0.40437 -112.38045 50.06923,
   -24.77579 -118.83881 49.62951,
   -23.08989 -118.91052 49.58690,
   -0.14308 -111.71844 49.75270,
   -25.58725 -118.78475 49.62176,
   -24.09540 -118.87372 49.62960,
   -0.77245 -111.18484 49.57689,
   -26.52745 -118.70515 49.63868,
   -28.90201 -118.31274 49.63498,
   -27.47444 -118.58356 49.63180,
   -1.52724 -110.49605 49.88919,
   -29.73834 -118.10141 49.63652,
   -28.21913 -118.45531 49.63323,
   -2.31470 -109.99054 49.76039,
   -30.76522 -117.79684 49.63671,
   -3.14080 -109.39826 49.72188,
   -31.48550 -117.56609 49.63519,
   -3.78096 -108.87800 49.77709,
   -32.20067 -117.33541 49.63153,
   -4.44560 -108.24773 49.78760,
   -33.24273 -116.93725 49.63438,
   -34.13388 -116.53127 49.55921,
   -5.13559 -107.44089 49.98667,
   -35.03723 -116.00298 49.69393,
   -5.56353 -106.90845 49.85300,
   -35.68908 -115.41939 49.69797,
   -36.09611 -114.86689 49.87311,
   -6.21050 -105.97948 49.87847,
   -36.22577 -114.27855 49.78134,
   -6.79579 -105.04272 50.02983,
   -36.14995 -113.52391 49.75779,
   -7.18180 -104.42555 49.86545,
   -35.76534 -112.66749 49.70961,
   -35.19524 -111.99200 49.71153,
   -34.05191 -110.99827 49.72196,
   -7.77127 -103.44780 49.86900,
   -34.60717 -111.43674 49.71826,
   -33.27763 -110.46799 49.75053,
   -32.51936 -109.96084 49.69971,
   -31.16580 -108.89018 49.76832,
   -8.39821 -102.40898 49.87235,
   -31.66973 -109.30546 49.75951,
   -30.58095 -108.37356 49.66844,
   -8.71804 -101.86714 49.90475,
   -29.91876 -107.71500 49.79375,
   -29.28150 -107.01622 49.80094,
   -9.31818 -100.89879 49.88729,
   -28.66006 -106.24519 49.82055,
   -28.08136 -105.43050 49.83067,
   -9.92796 -99.92389 49.90927,
   -27.58546 -104.63943 49.84071,
   -10.31685 -99.33422 49.77764,
   -27.12548 -103.81579 49.71579,
   -10.89993 -98.41796 49.92388,
   -26.73314 -102.99223 49.85852,
   -26.34186 -102.09430 49.86813,
   -11.56100 -97.44852 49.93772,
   -26.02617 -101.29098 49.88763,
   -11.96305 -96.89394 49.83689,
   -25.60883 -100.22409 49.90013,
   -12.55172 -96.07529 49.99462,
   -25.36280 -99.55340 49.90959,
   -13.10124 -95.42200 49.79300,
   -25.00156 -98.67401 49.92158,
   -24.63971 -97.88676 49.88712,
   -13.76735 -94.60993 50.00531,
   -24.14299 -96.95932 49.95312,
   -14.37583 -94.02985 49.80649,
   -23.59333 -96.09749 49.96030,
   -23.02350 -95.33507 49.96956,
   -15.15553 -93.34245 50.06048,
   -22.25987 -94.49350 49.98414,
   -15.97056 -92.90503 49.88956,
   -21.60478 -93.89073 50.03164,
   -18.60641 -92.52267 50.01354,
   -16.91059 -92.56731 50.00598,
   -20.84681 -93.35241 50.00668,
   -19.39306 -92.69478 50.03128,
   -17.80141 -92.47619 49.97276,
   -20.14047 -92.97693 50.02121,
   -5.88126 -117.69428 50.47341,
   -4.31030 -117.35196 50.48463,
   -2.78001 -116.86694 50.48730,
   -9.86317 -118.35026 50.46159,
   -8.15312 -118.09291 50.59118,
   -6.68273 -117.83982 50.46492,
   -5.08469 -117.53436 50.48360,
   -3.54774 -117.13753 50.49394,
   -2.03659 -116.54396 50.48689,
   -0.75296 -115.76536 50.50479,
   -13.87449 -118.89031 50.45157,
   -12.14634 -118.69642 50.59319,
   -10.63233 -118.47081 50.48975,
   -9.05229 -118.22492 50.48108,
   -7.47100 -117.97262 50.46788,
   -1.31917 -116.14891 50.49741,
   -0.01799 -115.12005 50.65511,
   -14.70059 -118.95929 50.43919,
   -13.05439 -118.80346 50.45766,
   -11.46192 -118.59056 50.45697,
   0.50119 -114.36560 50.65035,
   -17.09569 -119.06078 50.58028,
   -15.53316 -119.00929 50.45622,
   0.76550 -113.59709 50.67570,
   -19.69292 -119.04208 50.44192,
   -18.04367 -119.05529 50.44781,
   -16.34233 -119.03795 50.44615,
   -20.51186 -119.03221 50.47852,
   -19.03545 -119.04962 50.44210,
   0.70508 -112.64915 50.62010,
   -22.88898 -118.96479 50.43953,
   -21.39925 -119.01143 50.45088,
   -23.86444 -118.92420 50.42207,
   -22.21778 -118.98720 50.44048,
   0.29890 -111.72561 50.76054,
   -26.28255 -118.76232 50.44036,
   -24.87165 -118.86976 50.37873,
   -0.32921 -111.19819 50.54392,
   -27.24751 -118.64612 50.40694,
   -25.61531 -118.82088 50.43953,
   -1.12883 -110.62603 50.42074,
   -28.20978 -118.48928 50.43835,
   -29.15740 -118.28652 50.44819,
   -1.83434 -110.13424 50.56858,
   -30.10770 -118.03695 50.44731,
   -2.62396 -109.62080 50.53740,
   -31.04269 -117.76052 50.44827,
   -3.33425 -109.09232 50.61931,
   -31.96990 -117.46397 50.44255,
   -4.00547 -108.56542 50.44270,
   -32.90437 -117.14267 50.44318,
   -33.82367 -116.78937 50.43880,
   -4.69116 -107.83591 50.63868,
   -34.70142 -116.37231 50.47255,
   -35.57925 -115.73837 50.47536,
   -5.37451 -106.99829 50.80146,
   -5.88546 -106.32239 50.66197,
   -36.04797 -115.26837 50.52849,
   -36.36433 -114.60196 50.59943,
   -6.52218 -105.37466 50.65716,
   -36.36576 -113.88378 50.44146,
   -6.95671 -104.66721 50.66495,
   -36.12646 -113.04213 50.52884,
   -35.27090 -111.93918 50.52596,
   -7.39896 -103.92547 50.67704,
   -35.64206 -112.31054 50.52614,
   -34.66148 -111.37458 50.54561,
   -33.93416 -110.86926 50.54606,
   -32.56508 -109.90405 50.55415,
   -7.95426 -102.99004 50.73349,
   -33.01208 -110.20953 50.54694,
   -31.97278 -109.45516 50.51345,
   -31.19409 -108.82418 50.58017,
   -8.53205 -102.00458 50.88303,
   -30.47712 -108.19314 50.56650,
   -8.89910 -101.42560 50.71317,
   -29.76139 -107.47611 50.59645,
   -29.12711 -106.76091 50.61151,
   -9.50281 -100.45246 50.70246,
   -28.53504 -106.00625 50.62381,
   -27.90763 -105.09441 50.63483,
   -10.10999 -99.48558 50.71780,
   -27.40093 -104.24813 50.62732,
   -10.45798 -98.92963 50.74227,
   -26.96797 -103.41748 50.65649,
   -26.54863 -102.51606 50.59252,
   -11.08951 -97.97793 50.73127,
   -26.22294 -101.71255 50.68696,
   -11.73943 -97.02744 50.76490,
   -25.89075 -100.85102 50.69543,
   -12.12959 -96.46745 50.77389,
   -25.56640 -99.98750 50.71527,
   -25.19593 -99.06280 50.60048,
   -12.82597 -95.55737 50.76488,
   -13.29722 -94.95675 50.75772,
   -24.87285 -98.27355 50.74101,
   -24.47980 -97.45721 50.73925,
   -13.99809 -94.16307 50.83071,
   -24.01860 -96.62973 50.76189,
   -14.58038 -93.58792 50.85084,
   -23.47272 -95.80066 50.76952,
   -22.87613 -95.02767 50.77284,
   -15.48765 -92.94974 50.82469,
   -22.22032 -94.31300 50.75517,
   -17.83523 -92.30596 50.82619,
   -16.19756 -92.58201 50.88263,
   -21.47805 -93.63271 50.87267,
   -20.23307 -92.88737 50.73342,
   -18.62231 -92.36381 50.81993,
   -17.06178 -92.33865 50.96088,
   -20.89701 -93.23655 50.82418,
   -19.47164 -92.53855 50.95425,
   -5.07662 -117.59792 51.28683,
   -3.52188 -117.20505 51.29403,
   -2.01750 -116.63994 51.30236,
   -10.64772 -118.53176 51.26851,
   -8.92345 -118.27055 51.27373,
   -7.46479 -118.03615 51.27426,
   -5.91254 -117.76281 51.23365,
   -4.28754 -117.40436 51.16930,
   -2.75563 -116.94515 51.29193,
   -1.29871 -116.26679 51.29309,
   -13.05854 -118.85613 51.26145,
   -11.45864 -118.64826 51.25474,
   -9.84306 -118.41165 51.27607,
   -8.25234 -118.16372 51.27517,
   -6.66109 -117.89966 51.27924,
   -0.55082 -115.76107 51.11689,
   -15.40206 -119.05183 51.25775,
   -13.90070 -118.94291 51.27099,
   -12.44773 -118.78272 51.26280,
   0.31537 -114.95773 51.31966,
   -18.00827 -119.10354 51.25213,
   -16.33807 -119.08566 51.25649,
   -14.67641 -119.00694 51.25955,
   0.76332 -114.30051 51.33134,
   -18.79966 -119.10189 51.24493,
   -17.33152 -119.10132 51.25302,
   1.00173 -113.23075 51.24302,
   -21.23003 -119.06512 51.25073,
   -19.64328 -119.09412 51.26061,
   1.07553 -112.50448 51.62390,
   -22.17312 -119.03756 51.23880,
   -20.51543 -119.08011 51.25144,
   0.69935 -111.95895 51.33573,
   -24.56857 -118.93236 51.24821,
   -23.10520 -119.00499 51.24740,
   0.17651 -111.34466 51.35976,
   -25.55688 -118.86567 51.23851,
   -23.90720 -118.96709 51.24839,
   -26.53939 -118.77313 51.22308,
   -0.47930 -110.82046 51.41739,
   -28.93166 -118.37350 51.25348,
   -27.48704 -118.64743 51.25068,
   -1.33650 -110.26175 51.37928,
   -29.75490 -118.17161 51.25525,
   -28.21199 -118.52202 51.25178,
   -2.17047 -109.77233 51.26882,
   -30.77745 -117.88489 51.25578,
   -31.75111 -117.58518 51.25490,
   -2.90679 -109.26135 51.40210,
   -32.63124 -117.30103 51.25398,
   -3.70976 -108.64414 51.39984,
   -33.58477 -116.96579 51.25586,
   -4.24773 -108.15898 51.42865,
   -34.31820 -116.69764 51.25011,
   -4.99459 -107.35486 51.43229,
   -35.12309 -116.27150 51.12994,
   -5.56011 -106.64007 51.45004,
   -35.84521 -115.74267 51.16326,
   -36.37404 -115.13693 51.38842,
   -6.13842 -105.82106 51.43244,
   -36.60920 -114.20532 51.44120,
   -6.72640 -104.90837 51.47499,
   -36.47135 -113.46820 51.39931,
   -7.12672 -104.26883 51.33483,
   -35.97699 -112.53520 51.34494,
   -35.32170 -111.85255 51.32936,
   -7.61199 -103.42718 51.50301,
   -34.61051 -111.26943 51.47082,
   -33.34124 -110.35864 51.21695,
   -33.96815 -110.80087 51.34909,
   -32.58572 -109.82388 51.35684,
   -8.17026 -102.49592 51.49933,
   -31.82272 -109.24297 51.48732,
   -30.71632 -108.31867 51.39597,
   -31.21625 -108.75549 51.38998,
   -29.98613 -107.62321 51.41101,
   -8.74658 -101.49540 51.74811,
   -29.41235 -107.01474 51.42641,
   -9.12977 -100.90177 51.53019,
   -28.75407 -106.22045 51.46754,
   -28.15262 -105.39760 51.46697,
   -9.69556 -99.97907 51.58364,
   -27.67872 -104.66272 51.39750,
   -27.12490 -103.67046 51.46753,
   -10.28902 -99.00966 51.73860,
   -10.67930 -98.43070 51.57034,
   -26.80169 -102.99403 51.47833,
   -26.43938 -102.16276 51.48168,
   -11.29613 -97.49721 51.60803,
   -26.10399 -101.31555 51.51877,
   -25.76325 -100.41815 51.51638,
   -11.90618 -96.58610 51.74395,
   -12.40671 -95.93148 51.54118,
   -25.43341 -99.54162 51.53165,
   -25.09835 -98.69325 51.54277,
   -13.04256 -95.05200 51.76331,
   -24.75937 -97.91536 51.52051,
   -13.54223 -94.47131 51.58656,
   -24.30942 -97.02003 51.57209,
   -14.28776 -93.65576 51.74601,
   -23.94603 -96.37545 51.57709,
   -14.94170 -93.12640 51.58791,
   -23.33201 -95.47415 51.58584,
   -22.29424 -94.24822 51.60470,
   -22.78841 -94.78070 51.59326,
   -21.80008 -93.77746 51.61398,
   -17.04900 -92.19843 51.64702,
   -15.71803 -92.58243 51.82517,
   -21.02665 -93.19596 51.49811,
   -19.49245 -92.40970 51.65893,
   -17.86823 -92.14301 51.62433,
   -16.33161 -92.35395 51.67141,
   -20.23925 -92.71530 51.61185,
   -18.77109 -92.20875 51.74248,
   -5.85256 -117.81863 52.09128,
   -4.25333 -117.47427 52.08167,
   -2.83974 -117.07591 52.23864,
   -1.26221 -116.35805 52.11308,
   -9.83417 -118.47258 52.07984,
   -8.25236 -118.22887 52.07929,
   -6.70443 -117.97767 52.12372,
   -5.04317 -117.65703 52.10587,
   -3.50883 -117.25946 51.91816,
   -1.99322 -116.73360 52.10399,
   -0.59188 -115.94034 52.12801,
   -13.85443 -118.98869 52.06967,
   -12.18716 -118.80312 52.06812,
   -10.65837 -118.59291 52.05387,
   -9.09761 -118.35008 51.94324,
   -7.44182 -118.09679 52.08604,
   0.15861 -115.35607 52.13673,
   -16.32214 -119.13335 52.06456,
   -14.64437 -119.05481 52.09589,
   -13.01828 -118.90470 52.07598,
   -11.43635 -118.70390 52.07508,
   0.82756 -114.59305 52.19251,
   -17.10800 -119.14980 52.05308,
   -15.53528 -119.09552 51.91337,
   1.25290 -113.69079 52.18029,
   -19.49511 -119.14743 52.06021,
   -18.02281 -119.15182 52.01586,
   1.43729 -112.90128 52.35130,
   -20.48581 -119.13224 52.05506,
   -18.83470 -119.15248 52.06046,
   1.53433 -112.38233 52.74314,
   -22.89488 -119.06022 52.05783,
   -21.40007 -119.11336 52.08214,
   1.22344 -112.05229 52.38083,
   -23.87716 -119.01504 52.04984,
   -22.19666 -119.08631 52.05882,
   0.68649 -111.48364 52.18609,
   -26.29699 -118.83589 52.05929,
   -24.80795 -118.96402 52.06515,
   -0.05879 -110.91192 52.03755,
   -27.15110 -118.73019 52.04609,
   -25.59860 -118.90224 52.05823,
   -28.20608 -118.55589 52.06057,
   -0.83307 -110.37046 52.17548,
   -29.18075 -118.35025 52.06743,
   -1.63593 -109.89702 52.22630,
   -30.13677 -118.10944 52.06547,
   -2.43216 -109.42691 52.20649,
   -31.07238 -117.84951 52.06504,
   -3.25903 -108.87889 52.10126,
   -32.01651 -117.57453 52.07646,
   -32.97327 -117.28745 52.11667,
   -3.96032 -108.26194 52.34962,
   -33.90961 -116.97598 52.08407,
   -4.58176 -107.68452 52.19605,
   -34.82782 -116.60018 52.05403,
   -35.67046 -116.12129 52.05749,
   -5.32424 -106.82395 52.22506,
   -36.37196 -115.49444 52.19246,
   -5.74551 -106.26873 52.11894,
   -36.70521 -114.83867 52.15352,
   -6.32386 -105.39261 52.26456,
   -36.75189 -113.77716 52.26608,
   -6.94600 -104.41707 52.26922,
   -36.46267 -113.05943 52.28266,
   -7.32505 -103.80312 52.12233,
   -35.90685 -112.28515 52.28689,
   -34.79941 -111.28079 52.14487,
   -35.36724 -111.76625 52.13954,
   -34.03742 -110.74566 52.18385,
   -7.89361 -102.82707 52.27028,
   -33.22984 -110.20153 52.15933,
   -32.08740 -109.36181 52.18743,
   -32.61257 -109.75561 52.17764,
   -31.31836 -108.75988 52.14107,
   -8.46071 -101.87090 52.31540,
   -30.56172 -108.09814 52.20340,
   -8.89185 -101.14759 52.33448,
   -29.86327 -107.40766 52.39742,
   -29.24851 -106.74313 52.36873,
   -9.34413 -100.40077 52.35769,
   -28.60323 -105.95679 52.24418,
   -27.98340 -105.07779 52.25480,
   -9.91393 -99.48623 52.35119,
   -27.52468 -104.32556 52.25306,
   -27.04096 -103.41878 52.28326,
   -10.44685 -98.64136 52.36656,
   -26.63835 -102.55156 52.30417,
   -10.91449 -97.91386 52.38375,
   -26.29080 -101.71388 52.30650,
   -11.54699 -96.97063 52.38998,
   -25.96410 -100.85992 52.33287,
   -12.07294 -96.20628 52.40187,
   -25.64253 -99.99382 52.33990,
   -25.31128 -99.12025 52.34560,
   -12.64113 -95.41643 52.43095,
   -24.96271 -98.24375 52.51961,
   -13.26859 -94.56585 52.61545,
   -24.57307 -97.41748 52.37124,
   -13.82404 -93.96310 52.38593,
   -24.13573 -96.59129 52.40317,
   -23.60753 -95.74568 52.41835,
   -14.54435 -93.20656 52.60710,
   -23.04453 -94.96723 52.42743,
   -15.27719 -92.69774 52.41404,
   -22.36632 -94.17674 52.44712,
   -16.06993 -92.29828 52.39353,
   -21.66973 -93.51047 52.42870,
   -20.27608 -92.57363 52.45614,
   -18.76147 -92.06671 52.45109,
   -17.09400 -92.02230 52.45297,
   -20.95618 -92.96958 52.40164,
   -19.54089 -92.26813 52.45954,
   -17.99501 -91.96094 52.54413,
   -6.63114 -118.02603 52.89751,
   -4.92617 -117.72048 53.03562,
   -3.49449 -117.34552 52.91387,
   -2.00431 -116.83076 53.06176,
   -10.62034 -118.65065 52.88658,
   -9.03262 -118.41682 52.87666,
   -7.40838 -118.15920 52.91373,
   -5.81544 -117.88008 52.90349,
   -4.26169 -117.55287 52.91015,
   -2.72659 -117.09348 52.91503,
   -1.24713 -116.47190 52.92951,
   0.11426 -115.59861 53.11396,
   -12.87243 -118.94004 52.87992,
   -11.36900 -118.75242 52.86068,
   -9.88584 -118.54526 52.89815,
   -8.22252 -118.28960 52.89331,
   -0.53234 -116.03299 52.93026,
   0.77408 -114.95662 53.05011,
   -15.45236 -119.15202 52.87928,
   -13.83670 -119.03840 52.88538,
   -12.22921 -118.86381 52.88171,
   1.32211 -114.19797 53.06109,
   -17.98683 -119.20472 52.87039,
   -16.36447 -119.18518 52.88433,
   -14.65831 -119.10386 52.87738,
   1.71635 -113.23761 53.17282,
   -18.75523 -119.20396 52.85706,
   -17.36050 -119.20184 52.87126,
   1.75127 -112.59444 53.15209,
   -21.26757 -119.17447 52.99838,
   -19.71939 -119.19780 52.88050,
   -22.18871 -119.13760 52.86791,
   -20.49247 -119.18443 52.86972,
   1.61168 -112.10715 53.16710,
   -24.58944 -119.01933 52.86663,
   -23.12237 -119.09320 52.73814,
   1.21446 -111.53947 53.17493,
   -25.57123 -118.94618 52.86334,
   -23.88928 -119.06046 52.86669,
   0.47327 -110.96962 52.96370,
   -26.49673 -118.85523 52.89124,
   -0.32973 -110.46356 52.93539,
   -28.94407 -118.43998 52.87193,
   -27.50086 -118.71356 52.86945,
   -1.06935 -110.11985 52.78209,
   -29.77808 -118.24264 52.87376,
   -28.20389 -118.59065 52.87033,
   -30.77964 -117.97848 52.87454,
   -1.83536 -109.64627 53.01572,
   -31.75579 -117.70316 52.87365,
   -2.75001 -109.07335 53.01927,
   -32.66900 -117.44001 52.87221,
   -3.52752 -108.51026 53.03524,
   -33.66976 -117.15170 53.03734,
   -4.18792 -107.94017 53.02971,
   -34.55317 -116.82804 52.86777,
   -35.51068 -116.38159 52.87466,
   -4.85191 -107.23707 53.07658,
   -36.12706 -116.01411 52.90046,
   -5.52717 -106.42091 53.03326,
   -36.68102 -115.35747 52.81392,
   -5.90185 -105.86819 53.11294,
   -36.94502 -114.90793 53.02207,
   -36.97470 -114.21726 52.94048,
   -6.52016 -104.93425 53.14827,
   -36.74467 -113.31391 52.95670,
   -36.16656 -112.39988 52.93554,
   -7.14298 -103.95077 53.09247,
   -35.49844 -111.78174 52.88021,
   -7.45224 -103.40937 53.12483,
   -34.70721 -111.16592 52.97470,
   -33.31897 -110.18613 52.98107,
   -33.89121 -110.58905 52.97394,
   -32.69003 -109.72779 52.97084,
   -8.09484 -102.33083 53.16093,
   -31.91344 -109.14869 52.98379,
   -31.18757 -108.55101 53.15674,
   -30.09787 -107.57438 53.02366,
   -8.68160 -101.35688 53.12553,
   -30.61096 -108.05860 53.01900,
   -29.46332 -106.91852 53.03661,
   -9.05123 -100.76552 52.97994,
   -28.82188 -106.18403 52.86063,
   -28.21641 -105.37249 52.89084,
   -9.62767 -99.80323 53.11298,
   -27.76342 -104.67432 52.94461,
   -27.28637 -103.82603 53.08442,
   -10.20947 -98.86322 53.16963,
   -10.60205 -98.27850 52.98515,
   -26.91331 -103.06289 53.20115,
   -26.49124 -102.12556 53.10690,
   -11.23064 -97.28831 53.14336,
   -26.16524 -101.30329 53.09473,
   -25.83506 -100.41858 53.13608,
   -11.79884 -96.43023 53.21086,
   -12.22257 -95.85147 53.01237,
   -25.51198 -99.54297 53.15227,
   -25.18660 -98.69471 53.16887,
   -12.83650 -94.96049 53.23452,
   -24.76868 -97.72663 53.17937,
   -13.42372 -94.21045 53.22336,
   -24.42496 -97.00473 53.19169,
   -14.06330 -93.48798 53.25614,
   -24.01262 -96.24746 53.25831,
   -23.45464 -95.36351 53.38324,
   -14.80348 -92.77410 53.47072,
   -22.89340 -94.60474 53.39490,
   -15.48624 -92.34349 53.35716,
   -22.30741 -93.95288 53.22410,
   -21.02440 -92.85441 53.26058,
   -17.98721 -91.81732 53.25297,
   -16.32006 -92.01324 53.27334,
   -21.46071 -93.18478 53.25026,
   -20.34111 -92.45741 53.24745,
   -18.80627 -91.90764 53.26884,
   -17.22323 -91.80612 53.39414,
   -19.59666 -92.09427 53.43265,
   -7.41127 -118.22504 53.70424,
   -5.82230 -117.94711 53.70946,
   -4.24445 -117.61900 53.70520,
   -2.70182 -117.16772 53.71190,
   -1.30210 -116.61390 53.89013,
   -11.41100 -118.81831 53.69304,
   -9.69214 -118.59125 53.82447,
   -8.16065 -118.35080 53.75346,
   -6.60318 -118.08939 53.71417,
   -5.21957 -117.83373 53.71193,
   -3.47198 -117.41377 53.72167,
   -1.95951 -116.88626 53.73076,
   -0.48726 -116.14534 53.72583,
   -13.83438 -119.08947 53.68758,
   -12.22824 -118.91979 53.67998,
   -10.59310 -118.71049 53.70951,
   -9.00343 -118.47850 53.70082,
   0.28557 -115.63208 53.73230,
   -16.30175 -119.23248 53.68276,
   -14.62877 -119.15171 53.68026,
   -13.12261 -119.01294 53.54270,
   1.12351 -114.79892 53.73703,
   -17.11162 -119.25508 53.73955,
   -15.56479 -119.20572 53.68486,
   1.66195 -114.00068 53.74606,
   -19.55477 -119.26111 53.81595,
   -18.03033 -119.25822 53.68797,
   1.97657 -113.02708 53.75312,
   -22.17607 -119.18858 53.67695,
   -20.49840 -119.23855 53.68383,
   -18.81259 -119.25760 53.67863,
   1.99485 -112.23328 53.89295,
   -22.96063 -119.15517 53.66823,
   -21.46839 -119.21379 53.67768,
   1.56256 -111.62633 53.68039,
   -23.88936 -119.10867 53.67828,
   -26.30746 -118.91270 53.67804,
   -24.83770 -119.04305 53.55173,
   1.00811 -111.06205 53.77521,
   -27.18605 -118.79754 53.66971,
   -25.58200 -118.98688 53.67678,
   0.34284 -110.60710 53.89158,
   -28.20022 -118.62602 53.68077,
   -0.62362 -110.09600 53.78567,
   -29.20072 -118.41790 53.68617,
   -1.45614 -109.67226 53.81244,
   -30.16354 -118.18681 53.69251,
   -2.29545 -109.24576 53.65191,
   -31.04591 -117.95240 53.59434,
   -32.08328 -117.66726 53.52693,
   -3.05400 -108.72607 53.83518,
   -32.99150 -117.42253 53.51324,
   -3.79481 -108.15405 53.86241,
   -34.01270 -117.13304 53.59125,
   -4.40767 -107.61380 53.69975,
   -34.93092 -116.81463 53.52561,
   -35.79874 -116.42097 53.54309,
   -5.07973 -106.83224 53.88665,
   -36.59858 -115.87895 53.78693,
   -37.02298 -115.35048 53.86142,
   -5.73229 -105.95845 54.08435,
   -6.27351 -105.20041 53.89295,
   -37.22435 -114.52133 53.85820,
   -37.09218 -113.71512 53.79083,
   -6.78880 -104.38576 53.90342,
   -36.67832 -112.91256 53.74779,
   -36.02761 -112.15092 53.73982,
   -34.73514 -111.09177 53.77238,
   -7.31109 -103.49541 54.08551,
   -35.28066 -111.50514 53.76266,
   -34.11562 -110.64414 53.66890,
   -7.68252 -102.88201 53.94029,
   -33.32568 -110.09323 53.78235,
   -32.59254 -109.56368 53.93370,
   -31.44497 -108.68267 53.82055,
   -8.26842 -101.89262 53.96396,
   -31.96430 -109.09618 53.81339,
   -30.66978 -108.02349 53.84462,
   -29.95370 -107.35525 53.81646,
   -8.89953 -100.84093 53.95977,
   -29.25979 -106.61753 53.83159,
   -9.21653 -100.30492 53.98390,
   -28.63879 -105.86517 53.82832,
   -28.01637 -104.99475 53.86116,
   -9.81694 -99.33649 53.96048,
   -27.57248 -104.27159 53.88280,
   -27.09870 -103.38599 53.90917,
   -10.42853 -98.35702 53.99376,
   -26.62147 -102.37069 53.91745,
   -10.81541 -97.77816 53.83614,
   -26.36027 -101.71428 53.92597,
   -11.40354 -96.84979 53.98410,
   -26.03174 -100.85349 53.93408,
   -25.69847 -99.95508 53.89220,
   -11.98424 -95.97143 54.04610,
   -25.39320 -99.11693 53.96511,
   -12.37410 -95.39606 54.00260,
   -25.03789 -98.22180 53.97783,
   -13.04316 -94.47246 54.07861,
   -24.68573 -97.41570 53.99624,
   -13.58306 -93.84033 53.85062,
   -24.27246 -96.60885 53.92757,
   -23.68391 -95.61941 54.01502,
   -14.28696 -93.05028 54.07046,
   -23.16673 -94.86796 54.02147,
   -14.98660 -92.46807 54.10020,
   -22.44575 -94.01516 53.88583,
   -21.82739 -93.37720 53.91970,
   -17.05251 -91.68054 54.06874,
   -15.67707 -92.04116 54.22097,
   -21.10300 -92.75326 54.09718,
   -19.63449 -91.97941 54.09316,
   -18.02848 -91.64851 54.05348,
   -16.37132 -91.81775 54.09392,
   -20.31174 -92.25323 54.19619,
   -18.91357 -91.74475 54.20618,
   -6.60076 -118.15630 54.51540,
   -5.03049 -117.87210 54.51236,
   -3.45489 -117.48707 54.52906,
   -1.92976 -116.97242 54.53823,
   -0.46939 -116.26249 54.54613,
   -10.59334 -118.77071 54.50444,
   -8.99556 -118.54393 54.50402,
   -7.38931 -118.29069 54.52011,
   -5.91283 -118.02701 54.39663,
   -4.22882 -117.68960 54.52711,
   -2.68802 -117.24977 54.53275,
   -1.07669 -116.60170 54.53984,
   0.21146 -115.80509 54.53873,
   -14.63970 -119.20346 54.49512,
   -12.95510 -119.05693 54.50038,
   -11.42325 -118.87700 54.47480,
   -9.99449 -118.68953 54.50617,
   -8.19122 -118.41925 54.51160,
   1.01691 -115.15147 54.57010,
   -15.44284 -119.25235 54.49307,
   -13.80479 -119.13848 54.50501,
   -12.20629 -118.97331 54.49960,
   1.64073 -114.46567 54.57951,
   -17.79498 -119.31132 54.48871,
   -16.25558 -119.28159 54.49227,
   2.16298 -113.54973 54.63208,
   -20.46958 -119.29197 54.48779,
   -18.79370 -119.31246 54.48614,
   -17.12838 -119.30298 54.48978,
   2.38590 -112.71736 54.69746,
   -21.28117 -119.27094 54.47030,
   -19.78666 -119.30448 54.48750,
   2.38000 -112.06869 54.81710,
   -23.87121 -119.15636 54.48499,
   -22.20346 -119.23997 54.49476,
   2.09646 -111.68025 54.65371,
   -24.66433 -119.10341 54.47667,
   -23.18899 -119.19507 54.48506,
   1.50380 -111.14205 54.49623,
   -25.58492 -119.02897 54.48720,
   0.72596 -110.63231 54.43030,
   -28.19592 -118.66201 54.48879,
   -26.52717 -118.92083 54.33626,
   -28.95374 -118.50961 54.49022,
   -27.50237 -118.78519 54.48804,
   -0.08107 -110.16590 54.59949,
   -29.80819 -118.31515 54.49188,
   -0.87020 -109.76132 54.79411,
   -30.78358 -118.08522 54.68208,
   -1.79240 -109.33908 54.62612,
   -31.70686 -117.83152 54.40459,
   -2.59921 -108.87261 54.68880,
   -32.63904 -117.60222 54.48353,
   -3.50908 -108.25426 54.61453,
   -33.63374 -117.34289 54.47249,
   -34.56307 -117.07560 54.40411,
   -4.09322 -107.76460 54.63155,
   -35.52190 -116.73736 54.46428,
   -4.60049 -107.24660 54.67205,
   -36.36749 -116.29590 54.46579,
   -37.02027 -115.78756 54.72323,
   -5.31355 -106.39779 54.74457,
   -5.89971 -105.61328 54.70340,
   -37.36120 -115.01079 54.60909,
   -37.38736 -114.10667 54.58041,
   -6.43215 -104.81498 54.68573,
   -37.16610 -113.43016 54.72014,
   -36.12714 -112.11326 54.56006,
   -7.03362 -103.85118 54.71833,
   -36.56266 -112.56611 54.55500,
   -35.59531 -111.64620 54.48545,
   -7.47166 -103.10778 54.73907,
   -34.78931 -111.02509 54.59091,
   -34.02489 -110.51185 54.54375,
   -32.82607 -109.64406 54.61087,
   -7.90079 -102.36732 54.76563,
   -33.37129 -110.03881 54.60363,
   -32.02288 -109.04726 54.63332,
   -31.24382 -108.42543 54.70092,
   -30.02421 -107.34642 54.64684,
   -8.45393 -101.42407 54.81256,
   -30.45135 -107.74720 54.64166,
   -29.56245 -106.87181 54.65631,
   -28.87569 -106.08811 54.67137,
   -9.02925 -100.43672 54.94974,
   -28.27753 -105.30589 54.68204,
   -9.38690 -99.87137 54.79254,
   -27.78924 -104.56969 54.69021,
   -9.99408 -98.89496 54.76451,
   -27.36305 -103.82427 54.70421,
   -26.95639 -103.01214 54.71354,
   -10.60090 -97.92382 54.79676,
   -26.56987 -102.14162 54.73006,
   -10.94435 -97.36660 54.83802,
   -26.26263 -101.35894 54.75209,
   -11.58969 -96.38390 54.82375,
   -25.90888 -100.41810 54.75574,
   -25.59265 -99.54674 54.75802,
   -12.17697 -95.45908 55.02828,
   -25.25551 -98.65402 54.73547,
   -12.60034 -94.87389 54.82052,
   -24.92388 -97.82810 54.79582,
   -13.22829 -94.02596 54.83086,
   -24.51830 -96.93199 54.97166,
   -13.81262 -93.34582 54.71140,
   -24.13568 -96.22459 54.80326,
   -23.59279 -95.34028 54.80641,
   -14.52094 -92.61656 54.91549,
   -23.02751 -94.54311 54.79549,
   -15.28070 -92.09537 54.84605,
   -22.40819 -93.78906 54.80254,
   -16.19175 -91.69904 54.86295,
   -21.71207 -93.08150 54.86301,
   -20.41391 -92.17087 54.88835,
   -18.91660 -91.61073 54.88971,
   -17.23188 -91.48930 54.88325,
   -21.08152 -92.53737 55.05975,
   -19.68059 -91.83936 54.90314,
   -18.20627 -91.47541 54.98325,
   -7.38087 -118.35571 55.32219,
   -5.80943 -118.09645 55.33301,
   -4.19162 -117.75397 55.35476,
   -2.65214 -117.32710 55.41642,
   -1.17340 -116.73654 55.36077,
   0.25987 -115.91614 55.36120,
   -11.38615 -118.93125 55.31114,
   -9.80056 -118.72609 55.30325,
   -8.20618 -118.48679 55.28950,
   -6.65078 -118.23808 55.36475,
   -4.99772 -117.93292 55.33058,
   -3.43662 -117.55828 55.33936,
   -1.91624 -117.05467 55.34779,
   -0.39052 -116.31442 55.20654,
   0.90747 -115.45642 55.52457,
   -13.68067 -119.17749 55.30569,
   -12.12856 -119.01753 55.28100,
   -10.64260 -118.83888 55.34215,
   -8.97343 -118.60595 55.31879,
   1.57766 -114.83112 55.45794,
   -16.09608 -119.32866 55.30131,
   -14.68172 -119.25634 55.31542,
   -13.00540 -119.11280 55.30672,
   2.19824 -114.05504 55.48070,
   -18.79019 -119.36420 55.29697,
   -17.08450 -119.35271 55.29407,
   -15.44726 -119.30131 55.30320,
   2.63266 -113.15187 55.54696,
   -19.57408 -119.36060 55.28919,
   -18.05715 -119.35838 55.19769,
   2.82133 -112.35266 55.76094,
   -22.15573 -119.29114 55.29516,
   -20.47545 -119.34316 55.27536,
   -22.96213 -119.25372 55.28765,
   -21.47019 -119.31792 55.29579,
   2.59382 -111.65714 55.63125,
   -25.56551 -119.07152 55.29535,
   -23.90261 -119.20176 55.30385,
   2.08221 -111.20585 55.42665,
   -26.37858 -118.98121 55.28034,
   -24.88797 -119.13239 55.29451,
   1.32755 -110.66424 55.39017,
   -27.22294 -118.86574 55.29205,
   0.47894 -110.21645 55.42061,
   -28.18679 -118.69847 55.30197,
   -0.42300 -109.85523 55.27563,
   -29.21814 -118.48735 55.30425,
   -1.26773 -109.44429 55.44591,
   -30.07061 -118.28596 55.16588,
   -31.09099 -118.04794 55.30227,
   -2.07407 -109.02274 55.57889,
   -32.06728 -117.81517 55.30069,
   -2.89858 -108.54821 55.50007,
   -33.00256 -117.60269 55.29834,
   -3.64395 -108.01634 55.44729,
   -34.00622 -117.36673 55.29402,
   -34.95774 -117.11450 55.28406,
   -4.38631 -107.31464 55.63860,
   -36.83595 -116.22948 55.33850,
   -35.90462 -116.75890 55.28934,
   -4.95836 -106.71167 55.49347,
   -36.46538 -116.46549 55.30945,
   -37.40724 -115.52269 55.36905,
   -5.67828 -105.80959 55.48247,
   -37.70384 -115.07190 55.80533,
   -6.07417 -105.22227 55.50213,
   -37.63984 -114.51272 55.39224,
   -37.42269 -113.64115 55.29459,
   -6.64691 -104.33273 55.53049,
   -36.90903 -112.80744 55.21794,
   -36.20314 -112.03669 55.38007,
   -7.25615 -103.34103 55.53754,
   -35.39953 -111.39361 55.44295,
   -34.08231 -110.46736 55.40654,
   -7.62136 -102.74073 55.35633,
   -34.62897 -110.85101 55.39817,
   -33.45256 -110.01764 55.36585,
   -32.69120 -109.46653 55.43414,
   -31.33945 -108.42833 55.44404,
   -8.17839 -101.75469 55.57318,
   -31.85023 -108.83352 55.43806,
   -30.73720 -107.91665 55.45241,
   -30.05243 -107.29438 55.45268,
   -8.72750 -100.82548 55.57378,
   -29.36765 -106.58629 55.46177,
   -28.72840 -105.83645 55.46840,
   -9.22180 -99.96605 55.74336,
   -28.11545 -105.00364 55.48733,
   -9.60877 -99.35340 55.60161,
   -27.63413 -104.23865 55.50486,
   -27.17611 -103.39523 55.46109,
   -10.19302 -98.39891 55.65366,
   -26.79025 -102.57151 55.53398,
   -10.78084 -97.42915 55.81632,
   -26.47611 -101.81436 55.54421,
   -11.16219 -96.85577 55.64429,
   -26.10192 -100.85022 55.55583,
   -25.80174 -100.01601 55.57345,
   -11.77597 -95.90600 55.66879,
   -25.47399 -99.11383 55.58473,
   -12.37473 -94.96573 55.85284,
   -25.13523 -98.22901 55.58756,
   -12.86280 -94.31150 55.60426,
   -24.77499 -97.37612 55.61659,
   -24.34647 -96.49866 55.62912,
   -13.58084 -93.39060 55.64148,
   -23.80776 -95.56124 55.63641,
   -13.99835 -92.88306 55.66769,
   -23.26613 -94.74352 55.64337,
   -22.62543 -93.91533 55.65466,
   -14.85439 -92.15510 55.72489,
   -21.96174 -93.19072 55.67218,
   -15.52568 -91.76642 55.64018,
   -21.29553 -92.59589 55.69384,
   -18.14663 -91.33254 55.68455,
   -16.45879 -91.43164 55.71376,
   -20.44913 -92.04162 55.69238,
   -18.96371 -91.46110 55.70931,
   -17.43283 -91.31063 55.68211,
   -19.72637 -91.69986 55.71508,
   -4.19735 -117.82177 56.14485,
   -2.65237 -117.39723 56.15120,
   -8.16179 -118.54429 56.12990,
   -6.47251 -118.28237 56.24550,
   -4.99092 -117.99654 56.13840,
   -3.42111 -117.62605 56.15033,
   -1.88977 -117.12699 56.14759,
   -0.44566 -116.46640 56.16525,
   -10.48200 -118.88173 56.25171,
   -8.95614 -118.66456 56.12628,
   -7.35227 -118.41616 56.14628,
   -5.77460 -118.15020 56.13637,
   -1.15545 -116.81909 56.16186,
   0.29380 -116.03832 56.16085,
   -14.62069 -119.29754 56.11334,
   -13.01379 -119.16185 56.10924,
   -11.35082 -118.98117 56.12229,
   -9.76234 -118.77910 56.12525,
   1.23179 -115.32986 56.16821,
   2.04210 -114.56190 56.15644,
   -15.42799 -119.34580 56.12999,
   -13.85485 -119.24039 56.12233,
   -12.18460 -119.07565 56.11808,
   1.68837 -114.91451 56.16521,
   -17.86944 -119.40968 56.08419,
   -16.33447 -119.38092 56.11448,
   2.55541 -113.88371 56.15468,
   -20.34135 -119.39663 56.10605,
   -18.82934 -119.41280 56.12056,
   -17.10739 -119.39974 56.10853,
   2.94302 -113.04234 56.21966,
   -21.24501 -119.37391 56.08975,
   -19.61315 -119.40708 56.10613,
   3.01055 -112.04440 56.23694,
   -23.85299 -119.24687 56.10383,
   -22.24913 -119.33078 56.03886,
   3.01531 -111.66443 56.54508,
   -24.65945 -119.18848 56.09928,
   -23.20874 -119.28662 56.10389,
   2.70085 -111.32864 56.43786,
   -25.59761 -119.10563 56.11014,
   1.92754 -110.70326 56.32891,
   -27.96001 -118.77432 56.10715,
   -26.61005 -118.98756 56.10627,
   1.13470 -110.30032 56.29972,
   -28.94687 -118.58046 56.10873,
   -27.28909 -118.88865 56.10659,
   0.12184 -109.87262 56.20863,
   -29.91161 -118.36717 56.10594,
   -0.74844 -109.51120 56.28475,
   -30.76742 -118.16753 56.12280,
   -1.65258 -109.14057 56.10992,
   -31.73669 -117.93707 56.06812,
   -2.55249 -108.62937 56.26932,
   -32.70065 -117.72383 56.11163,
   -33.65855 -117.52297 56.11139,
   -3.21660 -108.21095 56.26385,
   -34.66701 -117.28719 56.09672,
   -3.87514 -107.68158 56.32270,
   -35.63480 -117.01111 56.14049,
   -4.59960 -106.98543 56.30027,
   -36.49616 -116.64994 56.11456,
   -37.30620 -116.03851 56.21670,
   -5.23459 -106.24243 56.33504,
   -37.66569 -115.51297 56.20002,
   -37.82896 -114.87297 56.20706,
   -5.84147 -105.40950 56.49036,
   -6.25595 -104.80611 56.33134,
   -37.73256 -113.98684 56.15673,
   -37.37575 -113.22074 56.17280,
   -6.84240 -103.87079 56.37333,
   -36.77055 -112.48403 56.18626,
   -35.50170 -111.40452 56.19603,
   -36.03579 -111.82180 56.18725,
   -34.85205 -110.90052 56.22124,
   -7.47814 -102.82339 56.35644,
   -34.08747 -110.38123 56.19500,
   -32.72199 -109.40526 56.23746,
   -7.78865 -102.26240 56.41817,
   -33.27981 -109.81189 56.22985,
   -32.10600 -108.94738 56.13428,
   -31.36483 -108.36672 56.25567,
   -8.40531 -101.23115 56.32577,
   -30.60760 -107.73011 56.34554,
   -29.92915 -107.10576 56.27157,
   -28.94787 -106.03973 56.29165,
   -8.93743 -100.31764 56.39572,
   -29.41359 -106.57046 56.28211,
   -28.33742 -105.25917 56.30260,
   -9.38272 -99.57111 56.40635,
   -27.90581 -104.62301 56.30979,
   -9.83895 -98.81737 56.42580,
   -27.57994 -104.07020 56.31979,
   -27.05383 -103.06620 56.31875,
   -10.40844 -97.89736 56.42457,
   -26.63226 -102.13310 56.35458,
   -26.29624 -101.29797 56.20427,
   -10.98177 -96.93572 56.64452,
   -11.38940 -96.32337 56.44702,
   -25.97587 -100.42066 56.37590,
   -25.66429 -99.54708 56.38238,
   -11.99166 -95.38570 56.46739,
   -25.35006 -98.68053 56.41084,
   -12.51289 -94.59042 56.46445,
   -25.01374 -97.82093 56.41498,
   -13.07023 -93.80421 56.43797,
   -24.62344 -96.93712 56.45536,
   -24.22630 -96.15025 56.44455,
   -13.70775 -92.96566 56.63056,
   -23.72860 -95.29952 56.45683,
   -14.19686 -92.46328 56.50174,
   -23.18146 -94.48278 56.46929,
   -22.57401 -93.69734 56.50327,
   -15.08437 -91.79848 56.52955,
   -21.88613 -92.95959 56.51486,
   -17.25867 -91.18319 56.34303,
   -15.74392 -91.47172 56.49901,
   -21.18770 -92.36096 56.49973,
   -19.77597 -91.59739 56.37167,
   -18.17022 -91.17510 56.51979,
   -16.50140 -91.25801 56.51047,
   -20.49673 -91.92057 56.51182,
   -19.05701 -91.30459 56.67129,
   -3.40699 -117.68416 56.95826,
   -1.88250 -117.19951 56.96678,
   -8.94600 -118.71620 56.93763,
   -7.17161 -118.44644 56.94180,
   -5.78047 -118.20554 56.93679,
   -4.21055 -117.88280 56.92462,
   -2.63737 -117.46030 56.96797,
   -1.13412 -116.89147 56.96445,
   0.26681 -116.17075 57.13752,
   -11.36396 -119.02819 56.93007,
   -9.70306 -118.82401 56.98608,
   -8.13782 -118.59699 56.95505,
   -6.55599 -118.34428 56.94379,
   -4.97051 -118.04788 56.95023,
   -0.41256 -116.54041 56.97828,
   1.00400 -115.65318 56.97434,
   -13.70406 -119.27037 57.03324,
   -12.21578 -119.12291 56.93847,
   -10.71436 -118.95192 56.93197,
   1.76695 -115.04913 56.96819,
   -16.15503 -119.41861 57.03472,
   -14.58686 -119.33440 56.93235,
   -12.98574 -119.20088 56.92584,
   2.47982 -114.26068 56.85063,
   -18.76739 -119.45161 56.91637,
   -17.11451 -119.43964 56.92219,
   -15.42865 -119.38385 56.92156,
   3.01645 -113.42434 56.87711,
   -19.57053 -119.44874 56.96710,
   -18.11770 -119.45105 56.91695,
   3.31768 -112.59291 57.00645,
   -21.96995 -119.38544 56.91426,
   -20.46607 -119.43407 56.92780,
   3.36593 -111.86706 57.23254,
   -22.94261 -119.33864 56.90174,
   -21.28206 -119.41133 56.91480,
   3.00260 -111.20443 57.16457,
   -25.54729 -119.14197 56.91435,
   -23.94495 -119.27389 56.84957,
   2.28418 -110.61520 57.01799,
   -26.37022 -119.04634 56.90238,
   -24.87469 -119.20608 56.91382,
   1.60093 -110.29428 57.00789,
   -27.27371 -118.91749 56.91471,
   -28.25676 -118.74421 56.92172,
   0.84158 -110.00881 57.03705,
   -29.18608 -118.55338 56.85519,
   -0.13618 -109.58732 57.23740,
   -30.14652 -118.34369 56.92070,
   -1.09291 -109.22680 57.11033,
   -32.71597 -117.76879 56.92322,
   -31.09893 -118.12850 56.92228,
   -1.96436 -108.83356 57.06603,
   -33.38922 -117.63075 56.92306,
   -32.08713 -117.90731 56.92290,
   -2.78147 -108.36699 57.12079,
   -34.35475 -117.43130 56.92086,
   -3.43220 -107.92431 57.11057,
   -35.25917 -117.24661 57.10171,
   -36.23875 -116.91459 57.05594,
   -4.21609 -107.25186 57.08470,
   -37.07834 -116.44610 56.91885,
   -4.80900 -106.65039 56.95953,
   -37.58220 -116.02567 57.10016,
   -5.45564 -105.82575 57.15232,
   -37.94980 -115.21092 57.08340,
   -6.01195 -105.05097 57.13731,
   -37.95660 -114.39166 56.89745,
   -6.46157 -104.34842 57.14643,
   -37.72301 -113.58278 56.99227,
   -36.86027 -112.46460 56.99033,
   -37.32634 -113.00729 56.99131,
   -36.29160 -111.92568 56.85598,
   -7.03211 -103.40907 57.22394,
   -35.52675 -111.33289 57.00620,
   -34.75924 -110.78297 57.13407,
   -33.53051 -109.91211 56.92534,
   -7.60825 -102.41878 57.33389,
   -34.12793 -110.33645 57.03006,
   -32.76292 -109.35738 57.06703,
   -7.95310 -101.83397 57.20903,
   -32.00088 -108.79378 57.06527,
   -30.87339 -107.89195 57.07132,
   -31.38130 -108.30903 57.06614,
   -30.13435 -107.23360 57.09588,
   -8.58601 -100.76272 57.17677,
   -29.46038 -106.56284 57.09748,
   -28.81283 -105.82018 57.10616,
   -9.14906 -99.80523 57.21865,
   -28.21687 -105.03109 57.11463,
   -9.53394 -99.19801 57.03490,
   -27.69896 -104.23140 57.13082,
   -27.26126 -103.43532 57.16191,
   -10.11741 -98.21688 57.17512,
   -26.84897 -102.57817 57.15402,
   -10.68236 -97.29521 57.21831,
   -26.45823 -101.66064 57.15867,
   -11.12548 -96.56976 57.25360,
   -26.15615 -100.85990 57.17983,
   -25.82869 -99.95717 57.04228,
   -11.66514 -95.72674 57.18254,
   -25.53581 -99.11885 57.20532,
   -12.24317 -94.80626 57.27651,
   -25.21378 -98.24560 57.21986,
   -12.64380 -94.21973 57.05902,
   -24.88546 -97.42917 57.19261,
   -13.27447 -93.31162 57.27645,
   -24.48916 -96.56218 57.24676,
   -24.15464 -95.90048 57.25421,
   -13.94354 -92.50095 57.47237,
   -23.62917 -95.01996 57.26263,
   -14.64512 -91.90369 57.35957,
   -23.06712 -94.19421 57.27143,
   -22.44012 -93.40773 57.28464,
   -16.45626 -91.12786 57.22890,
   -15.28435 -91.48820 57.38965,
   -21.71472 -92.66732 57.30819,
   -20.63761 -91.88070 57.21698,
   -19.06005 -91.19955 57.33507,
   -17.40007 -91.00887 57.30856,
   -15.76425 -91.28922 57.35376,
   -21.21824 -92.25415 57.31967,
   -19.81223 -91.44529 57.32664,
   -18.38263 -91.04816 57.44511,
   -4.17472 -117.92019 57.76428,
   -2.62850 -117.51006 57.77156,
   -1.12992 -116.95735 57.78260,
   -8.13660 -118.63696 57.74956,
   -6.55780 -118.38489 57.74728,
   -4.98245 -118.09298 57.73677,
   -3.39428 -117.72896 57.77272,
   -1.86575 -117.25094 57.77030,
   -0.40345 -116.61425 57.78754,
   1.02866 -115.74314 57.79702,
   -12.16500 -119.15035 57.73768,
   -10.56748 -118.97162 57.72989,
   -8.92795 -118.75377 57.75534,
   -7.41871 -118.52049 57.60971,
   -5.75188 -118.24137 57.75714,
   0.37227 -116.19263 57.79514,
   1.67491 -115.26434 57.94750,
   -14.60291 -119.36411 57.73222,
   -12.93987 -119.22883 57.77978,
   -11.40916 -119.06851 57.76002,
   -9.73913 -118.86552 57.74458,
   2.29622 -114.67758 57.73318,
   -17.08682 -119.46674 57.72805,
   -15.41068 -119.41016 57.72730,
   -13.95861 -119.31740 57.73347,
   2.98224 -113.88582 57.78081,
   -17.87331 -119.47887 57.72365,
   -16.38104 -119.44891 57.72906,
   3.44071 -113.05384 57.79256,
   -20.34489 -119.46404 57.72485,
   -18.72719 -119.47990 57.73601,
   3.67327 -112.20032 57.99218,
   -21.25852 -119.43861 57.72114,
   -19.59036 -119.47539 57.72542,
   3.76079 -111.78229 58.39188,
   -23.65996 -119.31863 57.72350,
   -22.17229 -119.40238 57.73797,
   3.42278 -111.34292 57.89967,
   -24.63457 -119.24717 57.71330,
   -22.97738 -119.36031 57.72358,
   2.88452 -110.82007 57.75656,
   -27.27142 -118.93670 57.72528,
   -25.62947 -119.15226 57.67173,
   2.10215 -110.32976 57.74830,
   -27.97862 -118.81543 57.72641,
   -26.62972 -119.03185 57.72451,
   1.22712 -109.98091 57.69969,
   -28.92852 -118.63010 57.72816,
   0.32048 -109.65457 57.75389,
   -29.80646 -118.44043 57.68367,
   -0.70106 -109.24562 57.88505,
   -30.78645 -118.22357 57.74467,
   -31.78533 -118.00411 57.72797,
   -1.44431 -108.96030 57.89556,
   -32.74717 -117.81225 57.76298,
   -2.18616 -108.60899 57.89863,
   -33.70156 -117.63653 57.65732,
   -3.10417 -108.02314 58.03379,
   -34.63490 -117.46413 57.58039,
   -3.75479 -107.54740 57.89709,
   -37.08002 -116.62097 57.76162,
   -35.66260 -117.22376 57.73271,
   -37.41510 -116.37531 57.78810,
   -36.56611 -116.89618 57.74363,
   -4.58018 -106.76288 57.92806,
   -5.01378 -106.25739 57.93194,
   -37.91404 -115.63913 57.77716,
   -5.74289 -105.31527 57.93762,
   -38.12272 -114.84431 57.94119,
   -6.17794 -104.69205 57.77494,
   -37.98007 -113.93822 57.81334,
   -37.55724 -113.14629 57.66135,
   -6.78048 -103.70600 57.96992,
   -36.89008 -112.38042 57.80398,
   -36.18149 -111.79107 57.78940,
   -34.97201 -110.85844 57.83020,
   -7.31409 -102.80843 57.98403,
   -35.54020 -111.27946 57.82240,
   -34.14947 -110.28671 57.81806,
   -33.37959 -109.74864 57.88144,
   -32.06123 -108.78831 57.87003,
   -7.80954 -101.92046 58.16637,
   -32.55863 -109.15720 57.86403,
   -31.45339 -108.31735 57.86141,
   -8.17173 -101.31004 58.01423,
   -30.69568 -107.69233 57.93637,
   -29.98157 -107.05162 57.89420,
   -8.76502 -100.29732 58.01617,
   -29.29765 -106.34798 57.90695,
   -28.66347 -105.59546 57.91846,
   -9.36836 -99.28186 58.02459,
   -28.00238 -104.67735 57.93108,
   -9.73641 -98.69778 57.87427,
   -27.55945 -103.95039 58.02660,
   -27.05917 -103.00447 57.94945,
   -10.29840 -97.74754 58.02669,
   -26.64420 -102.09177 57.98233,
   -26.33040 -101.30215 57.98295,
   -10.88810 -96.78621 58.05160,
   -11.27620 -96.17669 57.90313,
   -26.01028 -100.43506 57.97677,
   -25.70293 -99.56485 58.01064,
   -11.85324 -95.22578 58.04037,
   -25.35648 -98.60609 57.91018,
   -12.43912 -94.29886 58.11848,
   -25.06761 -97.83032 58.03494,
   -12.84810 -93.70454 57.91338,
   -24.69789 -96.95495 58.04621,
   -24.31033 -96.14711 58.08241,
   -13.47882 -92.85206 58.08838,
   -23.84874 -95.31994 58.03237,
   -23.27976 -94.44217 57.92142,
   -14.19292 -92.06918 58.31406,
   -22.68776 -93.64262 57.93438,
   -14.90213 -91.56238 58.09181,
   -21.99258 -92.86134 57.92618,
   -15.61397 -91.21314 58.06647,
   -21.34636 -92.25775 57.98488,
   -18.12489 -90.91467 58.13238,
   -16.62201 -90.94482 58.16157,
   -20.54227 -91.68624 58.15694,
   -19.10570 -91.09792 58.14899,
   -17.45020 -90.88540 58.12883,
   -19.84446 -91.34687 58.15097,
   -4.95418 -118.11370 58.57024,
   -3.39224 -117.75881 58.57751,
   -1.86905 -117.29128 58.58651,
   -0.40349 -116.66182 58.59919,
   -8.92569 -118.77777 58.55635,
   -7.33952 -118.54181 58.55538,
   -5.73458 -118.26346 58.56578,
   -4.16343 -117.94502 58.57259,
   -2.61957 -117.54019 58.57938,
   -1.12528 -116.99719 58.58882,
   0.30555 -116.27493 58.60740,
   -11.19733 -119.06607 58.54968,
   -9.73567 -118.88728 58.55405,
   -8.23612 -118.67842 58.57553,
   -6.53785 -118.40660 58.56419,
   1.10971 -115.76605 58.58786,
   2.39198 -114.71400 58.62211,
   -15.41243 -119.42532 58.53957,
   -13.69469 -119.31183 58.54420,
   -12.14899 -119.16772 58.54774,
   -10.53628 -118.98878 58.55151,
   1.91703 -115.15012 58.61916,
   2.90409 -114.15581 58.62664,
   -16.15885 -119.45657 58.53737,
   -14.57823 -119.37716 58.54087,
   -12.97003 -119.24820 58.54514,
   3.45499 -113.37423 58.65038,
   -18.57497 -119.49488 58.53554,
   -17.10678 -119.48046 58.53562,
   3.80306 -112.53915 58.71547,
   -21.25788 -119.45030 58.53294,
   -19.56339 -119.48868 58.53481,
   -17.91163 -119.49206 58.53633,
   3.89388 -112.01115 58.80305,
   -21.98736 -119.42124 58.53286,
   -20.50467 -119.47237 58.53050,
   -22.95667 -119.37108 58.53313,
   3.72230 -111.29459 58.87581,
   -25.35990 -119.18818 58.53272,
   -23.89876 -119.31185 58.53170,
   3.34715 -110.86529 58.79088,
   -26.33044 -119.07825 58.51869,
   -24.67694 -119.25112 58.53284,
   2.69868 -110.45159 58.68866,
   -27.26268 -118.94377 58.53371,
   1.85683 -110.07890 58.63382,
   -28.24394 -118.77118 58.53632,
   0.88295 -109.70900 58.67958,
   -29.14296 -118.59111 58.53574,
   -0.04930 -109.39217 58.70282,
   -31.75940 -118.02512 58.54399,
   -30.12035 -118.38220 58.54044,
   -0.96897 -109.04870 58.71178,
   -32.49866 -117.87373 58.54542,
   -31.08721 -118.17112 58.54254,
   -1.86420 -108.66721 58.59651,
   -33.43266 -117.69929 58.54687,
   -2.71938 -108.19326 58.61986,
   -34.36627 -117.53271 58.52468,
   -3.39660 -107.72539 58.69631,
   -35.35274 -117.32548 58.54313,
   -36.26902 -117.07071 58.55098,
   -4.09339 -107.12948 58.72073,
   -37.12294 -116.67150 58.57897,
   -37.68431 -116.18212 58.59922,
   -4.75248 -106.44762 58.74353,
   -5.36363 -105.70556 58.70389,
   -38.14531 -115.16812 58.61806,
   -5.99345 -104.82864 58.74887,
   -38.15299 -114.36957 58.60571,
   -6.27968 -104.36118 58.76492,
   -37.87600 -113.54590 58.62349,
   -37.41643 -112.90084 58.60766,
   -36.40731 -111.88531 58.62435,
   -6.97522 -103.24524 58.75404,
   -36.89142 -112.31251 58.61921,
   -35.62537 -111.29889 58.63965,
   -34.81327 -110.73223 58.63933,
   -33.43614 -109.75600 58.66458,
   -7.53401 -102.28720 58.79375,
   -34.00152 -110.16117 58.65714,
   -32.82316 -109.30688 58.67445,
   -32.05074 -108.74193 58.67771,
   -30.73275 -107.69538 58.69592,
   -7.96244 -101.53183 58.81066,
   -31.27468 -108.14560 58.68996,
   -30.13943 -107.16437 58.71780,
   -8.38964 -100.78202 58.82750,
   -29.50903 -106.54721 58.71136,
   -28.85109 -105.80943 58.73132,
   -8.94862 -99.82179 58.85826,
   -28.24506 -105.02094 58.73785,
   -27.72866 -104.23756 58.74887,
   -9.53506 -98.84413 58.82380,
   -27.17617 -103.25863 58.76330,
   -9.87187 -98.27187 58.86434,
   -26.86772 -102.60491 58.77284,
   -10.48116 -97.27398 58.86118,
   -26.50259 -101.75560 58.79786,
   -26.16542 -100.88356 58.79958,
   -11.10558 -96.25680 58.87061,
   -25.85339 -100.01579 58.81130,
   -11.46309 -95.68904 58.70709,
   -25.60103 -99.27556 58.82790,
   -12.04296 -94.72913 58.86906,
   -25.23323 -98.27481 58.83742,
   -24.83183 -97.27376 58.84332,
   -12.66787 -93.77411 58.90351,
   -13.05780 -93.18298 58.90258,
   -24.53327 -96.58257 58.86324,
   -24.13835 -95.79638 58.91761,
   -13.71979 -92.39163 58.94445,
   -23.66630 -94.97601 58.88064,
   -23.12448 -94.14694 58.88549,
   -14.46253 -91.67734 59.17119,
   -22.53714 -93.36549 58.90585,
   -15.09631 -91.28194 59.02291,
   -21.87864 -92.63337 58.92006,
   -17.36185 -90.78637 58.92459,
   -15.94642 -90.96830 58.99183,
   -21.23378 -92.05948 58.92051,
   -19.84401 -91.26538 58.96717,
   -18.34813 -90.85148 58.94733,
   -16.66225 -90.83219 58.95327,
   -20.58104 -91.63029 58.95085,
   -19.13167 -91.01526 58.96956,
   -4.17240 -117.95693 59.38281,
   -2.62354 -117.55508 59.39036,
   -1.12155 -117.01510 59.40007,
   -8.13369 -118.67000 59.36817,
   -6.55036 -118.41743 59.38550,
   -4.99112 -118.13100 59.41396,
   -3.39567 -117.77033 59.39090,
   -1.86838 -117.30625 59.39056,
   -0.34947 -116.65553 59.39151,
   0.90952 -115.93209 59.41732,
   -12.16674 -119.17272 59.35706,
   -10.56620 -118.99808 59.35477,
   -8.92371 -118.78440 59.35891,
   -7.49529 -118.57214 59.37054,
   -5.75008 -118.27517 59.37683,
   0.32019 -116.29473 59.41312,
   1.71138 -115.36022 59.41839,
   -14.60608 -119.38053 59.35098,
   -12.94242 -119.24814 59.31439,
   -11.41759 -119.09385 59.33111,
   -9.73861 -118.89456 59.36333,
   2.44027 -114.75550 59.42433,
   -17.09200 -119.47903 59.34751,
   -15.40917 -119.42502 59.35274,
   -13.96462 -119.33528 59.35268,
   3.16673 -113.99785 59.42873,
   -17.87467 -119.48966 59.34886,
   -16.35169 -119.46038 59.46324,
   3.69491 -113.19677 59.45264,
   -20.33878 -119.47218 59.34329,
   -18.79474 -119.49016 59.39287,
   3.99764 -112.27407 59.52333,
   -21.25883 -119.44475 59.34836,
   -19.59592 -119.48488 59.34450,
   3.98256 -111.66464 59.57866,
   -23.68092 -119.31969 59.34329,
   -22.17325 -119.40682 59.33254,
   -24.61254 -119.25078 59.29995,
   -22.98482 -119.36327 59.34324,
   2.76660 -110.34248 59.48839,
   3.67880 -110.99677 59.59908,
   -25.60332 -119.15638 59.32904,
   2.21061 -110.07143 59.47194,
   3.28529 -110.69069 59.53097,
   -27.99282 -118.81461 59.34594,
   -26.62659 -119.03234 59.34256,
   1.40362 -109.78578 59.48061,
   -28.90560 -118.63851 59.34806,
   -27.27947 -118.93594 59.34401,
   -29.85876 -118.43893 59.27035,
   0.68054 -109.58625 59.49819,
   -30.78279 -118.23833 59.35417,
   -0.31147 -109.23123 59.51195,
   -31.78613 -118.02627 59.35691,
   -1.31049 -108.81575 59.55955,
   -32.74735 -117.84289 59.33523,
   -2.14831 -108.42184 59.50298,
   -33.70295 -117.68448 59.43266,
   -2.98753 -107.91515 59.50578,
   -36.27795 -117.09070 59.36329,
   -34.65175 -117.52381 59.35971,
   -3.59819 -107.45681 59.54343,
   -36.85660 -116.83544 59.36597,
   -35.62938 -117.30187 59.36155,
   -37.45955 -116.44762 59.37277,
   -4.36299 -106.74508 59.57876,
   -4.95042 -106.11950 59.38169,
   -37.97381 -115.74886 59.37956,
   -5.58501 -105.27437 59.55759,
   -38.19197 -114.94275 59.39535,
   -38.05879 -113.88881 59.51034,
   -6.15241 -104.43384 59.66008,
   -37.64947 -113.13161 59.42114,
   -6.56240 -103.77823 59.59503,
   -36.94242 -112.34370 59.42084,
   -36.20955 -111.74555 59.44082,
   -34.85244 -110.75033 59.45557,
   -7.17276 -102.75712 59.62399,
   -35.41635 -111.15498 59.44858,
   -34.19453 -110.26641 59.45764,
   -33.43420 -109.73483 59.47651,
   -32.08133 -108.74821 59.48934,
   -7.75195 -101.76327 59.59259,
   -32.64041 -109.16521 59.48277,
   -31.45305 -108.26191 59.47844,
   -8.10996 -101.15382 59.43628,
   -30.71533 -107.66756 59.50613,
   -30.00775 -107.04201 59.51524,
   -8.59379 -100.27465 59.63859,
   -29.31397 -106.34094 59.52648,
   -28.67404 -105.59758 59.53786,
   -9.13439 -99.33958 59.70489,
   -28.01191 -104.69748 59.55222,
   -27.55297 -103.95766 59.49141,
   -9.70996 -98.33971 59.87530,
   -27.04943 -103.02658 59.57180,
   -10.07013 -97.77730 59.67105,
   -26.63416 -102.13033 59.57901,
   -26.31040 -101.33255 59.60233,
   -10.66604 -96.79046 59.70325,
   -26.03133 -100.56480 59.51780,
   -11.25714 -95.83135 59.66125,
   -25.67929 -99.59629 59.62984,
   -11.57891 -95.26231 59.71059,
   -25.34678 -98.67314 59.75409,
   -12.22535 -94.24612 59.71596,
   -25.05198 -97.85897 59.65370,
   -24.69098 -96.97827 59.67723,
   -12.79892 -93.36004 59.86422,
   -24.31155 -96.15992 59.65707,
   -13.23265 -92.76916 59.75015,
   -23.83672 -95.28964 59.87886,
   -23.27358 -94.38227 59.70650,
   -13.95904 -91.99031 59.81407,
   -22.69392 -93.57153 59.71821,
   -14.67186 -91.42358 59.79802,
   -22.04556 -92.80407 59.73132,
   -15.53663 -90.99914 59.78387,
   -21.40680 -92.18091 59.74581,
   -16.61283 -90.75401 59.76568,
   -15.06765 -91.18823 59.79270,
   -20.60789 -91.60163 59.75408,
   -19.16679 -90.97286 59.63379,
   -17.58139 -90.71006 59.73436,
   -19.88733 -91.22532 59.76516,
   -18.35829 -90.78457 59.76260,
   -4.96694 -118.11765 60.19027,
   -3.39987 -117.76475 60.19629,
   -1.86849 -117.30312 60.20470,
   -0.38951 -116.68130 60.21523,
   -8.94439 -118.77955 60.17585,
   -7.23700 -118.52686 60.05242,
   -5.76661 -118.27130 60.18903,
   -4.17424 -117.94996 60.18707,
   -2.62835 -117.55063 60.19332,
   -1.12478 -117.01584 60.20638,
   0.33089 -116.29870 60.22821,
   -11.36649 -119.07804 60.16956,
   -9.71973 -118.88356 60.14066,
   -8.14150 -118.66361 60.18294,
   -6.55167 -118.41095 60.18449,
   1.15173 -115.78348 60.22307,
   2.45217 -114.77603 60.23971,
   -13.69446 -119.30454 60.04256,
   -12.21332 -119.16702 60.15723,
   -10.75920 -119.01040 60.17109,
   1.98908 -115.17184 60.23659,
   2.98850 -114.23632 60.24360,
   -16.10815 -119.44120 60.15902,
   -14.65402 -119.37071 60.21251,
   -12.98999 -119.24185 60.16555,
   3.57248 -113.49031 60.25438,
   -18.77670 -119.47319 60.15635,
   -17.11058 -119.46438 60.15741,
   -15.43739 -119.41483 60.15933,
   3.99707 -112.57948 60.28982,
   -19.64862 -119.46592 60.16208,
   -18.14147 -119.47398 60.15715,
   4.10819 -112.00369 60.34120,
   -21.95673 -119.39629 60.15405,
   -20.47682 -119.44834 60.14252,
   -22.93154 -119.34729 60.12043,
   -21.29585 -119.42331 60.15376,
   3.93787 -111.25197 60.39623,
   -25.56432 -119.14105 60.15346,
   -23.90622 -119.28326 60.14375,
   3.56690 -110.79388 60.35838,
   -26.38655 -119.04498 60.17733,
   -24.86753 -119.20853 60.15414,
   2.81528 -110.27230 60.29426,
   -27.23524 -118.92497 60.16240,
   1.93175 -109.89618 60.28250,
   -28.18955 -118.75923 60.15407,
   0.97357 -109.56413 60.30778,
   -29.21697 -118.55905 60.13672,
   0.03680 -109.25243 60.34746,
   -30.09828 -118.37221 60.27358,
   -0.83613 -108.95294 60.18436,
   -32.70700 -117.83479 60.16812,
   -31.06929 -118.16855 60.16366,
   -1.85616 -108.46964 60.32990,
   -33.41056 -117.70565 60.16992,
   -32.06487 -117.96297 60.16646,
   -2.52471 -108.11665 60.32825,
   -34.41859 -117.52486 60.08510,
   -35.29649 -117.36070 60.22107,
   -3.30246 -107.57750 60.43815,
   -36.28897 -117.07363 60.17494,
   -3.98539 -107.01149 60.34280,
   -37.14152 -116.65596 60.16583,
   -37.71339 -116.14229 60.15712,
   -4.77047 -106.20429 60.34806,
   -5.17592 -105.68649 60.41026,
   -38.14351 -115.20849 60.22948,
   -38.16620 -114.42494 60.20685,
   -5.84959 -104.77462 60.37107,
   -37.86536 -113.47420 60.26585,
   -6.34517 -104.00919 60.39316,
   -37.45037 -112.93052 60.23509,
   -36.40477 -111.86346 60.24875,
   -6.77776 -103.28435 60.41141,
   -36.92445 -112.33575 60.24171,
   -35.62257 -111.27941 60.25055,
   -34.77682 -110.68254 60.27148,
   -33.46676 -109.76194 60.28236,
   -7.34989 -102.30258 60.44045,
   -34.02420 -110.16016 60.27580,
   -32.82293 -109.28913 60.29300,
   -32.05960 -108.73250 60.30182,
   -30.75739 -107.71040 60.31497,
   -7.95884 -101.24623 60.41801,
   -31.27031 -108.12933 60.30840,
   -30.15367 -107.17849 60.31593,
   -8.31444 -100.63386 60.29648,
   -29.53404 -106.58339 60.31288,
   -28.85609 -105.84190 60.35505,
   -8.84624 -99.68119 60.46544,
   -28.24154 -105.06505 60.35548,
   -27.70609 -104.27053 60.36665,
   -9.39750 -98.74427 60.46428,
   -27.25435 -103.48227 60.34357,
   -26.82700 -102.63456 60.39252,
   -9.90028 -97.85796 60.67436,
   -10.28520 -97.24848 60.49580,
   -26.45869 -101.78818 60.30602,
   -26.11654 -100.93170 60.42343,
   -10.84831 -96.30905 60.53978,
   -25.79585 -100.05041 60.42002,
   -11.41510 -95.35443 60.65349,
   -25.49074 -99.18252 60.44489,
   -11.80440 -94.71992 60.52335,
   -25.17862 -98.31030 60.47067,
   -24.83451 -97.42177 60.51910,
   -12.38696 -93.80616 60.56596,
   -24.48902 -96.60609 60.48070,
   -12.97711 -92.97352 60.53755,
   -24.15694 -95.90825 60.49224,
   -13.57004 -92.26195 60.55974,
   -23.61003 -94.93630 60.37778,
   -23.07802 -94.11025 60.46613,
   -14.35306 -91.56130 60.56866,
   -22.51890 -93.34745 60.54653,
   -14.97879 -91.15005 60.62015,
   -21.84888 -92.58363 60.55571,
   -20.62020 -91.58504 60.56153,
   -17.33339 -90.64574 60.56534,
   -15.87686 -90.82733 60.62265,
   -21.27077 -92.03709 60.55045,
   -19.86511 -91.18628 60.55628,
   -18.33712 -90.73091 60.58749,
   -16.67470 -90.68399 60.56722,
   -19.16494 -90.91947 60.59536,
   -4.19054 -117.93342 61.00386,
   -2.63805 -117.53390 61.01117,
   -1.12888 -117.00193 61.01973,
   -8.15447 -118.64515 60.98871,
   -6.58744 -118.39973 61.00048,
   -4.95128 -118.09469 60.97203,
   -3.41003 -117.74703 61.00769,
   -1.87665 -117.28716 61.01083,
   -0.41948 -116.68479 61.03729,
   1.04937 -115.84422 61.03919,
   -10.50026 -118.96031 60.99505,
   -8.98719 -118.76572 60.97505,
   -7.43071 -118.53322 61.00627,
   -5.76952 -118.25207 60.99839,
   0.37208 -116.27625 61.03193,
   1.73230 -115.35928 61.05714,
   -14.62815 -119.34883 60.97123,
   -13.02841 -119.22619 60.97291,
   -11.35860 -119.05783 60.96749,
   -9.76130 -118.86874 60.98423,
   2.45892 -114.78650 61.05221,
   -15.45688 -119.39376 60.96533,
   -13.87510 -119.29645 60.97226,
   -12.18982 -119.14480 60.97824,
   3.20095 -114.06119 61.05577,
   -17.86368 -119.44877 60.85485,
   -16.33416 -119.42222 60.95181,
   3.77211 -113.25050 61.07116,
   -20.46423 -119.41739 60.96436,
   -18.82097 -119.44415 60.95854,
   -17.12228 -119.43788 60.96914,
   4.11686 -112.29341 61.11211,
   -21.23904 -119.39497 60.93379,
   -19.82412 -119.43186 60.96572,
   4.11378 -111.66351 61.14483,
   -23.87601 -119.25287 60.96526,
   -22.20219 -119.35144 60.94970,
   -24.66801 -119.19228 60.98660,
   -23.18614 -119.29837 60.96533,
   3.78971 -110.93319 61.16578,
   -25.58872 -119.10888 60.96347,
   3.34892 -110.58662 61.12853,
   -28.21263 -118.73184 60.96742,
   -26.53925 -118.99423 61.10287,
   2.47350 -110.06892 61.10042,
   -28.89679 -118.60188 60.96913,
   -27.47796 -118.85883 60.96520,
   1.68561 -109.79325 61.10652,
   -29.86813 -118.40269 60.97133,
   0.58037 -109.37312 61.26284,
   -30.73983 -118.21624 60.98461,
   -0.33132 -109.06240 61.20527,
   -31.74363 -118.00432 60.99171,
   -1.20537 -108.71919 61.13206,
   -32.72834 -117.81116 60.98031,
   -2.05433 -108.30318 61.14720,
   -33.71551 -117.63800 60.98544,
   -2.93717 -107.75791 61.14699,
   -34.67949 -117.48046 61.03146,
   -3.59182 -107.26201 61.14472,
   -35.62898 -117.28126 60.99271,
   -36.60484 -116.92442 60.98973,
   -4.28020 -106.61241 61.17919,
   -37.40258 -116.40085 60.97240,
   -37.91730 -115.71659 60.95580,
   -4.96546 -105.81963 61.37517,
   -5.54861 -105.09188 61.11825,
   -38.14469 -114.83625 61.02956,
   -38.03083 -114.00709 61.02202,
   -6.08328 -104.29282 61.20165,
   -37.64358 -113.23086 61.14632,
   -6.50715 -103.63490 61.03218,
   -36.93811 -112.38788 61.04701,
   -36.21317 -111.77483 61.06521,
   -35.01798 -110.85599 61.07565,
   -6.99440 -102.77483 61.22946,
   -35.57764 -111.27110 61.06954,
   -34.24836 -110.31857 61.12904,
   -33.43881 -109.75395 61.09539,
   -32.09371 -108.77592 61.10802,
   -7.53555 -101.82235 61.28154,
   -32.64769 -109.18738 61.10149,
   -31.46318 -108.28988 61.12039,
   -30.69998 -107.67849 61.12752,
   -8.16765 -100.72249 61.23575,
   -30.00388 -107.07137 61.13566,
   -8.47423 -100.16639 61.26052,
   -29.30517 -106.37736 61.14590,
   -28.22675 -105.09506 61.16638,
   -28.62987 -105.60975 61.15786,
   -27.93922 -104.68850 61.17379,
   -9.05795 -99.16492 61.23764,
   -27.56342 -104.09444 61.18239,
   -9.61424 -98.21251 61.28275,
   -27.01355 -103.10004 61.13169,
   -10.04518 -97.48472 61.29297,
   -26.59658 -102.23629 61.20770,
   -26.26197 -101.43331 61.19332,
   -10.49679 -96.72606 61.30882,
   -25.90761 -100.51525 61.23550,
   -11.04952 -95.81245 61.30639,
   -25.59450 -99.64285 61.26076,
   -25.27642 -98.74967 61.31156,
   -11.61650 -94.84899 61.49367,
   -24.97187 -97.90569 61.27448,
   -12.01334 -94.21577 61.34422,
   -24.62667 -97.04749 61.31348,
   -12.65438 -93.27630 61.34841,
   -24.24887 -96.20569 61.28595,
   -13.16536 -92.61084 61.19472,
   -23.80646 -95.36024 61.29768,
   -23.29048 -94.50183 61.31094,
   -13.88283 -91.84900 61.38237,
   -22.71447 -93.67525 61.50512,
   -22.05080 -92.85252 61.35037,
   -15.86151 -90.78039 61.38656,
   -14.56850 -91.31595 61.40920,
   -21.38338 -92.17629 61.36070,
   -16.64518 -90.64092 61.37738,
   -15.23472 -90.97669 61.39895,
   -20.62256 -91.59117 61.37071,
   -19.17201 -90.89763 61.38706,
   -17.56729 -90.61698 61.41873,
   -19.91185 -91.19123 61.37800,
   -18.38977 -90.70869 61.38380,
   -3.42223 -117.72128 61.81700,
   -1.88876 -117.26302 61.82550,
   -7.37037 -118.49619 61.80236,
   -5.79328 -118.22965 61.82694,
   -4.21155 -117.91049 61.80969,
   -2.64995 -117.50873 61.81803,
   -1.12728 -116.97245 61.84493,
   0.30156 -116.27808 61.85219,
   -11.39096 -119.03437 61.79068,
   -9.78873 -118.84529 61.79544,
   -8.16179 -118.61906 61.80010,
   -6.68088 -118.38043 61.93467,
   -4.99036 -118.07468 61.81183,
   -0.40480 -116.64789 61.83563,
   1.07365 -115.80941 61.84966,
   -13.82780 -119.26693 61.78432,
   -12.13783 -119.11343 61.81119,
   -10.66728 -118.94876 61.93435,
   -8.96959 -118.73554 61.79694,
   1.97154 -115.17081 61.85998,
   2.98112 -114.26739 61.87095,
   -16.29985 -119.38997 61.77993,
   -14.66198 -119.32319 61.77862,
   -13.20325 -119.21604 61.78626,
   2.44643 -114.77864 61.86514,
   3.58256 -113.54118 61.87999,
   -17.08035 -119.40361 61.79909,
   -15.59931 -119.36884 61.78002,
   4.03774 -112.63208 61.90116,
   -19.56108 -119.40249 61.66331,
   -18.03645 -119.41029 61.76770,
   4.16537 -112.02405 61.93193,
   -22.18463 -119.31180 61.77566,
   -20.50943 -119.37750 61.76624,
   -18.80957 -119.40653 61.77792,
   -22.95354 -119.27621 61.66787,
   -21.47352 -119.34425 61.77544,
   4.00025 -111.24599 61.97544,
   -23.89505 -119.21357 61.77581,
   3.60524 -110.74982 61.79639,
   -26.34471 -118.98956 61.77353,
   -24.81735 -119.14050 61.90176,
   2.85779 -110.19865 61.92459,
   -27.18488 -118.87411 61.79500,
   -25.59967 -119.07231 61.77483,
   1.98974 -109.81406 61.91709,
   -28.23529 -118.69999 61.78161,
   1.03126 -109.47443 61.96630,
   -29.18789 -118.51525 61.76742,
   0.01654 -109.11798 61.93740,
   -30.13888 -118.31633 61.83900,
   -0.92852 -108.75118 61.94697,
   -31.05903 -118.12391 61.78514,
   -33.65567 -117.60666 61.79559,
   -32.02860 -117.92510 61.78893,
   -1.60387 -108.46433 61.95232,
   -34.38506 -117.46559 61.79907,
   -32.98355 -117.73933 61.79276,
   -2.30224 -108.09256 61.95234,
   -35.37773 -117.25294 61.67738,
   -3.19215 -107.48312 61.98833,
   -36.29596 -116.95736 61.77302,
   -3.82933 -106.97087 61.80676,
   -37.09919 -116.53277 61.80163,
   -37.58629 -116.12814 61.80733,
   -4.53296 -106.22650 62.01965,
   -5.14858 -105.49160 61.99584,
   -38.01889 -115.24830 61.78121,
   -38.05625 -114.45298 61.92731,
   -5.70441 -104.72369 62.00064,
   -37.81777 -113.62420 61.83861,
   -6.35391 -103.73597 62.02717,
   -37.40266 -112.97882 61.68546,
   -36.38222 -111.91114 61.87240,
   -6.71066 -103.15733 61.84204,
   -36.90292 -112.40437 61.86344,
   -35.60559 -111.32467 61.87677,
   -34.83324 -110.78076 61.88798,
   -33.46762 -109.80551 61.90184,
   -7.21651 -102.24548 62.04055,
   -34.00584 -110.18953 61.89604,
   -32.81374 -109.32361 61.91171,
   -32.04905 -108.76581 61.92290,
   -30.75518 -107.75534 61.93463,
   -7.74512 -101.30929 62.04610,
   -31.28513 -108.18552 61.92741,
   -30.14600 -107.22378 61.93836,
   -29.50321 -106.61410 61.94150,
   -8.28035 -100.32453 62.23060,
   -28.79657 -105.85323 61.96510,
   -8.63363 -99.72508 62.07745,
   -28.19953 -105.11025 61.97868,
   -27.64959 -104.31436 61.99177,
   -9.23769 -98.68711 62.07523,
   -27.15281 -103.47042 61.99699,
   -26.65805 -102.50784 62.01447,
   -9.81968 -97.69809 62.10003,
   -10.19283 -97.10192 61.92454,
   -26.36359 -101.83396 62.02625,
   -26.05058 -101.04038 61.96711,
   -10.76816 -96.12128 62.06824,
   -25.71020 -100.14932 62.09731,
   -25.38855 -99.23942 62.06498,
   -11.33232 -95.18616 62.12368,
   -11.76890 -94.45985 62.13958,
   -25.07091 -98.35563 62.10487,
   -24.75274 -97.50778 62.08141,
   -12.31325 -93.62998 62.11339,
   -24.28618 -96.43783 62.10284,
   -12.95881 -92.74986 62.14724,
   -23.99614 -95.81890 62.11255,
   -13.38062 -92.20793 62.27372,
   -23.63217 -95.13579 62.12707,
   -23.09825 -94.27379 62.14205,
   -14.22789 -91.48660 62.20265,
   -22.45996 -93.38499 62.04741,
   -14.90359 -91.06884 62.24118,
   -21.80883 -92.62338 62.10556,
   -20.62547 -91.60886 62.17963,
   -17.56507 -90.59306 62.19103,
   -15.89080 -90.73295 62.19034,
   -21.24030 -92.06155 62.00252,
   -19.87168 -91.17766 62.17049,
   -18.43049 -90.69092 62.20831,
   -16.88524 -90.58936 62.18947,
   -19.18109 -90.88433 62.19550,
   -2.66374 -117.47945 62.63199,
   -1.15358 -116.95094 62.64017,
   -8.17914 -118.59105 62.60909,
   -6.39517 -118.30673 62.61705,
   -5.01600 -118.04952 62.62623,
   -3.45059 -117.69605 62.64278,
   -1.90225 -117.23462 62.63421,
   -0.40551 -116.61785 62.64783,
   1.02856 -115.80849 62.66087,
   -10.44414 -118.89646 62.60339,
   -8.95032 -118.70358 62.56718,
   -7.36310 -118.46553 62.60683,
   -5.79412 -118.19979 62.61939,
   -4.21628 -117.87872 62.62484,
   0.34815 -116.23443 62.65240,
   1.71160 -115.33400 62.68195,
   -14.65240 -119.29227 62.59138,
   -12.96477 -119.16477 62.60285,
   -11.43736 -119.00882 62.63841,
   -9.78742 -118.81452 62.60515,
   2.43006 -114.78385 62.67854,
   -15.44144 -119.33217 62.57018,
   -13.80735 -119.23629 62.59098,
   -12.21537 -119.09200 62.59919,
   3.17695 -114.08254 62.68294,
   -17.77205 -119.37232 62.58981,
   -16.33949 -119.35614 62.63227,
   3.76866 -113.27847 62.69526,
   -20.49980 -119.33401 62.58549,
   -18.77742 -119.36632 62.60050,
   -17.15206 -119.36974 62.59020,
   4.12704 -112.34830 62.72364,
   -21.26687 -119.31463 62.46127,
   -19.73570 -119.35294 62.58413,
   4.13255 -111.63724 62.83903,
   -22.19427 -119.26875 62.58913,
   -24.59139 -119.12181 62.58607,
   -23.12054 -119.22193 62.55517,
   3.79190 -110.87125 62.76022,
   -25.57207 -119.03656 62.59863,
   -23.90967 -119.17033 62.58648,
   3.36069 -110.53341 62.74404,
   -26.54796 -118.92654 62.60041,
   2.51967 -110.02572 62.72757,
   -29.13450 -118.49552 62.59023,
   -27.45209 -118.79907 62.58572,
   1.70443 -109.71640 62.73147,
   -29.85810 -118.34844 62.59181,
   -28.45361 -118.62702 62.58876,
   0.63615 -109.30757 62.80817,
   -30.81721 -118.14793 62.47860,
   -0.29076 -108.97236 62.75524,
   -31.70068 -117.95481 62.63393,
   -1.14894 -108.61334 62.76645,
   -32.67385 -117.75673 62.60922,
   -1.99809 -108.18295 62.74959,
   -33.67917 -117.56328 62.61062,
   -2.91016 -107.60421 62.73430,
   -34.67565 -117.37696 62.60102,
   -35.66592 -117.13894 62.59049,
   -3.52676 -107.12546 62.75709,
   -36.53403 -116.78928 62.79800,
   -4.14039 -106.54126 62.79551,
   -37.35188 -116.21608 62.71548,
   -37.77406 -115.69414 62.59220,
   -4.90503 -105.69058 62.79339,
   -5.33665 -105.11624 62.80874,
   -37.99503 -114.92855 62.60831,
   -37.90426 -114.07534 62.65611,
   -5.88993 -104.30506 62.86427,
   -37.52469 -113.20910 62.63870,
   -36.89475 -112.45294 62.67214,
   -6.52590 -103.31095 62.83504,
   -36.19138 -111.83859 62.70049,
   -35.02716 -110.93074 62.69597,
   -6.83596 -102.76086 62.83537,
   -35.56631 -111.33312 62.69031,
   -34.20907 -110.35223 62.69712,
   -33.39788 -109.77821 62.65517,
   -32.08708 -108.82695 62.72706,
   -7.48182 -101.64033 62.81047,
   -32.63318 -109.23208 62.72067,
   -31.44394 -108.33093 62.74470,
   -30.66751 -107.70983 62.74801,
   -7.99375 -100.71204 62.87042,
   -29.98125 -107.11683 62.75530,
   -28.80400 -105.91038 62.77310,
   -29.28240 -106.43255 62.76511,
   -28.39020 -105.41335 62.78134,
   -8.47353 -99.81728 63.06401,
   -27.78384 -104.59360 62.79519,
   -8.83160 -99.21367 62.90374,
   -27.36941 -103.94034 62.80462,
   -9.41097 -98.22426 62.88128,
   -26.89370 -103.09369 62.87767,
   -26.49348 -102.26678 62.84005,
   -10.02580 -97.18246 62.91312,
   -26.13077 -101.42196 62.82962,
   -10.39127 -96.59179 62.77076,
   -25.80023 -100.57424 62.85511,
   -10.95241 -95.63845 62.91194,
   -25.48445 -99.70607 62.86739,
   -25.17653 -98.83539 62.87472,
   -11.55987 -94.65471 62.93794,
   -24.86017 -97.96657 62.89388,
   -11.92166 -94.07857 62.77424,
   -24.56589 -97.18513 62.78792,
   -12.54810 -93.14575 62.98463,
   -24.14642 -96.26013 62.91742,
   -23.72971 -95.43639 62.92202,
   -13.14753 -92.38205 63.06073,
   -23.21863 -94.57039 62.94586,
   -13.75715 -91.77736 62.99838,
   -22.66813 -93.75350 62.94836,
   -22.03511 -92.95099 62.95341,
   -15.87966 -90.69835 63.00552,
   -14.54744 -91.19599 63.15541,
   -21.31310 -92.20198 62.98568,
   -16.63664 -90.57721 62.97097,
   -15.14900 -90.90054 63.20766,
   -20.61859 -91.63462 62.98965,
   -19.20362 -90.89239 63.00358,
   -17.60206 -90.56993 62.99362,
   -19.91533 -91.21158 62.99620,
   -18.54330 -90.69884 63.00562,
   -1.91604 -117.20473 63.44593,
   -7.39616 -118.43777 63.42282,
   -5.73518 -118.15735 63.42827,
   -4.23337 -117.85017 63.43407,
   -2.67720 -117.44904 63.44811,
   -1.18782 -116.93155 63.42741,
   0.26882 -116.23992 63.31158,
   -11.41726 -118.97629 63.41142,
   -9.74374 -118.77753 63.42977,
   -8.22428 -118.56673 63.40798,
   -6.58400 -118.30376 63.41548,
   -5.01682 -118.01727 63.43278,
   -3.44923 -117.66167 63.43740,
   -0.43054 -116.59444 63.45614,
   1.02631 -115.78624 63.47073,
   -13.85130 -119.20932 63.40444,
   -12.24740 -119.06522 63.41775,
   -10.59598 -118.88213 63.40682,
   -8.99602 -118.67718 63.41760,
   1.91816 -115.16852 63.48138,
   2.96058 -114.25562 63.49459,
   -16.32855 -119.32241 63.40063,
   -14.64632 -119.26069 63.40859,
   -13.12758 -119.14692 63.52673,
   2.42095 -114.75933 63.48762,
   3.56729 -113.54697 63.50357,
   -17.11734 -119.33292 63.40354,
   -15.65115 -119.30541 63.40077,
   4.02824 -112.67183 63.51931,
   -19.49261 -119.31457 63.39789,
   -18.02525 -119.32933 63.44102,
   4.16569 -112.04837 63.54192,
   -20.50026 -119.28991 63.40357,
   -18.84237 -119.32426 63.39884,
   -22.89606 -119.18908 63.39687,
   -21.40735 -119.26032 63.37403,
   3.98388 -111.18024 63.50104,
   -23.87502 -119.13055 63.41375,
   -22.21926 -119.22322 63.39664,
   3.58187 -110.65972 63.52748,
   -26.48182 -118.89953 63.39421,
   -24.86728 -119.05736 63.43687,
   2.87399 -110.15514 63.55357,
   -27.22922 -118.80404 63.28491,
   -25.84570 -118.97098 63.39546,
   2.03791 -109.77619 63.54974,
   -28.14578 -118.65204 63.41019,
   1.08931 -109.43009 63.43569,
   -29.14752 -118.46446 63.40013,
   0.22206 -109.12309 63.55947,
   -30.14445 -118.25950 63.39273,
   -31.05884 -118.06164 63.47764,
   -0.49423 -108.86496 63.56832,
   -32.00757 -117.86618 63.41023,
   -1.46599 -108.39138 63.68998,
   -34.61419 -117.33242 63.42364,
   -32.96838 -117.67563 63.41510,
   -2.30267 -107.93390 63.53982,
   -35.29392 -117.16080 63.42545,
   -33.98229 -117.47073 63.42076,
   -3.08395 -107.39135 63.56463,
   -36.25176 -116.81768 63.42174,
   -37.07086 -116.35179 63.28873,
   -3.78668 -106.78888 63.59017,
   -37.52792 -115.91409 63.38693,
   -4.44822 -106.10716 63.57999,
   -37.84785 -115.27696 63.40510,
   -5.11213 -105.27386 63.82854,
   -37.91055 -114.74967 63.40350,
   -5.54533 -104.69487 63.61848,
   -37.69428 -113.68576 63.45476,
   -36.86678 -112.48675 63.48176,
   -6.13069 -103.80609 63.63477,
   -37.30432 -113.02220 63.46744,
   -36.35229 -111.97538 63.49245,
   -35.58083 -111.37765 63.49888,
   -6.69479 -102.85430 63.79445,
   -34.82065 -110.83607 63.50956,
   -33.62373 -109.96517 63.51969,
   -7.05829 -102.22721 63.65840,
   -34.16290 -110.35435 63.51402,
   -32.87537 -109.43298 63.52285,
   -32.02747 -108.81092 63.54316,
   -30.74406 -107.81085 63.55375,
   -7.66057 -101.15928 63.65027,
   -31.28501 -108.24835 63.54623,
   -30.12926 -107.27819 63.55991,
   -29.46625 -106.65769 63.56770,
   -8.19040 -100.19983 63.68438,
   -28.80037 -105.95366 63.58348,
   -28.15378 -105.16629 63.60135,
   -8.61891 -99.42845 63.69960,
   -27.59273 -104.37674 63.61545,
   -9.03549 -98.69127 63.72404,
   -27.11169 -103.58730 63.62209,
   -26.64083 -102.71218 63.74344,
   -9.60203 -97.71827 63.74483,
   -26.26605 -101.89039 63.64537,
   -10.18329 -96.74788 63.71278,
   -25.94474 -101.11396 63.66386,
   -10.51204 -96.17840 63.74185,
   -25.58485 -100.17485 63.66507,
   -25.24394 -99.26410 63.83025,
   -11.12938 -95.17188 63.74515,
   -24.93100 -98.32683 63.51062,
   -11.77173 -94.15992 63.75493,
   -24.63335 -97.56183 63.71785,
   -12.09679 -93.61311 63.81406,
   -24.25302 -96.65020 63.71987,
   -12.76408 -92.72845 63.80181,
   -23.89533 -95.87936 63.73025,
   -23.56224 -95.23188 63.74495,
   -13.39534 -92.02411 63.80039,
   -23.03793 -94.36462 63.76090,
   -14.12360 -91.41640 63.82093,
   -22.48099 -93.55867 63.77281,
   -14.87414 -90.98385 63.83354,
   -21.81623 -92.74998 63.78241,
   -20.61489 -91.66042 63.79841,
   -15.87442 -90.66359 63.81816,
   -21.14069 -92.07651 63.79121,
   -19.88780 -91.21151 63.80707,
   -18.40574 -90.65784 63.66053,
   -16.83150 -90.53579 63.90773,
   -19.17260 -90.87295 63.79779,
   -17.59311 -90.55319 63.81366,
   -6.61483 -118.27643 64.23655,
   -5.04155 -117.99155 64.25570,
   -3.46307 -117.63216 64.24819,
   -1.92940 -117.17500 64.25702,
   -0.41978 -116.55821 64.27050,
   -10.62080 -118.85378 64.22357,
   -9.03103 -118.65089 64.23056,
   -7.40302 -118.40734 64.23400,
   -5.92853 -118.15264 64.35972,
   -4.24319 -117.81938 64.24549,
   -2.69122 -117.41940 64.25238,
   -1.18098 -116.89356 64.26046,
   0.29601 -116.20336 64.25687,
   1.67184 -115.32150 64.14325,
   -12.85019 -119.09535 64.21806,
   -11.41110 -118.94542 64.22744,
   -9.91833 -118.76359 64.35257,
   -8.20579 -118.53165 64.22966,
   1.00523 -115.76857 64.28165,
   2.39371 -114.77526 64.30236,
   -15.41555 -119.27173 64.05541,
   -13.90539 -119.18134 64.26372,
   -12.24063 -119.03463 64.21967,
   3.13324 -114.08969 64.30490,
   -18.02191 -119.29149 64.21045,
   -16.35190 -119.28835 64.20863,
   -14.67498 -119.23228 64.21111,
   3.74959 -113.29858 64.31656,
   -18.82194 -119.28353 64.22057,
   -17.33896 -119.29470 64.21096,
   4.12426 -112.36741 64.34133,
   -21.21027 -119.22288 64.20638,
   -19.72799 -119.26361 64.26531,
   4.13627 -111.65969 64.35668,
   -22.21854 -119.18224 64.16872,
   -20.53517 -119.24532 64.20648,
   -24.79563 -119.02424 64.20690,
   -23.17623 -119.12783 64.25641,
   3.84279 -110.94849 64.37328,
   -25.60565 -118.95404 64.21559,
   -24.16325 -119.07028 64.20733,
   3.35636 -110.48691 64.42353,
   -26.52943 -118.85720 64.19790,
   2.55493 -109.99623 64.35061,
   -27.39984 -118.74091 64.17468,
   1.63893 -109.60599 64.32667,
   -29.83700 -118.29591 64.21202,
   -28.44651 -118.56699 64.20934,
   0.67500 -109.24103 64.35914,
   -30.73970 -118.10259 64.21457,
   -29.15945 -118.43275 64.21072,
   -0.20038 -108.91011 64.37495,
   -31.77891 -117.87988 64.10477,
   -1.06698 -108.53276 64.32573,
   -32.67491 -117.68946 64.18157,
   -2.03580 -108.00499 64.38469,
   -33.63429 -117.48975 64.25364,
   -2.66977 -107.60839 64.38231,
   -34.63890 -117.27489 64.23566,
   -35.58962 -117.02911 64.23569,
   -3.32636 -107.10346 64.38798,
   -36.48798 -116.65922 64.21160,
   -4.00650 -106.49117 64.22642,
   -37.20776 -116.12588 64.18815,
   -37.65867 -115.51908 64.07355,
   -4.68136 -105.72030 64.39928,
   -37.80491 -114.98494 64.21915,
   -5.28039 -104.94833 64.43080,
   -37.76957 -114.16435 64.20132,
   -5.82803 -104.15407 64.40142,
   -37.43239 -113.27044 64.25947,
   -36.85172 -112.52670 64.29180,
   -6.41494 -103.21417 64.44935,
   -36.17323 -111.90936 64.30788,
   -35.00712 -110.98090 64.31555,
   -35.55470 -111.39641 64.30971,
   -34.18857 -110.40331 64.32094,
   -6.90915 -102.32704 64.67183,
   -33.42847 -109.86804 64.33301,
   -32.24735 -108.99805 64.34436,
   -7.26020 -101.71461 64.48828,
   -32.76724 -109.38095 64.33836,
   -31.41884 -108.37354 64.40623,
   -30.63298 -107.74290 64.28387,
   -7.84853 -100.64789 64.53094,
   -29.95874 -107.16574 64.37447,
   -28.95451 -106.16902 64.38903,
   -29.42642 -106.65805 64.38178,
   -28.35009 -105.47161 64.40046,
   -8.38861 -99.67714 64.51688,
   -27.72372 -104.64308 64.41424,
   -8.76666 -99.03118 64.35106,
   -27.29622 -103.98969 64.42370,
   -9.24338 -98.16444 64.52730,
   -26.92779 -103.34800 64.43215,
   -26.43231 -102.38332 64.46471,
   -9.78146 -97.23483 64.58706,
   -26.03207 -101.49163 64.46196,
   -25.64499 -100.54955 64.57077,
   -10.34716 -96.26154 64.71476,
   -10.72233 -95.65446 64.57021,
   -25.36793 -99.76924 64.48658,
   -25.05584 -98.89700 64.50837,
   -11.31976 -94.68825 64.59266,
   -24.75057 -98.04244 64.47452,
   -11.89859 -93.77112 64.71813,
   -24.40734 -97.16987 64.52417,
   -12.33078 -93.14818 64.58508,
   -24.02923 -96.29993 64.52315,
   -23.62910 -95.49242 64.54713,
   -12.99898 -92.33619 64.58223,
   -23.14002 -94.64015 64.56174,
   -13.62271 -91.73343 64.44669,
   -22.59683 -93.81864 64.57292,
   -21.97829 -93.01783 64.58410,
   -14.43787 -91.14766 64.65160,
   -21.30121 -92.28673 64.58544,
   -16.58215 -90.52389 64.62219,
   -15.13159 -90.83214 64.62170,
   -20.60562 -91.68843 64.60871,
   -19.20336 -90.89827 64.62208,
   -17.58782 -90.53128 64.63429,
   -15.90038 -90.62124 64.62517,
   -19.91528 -91.24438 64.61534,
   -18.45731 -90.66131 64.65647,
   -7.42198 -118.37958 65.04322,
   -5.83490 -118.10663 65.05006,
   -4.27054 -117.79455 65.05733,
   -2.70487 -117.39059 65.06553,
   -1.19131 -116.86468 65.07407,
   0.21855 -116.20366 65.08167,
   -9.67810 -118.70739 65.03645,
   -8.19813 -118.50087 65.01697,
   -6.61322 -118.24564 65.04286,
   -5.23447 -117.99486 65.05245,
   -3.47594 -117.60311 65.05787,
   -1.94316 -117.14667 65.06630,
   -0.45558 -116.54230 65.07669,
   0.97663 -115.76823 65.09635,
   -13.87563 -119.15199 65.02470,
   -12.19889 -119.00224 65.03110,
   -10.67777 -118.82965 65.07970,
   -9.02231 -118.61908 65.03820,
   1.80004 -115.23929 65.06155,
   3.08768 -114.12474 65.11673,
   -14.69423 -119.20284 65.02309,
   -13.01964 -119.08349 65.02853,
   -11.44352 -118.91989 65.03215,
   2.54210 -114.66652 65.10949,
   3.55466 -113.55740 65.12421,
   -17.10450 -119.26482 64.89132,
   -15.57094 -119.23751 65.01826,
   4.02152 -112.70459 65.13841,
   -19.71347 -119.22467 65.01835,
   -18.05205 -119.25326 65.01642,
   -16.35973 -119.25373 65.02173,
   4.17241 -112.07192 65.15867,
   -20.53221 -119.20264 65.02592,
   -19.06255 -119.23867 65.01940,
   -23.10621 -119.09112 65.01769,
   -21.44964 -119.17072 64.99956,
   4.01074 -111.21374 65.18674,
   -23.89926 -119.04368 65.03325,
   -22.44291 -119.12615 65.01767,
   3.60129 -110.64932 65.17937,
   -26.51461 -118.82282 65.01516,
   -24.83529 -118.98115 65.00778,
   2.84956 -110.07468 65.17318,
   -27.13868 -118.74373 65.01571,
   -25.77242 -118.89614 65.14708,
   2.11354 -109.76453 65.11645,
   -28.16654 -118.58921 64.95562,
   1.01671 -109.29624 65.17058,
   -29.11181 -118.41329 65.03194,
   -30.07620 -118.21767 65.01850,
   0.29081 -109.05934 65.18114,
   -31.06884 -118.00376 65.03049,
   -0.58141 -108.68686 65.32867,
   -32.04740 -117.79505 65.00274,
   -1.41226 -108.29800 65.16278,
   -32.91163 -117.61708 65.14865,
   -2.23769 -107.81483 65.19777,
   -33.96190 -117.40158 65.04323,
   -2.96622 -107.30498 65.16969,
   -36.22249 -116.67826 65.04060,
   -34.86262 -117.19819 65.04792,
   -36.81705 -116.34758 65.02713,
   -35.55837 -116.96766 65.04680,
   -3.77618 -106.59993 65.20786,
   -4.23426 -106.11975 65.21243,
   -37.41773 -115.67368 64.99717,
   -37.70417 -115.18049 64.61400,
   -5.00592 -105.19990 65.23292,
   -37.71801 -114.62526 65.04225,
   -5.43078 -104.60586 65.23843,
   -37.57883 -113.74134 65.07235,
   -36.83035 -112.56636 65.09900,
   -6.04613 -103.67143 65.26152,
   -37.22278 -113.07077 65.08432,
   -36.29999 -112.01819 65.24605,
   -35.55979 -111.42857 65.11877,
   -6.62484 -102.71580 65.26857,
   -34.80315 -110.88559 65.12484,
   -33.60921 -110.01566 65.13889,
   -7.05164 -101.95293 65.28439,
   -34.15441 -110.41013 65.13315,
   -32.80354 -109.43871 65.14494,
   -32.04638 -108.88678 65.16340,
   -30.89878 -107.99257 65.17064,
   -7.46454 -101.18827 65.31110,
   -31.39849 -108.38676 65.16396,
   -30.14264 -107.35745 65.17819,
   -29.41548 -106.68523 65.19041,
   -8.01184 -100.19129 65.31946,
   -28.73192 -105.97119 65.20568,
   -28.11455 -105.23080 65.22346,
   -8.58998 -99.15518 65.30401,
   -27.53314 -104.43061 65.23871,
   -8.94686 -98.55007 65.13724,
   -27.02358 -103.61704 65.23852,
   -26.57281 -102.78859 65.27237,
   -9.50637 -97.54260 65.34608,
   -26.06636 -101.73510 65.26725,
   -10.03810 -96.64242 65.34890,
   -25.80367 -101.09406 65.27795,
   -25.46874 -100.23197 65.30045,
   -10.49702 -95.86858 65.36322,
   -25.15939 -99.37248 65.27544,
   -10.93759 -95.13599 65.36551,
   -24.84299 -98.49516 65.31586,
   -11.52765 -94.19284 65.43358,
   -24.54248 -97.66721 65.26229,
   -24.15490 -96.73406 65.32191,
   -12.07535 -93.38128 65.39535,
   -23.75710 -95.87513 65.34959,
   -12.67862 -92.60339 65.35921,
   -23.34798 -95.09569 65.36648,
   -13.39829 -91.84914 65.37988,
   -22.97425 -94.44845 65.37931,
   -14.08179 -91.30148 65.44498,
   -22.41706 -93.62738 65.39190,
   -14.81462 -90.90410 65.45128,
   -21.74962 -92.79862 65.40173,
   -20.60264 -91.71460 65.41721,
   -15.84974 -90.59283 65.43186,
   -21.08730 -92.11883 65.41037,
   -19.89225 -91.24803 65.41828,
   -18.39654 -90.63563 65.43716,
   -16.80482 -90.49188 65.41489,
   -19.17106 -90.87956 65.40579,
   -17.62262 -90.52059 65.43589,
   -6.64044 -118.22025 65.85705,
   -4.94636 -117.91538 65.73824,
   -3.49276 -117.57683 65.86945,
   -1.95479 -117.11881 65.87949,
   -0.51240 -116.54098 65.89135,
   -10.64729 -118.79780 65.84437,
   -8.97010 -118.58182 65.86010,
   -7.46263 -118.35721 65.84198,
   -5.83096 -118.07687 65.86327,
   -4.26903 -117.76449 65.86632,
   -2.71755 -117.36269 65.87290,
   -1.20660 -116.84029 65.88087,
   0.25308 -116.16267 65.88154,
   1.61032 -115.32363 65.90919,
   -13.07552 -119.06006 65.83764,
   -11.47710 -118.89525 65.85044,
   -9.81739 -118.69465 65.84138,
   -8.23206 -118.47551 65.85040,
   0.98352 -115.73056 65.90217,
   2.33685 -114.79257 65.92545,
   -15.31051 -119.19871 65.83170,
   -13.90047 -119.12492 65.83139,
   -12.43361 -118.99949 65.83995,
   3.08740 -114.12076 65.92514,
   -16.31918 -119.21820 65.85006,
   -14.69880 -119.17371 65.83122,
   3.73909 -113.31976 65.93575,
   -18.80511 -119.20949 65.69806,
   -17.26771 -119.22054 65.82687,
   4.13226 -112.38822 65.96030,
   -21.41797 -119.12837 65.82744,
   -19.75187 -119.18276 65.82445,
   -18.05385 -119.21378 65.83129,
   4.15846 -111.71989 65.97983,
   -22.19799 -119.09418 65.84108,
   -20.71888 -119.15448 65.82758,
   -23.13691 -119.04799 65.82492,
   3.83840 -110.88767 65.99584,
   -25.53588 -118.88380 65.82743,
   -24.07511 -118.98790 65.95506,
   3.35042 -110.42817 65.97086,
   -26.52656 -118.78480 65.83181,
   -24.82911 -118.94086 65.82784,
   2.57779 -109.93782 66.15507,
   -27.47418 -118.66419 65.80006,
   1.73751 -109.59027 65.97209,
   -30.07464 -118.18872 65.83269,
   -28.39236 -118.51220 65.94966,
   0.77214 -109.20350 65.99330,
   -30.70348 -118.05386 65.83475,
   -29.44254 -118.31993 65.83151,
   -0.12099 -108.84974 65.91248,
   -31.70108 -117.83342 65.83972,
   -1.10629 -108.37504 66.00455,
   -32.68600 -117.61812 65.84478,
   -1.79667 -108.01017 66.00635,
   -33.61526 -117.43086 65.68874,
   -34.57541 -117.20003 65.86672,
   -2.61188 -107.46022 66.18476,
   -35.52101 -116.92224 65.86314,
   -3.28989 -106.94403 66.01368,
   -36.39459 -116.52734 65.84786,
   -37.06006 -115.98077 65.81669,
   -3.97137 -106.29706 66.03240,
   -4.60480 -105.58591 66.01387,
   -37.51970 -115.12522 65.80271,
   -5.23430 -104.74439 66.23443,
   -37.60762 -114.11152 65.71458,
   -5.62625 -104.18765 66.05204,
   -37.33831 -113.33286 65.88123,
   -36.81478 -112.60879 65.91055,
   -35.54638 -111.45608 65.92878,
   -6.23106 -103.22437 66.10728,
   -36.09258 -111.90487 65.92206,
   -34.98283 -111.02065 65.93500,
   -34.17107 -110.44777 65.94167,
   -6.85153 -102.17342 66.08948,
   -33.41422 -109.91580 65.94835,
   -32.22319 -109.03873 65.96366,
   -7.19756 -101.56262 65.91947,
   -32.75973 -109.43441 65.95748,
   -31.43155 -108.44463 65.97093,
   -30.66616 -107.84222 65.98620,
   -29.41462 -106.72394 66.00071,
   -7.65767 -100.67492 66.12231,
   -29.93743 -107.21628 65.99351,
   -28.91796 -106.21599 66.00833,
   -28.31037 -105.52675 66.01966,
   -8.19378 -99.69085 66.14597,
   -27.67752 -104.70488 66.03320,
   -27.17286 -103.95045 66.04393,
   -8.78840 -98.63260 66.11300,
   -9.14106 -98.03216 65.98257,
   -26.75229 -103.22981 66.05350,
   -26.32959 -102.39385 65.93157,
   -9.69918 -97.05259 66.09979,
   -25.92973 -101.54635 66.09159,
   -25.57364 -100.68764 66.14536,
   -10.25128 -96.11099 66.17525,
   -10.63324 -95.50701 65.95972,
   -25.25472 -99.83080 66.10549,
   -24.95643 -98.98704 66.06468,
   -11.23827 -94.50060 66.19228,
   -24.63012 -98.09762 66.12088,
   -24.29510 -97.23052 66.14350,
   -11.80159 -93.64262 66.20144,
   -12.27495 -92.97695 66.11580,
   -23.88433 -96.29232 66.21092,
   -23.54628 -95.57853 66.17145,
   -12.92323 -92.20270 66.22864,
   -23.06342 -94.71269 66.18667,
   -22.56178 -93.92395 66.19611,
   -13.60050 -91.57162 66.24369,
   -21.93528 -93.08961 66.20229,
   -14.32638 -91.07702 66.26839,
   -21.27690 -92.35613 66.20963,
   -16.78363 -90.46685 66.24444,
   -15.14651 -90.72575 66.25820,
   -20.58889 -91.73903 66.22760,
   -19.21527 -90.91814 66.24113,
   -17.62703 -90.50089 66.23238,
   -16.09375 -90.51586 66.24474,
   -19.91357 -91.28114 66.23464,
   -18.45924 -90.65419 66.26296,
   -5.85987 -118.05128 66.67034,
   -4.20329 -117.71817 66.69276,
   -2.73374 -117.33629 66.69090,
   -1.21448 -116.81378 66.69761,
   0.24369 -116.13634 66.70264,
   -9.85275 -118.66954 66.65659,
   -8.25070 -118.44952 66.65502,
   -6.64982 -118.19258 66.66654,
   -5.04471 -117.89361 66.67394,
   -3.50148 -117.54896 66.67866,
   -1.96862 -117.09293 66.68683,
   -0.36538 -116.44398 66.81619,
   0.92339 -115.74917 66.72351,
   -12.17580 -118.94856 66.51834,
   -10.67357 -118.77252 66.65165,
   -9.15742 -118.57360 66.78151,
   -7.44703 -118.32476 66.66366,
   1.76356 -115.22265 66.68728,
   3.06885 -114.12851 66.73688,
   -14.69219 -119.14342 66.63259,
   -13.07682 -119.03216 66.64495,
   -11.46861 -118.86584 66.65271,
   2.51708 -114.65690 66.72975,
   3.54525 -113.57249 66.74423,
   -17.03058 -119.18667 66.64248,
   -15.57436 -119.17145 66.68421,
   -13.89851 -119.09650 66.64474,
   4.02395 -112.74055 66.75752,
   -18.01042 -119.17560 66.65790,
   -16.38998 -119.18595 66.64269,
   4.18924 -112.09498 66.77686,
   -20.52804 -119.12568 66.49421,
   -18.97314 -119.15976 66.63166,
   -21.43606 -119.08580 66.63920,
   -19.74743 -119.14097 66.63932,
   4.03252 -111.20177 66.80476,
   -23.83285 -118.96657 66.63893,
   -22.38726 -119.03956 66.74024,
   3.62787 -110.62026 66.79937,
   -24.82253 -118.90150 66.64891,
   -23.13982 -119.00561 66.63855,
   2.91524 -110.07042 66.78359,
   -27.09846 -118.68120 66.63662,
   -25.75255 -118.82829 66.63115,
   2.09229 -109.67113 66.78087,
   -28.15182 -118.52803 66.63991,
   -26.54714 -118.74721 66.63614,
   1.24065 -109.34315 66.79088,
   -29.06625 -118.36561 66.66296,
   -30.08518 -118.16015 66.64366,
   0.37417 -108.99745 66.94903,
   -31.03484 -117.95444 66.64918,
   -0.49724 -108.62834 66.79523,
   -32.01052 -117.74228 66.63112,
   -1.34953 -108.19554 66.81487,
   -32.98323 -117.53487 66.63679,
   -2.17376 -107.69883 66.80114,
   -33.90533 -117.34190 66.67612,
   -2.89055 -107.18363 66.81171,
   -34.86203 -117.10955 66.66980,
   -35.84082 -116.75146 66.66711,
   -3.58346 -106.57448 66.87535,
   -36.63793 -116.27486 66.64889,
   -4.17556 -105.99255 66.65222,
   -37.20535 -115.62096 66.65802,
   -4.83991 -105.17155 66.84734,
   -37.49053 -114.83630 66.58882,
   -37.41679 -113.68072 66.67063,
   -5.40694 -104.39476 66.86728,
   -36.79058 -112.64420 66.71586,
   -5.88639 -103.65488 66.87318,
   -37.07462 -112.98129 66.70352,
   -36.27282 -112.06910 66.71698,
   -35.54101 -111.47835 66.73911,
   -6.38766 -102.80469 66.97131,
   -34.76954 -110.90969 66.62276,
   -33.58843 -110.05453 66.75832,
   -34.14929 -110.46166 66.75237,
   -32.78594 -109.48171 66.76506,
   -7.05430 -101.65672 66.90051,
   -32.03272 -108.93451 66.78218,
   -30.87511 -108.03522 66.78984,
   -7.39087 -101.04525 66.75887,
   -31.38913 -108.43936 66.78301,
   -30.12064 -107.40544 66.79822,
   -29.40966 -106.75644 66.80843,
   -7.85342 -100.15042 66.93452,
   -28.69143 -106.01622 66.82754,
   -28.07821 -105.29433 66.84626,
   -8.34759 -99.23232 66.99296,
   -27.47236 -104.47638 66.86099,
   -26.93373 -103.63726 66.86040,
   -8.94685 -98.17228 66.95079,
   -26.48002 -102.82142 66.84648,
   -9.26630 -97.60128 66.96595,
   -26.04996 -101.95170 66.89225,
   -25.70079 -101.15082 66.89766,
   -9.87853 -96.56558 66.95429,
   -25.36587 -100.30786 66.92286,
   -10.46508 -95.58945 66.97424,
   -25.04278 -99.42951 66.91143,
   -10.83933 -94.99048 66.82129,
   -24.72854 -98.55720 66.93474,
   -11.43887 -94.03587 66.95784,
   -24.44282 -97.74860 66.83110,
   -24.06552 -96.83405 66.95811,
   -12.06255 -93.13502 67.01805,
   -23.68522 -96.00226 67.06477,
   -12.46968 -92.57457 67.07619,
   -23.20144 -95.06718 66.98598,
   -22.64223 -94.14648 67.00360,
   -13.20241 -91.82407 67.08378,
   -14.08687 -91.16080 67.04968,
   -22.21879 -93.51833 67.01319,
   -15.11635 -90.68543 67.06197,
   -21.69049 -92.84209 67.02140,
   -20.59250 -91.76889 67.03612,
   -15.88353 -90.50912 67.05696,
   -14.71437 -90.83020 67.06973,
   -21.02983 -92.15040 67.02996,
   -19.90137 -91.29267 67.04525,
   -18.44550 -90.64938 67.05748,
   -16.84482 -90.43640 67.03735,
   -19.16126 -90.89580 67.01136,
   -17.75656 -90.49840 67.05784,
   -6.66525 -118.16599 67.47742,
   -5.08266 -117.87097 67.48379,
   -3.51752 -117.52374 67.48903,
   -1.97779 -117.06451 67.50182,
   -0.65812 -116.54838 67.50640,
   -8.88475 -118.51219 67.46972,
   -7.42620 -118.29392 67.43723,
   -5.86482 -118.02297 67.47509,
   -4.41131 -117.72686 67.60449,
   -2.74301 -117.30868 67.49350,
   -1.23143 -116.78887 67.50131,
   0.24217 -116.10564 67.52004,
   1.56698 -115.30991 67.52928,
   -13.10005 -119.00653 67.45812,
   -11.50578 -118.84269 67.46424,
   -9.85558 -118.64197 67.45992,
   -8.25808 -118.42174 67.47126,
   0.96158 -115.69209 67.52261,
   2.29974 -114.79232 67.54845,
   -15.56553 -119.14056 67.45297,
   -13.89388 -119.06843 67.43392,
   -12.35763 -118.93695 67.45037,
   -10.67329 -118.74410 67.46519,
   3.06994 -114.12838 67.54575,
   -16.35868 -119.15172 67.44117,
   -14.79317 -119.11685 67.45240,
   3.73764 -113.33946 67.55501,
   -18.72678 -119.12513 67.45150,
   -17.27138 -119.14492 67.49778,
   4.14883 -112.41006 67.57962,
   -19.71411 -119.10048 67.46512,
   -18.08609 -119.13672 67.45222,
   4.18696 -111.74831 67.59906,
   -22.09943 -119.01591 67.44924,
   -20.64861 -119.07386 67.43542,
   -23.12087 -118.96530 67.46591,
   -21.45378 -119.04311 67.44868,
   3.85608 -110.83343 67.61945,
   -25.51994 -118.80863 67.44847,
   -24.05767 -118.91401 67.43406,
   3.38627 -110.39522 67.59520,
   -26.51557 -118.71511 67.43451,
   -24.86249 -118.85907 67.44880,
   2.60684 -109.90068 67.57766,
   -27.44136 -118.60269 67.44036,
   1.73930 -109.51184 67.59246,
   -28.44094 -118.44759 67.50270,
   0.78831 -109.11993 67.63360,
   -31.01404 -117.92735 67.45680,
   -29.42328 -118.26944 67.45189,
   -0.19225 -108.69382 67.61913,
   -31.69710 -117.77340 67.46054,
   -30.37656 -118.07066 67.45378,
   -32.66678 -117.55325 67.46578,
   -0.88995 -108.37670 67.62657,
   -33.64216 -117.33143 67.47160,
   -1.58865 -107.99889 67.62820,
   -34.62068 -117.09272 67.32639,
   -2.55013 -107.35511 67.59913,
   -35.50753 -116.79717 67.41971,
   -3.14892 -106.87515 67.64399,
   -36.31329 -116.38882 67.48621,
   -36.89689 -115.93212 67.35477,
   -3.94166 -106.11914 67.64434,
   -4.38557 -105.61161 67.66852,
   -37.32477 -115.13558 67.51624,
   -5.13308 -104.66387 67.66085,
   -37.43539 -114.26970 67.48671,
   -5.57747 -104.03480 67.50881,
   -37.22816 -113.40401 67.50504,
   -36.75220 -112.66388 67.52672,
   -35.53687 -111.51490 67.54769,
   -6.13570 -103.11320 67.69575,
   -36.06630 -111.96283 67.54077,
   -34.91996 -111.02021 67.54737,
   -34.15632 -110.48884 67.56148,
   -6.69039 -102.15395 67.70992,
   -33.40304 -109.96136 67.57070,
   -32.20476 -109.07990 67.58298,
   -32.75417 -109.48500 67.57669,
   -31.41241 -108.48746 67.59154,
   -7.24904 -101.13733 67.73447,
   -30.64837 -107.89022 67.60495,
   -29.40353 -106.78960 67.61967,
   -7.54027 -100.57122 67.72584,
   -29.91794 -107.26867 67.61253,
   -28.88857 -106.26858 67.62760,
   -28.22357 -105.53335 67.79446,
   -8.04660 -99.62373 67.75685,
   -27.63536 -104.78322 67.81327,
   -27.12683 -104.02994 67.66279,
   -8.56329 -98.68102 67.75658,
   -26.67493 -103.28064 67.67247,
   -9.09987 -97.68971 67.94034,
   -26.32350 -102.61996 67.68268,
   -9.44854 -97.10540 67.80077,
   -25.82997 -101.59011 67.67042,
   -25.48588 -100.77571 67.70337,
   -10.05899 -96.08196 67.79285,
   -25.14401 -99.89147 67.72448,
   -10.67325 -95.07896 67.79532,
   -24.85469 -99.06246 67.60801,
   -11.00705 -94.51156 67.82526,
   -24.51345 -98.15277 67.75299,
   -24.18950 -97.29804 67.76287,
   -11.63303 -93.57899 67.83209,
   -23.83079 -96.44092 67.77294,
   -12.25039 -92.72559 67.99352,
   -23.46465 -95.66417 67.80115,
   -12.74478 -92.15756 67.88054,
   -22.99523 -94.79899 67.80187,
   -22.46733 -93.95221 67.82147,
   -13.62253 -91.40763 67.78974,
   -21.87701 -93.14177 67.82892,
   -14.26547 -90.98239 67.89706,
   -21.24681 -92.41571 67.83481,
   -16.81456 -90.41246 67.86577,
   -15.13772 -90.63728 67.86611,
   -20.56399 -91.78077 67.83267,
   -19.23712 -90.94743 67.86026,
   -17.64329 -90.46336 67.89457,
   -16.10538 -90.44567 67.86521,
   -19.91119 -91.32026 67.85394,
   -18.45185 -90.64515 67.87403,
   -5.88487 -117.99771 68.29085,
   -4.30923 -117.67598 68.29702,
   -2.76196 -117.28408 68.31526,
   -1.26714 -116.77283 68.32094,
   0.22054 -116.08878 68.32319,
   -9.87880 -118.61582 68.27743,
   -8.20581 -118.38607 68.26413,
   -6.66108 -118.13671 68.29491,
   -5.08818 -117.84340 68.28436,
   -3.60683 -117.50983 68.29915,
   -1.99368 -117.04027 68.30739,
   -0.51081 -116.45406 68.31651,
   0.91320 -115.70226 68.33285,
   -12.30177 -118.90365 68.27094,
   -10.65351 -118.71560 68.24215,
   -9.03794 -118.50299 68.28983,
   -7.47164 -118.27175 68.28412,
   1.72888 -115.19631 68.37675,
   3.05498 -114.13441 68.35687,
   -14.69961 -119.08981 68.10774,
   -13.18189 -118.98573 68.25089,
   -11.68111 -118.83689 68.27291,
   2.50837 -114.63655 68.35005,
   3.54591 -113.58096 68.36425,
   -17.26216 -119.10999 68.26342,
   -15.59552 -119.10933 68.25912,
   -13.92278 -119.04138 68.26510,
   4.03252 -112.77584 68.37666,
   -18.05329 -119.09908 68.26955,
   -16.56930 -119.11520 68.26376,
   4.21556 -112.11919 68.39507,
   -20.49386 -119.03684 68.25958,
   -18.96831 -119.07700 68.31131,
   -21.46388 -119.00347 68.21933,
   -19.78201 -119.05826 68.26045,
   4.06960 -111.18599 68.42224,
   -24.02801 -118.87523 68.25985,
   -22.42555 -118.95676 68.31655,
   3.66646 -110.58442 68.41888,
   -24.78000 -118.82980 68.19836,
   -23.35107 -118.91404 68.25973,
   2.93609 -110.01174 68.40370,
   -25.77918 -118.75079 68.24557,
   2.12757 -109.62148 68.40186,
   -28.13218 -118.46951 68.26063,
   -26.78687 -118.65043 68.25730,
   -29.16368 -118.29124 68.30280,
   -27.45553 -118.56776 68.25887,
   1.29730 -109.29432 68.41174,
   -30.05180 -118.11427 68.27057,
   0.44065 -108.94145 68.51077,
   -31.00130 -117.90464 68.27193,
   -0.43840 -108.54395 68.43206,
   -31.93506 -117.69537 68.26975,
   -1.31381 -108.07626 68.44325,
   -32.93915 -117.46783 68.26933,
   -2.14927 -107.55896 68.36870,
   -33.90536 -117.25262 68.26856,
   -2.79351 -107.08115 68.43434,
   -34.86117 -116.99236 68.27438,
   -35.82256 -116.58143 68.44997,
   -3.49968 -106.45292 68.47215,
   -36.61138 -116.07609 68.26277,
   -37.07222 -115.53840 68.25496,
   -4.19758 -105.70441 68.64082,
   -4.77213 -105.03008 68.43109,
   -37.35180 -114.68839 68.31458,
   -37.30162 -113.82011 68.29500,
   -5.40925 -104.14801 68.48476,
   -36.73936 -112.72595 68.33204,
   -5.78731 -103.54975 68.48353,
   -36.98287 -113.03539 68.31995,
   -36.23814 -112.13006 68.33965,
   -35.52126 -111.52591 68.35969,
   -6.36287 -102.59198 68.47370,
   -34.71609 -110.92238 68.36600,
   -33.57149 -110.09219 68.37783,
   -34.14650 -110.51095 68.37170,
   -32.76997 -109.52223 68.38451,
   -6.89151 -101.63849 68.52052,
   -32.02213 -108.98120 68.40588,
   -30.85402 -108.07698 68.40909,
   -31.38146 -108.48998 68.40212,
   -30.09823 -107.45290 68.41836,
   -7.35425 -100.74164 68.68163,
   -29.39655 -106.82059 68.42624,
   -7.69344 -100.11099 68.55542,
   -28.65280 -106.06237 68.44899,
   -28.04266 -105.35563 68.45256,
   -8.29680 -99.00689 68.51557,
   -27.37464 -104.45932 68.35197,
   -26.90337 -103.75044 68.48791,
   -8.80565 -98.07292 68.57610,
   -26.41272 -102.90191 68.48619,
   -25.94413 -101.97765 68.48843,
   -9.28886 -97.18174 68.76528,
   -25.59883 -101.20706 68.51740,
   -9.64358 -96.59623 68.60774,
   -25.28551 -100.40409 68.39236,
   -10.23532 -95.60856 68.62755,
   -24.92831 -99.48722 68.54462,
   -24.61828 -98.62362 68.54075,
   -10.80908 -94.65039 68.79338,
   -11.18733 -94.06191 68.63846,
   -24.29690 -97.75091 68.56671,
   -23.95664 -96.88940 68.59216,
   -11.84527 -93.13102 68.66667,
   -23.57404 -96.02988 68.63965,
   -23.13269 -95.15697 68.60374,
   -12.45168 -92.37703 68.65656,
   -22.57283 -94.21738 68.62200,
   -13.11328 -91.71688 68.66925,
   -22.01979 -93.41227 68.63431,
   -13.82630 -91.17291 68.68644,
   -21.39047 -92.63857 68.64342,
   -15.13338 -90.59602 68.68091,
   -20.71847 -91.96110 68.65271,
   -15.86211 -90.44660 68.55135,
   -14.48282 -90.82102 68.68798,
   -20.00377 -91.39655 68.65886,
   -18.45437 -90.64355 68.67762,
   -16.82636 -90.38471 68.67731,
   -19.15045 -90.90641 68.62101,
   -17.72029 -90.46122 68.83053,
   -5.10750 -117.81888 69.10443,
   -3.53634 -117.47616 68.93665,
   -2.05798 -117.04005 68.98532,
   -0.51320 -116.42344 69.12834,
   -9.08674 -118.48109 69.08985,
   -7.49529 -118.24787 69.09084,
   -5.93049 -117.97776 69.13677,
   -4.31161 -117.65022 69.09649,
   -2.87042 -117.28491 69.25259,
   -1.26443 -116.74309 69.25260,
   0.22134 -116.06351 69.13003,
   1.66194 -115.21777 69.15070,
   -13.12441 -118.95307 69.07857,
   -11.42892 -118.77916 69.09663,
   -9.93469 -118.59535 69.07521,
   -8.38664 -118.37809 69.21711,
   -6.68927 -118.11392 69.09773,
   1.09269 -115.58295 69.14489,
   2.31655 -114.74643 69.17719,
   -13.95206 -119.01435 69.08206,
   -12.29101 -118.87546 69.07308,
   -10.69801 -118.69146 69.08575,
   3.05528 -114.13731 69.16593,
   -16.33259 -119.08779 68.97279,
   -14.77654 -119.05649 69.05704,
   3.73796 -113.36377 69.17444,
   -18.95836 -119.03974 69.07206,
   -17.29040 -119.07442 69.06949,
   -15.59546 -119.07743 69.07408,
   4.17086 -112.43398 69.19973,
   -19.75439 -119.01850 69.07880,
   -18.30353 -119.05549 69.07287,
   4.23016 -111.77060 69.21795,
   -22.34114 -118.92178 69.07026,
   -20.69377 -118.98936 69.05533,
   -23.15147 -118.88141 69.08423,
   -21.66500 -118.95183 69.07011,
   3.91535 -110.81840 69.24120,
   -25.74890 -118.71538 69.06937,
   -24.07955 -118.83256 69.05884,
   3.44197 -110.36098 69.22095,
   -26.54335 -118.64683 68.91709,
   -25.04991 -118.77061 69.06996,
   2.65325 -109.86577 69.20376,
   -27.44195 -118.53602 69.07342,
   1.77268 -109.45760 69.21760,
   -28.44868 -118.38962 69.06247,
   0.90793 -109.10314 69.22799,
   -29.35889 -118.22474 69.16085,
   0.02776 -108.71377 69.23957,
   -30.34848 -118.02564 69.07397,
   -32.90975 -117.42918 69.08859,
   -31.27905 -117.81906 69.07929,
   -0.71550 -108.35520 69.24775,
   -33.63634 -117.24845 69.09256,
   -32.20448 -117.60499 69.08485,
   -1.58894 -107.84298 69.30533,
   -34.54275 -117.00645 69.09602,
   -2.38966 -107.30323 69.25180,
   -35.47376 -116.67002 69.09490,
   -3.02962 -106.80983 69.07536,
   -36.25622 -116.25153 69.08313,
   -36.81126 -115.77093 69.06549,
   -3.76915 -106.07531 69.30448,
   -4.39885 -105.37359 69.28793,
   -37.19351 -115.08237 69.07247,
   -37.27463 -114.42827 69.25532,
   -4.97766 -104.62573 69.29219,
   -37.10096 -113.42438 69.12132,
   -5.56469 -103.75323 69.44265,
   -36.69349 -112.74303 69.14449,
   -35.52987 -111.57226 69.16686,
   -5.95757 -103.12757 69.31724,
   -36.03380 -112.01200 69.15986,
   -34.91312 -111.06622 69.17113,
   -34.14343 -110.52796 69.18241,
   -6.56077 -102.08911 69.30739,
   -33.39097 -110.00307 69.19371,
   -32.19209 -109.12281 69.20232,
   -32.75011 -109.53393 69.19597,
   -31.39659 -108.52983 69.21061,
   -7.08489 -101.11810 69.34671,
   -30.63624 -107.93740 69.22655,
   -29.60432 -107.04805 69.23584,
   -30.05580 -107.44862 69.22970,
   -28.86062 -106.32283 69.24682,
   -7.54173 -100.21303 69.52921,
   -28.20711 -105.60651 69.29872,
   -7.87680 -99.59645 69.36639,
   -27.60670 -104.85269 69.26004,
   -27.15169 -104.20567 69.24263,
   -8.47770 -98.49814 69.34154,
   -26.49447 -103.15399 69.29409,
   -9.00339 -97.54553 69.39311,
   -26.14712 -102.50457 69.30443,
   -25.72658 -101.61928 69.19373,
   -9.46278 -96.71490 69.53038,
   -25.37536 -100.82180 69.33444,
   -9.85777 -96.05999 69.42060,
   -25.03413 -99.94883 69.32825,
   -10.41318 -95.13764 69.46616,
   -24.71531 -99.08428 69.35662,
   -24.39896 -98.21336 69.39053,
   -11.02198 -94.14967 69.64259,
   -24.05835 -97.31906 69.43914,
   -11.41622 -93.56797 69.46390,
   -23.72678 -96.49676 69.39309,
   -12.13902 -92.63293 69.45422,
   -23.35276 -95.67472 69.32320,
   -12.65559 -92.05826 69.29508,
   -22.93491 -94.89561 69.43838,
   -22.39901 -94.01672 69.43731,
   -13.48087 -91.34103 69.49582,
   -21.83402 -93.21731 69.45209,
   -14.20199 -90.89850 69.52443,
   -21.21502 -92.47834 69.45794,
   -15.11960 -90.55802 69.49461,
   -20.55342 -91.83895 69.46026,
   -19.28888 -90.99445 69.47928,
   -17.64626 -90.43069 69.49016,
   -16.04904 -90.38804 69.45237,
   -19.90779 -91.36216 69.47321,
   -18.45787 -90.63957 69.48582,
   -16.84738 -90.36251 69.48757,
   -5.90909 -117.94663 69.91132,
   -4.33349 -117.62651 69.91786,
   -2.78029 -117.23045 69.92444,
   -1.26797 -116.71559 69.93195,
   0.19977 -116.04421 69.94398,
   -8.14541 -118.32009 69.90319,
   -6.70739 -118.08942 69.91123,
   -5.11643 -117.79328 69.90997,
   -3.54760 -117.44026 69.91023,
   -2.01211 -116.98857 69.91478,
   -0.53421 -116.40332 69.93299,
   0.87593 -115.67524 69.93917,
   -12.32655 -118.85157 69.89156,
   -10.72681 -118.66802 69.89093,
   -9.09212 -118.45423 69.89206,
   -7.49682 -118.22021 69.90491,
   1.71314 -115.16292 69.95510,
   3.04288 -114.14048 69.97673,
   -14.65788 -119.02309 69.88400,
   -13.10274 -118.92347 69.89851,
   -11.61367 -118.77120 70.00871,
   -9.90440 -118.56262 69.89819,
   2.49448 -114.62504 69.97015,
   3.54933 -113.58994 69.98412,
   -15.56589 -119.04452 69.89466,
   -13.94526 -118.98623 69.88509,
   4.04451 -112.81000 69.99591,
   -18.02293 -119.03007 69.76388,
   -16.51584 -119.04645 69.87672,
   4.25804 -112.03561 70.01596,
   -20.65835 -118.94837 69.88050,
   -18.98514 -119.00025 69.88100,
   -17.29351 -119.03755 69.88438,
   -21.45453 -118.91782 69.89026,
   -19.96654 -118.97178 69.88144,
   4.11763 -111.11997 70.04162,
   -24.06083 -118.79227 69.88068,
   -22.38124 -118.87894 69.87352,
   -24.81580 -118.75098 69.76010,
   -23.35254 -118.83195 69.88080,
   2.94086 -109.95489 70.02395,
   3.75444 -110.55379 70.03846,
   -25.76020 -118.67676 69.88199,
   2.23789 -109.62999 70.02233,
   3.45431 -110.31327 70.03181,
   -28.36973 -118.37204 69.88176,
   -26.68623 -118.59435 69.85140,
   -29.09461 -118.24913 69.88248,
   -27.69450 -118.47127 69.88060,
   1.43932 -109.29459 70.14474,
   -30.04022 -118.06377 69.89751,
   0.47993 -108.87069 70.03742,
   -30.94845 -117.86456 69.90881,
   -0.40532 -108.44181 70.06818,
   -31.93181 -117.63459 69.90650,
   -1.24904 -107.98379 69.97400,
   -32.89441 -117.40527 69.90107,
   -1.96171 -107.52534 70.06262,
   -33.87791 -117.16511 69.90810,
   -34.82130 -116.89049 69.90224,
   -2.75396 -106.93066 70.03593,
   -35.76488 -116.48813 69.88896,
   -3.35547 -106.38682 70.09459,
   -36.48305 -115.99353 69.88068,
   -36.93728 -115.45290 69.89619,
   -4.15122 -105.55481 70.10292,
   -4.59153 -105.01681 70.08646,
   -37.17919 -114.78708 69.89569,
   -37.15722 -113.89212 69.92874,
   -5.17680 -104.20687 70.17408,
   -36.85667 -113.05907 69.93690,
   -36.25862 -112.25341 70.03806,
   -5.73624 -103.36591 70.11947,
   -35.50574 -111.57210 69.98016,
   -34.14517 -110.55904 69.99115,
   -6.14803 -102.65855 70.13945,
   -34.70716 -110.96558 69.98560,
   -33.52545 -110.10763 70.11597,
   -32.75580 -109.56184 70.00507,
   -6.73940 -101.60250 70.14163,
   -32.01129 -109.02544 70.01796,
   -30.82755 -108.11294 70.02848,
   -31.37444 -108.53964 70.02126,
   -30.06685 -107.49115 70.03819,
   -7.27074 -100.60108 70.16172,
   -29.32440 -106.82598 70.04121,
   -28.70727 -106.21167 70.05407,
   -7.72603 -99.68525 70.36936,
   -27.99948 -105.40773 70.07173,
   -8.05187 -99.08749 70.20794,
   -27.36024 -104.57816 70.08514,
   -26.85017 -103.81109 70.00178,
   -8.64964 -98.00375 70.17847,
   -26.33814 -102.96290 70.10161,
   -25.89503 -102.11726 70.11793,
   -9.18512 -97.04835 70.21334,
   -25.53604 -101.33590 70.09919,
   -9.61832 -96.29736 70.21958,
   -25.14626 -100.41175 70.14754,
   -10.13143 -95.44085 70.23095,
   -24.80460 -99.50914 70.11306,
   -24.48884 -98.65713 70.21914,
   -10.70917 -94.51821 70.22776,
   -24.18515 -97.81161 70.18600,
   -11.17336 -93.79013 70.25037,
   -23.84859 -96.94536 70.20494,
   -11.79066 -92.95145 70.20097,
   -23.47980 -96.08617 70.20268,
   -23.10200 -95.31463 70.24537,
   -12.41381 -92.20286 70.24337,
   -22.50916 -94.29451 70.24054,
   -12.96515 -91.65259 70.29395,
   -21.96243 -93.47949 70.25330,
   -21.33300 -92.68687 70.26285,
   -13.74117 -91.08933 70.30777,
   -20.69493 -92.02097 70.27190,
   -15.82174 -90.37815 70.29655,
   -14.42196 -90.73456 70.45589,
   -19.96617 -91.42390 70.28464,
   -18.46115 -90.64028 70.29714,
   -16.81515 -90.33254 70.31117,
   -15.15670 -90.50687 70.30054,
   -19.11520 -90.90838 70.14035,
   -17.71721 -90.43661 70.31584,
   -5.13217 -117.76800 70.72518,
   -3.56535 -117.41374 70.73081,
   -2.03065 -116.96309 70.73833,
   -0.53701 -116.37455 70.74894,
   -9.11278 -118.42784 70.71074,
   -7.47621 -118.18900 70.71908,
   -5.89675 -117.91721 70.69838,
   -4.33983 -117.59904 70.72320,
   -2.79271 -117.20319 70.73100,
   -1.28405 -116.69022 70.73995,
   0.17507 -116.03356 70.76178,
   1.64216 -115.18862 70.77100,
   -11.35237 -118.71645 70.70476,
   -9.89354 -118.53423 70.68342,
   -8.29411 -118.31155 70.71307,
   -6.71341 -118.06258 70.71815,
   1.01223 -115.58231 70.89630,
   2.29539 -114.73561 70.80004,
   -13.93991 -118.95736 70.69756,
   -12.38585 -118.82812 70.75677,
   -10.72350 -118.63936 70.70655,
   3.04268 -114.14560 70.78615,
   -16.28822 -119.01591 70.69521,
   -14.80188 -118.99583 70.71703,
   -13.14775 -118.90058 70.69885,
   3.74272 -113.39267 70.79352,
   -17.26199 -119.00165 70.70618,
   -15.62493 -119.01445 70.69510,
   4.20526 -112.46282 70.81803,
   -19.73734 -118.94472 70.56231,
   -18.20333 -118.98109 70.68641,
   4.29081 -111.79054 70.83813,
   -20.67602 -118.90671 70.69136,
   -18.99142 -118.95995 70.69302,
   -23.12619 -118.80818 70.54659,
   -21.61718 -118.86519 70.80032,
   3.98478 -110.79600 70.86409,
   -24.06199 -118.75179 70.69795,
   -22.37574 -118.83688 70.69130,
   3.48182 -110.30488 70.84712,
   -26.51609 -118.57165 70.68939,
   -24.98657 -118.69704 70.69120,
   2.70758 -109.82723 70.82889,
   -27.34618 -118.48209 70.70487,
   -25.78139 -118.63669 70.69030,
   1.82203 -109.40808 70.84507,
   -28.38649 -118.33925 70.69108,
   0.81302 -108.94943 70.85012,
   -29.39659 -118.16417 70.74966,
   -30.32958 -117.97896 70.69411,
   0.09835 -108.64425 70.86051,
   -31.27921 -117.76764 70.70013,
   -0.73187 -108.20746 70.94728,
   -32.19906 -117.55697 70.70659,
   -1.52914 -107.73778 70.86063,
   -34.79844 -116.83630 70.71859,
   -33.20790 -117.31387 70.71378,
   -2.35427 -107.15992 70.82121,
   -35.44599 -116.55887 70.71519,
   -34.10535 -117.07970 70.71894,
   -36.08625 -116.21585 70.70447,
   -2.99779 -106.62353 70.87936,
   -3.68623 -105.94817 70.91601,
   -36.69787 -115.60784 70.81044,
   -36.99017 -115.14123 70.70089,
   -4.34999 -105.17897 71.07634,
   -37.09969 -114.61628 70.69320,
   -4.87658 -104.51604 70.91459,
   -36.96040 -113.40987 70.77261,
   -5.52492 -103.57627 70.92351,
   -36.63700 -112.83258 70.75945,
   -35.52232 -111.63328 70.78624,
   -5.89197 -102.99737 70.74983,
   -36.01360 -112.08157 70.77849,
   -34.90462 -111.11099 70.79639,
   -34.13128 -110.56591 70.80368,
   -6.37180 -102.11509 70.96366,
   -33.32018 -109.99493 70.80925,
   -32.17259 -109.15911 70.82176,
   -32.74685 -109.58187 70.81529,
   -31.38204 -108.57326 70.82973,
   -6.91256 -101.11829 70.94263,
   -30.62325 -107.98689 70.84413,
   -29.57452 -107.09139 70.85509,
   -30.04542 -107.50530 70.84869,
   -28.78799 -106.34130 71.03939,
   -7.45883 -100.06905 70.98754,
   -28.19193 -105.68494 70.86866,
   -27.57313 -104.92657 70.88107,
   -7.89534 -99.19171 71.15640,
   -27.03554 -104.17824 70.88797,
   -8.24805 -98.54656 71.01938,
   -26.43729 -103.23584 70.91275,
   -26.06185 -102.55748 70.92346,
   -8.83249 -97.49698 70.99539,
   -25.66974 -101.77053 70.93833,
   -9.37576 -96.54356 71.01884,
   -25.30314 -100.93432 70.88072,
   -9.75905 -95.91842 70.84207,
   -24.93382 -100.02781 70.94074,
   -24.60290 -99.14556 70.97557,
   -10.33607 -94.94662 71.00281,
   -24.28534 -98.27237 71.00558,
   -10.94013 -94.00165 71.05121,
   -23.96732 -97.41223 70.99551,
   -11.33212 -93.42908 70.86945,
   -23.54389 -96.40763 71.10918,
   -12.00472 -92.54014 71.08318,
   -23.24430 -95.71638 71.02231,
   -22.84771 -94.93964 70.98133,
   -12.62146 -91.87377 71.09397,
   -22.32855 -94.08109 71.06512,
   -13.33846 -91.28380 71.10344,
   -21.76968 -93.27612 71.08863,
   -14.06332 -90.85682 71.01208,
   -21.16258 -92.53049 71.08246,
   -15.06975 -90.48670 71.11939,
   -20.53603 -91.90067 71.07702,
   -19.25905 -91.00818 71.09862,
   -17.70507 -90.42428 71.11144,
   -16.10786 -90.31737 71.14839,
   -19.90072 -91.40973 71.09234,
   -18.46059 -90.64196 71.09869,
   -17.12268 -90.33134 71.11011,
   -4.35870 -117.57350 71.53859,
   -2.80595 -117.17581 71.54498,
   -1.29343 -116.66266 71.55231,
   -8.32301 -118.28702 71.52335,
   -6.73339 -118.03846 71.52684,
   -5.15392 -117.74449 71.53018,
   -3.57588 -117.38605 71.53659,
   -2.03809 -116.93439 71.53681,
   -0.52475 -116.33777 71.58860,
   0.75664 -115.69884 71.57196,
   -12.35070 -118.80011 71.51205,
   -10.67002 -118.60556 71.53450,
   -9.19280 -118.41200 71.49730,
   -7.63317 -118.18369 71.52509,
   -5.93304 -117.89533 71.53163,
   0.17971 -116.00136 71.56482,
   1.65997 -115.16134 71.57879,
   3.03178 -114.14703 71.59643,
   -14.79878 -118.96627 71.50490,
   -13.16937 -118.87495 71.51493,
   -11.51475 -118.71031 71.50944,
   -9.92982 -118.51023 71.51895,
   2.47294 -114.62048 71.59004,
   3.55549 -113.60527 71.60374,
   -15.59895 -118.98099 71.51245,
   -14.04961 -118.93574 71.50528,
   4.07245 -112.84984 71.61506,
   -17.99021 -118.94940 71.50502,
   -16.49521 -118.97546 71.54251,
   4.32404 -112.06715 71.63545,
   -18.95092 -118.92103 71.52288,
   -17.32472 -118.96444 71.50528,
   -21.35781 -118.83927 71.50188,
   -19.90994 -118.89218 71.50108,
   4.21467 -111.15467 71.66327,
   -22.35756 -118.79595 71.51535,
   -20.69306 -118.86463 71.50160,
   -24.78658 -118.66811 71.50164,
   -23.29734 -118.75327 71.49085,
   3.91982 -110.72088 71.66227,
   -25.74293 -118.60129 71.52297,
   -24.09424 -118.70898 71.50159,
   3.21315 -110.10476 71.64786,
   -26.72956 -118.51584 71.52498,
   2.40429 -109.66620 71.64298,
   -29.08071 -118.19568 71.50305,
   -27.67400 -118.40990 71.50156,
   1.43492 -109.20799 71.64207,
   -30.10053 -117.99926 71.52992,
   -28.39854 -118.30745 71.50258,
   0.55697 -108.81273 71.66664,
   -30.89070 -117.82716 71.54654,
   -0.32460 -108.37149 71.66539,
   -31.89818 -117.58948 71.55316,
   -1.09610 -107.93686 71.67957,
   -32.85755 -117.35606 71.52943,
   -33.81006 -117.10548 71.54442,
   -1.83421 -107.43975 71.85862,
   -34.77471 -116.79631 71.53742,
   -2.59814 -106.87632 71.66790,
   -35.67168 -116.38857 71.52711,
   -3.21469 -106.34617 71.49155,
   -36.38263 -115.84344 71.50912,
   -3.93127 -105.56851 71.73850,
   -36.87331 -115.06689 71.58640,
   -4.54190 -104.83854 71.72424,
   -37.00801 -113.96152 71.52831,
   -5.10570 -104.06303 71.73885,
   -36.76323 -113.09806 71.55316,
   -36.23818 -112.34922 71.57759,
   -5.74153 -103.09231 71.74583,
   -35.48467 -111.62513 71.60405,
   -34.14451 -110.60660 71.61072,
   -6.10142 -102.48925 71.59463,
   -34.69827 -111.00803 71.60544,
   -33.50361 -110.13183 71.61394,
   -32.74227 -109.60101 71.62536,
   -6.57032 -101.59601 71.77992,
   -31.98732 -109.05445 71.51417,
   -30.81271 -108.15903 71.64768,
   -31.36774 -108.58957 71.64042,
   -30.05006 -107.54156 71.65816,
   -7.08992 -100.60414 71.79865,
   -29.28449 -106.86195 71.65766,
   -28.65209 -106.23984 71.67827,
   -7.63475 -99.55606 71.79697,
   -27.95064 -105.45368 71.69103,
   -27.31338 -104.64060 71.70370,
   -8.03376 -98.78092 71.80858,
   -26.79133 -103.87488 71.63148,
   -8.43156 -98.03092 71.82510,
   -26.26712 -103.02633 71.73847,
   -25.79532 -102.15210 71.74461,
   -9.00672 -97.00300 71.83982,
   -25.39824 -101.31360 71.73982,
   -25.03986 -100.47050 71.76684,
   -9.60137 -95.98602 71.83311,
   -9.91988 -95.43027 71.86385,
   -24.70499 -99.60765 71.78947,
   -24.39002 -98.74319 71.78676,
   -10.53359 -94.45191 71.89151,
   -24.03646 -97.81208 71.93653,
   -11.16812 -93.51467 71.87056,
   -23.74280 -97.00963 71.81740,
   -11.56549 -92.93804 71.90449,
   -23.37188 -96.13302 71.83608,
   -22.98923 -95.32674 71.82160,
   -12.22974 -92.16005 71.92871,
   -22.52926 -94.50388 71.89843,
   -12.85358 -91.58424 71.74152,
   -21.98475 -93.66800 71.99849,
   -21.27965 -92.74602 71.88209,
   -13.75098 -90.95909 71.88304,
   -20.66800 -92.08344 71.89093,
   -16.03236 -90.29576 71.91783,
   -14.40898 -90.64254 71.93137,
   -19.92940 -91.45542 71.90281,
   -18.46684 -90.64376 71.91623,
   -16.85749 -90.28936 71.94569,
   -15.35781 -90.37964 71.91871,
   -19.05815 -90.90680 71.91065,
   -17.71287 -90.41768 71.92738,
   -3.59093 -117.35926 72.35149,
   -2.05606 -116.90922 72.35891,
   -0.56074 -116.32582 72.36954,
   -9.13837 -118.37528 72.33155,
   -7.47006 -118.13823 72.18909,
   -5.95171 -117.87092 72.34405,
   -4.40796 -117.55475 72.38743,
   -2.81877 -117.14869 72.35373,
   -1.30780 -116.63779 72.36139,
   0.17613 -115.97774 72.37873,
   1.62353 -115.16038 72.39131,
   -11.55463 -118.68718 72.32487,
   -9.95655 -118.48676 72.32771,
   -8.32299 -118.25957 72.33078,
   -6.73803 -118.01147 72.33880,
   -5.15671 -117.71570 72.34560,
   0.96889 -115.56458 72.35921,
   2.27288 -114.72523 72.42246,
   -13.95080 -118.90762 72.16735,
   -12.37462 -118.77558 72.31922,
   -10.86903 -118.60070 72.46175,
   3.03121 -114.15343 72.40675,
   -16.49795 -118.94157 72.31612,
   -14.83920 -118.93704 72.30690,
   -13.17088 -118.84816 72.31908,
   3.75484 -113.42642 72.41284,
   -17.29427 -118.92813 72.32019,
   -15.82773 -118.94717 72.31603,
   4.26472 -112.49951 72.43605,
   -19.66936 -118.85958 72.31345,
   -18.19666 -118.90243 72.34536,
   4.39987 -111.81045 72.45902,
   -20.70407 -118.82478 72.28407,
   -19.02426 -118.87979 72.31393,
   4.35522 -111.23361 72.87236,
   -23.05971 -118.72212 72.31246,
   -21.65736 -118.78277 72.36411,
   4.08990 -110.75717 72.48771,
   -24.03121 -118.67500 72.27076,
   -22.41039 -118.75219 72.31236,
   3.54659 -110.25832 72.47541,
   -26.66465 -118.48865 72.31036,
   -24.97230 -118.61793 72.34762,
   2.76204 -109.77308 72.45208,
   -27.40529 -118.41239 72.23996,
   -26.01843 -118.54536 72.31120,
   1.89839 -109.37076 72.43029,
   -28.39772 -118.27669 72.33038,
   1.01278 -108.97626 72.46938,
   -29.39287 -118.11391 72.30254,
   -30.25191 -117.93931 72.47055,
   0.20982 -108.59365 72.60666,
   -31.25068 -117.72304 72.32076,
   -0.63884 -108.14432 72.48288,
   -32.19390 -117.50268 72.32802,
   -1.42651 -107.65686 72.49867,
   -33.18682 -117.25635 72.33590,
   -2.19483 -107.10753 72.49610,
   -34.10898 -117.00753 72.34210,
   -35.05012 -116.66424 72.34276,
   -2.76401 -106.64151 72.49711,
   -35.94260 -116.13634 72.32461,
   -3.44659 -105.98450 72.50622,
   -36.55347 -115.48393 72.32575,
   -4.24052 -105.09779 72.52913,
   -36.91201 -114.48224 72.32579,
   -4.71205 -104.48898 72.53825,
   -36.87273 -113.45542 72.16676,
   -5.31088 -103.62091 72.57201,
   -36.57678 -112.90722 72.37509,
   -35.69406 -111.81127 72.40577,
   -36.14456 -112.27906 72.39518,
   -34.90604 -111.14872 72.41336,
   -5.91572 -102.65600 72.54459,
   -34.12079 -110.60448 72.42481,
   -32.74349 -109.62976 72.43461,
   -6.26219 -102.01111 72.60733,
   -33.30715 -110.03366 72.42881,
   -32.11256 -109.16225 72.42915,
   -31.36818 -108.61704 72.44960,
   -6.76018 -101.07518 72.59396,
   -30.59325 -108.01747 72.36401,
   -29.54164 -107.13171 72.47439,
   -30.03500 -107.56147 72.46769,
   -28.75674 -106.38437 72.49645,
   -7.26196 -100.09466 72.62871,
   -28.14970 -105.73506 72.49144,
   -27.53379 -104.99316 72.50331,
   -7.82015 -99.02236 72.60610,
   -26.96311 -104.21440 72.51255,
   -8.16607 -98.38795 72.43170,
   -26.44663 -103.42366 72.61281,
   -25.88864 -102.44698 72.54528,
   -8.63821 -97.47651 72.63906,
   -25.54834 -101.76935 72.55837,
   -9.15802 -96.55199 72.68001,
   -25.17654 -100.95784 72.61907,
   -24.81734 -100.07252 72.57959,
   -9.72434 -95.56312 72.83044,
   -24.46331 -99.16714 72.73112,
   -10.08167 -94.98689 72.67966,
   -24.17506 -98.33770 72.60799,
   -10.71841 -94.00537 72.69134,
   -23.85315 -97.46799 72.62830,
   -23.52122 -96.62114 72.60659,
   -11.32023 -93.12774 72.81945,
   -11.87983 -92.43661 72.72968,
   -23.14458 -95.77161 72.64181,
   -22.79095 -95.05356 72.65570,
   -12.59127 -91.72097 72.67655,
   -22.30920 -94.22155 72.67188,
   -13.28859 -91.17517 72.66076,
   -21.68848 -93.31109 72.62329,
   -14.07337 -90.73135 72.74111,
   -21.09495 -92.57189 72.70489,
   -15.08674 -90.39617 72.74037,
   -20.50021 -91.94449 72.54066,
   -19.25328 -91.03593 72.69759,
   -17.71739 -90.41186 72.73183,
   -16.06608 -90.26277 72.72366,
   -19.89274 -91.45901 72.71142,
   -18.46648 -90.64784 72.71442,
   -16.99441 -90.27948 72.90373,
   -2.83143 -117.12165 73.16565,
   -1.31818 -116.61164 73.17271,
   -8.34837 -118.23413 73.14408,
   -6.68607 -117.97440 73.14287,
   -5.17346 -117.69030 73.15893,
   -3.60344 -117.33261 73.15737,
   -2.06611 -116.88177 73.16376,
   -0.63058 -116.32793 73.20068,
   0.72248 -115.66710 73.19235,
   -10.58188 -118.54098 73.13804,
   -9.09830 -118.34095 73.16036,
   -7.53208 -118.11072 73.13512,
   -5.95731 -117.84352 73.15203,
   -4.38387 -117.52006 73.15916,
   0.15829 -115.95640 73.18558,
   1.61173 -115.15343 73.20407,
   -14.82731 -118.90612 73.12587,
   -13.20448 -118.82281 73.14167,
   -11.55299 -118.65997 73.13621,
   -9.95512 -118.45835 73.13973,
   2.45107 -114.61290 73.20987,
   3.56331 -113.62074 73.22319,
   -15.57086 -118.92048 73.02799,
   -14.00811 -118.87562 73.13391,
   -12.37462 -118.74881 73.13251,
   3.02028 -114.15123 73.21607,
   4.11002 -112.89263 73.23393,
   -18.20158 -118.86460 73.12586,
   -16.53244 -118.90701 73.12015,
   4.41195 -112.14034 73.30804,
   -18.99595 -118.84096 73.13214,
   -17.52112 -118.88405 73.12629,
   -21.57854 -118.74728 73.12303,
   -19.94833 -118.81024 73.10777,
   4.43276 -111.42257 73.27749,
   -22.38510 -118.71156 73.13934,
   -20.86404 -118.77625 73.12286,
   4.28755 -110.98757 73.29220,
   -24.98142 -118.57879 73.12272,
   -23.32711 -118.66961 73.10692,
   3.98126 -110.64298 73.28228,
   -25.77410 -118.52373 73.13430,
   -24.27738 -118.62085 73.12282,
   3.26026 -110.04793 73.26631,
   -26.70561 -118.44936 73.11583,
   2.44385 -109.60881 73.26165,
   -29.29889 -118.10292 73.12366,
   -27.60738 -118.35736 73.08737,
   1.53759 -109.18697 73.26981,
   -30.01190 -117.96623 73.12380,
   -28.65407 -118.21096 73.12358,
   0.62820 -108.75668 73.29420,
   -30.86658 -117.78918 72.95013,
   -0.38949 -108.20764 73.29689,
   -31.89125 -117.54425 72.95988,
   -32.84342 -117.30485 72.96614,
   -1.01437 -107.85288 73.30078,
   -33.77014 -117.05236 72.98441,
   -1.76991 -107.33733 73.35508,
   -34.71714 -116.70822 73.17475,
   -2.49987 -106.77232 73.30284,
   -35.63438 -116.23174 73.15693,
   -36.20656 -115.82020 73.02776,
   -3.18845 -106.14171 73.32187,
   -3.84223 -105.45300 73.30201,
   -36.68209 -115.04269 73.11023,
   -4.49996 -104.62744 73.54275,
   -36.85912 -113.86481 73.20461,
   -4.92366 -104.06773 73.34815,
   -36.70124 -113.25974 73.13083,
   -36.15786 -112.38368 73.19825,
   -5.56659 -103.08960 73.36124,
   -35.44014 -111.65625 73.14972,
   -34.14068 -110.65848 73.23015,
   -34.68072 -111.05278 73.22511,
   -33.49261 -110.17367 73.23718,
   -6.07715 -102.19126 73.52581,
   -32.72827 -109.64054 73.24606,
   -31.36146 -108.63938 73.25959,
   -6.41325 -101.57178 73.40767,
   -31.93997 -109.07344 73.25294,
   -30.74465 -108.16048 73.26912,
   -30.03027 -107.58959 73.27790,
   -6.94321 -100.55232 73.40883,
   -29.28050 -106.93072 73.20931,
   -28.63378 -106.30736 73.29725,
   -7.43236 -99.58191 73.45553,
   -27.89853 -105.49631 73.31039,
   -27.27535 -104.71532 73.32212,
   -8.00275 -98.49169 73.42322,
   -26.79178 -104.02994 73.33173,
   -8.34281 -97.87828 73.24153,
   -26.14838 -103.00508 73.37640,
   -25.71604 -102.21937 73.37968,
   -8.81209 -96.98117 73.46562,
   -25.30474 -101.37838 73.37238,
   -24.92769 -100.53682 73.52901,
   -9.34935 -96.04181 73.51262,
   -24.59651 -99.67008 73.39769,
   -9.91787 -95.07161 73.64846,
   -24.27328 -98.79841 73.42081,
   -10.30221 -94.47066 73.48606,
   -23.96398 -97.93985 73.40301,
   -10.92958 -93.53400 73.53767,
   -23.63246 -97.06970 73.43677,
   -23.26100 -96.17662 73.44037,
   -11.51775 -92.74824 73.50979,
   -22.89302 -95.38280 73.45354,
   -12.12881 -92.05140 73.53014,
   -22.44673 -94.55532 73.45968,
   -12.82859 -91.42139 73.53212,
   -21.89458 -93.68734 73.46916,
   -21.23507 -92.82924 73.68912,
   -13.58912 -90.91147 73.53479,
   -20.59995 -92.11363 73.54769,
   -14.40661 -90.54297 73.54047,
   -19.90377 -91.49392 73.52108,
   -18.47295 -90.65202 73.53546,
   -16.84541 -90.24938 73.54161,
   -15.34306 -90.30763 73.53920,
   -19.04971 -90.92744 73.53025,
   -17.72230 -90.40572 73.54372,
   -16.06565 -90.23657 73.53937,
   -3.61641 -117.30562 73.97242,
   -2.08119 -116.85604 73.97955,
   -7.56005 -118.08578 73.95648,
   -5.98253 -117.82003 73.96658,
   -4.35216 -117.48400 73.92662,
   -2.84406 -117.09471 73.97553,
   -1.32143 -116.58195 73.99336,
   0.13654 -115.94247 74.00152,
   -11.57892 -118.63603 73.94542,
   -9.91289 -118.42567 73.95610,
   -8.39371 -118.21145 73.99192,
   -6.86637 -117.96903 74.10156,
   -5.18152 -117.66276 73.96607,
   -0.58419 -116.27781 73.99015,
   0.86004 -115.57501 73.99023,
   2.22519 -114.73431 73.87159,
   -13.94293 -118.84474 73.93551,
   -12.35212 -118.72087 73.91256,
   -10.75330 -118.53717 73.93699,
   -9.16338 -118.32266 73.95219,
   1.60361 -115.13009 74.01158,
   3.01616 -114.15729 74.02801,
   -14.81492 -118.87434 73.93742,
   -13.19443 -118.79519 73.93938,
   3.76057 -113.46238 74.03168,
   -17.27344 -118.86115 73.81205,
   -15.74445 -118.87960 73.93129,
   4.27576 -112.68506 74.02493,
   -19.90164 -118.77008 73.93418,
   -18.22236 -118.82629 73.93426,
   -16.52918 -118.87090 73.93714,
   4.49459 -111.83194 74.08058,
   -20.70430 -118.74054 73.93963,
   -19.17944 -118.79511 73.93480,
   4.40670 -111.23107 73.72233,
   4.43990 -111.23309 74.44927,
   -23.29616 -118.62854 73.93355,
   -21.62008 -118.70467 73.92560,
   4.19207 -110.75073 74.08299,
   -24.09018 -118.58723 73.94700,
   -22.58591 -118.66265 73.93352,
   3.60634 -110.21961 74.09340,
   -25.00505 -118.53795 73.93080,
   2.79037 -109.71682 74.07569,
   -27.34010 -118.35110 73.93208,
   -25.94754 -118.47122 74.05980,
   1.99800 -109.36033 74.10828,
   -28.35210 -118.22635 73.90431,
   -26.69683 -118.41434 73.93136,
   -29.32199 -118.07153 73.93137,
   1.06989 -108.92610 74.09011,
   -30.29082 -117.88419 73.92038,
   0.26797 -108.52991 74.18396,
   -31.28905 -117.65946 73.89893,
   -0.57188 -108.06180 74.11458,
   -32.23220 -117.42976 73.91514,
   -1.30046 -107.59659 74.14471,
   -33.23569 -117.16039 73.95138,
   -34.10103 -116.90742 73.97820,
   -2.10122 -107.00818 74.11873,
   -35.01906 -116.51924 74.13760,
   -2.74119 -106.46136 74.17269,
   -35.89461 -115.96992 73.96561,
   -3.40428 -105.84211 73.95272,
   -36.42613 -115.39650 73.88218,
   -4.08139 -105.05797 74.13797,
   -36.75691 -114.55617 73.83637,
   -4.67456 -104.29686 74.15934,
   -36.74995 -113.62764 73.97256,
   -5.28160 -103.42067 74.11157,
   -36.49869 -112.96895 73.86508,
   -35.66280 -111.87930 74.02412,
   -36.09920 -112.36257 74.01169,
   -34.95506 -111.28333 74.02509,
   -5.77227 -102.60547 74.17164,
   -34.10348 -110.65100 74.04665,
   -32.73998 -109.67785 74.05393,
   -33.29758 -110.07673 74.04828,
   -32.10197 -109.20585 74.06219,
   -6.27310 -101.67441 74.36129,
   -31.35455 -108.66079 74.06993,
   -30.02477 -107.61781 74.08669,
   -6.60229 -101.04941 74.21185,
   -30.54697 -108.04214 74.07963,
   -29.49853 -107.16366 74.09380,
   -28.79994 -106.51080 74.10306,
   -7.12496 -100.01970 74.23069,
   -28.10952 -105.78739 74.11361,
   -27.48219 -105.04431 74.12625,
   -7.59600 -99.07931 74.27467,
   -26.89942 -104.26160 74.13667,
   -26.35860 -103.43696 74.13513,
   -8.18487 -97.96640 74.23218,
   -25.87912 -102.63453 74.27706,
   -8.54984 -97.29545 74.16858,
   -25.37047 -101.65311 74.17989,
   -9.04231 -96.40079 74.28083,
   -25.06384 -100.98056 74.19098,
   -24.70807 -100.12944 74.21180,
   -9.61766 -95.43343 74.26953,
   -24.36286 -99.24231 74.28373,
   -10.06839 -94.68814 74.28716,
   -24.06168 -98.39925 74.22700,
   -10.62797 -93.83208 74.30848,
   -23.76094 -97.56322 74.17645,
   -23.40859 -96.67634 74.23872,
   -11.23446 -92.98962 74.31400,
   -22.97692 -95.70363 74.26337,
   -11.72893 -92.37991 74.20750,
   -22.62772 -94.98861 74.27587,
   -12.40840 -91.68124 74.36983,
   -22.26071 -94.32266 74.29002,
   -13.23774 -91.05556 74.36431,
   -21.71824 -93.49286 74.30332,
   -14.37332 -90.50229 74.35466,
   -21.04282 -92.63033 74.31364,
   -15.04333 -90.32864 74.28058,
   -13.94597 -90.67019 74.36034,
   -20.42425 -91.97057 74.32281,
   -19.27471 -91.08328 74.34171,
   -17.72707 -90.40139 74.35176,
   -16.06431 -90.20815 74.35674,
   -19.88519 -91.51069 74.33053,
   -18.47362 -90.65863 74.32789,
   -16.96785 -90.24602 74.37738,
   -2.85680 -117.06781 74.78637,
   -1.34291 -116.56054 74.79313,
   -8.37391 -118.18128 74.76486,
   -6.61885 -117.90631 74.77037,
   -5.20254 -117.63852 74.78649,
   -3.59856 -117.27132 74.75051,
   -2.08831 -116.82527 74.84725,
   -0.58620 -116.25085 74.80624,
   0.87586 -115.53575 74.81472,
   -10.78499 -118.51317 74.75819,
   -9.18822 -118.29853 74.76929,
   -7.56495 -118.05898 74.76382,
   -5.98191 -117.79212 74.77263,
   -4.40899 -117.46661 74.77969,
   0.20077 -115.89482 74.80735,
   1.57243 -115.13822 74.83197,
   -13.15233 -118.76316 74.77782,
   -11.63935 -118.61652 74.74289,
   -10.15291 -118.43134 74.76009,
   2.37223 -114.65041 74.78395,
   3.56229 -113.62913 74.84267,
   -15.51334 -118.84933 74.74769,
   -14.00312 -118.81685 74.74018,
   -12.39748 -118.69768 74.75273,
   3.00392 -114.14926 74.83571,
   4.12435 -112.93058 74.85294,
   -16.50238 -118.83516 74.75994,
   -14.85771 -118.84443 74.74714,
   4.46410 -112.15263 74.95796,
   -18.97515 -118.76915 74.61495,
   -17.44739 -118.81108 74.72770,
   -19.91326 -118.72923 74.74605,
   -18.23431 -118.78642 74.74684,
   4.51228 -111.44540 74.89987,
   -22.36120 -118.63649 74.62272,
   -20.83273 -118.68850 74.87277,
   4.33259 -110.87803 75.07056,
   -23.30229 -118.58724 74.74731,
   -21.61351 -118.66277 74.74415,
   4.01444 -110.57207 74.91510,
   -25.71148 -118.45299 74.74316,
   -24.24229 -118.53646 74.85199,
   3.28502 -109.99946 74.88519,
   -26.70235 -118.37776 74.74917,
   -25.01467 -118.49702 74.74366,
   2.41465 -109.51651 74.96407,
   -27.70574 -118.27974 74.70704,
   1.53160 -109.10947 74.89066,
   -30.00362 -117.91488 74.74420,
   -28.64077 -118.15539 74.74433,
   0.71317 -108.72346 74.89187,
   -30.90247 -117.71893 74.74881,
   -29.32437 -118.04342 74.74420,
   -0.14164 -108.25818 74.91796,
   -31.91930 -117.46738 74.75670,
   -32.88007 -117.20863 74.76414,
   -0.91450 -107.77339 75.07525,
   -33.79876 -116.93364 74.77093,
   -1.69587 -107.23797 74.92802,
   -34.71580 -116.58283 74.77063,
   -2.36961 -106.69917 74.94500,
   -35.60068 -116.08313 74.76005,
   -36.12529 -115.66115 74.74624,
   -3.15966 -105.96542 74.96526,
   -3.62180 -105.47671 74.96025,
   -36.55836 -114.95268 74.73560,
   -4.39799 -104.54937 74.95637,
   -36.74456 -113.99182 74.59372,
   -4.84812 -103.95529 74.78617,
   -36.56247 -113.20753 74.77587,
   -36.10112 -112.44878 74.81618,
   -5.42053 -103.04799 74.98038,
   -35.45430 -111.76767 74.84234,
   -34.33139 -110.82416 74.84885,
   -34.84596 -111.22189 74.84359,
   -33.49010 -110.21222 74.85206,
   -6.00428 -102.05159 74.98267,
   -32.71444 -109.67928 74.86651,
   -31.35517 -108.68937 74.87875,
   -31.92256 -109.11219 74.87232,
   -30.72610 -108.20353 74.88701,
   -6.46753 -101.13493 75.22039,
   -30.00983 -107.63690 74.89726,
   -6.78061 -100.52759 75.03482,
   -29.30442 -107.03154 74.89235,
   -28.61862 -106.37543 74.91625,
   -27.70331 -105.37142 74.93231,
   -7.29651 -99.49962 75.04621,
   -28.08028 -105.80442 74.92537,
   -27.15609 -104.68150 74.94230,
   -7.76840 -98.55821 75.10057,
   -26.73775 -104.09534 74.95052,
   -26.18777 -103.23866 74.96264,
   -8.39261 -97.39716 75.05529,
   -25.63632 -102.27011 74.95037,
   -8.71070 -96.84171 74.89209,
   -25.20662 -101.42657 75.00342,
   -24.82870 -100.58453 75.03684,
   -9.26000 -95.86058 75.05196,
   -24.48749 -99.73030 75.01664,
   -9.82986 -94.91447 75.08985,
   -24.15909 -98.85811 75.05131,
   -10.22413 -94.30145 74.93256,
   -23.84867 -97.99843 75.03085,
   -23.52106 -97.13041 75.05596,
   -10.84429 -93.37981 75.06782,
   -23.17392 -96.24952 74.89910,
   -11.53252 -92.49492 75.13042,
   -22.78691 -95.42728 75.08344,
   -11.96648 -91.98753 75.19734,
   -22.35550 -94.60326 75.08858,
   -21.83086 -93.75486 75.09916,
   -12.79852 -91.26903 75.30340,
   -21.23461 -92.93610 75.11549,
   -13.49908 -90.82913 75.17120,
   -20.59910 -92.20195 75.11931,
   -14.37578 -90.45629 75.16821,
   -19.88156 -91.53767 75.13990,
   -18.47936 -90.66443 75.15478,
   -16.90926 -90.21706 75.16384,
   -15.28726 -90.24601 75.14068,
   -19.05116 -90.95706 75.14975,
   -17.73264 -90.39575 75.16176,
   -16.09797 -90.18255 75.16093,
   -7.58550 -118.03275 75.57723,
   -5.95930 -117.75945 75.59148,
   -4.42641 -117.44150 75.59551,
   -2.87039 -117.04093 75.59699,
   -1.35536 -116.53405 75.60390,
   0.10280 -115.90700 75.47079,
   -9.87502 -118.37085 75.44180,
   -8.33205 -118.14579 75.59601,
   -6.77136 -117.89999 75.58107,
   -5.20605 -117.61099 75.58657,
   -3.64196 -117.25171 75.59333,
   -2.10645 -116.80261 75.60015,
   -0.60825 -116.22851 75.61071,
   0.89691 -115.49525 75.67557,
   2.14186 -114.76386 75.63709,
   -14.03052 -118.78801 75.55626,
   -12.42561 -118.67362 75.56167,
   -10.78271 -118.48663 75.56227,
   -9.18855 -118.27055 75.57291,
   1.58472 -115.10081 75.63190,
   2.99479 -114.15699 75.64866,
   -14.85354 -118.81326 75.51072,
   -13.29941 -118.74215 75.72169,
   -11.60311 -118.58579 75.56600,
   3.74579 -113.48704 75.65056,
   -17.20473 -118.78151 75.55804,
   -15.81588 -118.80833 75.62046,
   4.27825 -112.72330 75.64376,
   -18.19925 -118.74807 75.58105,
   -16.56254 -118.79845 75.55848,
   4.54671 -111.74011 75.70885,
   -20.64029 -118.66092 75.55468,
   -19.13696 -118.71672 75.54111,
   4.47832 -111.14849 75.71685,
   -21.59467 -118.62177 75.56757,
   -19.93486 -118.68731 75.55505,
   4.17726 -110.64913 75.72658,
   -24.00393 -118.51175 75.55441,
   -22.52960 -118.58333 75.53606,
   3.54787 -110.09292 75.70067,
   -24.98242 -118.45934 75.57059,
   -23.33040 -118.54432 75.55455,
   2.79922 -109.67291 75.70037,
   -27.30180 -118.28792 75.55306,
   -25.92422 -118.40290 75.54867,
   1.89061 -109.22684 75.69683,
   -28.41413 -118.15409 75.59856,
   -26.72977 -118.33955 75.55245,
   -29.33070 -118.01501 75.56116,
   1.12078 -108.88365 75.71117,
   -30.27627 -117.83531 75.54486,
   0.29284 -108.45586 75.71219,
   -31.25056 -117.61386 75.54264,
   -0.51451 -107.97801 75.74406,
   -32.20104 -117.37497 75.55057,
   -1.27654 -107.46990 75.73366,
   -33.17355 -117.10378 75.57344,
   -34.10724 -116.80153 75.55724,
   -2.04003 -106.87036 75.91039,
   -34.99609 -116.41333 75.57080,
   -2.68909 -106.32210 75.75145,
   -35.77981 -115.89146 75.54931,
   -36.27661 -115.34409 75.57031,
   -3.43294 -105.55708 75.94751,
   -4.01273 -104.92098 75.72635,
   -36.60603 -114.51383 75.59438,
   -36.62482 -113.72813 75.59820,
   -4.65278 -104.08861 75.78281,
   -5.05699 -103.48675 75.79806,
   -36.39301 -113.01560 75.60607,
   -35.63133 -111.95054 75.64173,
   -36.05108 -112.44291 75.62786,
   -34.87280 -111.28415 75.64843,
   -5.59174 -102.60928 75.84305,
   -34.06184 -110.67215 75.60023,
   -32.73577 -109.72669 75.67321,
   -33.28639 -110.11998 75.66768,
   -32.08796 -109.24727 75.68318,
   -6.19999 -101.53114 75.80892,
   -31.34062 -108.70491 75.69008,
   -30.01505 -107.67418 75.70571,
   -30.53561 -108.09282 75.69874,
   -29.45948 -107.19909 75.71327,
   -6.64697 -100.60922 76.05044,
   -28.76674 -106.55948 75.72060,
   -6.96000 -99.99454 75.84297,
   -28.07315 -105.84283 75.73544,
   -27.44114 -105.10416 75.74909,
   -7.46815 -98.97487 75.86362,
   -26.83546 -104.30524 75.75968,
   -26.30089 -103.50687 75.75652,
   -7.93574 -98.04703 75.93022,
   -25.80283 -102.67501 75.77257,
   -25.29405 -101.73160 75.79867,
   -8.54494 -96.93086 75.88589,
   -24.96554 -101.03535 75.81071,
   -8.89712 -96.32511 75.73913,
   -24.60219 -100.18658 75.82654,
   -9.43662 -95.38323 75.88696,
   -24.27246 -99.33586 75.82195,
   -23.94864 -98.46081 75.84590,
   -10.05466 -94.39376 75.90689,
   -10.44460 -93.80132 75.78962,
   -23.66437 -97.65052 75.73344,
   -23.29468 -96.72886 75.87631,
   -11.06509 -92.92923 75.95244,
   -22.92892 -95.86054 75.82861,
   -22.53437 -95.04643 75.89412,
   -11.71487 -92.14457 76.08757,
   -12.32879 -91.56422 75.96981,
   -22.20926 -94.42694 75.90773,
   -13.06598 -91.01730 75.97049,
   -21.65442 -93.55607 75.92242,
   -20.99789 -92.69353 75.93305,
   -19.87786 -91.56658 75.94966,
   -14.97743 -90.26093 75.97090,
   -13.75540 -90.64328 75.97753,
   -20.38117 -92.01605 75.94221,
   -19.27772 -91.12452 75.95481,
   -16.02630 -90.15538 75.91594,
   -14.39467 -90.40587 75.97391,
   -18.47876 -90.67401 75.93511,
   -16.96376 -90.21691 75.98020,
   -17.73528 -90.39450 75.97163,
   -6.80143 -117.87581 76.39028,
   -5.22565 -117.58678 76.41411,
   -3.65851 -117.22619 76.40539,
   -2.11761 -116.77508 76.41251,
   -0.60301 -116.19735 76.42645,
   0.85283 -115.49429 76.43516,
   -10.80890 -118.46284 76.37869,
   -9.22459 -118.24894 76.37825,
   -7.62868 -118.01018 76.41537,
   -6.06280 -117.74122 76.53871,
   -4.43394 -117.41416 76.40032,
   -2.88224 -117.01377 76.40699,
   -1.36796 -116.50808 76.41358,
   0.14223 -115.86593 76.40688,
   1.59533 -115.07746 76.45464,
   -13.15136 -118.70871 76.36974,
   -11.56288 -118.55453 76.39277,
   -10.07980 -118.36809 76.36098,
   -8.39929 -118.12835 76.38559,
   2.35029 -114.63328 76.41236,
   3.54615 -113.64670 76.46210,
   -15.73206 -118.77534 76.36862,
   -14.06455 -118.75873 76.36060,
   -12.42157 -118.64617 76.37322,
   2.98665 -114.14544 76.45544,
   4.12535 -112.95989 76.47230,
   -16.54084 -118.76147 76.37886,
   -15.06233 -118.77823 76.36835,
   4.49829 -112.14833 76.49219,
   -19.11013 -118.67593 76.36677,
   -17.44165 -118.73159 76.40666,
   4.57628 -111.47123 76.52127,
   -19.93310 -118.64825 76.33276,
   -18.46380 -118.69906 76.36756,
   -22.30114 -118.55047 76.36523,
   -20.88448 -118.60749 76.41309,
   4.37216 -110.85079 76.53529,
   -23.33508 -118.50566 76.32380,
   -21.64849 -118.57836 76.36528,
   4.03622 -110.51501 76.52461,
   -25.89880 -118.36753 76.36431,
   -24.28296 -118.45648 76.41422,
   3.32286 -109.97461 76.55954,
   -26.69158 -118.30869 76.35014,
   -25.24565 -118.40830 76.36478,
   2.40320 -109.46346 76.48515,
   -27.62635 -118.22380 76.35270,
   1.56992 -109.07230 76.51639,
   -30.00136 -117.86318 76.36470,
   -28.57915 -118.10243 76.47078,
   0.73073 -108.66147 76.38170,
   -30.86768 -117.67566 76.36909,
   -29.34982 -117.98388 76.36472,
   -31.89103 -117.41666 76.37763,
   -0.07639 -108.19553 76.53925,
   -32.87748 -117.13666 76.38546,
   -0.88370 -107.67623 76.53185,
   -33.78623 -116.84563 76.39183,
   -1.60583 -107.15008 76.56695,
   -34.68714 -116.47851 76.39119,
   -2.31341 -106.57117 76.54870,
   -35.37652 -116.11197 76.38412,
   -2.97803 -105.94262 76.59804,
   -35.99842 -115.55304 76.48982,
   -3.63910 -105.24360 76.57979,
   -36.40628 -114.92555 76.36868,
   -36.56756 -114.17541 76.39455,
   -4.23756 -104.51940 76.58075,
   -36.44831 -113.26440 76.39977,
   -4.80219 -103.74678 76.59549,
   -36.03557 -112.50085 76.43434,
   -5.27865 -103.00533 76.60055,
   -35.42427 -111.83046 76.45931,
   -34.32309 -110.88112 76.46775,
   -34.83346 -111.28539 76.46215,
   -33.56191 -110.33020 76.46514,
   -5.79993 -102.09414 76.67235,
   -32.69875 -109.72040 76.48849,
   -31.34870 -108.73981 76.49792,
   -31.91092 -109.15684 76.49159,
   -30.71451 -108.25272 76.50783,
   -6.38197 -101.01395 76.63435,
   -29.98879 -107.68329 76.51674,
   -29.27296 -107.06950 76.36458,
   -28.06649 -105.88351 76.54423,
   -6.81549 -100.09473 76.85281,
   -28.60202 -106.44462 76.53518,
   -27.66532 -105.42719 76.55162,
   -7.12400 -99.47655 76.67638,
   -26.96457 -104.54742 76.56379,
   -26.53780 -103.94531 76.57246,
   -7.64261 -98.44499 76.67839,
   -26.13756 -103.32525 76.58108,
   -8.12655 -97.50066 76.74638,
   -25.57966 -102.35880 76.48508,
   -25.11732 -101.48831 76.63275,
   -8.67321 -96.51617 76.69438,
   -24.74326 -100.66862 76.61349,
   -9.00769 -95.91333 76.71453,
   -24.37944 -99.78937 76.63618,
   -9.60804 -94.93067 76.68357,
   -24.08624 -98.98257 76.51482,
   -23.73190 -98.05493 76.66956,
   -10.22815 -93.96544 76.70914,
   -23.41564 -97.20007 76.65123,
   -10.57818 -93.41602 76.75510,
   -23.06604 -96.33390 76.68678,
   -11.32328 -92.48399 76.76148,
   -22.68244 -95.47494 76.68015,
   -11.94019 -91.82014 76.76809,
   -22.25604 -94.64496 76.71411,
   -21.76365 -93.81900 76.72389,
   -12.62403 -91.24001 76.81343,
   -21.19896 -93.01562 76.73674,
   -13.45015 -90.73417 76.80383,
   -20.55892 -92.25595 76.74260,
   -14.32875 -90.38186 76.79400,
   -19.86396 -91.58695 76.75926,
   -18.48455 -90.68373 76.77416,
   -16.97166 -90.20598 76.78570,
   -15.36641 -90.16732 76.75394,
   -19.06770 -90.99965 76.76910,
   -17.73832 -90.39434 76.77660,
   -16.29921 -90.13054 76.78323,
   -7.61182 -117.97963 77.19828,
   -6.01944 -117.70865 77.20302,
   -4.45691 -117.39072 77.21596,
   -2.89683 -116.98770 77.21940,
   -1.37906 -116.48143 77.22656,
   0.03847 -115.87605 77.23694,
   -10.01689 -118.33159 77.19142,
   -8.41986 -118.10379 77.19972,
   -6.80533 -117.84761 77.20832,
   -5.41137 -117.59354 77.20608,
   -3.66710 -117.19883 77.21406,
   -2.13167 -116.74930 77.22073,
   -0.63244 -116.17883 77.23127,
   0.86971 -115.45830 77.24071,
   2.10652 -114.75147 77.25712,
   -14.05891 -118.72874 77.17730,
   -12.45955 -118.62279 77.18678,
   -10.85827 -118.44132 77.22857,
   -9.39516 -118.24567 77.19331,
   1.56374 -115.06883 77.25219,
   2.97364 -114.15686 77.27008,
   -14.83942 -118.74582 77.20359,
   -13.27045 -118.68889 77.19759,
   -11.62638 -118.53586 77.18636,
   3.73283 -113.51310 77.26968,
   -17.43843 -118.69424 77.17868,
   -15.77494 -118.74091 77.17082,
   4.28939 -112.76419 77.25689,
   -18.24020 -118.66813 77.18103,
   -16.73587 -118.71659 77.17930,
   4.59565 -111.81003 77.33342,
   -20.81589 -118.57123 77.17571,
   -19.18341 -118.63437 77.15713,
   4.55768 -111.23099 77.33748,
   -21.62159 -118.53750 77.19265,
   -20.12274 -118.59838 77.17596,
   4.22629 -110.62542 77.34912,
   -24.21405 -118.42184 77.17540,
   -22.57094 -118.49878 77.15688,
   3.60216 -110.08922 77.31839,
   -25.02069 -118.37836 77.19197,
   -23.54824 -118.45421 77.17562,
   2.80438 -109.63944 77.12729,
   -27.63098 -118.18975 77.17498,
   -25.95296 -118.32656 77.16253,
   2.00919 -109.25553 77.31693,
   -28.35147 -118.10543 77.17553,
   -26.94339 -118.25514 77.17381,
   -29.25062 -117.97328 77.19524,
   1.15179 -108.83306 77.35157,
   -30.25051 -117.79033 77.16977,
   0.35815 -108.40582 77.34582,
   -31.21593 -117.57093 77.18003,
   -0.44869 -107.91710 77.22253,
   -32.19389 -117.31565 77.19011,
   -33.12251 -117.04792 77.20261,
   -1.19567 -107.38757 77.35531,
   -34.06259 -116.72227 77.20510,
   -2.00003 -106.75120 77.36484,
   -34.94472 -116.30774 77.20364,
   -2.56327 -106.25064 77.38149,
   -35.67184 -115.79232 77.18272,
   -36.19347 -115.15509 77.17427,
   -3.38325 -105.42258 77.37961,
   -3.82576 -104.91048 77.42562,
   -36.42370 -114.61172 77.12039,
   -36.46446 -113.64026 77.21770,
   -4.48582 -104.07111 77.39123,
   -36.00229 -112.51950 77.24432,
   -4.99894 -103.33244 77.34194,
   -36.24592 -112.91087 77.22444,
   -35.59431 -112.01034 77.25968,
   -34.85250 -111.33463 77.26799,
   -5.48240 -102.52174 77.42292,
   -34.09405 -110.76399 77.28122,
   -32.73067 -109.77682 77.29244,
   -33.26917 -110.16161 77.28703,
   -32.07283 -109.28869 77.30334,
   -5.97374 -101.61224 77.50406,
   -31.32706 -108.74951 77.31037,
   -30.00562 -107.73011 77.32475,
   -30.52458 -108.14365 77.31785,
   -29.38548 -107.20323 77.35491,
   -6.56784 -100.47284 77.45098,
   -28.73143 -106.60646 77.33982,
   -28.03658 -105.89722 77.35709,
   -6.98038 -99.57677 77.65615,
   -27.40851 -105.17061 77.37270,
   -7.29463 -98.94638 77.48869,
   -26.78668 -104.36434 77.38180,
   -26.24807 -103.58029 77.38564,
   -7.81879 -97.91357 77.50103,
   -25.73283 -102.74208 77.39749,
   -25.24018 -101.86001 77.50393,
   -8.31435 -96.96656 77.56724,
   -24.86840 -101.08990 77.43030,
   -8.84736 -95.99442 77.67894,
   -24.53934 -100.31445 77.31646,
   -9.22644 -95.37226 77.51561,
   -24.15677 -99.38521 77.45718,
   -23.83859 -98.52952 77.47068,
   -9.81442 -94.42205 77.56761,
   -23.51695 -97.65394 77.47845,
   -10.41611 -93.50084 77.71657,
   -23.19824 -96.81008 77.44934,
   -10.84703 -92.92142 77.56023,
   -22.80772 -95.89333 77.49147,
   -22.39385 -95.02932 77.51406,
   -11.60173 -92.06030 77.56401,
   -21.88019 -94.11098 77.53234,
   -12.20531 -91.48182 77.61503,
   -21.46301 -93.44742 77.54370,
   -12.98164 -90.93067 77.59138,
   -20.96929 -92.77185 77.55240,
   -19.86936 -91.62494 77.56873,
   -15.27733 -90.14569 77.59121,
   -13.66102 -90.56485 77.73394,
   -20.34975 -92.07182 77.56129,
   -19.26650 -91.16195 77.61877,
   -16.04913 -90.10407 77.49303,
   -14.59226 -90.26720 77.59267,
   -18.49872 -90.70029 77.55513,
   -16.98226 -90.19585 77.59800,
   -17.74217 -90.39181 77.59120,
   -6.82606 -117.82314 78.01077,
   -5.15585 -117.52154 77.87995,
   -3.68440 -117.17449 78.02853,
   -2.14218 -116.72244 78.03658,
   -0.71654 -116.18766 78.05160,
   -10.83297 -118.41346 77.99928,
   -9.10575 -118.18102 77.89848,
   -7.57013 -117.94402 78.02636,
   -6.02152 -117.68158 78.00225,
   -4.45848 -117.36339 78.02105,
   -2.90726 -116.96110 78.02765,
   -1.39234 -116.45715 78.03411,
   0.09137 -115.82898 78.03352,
   1.52759 -115.07467 78.08273,
   -13.25002 -118.66048 77.98946,
   -11.64619 -118.51241 78.00547,
   -10.01157 -118.30475 77.99840,
   -8.42461 -118.07668 78.00641,
   0.83018 -115.45365 78.05558,
   2.28628 -114.63884 78.04167,
   3.53449 -113.66344 78.08162,
   -14.06897 -118.69812 77.98792,
   -12.60900 -118.61239 77.99283,
   2.96995 -114.14137 78.07527,
   4.13259 -112.99094 78.09149,
   -16.50743 -118.69535 77.85827,
   -15.01131 -118.70726 78.08909,
   4.53360 -112.18354 78.11233,
   -19.14434 -118.59358 77.98784,
   -17.46376 -118.65605 77.98636,
   -15.76521 -118.70543 77.99002,
   4.63518 -111.50499 78.14218,
   -19.93483 -118.56359 78.00354,
   -18.40397 -118.61429 78.12540,
   -22.53271 -118.45772 77.98633,
   -20.85889 -118.52866 77.97744,
   4.43485 -110.84042 78.16052,
   -23.32345 -118.42145 77.99859,
   -21.83070 -118.48844 77.98644,
   4.06649 -110.45046 78.14377,
   -25.93189 -118.28922 77.98535,
   -24.24708 -118.38028 77.98011,
   3.26525 -109.86484 78.11055,
   -26.70904 -118.24179 77.82818,
   -25.17202 -118.32857 78.13031,
   2.50208 -109.48086 78.11018,
   -27.62559 -118.15771 77.98438,
   1.63486 -109.05307 78.14903,
   -28.61323 -118.04264 78.02410,
   0.78515 -108.60625 78.14997,
   -30.72873 -117.66167 77.98849,
   -29.66710 -117.87533 77.98479,
   -30.25136 -117.76182 77.98571,
   -0.07774 -108.08718 78.17471,
   -31.46056 -117.49576 77.99608,
   -0.79534 -107.61043 78.15607,
   -32.42064 -117.24310 78.00549,
   -1.50694 -107.07217 78.21130,
   -33.44408 -116.92392 78.01446,
   -34.34595 -116.58092 78.01777,
   -2.22225 -106.47360 78.17207,
   -35.24634 -116.05650 78.00633,
   -2.88383 -105.84238 78.17192,
   -35.93665 -115.39184 77.97448,
   -36.26841 -114.90196 77.62133,
   -3.59591 -105.05150 78.37246,
   -36.32818 -114.50035 77.98453,
   -4.15736 -104.39454 78.15675,
   -36.31792 -113.32099 78.01899,
   -4.76835 -103.55142 78.18819,
   -35.96664 -112.55700 78.05281,
   -5.12926 -102.97609 78.22426,
   -35.39481 -111.88986 78.07317,
   -34.30774 -110.92325 78.08706,
   -34.82606 -111.34505 78.08096,
   -33.48047 -110.31732 78.08819,
   -5.69200 -102.00085 78.24377,
   -32.63109 -109.71902 78.10877,
   -31.34253 -108.78987 78.11709,
   -31.89677 -109.19788 78.11094,
   -30.70404 -108.30247 78.12529,
   -6.16742 -101.07733 78.31291,
   -29.96785 -107.72922 78.13614,
   -29.19541 -107.07553 78.14531,
   -28.16316 -106.07704 78.16115,
   -6.73748 -99.94657 78.26815,
   -28.68851 -106.60572 78.15283,
   -27.62535 -105.48193 78.17090,
   -26.92659 -104.61516 78.18262,
   -7.14410 -99.05367 78.46607,
   -26.41359 -103.90247 78.19281,
   -7.46482 -98.41901 78.29247,
   -25.95212 -103.19478 78.20281,
   -8.07355 -97.24866 78.31734,
   -25.55826 -102.53047 78.21400,
   -25.01147 -101.49605 78.11688,
   -8.53760 -96.39545 78.32163,
   -24.63432 -100.70955 78.24824,
   -24.28302 -99.86993 78.23963,
   -8.99105 -95.60027 78.32829,
   -9.43860 -94.85150 78.34522,
   -23.94028 -98.98642 78.26768,
   -23.63621 -98.14403 78.22029,
   -10.03941 -93.92539 78.34523,
   -23.30342 -97.25929 78.27310,
   -22.95852 -96.39249 78.30637,
   -10.59148 -93.13393 78.36213,
   -11.27568 -92.31178 78.30753,
   -22.58043 -95.51480 78.19533,
   -22.19202 -94.75035 78.34010,
   -11.84070 -91.71360 78.38988,
   -21.69498 -93.88926 78.34968,
   -12.56561 -91.13402 78.37956,
   -21.15580 -93.09034 78.35747,
   -13.29331 -90.69142 78.43984,
   -20.50318 -92.29564 78.36375,
   -14.29669 -90.31029 78.34453,
   -19.83836 -91.63377 78.37989,
   -18.49034 -90.70373 78.39363,
   -15.30112 -90.11063 78.39755,
   -19.08503 -91.04605 78.38841,
   -17.74922 -90.39296 78.39979,
   -16.23291 -90.08339 78.44784,
   -16.99198 -90.18589 78.40742,
   -6.04451 -117.65562 78.82363,
   -4.36443 -117.31673 78.69798,
   -2.92335 -116.93650 78.84233,
   -1.40188 -116.43175 78.84868,
   0.08412 -115.80215 78.85826,
   -10.04181 -118.28154 78.81220,
   -8.46176 -118.05538 78.82196,
   -6.86340 -117.80032 78.84787,
   -5.24952 -117.50103 78.82576,
   -3.69158 -117.14818 78.83485,
   -2.15627 -116.69788 78.84136,
   -0.55650 -116.09125 78.96117,
   0.79362 -115.45318 78.87614,
   2.27557 -114.62658 78.87877,
   -12.34167 -118.56393 78.68484,
   -10.81879 -118.38558 78.81892,
   -9.29186 -118.17648 78.81800,
   -7.63723 -117.92761 78.81911,
   1.75752 -114.93326 78.87435,
   2.95458 -114.15986 78.89196,
   -14.76646 -118.68110 78.79961,
   -13.26067 -118.63127 78.81290,
   -11.64976 -118.48686 78.80681,
   3.72115 -113.54015 78.88893,
   -15.74893 -118.67039 78.80904,
   -14.08840 -118.66968 78.79856,
   4.30217 -112.80265 78.87030,
   -18.16417 -118.59138 78.79927,
   -16.68728 -118.64463 78.76598,
   4.64273 -111.82252 78.95605,
   -19.15053 -118.55289 78.80155,
   -17.47232 -118.61646 78.79989,
   4.61948 -111.22970 78.95887,
   -21.59863 -118.46305 78.66071,
   -20.07978 -118.51092 78.92475,
   4.08457 -110.40007 78.95455,
   -22.54363 -118.41595 78.79866,
   -20.85090 -118.48672 78.79684,
   3.61936 -110.04745 78.93844,
   4.30402 -110.58750 78.96981,
   -24.97424 -118.30310 78.79651,
   -23.48230 -118.36912 78.92533,
   2.83344 -109.59467 78.92898,
   -25.92990 -118.25189 78.80205,
   -24.24800 -118.33882 78.79640,
   -28.34004 -118.04545 78.79640,
   -26.85107 -118.19508 78.76283,
   2.04951 -109.22356 78.93780,
   -29.32706 -117.90478 78.80536,
   -27.66253 -118.11952 78.79603,
   1.23843 -108.81328 79.02545,
   -30.23812 -117.73779 78.79404,
   0.43417 -108.36257 78.96686,
   -31.18265 -117.52381 78.81427,
   -0.36603 -107.84699 78.97553,
   -32.13098 -117.27222 78.81315,
   -33.09700 -116.97513 78.83738,
   -1.08136 -107.32542 79.06259,
   -34.01057 -116.64090 78.82549,
   -1.83639 -106.72331 78.98413,
   -34.87370 -116.20529 78.84205,
   -2.44945 -106.19364 78.80062,
   -35.58280 -115.66886 78.75708,
   -3.15308 -105.45870 78.98295,
   -36.08787 -114.90560 78.78285,
   -3.79624 -104.72266 79.01700,
   -36.29976 -113.75808 78.83782,
   -4.37444 -103.97600 79.02329,
   -35.93880 -112.60304 78.86014,
   -36.13755 -112.95401 78.84094,
   -35.51938 -112.03083 79.01028,
   -4.97206 -103.07051 79.24719,
   -34.83572 -111.38181 78.88851,
   -5.31865 -102.51527 79.04828,
   -34.08765 -110.80637 78.90143,
   -32.90028 -109.92516 78.91073,
   -33.44010 -110.31663 78.90518,
   -32.06440 -109.32593 78.92344,
   -5.88457 -101.48169 79.06536,
   -31.31362 -108.79302 78.93096,
   -29.99551 -107.78683 78.94375,
   -30.51216 -108.19435 78.93696,
   -29.36427 -107.25467 78.96892,
   -6.33560 -100.56766 79.12326,
   -28.68491 -106.64156 78.96165,
   -27.96769 -105.91545 78.97962,
   -6.90070 -99.42283 79.08089,
   -27.37719 -105.23898 78.99729,
   -26.72897 -104.40890 79.00395,
   -7.31196 -98.51704 79.29416,
   -26.18940 -103.63823 79.00450,
   -7.63725 -97.88278 79.13148,
   -25.68445 -102.84098 79.01811,
   -25.16597 -101.92625 79.02790,
   -8.21979 -96.80237 79.06621,
   -24.81769 -101.22767 78.99901,
   -8.74299 -95.85652 79.13374,
   -24.39532 -100.30393 79.05978,
   -9.12868 -95.22906 78.94047,
   -24.05932 -99.46514 79.03436,
   -23.73023 -98.59697 79.07408,
   -9.73210 -94.24785 79.09127,
   -23.40465 -97.71517 79.09746,
   -10.32976 -93.36065 79.17121,
   -23.07445 -96.84737 79.12300,
   -10.78354 -92.75919 79.03936,
   -22.72513 -95.99351 79.11948,
   -22.36899 -95.20424 79.06620,
   -11.46014 -91.97873 79.20215,
   -21.82841 -94.22075 79.14983,
   -12.07608 -91.43259 79.03151,
   -21.24810 -93.31276 79.16515,
   -12.94333 -90.81279 79.36760,
   -20.82054 -92.72105 79.17297,
   -19.85751 -91.68848 79.18764,
   -13.68034 -90.46613 79.20322,
   -20.30706 -92.12161 79.18050,
   -19.20370 -91.17071 79.20996,
   -16.06147 -90.05159 79.21496,
   -14.55810 -90.19550 79.21313,
   -18.44443 -90.69345 79.19986,
   -16.98774 -90.17286 79.21508,
   -15.31095 -90.07823 79.21253,
   -17.74933 -90.39099 79.21032,
   -6.85113 -117.77029 79.63140,
   -5.26854 -117.47517 79.63742,
   -3.61504 -117.10332 79.51455,
   -2.16148 -116.66912 79.66037,
   -0.84485 -116.18290 79.66057,
   -9.25074 -118.14288 79.62467,
   -7.65968 -117.90352 79.63417,
   -6.04834 -117.62747 79.63107,
   -4.47820 -117.30507 79.62773,
   -2.93165 -116.91044 79.64834,
   -1.41655 -116.40643 79.65468,
   0.06941 -115.77992 79.66099,
   1.49047 -115.04963 79.71421,
   -13.27211 -118.60455 79.60938,
   -11.68593 -118.46497 79.62370,
   -10.09125 -118.26015 79.67334,
   -8.62608 -118.05195 79.62671,
   0.80797 -115.41353 79.67603,
   2.29837 -114.58848 79.71210,
   3.52483 -113.67372 79.70139,
   -14.08647 -118.63979 79.57366,
   -12.53393 -118.55288 79.60118,
   -10.85732 -118.36443 79.61997,
   2.95455 -114.13685 79.69520,
   4.13672 -113.02100 79.71078,
   -16.44582 -118.61671 79.61101,
   -14.99523 -118.64637 79.59047,
   4.56445 -112.21897 79.73197,
   -17.43338 -118.57908 79.62872,
   -15.79624 -118.63510 79.61100,
   4.68649 -111.53470 79.76218,
   -19.85531 -118.48466 79.60796,
   -18.38115 -118.54191 79.60152,
   -20.84082 -118.44515 79.61692,
   -19.17861 -118.51059 79.60890,
   4.49287 -110.81983 79.78398,
   -23.25357 -118.34318 79.60716,
   -21.75984 -118.40887 79.59362,
   4.09634 -110.37607 79.76205,
   -24.22625 -118.29963 79.61784,
   -22.56727 -118.37301 79.60737,
   3.32051 -109.84211 79.73556,
   -26.64313 -118.16844 79.60586,
   -25.15680 -118.25855 79.58986,
   2.51603 -109.42700 79.73570,
   -27.58175 -118.09872 79.53637,
   -25.96513 -118.21093 79.60642,
   1.69794 -109.02382 79.78258,
   -28.56835 -117.99217 79.59407,
   -29.58768 -117.83539 79.68213,
   0.84099 -108.55643 79.77091,
   -30.47432 -117.66826 79.60747,
   0.03026 -108.05166 79.81532,
   -31.45108 -117.43629 79.61663,
   -0.71530 -107.53595 79.78235,
   -32.41027 -117.17352 79.62624,
   -1.43526 -106.97608 79.79190,
   -33.40195 -116.84718 79.63484,
   -34.36579 -116.42341 79.72179,
   -2.16793 -106.34386 79.76946,
   -35.20140 -115.88680 79.79788,
   -2.67387 -105.85546 79.80265,
   -35.75818 -115.34209 79.60973,
   -3.46941 -104.99493 79.82466,
   -36.16245 -114.32840 79.67296,
   -3.98689 -104.37296 79.79837,
   -36.17389 -113.31206 79.66139,
   -4.59573 -103.52953 79.88224,
   -35.89005 -112.63515 79.66958,
   -5.12010 -102.72392 79.84418,
   -35.33192 -111.90621 79.69070,
   -34.29653 -110.96195 79.70684,
   -34.82183 -111.40341 79.70023,
   -33.46734 -110.35869 79.70955,
   -5.52494 -101.99850 79.86619,
   -32.64290 -109.77596 79.65653,
   -31.33611 -108.83969 79.73626,
   -31.88657 -109.24121 79.73027,
   -30.69038 -108.35143 79.74560,
   -6.06228 -100.96531 79.88184,
   -29.94547 -107.77739 79.75606,
   -28.67718 -106.67547 79.77180,
   -29.18239 -107.13778 79.76439,
   -28.13687 -106.13775 79.78030,
   -6.49194 -100.05679 79.96812,
   -27.57588 -105.52483 79.79037,
   -26.89290 -104.68740 79.80146,
   -7.06583 -98.88897 79.89772,
   -26.35529 -103.95235 79.81206,
   -25.77567 -103.07842 79.82451,
   -7.47954 -97.98496 80.11506,
   -7.83422 -97.31362 79.94575,
   -25.38588 -102.42578 79.83570,
   -24.95549 -101.63429 79.85144,
   -8.38013 -96.31693 79.92270,
   -24.56153 -100.80971 79.79549,
   -24.16836 -99.90986 79.85647,
   -8.95947 -95.31601 79.93753,
   -23.82931 -99.04711 79.88676,
   -9.33603 -94.70871 79.81060,
   -23.50704 -98.18064 79.91602,
   -9.92639 -93.78709 79.94540,
   -23.18748 -97.31311 79.91167,
   -22.81448 -96.39005 80.03809,
   -10.59240 -92.87202 79.98148,
   -11.03462 -92.30715 80.04322,
   -22.48902 -95.60502 79.93588,
   -22.09063 -94.78125 79.89802,
   -11.64782 -91.68935 79.99377,
   -21.61567 -93.94828 79.97528,
   -12.48716 -91.04005 80.01912,
   -21.08154 -93.13724 79.98280,
   -13.32834 -90.56457 80.02809,
   -20.48193 -92.37646 79.98708,
   -14.29252 -90.22483 79.90213,
   -19.81635 -91.69560 80.00022,
   -18.64537 -90.82764 80.01183,
   -15.29877 -90.04432 80.03151,
   -19.19053 -91.19105 80.00612,
   -17.75504 -90.39727 80.01957,
   -16.22632 -90.04261 80.05656,
   -17.00364 -90.16725 80.02759,
   -6.06960 -117.60307 80.44431,
   -4.49735 -117.27949 80.45179,
   -2.87336 -116.86846 80.32510,
   -1.44725 -116.38802 80.47160,
   0.06040 -115.75360 80.47891,
   -10.06512 -118.23192 80.43258,
   -8.36669 -117.99052 80.32980,
   -6.81441 -117.73492 80.46392,
   -5.28115 -117.44881 80.45430,
   -3.71136 -117.09026 80.44490,
   -2.18075 -116.64679 80.46200,
   -0.69501 -116.09118 80.46745,
   0.76667 -115.41655 80.44659,
   2.25686 -114.60555 80.49898,
   -12.30118 -118.50332 80.42453,
   -10.87835 -118.34135 80.43154,
   -9.24702 -118.11640 80.43078,
   -7.66198 -117.87645 80.43979,
   1.65297 -114.95894 80.61274,
   2.94479 -114.14856 80.51573,
   -14.96309 -118.61180 80.42065,
   -13.31045 -118.57712 80.42095,
   -11.67339 -118.43785 80.42733,
   3.67770 -113.58221 80.50848,
   -15.70841 -118.60202 80.37629,
   -14.26430 -118.60914 80.41991,
   4.30944 -112.84037 80.48613,
   -18.35096 -118.50151 80.42016,
   -16.66959 -118.56605 80.46197,
   4.67160 -111.87620 80.42601,
   -19.17545 -118.47188 80.38012,
   -17.70198 -118.52797 80.42056,
   4.66282 -111.22795 80.57946,
   -21.53338 -118.37545 80.41812,
   -20.14329 -118.42870 80.47654,
   -22.57548 -118.33326 80.38112,
   -20.88563 -118.40186 80.41790,
   3.65838 -109.99956 80.55766,
   4.34574 -110.54747 80.58990,
   -24.94588 -118.22565 80.41753,
   -23.52765 -118.28759 80.47543,
   2.85794 -109.54194 80.54931,
   4.10142 -110.32342 80.57183,
   -25.89360 -118.18118 80.36792,
   -24.28206 -118.25598 80.41744,
   -28.55750 -117.96171 80.41738,
   -26.88547 -118.12108 80.39947,
   2.09754 -109.18519 80.55827,
   -29.24562 -117.86354 80.41646,
   -27.86817 -118.04007 80.41745,
   1.26603 -108.75341 80.57790,
   -30.21866 -117.68624 80.42049,
   0.50665 -108.31303 80.56951,
   -31.14599 -117.47258 80.45351,
   -32.09535 -117.21475 80.43728,
   -0.29457 -107.77512 80.59627,
   -33.02024 -116.92696 80.37642,
   -1.01763 -107.23161 80.64045,
   -33.97778 -116.55607 80.25043,
   -1.78523 -106.59975 80.55359,
   -34.87326 -116.04516 80.43862,
   -35.44870 -115.60668 80.42239,
   -2.42301 -106.00382 80.61406,
   -3.07939 -105.32679 80.59565,
   -35.90459 -114.91107 80.50076,
   -3.75055 -104.52347 80.81619,
   -36.14444 -113.80639 80.45985,
   -4.24972 -103.89922 80.64008,
   -35.99922 -112.98093 80.45756,
   -35.49172 -112.08706 80.49204,
   -4.90477 -102.94122 80.64536,
   -34.82149 -111.43075 80.51018,
   -5.27643 -102.33910 80.48186,
   -34.08087 -110.85103 80.52257,
   -32.88685 -109.96067 80.53041,
   -33.43985 -110.36355 80.52473,
   -32.12738 -109.42904 80.53564,
   -5.73158 -101.44933 80.69313,
   -31.30109 -108.83705 80.55088,
   -30.13525 -107.95142 80.56112,
   -30.66158 -108.35658 80.55441,
   -29.34724 -107.30855 80.58160,
   -6.23709 -100.43319 80.69701,
   -28.67053 -106.70791 80.58148,
   -27.91295 -105.94804 80.60109,
   -6.67437 -99.49475 80.76097,
   -27.34774 -105.30900 80.61936,
   -26.67077 -104.45218 80.62710,
   -7.22694 -98.36060 80.72083,
   -26.13700 -103.70051 80.61076,
   -25.59731 -102.87045 80.64299,
   -7.65228 -97.44694 80.94753,
   -25.12241 -102.05616 80.64958,
   -7.99476 -96.82035 80.75576,
   -24.67296 -101.18955 80.65335,
   -24.29202 -100.36133 80.67917,
   -8.55405 -95.82436 80.75206,
   -23.93592 -99.49562 80.67520,
   -9.13074 -94.85827 80.75141,
   -23.61213 -98.64581 80.70168,
   -9.44915 -94.31999 80.77420,
   -23.26613 -97.73860 80.84114,
   -10.12649 -93.34424 80.77516,
   -22.96682 -96.91055 80.72965,
   -22.60520 -96.02122 80.74787,
   -10.78130 -92.47548 80.98305,
   -22.21452 -95.15945 80.73592,
   -11.32237 -91.90295 80.79541,
   -21.77155 -94.31838 80.76782,
   -21.20355 -93.41001 80.78358,
   -12.05329 -91.26913 80.82358,
   -20.53530 -92.52175 80.79470,
   -12.86234 -90.73903 80.83397,
   -20.00589 -91.92741 80.80298,
   -13.64889 -90.37034 80.83322,
   -19.22216 -91.24153 80.85292,
   -16.20889 -90.02385 80.83756,
   -14.49982 -90.12196 80.80491,
   -18.44368 -90.72025 80.81913,
   -16.99409 -90.15959 80.81782,
   -15.53521 -89.99967 80.83457,
   -17.75444 -90.40041 80.82943,
   -5.29270 -117.42322 81.25769,
   -3.73024 -117.06561 81.26564,
   -2.19010 -116.62746 81.09202,
   -0.69184 -116.05704 81.28275,
   -9.27559 -118.09309 81.24547,
   -7.69689 -117.85558 81.25100,
   -6.10180 -117.58090 81.27410,
   -4.50307 -117.25249 81.25695,
   -2.95449 -116.85510 81.25808,
   -1.44685 -116.35593 81.41097,
   0.06734 -115.72143 81.28344,
   1.40038 -115.06304 81.30209,
   -13.29313 -118.54859 81.22907,
   -11.61358 -118.40613 81.24373,
   -10.07503 -118.20780 81.24404,
   -8.54196 -117.98555 81.22965,
   -6.87617 -117.71917 81.25220,
   0.78646 -115.37393 81.29658,
   2.29861 -114.56696 81.29895,
   3.65015 -113.60632 81.32155,
   -14.07846 -118.57873 81.18980,
   -12.46684 -118.49394 81.22183,
   -10.88035 -118.31634 81.24038,
   3.07142 -114.10409 81.31516,
   4.14528 -113.04967 81.33009,
   -16.67559 -118.52964 81.23180,
   -15.01796 -118.57892 81.21855,
   4.59378 -112.25408 81.35098,
   -17.47032 -118.49976 81.23669,
   -15.98562 -118.55433 81.23221,
   4.72693 -111.68169 81.36743,
   -20.05701 -118.39335 81.22901,
   -18.41546 -118.46046 81.21274,
   -20.87230 -118.35999 81.24436,
   -19.40310 -118.41952 81.22973,
   4.52671 -110.79858 81.40647,
   -23.44985 -118.25322 81.22815,
   -21.79829 -118.32399 81.21109,
   4.13063 -110.32799 81.38384,
   -24.24779 -118.21799 81.23106,
   -22.80608 -118.28092 81.22832,
   3.38593 -109.82111 81.36092,
   -26.84935 -118.08620 81.22725,
   -25.19653 -118.17783 81.21307,
   2.55149 -109.38211 81.36008,
   -27.64048 -118.02367 81.20490,
   -26.20694 -118.12630 81.22765,
   1.76429 -108.98923 81.41013,
   -28.56543 -117.92961 81.22796,
   -29.54224 -117.78985 81.24217,
   0.90039 -108.50138 81.39135,
   -30.46735 -117.61282 81.22751,
   0.10305 -107.99039 81.40250,
   -31.43536 -117.37795 81.23707,
   -0.64709 -107.45178 81.38801,
   -32.43355 -117.07750 81.41103,
   -33.39855 -116.75219 81.22424,
   -1.34951 -106.88716 81.41305,
   -34.30570 -116.34240 81.23259,
   -2.04061 -106.27467 81.41259,
   -35.14737 -115.77947 81.22650,
   -2.64019 -105.70868 81.24144,
   -35.63434 -115.27099 81.24208,
   -3.32652 -104.93830 81.42855,
   -36.01055 -114.41202 81.12812,
   -3.93901 -104.19127 81.45245,
   -36.04131 -113.31444 81.28892,
   -4.51452 -103.39516 81.45877,
   -35.80135 -112.71041 81.28558,
   -34.81220 -111.46702 81.31964,
   -35.29371 -111.97141 81.30899,
   -34.28498 -111.00409 81.32689,
   -5.09031 -102.49179 81.47348,
   -33.45861 -110.39637 81.33108,
   -5.46446 -101.84971 81.27118,
   -32.68623 -109.85896 81.34950,
   -31.45388 -108.96177 81.35464,
   -32.03206 -109.38294 81.34840,
   -30.67373 -108.39732 81.41433,
   -5.90433 -100.93854 81.49964,
   -29.91945 -107.82020 81.32469,
   -28.66592 -106.74533 81.39077,
   -29.17151 -107.20247 81.38342,
   -28.12024 -106.20794 81.39924,
   -6.39924 -99.90695 81.51779,
   -27.48134 -105.52503 81.53972,
   -26.90979 -104.83040 81.52385,
   -6.83095 -98.97094 81.57502,
   -26.30160 -104.00803 81.43108,
   -25.70296 -103.12171 81.44383,
   -7.39068 -97.83348 81.53170,
   -25.19933 -102.29715 81.45780,
   -7.82668 -96.91984 81.75974,
   -24.84216 -101.64462 81.47090,
   -8.14378 -96.35449 81.57700,
   -24.46008 -100.87085 81.48610,
   -24.06011 -99.96636 81.49154,
   -8.72700 -95.34007 81.60403,
   -23.68333 -99.04598 81.61298,
   -9.29492 -94.38936 81.74690,
   -23.39501 -98.24159 81.51896,
   -9.68935 -93.79623 81.60147,
   -23.07244 -97.37032 81.54666,
   -22.71953 -96.46996 81.61137,
   -10.34218 -92.90139 81.64617,
   -22.38667 -95.66022 81.55596,
   -10.98291 -92.14520 81.62853,
   -21.99114 -94.81465 81.46939,
   -11.62384 -91.52533 81.63408,
   -21.56382 -94.04653 81.59893,
   -12.40397 -90.94233 81.66446,
   -21.01877 -93.20383 81.60976,
   -13.29606 -90.46419 81.64722,
   -20.41025 -92.41068 81.60941,
   -14.17167 -90.16070 81.64546,
   -19.81454 -91.77179 81.61564,
   -18.66319 -90.87801 81.63107,
   -15.25421 -89.98786 81.60190,
   -19.18271 -91.24416 81.62524,
   -17.75621 -90.40824 81.63899,
   -16.23506 -90.01012 81.65276,
   -17.01056 -90.15537 81.64694,
   -4.52154 -117.22867 82.07221,
   -2.96949 -116.83051 82.07925,
   -1.45371 -116.33060 82.08538,
   -8.48644 -117.94865 82.05804,
   -6.89621 -117.69539 82.06699,
   -5.30506 -117.39815 82.07138,
   -3.73959 -117.03998 82.06560,
   -2.19300 -116.59131 82.06986,
   -0.71406 -116.03712 82.08887,
   0.79451 -115.34744 82.12116,
   2.23796 -114.58385 82.11925,
   -12.50048 -118.46952 82.04400,
   -10.91927 -118.29685 82.04339,
   -9.27848 -118.06762 82.05370,
   -7.87663 -117.85539 82.05989,
   -6.09464 -117.55243 82.06520,
   0.03765 -115.70682 82.09965,
   1.57677 -114.95995 82.08861,
   2.92526 -114.14324 82.13855,
   -14.99497 -118.54507 82.04196,
   -13.30966 -118.52014 82.03857,
   -11.79152 -118.39897 82.19023,
   -10.09006 -118.18398 82.05351,
   3.65942 -113.59675 82.12855,
   -15.75804 -118.53446 81.93410,
   -14.29215 -118.54667 82.04112,
   4.31572 -112.87548 82.09768,
   -18.38445 -118.41982 82.04113,
   -16.70488 -118.49233 82.03816,
   4.69848 -111.98666 82.17589,
   -19.16383 -118.38757 82.06017,
   -17.69533 -118.44933 82.04172,
   4.69062 -111.22603 82.19909,
   -21.77123 -118.28217 82.03926,
   -20.10380 -118.35073 82.02970,
   -22.56251 -118.24831 82.05204,
   -21.05819 -118.31178 82.03903,
   3.42550 -109.81452 82.17490,
   4.36308 -110.51747 82.20993,
   -25.16714 -118.13792 82.03870,
   -23.48841 -118.21111 82.03072,
   2.99284 -109.58911 82.17123,
   3.95859 -110.19470 82.18772,
   -25.92965 -118.10487 81.93589,
   -24.48114 -118.16948 82.03868,
   -26.87492 -118.04835 82.03378,
   2.24700 -109.20936 82.23494,
   -29.20431 -117.81202 82.03711,
   -27.82084 -117.97340 82.16507,
   1.33010 -108.70461 82.19397,
   -30.22436 -117.63020 82.02237,
   -28.58583 -117.89485 82.03810,
   0.53158 -108.23229 82.03289,
   -31.10064 -117.42701 82.08015,
   -32.02071 -117.17955 81.93001,
   -0.28919 -107.63552 82.38390,
   -33.09487 -116.80026 82.06167,
   -0.95129 -107.14007 82.21338,
   -34.00118 -116.41233 82.06531,
   -1.60754 -106.59325 82.10051,
   -34.84869 -115.90861 82.05779,
   -35.35126 -115.50954 82.04258,
   -2.25285 -105.97504 82.23588,
   -2.90428 -105.30125 82.24279,
   -35.79453 -114.81364 82.04706,
   -3.64191 -104.44814 82.25787,
   -36.01511 -113.77194 82.10288,
   -4.09264 -103.86624 82.25699,
   -35.89770 -113.10397 82.19780,
   -35.45098 -112.18956 82.11304,
   -4.71385 -102.95084 82.30343,
   -34.79726 -111.48715 82.13182,
   -34.06142 -110.88095 82.01634,
   -32.87464 -109.99619 82.15018,
   -5.28618 -101.99995 82.27526,
   -33.43978 -110.41044 82.14442,
   -32.06149 -109.42956 82.15675,
   -5.66088 -101.30381 82.13270,
   -31.31346 -108.90319 82.16848,
   -30.11318 -107.99593 82.18039,
   -30.65384 -108.40894 82.17352,
   -29.37023 -107.40069 82.18859,
   -6.07017 -100.41584 82.32265,
   -28.65914 -106.77818 82.20162,
   -27.89763 -106.01708 82.11773,
   -6.55998 -99.37253 82.33523,
   -27.30906 -105.36581 82.22206,
   -26.64380 -104.52212 82.05106,
   -6.99823 -98.42404 82.39220,
   -26.08965 -103.77204 82.25461,
   -25.53488 -102.93555 82.27253,
   -7.57655 -97.27016 82.35255,
   -25.03453 -102.10099 82.27617,
   -24.58428 -101.25657 82.28583,
   -7.98340 -96.45068 82.50642,
   -24.15164 -100.35706 82.41311,
   -8.35783 -95.79413 82.38749,
   -23.83156 -99.56868 82.30905,
   -8.90665 -94.85925 82.44689,
   -23.49576 -98.70179 82.33555,
   -23.16306 -97.81251 82.38880,
   -9.45527 -94.00360 82.39616,
   -22.85513 -96.97142 82.34880,
   -9.93576 -93.29688 82.42304,
   -22.50901 -96.10404 82.38629,
   -10.66902 -92.38618 82.42909,
   -22.13927 -95.25717 82.36587,
   -11.19931 -91.82653 82.29211,
   -21.74550 -94.47060 82.39095,
   -21.21616 -93.59911 82.53618,
   -11.92538 -91.18438 82.57060,
   -20.55882 -92.67394 82.41322,
   -12.76292 -90.66165 82.44411,
   -19.95203 -91.97071 82.42185,
   -13.60668 -90.28449 82.46470,
   -19.23139 -91.30870 82.43146,
   -17.76010 -90.41436 82.44865,
   -14.57099 -90.03658 82.43066,
   -18.44621 -90.75634 82.45077,
   -17.00558 -90.15035 82.44734,
   -15.52803 -89.94853 82.45638,
   -16.23557 -89.99408 82.45968,
   -5.31626 -117.37310 82.87790,
   -3.75459 -117.01503 82.88627,
   -2.21823 -116.56800 82.89290,
   -0.71584 -116.00784 82.90332,
   -9.29966 -118.04423 82.86612,
   -7.59393 -117.78969 82.73873,
   -6.06944 -117.52162 82.83110,
   -4.53376 -117.20363 82.88101,
   -2.97911 -116.80364 82.88293,
   -1.46868 -116.30458 82.89370,
   0.01087 -115.69576 82.88687,
   1.50682 -114.97625 82.92347,
   -11.56120 -118.34974 82.85837,
   -10.05899 -118.15646 82.81428,
   -8.48697 -117.92354 82.84904,
   -6.90055 -117.66947 82.87290,
   0.94719 -115.25918 82.91883,
   2.25357 -114.56287 82.92467,
   3.63428 -113.61642 82.94174,
   -14.04416 -118.51929 82.74096,
   -12.50888 -118.44145 82.86855,
   -10.90463 -118.26880 82.86115,
   3.04655 -114.09940 82.93540,
   4.17096 -113.03840 83.08166,
   -14.99837 -118.51110 82.85754,
   -13.31832 -118.49286 82.84958,
   4.61460 -112.28831 82.96955,
   -17.44244 -118.42927 82.72759,
   -15.91453 -118.48421 82.83955,
   4.75115 -111.68790 82.98718,
   -18.38833 -118.38001 82.85465,
   -16.70853 -118.45366 82.85291,
   -20.86354 -118.28428 82.72367,
   -19.34186 -118.33387 82.96538,
   4.56199 -110.78739 83.03160,
   -21.78305 -118.24004 82.85178,
   -20.09310 -118.30892 82.85035,
   4.16673 -110.30296 83.01222,
   -24.22104 -118.14467 82.71833,
   -22.73376 -118.19547 82.96319,
   3.44457 -109.78275 82.98519,
   -25.17268 -118.09848 82.85179,
   -23.48442 -118.16913 82.84922,
   2.60767 -109.33328 82.98417,
   -27.54884 -117.96444 82.84863,
   -26.10011 -118.05891 82.83515,
   1.76910 -108.89910 82.99619,
   -28.55671 -117.86770 82.85178,
   -26.88290 -118.01056 82.84845,
   -29.63090 -117.71658 82.84951,
   0.94077 -108.42200 83.03945,
   -30.46272 -117.56015 82.84765,
   0.18256 -107.92804 83.02961,
   -31.50828 -117.29085 82.92597,
   -0.55201 -107.38476 83.02863,
   -32.42187 -117.02231 82.85305,
   -33.35894 -116.68316 82.86341,
   -1.23265 -106.82223 83.05638,
   -34.28587 -116.23002 82.87202,
   -1.95202 -106.16836 83.04468,
   -35.02273 -115.71963 82.86451,
   -35.49895 -115.21399 82.87846,
   -2.67710 -105.41341 83.25910,
   -3.24525 -104.81339 83.02477,
   -35.87575 -114.32361 82.86580,
   -3.89387 -103.98270 83.26448,
   -35.92929 -113.50458 82.87915,
   -4.34126 -103.38708 83.07988,
   -35.71071 -112.78063 82.90185,
   -34.79380 -111.53587 82.93870,
   -35.23118 -112.01251 82.92762,
   -34.21751 -110.99430 82.94679,
   -4.88628 -102.53151 83.08574,
   -33.44881 -110.43618 82.95353,
   -32.68046 -109.90361 82.98068,
   -31.44041 -109.00425 82.97395,
   -5.51925 -101.41136 83.09124,
   -32.02766 -109.43043 82.96769,
   -30.69367 -108.46889 82.97952,
   -5.83127 -100.79087 82.92979,
   -29.93721 -107.89875 82.98694,
   -28.80918 -106.94895 83.00770,
   -29.31483 -107.38873 83.00067,
   -28.10168 -106.27601 83.01821,
   -6.22797 -99.88919 83.15349,
   -27.48291 -105.61668 83.01931,
   -26.84955 -104.86033 83.03175,
   -6.71533 -98.84188 83.15385,
   -26.29276 -104.12943 83.10845,
   -25.65708 -103.20465 83.06252,
   -7.16977 -97.87487 83.19553,
   -25.13967 -102.37935 83.07638,
   -24.75428 -101.69871 83.08956,
   -7.72754 -96.78014 83.18070,
   -8.12678 -96.03012 83.18790,
   -24.41528 -101.03114 83.10111,
   -23.95062 -100.02088 83.12781,
   -8.62630 -95.16806 83.18796,
   -23.58699 -99.13619 83.18967,
   -23.28000 -98.30406 83.13767,
   -9.20278 -94.24459 83.18095,
   -9.62284 -93.61899 83.05221,
   -22.96372 -97.44711 83.16436,
   -22.63246 -96.57183 83.15675,
   -10.27150 -92.74019 83.18222,
   -22.23058 -95.63123 83.27463,
   -10.95020 -91.96552 83.22993,
   -21.89493 -94.88014 83.18633,
   -11.50542 -91.43761 83.27472,
   -21.53995 -94.19423 83.20028,
   -12.48465 -90.75650 83.25942,
   -20.92075 -93.22116 83.15490,
   -20.32748 -92.44021 83.23663,
   -14.52137 -90.00885 83.26462,
   -13.11382 -90.42536 83.26636,
   -19.78728 -91.83486 83.23220,
   -18.64996 -90.91558 83.25053,
   -15.30018 -89.93240 83.16780,
   -13.86081 -90.15426 83.26562,
   -19.17269 -91.30099 83.24426,
   -17.74835 -90.41888 83.25469,
   -16.24569 -89.98128 83.27648,
   -17.01701 -90.14750 83.26624,
   -4.54587 -117.17816 83.69280,
   -2.99452 -116.77780 83.69990,
   -1.47913 -116.27694 83.70575,
   -8.51101 -117.89914 83.67880,
   -6.91949 -117.64665 83.67402,
   -5.34412 -117.35167 83.68172,
   -3.76342 -116.98823 83.69468,
   -2.21983 -116.53723 83.69650,
   -0.67262 -115.95948 83.69729,
   0.70066 -115.34431 83.72793,
   -12.52217 -118.41655 83.66389,
   -10.85381 -118.23827 83.67539,
   -9.33004 -118.02351 83.67095,
   -7.76894 -117.78424 83.67402,
   -6.11893 -117.50254 83.68585,
   0.01536 -115.66131 83.72041,
   1.48489 -114.96535 83.72014,
   2.90549 -114.13437 83.76007,
   -13.32284 -118.46389 83.64643,
   -11.70561 -118.34368 83.66018,
   -10.11315 -118.13681 83.67400,
   2.21739 -114.55891 83.73954,
   3.64300 -113.60848 83.74840,
   -15.71252 -118.45961 83.66367,
   -14.23073 -118.48288 83.64519,
   4.34268 -112.85465 83.76362,
   -16.68204 -118.41713 83.67331,
   -15.02788 -118.47772 83.66343,
   4.72098 -112.00507 83.79368,
   -19.09977 -118.30960 83.66165,
   -17.62355 -118.37408 83.64636,
   4.71557 -111.14077 83.93913,
   -20.07148 -118.26819 83.67288,
   -18.41861 -118.33837 83.66223,
   -22.49442 -118.16899 83.66019,
   -20.99440 -118.23183 83.64531,
   4.38948 -110.47400 83.82762,
   -23.46823 -118.12881 83.67010,
   -21.80652 -118.19721 83.66042,
   3.96358 -110.15216 83.80748,
   -25.87223 -118.02742 83.65973,
   -24.40493 -118.09272 83.65313,
   3.10203 -109.56497 83.79144,
   -26.86358 -117.97661 83.67175,
   -25.20107 -118.05657 83.65979,
   2.26348 -109.12460 83.77712,
   -29.46328 -117.72076 83.65713,
   -27.87794 -117.90609 83.72644,
   1.38690 -108.63849 83.83285,
   -30.25589 -117.57018 83.67779,
   -28.81815 -117.81390 83.65891,
   0.60686 -108.16109 83.82710,
   -31.04402 -117.39678 83.53367,
   -32.10936 -117.07795 83.67451,
   -0.17560 -107.60413 83.84886,
   -33.08775 -116.72851 83.68339,
   -0.87942 -107.04471 83.84685,
   -1.56490 -106.44203 83.85045,
   -33.79506 -116.44602 83.68934,
   -34.49246 -116.07686 83.68852,
   -2.19903 -105.82730 83.89512,
   -35.26765 -115.34331 83.81064,
   -2.87986 -105.11343 83.87181,
   -35.64028 -114.79822 83.67389,
   -3.48724 -104.40699 83.86798,
   -35.86471 -113.94790 83.59035,
   -4.06878 -103.64969 83.88703,
   -35.79238 -113.16062 83.65842,
   -35.39626 -112.26844 83.72941,
   -4.61604 -102.84206 83.85776,
   -34.76866 -111.54635 83.75179,
   -34.01416 -110.90019 83.75840,
   -32.85970 -110.03028 83.77005,
   -5.14058 -101.94436 83.90171,
   -33.43842 -110.45910 83.76414,
   -32.05013 -109.46932 83.77514,
   -31.30577 -108.95011 83.78918,
   -30.09353 -108.04084 83.79973,
   -5.69409 -100.88971 83.92743,
   -30.64684 -108.46024 83.79267,
   -29.31603 -107.42390 83.81020,
   -6.00439 -100.23798 83.78193,
   -28.61114 -106.81250 83.82363,
   -27.89908 -106.11002 83.73761,
   -6.39107 -99.34617 83.95422,
   -27.27742 -105.43133 83.84110,
   -26.64224 -104.65154 83.85150,
   -6.86987 -98.31060 83.97494,
   -26.02600 -103.80906 83.77187,
   -25.47217 -102.99838 83.90420,
   -7.34975 -97.31540 84.00531,
   -24.96337 -102.16949 83.89436,
   -24.48384 -101.30019 83.91265,
   -7.88501 -96.29186 83.99788,
   -24.09338 -100.49512 83.93986,
   -8.26017 -95.64449 83.81841,
   -23.72066 -99.62895 83.92837,
   -8.81625 -94.68650 83.98333,
   -23.37042 -98.73828 83.93653,
   -23.06343 -97.90651 83.94478,
   -9.45267 -93.70966 84.00751,
   -22.64914 -96.83003 83.96996,
   -9.83912 -93.16901 83.84312,
   -22.40305 -96.17281 83.98011,
   -10.52976 -92.29787 84.05262,
   -22.02731 -95.30315 83.99841,
   -21.63096 -94.49097 83.99038,
   -11.15454 -91.65210 84.06697,
   -21.12393 -93.62193 83.98746,
   -11.86531 -91.07470 84.10497,
   -20.57606 -92.83697 84.14343,
   -12.66970 -90.58229 84.07913,
   -19.90005 -92.02261 84.04100,
   -13.54155 -90.21172 84.09502,
   -19.21778 -91.36795 84.05105,
   -17.76572 -90.43269 84.06796,
   -14.54075 -89.97144 84.07329,
   -18.44519 -90.79515 84.07592,
   -17.00640 -90.14253 84.07230,
   -15.46606 -89.90099 84.05369,
   -16.25904 -89.96940 84.08179,
   -3.77937 -116.96299 84.50683,
   -2.24363 -116.51418 84.51345,
   -7.72452 -117.74885 84.49172,
   -6.13932 -117.47923 84.49384,
   -4.57592 -117.15630 84.52150,
   -3.00600 -116.75078 84.50699,
   -1.49211 -116.25090 84.51386,
   0.01466 -115.63503 84.53230,
   1.48394 -114.94008 84.54385,
   -11.73005 -118.31992 84.47832,
   -10.13619 -118.11587 84.49423,
   -8.51101 -117.87333 84.48364,
   -7.10352 -117.64826 84.49341,
   -5.34031 -117.32262 84.49833,
   -0.74050 -115.95699 84.52385,
   0.84839 -115.25497 84.68813,
   2.19625 -114.56388 84.55442,
   3.62033 -113.62627 84.56194,
   -14.00765 -118.45225 84.47270,
   -12.56937 -118.39235 84.46705,
   -11.03552 -118.23713 84.59296,
   -9.32337 -117.99645 84.48674,
   3.02539 -114.09303 84.55568,
   4.17648 -113.04961 84.61246,
   -15.02831 -118.44626 84.42516,
   -13.34891 -118.43657 84.47111,
   4.63260 -112.32267 84.58760,
   -17.38823 -118.34717 84.47348,
   -15.97890 -118.40836 84.51222,
   4.77765 -111.69365 84.60549,
   -18.41533 -118.30142 84.43330,
   -16.74305 -118.37695 84.47430,
   -20.81214 -118.19705 84.47080,
   -19.37850 -118.25403 84.52720,
   4.58042 -110.70943 84.64112,
   -21.80910 -118.15730 84.44297,
   -20.12842 -118.22507 84.47157,
   4.20829 -110.28379 84.64002,
   -24.12993 -118.06169 84.47046,
   -22.78205 -118.11291 84.53400,
   3.47459 -109.72308 84.60870,
   -25.20274 -118.02018 84.42786,
   -23.51978 -118.08539 84.47046,
   2.67375 -109.28408 84.60877,
   -27.77274 -117.88750 84.47008,
   -26.16104 -117.97822 84.51953,
   1.83365 -108.84392 84.61604,
   -28.58036 -117.80807 84.45966,
   -27.14191 -117.93131 84.47001,
   -29.53094 -117.68195 84.46787,
   1.01963 -108.37220 84.64228,
   -30.45715 -117.50469 84.59408,
   0.27038 -107.87807 84.59034,
   -31.44575 -117.26150 84.47443,
   -0.47421 -107.30588 84.64945,
   -32.38944 -116.97379 84.48555,
   -33.29815 -116.63168 84.50445,
   -1.17416 -106.70445 84.72978,
   -34.19868 -116.16190 84.50043,
   -1.78977 -106.13579 84.71366,
   -34.99387 -115.53328 84.47841,
   -2.49992 -105.42125 84.66493,
   -35.47857 -114.88875 84.54581,
   -3.07304 -104.78602 84.68990,
   -35.75431 -114.27921 84.11214,
   -35.77695 -113.64188 84.48443,
   -3.77089 -103.93024 84.68011,
   -4.26631 -103.25224 84.61922,
   -35.62771 -112.83705 84.40951,
   -34.77148 -111.60621 84.55736,
   -35.18547 -112.08238 84.54475,
   -34.20046 -111.04477 84.56415,
   -4.78893 -102.40758 84.70884,
   -33.43833 -110.47662 84.57465,
   -32.67930 -109.94930 84.59185,
   -31.42642 -109.04317 84.59338,
   -5.35040 -101.39187 84.72715,
   -32.02506 -109.47621 84.58713,
   -30.67557 -108.51003 84.59837,
   -29.92355 -107.95044 84.59984,
   -28.79121 -107.00831 84.62697,
   -5.85751 -100.36589 84.73638,
   -29.30610 -107.45117 84.61982,
   -28.04010 -106.29997 84.63515,
   -6.15580 -99.72494 84.56069,
   -27.43423 -105.66056 84.64246,
   -26.80185 -104.91337 84.65494,
   -6.54516 -98.80957 84.78442,
   -26.20568 -104.13416 84.65736,
   -25.66819 -103.37557 84.75933,
   -7.02617 -97.77698 84.79683,
   -25.08235 -102.46002 84.69477,
   -24.57009 -101.57956 84.71092,
   -7.53254 -96.76364 84.80939,
   -24.23052 -100.91984 84.72286,
   -8.08002 -95.75672 84.79492,
   -23.84010 -100.07420 84.72623,
   -8.41261 -95.15698 84.83959,
   -23.49572 -99.23906 84.73077,
   -23.16159 -98.36783 84.75628,
   -9.00475 -94.21448 84.82112,
   -22.88423 -97.57962 84.64338,
   -9.63594 -93.29353 84.82135,
   -22.51140 -96.62906 84.79033,
   -10.00562 -92.77008 84.86569,
   -22.15786 -95.75455 84.78306,
   -10.78170 -91.90733 84.88560,
   -21.79084 -94.93830 84.80550,
   -11.36212 -91.36278 84.94104,
   -21.45431 -94.26236 84.81864,
   -20.93671 -93.40737 84.83334,
   -12.21580 -90.77399 84.87784,
   -20.24274 -92.47285 84.82527,
   -12.98128 -90.37570 84.88532,
   -19.75480 -91.90303 84.85383,
   -18.63814 -90.96003 84.86975,
   -15.27720 -89.87778 84.88790,
   -13.82068 -90.08457 84.88624,
   -19.15734 -91.36190 84.86302,
   -17.73534 -90.43159 84.87346,
   -16.27415 -89.95829 84.89836,
   -14.55591 -89.93717 84.88595,
   -17.02345 -90.14322 84.88557,
   -3.01974 -116.72449 85.32052,
   -1.50389 -116.22461 85.32631,
   -8.53582 -117.85043 85.29972,
   -6.83506 -117.58255 85.17057,
   -5.35491 -117.29779 85.30994,
   -3.81277 -116.94168 85.33780,
   -2.25045 -116.48550 85.32109,
   -0.80733 -115.95408 85.35550,
   0.57822 -115.35150 85.34659,
   -12.54484 -118.36362 85.28392,
   -10.77433 -118.17946 85.29231,
   -9.29492 -117.96882 85.25216,
   -7.70631 -117.71974 85.30946,
   -6.14320 -117.45300 85.30653,
   -4.57046 -117.12686 85.31341,
   -0.00792 -115.61370 85.34112,
   1.46421 -114.92765 85.34847,
   2.88681 -114.12507 85.38361,
   -13.34710 -118.40604 85.27978,
   -11.72844 -118.29334 85.28062,
   -10.13618 -118.09011 85.29455,
   2.19789 -114.53432 85.35981,
   3.62836 -113.62079 85.36894,
   -15.91078 -118.37352 85.28497,
   -14.25768 -118.41876 85.26739,
   4.34549 -112.89205 85.38302,
   -16.71533 -118.33904 85.29725,
   -15.23628 -118.39872 85.28477,
   4.75232 -112.02517 85.40989,
   -19.29911 -118.21884 85.28266,
   -17.65611 -118.29453 85.26820,
   4.75103 -111.17567 85.41669,
   -20.09801 -118.18440 85.29962,
   -18.63258 -118.24827 85.28331,
   -22.68944 -118.07879 85.28135,
   -21.03631 -118.14791 85.26465,
   4.41290 -110.41349 85.50091,
   -23.49799 -118.04550 85.28905,
   -21.98948 -118.10773 85.28161,
   3.98377 -110.09770 85.42629,
   -26.08447 -117.94629 85.28105,
   -24.43669 -118.01208 85.26605,
   3.15415 -109.52352 85.41265,
   -26.89649 -117.90426 85.29443,
   -25.42573 -117.97415 85.28124,
   2.31500 -109.07120 85.40363,
   -29.48817 -117.66341 85.27755,
   -27.82261 -117.85070 85.27088,
   1.46446 -108.60001 85.38332,
   -30.15237 -117.54406 85.27526,
   -28.80460 -117.75938 85.27987,
   -31.12036 -117.31693 85.28498,
   0.67214 -108.09867 85.44725,
   -32.10413 -117.02383 85.29629,
   -0.07879 -107.55364 85.44536,
   -0.80726 -106.95225 85.48617,
   -32.83662 -116.78062 85.30523,
   -33.57706 -116.48502 85.31314,
   -1.51717 -106.29906 85.58434,
   -34.51892 -115.86894 85.43826,
   -2.12047 -105.71698 85.46897,
   -35.15147 -115.26851 85.31049,
   -2.84663 -104.91011 85.69034,
   -35.58373 -114.33766 85.28426,
   -3.41531 -104.27022 85.45392,
   -35.65282 -113.09263 85.29959,
   -4.05707 -103.42935 85.44522,
   -35.37717 -112.43223 85.33435,
   -4.44023 -102.84111 85.51022,
   -34.73583 -111.60866 85.37319,
   -33.43791 -110.50693 85.38423,
   -34.00122 -110.94486 85.37865,
   -32.85143 -110.06815 85.39018,
   -4.98386 -101.91040 85.54713,
   -32.03993 -109.50785 85.39528,
   -31.29863 -108.99568 85.40905,
   -30.08055 -108.09094 85.41902,
   -5.52596 -100.86681 85.54940,
   -30.64043 -108.51077 85.41185,
   -29.30420 -107.48335 85.43008,
   -28.58425 -106.86598 85.44348,
   -6.00422 -99.84383 85.53436,
   -27.82991 -106.13272 85.45068,
   -6.27426 -99.32206 85.17063,
   -27.24545 -105.49672 85.46014,
   -6.39393 -98.91305 85.78800,
   -26.61260 -104.73015 85.47021,
   -6.68752 -98.28178 85.60349,
   -26.02764 -103.95240 85.48122,
   -25.39957 -103.03095 85.38635,
   -7.20033 -97.22007 85.60662,
   -24.89196 -102.23322 85.50531,
   -24.39506 -101.36095 85.54002,
   -7.68586 -96.27258 85.64637,
   -23.99981 -100.56878 85.52835,
   -23.60866 -99.69047 85.54719,
   -8.21646 -95.29697 85.78770,
   -8.58278 -94.69851 85.64445,
   -23.31409 -98.92540 85.44791,
   -22.93855 -97.96196 85.58065,
   -9.19972 -93.75132 85.66954,
   -22.62291 -97.10583 85.57335,
   -9.84415 -92.84031 85.84680,
   -22.28551 -96.23642 85.59879,
   -10.50348 -92.09344 85.68207,
   -21.91618 -95.36180 85.59569,
   -21.53394 -94.55621 85.61734,
   -11.07226 -91.52361 85.73807,
   -21.04711 -93.69363 85.63750,
   -11.78957 -90.97467 85.67676,
   -20.50148 -92.88208 85.63802,
   -12.64583 -90.47733 85.71400,
   -19.85979 -92.09505 85.68490,
   -13.50101 -90.14728 85.50577,
   -19.18798 -91.42353 85.67129,
   -17.77051 -90.45564 85.68725,
   -14.55324 -89.90317 85.70636,
   -18.41481 -90.82062 85.54418,
   -16.99605 -90.13660 85.68171,
   -15.52709 -89.86153 85.68736,
   -16.28035 -89.94745 85.70434,
   -2.26875 -116.46119 86.13403,
   -7.74851 -117.69905 86.11229,
   -6.16371 -117.43001 86.11625,
   -4.58266 -117.10107 86.12322,
   -3.00308 -116.68719 86.18427,
   -1.50851 -116.19556 86.14402,
   0.00073 -115.58375 86.15451,
   1.46175 -114.90381 86.16415,
   -11.75241 -118.26952 86.09843,
   -10.08593 -118.05788 86.13013,
   -8.56727 -117.82966 86.10304,
   -7.01914 -117.58005 86.09659,
   -5.36447 -117.27187 86.11878,
   -3.80438 -116.91057 86.12754,
   -0.76484 -115.90703 86.14438,
   0.78504 -115.23167 86.16209,
   2.16354 -114.54803 86.13927,
   3.60641 -113.63522 86.18219,
   -14.22581 -118.38495 86.09404,
   -12.54322 -118.33496 86.09913,
   -10.92441 -118.17791 86.09648,
   -9.34751 -117.94889 86.10757,
   3.00334 -114.08685 86.17597,
   4.17790 -113.07562 86.21843,
   -15.00828 -118.37368 86.10780,
   -13.43147 -118.37598 86.09201,
   4.66504 -112.36237 86.20466,
   -17.62081 -118.25458 86.09411,
   -15.94332 -118.33638 86.09331,
   4.81890 -111.70229 86.22163,
   -18.40690 -118.21775 86.12155,
   -16.90412 -118.28916 86.09520,
   -21.00855 -118.10616 86.09193,
   -19.33827 -118.17726 86.08485,
   4.61494 -110.68378 86.19168,
   -21.80586 -118.07183 86.11648,
   -20.32039 -118.13493 86.09260,
   4.17898 -110.14698 86.25055,
   -24.40298 -117.97069 86.09161,
   -22.73519 -118.03604 86.08367,
   3.50008 -109.66289 86.23402,
   -25.19085 -117.93940 86.10306,
   -23.71144 -117.99793 86.09184,
   2.74926 -109.26496 86.18396,
   -27.80330 -117.81846 86.09117,
   -26.12011 -117.90694 86.08549,
   -28.57639 -117.75481 85.95491,
   -27.14201 -117.86121 86.09127,
   1.89111 -108.79698 86.23642,
   -29.50046 -117.63408 86.09039,
   1.08891 -108.32352 86.25068,
   -30.42551 -117.46870 86.07357,
   0.31309 -107.79051 86.24922,
   -31.41552 -117.21933 86.09734,
   -32.31878 -116.93774 86.11476,
   -0.39895 -107.23009 86.27053,
   -33.29129 -116.53601 86.14841,
   -1.08723 -106.62783 86.27422,
   -34.12339 -116.09567 86.07565,
   -1.76531 -105.97985 86.28642,
   -34.81630 -115.55472 86.10509,
   -2.39496 -105.32980 86.28143,
   -35.28661 -114.93293 86.09083,
   -3.04433 -104.59989 86.30944,
   -35.62378 -113.47408 86.11745,
   -3.63115 -103.87532 86.30714,
   -35.50682 -112.76673 86.12412,
   -34.90909 -111.80017 86.17520,
   -4.18609 -103.10433 86.32017,
   -35.27740 -112.29986 86.15640,
   -34.19502 -111.08370 86.18221,
   -4.64835 -102.36007 86.32813,
   -33.42912 -110.51677 86.19578,
   -32.65920 -109.97191 86.06383,
   -31.41339 -109.08388 86.21282,
   -5.19652 -101.35055 86.38437,
   -32.02231 -109.52245 86.20676,
   -30.65531 -108.55102 86.21930,
   -29.91246 -108.00627 86.21493,
   -28.77228 -107.06907 86.24631,
   -5.68892 -100.34194 86.36458,
   -29.29684 -107.51481 86.23913,
   -28.05778 -106.40816 86.31236,
   -27.38868 -105.70806 86.26547,
   -6.16472 -99.29205 86.37422,
   -26.75951 -104.97200 86.27526,
   -26.15458 -104.19056 86.28061,
   -6.55241 -98.36275 86.61100,
   -25.59502 -103.40301 86.27350,
   -6.84022 -97.74836 86.42818,
   -25.07542 -102.62025 86.36323,
   -24.53711 -101.72838 86.42018,
   -7.35868 -96.70712 86.42584,
   -24.13493 -100.97249 86.34191,
   -7.81981 -95.82949 86.49245,
   -23.76652 -100.18295 86.22287,
   -23.37791 -99.29085 86.36718,
   -8.41083 -94.79025 86.62990,
   -23.05123 -98.44727 86.38033,
   -8.81250 -94.17285 86.44168,
   -22.72197 -97.56386 86.38869,
   -9.44097 -93.26146 86.45520,
   -22.41481 -96.73047 86.34116,
   -22.05368 -95.83811 86.40021,
   -10.02878 -92.49824 86.47619,
   -21.60018 -94.84413 86.42746,
   -10.66813 -91.80615 86.46387,
   -11.35940 -91.20159 86.49558,
   -21.25945 -94.15866 86.43953,
   -20.89589 -93.51582 86.45110,
   -12.01204 -90.75254 86.49644,
   -20.32143 -92.69257 86.46296,
   -12.99738 -90.26366 86.53299,
   -19.70146 -91.95199 86.30041,
   -18.53890 -90.95092 86.51110,
   -15.46249 -89.83717 86.51108,
   -13.75574 -90.01394 86.48505,
   -19.14065 -91.42732 86.48186,
   -17.73086 -90.45105 86.49709,
   -16.28903 -89.94483 86.35462,
   -14.77630 -89.84647 86.50758,
   -17.02890 -90.14588 86.50493,
   -1.52803 -116.17359 86.94711,
   -6.96362 -117.54114 86.92503,
   -5.38350 -117.24817 86.93020,
   -3.82119 -116.88573 86.94481,
   -2.26020 -116.42876 86.92258,
   -0.76371 -115.87939 86.95644,
   0.71492 -115.23900 86.96828,
   -10.96039 -118.15369 86.91214,
   -9.37773 -117.92751 86.92079,
   -7.75746 -117.67326 86.92518,
   -6.33943 -117.43245 86.92674,
   -4.59474 -117.07557 86.93378,
   -3.04471 -116.67200 86.94118,
   0.13908 -115.50099 86.96339,
   1.50717 -114.85638 86.96198,
   2.86768 -114.11531 87.00646,
   -13.34568 -118.35191 86.75067,
   -11.81209 -118.24355 86.95926,
   -10.35020 -118.07247 86.91463,
   -8.55955 -117.80065 86.92024,
   2.17939 -114.51029 86.98002,
   3.61111 -113.62984 86.98956,
   -14.24319 -118.35037 86.90425,
   -12.56673 -118.30759 86.90329,
   4.34118 -112.92999 87.00270,
   4.80872 -112.03686 87.02503,
   -16.69349 -118.27016 86.78476,
   -15.18618 -118.32160 87.00286,
   4.69825 -112.36345 87.01392,
   -17.63114 -118.21441 86.90571,
   -15.94494 -118.29726 86.90645,
   4.79674 -111.17287 87.04420,
   -20.07917 -118.10980 86.78403,
   -18.57892 -118.16300 87.00466,
   -21.02428 -118.06315 86.90186,
   -19.33309 -118.13493 86.90364,
   4.47653 -110.45896 87.05584,
   -23.49037 -117.96949 86.77827,
   -21.94199 -118.01777 87.03607,
   4.02902 -110.07486 87.20997,
   -24.41307 -117.92858 86.90469,
   -22.72457 -117.99298 86.90248,
   3.19923 -109.48713 87.03460,
   -26.86300 -117.83977 86.77936,
   -25.36143 -117.89058 87.01595,
   2.39490 -109.05252 87.03325,
   -27.80271 -117.78368 86.90605,
   -26.11712 -117.86591 86.90210,
   1.51236 -108.53922 87.07420,
   -30.13446 -117.49352 86.89521,
   -28.73649 -117.70649 86.91685,
   -31.06994 -117.27837 86.90532,
   -29.51203 -117.60080 86.89745,
   0.73497 -108.03980 87.06740,
   -0.00493 -107.48579 87.07717,
   -31.86402 -117.05395 86.91672,
   -0.68136 -106.92285 87.00784,
   -32.62709 -116.80089 86.92727,
   -33.62794 -116.32001 87.03266,
   -1.39405 -106.25699 87.06165,
   -34.43433 -115.81566 86.92011,
   -1.98055 -105.66569 87.11807,
   -35.02721 -115.22247 86.89572,
   -2.71874 -104.86682 87.11888,
   -35.45603 -114.26961 86.90835,
   -3.23113 -104.26550 87.13671,
   -35.53875 -113.18342 86.92301,
   -3.90067 -103.39297 87.12764,
   -35.28973 -112.47266 86.94714,
   -4.36027 -102.72550 87.00968,
   -34.65843 -111.61401 86.99712,
   -33.43114 -110.56159 87.00490,
   -33.98038 -110.99368 86.99951,
   -32.79015 -110.07020 87.00467,
   -4.82957 -101.89398 87.15020,
   -32.02552 -109.55150 87.01553,
   -31.28783 -109.04623 87.03171,
   -30.02008 -108.11807 87.18726,
   -5.37762 -100.82918 87.16136,
   -30.63080 -108.56558 87.03083,
   -29.28802 -107.54659 87.04868,
   -28.60357 -106.97057 87.05610,
   -5.84662 -99.81342 87.18242,
   -27.79480 -106.19067 87.06988,
   -27.20079 -105.54998 87.07936,
   -6.31002 -98.77059 87.18773,
   -26.57737 -104.80012 87.08918,
   -25.98362 -104.01828 87.10034,
   -6.70488 -97.83978 87.39804,
   -25.39731 -103.18121 87.11306,
   -7.03489 -97.15592 87.23347,
   -24.87651 -102.37395 87.12636,
   -24.28583 -101.35935 87.14642,
   -7.53901 -96.17522 87.24780,
   -23.89701 -100.60132 87.15935,
   -23.50366 -99.73439 87.13404,
   -8.10958 -95.16387 87.24446,
   -8.55559 -94.41836 87.25113,
   -23.15855 -98.89152 87.17869,
   -22.84454 -98.05421 87.13685,
   -9.13549 -93.55722 87.19714,
   -22.51654 -97.17832 87.18961,
   -22.17653 -96.29596 87.21810,
   -9.76419 -92.70384 87.26441,
   -10.27319 -92.09733 87.25592,
   -21.85357 -95.49321 87.11101,
   -21.43864 -94.61401 87.24611,
   -10.89463 -91.48722 87.30778,
   -21.00367 -93.80349 87.25345,
   -11.67112 -90.90019 87.31309,
   -20.44359 -92.94428 87.25843,
   -12.58689 -90.39614 87.23945,
   -19.78075 -92.11604 87.25895,
   -13.42343 -90.06629 87.31967,
   -19.15217 -91.46717 87.29192,
   -17.77625 -90.48007 87.30605,
   -14.49391 -89.84752 87.27481,
   -18.37423 -90.84090 87.30052,
   -17.00988 -90.14105 87.30557,
   -15.47889 -89.81897 87.32317,
   -16.29338 -89.93010 87.33305,
   -7.77407 -117.64747 87.73327,
   -6.08952 -117.36603 87.61150,
   -4.60776 -117.05050 87.75482,
   -3.05813 -116.64711 87.75453,
   -1.53920 -116.14935 87.75851,
   -0.13588 -115.59514 87.66134,
   1.44207 -114.87082 87.78438,
   -11.77495 -118.21057 87.71784,
   -10.04874 -118.00291 87.59659,
   -8.53636 -117.77037 87.68780,
   -6.95717 -117.51320 87.72961,
   -5.38838 -117.22244 87.73930,
   -3.82899 -116.85974 87.74832,
   -2.29302 -116.41040 87.75485,
   -0.78747 -115.86111 87.76505,
   0.68027 -115.23407 87.79038,
   2.18954 -114.49555 87.79625,
   3.59111 -113.64102 87.80250,
   -12.58300 -118.27367 87.71333,
   -10.96713 -118.12297 87.70578,
   -9.37186 -117.89640 87.72814,
   2.98230 -114.08023 87.79631,
   4.17664 -113.09428 87.80295,
   -14.96799 -118.29940 87.71651,
   -13.43131 -118.30769 87.69689,
   4.68631 -112.40183 87.82183,
   -15.92311 -118.25689 87.72840,
   -14.25856 -118.31314 87.71529,
   4.85562 -111.70290 87.83629,
   -18.36375 -118.13691 87.71470,
   -16.86691 -118.20947 87.69993,
   -19.31470 -118.09182 87.72445,
   -17.65662 -118.17010 87.71549,
   4.65698 -110.67515 87.86384,
   -21.70358 -117.99039 87.71314,
   -20.24981 -118.05244 87.69603,
   4.23970 -110.17230 87.85737,
   -22.70267 -117.94894 87.72466,
   -21.04436 -118.01774 87.71303,
   3.50569 -109.59252 87.82762,
   -25.11779 -117.85836 87.71247,
   -23.64772 -117.91403 87.70160,
   2.85109 -109.27041 87.86208,
   -26.10130 -117.82469 87.72472,
   -24.43741 -117.88220 87.71253,
   -28.51652 -117.68531 87.71079,
   -27.04684 -117.79048 87.71677,
   1.94677 -108.75192 87.85661,
   -29.48192 -117.56917 87.72048,
   -27.83371 -117.74054 87.71207,
   1.15094 -108.27014 87.87061,
   -30.40597 -117.41159 87.69804,
   0.47940 -107.82227 87.66832,
   -31.36288 -117.16948 87.72168,
   -32.32026 -116.84967 87.74299,
   -0.35310 -107.13319 87.82504,
   -33.20880 -116.48219 87.68435,
   -0.99615 -106.55057 87.87793,
   -34.14480 -115.92592 87.73999,
   -34.73040 -115.46746 87.72514,
   -1.73509 -105.80620 88.07465,
   -2.31343 -105.21773 87.89543,
   -35.18959 -114.81669 87.78411,
   -2.99622 -104.42216 88.07856,
   -35.48644 -113.70289 87.72601,
   -3.54213 -103.76630 87.90207,
   -35.39850 -112.81622 87.73152,
   -34.85353 -111.87725 87.79189,
   -4.17486 -102.88023 87.93558,
   -35.20389 -112.38539 87.76809,
   -34.19005 -111.19526 87.85983,
   -4.50225 -102.34130 87.95344,
   -33.40567 -110.57700 87.81573,
   -32.60079 -110.00138 87.82141,
   -31.39082 -109.13558 87.83159,
   -5.04365 -101.34559 87.97712,
   -32.00965 -109.58080 87.82597,
   -30.62646 -108.60241 87.83932,
   -29.27977 -107.58728 87.85817,
   -29.83186 -108.02167 87.84979,
   -28.74368 -107.13525 87.86542,
   -5.56257 -100.27818 87.96743,
   -28.04666 -106.49165 87.86886,
   -27.33740 -105.75621 87.88801,
   -6.00804 -99.27384 88.00019,
   -26.71295 -105.02487 87.89628,
   -26.11421 -104.25195 87.90304,
   -6.46217 -98.24196 88.01748,
   -25.54755 -103.45846 87.91499,
   -25.00535 -102.64111 87.93739,
   -6.96556 -97.13905 88.11007,
   -24.48482 -101.78506 87.93150,
   -7.25541 -96.56518 87.91286,
   -24.07408 -101.04710 88.06791,
   -7.74919 -95.62655 88.01967,
   -23.65809 -100.19019 87.97083,
   -23.30276 -99.36667 87.93170,
   -8.31502 -94.65334 88.05718,
   -22.95556 -98.49219 87.97309,
   -8.70826 -94.04391 87.88175,
   -22.62675 -97.61789 88.00850,
   -9.32799 -93.13003 88.05674,
   -22.31610 -96.77310 87.88542,
   -21.96136 -95.88839 88.03749,
   -10.05160 -92.23198 88.09468,
   -21.57212 -94.99865 88.01334,
   -10.49298 -91.74317 88.15746,
   -21.13993 -94.13773 88.06025,
   -11.26653 -91.10279 88.11644,
   -20.69918 -93.37688 88.07235,
   -12.11712 -90.57085 88.03848,
   -20.27932 -92.74567 88.08167,
   -12.90066 -90.19322 88.11915,
   -19.58503 -91.92411 88.09447,
   -18.53583 -90.98892 88.06111,
   -13.79059 -89.92532 88.11197,
   -19.13037 -91.47640 88.10142,
   -17.71561 -90.45880 88.11800,
   -16.27055 -89.91543 88.13694,
   -14.78930 -89.78785 88.12923,
   -17.03725 -90.14565 88.12415,
   -15.49450 -89.79732 88.13446,
   -6.98844 -117.48885 88.54565,
   -5.40392 -117.19911 88.54822,
   -3.84371 -116.83627 88.56171,
   -2.30122 -116.38618 88.57015,
   -0.77398 -115.83284 88.58501,
   0.69635 -115.20439 88.58861,
   -10.98533 -118.08829 88.53178,
   -9.39728 -117.86840 88.53566,
   -7.80515 -117.62327 88.53621,
   -6.27407 -117.36601 88.51932,
   -4.61838 -117.02637 88.55412,
   -3.06860 -116.62313 88.56191,
   -1.55024 -116.12771 88.56814,
   0.03025 -115.50199 88.55920,
   1.42382 -114.86574 88.59834,
   2.84200 -114.11341 88.45823,
   -13.28754 -118.26521 88.52210,
   -11.79290 -118.17320 88.52518,
   -10.24116 -117.99365 88.52350,
   -8.58586 -117.74490 88.54114,
   2.16363 -114.48928 88.60022,
   3.59352 -113.63484 88.60961,
   -14.23034 -118.26853 88.53973,
   -12.58909 -118.23527 88.52097,
   4.33512 -112.95193 88.62266,
   4.82351 -112.05983 88.63790,
   -16.66373 -118.17670 88.52654,
   -15.21541 -118.23905 88.57589,
   4.69967 -112.40394 88.63057,
   -17.65343 -118.12751 88.48765,
   -15.97950 -118.20983 88.52761,
   4.82973 -111.26744 88.62873,
   -20.02131 -118.01473 88.52371,
   -18.62307 -118.07390 88.58369,
   -21.04859 -117.97216 88.49690,
   -19.36722 -118.04338 88.52425,
   4.51158 -110.46553 88.67018,
   -23.45096 -117.87179 88.52270,
   -21.98324 -117.92936 88.56049,
   4.02610 -110.01399 88.65650,
   -24.44167 -117.83672 88.48901,
   -22.75916 -117.89925 88.52309,
   3.21062 -109.40963 88.83690,
   -26.75942 -117.75283 88.52288,
   -25.39047 -117.80042 88.56705,
   2.41953 -108.98387 88.65743,
   -27.82119 -117.69835 88.49276,
   -26.15031 -117.77419 88.52275,
   1.63567 -108.54615 88.52310,
   -30.39924 -117.36761 88.51508,
   -28.78438 -117.61759 88.57884,
   -30.89522 -117.25483 88.52226,
   -29.89765 -117.46150 88.51239,
   0.79606 -107.97064 88.71003,
   0.06596 -107.40861 88.72319,
   -31.64464 -117.05051 88.53587,
   -0.62909 -106.80829 88.70452,
   -32.67881 -116.65385 88.65260,
   -33.56547 -116.24606 88.52256,
   -1.27397 -106.19576 88.71096,
   -34.38432 -115.68573 88.54170,
   -1.95896 -105.49708 88.72679,
   -34.90732 -115.16193 88.52560,
   -2.58649 -104.81303 88.72179,
   -35.32609 -114.29491 88.42825,
   -3.20383 -104.08426 88.74589,
   -35.40613 -113.20985 88.54390,
   -3.77673 -103.33712 88.74979,
   -35.19041 -112.53769 88.55465,
   -34.64741 -111.77290 88.60754,
   -33.40048 -110.64122 88.62441,
   -4.30354 -102.55978 88.75536,
   -33.93898 -111.07787 88.61854,
   -32.75931 -110.13963 88.62005,
   -4.66463 -101.92715 88.77506,
   -31.99390 -109.61621 88.63439,
   -30.60606 -108.63930 88.64813,
   -31.26116 -109.11685 88.64870,
   -29.97979 -108.17366 88.65975,
   -5.23012 -100.83104 88.79582,
   -29.24847 -107.61637 88.66833,
   -28.56619 -107.03332 88.51971,
   -27.32481 -105.80149 88.69581,
   -5.75348 -99.71021 88.76728,
   -27.75070 -106.25567 88.68869,
   -26.93076 -105.34579 88.70214,
   -6.16493 -98.75279 88.81578,
   -26.38781 -104.66701 88.71112,
   -25.94206 -104.06819 88.72012,
   -6.62919 -97.70832 88.82715,
   -25.38392 -103.26600 88.73275,
   -24.83930 -102.42292 88.74617,
   -7.12582 -96.65588 88.85531,
   -24.29674 -101.50224 88.76075,
   -7.42188 -96.08646 88.67901,
   -23.88339 -100.71764 88.78044,
   -23.45230 -99.79496 88.77585,
   -7.95717 -95.09214 88.89724,
   -23.09369 -98.93223 88.79888,
   -8.55570 -94.11977 88.84464,
   -22.78441 -98.11846 88.70804,
   -8.89964 -93.56800 88.89507,
   -22.43873 -97.20174 88.82569,
   -22.10958 -96.33716 88.81518,
   -9.55080 -92.69507 88.88926,
   -21.75830 -95.48083 88.85029,
   -10.23820 -91.87927 89.08794,
   -21.36715 -94.62728 88.84146,
   -10.82828 -91.34540 88.93684,
   -20.94346 -93.82044 88.87896,
   -11.61617 -90.78748 88.85781,
   -20.43084 -93.00239 88.88586,
   -12.66848 -90.22948 88.93277,
   -19.78898 -92.17583 88.89128,
   -13.75925 -89.88538 88.93711,
   -19.13993 -91.49214 88.91126,
   -17.78907 -90.49084 88.92353,
   -14.54484 -89.77855 88.81934,
   -13.31724 -89.99541 88.93948,
   -18.34260 -90.83988 88.91827,
   -17.07297 -90.14956 88.97376,
   -15.50808 -89.77384 88.95804,
   -16.30190 -89.90384 88.94862,
   -6.20531 -117.32275 89.35810,
   -4.64181 -117.00577 89.36955,
   -3.07910 -116.60077 89.37299,
   -1.55919 -116.10942 89.38093,
   -0.05467 -115.52078 89.39256,
   -10.19724 -117.94664 89.34482,
   -8.61829 -117.71631 89.35842,
   -6.98586 -117.45866 89.35309,
   -5.49985 -117.18889 89.35973,
   -3.85236 -116.81285 89.36891,
   -2.31495 -116.36671 89.37587,
   -0.62068 -115.75524 89.38760,
   0.69414 -115.19183 89.40181,
   2.15940 -114.48850 89.42833,
   3.57237 -113.64014 89.42271,
   -12.60526 -118.18734 89.33499,
   -11.02069 -118.04672 89.36686,
   -9.55198 -117.85264 89.42928,
   -7.79955 -117.58987 89.35363,
   1.42875 -114.84816 89.40463,
   2.92982 -114.09885 89.40006,
   4.14859 -113.11899 89.35129,
   -15.14309 -118.19116 89.33641,
   -13.51523 -118.21580 89.34547,
   -11.79952 -118.12897 89.33545,
   4.67114 -112.42806 89.43900,
   -15.93447 -118.15957 89.33806,
   -14.49416 -118.21078 89.33493,
   4.85862 -111.69720 89.45093,
   -18.53556 -118.03006 89.33443,
   -16.88039 -118.11202 89.32134,
   -19.33059 -117.99386 89.34475,
   -17.91088 -118.06014 89.33539,
   4.66707 -110.64393 89.46592,
   -21.92830 -117.88277 89.33329,
   -20.28038 -117.95440 89.31269,
   4.25610 -110.13084 89.47624,
   -22.71775 -117.84927 89.34300,
   -21.27513 -117.91040 89.33350,
   3.55685 -109.56887 89.46911,
   -25.31944 -117.75381 89.33282,
   -23.66880 -117.81455 89.31446,
   2.81102 -109.14564 89.46417,
   -26.10883 -117.72469 89.33739,
   -24.68201 -117.77623 89.33272,
   -28.70513 -117.57920 89.32895,
   -27.05121 -117.69351 89.31670,
   1.92168 -108.62868 89.44667,
   -29.49978 -117.47231 89.33766,
   -28.07065 -117.63475 89.33143,
   1.20512 -108.19553 89.50035,
   -30.40205 -117.31358 89.31563,
   0.46802 -107.66455 89.50190,
   -31.34501 -117.06979 89.35798,
   -32.27125 -116.76048 89.30979,
   -0.25832 -107.05859 89.54103,
   -33.27424 -116.30082 89.36319,
   -0.86188 -106.50816 89.52402,
   -33.94906 -115.92675 89.36417,
   -1.64194 -105.73331 89.52542,
   -34.59368 -115.40071 89.34351,
   -2.16732 -105.17638 89.55701,
   -35.07115 -114.70064 89.33501,
   -2.87701 -104.37511 89.55355,
   -35.32661 -113.67364 89.36811,
   -3.37835 -103.76515 89.54696,
   -35.25820 -112.86873 89.33002,
   -34.75625 -111.96789 89.40270,
   -4.06881 -102.81524 89.56188,
   -35.09260 -112.49057 89.37082,
   -34.12513 -111.29592 89.41447,
   -4.46467 -102.20756 89.36975,
   -33.35543 -110.67252 89.43833,
   -31.97296 -109.66851 89.44211,
   -32.56015 -110.08915 89.43834,
   -31.35396 -109.23146 89.53938,
   -4.92032 -101.33989 89.59745,
   -30.57788 -108.68351 89.45694,
   -29.24335 -107.68194 89.47515,
   -29.78684 -108.10908 89.46574,
   -28.62931 -107.15608 89.47119,
   -5.41537 -100.31552 89.60903,
   -27.98124 -106.55436 89.48632,
   -27.30371 -105.83861 89.51071,
   -5.89641 -99.24346 89.57885,
   -26.66704 -105.07693 89.53002,
   -26.07709 -104.29525 89.52697,
   -6.28247 -98.33086 89.63825,
   -25.51639 -103.49114 89.54806,
   -24.98162 -102.66907 89.56791,
   -6.80162 -97.18855 89.65624,
   -24.47421 -101.82792 89.57198,
   -24.04333 -101.04746 89.56545,
   -7.25444 -96.24376 89.69441,
   -23.63102 -100.21087 89.58804,
   -7.54025 -95.67833 89.68880,
   -23.31670 -99.48994 89.59808,
   -8.12570 -94.65860 89.69700,
   -22.91968 -98.51046 89.61381,
   -22.52700 -97.49033 89.60279,
   -8.69327 -93.72642 89.84060,
   -9.08128 -93.16034 89.71060,
   -22.26897 -96.77794 89.63934,
   -21.96397 -95.98541 89.64624,
   -9.80236 -92.25368 89.74218,
   -21.54411 -95.02158 89.66398,
   -21.06066 -94.05975 89.68031,
   -10.45382 -91.56732 89.74681,
   -20.54549 -93.19178 89.69189,
   -11.07393 -91.04410 89.78735,
   -11.93044 -90.50791 89.74808,
   -20.13463 -92.58978 89.70090,
   -19.14869 -91.49347 89.72042,
   -12.83901 -90.09578 89.75263,
   -19.63567 -91.97735 89.71239,
   -18.57504 -91.01102 89.72974,
   -13.76834 -89.83720 89.74542,
   -17.78961 -90.48264 89.76054,
   -16.28997 -89.87821 89.75654,
   -14.78200 -89.71732 89.82146,
   -17.05380 -90.12799 89.74173,
   -15.52618 -89.74544 89.75841,
   -7.01434 -117.43315 90.14527,
   -5.38141 -117.14814 90.00734,
   -3.86762 -116.79319 90.16495,
   -2.31940 -116.34670 90.17506,
   -0.87180 -115.83636 90.19477,
   0.68000 -115.18761 90.18696,
   -11.02095 -117.99916 90.13161,
   -9.22843 -117.76800 90.13897,
   -7.77018 -117.55448 90.09744,
   -6.20190 -117.29504 90.14652,
   -4.64070 -116.98168 90.15346,
   -3.09023 -116.58137 90.16146,
   -1.56864 -116.09345 90.16802,
   -0.07463 -115.51870 90.18482,
   1.38856 -114.86327 90.19173,
   2.79505 -114.12369 90.20435,
   -13.46704 -118.16040 90.12236,
   -11.83663 -118.07886 90.12832,
   -10.20479 -117.90142 90.12778,
   -8.61520 -117.67873 90.14110,
   2.15003 -114.47658 90.19910,
   3.57417 -113.62696 90.21113,
   -14.23435 -118.16838 90.03839,
   -12.65097 -118.12253 90.29182,
   4.28134 -112.99394 90.18522,
   4.80154 -112.06813 90.22960,
   -16.86590 -118.05653 90.12644,
   -15.17979 -118.13479 90.12411,
   4.68042 -112.39075 90.22665,
   -17.62472 -118.02811 90.03313,
   -16.11760 -118.08310 90.24669,
   4.82280 -111.29994 90.27734,
   -20.25503 -117.90089 90.12390,
   -18.57410 -117.97601 90.12080,
   -21.02007 -117.87534 90.01970,
   -19.52190 -117.92267 90.27000,
   4.48828 -110.35987 90.26570,
   -23.64805 -117.75816 90.12310,
   -21.96058 -117.82819 90.11967,
   4.02843 -109.94482 90.28298,
   -24.41253 -117.73609 90.01123,
   -22.87727 -117.78038 90.26208,
   3.25105 -109.36979 90.23657,
   -27.04325 -117.62985 90.12368,
   -25.35276 -117.69577 90.12066,
   2.47206 -108.92575 90.26351,
   -27.78915 -117.59365 90.02466,
   -26.29506 -117.65569 90.25295,
   1.64243 -108.42598 90.27176,
   -28.73837 -117.51215 90.12160,
   -29.74862 -117.37638 90.20825,
   0.85537 -107.88478 90.34603,
   -30.60168 -117.22179 90.11909,
   0.15371 -107.33555 90.34435,
   -31.62485 -116.91512 90.30860,
   -32.59966 -116.57371 90.13189,
   -0.61896 -106.63446 90.49792,
   -33.49269 -116.12668 90.16159,
   -1.20899 -106.08130 90.32211,
   -34.31202 -115.52166 90.14112,
   -34.78307 -115.06145 89.98782,
   -1.91939 -105.33359 90.46749,
   -2.51200 -104.70286 90.30702,
   -35.14018 -114.20269 90.13370,
   -3.19148 -103.87364 90.57656,
   -35.21773 -113.21161 90.14020,
   -3.71909 -103.22122 90.30819,
   -35.02129 -112.61117 90.16749,
   -34.54903 -111.86683 90.07886,
   -33.54057 -110.87836 90.22576,
   -4.32513 -102.32618 90.38567,
   -34.04951 -111.33655 90.21749,
   -32.73545 -110.27043 90.25104,
   -4.68920 -101.71703 90.18889,
   -31.93175 -109.71526 90.25508,
   -30.57572 -108.76184 90.24428,
   -31.18145 -109.19734 90.23648,
   -29.97664 -108.32538 90.28991,
   -5.12939 -100.82725 90.39926,
   -29.21231 -107.73340 90.24343,
   -28.46996 -107.10120 90.27478,
   -27.45305 -106.07416 90.29134,
   -5.60810 -99.79104 90.39470,
   -27.92771 -106.57766 90.28301,
   -26.88784 -105.40990 90.30034,
   -26.25119 -104.57696 90.31133,
   -6.10470 -98.66424 90.36441,
   -25.79038 -103.91893 90.32166,
   -6.51622 -97.70303 90.43312,
   -25.33967 -103.23854 90.33255,
   -24.82398 -102.41123 90.34502,
   -7.00995 -96.63429 90.44371,
   -24.26269 -101.42936 90.50653,
   -23.88705 -100.71325 90.35470,
   -7.37575 -95.87997 90.46219,
   -23.46645 -99.81129 90.39459,
   -7.76913 -95.13997 90.48235,
   -23.10674 -98.95151 90.39605,
   -8.34652 -94.16229 90.48936,
   -22.76971 -98.08200 90.39725,
   -22.44957 -97.22216 90.42114,
   -8.86851 -93.34996 90.48562,
   -22.12839 -96.37008 90.45213,
   -9.44981 -92.55801 90.50934,
   -21.77472 -95.49787 90.44716,
   -10.15609 -91.75299 90.52371,
   -21.38635 -94.63394 90.48680,
   -10.67748 -91.26026 90.50362,
   -20.96219 -93.81693 90.47199,
   -11.61874 -90.59988 90.52610,
   -20.44500 -92.98437 90.50646,
   -19.82767 -92.17681 90.51423,
   -12.33698 -90.22823 90.52897,
   -19.18027 -91.48969 90.52002,
   -17.80361 -90.47019 90.52149,
   -14.48714 -89.69707 90.53805,
   -13.15833 -89.92970 90.53817,
   -18.42470 -90.85729 90.60298,
   -17.04083 -90.10108 90.53839,
   -15.54756 -89.71311 90.54025,
   -13.79661 -89.78333 90.53654,
   -16.31618 -89.85719 90.53993,
   -6.22872 -117.27089 90.93607,
   -4.57650 -116.94720 90.81439,
   -3.10150 -116.56431 90.95181,
   -1.57121 -116.07967 90.96037,
   -0.07023 -115.50859 90.96963,
   -10.23811 -117.85307 90.92527,
   -8.53304 -117.63413 90.81892,
   -7.03841 -117.40603 90.93010,
   -5.43038 -117.12291 90.93486,
   -3.87321 -116.77316 90.94713,
   -2.33383 -116.33315 90.95414,
   -0.61545 -115.72805 90.96533,
   0.66260 -115.19412 90.98196,
   2.14900 -114.47767 91.01740,
   -12.60246 -118.07122 90.91042,
   -11.00851 -117.94382 90.89018,
   -9.41910 -117.75065 90.91072,
   -7.82922 -117.52650 90.93289,
   1.41072 -114.84643 90.98122,
   2.90354 -114.08553 90.99914,
   4.09779 -113.13530 91.00841,
   -13.47570 -118.09560 90.92599,
   -11.84908 -118.02096 90.91696,
   3.56396 -113.61530 91.00158,
   4.63832 -112.39884 91.02128,
   -15.90189 -118.04595 90.91781,
   -14.40627 -118.09474 90.87365,
   4.82545 -111.72010 91.02208,
   -16.85932 -117.99764 90.93287,
   -15.19572 -118.07264 90.91801,
   -19.27873 -117.88782 90.91459,
   -17.78377 -117.95515 90.89880,
   4.66899 -110.66516 91.03316,
   -20.25389 -117.84396 90.92581,
   -18.58397 -117.91824 90.91504,
   4.27496 -110.11081 91.05373,
   -22.65806 -117.74091 90.91330,
   -21.16611 -117.80665 90.89390,
   3.57925 -109.50657 91.05045,
   -23.63235 -117.69921 90.92845,
   -21.97648 -117.77001 90.91379,
   2.90290 -109.12941 91.04482,
   -26.03514 -117.60590 90.91369,
   -24.57932 -117.66508 90.88828,
   -27.03233 -117.56271 90.92588,
   -25.37111 -117.63068 90.91369,
   2.03777 -108.60553 91.05719,
   -29.53116 -117.33575 90.90596,
   -28.03825 -117.49817 90.97557,
   1.30658 -108.14734 91.08200,
   -30.32595 -117.21371 90.76319,
   -28.77250 -117.43528 90.91164,
   -31.20872 -116.99364 90.79656,
   0.54573 -107.58479 91.08142,
   -32.33567 -116.58080 90.94012,
   -0.16233 -106.98661 91.09378,
   -0.83932 -106.35723 91.09868,
   -33.02189 -116.29831 90.95159,
   -33.78897 -115.83242 91.04693,
   -1.48312 -105.71000 91.13354,
   -34.53711 -115.14473 90.90519,
   -2.14629 -105.01093 91.12250,
   -34.92411 -114.56869 90.74363,
   -2.75815 -104.32709 91.11001,
   -35.09946 -113.71536 90.93598,
   -3.37228 -103.58389 91.13934,
   -35.01764 -113.01068 91.06897,
   -34.63023 -112.14426 90.99534,
   -3.93876 -102.82157 91.13784,
   -34.00487 -111.43336 91.03227,
   -33.29560 -110.79617 90.86938,
   -32.08562 -109.88907 91.02422,
   -4.49521 -101.96056 91.19469,
   -32.66917 -110.32288 91.02047,
   -31.26608 -109.32073 91.03758,
   -4.84806 -101.31432 91.17453,
   -30.51942 -108.80726 91.04088,
   -29.28860 -107.87173 91.05292,
   -29.88648 -108.33833 91.04254,
   -28.61206 -107.30927 91.04871,
   -5.33830 -100.30977 91.20089,
   -27.90308 -106.63542 91.08866,
   -27.21952 -105.88215 91.10491,
   -5.80251 -99.26923 91.19442,
   -26.61857 -105.12210 91.11776,
   -26.04767 -104.32057 91.10479,
   -6.24357 -98.24016 91.20817,
   -25.52351 -103.52407 91.12298,
   -25.01513 -102.70074 91.15853,
   -6.71017 -97.18186 91.22346,
   -24.51980 -101.85631 90.96019,
   -24.04150 -100.95703 91.15270,
   -7.18842 -96.16056 91.26142,
   -7.50994 -95.53718 91.04052,
   -23.68782 -100.22595 91.16433,
   -23.33456 -99.41388 91.22952,
   -8.07265 -94.51083 91.22903,
   -22.97959 -98.53385 91.21050,
   -22.64724 -97.65829 91.20459,
   -8.62316 -93.60249 91.28932,
   -9.03493 -93.00110 91.08584,
   -22.34970 -96.83849 91.32833,
   -21.98952 -95.92648 91.22847,
   -9.71475 -92.11675 91.26347,
   -21.60852 -95.02631 91.25398,
   -10.38810 -91.38728 91.45039,
   -21.23855 -94.24149 91.25847,
   -11.04617 -90.86648 91.32442,
   -20.87435 -93.56095 91.26489,
   -11.85650 -90.37071 91.35056,
   -20.30378 -92.70380 91.27842,
   -12.80957 -89.97892 91.24277,
   -19.69573 -91.94968 91.42109,
   -18.69842 -91.03382 91.30363,
   -13.66556 -89.74932 91.33985,
   -19.15653 -91.42577 91.30209,
   -17.82212 -90.44711 91.31690,
   -16.32785 -89.82501 91.33614,
   -14.72655 -89.64347 91.33952,
   -16.84168 -89.98775 91.32526,
   -15.61743 -89.68746 91.33632,
   -5.44575 -117.09926 91.72671,
   -3.78568 -116.73343 91.60496,
   -2.33814 -116.31832 91.75571,
   -0.92742 -115.83907 91.62856,
   0.66710 -115.19071 91.76375,
   -9.45434 -117.70300 91.71818,
   -7.86606 -117.49565 91.73372,
   -6.23624 -117.24329 91.73084,
   -4.66212 -116.93740 91.71786,
   -3.10916 -116.54825 91.73983,
   -1.58348 -116.07049 91.74655,
   -0.08176 -115.51033 91.75984,
   1.39420 -114.86279 91.76917,
   2.87588 -114.09237 91.78364,
   -11.75227 -117.95842 91.58363,
   -10.23648 -117.79653 91.72664,
   -8.71564 -117.61090 91.70182,
   -7.04105 -117.37398 91.72379,
   2.30923 -114.41774 91.77843,
   3.55531 -113.61099 91.79182,
   -14.16514 -118.03004 91.70586,
   -12.68727 -118.00448 91.69809,
   -11.06743 -117.88698 91.71227,
   4.25813 -112.96045 91.78010,
   -15.13712 -118.01046 91.67604,
   -13.52369 -118.02961 91.70409,
   4.73164 -112.08659 91.80392,
   -17.57200 -117.90474 91.70598,
   -16.08353 -117.96571 91.74356,
   4.79432 -111.30149 91.82064,
   -18.58432 -117.86260 91.66203,
   -16.91433 -117.93396 91.70659,
   -20.98967 -117.75408 91.70314,
   -19.54742 -117.81349 91.74331,
   4.48745 -110.33264 91.83851,
   -21.98936 -117.71278 91.66924,
   -20.30226 -117.78377 91.70394,
   4.03941 -109.89071 91.84835,
   -24.54665 -117.60027 91.70351,
   -22.92815 -117.66600 91.74195,
   3.32748 -109.35634 91.83896,
   -25.30000 -117.57493 91.64288,
   -23.90439 -117.62742 91.70357,
   2.56131 -108.89231 91.83320,
   -27.95333 -117.43890 91.70495,
   -26.25376 -117.53069 91.73356,
   -28.75172 -117.36082 91.73164,
   -27.31770 -117.48053 91.70542,
   1.71600 -108.35583 91.85050,
   -29.69695 -117.24398 91.68588,
   0.95737 -107.82875 91.86397,
   -30.60965 -117.07350 91.66118,
   0.29669 -107.32212 91.70472,
   -31.58675 -116.79763 91.70787,
   -32.49371 -116.45770 91.75789,
   -0.54213 -106.55425 91.85772,
   -33.40248 -115.99136 91.70625,
   -1.09740 -106.01380 91.87793,
   -34.12496 -115.44170 91.72541,
   -1.85278 -105.23042 91.92175,
   -34.65220 -114.78770 91.67926,
   -2.39138 -104.64889 91.91155,
   -34.96176 -114.14371 91.30721,
   -34.94984 -113.49389 91.75814,
   -3.15559 -103.76329 91.91086,
   -3.55628 -103.26175 91.94065,
   -34.83912 -112.86243 91.72124,
   -34.15719 -111.71752 91.79419,
   -34.53854 -112.22613 91.76671,
   -33.40856 -110.99553 91.84299,
   -4.22078 -102.32616 91.93962,
   -32.63172 -110.40544 91.82302,
   -4.68050 -101.57227 91.95007,
   -31.86503 -109.84499 91.69365,
   -30.62761 -108.98375 91.94552,
   -31.23722 -109.40856 91.81472,
   -29.86211 -108.42289 91.83265,
   -5.04725 -100.85795 91.95424,
   -29.12855 -107.84282 91.69665,
   -28.03723 -106.86285 91.85970,
   -28.54858 -107.35455 91.85183,
   -27.40237 -106.17730 91.86964,
   -5.54945 -99.78874 91.98204,
   -26.82227 -105.45548 91.87771,
   -26.21474 -104.60354 91.88861,
   -6.00071 -98.74785 91.99882,
   -25.78839 -103.94493 91.89923,
   -6.41932 -97.76206 92.00905,
   -25.36460 -103.25528 91.91070,
   -24.78348 -102.25716 91.93185,
   -6.92832 -96.62963 92.03332,
   -24.35712 -101.48384 91.87240,
   -23.93416 -100.64340 91.94359,
   -7.34713 -95.74125 92.07613,
   -23.55379 -99.80984 91.97953,
   -7.65420 -95.12693 92.06032,
   -23.19414 -98.94992 91.97485,
   -8.26220 -94.06641 92.07058,
   -22.87645 -98.11749 92.04825,
   -22.54404 -97.23423 92.02480,
   -8.88958 -93.08459 92.05207,
   -22.21140 -96.35456 92.01257,
   -9.24628 -92.54853 92.09009,
   -21.90626 -95.55659 92.12397,
   -9.95999 -91.71066 92.09864,
   -21.49745 -94.64824 92.04013,
   -10.62318 -91.07757 92.11913,
   -21.08841 -93.84037 92.07099,
   -20.48789 -92.90491 91.90939,
   -11.28488 -90.59280 92.15981,
   -19.95214 -92.18694 91.99860,
   -12.18116 -90.11318 92.29394,
   -19.23931 -91.43481 92.07512,
   -14.71095 -89.60162 92.11792,
   -13.05949 -89.82225 92.13479,
   -18.49972 -90.82606 92.14130,
   -17.16275 -90.07921 92.10278,
   -15.53814 -89.64794 91.95363,
   -14.01730 -89.64338 92.11499,
   -17.82362 -90.40550 92.10232,
   -16.33833 -89.79227 92.11790,
   -6.25200 -117.21798 92.51394,
   -4.67342 -116.91542 92.52070,
   -3.02794 -116.51115 92.40217,
   -1.58229 -116.06039 92.53704,
   -0.08067 -115.50710 92.54704,
   -8.66699 -117.55723 92.51002,
   -7.01338 -117.33942 92.46732,
   -5.45279 -117.07472 92.51349,
   -3.88938 -116.73410 92.51566,
   -2.34984 -116.30863 92.53259,
   -0.75199 -115.76921 92.52454,
   0.65874 -115.19688 92.55125,
   2.08915 -114.50829 92.59826,
   -12.70910 -117.93426 92.49070,
   -11.02110 -117.81806 92.52707,
   -9.49679 -117.65500 92.52853,
   -8.05599 -117.48152 92.51145,
   1.39784 -114.85537 92.55804,
   2.85824 -114.08896 92.58201,
   4.05445 -113.11823 92.58667,
   -13.50060 -117.95374 92.51916,
   -11.87515 -117.89022 92.47933,
   -10.28128 -117.74399 92.50499,
   3.54911 -113.58315 92.58018,
   4.59235 -112.35984 92.57356,
   -16.09220 -117.90106 92.49693,
   -14.42985 -117.95140 92.48410,
   4.77942 -111.75546 92.59285,
   -16.89536 -117.86972 92.50327,
   -15.40562 -117.92592 92.49778,
   -19.47759 -117.75845 92.49401,
   -17.82609 -117.83028 92.47903,
   4.67267 -110.73404 92.61229,
   -20.28554 -117.72357 92.50332,
   -18.79999 -117.78742 92.49476,
   4.31042 -110.12764 92.63134,
   -22.87214 -117.60840 92.49318,
   -21.20296 -117.68509 92.47760,
   -23.66484 -117.57107 92.50840,
   -22.18743 -117.63987 92.49358,
   3.81583 -109.72388 92.63297,
   -26.27469 -117.45640 92.49444,
   -24.60400 -117.53271 92.47951,
   2.98567 -109.10592 92.62580,
   -27.03887 -117.42549 92.37650,
   -25.61925 -117.48798 92.49390,
   2.16381 -108.58550 92.62802,
   -27.98146 -117.35760 92.49732,
   1.43306 -108.12190 92.48978,
   -30.21545 -117.06942 92.48721,
   -28.93380 -117.26184 92.59616,
   -31.10546 -116.85938 92.50052,
   -29.67804 -117.16156 92.48704,
   0.62886 -107.50016 92.62671,
   -0.05858 -106.91534 92.62798,
   -31.80871 -116.66581 92.51907,
   -32.83208 -116.19122 92.68346,
   -0.75159 -106.26192 92.67910,
   -33.70199 -115.67497 92.50084,
   -1.40738 -105.60377 92.69431,
   -34.32054 -115.05207 92.48396,
   -2.05862 -104.91909 92.70148,
   -34.73371 -114.09435 92.47792,
   -2.70467 -104.20161 92.72577,
   -34.76572 -113.05406 92.45538,
   -3.29684 -103.50489 92.71872,
   -34.42839 -112.30386 92.56028,
   -3.92297 -102.68388 92.72447,
   -33.88475 -111.59339 92.46875,
   -32.84685 -110.66865 92.59881,
   -33.32465 -111.05959 92.59583,
   -32.00265 -110.04715 92.62885,
   -4.48534 -101.84116 92.77063,
   -31.19965 -109.49349 92.61657,
   -29.83969 -108.51816 92.61763,
   -4.82505 -101.24400 92.72572,
   -30.36758 -108.90440 92.61145,
   -29.20059 -108.00883 92.59905,
   -28.51164 -107.42602 92.65125,
   -5.28427 -100.32067 92.75349,
   -27.77453 -106.67316 92.48962,
   -27.12913 -105.91481 92.48425,
   -5.75482 -99.27556 92.78421,
   -26.57105 -105.17198 92.71691,
   -26.03057 -104.34616 92.68293,
   -6.25137 -98.12958 92.73295,
   -25.54161 -103.53669 92.70270,
   -25.08401 -102.73792 92.63940,
   -6.64968 -97.18289 92.81090,
   -24.55208 -101.75913 92.72190,
   -24.19228 -101.05697 92.72960,
   -7.12056 -96.14242 92.82460,
   -23.86010 -100.35180 92.78474,
   -7.49965 -95.34759 92.83264,
   -23.42689 -99.36693 92.75479,
   -7.88647 -94.59904 92.86573,
   -23.08941 -98.51814 92.78929,
   -8.43668 -93.65034 92.88902,
   -22.75840 -97.64663 92.78325,
   -22.45280 -96.80981 92.84348,
   -9.05103 -92.69040 93.03894,
   -22.10670 -95.91477 92.81666,
   -9.47084 -92.12933 92.89575,
   -21.75426 -95.06152 92.82258,
   -10.24637 -91.29337 92.93029,
   -21.40045 -94.28975 92.83666,
   -10.90843 -90.75044 92.85124,
   -20.92237 -93.41962 92.89559,
   -11.81267 -90.21120 92.90242,
   -20.38155 -92.61237 92.83636,
   -12.80900 -89.82231 92.90193,
   -19.76564 -91.86571 92.85540,
   -18.54509 -90.79996 92.88490,
   -13.70584 -89.63236 92.82386,
   -19.17267 -91.26526 93.04749,
   -17.82627 -90.35318 92.90437,
   -16.35313 -89.75992 92.91318,
   -14.72216 -89.55480 92.90618,
   -17.00109 -89.95974 93.03533,
   -15.58991 -89.60712 92.91195,
   -5.46765 -117.05262 93.30478,
   -3.90422 -116.71569 93.31450,
   -2.23173 -116.26259 93.19752,
   -0.83635 -115.79610 93.33057,
   0.65714 -115.19923 93.34082,
   -7.76608 -117.41352 93.18158,
   -6.29455 -117.19740 93.29726,
   -4.67961 -116.89372 93.30368,
   -3.11658 -116.51411 93.30578,
   -1.51802 -116.03747 93.32578,
   -0.09121 -115.51194 93.33007,
   1.39228 -114.86717 93.34644,
   2.86545 -114.07630 93.36176,
   -11.92660 -117.82114 93.28758,
   -10.31604 -117.68922 93.29096,
   -8.66487 -117.51289 93.29241,
   -7.06773 -117.31424 93.30222,
   2.29179 -114.42087 93.35594,
   3.52828 -113.58779 93.37246,
   -12.73226 -117.86184 93.27636,
   -11.21163 -117.76216 93.39115,
   -9.49428 -117.60327 93.29752,
   4.26103 -112.85078 93.36344,
   -15.17475 -117.87698 93.14830,
   -13.66582 -117.87056 93.37835,
   4.68406 -112.09592 93.38172,
   -16.10428 -117.83304 93.29353,
   -14.42447 -117.87781 93.28617,
   4.76788 -111.29548 93.39362,
   -18.54350 -117.74658 93.16245,
   -17.04747 -117.78734 93.39548,
   -21.19432 -117.62272 93.28241,
   -19.50145 -117.69662 93.28377,
   -17.80895 -117.76601 93.28525,
   4.49352 -110.33760 93.41407,
   -21.96345 -117.59814 93.15109,
   -20.44194 -117.64675 93.40460,
   4.05869 -109.85666 93.42698,
   -22.88768 -117.54445 93.28698,
   3.32705 -109.26006 93.39989,
   -25.35364 -117.43994 93.13166,
   -23.83657 -117.49312 93.37778,
   2.65467 -108.86494 93.24736,
   -26.27544 -117.38199 93.30005,
   -24.59659 -117.46351 93.28304,
   -28.65149 -117.21427 93.28425,
   -27.27571 -117.32070 93.35647,
   1.75284 -108.24368 93.42830,
   -29.67696 -117.07737 93.28942,
   -28.01361 -117.27174 93.28532,
   1.04534 -107.74471 93.46839,
   -30.57410 -116.90864 93.29616,
   -31.50255 -116.65373 93.31936,
   0.31664 -107.15642 93.45534,
   -32.46455 -116.28633 93.22804,
   -0.36878 -106.53932 93.45274,
   -33.44265 -115.69714 93.31668,
   -0.98116 -105.96023 93.31821,
   -33.97505 -115.28323 93.30015,
   -1.68967 -105.21333 93.52116,
   -34.42076 -114.62899 93.28810,
   -2.26873 -104.62055 93.30868,
   -34.65396 -113.47185 93.30919,
   -2.95025 -103.82847 93.54314,
   -34.48947 -112.70179 93.33980,
   -3.48458 -103.21123 93.29648,
   -33.98564 -111.88480 93.38463,
   -33.28232 -111.17041 93.38533,
   -4.12366 -102.32421 93.53550,
   -32.55693 -110.56967 93.26857,
   -31.31177 -109.65560 93.39304,
   -31.90487 -110.08962 93.38987,
   -30.51470 -109.10731 93.42941,
   -4.68132 -101.44154 93.69711,
   -29.73513 -108.53267 93.33978,
   -28.62047 -107.62740 93.42632,
   -4.98734 -100.87443 93.54686,
   -29.15380 -108.08602 93.41639,
   -27.93548 -106.96512 93.43851,
   -27.34857 -106.29785 93.42513,
   -5.50562 -99.80196 93.55165,
   -26.83925 -105.62544 93.49690,
   -26.19260 -104.64498 93.46572,
   -5.96159 -98.75632 93.57614,
   -25.79272 -103.96474 93.47675,
   -6.40691 -97.70019 93.59223,
   -25.39830 -103.25956 93.48854,
   -24.89884 -102.33435 93.49058,
   -6.86061 -96.65007 93.59830,
   -24.45189 -101.46681 93.50955,
   -24.04344 -100.61901 93.53570,
   -7.31064 -95.66207 93.63854,
   -23.67115 -99.78577 93.53807,
   -7.64079 -94.99550 93.41902,
   -23.35253 -98.99319 93.65524,
   -8.12017 -94.07925 93.63912,
   -22.98549 -98.06899 93.56379,
   -22.67307 -97.22371 93.59361,
   -8.64647 -93.19482 93.64379,
   -9.22829 -92.33634 93.65659,
   -22.33939 -96.33575 93.59003,
   -22.01754 -95.49936 93.65230,
   -9.90771 -91.52017 93.68136,
   -21.62143 -94.59957 93.63241,
   -21.23392 -93.85181 93.46418,
   -10.54681 -90.88882 93.81865,
   -20.53669 -92.72788 93.64801,
   -11.23532 -90.41343 93.70171,
   -20.07876 -92.12210 93.65906,
   -12.10288 -89.98657 93.68691,
   -19.36677 -91.38389 93.67172,
   -13.04206 -89.68885 93.68954,
   -18.57453 -90.75130 93.67888,
   -17.12309 -89.96953 93.68899,
   -15.52002 -89.55613 93.70085,
   -13.92154 -89.54428 93.71223,
   -17.78008 -90.26182 93.68252,
   -16.36661 -89.72586 93.69658,
   -14.74432 -89.51197 93.69603,
   -6.27478 -117.16649 94.09184,
   -4.69442 -116.87468 94.09896,
   -3.13749 -116.50043 94.10741,
   -1.59987 -116.05210 93.94702,
   -0.08897 -115.51065 94.12458,
   1.38653 -114.86868 94.13496,
   -8.70267 -117.47039 94.08898,
   -7.09411 -117.28628 94.09739,
   -5.47737 -117.03023 94.09170,
   -3.91059 -116.69700 94.09544,
   -2.35977 -116.28375 94.09702,
   -0.85377 -115.79858 94.11622,
   0.65295 -115.20598 94.12458,
   2.08240 -114.51428 94.17078,
   -11.13911 -117.69706 94.08172,
   -9.48171 -117.55197 94.05542,
   -7.96024 -117.39167 94.07354,
   2.88063 -114.06288 94.19112,
   4.17160 -112.95224 94.16673,
   -13.60798 -117.80352 94.07454,
   -11.96834 -117.75177 94.06745,
   -10.52093 -117.64705 94.08397,
   3.64649 -113.52111 94.16062,
   4.56065 -112.33763 94.01655,
   -14.44295 -117.80602 94.05707,
   -12.83034 -117.78877 94.07219,
   4.74840 -111.74701 94.06358,
   -16.83533 -117.74105 94.07548,
   -15.38175 -117.78124 94.12361,
   -17.77744 -117.70265 94.09782,
   -16.14098 -117.76411 94.07610,
   4.67071 -110.78964 94.19228,
   -20.22140 -117.60494 94.07336,
   -18.72938 -117.66733 94.06292,
   -21.18726 -117.56080 94.08817,
   -19.52419 -117.63410 94.07346,
   4.31977 -110.11499 94.20961,
   -23.59185 -117.44669 94.07294,
   -22.11333 -117.52067 94.05128,
   3.82849 -109.66768 94.21180,
   -24.61628 -117.39841 94.04271,
   -22.92064 -117.47932 94.07282,
   2.95954 -108.96577 94.17612,
   -27.18703 -117.25829 94.07582,
   -25.55136 -117.34715 94.11522,
   2.24087 -108.51540 94.22033,
   -27.99704 -117.19523 94.08034,
   -26.54237 -117.29851 94.07521,
   1.45268 -107.97417 94.22433,
   -28.92452 -117.11199 94.05768,
   -29.86184 -116.96929 94.20732,
   0.70626 -107.39705 94.27644,
   -30.94579 -116.73954 94.07891,
   0.11449 -106.89339 94.29405,
   -31.84354 -116.45076 94.17222,
   -32.81050 -116.01368 94.10596,
   -0.70600 -106.12687 94.21902,
   -33.61037 -115.46539 94.10361,
   -1.25593 -105.57270 94.26682,
   -34.13268 -114.95168 93.96900,
   -2.05367 -104.73759 94.26759,
   -34.47376 -114.05113 94.07819,
   -2.56623 -104.17784 94.31174,
   -34.50800 -113.11213 93.96802,
   -3.29917 -103.33287 94.26801,
   -34.24646 -112.52563 94.12049,
   -33.41205 -111.40255 94.17283,
   -3.84471 -102.63950 94.31351,
   -33.88362 -111.95510 94.15644,
   -32.67243 -110.75214 94.16797,
   -31.87881 -110.18865 94.17939,
   -4.42234 -101.81153 94.34007,
   -31.13400 -109.65914 94.04408,
   -29.86918 -108.76339 94.32992,
   -4.86116 -101.08159 94.32444,
   -30.47981 -109.20017 94.18575,
   -29.13670 -108.18683 94.19636,
   -28.44310 -107.59583 94.22990,
   -5.24020 -100.32973 94.33780,
   -27.67879 -106.79614 94.23166,
   -27.07544 -106.03858 94.23867,
   -5.71853 -99.28764 94.35239,
   -26.49622 -105.17771 94.21150,
   -26.01575 -104.37236 94.25717,
   -6.16413 -98.23829 94.37203,
   -25.56270 -103.54389 94.28775,
   -25.14442 -102.74767 94.13409,
   -6.56356 -97.26856 94.42924,
   -24.71464 -101.89224 94.29820,
   -7.05930 -96.14147 94.39725,
   -24.34688 -101.13603 94.30724,
   -23.95817 -100.27640 94.39667,
   -7.53082 -95.12906 94.41525,
   -23.56269 -99.35898 94.34397,
   -7.82628 -94.51157 94.43025,
   -23.21747 -98.49057 94.34748,
   -8.37855 -93.53054 94.40134,
   -22.93708 -97.71683 94.46071,
   -22.56876 -96.75574 94.36746,
   -8.99458 -92.55675 94.43071,
   -22.23709 -95.87866 94.39468,
   -9.40556 -91.98775 94.26801,
   -21.89473 -95.03659 94.39942,
   -10.12774 -91.16051 94.47641,
   -21.51443 -94.19758 94.46318,
   -21.07067 -93.38933 94.41502,
   -10.79157 -90.58829 94.49740,
   -20.52999 -92.56975 94.45048,
   -11.40502 -90.20247 94.49069,
   -19.89826 -91.80993 94.45767,
   -13.59409 -89.52251 94.48311,
   -12.39845 -89.78937 94.48192,
   -19.22470 -91.16897 94.45900,
   -17.89500 -90.28710 94.31062,
   -16.37962 -89.69353 94.48938,
   -14.75283 -89.46405 94.45010,
   -13.02202 -89.62037 94.48154,
   -18.58448 -90.69194 94.46468,
   -17.14526 -89.93619 94.47862,
   -15.60911 -89.53721 94.48980,
   -5.48882 -117.00920 94.88296,
   -3.92393 -116.68049 94.89281,
   -2.37387 -116.27359 94.90021,
   -0.84631 -115.79097 94.90856,
   0.64947 -115.21189 94.91803,
   -7.90654 -117.34511 94.87959,
   -6.25792 -117.13647 94.88994,
   -4.69983 -116.85466 94.88343,
   -3.13804 -116.48403 94.88859,
   -1.60009 -116.04165 94.89223,
   -0.09709 -115.51655 94.91502,
   1.38609 -114.87924 94.92466,
   2.85859 -114.06481 94.93974,
   -10.24725 -117.57185 94.74022,
   -8.75021 -117.43126 94.86394,
   -7.30791 -117.27924 94.88042,
   2.27681 -114.42897 94.93335,
   3.51968 -113.55765 94.94223,
   -12.75666 -117.72323 94.73628,
   -11.19562 -117.63024 94.90173,
   -9.53445 -117.50167 94.87665,
   4.18894 -112.88328 94.95208,
   -15.32324 -117.71537 94.86649,
   -13.67124 -117.73052 94.85179,
   -11.97976 -117.67937 94.86775,
   4.65720 -112.03829 94.94225,
   -16.13201 -117.69475 94.88488,
   -14.65557 -117.72671 94.86630,
   4.74594 -111.28539 94.97056,
   -18.70303 -117.60532 94.86425,
   -17.01696 -117.66463 94.89249,
   -19.46547 -117.57827 94.82773,
   -18.06379 -117.62989 94.86465,
   4.49725 -110.34765 94.99339,
   -22.09543 -117.45774 94.86299,
   -20.40659 -117.53370 94.89482,
   4.07638 -109.83118 95.01041,
   -22.83301 -117.42572 94.80993,
   -21.37224 -117.49263 94.86213,
   3.36088 -109.20385 94.84387,
   -25.49872 -117.28193 94.86282,
   -23.85137 -117.37205 94.84273,
   2.65634 -108.72917 94.99782,
   -26.27641 -117.24457 94.76910,
   -24.85988 -117.31752 94.86264,
   -27.22188 -117.17905 94.86509,
   1.82609 -108.15798 95.03698,
   -29.62155 -116.92330 94.86154,
   -28.17086 -117.09889 94.97743,
   1.15138 -107.67745 95.04560,
   -30.49786 -116.78132 94.69914,
   -28.93136 -117.02097 94.86440,
   -31.36101 -116.55813 94.74776,
   0.34316 -106.99268 95.19521,
   -32.30021 -116.18175 94.89840,
   -0.29546 -106.42455 95.07138,
   -32.98504 -115.84787 94.91029,
   -0.94744 -105.79079 95.05267,
   -33.86808 -115.05450 94.85091,
   -1.60373 -105.11721 95.07179,
   -34.22540 -114.51412 94.83428,
   -2.24642 -104.43695 95.07507,
   -34.42142 -113.59569 94.76251,
   -2.88418 -103.73007 95.09091,
   -34.26752 -112.86301 94.85355,
   -33.78645 -112.04832 94.98495,
   -3.48370 -103.02491 95.09165,
   -33.13750 -111.32022 94.91756,
   -31.84776 -110.29491 94.96399,
   -4.06929 -102.26063 95.09593,
   -32.43164 -110.74136 94.96071,
   -31.18101 -109.79024 94.94029,
   -30.42619 -109.27987 94.99284,
   -29.09672 -108.27341 94.98973,
   -4.68108 -101.34075 95.13801,
   -29.63413 -108.70045 94.98092,
   -28.49108 -107.75516 95.14116,
   -5.00938 -100.74845 95.12520,
   -27.86027 -107.11182 95.01020,
   -27.24909 -106.37558 95.02157,
   -5.47052 -99.80568 95.13062,
   -26.71252 -105.59962 95.03386,
   -26.16638 -104.68733 95.04273,
   -5.92836 -98.76501 95.15762,
   -25.79599 -103.98448 95.05412,
   -6.40265 -97.63579 95.16771,
   -25.34130 -103.08851 95.06179,
   -24.95090 -102.29053 95.08099,
   -6.80311 -96.66626 95.18112,
   -24.55109 -101.45232 95.10417,
   -24.19047 -100.66379 95.12494,
   -7.25363 -95.63712 95.20641,
   -23.79998 -99.76639 95.11538,
[truncated: 2,096,316 more chars]
