# Supplementary material for: Determination of muscle shape deformations of the tibialis anterior during dynamic contractions using 3D ultrasound
Source: Front Bioeng Biotechnol. 2024 Jun 5;12:1388907. doi: 10.3389/fbioe.2024.1388907 (PMC11188672; doi:10.3389/fbioe.2024.1388907)
Supplement: Supplementary file 1 [file DataSheet1.zip › Dyn_100_S06_118d.wrl]

#VRML V2.0 utf8
Transform { children [ Shape {
 appearance Appearance { material Material {
  ambientIntensity 0.2
  diffuseColor 1.000 1.000 0.200
  specularColor 0.1 0.1 0.1
  emissiveColor 0 0 0
  shininess     0.2
  transparency  0.000
 } }
 geometry IndexedFaceSet {
  coord Coordinate { point [
   -19.36863 -115.42867 -2.23528,
   -19.36863 -115.42867 -2.23528,
   -17.84516 -115.12948 -2.22938,
   -17.84516 -115.12948 -2.22938,
   -16.34465 -114.37543 -2.21688,
   -16.34465 -114.37543 -2.21688,
   -20.21851 -115.46329 -2.23665,
   -20.21851 -115.46329 -2.23665,
   -18.56915 -115.39226 -2.23394,
   -18.56915 -115.39226 -2.23394,
   -17.09606 -114.76164 -2.22326,
   -17.09606 -114.76164 -2.22326,
   -15.59854 -114.00245 -2.21070,
   -15.59854 -114.00245 -2.21070,
   -21.23474 -115.50108 -2.23823,
   -21.23474 -115.50108 -2.23823,
   -19.57442 -114.75740 -2.22572,
   -18.04472 -114.28855 -2.21735,
   -16.51502 -113.81971 -2.20897,
   -14.59657 -113.48653 -2.20217,
   -14.59657 -113.48653 -2.20217,
   -21.97916 -115.39145 -2.23739,
   -21.97916 -115.39145 -2.23739,
   -20.50506 -114.45104 -2.22221,
   -18.97536 -113.98220 -2.21383,
   -17.44566 -113.51335 -2.20546,
   -15.91596 -113.04451 -2.19708,
   -14.25252 -112.63326 -2.18940,
   -14.25252 -112.63326 -2.18940,
   -23.20329 -114.99111 -2.23281,
   -23.20329 -114.99111 -2.23281,
   -21.43570 -114.14469 -2.21870,
   -19.90600 -113.67584 -2.21032,
   -18.37629 -113.20700 -2.20194,
   -16.84659 -112.73815 -2.19357,
   -15.31689 -112.26931 -2.18519,
   -23.94509 -114.59612 -2.22782,
   -23.94509 -114.59612 -2.22782,
   -22.36634 -113.83833 -2.21519,
   -20.83663 -113.36949 -2.20681,
   -19.30693 -112.90064 -2.19843,
   -17.77723 -112.43180 -2.19006,
   -16.24753 -111.96296 -2.18168,
   -14.63356 -111.46764 -2.17283,
   -14.63356 -111.46764 -2.17283,
   -24.84695 -114.00997 -2.22021,
   -24.84695 -114.00997 -2.22021,
   -23.29697 -113.53198 -2.21168,
   -21.76727 -113.06313 -2.20330,
   -20.23757 -112.59429 -2.19492,
   -18.70787 -112.12545 -2.18654,
   -17.17817 -111.65660 -2.17817,
   -15.64847 -111.18776 -2.16979,
   -25.72587 -113.42020 -2.21252,
   -25.72587 -113.42020 -2.21252,
   -24.22761 -113.22563 -2.20816,
   -22.69791 -112.75678 -2.19979,
   -21.16821 -112.28794 -2.19141,
   -19.63851 -111.81909 -2.18303,
   -18.10881 -111.35025 -2.17465,
   -16.57910 -110.88140 -2.16628,
   -14.99416 -110.38586 -2.15745,
   -14.99416 -110.38586 -2.15745,
   -25.15825 -112.91927 -2.20465,
   -23.62855 -112.45043 -2.19627,
   -22.09885 -111.98158 -2.18790,
   -20.56914 -111.51274 -2.17952,
   -19.03944 -111.04389 -2.17114,
   -17.50974 -110.57505 -2.16277,
   -15.98004 -110.10620 -2.15439,
   -26.37791 -112.98692 -2.20688,
   -26.37791 -112.98692 -2.20688,
   -24.55919 -112.14407 -2.19276,
   -23.02948 -111.67523 -2.18439,
   -21.49978 -111.20638 -2.17601,
   -19.97008 -110.73754 -2.16763,
   -18.44038 -110.26869 -2.15925,
   -16.91068 -109.79985 -2.15088,
   -15.36690 -109.32279 -2.14236,
   -15.36690 -109.32279 -2.14236,
   -27.03662 -112.32535 -2.19792,
   -27.03662 -112.32535 -2.19792,
   -25.48982 -111.83772 -2.18925,
   -23.96012 -111.36887 -2.18087,
   -22.43042 -110.90003 -2.17250,
   -20.90072 -110.43118 -2.16412,
   -19.37102 -109.96234 -2.15574,
   -17.84132 -109.49349 -2.14736,
   -16.31161 -109.02465 -2.13899,
   -26.42046 -111.53136 -2.18574,
   -24.89076 -111.06252 -2.17736,
   -23.36106 -110.59367 -2.16898,
   -21.83136 -110.12483 -2.16061,
   -20.30166 -109.65598 -2.15223,
   -18.77195 -109.18714 -2.14385,
   -17.24225 -108.71830 -2.13548,
   -15.98225 -108.59845 -2.13245,
   -15.98225 -108.59845 -2.13245,
   -27.37668 -111.23285 -2.18237,
   -27.37668 -111.23285 -2.18237,
   -25.82140 -110.75616 -2.17385,
   -24.29170 -110.28732 -2.16547,
   -22.76199 -109.81848 -2.15710,
   -21.23229 -109.34963 -2.14872,
   -19.70259 -108.88079 -2.14034,
   -18.17289 -108.41194 -2.13196,
   -16.61091 -107.90063 -2.12294,
   -16.61091 -107.90063 -2.12294,
   -26.75204 -110.44981 -2.17034,
   -25.22233 -109.98097 -2.16196,
   -23.69263 -109.51212 -2.15358,
   -22.16293 -109.04328 -2.14521,
   -20.63323 -108.57443 -2.13683,
   -19.10353 -108.10559 -2.12845,
   -17.57383 -107.63674 -2.12007,
   -27.70921 -110.12933 -2.16665,
   -27.70921 -110.12933 -2.16665,
   -26.15297 -109.67461 -2.15845,
   -24.62327 -109.20577 -2.15007,
   -23.09357 -108.73692 -2.14169,
   -21.56387 -108.26808 -2.13332,
   -20.03417 -107.79923 -2.12494,
   -18.50446 -107.33039 -2.11656,
   -17.23472 -107.19794 -2.11334,
   -17.23472 -107.19794 -2.11334,
   -27.08361 -109.36826 -2.15494,
   -25.55391 -108.89941 -2.14656,
   -24.02421 -108.43057 -2.13818,
   -22.49451 -107.96172 -2.12981,
   -20.96480 -107.49288 -2.12143,
   -19.43510 -107.02403 -2.11305,
   -17.85827 -106.49781 -2.10379,
   -17.85827 -106.49781 -2.10379,
   -27.68378 -109.17069 -2.15267,
   -27.68378 -109.17069 -2.15267,
   -26.48455 -108.59306 -2.14305,
   -24.95484 -108.12421 -2.13467,
   -23.42514 -107.65537 -2.12629,
   -21.89544 -107.18652 -2.11792,
   -20.36574 -106.71768 -2.10954,
   -18.83604 -106.24883 -2.10116,
   -27.46786 -108.28302 -2.13954,
   -27.46786 -108.28302 -2.13954,
   -25.88548 -107.81786 -2.13116,
   -24.35578 -107.34901 -2.12278,
   -22.82608 -106.88017 -2.11440,
   -21.29638 -106.41132 -2.10603,
   -19.76668 -105.94248 -2.09765,
   -18.48862 -105.79927 -2.09427,
   -18.48862 -105.79927 -2.09427,
   -27.24759 -107.36947 -2.12602,
   -27.24759 -107.36947 -2.12602,
   -25.28642 -107.04266 -2.11927,
   -23.75672 -106.57382 -2.11089,
   -22.22702 -106.10497 -2.10252,
   -20.69731 -105.63613 -2.09414,
   -19.17233 -105.38996 -2.08901,
   -19.17233 -105.38996 -2.08901,
   -26.21706 -106.73631 -2.11576,
   -24.68735 -106.26746 -2.10738,
   -23.15765 -105.79862 -2.09900,
   -21.62795 -105.32977 -2.09063,
   -20.20790 -104.86482 -2.08242,
   -20.20790 -104.86482 -2.08242,
   -27.03304 -106.47882 -2.11284,
   -27.03304 -106.47882 -2.11284,
   -25.78327 -105.42199 -2.09619,
   -25.78327 -105.42199 -2.09619,
   -24.08829 -105.49226 -2.09549,
   -22.55859 -105.02342 -2.08711,
   -21.01973 -104.45287 -2.07725,
   -21.01973 -104.45287 -2.07725,
   -26.44708 -105.85258 -2.10313,
   -26.44708 -105.85258 -2.10313,
   -25.17404 -105.03826 -2.08999,
   -25.17404 -105.03826 -2.08999,
   -23.48923 -104.71706 -2.08360,
   -22.01172 -103.94685 -2.07089,
   -22.01172 -103.94685 -2.07089,
   -24.43115 -104.56009 -2.08228,
   -24.43115 -104.56009 -2.08228,
   -22.89096 -103.65668 -2.06756,
   -22.89096 -103.65668 -2.06756,
   -23.68289 -104.08537 -2.07461,
   -23.68289 -104.08537 -2.07461,
   -20.16174 -115.59295 -1.42953,
   -18.52199 -115.44657 -1.44067,
   -17.08433 -114.99959 -1.33012,
   -15.53968 -114.23973 -1.41751,
   -20.97422 -115.58359 -1.45753,
   -19.41924 -115.54128 -1.53729,
   -17.75805 -115.23983 -1.41745,
   -16.27443 -114.61180 -1.39381,
   -14.85700 -113.83516 -1.37943,
   -21.85082 -115.49980 -1.41279,
   -14.21004 -113.13287 -1.45487,
   -22.85439 -115.24547 -1.37083,
   -14.01853 -112.33883 -1.19209,
   -23.75041 -114.89472 -1.39731,
   -14.25639 -111.82242 -1.52919,
   -24.57938 -114.45251 -1.40834,
   -14.20190 -111.35536 -1.06103,
   -25.36962 -113.96312 -1.42406,
   -14.54279 -110.85061 -1.48858,
   -14.57036 -110.27725 -1.00923,
   -26.08404 -113.46121 -1.51211,
   -14.98192 -109.66254 -1.36088,
   -26.83390 -112.84766 -1.37435,
   -15.04719 -109.25995 -0.91288,
   -15.50262 -108.79489 -1.32458,
   -27.36907 -111.89167 -1.36267,
   -16.13991 -107.91859 -1.15899,
   -27.69081 -110.71813 -1.35632,
   -16.72632 -107.32980 -1.32552,
   -27.74297 -109.63750 -1.33691,
   -17.38320 -106.51006 -1.14759,
   -27.60325 -108.72436 -1.33656,
   -18.04635 -105.90827 -1.32900,
   -27.35765 -107.77947 -1.34046,
   -18.70271 -105.33331 -1.26966,
   -27.06352 -106.89135 -1.25716,
   -19.38907 -104.84314 -1.14989,
   -26.64785 -106.10664 -1.29312,
   -20.28967 -104.38406 -1.22217,
   -25.86414 -105.35701 -1.27864,
   -21.16043 -103.98730 -1.24505,
   -25.08681 -104.76446 -1.15938,
   -23.83883 -103.96549 -1.35549,
   -22.15405 -103.69590 -1.30618,
   -24.46067 -104.35038 -1.28123,
   -22.98320 -103.67955 -1.22349,
   -19.25648 -115.66967 -0.60637,
   -17.72350 -115.37329 -0.61008,
   -16.18397 -114.81975 -0.55277,
   -14.77362 -114.04741 -0.59535,
   -21.59478 -115.63728 -0.61509,
   -20.16106 -115.71285 -0.64538,
   -18.49593 -115.55969 -0.60922,
   -16.95890 -115.11641 -0.61978,
   -15.38678 -114.38782 -0.72103,
   -14.20079 -113.53025 -0.51244,
   -22.54611 -115.44901 -0.62139,
   -20.95927 -115.69782 -0.61749,
   -13.83670 -112.82787 -0.44873,
   -23.53754 -115.16674 -0.45119,
   -24.27224 -114.82383 -0.61633,
   -13.85229 -111.84423 -0.46294,
   -25.04364 -114.38593 -0.76168,
   -14.21633 -110.76198 -0.60968,
   -25.89679 -113.88008 -0.63148,
   -26.65201 -113.28503 -0.55556,
   -14.69400 -109.63983 -0.55004,
   -27.18286 -112.63852 -0.54446,
   -27.25159 -112.37490 -0.91965,
   -15.09721 -108.88904 -0.42022,
   -27.49475 -112.07214 -0.47442,
   -15.63694 -108.20130 -0.52705,
   -27.69099 -111.28773 -0.67634,
   -16.25335 -107.37595 -0.39986,
   -27.82695 -110.08190 -0.51258,
   -16.84667 -106.75233 -0.51159,
   -27.72515 -109.11771 -0.55737,
   -17.51770 -105.95531 -0.34708,
   -27.52890 -108.27559 -0.52139,
   -18.15163 -105.41285 -0.46790,
   -27.24134 -107.39338 -0.50734,
   -18.84021 -104.97678 -0.69908,
   -26.83318 -106.49258 -0.46265,
   -19.66797 -104.29037 -0.32106,
   -26.40412 -105.86494 -0.48850,
   -25.42319 -104.89239 -0.47918,
   -20.45049 -103.90286 -0.36296,
   -25.85734 -105.27995 -0.47781,
   -24.54127 -104.23383 -0.46332,
   -21.44697 -103.59399 -0.46276,
   -23.69477 -103.76752 -0.45113,
   -22.28174 -103.46391 -0.40200,
   -23.04312 -103.54587 -0.40006,
   -17.68223 -115.50880 0.20338,
   -20.02055 -115.85334 0.30710,
   -18.46893 -115.67747 0.18732,
   -16.90017 -115.27263 0.17562,
   -15.39991 -114.65560 0.16571,
   -14.09557 -113.85942 0.45278,
   -20.95023 -115.81274 0.19688,
   -19.27321 -115.78756 0.18868,
   -16.14990 -114.99671 0.17632,
   -14.60351 -114.15383 0.09485,
   -13.70097 -113.29089 0.40534,
   -21.88043 -115.67810 0.01280,
   -22.83151 -115.48390 0.08600,
   -13.54762 -112.40022 0.31811,
   -23.89696 -115.14144 0.11541,
   -24.78196 -114.76851 0.16769,
   -13.77050 -111.19410 0.15975,
   -25.60457 -114.31233 0.14257,
   -26.43480 -113.76733 0.30822,
   -14.16044 -110.17046 0.17984,
   -27.05946 -113.05016 0.08321,
   -14.65363 -109.15002 0.30416,
   -27.49506 -112.45713 0.28090,
   -15.19200 -108.28499 0.39588,
   -27.82417 -111.43887 0.21910,
   -15.75362 -107.62568 0.26806,
   -27.89826 -110.67096 0.12608,
   -16.37854 -106.79807 0.41127,
   -27.86793 -109.63794 0.27350,
   -16.98881 -106.18017 0.28162,
   -27.68541 -108.72556 0.27995,
   -17.62710 -105.43472 0.47976,
   -27.39510 -107.78124 0.31961,
   -18.26194 -104.92330 0.36695,
   -27.06219 -106.97966 0.28762,
   -19.19884 -104.35482 0.13967,
   -26.57167 -106.10478 0.33090,
   -25.91559 -105.27841 0.33786,
   -19.93478 -103.77879 0.48584,
   -25.22574 -104.62026 0.32270,
   -23.82215 -103.68058 0.35721,
   -20.63359 -103.45860 0.51440,
   -24.42965 -103.99794 0.43927,
   -23.02372 -103.40161 0.30633,
   -21.57979 -103.23808 0.52322,
   -22.34450 -103.19426 0.63692,
   -18.43172 -115.80090 1.00473,
   -16.87200 -115.43529 0.99233,
   -15.34020 -114.86531 0.97898,
   -20.90121 -115.92417 0.99846,
   -19.25162 -115.90507 1.00736,
   -17.65785 -115.62398 0.88335,
   -16.07218 -115.15897 0.95524,
   -14.64141 -114.50125 1.00899,
   -13.52470 -113.60195 1.29662,
   -21.66186 -115.84859 0.99330,
   -20.24149 -115.94757 0.99408,
   -14.01296 -114.04216 1.06773,
   -13.26623 -113.08279 1.32663,
   -22.60177 -115.67257 0.95696,
   -13.39596 -112.74697 0.78457,
   -23.56462 -115.42589 1.00246,
   -13.24311 -112.34526 1.15076,
   -24.45128 -115.10085 0.97399,
   -13.43948 -111.74338 0.71448,
   -25.40696 -114.69489 1.16188,
   -13.36380 -111.27712 1.17714,
   -26.13177 -114.21775 0.98946,
   -13.68987 -110.63304 0.93777,
   -13.75943 -110.06172 1.40063,
   -26.82557 -113.61577 0.86873,
   -14.18336 -109.46580 1.05127,
   -27.41824 -112.99509 1.09640,
   -14.71758 -108.57345 1.09675,
   -27.83492 -112.03546 1.02724,
   -15.30914 -107.64918 1.26742,
   -28.03976 -110.89144 1.03844,
   -15.88365 -107.04551 1.06029,
   -27.99728 -110.14251 0.97703,
   -16.59889 -106.14155 1.18982,
   -27.85744 -109.27819 1.05047,
   -17.11191 -105.64939 1.06057,
   -27.58312 -108.28653 1.10016,
   -27.25072 -107.40734 1.11010,
   -17.74003 -104.93073 1.27985,
   -18.47623 -104.38536 1.14509,
   -26.79744 -106.48884 1.13536,
   -19.43858 -103.81475 1.00575,
   -26.39744 -105.84736 1.13645,
   -25.74884 -105.04744 1.14348,
   -24.75647 -104.13518 1.14701,
   -20.11518 -103.39617 1.16569,
   -25.27283 -104.57459 1.14356,
   -23.90299 -103.57185 1.17098,
   -22.38837 -103.02964 1.25531,
   -20.83101 -103.13719 1.17995,
   -23.10089 -103.22444 1.17147,
   -21.86512 -102.99950 1.23772,
   -19.20699 -116.01576 1.80893,
   -17.61121 -115.77033 1.81594,
   -16.16534 -115.40986 1.92152,
   -14.55578 -114.70040 1.79800,
   -20.02832 -116.05541 1.81637,
   -18.47441 -115.90877 1.66548,
   -16.84226 -115.54756 1.60573,
   -15.27473 -115.06617 1.80790,
   -13.91914 -114.27455 1.82651,
   -13.15873 -113.48103 2.00219,
   -20.92706 -116.04101 1.85453,
   -13.36957 -113.77189 1.93828,
   -23.39091 -115.61290 1.80676,
   -21.89745 -115.92700 1.80037,
   -12.95565 -112.66284 1.95833,
   -24.17768 -115.37336 1.81353,
   -22.65320 -115.78770 1.79888,
   -13.01924 -111.63206 1.91549,
   -24.99538 -115.05144 1.79966,
   -25.81462 -114.61342 1.67930,
   -13.32794 -110.59756 1.91426,
   -26.65379 -114.10392 1.85694,
   -27.31522 -113.48841 1.88641,
   -13.89406 -109.43219 1.87080,
   -14.25948 -109.04244 1.52090,
   -27.84986 -112.58857 1.82036,
   -14.30986 -108.65938 2.02282,
   -14.83912 -107.96996 1.88089,
   -28.13182 -111.49243 1.84241,
   -15.42241 -107.11181 2.01723,
   -28.13330 -110.39161 1.79002,
   -15.96492 -106.51807 1.88108,
   -28.00698 -109.65742 1.88565,
   -27.74784 -108.72746 1.89770,
   -16.64246 -105.68720 1.97588,
   -17.25628 -105.07673 1.89968,
   -27.40819 -107.78338 2.00145,
   -27.05603 -106.99949 1.92545,
   -17.83406 -104.44339 2.08116,
   -26.58699 -106.14221 2.00818,
   -18.68561 -103.84644 1.96239,
   -25.98491 -105.29964 1.82693,
   -19.57264 -103.37092 1.84068,
   -25.36984 -104.57698 1.97625,
   -20.63572 -102.98164 1.80279,
   -24.59829 -103.89307 1.94246,
   -23.18175 -103.05026 2.01844,
   -21.50682 -102.82878 1.82096,
   -23.84814 -103.34292 2.11520,
   -22.44245 -102.82459 2.04909,
   -20.00819 -116.16210 2.61300,
   -18.38008 -116.03532 2.59884,
   -16.80864 -115.71994 2.60148,
   -15.24339 -115.23007 2.66440,
   -13.80791 -114.55323 2.80660,
   -20.80803 -116.16504 2.73411,
   -19.21381 -116.11370 2.49891,
   -17.57203 -115.89897 2.63083,
   -16.02200 -115.48835 2.59861,
   -14.39101 -114.80119 2.49204,
   -13.21513 -114.00693 2.70453,
   -21.70704 -116.06170 2.60607,
   -12.73691 -113.20417 2.79674,
   -22.68052 -115.91393 2.64040,
   -12.48942 -112.56636 3.12211,
   -23.65161 -115.65491 2.45465,
   -12.67636 -112.20000 2.68220,
   -24.53150 -115.38095 2.46126,
   -25.54681 -114.99055 2.62423,
   -12.89461 -111.02243 2.67810,
   -26.35536 -114.54787 2.60855,
   -27.20536 -113.91621 2.68436,
   -13.36286 -109.96205 2.59722,
   -27.72598 -113.27821 2.57141,
   -13.86387 -108.94301 2.73916,
   -28.10565 -112.68618 2.74825,
   -28.24613 -111.97426 2.58284,
   -14.40156 -108.06410 2.81874,
   -14.95547 -107.36919 2.69465,
   -28.30270 -110.99188 2.67571,
   -28.17013 -110.06497 2.68729,
   -15.52377 -106.53310 2.87592,
   -16.11891 -105.94645 2.62615,
   -27.93101 -109.21954 2.66797,
   -27.60932 -108.30593 2.72705,
   -16.77087 -105.12717 2.79122,
   -27.17843 -107.28808 2.73186,
   -17.39000 -104.55204 2.66929,
   -26.83771 -106.60150 2.74522,
   -18.00509 -103.89043 2.90927,
   -26.39734 -105.84535 2.76263,
   -18.88033 -103.33566 2.78189,
   -25.83624 -105.04841 2.80782,
   -19.74181 -102.92210 2.70312,
   -25.14706 -104.27527 2.76937,
   -24.23352 -103.48045 2.78486,
   -20.78465 -102.61288 2.69894,
   -24.65760 -103.82217 2.77652,
   -23.22367 -102.88778 2.83100,
   -21.71117 -102.49577 2.85306,
   -22.50736 -102.58561 2.99174,
   -16.76148 -115.85266 3.42107,
   -19.12827 -116.23258 3.39339,
   -17.53260 -116.02024 3.41274,
   -15.97783 -115.64291 3.42226,
   -14.44221 -115.10769 3.47665,
   -13.13347 -114.32744 3.60384,
   -21.69824 -116.16923 3.41676,
   -19.99381 -116.26908 3.40654,
   -18.33526 -116.15464 3.43027,
   -15.20872 -115.38927 3.40307,
   -13.75164 -114.72773 3.44582,
   -12.54467 -113.63422 3.66050,
   -22.45932 -116.06183 3.41295,
   -21.05078 -116.23307 3.42044,
   -12.29898 -112.95206 3.69457,
   -23.41008 -115.87497 3.44033,
   -24.30827 -115.63561 3.41650,
   -12.35996 -112.07245 3.50537,
   -25.14732 -115.34035 3.37984,
   -12.60203 -111.52427 3.08779,
   -26.09511 -114.94863 3.53344,
   -12.57707 -110.93472 3.54804,
   -12.94939 -110.31491 3.28907,
   -26.87434 -114.45392 3.41742,
   -12.97735 -109.85272 3.81967,
   -27.52382 -113.88354 3.31131,
   -13.39859 -109.28255 3.46599,
   -28.12455 -113.22297 3.57010,
   -13.94365 -108.35842 3.51896,
   -28.47613 -112.27718 3.54948,
   -28.44475 -111.53765 3.29807,
   -14.51136 -107.44015 3.66580,
   -14.99322 -106.90700 3.47011,
   -28.35248 -110.44326 3.52975,
   -28.10099 -109.60994 3.44831,
   -15.64605 -106.00383 3.59462,
   -27.78347 -108.73428 3.51714,
   -16.25154 -105.35486 3.46333,
   -27.39832 -107.80419 3.63065,
   -16.91165 -104.56362 3.59465,
   -27.03361 -107.02520 3.54914,
   -17.53367 -104.02264 3.43986,
   -26.56810 -106.15405 3.53998,
   -26.07445 -105.36511 3.57607,
   -18.18465 -103.34229 3.74837,
   -25.39726 -104.50041 3.44121,
   -19.06897 -102.84610 3.61605,
   -24.76244 -103.78751 3.67369,
   -19.98802 -102.47216 3.57738,
   -23.99616 -103.17345 3.59048,
   -22.55316 -102.41922 3.67021,
   -20.97094 -102.23959 3.66936,
   -23.24174 -102.67059 3.75257,
   -21.83863 -102.23049 3.76187,
   -17.50486 -116.14998 4.24288,
   -15.94461 -115.78864 4.21646,
   -14.40207 -115.28028 4.21665,
   -19.81517 -116.37743 4.23016,
   -18.31521 -116.27289 4.23894,
   -16.74082 -115.99641 4.25194,
   -15.15973 -115.55853 4.22482,
   -13.66885 -114.93643 4.23342,
   -12.46084 -114.06954 4.47920,
   -20.78655 -116.34929 4.20933,
   -19.11388 -116.34944 4.23668,
   -13.02165 -114.53317 4.29063,
   -12.05935 -113.39773 4.51711,
   -21.75235 -116.27564 4.24302,
   -24.05640 -115.84779 4.23590,
   -22.67095 -116.11979 4.08375,
   -12.02821 -112.49775 4.26977,
   -24.84673 -115.62378 4.23621,
   -23.42460 -115.99455 4.22949,
   -12.18207 -111.40335 4.27383,
   -25.56609 -115.37228 4.21727,
   -26.51913 -114.87118 4.05510,
   -12.53868 -110.36436 4.32260,
   -27.42865 -114.33815 4.27647,
   -28.05237 -113.74380 4.29175,
   -13.11673 -109.24197 4.29484,
   -13.48554 -108.83470 3.95979,
   -28.50913 -112.93509 4.19072,
   -13.53775 -108.44140 4.46973,
   -28.66441 -112.63587 4.37890,
   -14.05544 -107.74857 4.31556,
   -28.70406 -111.81557 4.33989,
   -28.57421 -110.95283 4.32039,
   -14.72606 -106.79506 4.31353,
   -15.16620 -106.27112 4.22379,
   -28.31151 -110.04189 4.30066,
   -27.99288 -109.22166 4.30455,
   -15.77757 -105.41615 4.38721,
   -27.61325 -108.32830 4.34648,
   -16.33811 -104.96924 4.01086,
   -27.15953 -107.33960 4.35157,
   -16.42144 -104.57827 4.55952,
   -17.03119 -104.00988 4.39997,
   -26.80918 -106.62984 4.36419,
   -17.68851 -103.48564 4.23052,
   -26.38322 -105.85056 4.38365,
   -25.85400 -105.02649 4.34734,
   -18.44177 -102.77802 4.57461,
   -25.28079 -104.25666 4.42846,
   -19.29228 -102.38721 4.40766,
   -24.55338 -103.46956 4.57225,
   -23.41510 -102.63768 4.43345,
   -20.20768 -102.08625 4.40047,
   -24.03921 -103.06462 4.41590,
   -22.59876 -102.23415 4.46138,
   -21.11220 -101.93090 4.55656,
   -21.85440 -102.02464 4.47421,
   -18.26869 -116.38728 5.04938,
   -16.71572 -116.14012 5.15125,
   -15.11756 -115.75137 5.22050,
   -13.60790 -115.19463 5.20066,
   -20.77437 -116.45310 5.03617,
   -19.08692 -116.45821 5.04799,
   -17.51889 -116.25549 4.89764,
   -15.83236 -115.88889 4.91181,
   -14.33843 -115.43508 4.94096,
   -12.92561 -114.75304 4.97831,
   -11.86719 -113.77606 5.30832,
   -21.50106 -116.42285 5.17987,
   -19.99953 -116.45894 4.90836,
   -12.30284 -114.26170 5.12041,
   -11.54795 -113.38138 5.63844,
   -22.48492 -116.27622 5.00177,
   -11.68642 -113.07714 5.16641,
   -23.42089 -116.12890 5.04893,
   -11.60484 -112.36592 5.26751,
   -24.41475 -115.87469 4.90751,
   -11.81925 -111.74606 4.99137,
   -25.33865 -115.61312 4.98878,
   -11.75783 -111.29527 5.45017,
   -26.28082 -115.24704 5.02615,
   -12.07160 -110.80029 5.08890,
   -27.12958 -114.80928 5.03232,
   -27.90377 -114.29285 5.14192,
   -12.57591 -109.75753 5.01897,
   -28.49932 -113.53262 4.97404,
   -13.08918 -108.73929 5.17935,
   -28.85913 -112.97621 5.22449,
   -28.88229 -112.29006 4.98703,
   -13.62381 -107.84986 5.25058,
   -14.12295 -107.21586 5.09222,
   -28.83284 -111.29993 5.24748,
   -28.54223 -110.45694 5.09049,
   -14.70708 -106.34057 5.19928,
   -28.21170 -109.64702 5.15750,
   -15.27969 -105.69180 5.01867,
   -27.80098 -108.74634 5.13735,
   -15.90698 -104.83327 5.17169,
   -27.41002 -107.92646 5.03498,
   -26.99667 -107.05859 5.17138,
   -16.54149 -104.02397 5.33632,
   -26.54665 -106.18406 5.17114,
   -17.17493 -103.45110 5.20138,
   -26.08898 -105.38053 5.19608,
   -17.86044 -102.92897 5.07229,
   -25.52096 -104.53099 5.20392,
   -24.84225 -103.69689 5.21576,
   -18.60323 -102.29962 5.38860,
   -24.20582 -103.06588 5.18168,
   -19.40786 -101.93757 5.35776,
   -23.38467 -102.44361 5.24964,
   -21.90737 -101.83566 5.17356,
   -20.36669 -101.69091 5.38691,
   -22.67392 -102.02338 5.42167,
   -21.12356 -101.70072 5.27543,
   -19.05392 -116.56620 5.85443,
   -17.44689 -116.38715 5.82431,
   -15.87961 -116.06889 5.82433,
   -14.32254 -115.63097 5.81988,
   -12.85603 -115.00035 5.87872,
   -19.82621 -116.58415 5.85365,
   -18.28383 -116.48666 5.72356,
   -16.65500 -116.24418 5.85120,
   -15.09069 -115.86292 5.83107,
   -13.56561 -115.35078 5.85438,
   -12.10708 -114.41470 5.80353,
   -20.81286 -116.55887 5.86422,
   -11.48612 -113.67027 6.03271,
   -23.18784 -116.28459 5.84186,
   -21.76779 -116.47735 5.83959,
   -11.28742 -112.85730 6.03770,
   -24.16395 -116.09552 5.86189,
   -22.49771 -116.38776 5.83786,
   -25.02742 -115.87433 5.81936,
   -11.38061 -111.86027 6.01888,
   -26.00696 -115.58663 5.98182,
   -26.84772 -115.23628 5.97686,
   -11.76034 -110.71131 5.96713,
   -12.14102 -110.21570 5.55608,
   -27.65854 -114.74533 5.83691,
   -12.16566 -109.76528 6.07716,
   -28.27492 -114.23090 5.70506,
   -12.61904 -109.10081 5.88901,
   -28.92679 -113.52748 5.97348,
   -29.26114 -113.12818 6.39070,
   -13.17114 -108.14488 5.94694,
   -29.21079 -112.56003 6.02656,
   -29.04355 -111.71997 5.74912,
   -13.78690 -107.14043 6.05384,
   -28.76188 -110.66459 5.89065,
   -14.24515 -106.61376 5.84503,
   -28.43607 -110.01252 5.91423,
   -14.82476 -105.73963 5.99278,
   -28.02742 -109.20014 5.92644,
   -15.36227 -105.27058 5.59714,
   -27.60787 -108.35886 5.96551,
   -15.44189 -104.83702 6.18557,
   -27.18612 -107.50633 5.91037,
   -15.99885 -104.25274 6.00393,
   -26.77295 -106.66497 5.98357,
   -16.67367 -103.44971 6.14948,
   -26.34242 -105.83581 5.97022,
   -17.33312 -102.88603 6.02932,
   -25.89150 -105.04684 5.98028,
   -18.04415 -102.37472 5.95188,
   -25.34020 -104.21827 6.00946,
   -24.73043 -103.45586 6.02306,
   -18.68909 -101.87517 6.22771,
   -24.08054 -102.80889 6.00869,
   -22.71937 -101.88359 6.07842,
   -21.17569 -101.53421 5.80559,
   -19.66125 -101.52612 6.22275,
   -23.28995 -102.20136 6.05752,
   -21.98285 -101.60041 6.08792,
   -20.49594 -101.37315 6.27627,
   -14.27277 -115.79655 6.64430,
   -12.78452 -115.23347 6.68541,
   -18.21085 -116.61697 6.66228,
   -16.61959 -116.37536 6.65867,
   -15.05285 -116.01820 6.64859,
   -13.50568 -115.53430 6.62720,
   -12.08933 -114.79619 6.70790,
   -20.57959 -116.67141 6.65132,
   -19.04794 -116.68236 6.69496,
   -17.40781 -116.51311 6.66525,
   -15.83684 -116.20682 6.64666,
   -11.44751 -114.16970 6.71982,
   -21.51626 -116.60921 6.67935,
   -19.86900 -116.68986 6.65540,
   -11.05669 -113.37048 6.76106,
   -22.49475 -116.50619 6.66063,
   -10.78780 -112.72594 7.19385,
   -24.77201 -116.09618 6.66707,
   -23.43208 -116.34925 6.53790,
   -11.00180 -112.23677 6.75870,
   -25.58542 -115.87614 6.65396,
   -24.18230 -116.22535 6.66189,
   -11.30859 -111.19873 6.63126,
   -26.33852 -115.63120 6.63391,
   -27.28176 -115.17090 6.48225,
   -11.71672 -110.15242 6.75694,
   -28.20931 -114.65801 6.66077,
   -28.88236 -114.06508 6.71151,
   -12.32749 -109.04378 6.71453,
   -29.32129 -113.47103 6.84881,
   -12.70928 -108.62585 6.39557,
   -12.75960 -108.22835 6.90519,
   -29.50367 -112.81216 6.91221,
   -13.27156 -107.52309 6.74740,
   -29.40175 -112.13324 6.77723,
   -29.11457 -111.27515 6.69208,
   -13.84016 -106.63870 6.81670,
   -28.71487 -110.41508 6.70986,
   -14.34501 -106.03679 6.61956,
   -28.29008 -109.63732 6.80426,
   -27.80955 -108.76253 6.75720,
   -14.93538 -105.15516 6.75885,
   -27.44529 -108.06867 6.77031,
   -15.54533 -104.27630 6.94788,
   -26.95875 -107.09291 6.79143,
   -16.14578 -103.64900 6.79946,
   -26.50738 -106.19450 6.76070,
   -26.08583 -105.38694 6.81567,
   -16.81916 -102.87958 6.97108,
   -25.55782 -104.50156 6.82604,
   -17.49078 -102.35734 6.83815,
   -18.28206 -101.85241 6.79444,
   -25.10344 -103.82114 6.83529,
   -24.14813 -102.72817 6.85474,
   -19.28071 -101.39696 6.87516,
   -24.54914 -103.13727 6.85186,
   -23.50082 -102.22413 6.73300,
   -20.38126 -101.16734 6.90616,
   -22.77294 -101.72386 6.88574,
   -21.27326 -101.21554 6.87072,
   -22.04348 -101.40234 6.89279,
   -18.16547 -116.73290 7.48179,
   -16.58472 -116.50392 7.46807,
   -15.01439 -116.16189 7.45074,
   -13.45186 -115.76716 7.65171,
   -11.99356 -115.04360 7.48613,
   -18.89695 -116.79828 7.55564,
   -17.41013 -116.63505 7.44011,
   -15.79443 -116.34657 7.46291,
   -14.22175 -115.95665 7.47386,
   -12.73507 -115.43662 7.37261,
   -11.38092 -114.59612 7.61620,
   -19.85469 -116.79749 7.47406,
   -10.83136 -113.82075 7.59784,
   -22.23920 -116.64095 7.45507,
   -20.81554 -116.74138 7.34200,
   -10.63467 -113.13401 7.60953,
   -23.20604 -116.52782 7.50351,
   -21.56292 -116.70386 7.45665,
   -24.19508 -116.36556 7.48047,
   -10.66119 -112.16409 7.61584,
   -25.12587 -116.13875 7.33956,
   -10.93836 -111.66423 7.17693,
   -26.12552 -115.88382 7.49373,
   -10.90143 -111.23382 7.63440,
   -27.04715 -115.53008 7.44077,
   -11.27510 -110.57344 7.42558,
   -27.93709 -115.08451 7.39700,
   -28.80012 -114.57484 7.63703,
   -11.78912 -109.49338 7.48996,
   -29.32283 -113.98660 7.53906,
   -12.31223 -108.53010 7.61513,
   -29.68674 -113.24284 7.57843,
   -12.84856 -107.62668 7.69869,
   -29.71261 -112.43420 7.61198,
   -13.29684 -107.04922 7.51795,
   -29.46828 -111.72860 7.53174,
   -29.06614 -110.91175 7.51097,
   -13.91185 -106.08852 7.62436,
   -28.63139 -110.19251 7.52648,
   -14.42533 -105.59520 7.21768,
   -28.05753 -109.19475 7.54852,
   -14.50180 -105.17168 7.78895,
   -27.60448 -108.38954 7.58013,
   -15.11573 -104.46602 7.56393,
   -27.16508 -107.54870 7.55163,
   -15.56096 -103.77612 7.82256,
   -26.74510 -106.69615 7.60217,
   -16.28002 -103.10310 7.55013,
   -26.29977 -105.79971 7.65543,
   -25.91472 -105.05461 7.60890,
   -16.97651 -102.33197 7.79283,
   -25.43262 -104.22788 7.64543,
   -17.68333 -101.83687 7.66234,
   -24.84152 -103.37840 7.71168,
   -18.50229 -101.41519 7.55506,
   -24.23593 -102.67464 7.68572,
   -19.56586 -101.06143 7.54760,
   -23.47783 -102.01181 7.65292,
   -22.06821 -101.24062 7.58106,
   -20.51733 -100.92427 7.62739,
   -22.82307 -101.57063 7.69509,
   -21.35485 -100.94840 7.87751,
   -17.33940 -116.75654 8.28361,
   -15.75739 -116.50811 8.43710,
   -14.21749 -116.14733 8.33527,
   -12.67979 -115.63179 8.30731,
   -11.24423 -114.79661 8.30722,
   -19.81541 -116.90112 8.27144,
   -18.14159 -116.85106 8.30936,
   -16.53883 -116.61290 8.17897,
   -15.03829 -116.30324 8.12679,
   -13.42051 -115.89345 8.28132,
   -11.86700 -115.20734 8.17279,
   -10.72189 -114.30450 8.47895,
   -20.55537 -116.88772 8.34085,
   -19.18944 -116.90189 8.27665,
   -10.36900 -113.60118 8.46398,
   -21.55596 -116.81701 8.27517,
   -23.91282 -116.53912 8.27294,
   -22.48912 -116.71166 8.15609,
   -10.33338 -112.65535 8.31001,
   -24.92938 -116.34708 8.27278,
   -23.25923 -116.63323 8.26738,
   -25.71446 -116.15852 8.22894,
   -10.52111 -111.58337 8.36695,
   -26.76730 -115.86931 8.42067,
   -27.68041 -115.49023 8.36159,
   -10.98352 -110.47560 8.28732,
   -28.46034 -115.06090 8.25435,
   -11.34892 -110.00022 7.96505,
   -11.39734 -109.55720 8.50601,
   -29.17676 -114.49712 8.18390,
   -11.84404 -108.92154 8.31497,
   -29.80136 -113.82911 8.44059,
   -30.06311 -113.31061 8.61141,
   -12.41186 -107.93829 8.38512,
   -29.98222 -112.69437 8.30336,
   -29.75704 -111.97339 8.19512,
   -13.03947 -106.95392 8.39359,
   -29.35729 -111.13483 8.28987,
   -13.45897 -106.40306 8.25927,
   -28.83998 -110.33081 8.32183,
   -28.29966 -109.54470 8.24698,
   -14.02884 -105.49743 8.40215,
   -27.82856 -108.77344 8.37476,
   -14.61817 -104.59204 8.58435,
   -27.44864 -108.10006 8.38838,
   -15.11314 -104.02921 8.37473,
   -26.95993 -107.14615 8.41012,
   -26.54954 -106.30522 8.39272,
   -15.81792 -103.15470 8.47546,
   -26.08741 -105.37520 8.43359,
   -16.49785 -102.50974 8.31748,
   -25.69816 -104.62000 8.44239,
   -17.14643 -101.82104 8.61255,
   -25.28025 -103.89447 8.45344,
   -17.85081 -101.36928 8.51695,
   -24.69752 -103.04725 8.62372,
   -18.74139 -100.97691 8.44337,
   -24.11711 -102.40600 8.47941,
   -22.90879 -101.48091 8.35605,
   -21.40388 -100.79977 8.51455,
   -19.82358 -100.70534 8.47712,
   -23.56604 -101.91562 8.48889,
   -22.14029 -101.04217 8.51203,
   -20.64429 -100.67199 8.52440,
   -12.63164 -115.81174 9.12176,
   -18.06246 -116.98390 9.25469,
   -16.52537 -116.75026 9.04091,
   -14.93694 -116.44752 9.07712,
   -13.36325 -116.04198 9.06293,
   -11.89549 -115.48565 9.12766,
   -10.57986 -114.50250 9.16061,
   -18.91129 -117.00272 9.06237,
   -17.31305 -116.85135 8.91853,
   -15.73013 -116.60842 9.07582,
   -14.15302 -116.26275 9.07875,
   -11.08220 -114.92912 8.99932,
   -10.16469 -113.94283 9.32873,
   -21.30813 -116.94347 9.07171,
   -19.84185 -117.00946 9.06736,
   -9.95772 -113.36161 9.41976,
   -22.27348 -116.86733 9.09324,
   -20.64756 -116.98179 9.07338,
   -10.09042 -113.04570 8.92411,
   -23.26752 -116.76432 9.09388,
   -9.96526 -112.65259 9.32385,
   -25.46793 -116.38347 9.09299,
   -24.20031 -116.60565 8.93829,
   -10.16055 -112.05508 9.08205,
   -24.93420 -116.49521 9.09244,
   -10.16499 -111.45037 9.56212,
   -26.34161 -116.15011 9.07176,
   -10.51327 -110.91630 9.10020,
   -27.12581 -115.90681 9.05537,
   -28.09401 -115.45418 8.88804,
   -10.98059 -109.92237 9.18547,
   -29.00802 -114.98603 9.08095,
   -29.67736 -114.42456 9.10325,
   -11.58312 -108.87824 9.17134,
   -30.18860 -113.84083 9.42686,
   -11.96352 -108.43473 8.83921,
   -12.03980 -108.05564 9.35128,
   -30.32393 -113.11433 9.35239,
   -12.51958 -107.38152 9.17241,
   -30.18852 -112.38522 9.26846,
   -29.77104 -111.58462 9.10036,
   -13.05711 -106.50867 9.27177,
   -29.26424 -110.80606 9.19807,
   -13.55261 -105.95846 8.87329,
   -28.66411 -109.99376 9.11287,
   -13.64346 -105.56336 9.42551,
   -28.08810 -109.13849 9.16666,
   -14.17803 -104.87389 9.24057,
   -27.60239 -108.34359 9.19008,
   -27.16704 -107.54032 9.18895,
   -14.76406 -104.04332 9.32826,
   -26.75584 -106.70856 9.21773,
   -15.28929 -103.44794 9.14392,
   -26.33564 -105.85553 9.07368,
   -15.96159 -102.62362 9.30757,
   -25.93686 -105.01926 9.21860,
   -16.64277 -102.03013 9.09014,
   -25.50066 -104.19569 9.26220,
   -24.97825 -103.37625 9.17308,
   -17.29325 -101.37627 9.45514,
   -24.39666 -102.60350 9.23407,
   -18.04530 -100.94252 9.39278,
   -23.64131 -101.82869 9.32100,
   -18.96891 -100.62007 9.28868,
   -22.91796 -101.28078 9.31039,
   -21.46358 -100.62650 9.34961,
   -19.90674 -100.45122 9.32855,
   -22.20750 -100.90017 9.32280,
   -20.69180 -100.47275 9.34938,
   -13.34044 -116.20148 9.90762,
   -11.83751 -115.66554 9.92365,
   -18.91191 -117.12043 9.89324,
   -17.27201 -116.99455 9.89918,
   -15.66389 -116.73389 9.91244,
   -14.12431 -116.39694 9.86334,
   -12.57301 -115.93962 9.80910,
   -11.12347 -115.24495 9.93021,
   -19.66608 -117.14135 9.96571,
   -18.10518 -117.08018 9.90834,
   -16.48409 -116.87713 9.89328,
   -14.90667 -116.57495 9.88117,
   -10.43659 -114.64250 9.87141,
   -9.84532 -113.76639 10.11337,
   -20.62161 -117.09696 9.87927,
   -10.02228 -114.14084 10.03272,
   -22.99271 -116.91477 9.87911,
   -21.57857 -117.02999 9.82120,
   -9.74127 -112.91477 10.06764,
   -23.98783 -116.79725 9.90496,
   -22.34167 -116.97549 9.87724,
   -24.98554 -116.63991 9.92496,
   -9.89142 -111.93154 10.00121,
   -25.90213 -116.41955 9.81347,
   -26.88224 -116.15799 9.88843,
   -10.24627 -110.86382 9.99159,
   -27.84695 -115.80891 9.87911,
   -10.60926 -110.19683 9.95108,
   -28.70916 -115.40628 9.84066,
   -29.58212 -114.86451 9.95193,
   -11.07574 -109.36700 9.99178,
   -30.11387 -114.38649 10.03046,
   -11.62839 -108.41915 10.04669,
   -30.46221 -113.68696 10.03780,
   -12.16729 -107.53551 10.08492,
   -30.54010 -112.69027 10.19640,
   -12.57095 -106.91372 10.06796,
   -30.27613 -112.06359 10.13654,
   -29.53732 -110.96506 9.91629,
   -29.91636 -111.50037 9.94255,
   -28.95253 -110.25833 9.80324,
   -13.21796 -105.91621 10.07376,
   -28.31484 -109.36090 9.96224,
   -13.77266 -105.07583 10.12600,
   -27.89375 -108.75681 9.98532,
   -14.19695 -104.47094 10.10714,
   -27.50320 -108.09160 10.02459,
   -27.01858 -107.17238 10.01101,
   -14.89801 -103.53776 10.14115,
   -26.58390 -106.27948 10.03019,
   -15.48525 -102.84443 10.08415,
   -26.11779 -105.32914 9.99611,
   -16.13100 -102.13418 10.12669,
   -25.77201 -104.60276 10.05569,
   -16.78746 -101.53497 10.10460,
   -25.35450 -103.83833 10.01965,
   -24.83851 -103.02903 10.08947,
   -17.45686 -100.99152 10.27777,
   -24.24903 -102.28828 10.08089,
   -18.28023 -100.58562 10.21932,
   -23.55358 -101.59358 10.15845,
   -22.33231 -100.82022 10.05499,
   -20.73894 -100.34199 9.96666,
   -19.20196 -100.32246 10.20356,
   -22.95239 -101.15891 10.13383,
   -21.52850 -100.47083 10.20494,
   -20.08834 -100.21631 10.33022,
   -15.66426 -116.85693 10.69282,
   -14.08386 -116.52676 10.69808,
   -12.54590 -116.10726 10.72895,
   -11.05257 -115.41518 10.71954,
   -18.04110 -117.19309 10.70542,
   -16.44226 -116.98806 10.65694,
   -14.87088 -116.70145 10.69361,
   -13.41946 -116.34678 10.57970,
   -11.75323 -115.78111 10.58700,
   -10.43977 -114.92718 10.75393,
   -20.58493 -117.21428 10.68904,
   -18.95569 -117.23896 10.69965,
   -17.24004 -117.11108 10.71026,
   -9.86360 -114.19398 10.74928,
   -21.35060 -117.17843 10.70892,
   -19.94044 -117.23746 10.69126,
   -9.59763 -113.44609 10.86781,
   -24.01217 -116.92839 10.69348,
   -22.34834 -117.11074 10.72178,
   -24.80986 -116.83069 10.84219,
   -23.27149 -117.00209 10.57835,
   -9.61811 -112.40151 10.78684,
   -25.66200 -116.64165 10.71057,
   -26.61349 -116.42223 10.81761,
   -9.88040 -111.37987 10.77186,
   -27.53688 -116.13959 10.84263,
   -28.38262 -115.81361 10.79808,
   -10.33339 -110.31015 10.74660,
   -29.24384 -115.34651 10.67545,
   -10.71632 -109.73482 10.62967,
   -29.88948 -114.93422 10.69680,
   -11.21521 -108.81089 10.82484,
   -30.56363 -114.13071 10.85166,
   -30.65289 -113.64814 10.56269,
   -30.81692 -113.70354 11.14468,
   -11.74797 -107.91561 10.89224,
   -30.78631 -113.17684 10.87946,
   -30.56351 -112.25019 10.82859,
   -12.32981 -106.94432 10.99489,
   -30.04540 -111.42285 10.73050,
   -12.73408 -106.35370 10.88922,
   -29.40663 -110.66473 10.70672,
   -28.81873 -109.97036 10.71127,
   -13.35743 -105.40215 10.90612,
   -28.24207 -109.17148 10.79938,
   -27.67040 -108.30199 10.65523,
   -13.96193 -104.47334 11.06919,
   -27.15178 -107.33526 10.82710,
   -14.41367 -103.89130 10.91734,
   -26.84673 -106.70473 10.83500,
   -15.03572 -103.10128 10.90061,
   -26.44993 -105.87013 10.85127,
   -15.69123 -102.33256 10.94542,
   -26.04377 -105.02192 10.86143,
   -25.59793 -104.17143 10.79412,
   -16.42766 -101.61647 10.91048,
   -25.15791 -103.39117 10.89441,
   -17.11738 -101.04080 10.97011,
   -24.31164 -102.23772 10.91335,
   -18.23972 -100.42334 10.96380,
   -24.69739 -102.70754 10.91160,
   -23.78440 -101.70601 10.91925,
   -18.93990 -100.21712 10.95722,
   -17.80291 -100.61707 10.98166,
   -23.01061 -101.07433 10.94093,
   -21.55417 -100.34857 10.95102,
   -19.95479 -100.08313 10.97362,
   -22.25077 -100.63633 10.90055,
   -20.77020 -100.15680 10.95678,
   -16.42136 -117.11357 11.50788,
   -14.84235 -116.82181 11.49653,
   -13.27003 -116.46658 11.50176,
   -11.74474 -115.93279 11.52543,
   -18.73193 -117.37052 11.61777,
   -17.23828 -117.22742 11.49619,
   -15.63061 -116.97897 11.51073,
   -14.17435 -116.66456 11.37957,
   -12.50978 -116.23528 11.53800,
   -10.95478 -115.55552 11.56117,
   -9.85658 -114.56077 11.70990,
   -19.68465 -117.36360 11.49471,
   -18.00617 -117.31101 11.52302,
   -10.34515 -115.07095 11.54597,
   -9.52204 -113.86482 11.67738,
   -22.13984 -117.27341 11.63857,
   -20.64582 -117.32165 11.39836,
   -23.11916 -117.17005 11.51015,
   -21.40079 -117.29741 11.49627,
   -9.41201 -112.93299 11.65002,
   -24.05824 -117.05971 11.46060,
   -25.13262 -116.90345 11.51478,
   -9.58934 -111.84411 11.56261,
   -25.90145 -116.75550 11.50882,
   -26.89549 -116.49360 11.49196,
   -9.95975 -110.81883 11.56330,
   -27.91935 -116.15343 11.47886,
   -28.81684 -115.75188 11.34293,
   -10.47392 -109.76431 11.58130,
   -29.73896 -115.27145 11.53154,
   -10.87285 -109.18402 11.46608,
   -30.43416 -114.66035 11.55962,
   -30.84406 -114.14149 11.74129,
   -11.38321 -108.28170 11.63709,
   -31.00468 -113.41688 11.69842,
   -11.89840 -107.42334 11.70993,
   -30.90228 -112.58167 11.67980,
   -30.51211 -111.87090 11.58618,
   -12.51419 -106.38479 11.88075,
   -29.98314 -111.16016 11.66937,
   -29.17162 -110.25197 11.54763,
   -12.91786 -105.82349 11.68153,
   -29.49695 -110.60850 11.54292,
   -28.70573 -109.69610 11.57966,
   -13.51699 -104.91337 11.73686,
   -28.06538 -108.75287 11.64991,
   -27.55927 -107.92084 11.61235,
   -14.15427 -103.96628 11.90229,
   -27.12384 -107.09009 11.67020,
   -14.66370 -103.34715 11.68028,
   -26.70393 -106.27172 11.51736,
   -15.31931 -102.50082 11.87799,
   -26.32074 -105.43591 11.66557,
   -15.90798 -101.90080 11.69994,
   -25.92370 -104.59715 11.81628,
   -25.45302 -103.75842 11.67886,
   -16.64553 -101.17877 11.90823,
   -24.94903 -102.94984 11.73523,
   -17.33770 -100.70106 11.79568,
   -24.38197 -102.20620 11.72967,
   -18.10327 -100.30746 11.81078,
   -23.63197 -101.45368 11.71149,
   -22.33197 -100.55466 11.74501,
   -20.82396 -100.04147 11.76629,
   -19.15592 -100.02604 11.76667,
   -23.02915 -100.92516 11.90983,
   -21.58519 -100.24170 11.76258,
   -20.05086 -99.96150 11.76660,
   -17.17849 -117.34310 12.32443,
   -15.48934 -117.08725 12.43196,
   -14.02968 -116.78001 12.29661,
   -12.47637 -116.35590 12.33148,
   -11.05543 -115.76549 12.42799,
   -19.66183 -117.48611 12.30889,
   -17.97983 -117.42695 12.33026,
   -16.39061 -117.21730 12.23487,
   -14.81643 -116.91822 12.13762,
   -13.23586 -116.58195 12.32490,
   -11.71683 -116.06796 12.33698,
   -10.27772 -115.21908 12.34263,
   -20.40204 -117.47834 12.33296,
   -19.00102 -117.47977 12.31439,
   -9.58958 -114.36787 12.41774,
   -23.07287 -117.31096 12.30464,
   -21.36229 -117.43016 12.28540,
   -9.32330 -113.57173 12.45488,
   -23.83890 -117.24864 12.40088,
   -22.35292 -117.37207 12.30509,
   -24.78028 -117.10493 12.30902,
   -9.33803 -112.47929 12.41692,
   -25.72528 -116.94580 12.37584,
   -26.71580 -116.69862 12.35856,
   -9.65179 -111.28963 12.35873,
   -27.64345 -116.41010 12.32422,
   -28.55656 -116.06279 12.27988,
   -10.10178 -110.26936 12.39061,
   -29.46130 -115.63269 12.31169,
   -30.27277 -115.09956 12.42527,
   -10.65972 -109.23362 12.39653,
   -30.80307 -114.52990 12.40497,
   -11.05837 -108.64312 12.31086,
   -31.12673 -113.83539 12.45055,
   -11.59114 -107.72461 12.45507,
   -31.16896 -113.00759 12.45039,
   -12.18930 -106.75732 12.45017,
   -30.96927 -112.28757 12.56035,
   -30.23943 -111.24420 12.36170,
   -30.61983 -111.73330 12.38559,
   -29.58118 -110.50163 12.37813,
   -12.65371 -106.02021 12.47911,
   -29.03254 -109.91728 12.39690,
   -13.19361 -105.19822 12.49466,
   -28.39721 -109.11140 12.27024,
   -27.91208 -108.33278 12.43319,
   -13.82524 -104.28690 12.49041,
   -14.30907 -103.60763 12.51873,
   -27.47537 -107.52375 12.60693,
   -27.02906 -106.68769 12.50322,
   -14.88392 -102.86965 12.51811,
   -26.61227 -105.84580 12.47158,
   -15.50086 -102.14548 12.52285,
   -26.20149 -105.00661 12.47384,
   -25.77240 -104.17219 12.49589,
   -16.15251 -101.48015 12.52081,
   -16.86360 -100.87350 12.56399,
   -25.38772 -103.47334 12.50990,
   -24.88799 -102.69085 12.68081,
   -23.74502 -101.45428 12.53778,
   -17.55033 -100.40649 12.69544,
   -24.25327 -101.94989 12.53090,
   -23.12405 -100.95475 12.55117,
   -20.06539 -99.84593 12.58219,
   -18.39255 -100.05784 12.68523,
   -22.34960 -100.46759 12.56371,
   -20.82202 -99.93822 12.55162,
   -19.40198 -99.86905 12.57113,
   -21.62218 -100.15074 12.56640,
   -12.44318 -116.47514 13.15058,
   -17.94529 -117.54439 13.13686,
   -16.36975 -117.33994 13.10411,
   -14.78294 -117.05310 13.10246,
   -13.23745 -116.70133 13.09782,
   -11.67802 -116.18955 13.13888,
   -10.27362 -115.40239 13.32281,
   -18.74202 -117.58856 13.09004,
   -17.20689 -117.44529 12.99328,
   -15.57099 -117.20300 13.11771,
   -13.98811 -116.88526 13.12147,
   -10.93827 -115.81804 13.13992,
   -9.70050 -114.78035 13.17528,
   -21.21286 -117.60002 13.26127,
   -19.68177 -117.61555 13.13923,
   -9.26064 -113.99142 13.30771,
   -22.14706 -117.52086 13.09645,
   -20.47319 -117.60056 13.11336,
   -9.07784 -113.38855 13.64237,
   -24.74406 -117.26184 13.12114,
   -23.14304 -117.44018 13.06397,
   -9.17478 -112.96813 13.13378,
   -25.48363 -117.15769 13.26469,
   -24.10748 -117.35011 13.11547,
   -26.41036 -116.94514 13.23512,
   -9.35925 -111.85540 13.21022,
   -27.33560 -116.68923 13.25077,
   -28.30134 -116.33760 13.17813,
   -9.78574 -110.72889 13.17024,
   -29.10495 -115.99451 13.09312,
   -10.28634 -109.73443 13.21190,
   -29.76976 -115.68069 13.08715,
   -30.62296 -114.94317 12.99632,
   -10.87269 -108.69582 13.21493,
   -31.14089 -114.36454 13.25922,
   -11.24899 -108.14159 13.10956,
   -31.37663 -113.42341 13.26909,
   -11.81299 -107.18255 13.22898,
   -31.21561 -112.54590 13.17825,
   -30.77122 -111.73591 13.15375,
   -12.38626 -106.24940 13.28533,
   -30.13213 -110.98619 13.16742,
   -12.80465 -105.64558 13.10386,
   -29.47705 -110.23577 13.31698,
   -28.83067 -109.49735 13.16782,
   -13.41455 -104.70184 13.26217,
   -28.28608 -108.72000 13.24124,
   -27.77884 -107.89753 13.22860,
   -14.04113 -103.80820 13.31357,
   -27.24770 -106.92232 13.26766,
   -14.48296 -103.23818 13.17516,
   -26.91491 -106.24440 13.27487,
   -15.11978 -102.41224 13.36965,
   -26.52983 -105.43466 13.38121,
   -15.70264 -101.79261 13.18918,
   -26.08712 -104.59124 13.27824,
   -25.64124 -103.77323 13.32512,
   -16.43123 -101.07144 13.39172,
   -25.08922 -102.91933 13.28999,
   -17.20013 -100.52017 13.32205,
   -24.53291 -102.19497 13.23364,
   -18.05309 -100.08438 13.38415,
   -23.77367 -101.39202 13.35603,
   -19.13582 -99.81860 13.21198,
   -23.08338 -100.82682 13.33824,
   -21.65418 -100.06443 13.39827,
   -20.07724 -99.74219 13.40437,
   -22.38991 -100.40029 13.36470,
   -20.88804 -99.84448 13.38152,
   -13.17697 -116.80602 13.94181,
   -11.64790 -116.31761 13.95111,
   -18.75173 -117.71754 13.93068,
   -17.12392 -117.57082 13.92641,
   -15.48849 -117.31294 13.97430,
   -13.99784 -117.00003 13.89220,
   -12.41524 -116.57072 13.82268,
   -10.92457 -115.96548 13.92484,
   -9.62062 -114.91397 13.99124,
   -19.51283 -117.75458 14.01545,
   -17.93951 -117.63853 13.77663,
   -16.32939 -117.45281 13.93194,
   -14.75081 -117.16231 13.92298,
   -10.13251 -115.45216 13.95846,
   -9.21945 -114.29909 14.11885,
   -22.12680 -117.66257 13.92267,
   -20.44180 -117.73092 13.90839,
   -9.02569 -113.75348 14.25404,
   -22.83599 -117.64029 14.06483,
   -21.46612 -117.69840 13.92135,
   -23.85483 -117.52369 13.92706,
   -9.00710 -112.89234 14.02072,
   -24.84320 -117.38395 13.86305,
   -9.16675 -112.25506 13.83761,
   -25.83623 -117.21763 13.93721,
   -26.82259 -116.97567 13.92807,
   -9.44845 -111.32635 14.02390,
   -27.65416 -116.73148 13.91416,
   -28.69957 -116.29857 13.73650,
   -9.95837 -110.19285 13.99771,
   -29.61089 -115.91047 13.88196,
   -30.41838 -115.39882 13.91777,
   -10.48464 -109.21921 14.03047,
   -31.11504 -114.74016 14.05876,
   -11.07373 -108.19079 14.05449,
   -31.48487 -113.92583 13.99979,
   -11.44237 -107.64266 13.91872,
   -31.52327 -112.96336 14.04871,
   -12.02542 -106.65613 14.05412,
   -31.22204 -112.15585 14.05916,
   -30.67378 -111.40070 14.03911,
   -29.75780 -110.38081 13.97796,
   -12.59400 -105.74928 14.09464,
   -30.19622 -110.86544 13.98018,
   -29.23092 -109.80524 13.99708,
   -13.00711 -105.16036 13.92022,
   -28.78514 -109.25426 14.02455,
   -13.63431 -104.21452 14.09478,
   -28.21123 -108.34903 14.21199,
   -27.68341 -107.49292 14.04309,
   -14.24183 -103.37681 14.12560,
   -27.24912 -106.66181 14.09519,
   -14.69941 -102.77297 14.14162,
   -26.76660 -105.76609 13.93667,
   -26.38487 -104.96822 14.10165,
   -15.45565 -101.90704 14.10171,
   -15.97791 -101.34228 14.15839,
   -26.04846 -104.30615 14.11072,
   -25.44154 -103.31212 14.13449,
   -16.82645 -100.64089 14.16535,
   -24.95765 -102.59902 14.13026,
   -17.45977 -100.22492 14.22827,
   -24.38469 -101.88182 14.25817,
   -23.11647 -100.76505 14.17053,
   -18.37395 -99.86203 14.18323,
   -23.59005 -101.13782 14.16123,
   -22.43787 -100.34531 14.16010,
   -20.88210 -99.75993 14.08914,
   -19.32530 -99.66712 14.21764,
   -21.68458 -99.97652 14.34031,
   -20.12968 -99.64876 14.19951,
   -15.51006 -117.42753 14.73462,
   -13.93054 -117.10397 14.73960,
   -12.38317 -116.69773 14.75973,
   -10.86644 -116.07581 14.75446,
   -17.89481 -117.77846 14.73508,
   -16.29754 -117.56631 14.73644,
   -14.71777 -117.27475 14.73584,
   -13.26058 -116.93137 14.63028,
   -11.59038 -116.40509 14.61360,
   -10.18217 -115.62311 14.77433,
   -20.19829 -117.86994 14.72851,
   -18.80176 -117.84031 14.71334,
   -17.08796 -117.68592 14.74674,
   -9.52534 -114.99911 14.78348,
   -21.20167 -117.84276 14.70562,
   -19.55737 -117.86794 14.73115,
   -9.01435 -114.10215 14.88877,
   -23.60932 -117.69037 14.72765,
   -22.12287 -117.78410 14.61444,
   -8.89344 -113.35596 14.86338,
   -24.57581 -117.58460 14.76037,
   -22.94638 -117.74697 14.72813,
   -25.56130 -117.42608 14.76444,
   -8.97169 -112.41376 14.80690,
   -26.53105 -117.21519 14.78931,
   -9.22864 -111.70174 14.63075,
   -27.44054 -116.95502 14.76647,
   -28.38825 -116.61678 14.71857,
   -9.59828 -110.76609 14.83500,
   -29.28283 -116.23526 14.66781,
   -30.18703 -115.78344 14.82157,
   -10.15264 -109.66254 14.81385,
   -30.87651 -115.24861 14.75592,
   -10.69239 -108.69179 14.85369,
   -31.41100 -114.58931 14.72130,
   -31.70446 -114.02108 14.88910,
   -11.21809 -107.78898 14.88008,
   -31.73237 -113.35023 14.72815,
   -11.54587 -107.25449 14.90556,
   -31.57280 -112.49996 14.85941,
   -30.79251 -111.36563 14.80579,
   -12.19921 -106.19742 14.88890,
   -31.19845 -111.89397 14.83058,
   -30.26800 -110.78330 14.67197,
   -29.66565 -110.12638 14.79418,
   -12.83149 -105.21466 14.91040,
   -29.05437 -109.38557 14.86810,
   -13.18859 -104.67409 14.94146,
   -28.47880 -108.62060 14.73774,
   -28.02359 -107.85353 14.87192,
   -13.82685 -103.77643 14.94127,
   -27.66041 -107.19189 14.88181,
   -14.39826 -103.01044 14.95090,
   -27.13842 -106.19902 14.95587,
   -15.00699 -102.25228 14.98460,
   -26.68329 -105.34386 14.88398,
   -26.24643 -104.51272 14.94853,
   -15.68947 -101.46165 15.17922,
   -25.75297 -103.68883 14.83739,
   -16.29687 -100.91861 14.96259,
   -25.18516 -102.81670 14.95452,
   -24.63635 -102.10797 14.95961,
   -17.01037 -100.36764 15.01432,
   -23.86665 -101.31361 14.95741,
   -19.30625 -99.56904 15.00220,
   -17.63703 -99.98917 15.17209,
   -23.14018 -100.70498 14.98186,
   -21.70550 -99.91775 14.99972,
   -20.11079 -99.57169 14.84576,
   -18.61806 -99.68431 14.99741,
   -22.30239 -100.18364 14.98773,
   -20.94853 -99.68718 14.99183,
   -16.26778 -117.68141 15.54758,
   -14.69010 -117.38745 15.54046,
   -13.12508 -117.03620 15.53850,
   -11.59009 -116.52915 15.56363,
   -10.13923 -115.75226 15.57517,
   -18.59002 -117.97631 15.66954,
   -17.07285 -117.80156 15.54213,
   -15.47238 -117.54412 15.55733,
   -14.01543 -117.22999 15.42659,
   -12.35391 -116.80926 15.57450,
   -10.77568 -116.17182 15.58987,
   -9.54585 -115.24172 15.70973,
   -21.20120 -117.98083 15.53722,
   -19.53627 -117.99518 15.54704,
   -17.85556 -117.89707 15.55723,
   -9.04307 -114.50949 15.67391,
   -21.99430 -117.95218 15.54733,
   -20.49025 -117.97452 15.40297,
   -8.82744 -113.80908 15.67179,
   -22.93425 -117.89836 15.55934,
   -25.39117 -117.63709 15.73578,
   -23.85779 -117.79530 15.42281,
   -8.80905 -112.86891 15.63764,
   -26.19848 -117.46711 15.68271,
   -24.62519 -117.72085 15.53915,
   -27.17897 -117.20702 15.66653,
   -9.02696 -111.78578 15.61411,
   -28.09566 -116.92017 15.71358,
   -9.34752 -111.15048 15.43670,
   -29.04756 -116.50642 15.52654,
   -9.76931 -110.22983 15.65648,
   -29.80401 -116.16476 15.51963,
   -30.52955 -115.69860 15.35652,
   -10.35601 -109.12852 15.62623,
   -31.32315 -115.06877 15.62103,
   -31.72365 -114.49492 15.63096,
   -10.88737 -108.18275 15.68269,
   -31.97270 -113.61792 15.68886,
   -11.38152 -107.30719 15.83739,
   -31.87243 -112.89169 15.59605,
   -11.78739 -106.67089 15.72707,
   -31.48315 -112.08522 15.46174,
   -30.88978 -111.24874 15.63378,
   -12.38750 -105.71970 15.72087,
   -30.17847 -110.49860 15.66780,
   -29.59112 -109.84835 15.78179,
   -12.96775 -104.80324 15.89545,
   -28.92841 -109.02674 15.67989,
   -13.39444 -104.21260 15.75301,
   -28.39108 -108.23249 15.67552,
   -27.89197 -107.39952 15.64999,
   -14.02563 -103.33736 15.80099,
   -27.42844 -106.56913 15.58966,
   -14.56008 -102.68712 15.53815,
   -27.01896 -105.75870 15.70893,
   -15.23090 -101.84267 15.79133,
   -26.67670 -105.09017 15.71707,
   -15.88212 -101.15651 15.78062,
   -26.11455 -104.10430 15.75598,
   -25.62311 -103.31315 15.74121,
   -16.59838 -100.53767 15.79769,
   -25.08253 -102.54578 15.77442,
   -17.28133 -100.10012 15.70324,
   -24.40477 -101.75665 15.74940,
   -18.32189 -99.67693 15.67535,
   -23.76652 -101.10364 15.90446,
   -22.52970 -100.25199 15.66923,
   -20.97377 -99.60371 15.81306,
   -19.33675 -99.45997 15.82546,
   -23.16062 -100.64439 15.79135,
   -21.73182 -99.84555 15.80829,
   -20.20168 -99.47133 15.80401,
   -17.02648 -117.91762 16.36121,
   -15.31715 -117.64972 16.47786,
   -13.87893 -117.34141 16.33623,
   -12.32297 -116.92316 16.37323,
   -10.88296 -116.36252 16.46293,
   -19.48862 -118.11845 16.34639,
   -17.84165 -118.01722 16.37353,
   -16.22920 -117.79952 16.37840,
   -14.66464 -117.48092 16.17969,
   -13.08657 -117.14564 16.36615,
   -11.56546 -116.65134 16.37909,
   -10.09113 -115.88025 16.37332,
   -9.08447 -114.84517 16.43850,
   -20.31184 -118.13413 16.36349,
   -18.83990 -118.09256 16.35058,
   -9.47518 -115.33689 16.40535,
   -8.78674 -114.25557 16.60825,
   -22.67787 -118.05330 16.34395,
   -21.21021 -118.12002 16.35521,
   -23.65967 -117.98235 16.36747,
   -22.00094 -118.08950 16.34779,
   -8.68133 -113.34948 16.47112,
   -24.57435 -117.87713 16.32716,
   -25.69968 -117.70221 16.35848,
   -8.80165 -112.33679 16.43780,
   -26.58589 -117.50883 16.35663,
   -27.50781 -117.24917 16.34977,
   -9.13565 -111.25842 16.41860,
   -28.57464 -116.83749 16.19231,
   -9.50520 -110.59310 16.27072,
   -29.41983 -116.51291 16.27748,
   -30.31971 -116.05910 16.33526,
   -9.95591 -109.69416 16.46966,
   -31.12682 -115.50750 16.41288,
   -31.67270 -114.99925 16.53481,
   -10.56520 -108.58191 16.43796,
   -32.06228 -114.07860 16.38688,
   -11.07524 -107.68023 16.50452,
   -32.17374 -113.19230 16.55892,
   -11.58289 -106.78000 16.69062,
   -31.90326 -112.42193 16.45295,
   -11.96703 -106.19385 16.54890,
   -31.42059 -111.71694 16.42543,
   -30.31939 -110.51112 16.41200,
   -30.79674 -111.01776 16.41967,
   -29.88391 -110.02911 16.41067,
   -12.58229 -105.23626 16.57241,
   -29.24181 -109.24780 16.44529,
   -13.19040 -104.30437 16.75485,
   -28.76451 -108.59182 16.47121,
   -13.68662 -103.64702 16.57198,
   -28.30613 -107.83736 16.59562,
   -27.80759 -107.00785 16.46744,
   -14.34324 -102.78021 16.57241,
   -27.34852 -106.15442 16.51540,
   -14.77238 -102.21418 16.62525,
   -26.88124 -105.29124 16.52635,
   -26.41240 -104.47891 16.41464,
   -15.52175 -101.38366 16.58378,
   -25.96090 -103.69279 16.55232,
   -16.04618 -100.83791 16.64955,
   -25.48518 -102.96784 16.56908,
   -24.50863 -101.76739 16.57958,
   -16.92083 -100.17923 16.62901,
   -24.98989 -102.30845 16.57517,
   -23.97330 -101.23578 16.58642,
   -17.65435 -99.78007 16.62133,
   -23.19645 -100.58594 16.60238,
   -20.21983 -99.37819 16.62971,
   -18.59140 -99.46651 16.67919,
   -22.45674 -100.10730 16.56711,
   -21.00466 -99.52276 16.61939,
   -19.52064 -99.35000 16.62427,
   -21.75784 -99.76897 16.62306,
   -12.29107 -117.04133 17.18926,
   -17.79470 -118.13249 17.17061,
   -16.21498 -117.92485 17.24208,
   -14.63120 -117.61774 17.14370,
   -13.08127 -117.26392 17.14690,
   -11.52655 -116.77049 17.18112,
   -10.09536 -116.05687 17.34210,
   -20.28905 -118.26200 17.15119,
   -18.61185 -118.20478 17.17262,
   -17.04170 -118.02152 17.04088,
   -15.41702 -117.77012 17.15901,
   -13.83760 -117.44928 17.16361,
   -10.78195 -116.43151 17.18106,
   -9.42141 -115.47722 17.21733,
   -21.05441 -118.27551 17.24972,
   -19.54407 -118.23030 17.03793,
   -8.84331 -114.66647 17.24878,
   -23.68694 -118.11935 17.14785,
   -21.95879 -118.23520 17.16256,
   -8.60728 -113.84691 17.27857,
   -24.43428 -118.06300 17.27181,
   -22.93879 -118.15838 17.02143,
   -25.40005 -117.89900 17.13415,
   -8.62369 -112.84107 17.22102,
   -26.31711 -117.73166 17.19294,
   -27.30218 -117.47724 17.21172,
   -8.86738 -111.76749 17.24388,
   -28.23523 -117.16183 17.16530,
   -29.12594 -116.80713 17.11491,
   -9.29356 -110.69318 17.24347,
   -30.05990 -116.41143 17.29263,
   -9.67804 -110.07136 17.06647,
   -30.81066 -115.94424 17.14622,
   -10.13628 -109.17858 17.29644,
   -31.49575 -115.41848 17.18792,
   -32.05238 -114.70182 17.24844,
   -10.75179 -108.07306 17.25032,
   -32.36843 -113.65718 17.28106,
   -11.26768 -107.16592 17.32064,
   -32.24510 -112.80008 17.26013,
   -11.78128 -106.26514 17.52431,
   -31.88518 -112.07267 17.26602,
   -31.02951 -111.05094 17.09467,
   -12.14945 -105.72370 17.35631,
   -31.52285 -111.59063 17.24326,
   -30.40238 -110.39532 17.23193,
   -29.74512 -109.68955 17.22749,
   -12.77246 -104.77102 17.41934,
   -29.15501 -108.93204 17.30123,
   -13.35205 -103.95038 17.36854,
   -28.55390 -108.09881 17.11338,
   -28.01564 -107.15742 17.31287,
   -13.92515 -103.17517 17.33998,
   -27.68313 -106.54363 17.31930,
   -14.53841 -102.34787 17.52497,
   -27.24705 -105.71216 17.46520,
   -15.10787 -101.69666 17.34084,
   -26.77683 -104.89174 17.37464,
   -26.28498 -104.06373 17.34428,
   -15.79724 -100.93259 17.55173,
   -25.75567 -103.23891 17.38517,
   -16.47921 -100.35993 17.43204,
   -25.23096 -102.50922 17.41470,
   -24.53478 -101.70099 17.39453,
   -18.52849 -99.38175 17.42971,
   -17.16959 -99.89185 17.46172,
   -23.82144 -101.00269 17.37666,
   -22.51625 -100.04928 17.41882,
   -19.36434 -99.28399 17.23386,
   -17.86717 -99.57160 17.43764,
   -23.17367 -100.46016 17.40945,
   -21.79807 -99.69713 17.43609,
   -20.23929 -99.28517 17.44337,
   -21.03336 -99.43670 17.43352,
   -13.02601 -117.37319 17.98215,
   -11.49634 -116.90024 17.99247,
   -18.59060 -118.32538 17.96644,
   -16.97320 -118.14815 17.95887,
   -15.32795 -117.88120 18.02171,
   -13.84045 -117.56574 17.93881,
   -12.26077 -117.14260 17.87631,
   -10.74411 -116.56790 17.98278,
   -9.37096 -115.63090 18.01276,
   -19.36985 -118.37059 17.95422,
   -17.79184 -118.23257 17.83646,
   -16.17542 -118.02438 17.97078,
   -14.59716 -117.73007 17.96551,
   -9.94067 -116.12002 17.99153,
   -8.89350 -115.04222 18.05740,
   -21.87230 -118.40599 18.12679,
   -20.27397 -118.39152 17.93527,
   -8.56371 -114.31626 18.14059,
   -22.74313 -118.32999 17.92759,
   -21.08370 -118.39463 17.96073,
   -25.36098 -118.06271 17.96454,
   -23.72015 -118.25947 17.93062,
   -8.47534 -113.34091 18.07522,
   -26.09965 -117.95308 18.11261,
   -24.68919 -118.16068 17.95739,
   -27.03926 -117.72490 18.09428,
   -8.64253 -112.21751 18.01325,
   -27.87906 -117.47660 18.10539,
   -28.83445 -117.11822 18.06434,
   -8.98325 -111.22179 18.05230,
   -29.63905 -116.75650 17.94716,
   -9.47699 -110.15061 18.05027,
   -30.43491 -116.33613 17.83142,
   -9.86161 -109.54358 17.87856,
   -31.32367 -115.78163 17.98693,
   -10.00030 -109.14293 18.49750,
   -31.93858 -115.20893 18.01463,
   -10.32664 -108.63815 18.11851,
   -32.39212 -114.39274 17.92926,
   -10.92353 -107.58149 18.08300,
   -32.60887 -113.92522 18.24169,
   -32.55390 -113.20705 18.12504,
   -11.48124 -106.61553 18.14154,
   -32.15504 -112.23109 17.89707,
   -31.66939 -111.57378 17.98390,
   -11.93092 -105.88479 18.15486,
   -30.99506 -110.86139 18.05554,
   -12.45675 -105.07646 18.17349,
   -30.22986 -110.06250 18.02945,
   -29.63424 -109.36362 18.12066,
   -13.09674 -104.14807 18.16996,
   -29.01913 -108.53587 18.12561,
   -13.52329 -103.57904 18.01711,
   -28.49738 -107.73507 18.10539,
   -28.02153 -106.91176 18.15999,
   -14.13549 -102.73054 18.18805,
   -27.51412 -106.06157 17.98057,
   -27.00557 -105.12738 18.14683,
   -14.72843 -101.98089 18.19564,
   -15.36114 -101.25149 18.22472,
   -26.62922 -104.46201 18.15575,
   -26.23582 -103.80399 18.16673,
   -16.01705 -100.60300 18.22452,
   -25.62658 -102.89177 18.35270,
   -16.76321 -100.02503 18.22316,
   -25.12641 -102.23482 18.34132,
   -23.92257 -101.00286 18.20708,
   -17.51010 -99.62073 18.14705,
   -24.39288 -101.45024 18.20018,
   -23.25900 -100.48557 18.05137,
   -18.55476 -99.26863 18.24771,
   -22.54405 -99.98294 18.23351,
   -21.07678 -99.35436 18.25462,
   -19.47705 -99.15902 18.24696,
   -21.81142 -99.61439 18.24583,
   -20.28125 -99.19655 18.24858,
   -15.35525 -117.99826 18.77523,
   -13.77771 -117.67419 18.78050,
   -12.22728 -117.27288 18.79417,
   -10.70518 -116.69216 18.79287,
   -17.72393 -118.36543 18.76471,
   -16.17465 -118.15358 18.83350,
   -14.56369 -117.84472 18.77757,
   -13.10056 -117.49902 18.67220,
   -11.44154 -116.99516 18.65478,
   -9.99258 -116.28408 18.80634,
   -20.10904 -118.54673 18.88789,
   -18.58019 -118.44588 18.74959,
   -16.93530 -118.26460 18.78279,
   -9.30555 -115.72940 18.68304,
   -8.57958 -114.76701 18.89803,
   -22.73801 -118.47743 18.76644,
   -21.05500 -118.53097 18.75226,
   -19.38502 -118.50033 18.76823,
   -8.79459 -115.15749 18.85660,
   -23.51914 -118.44345 18.87301,
   -21.93301 -118.51723 18.77231,
   -8.41121 -114.08785 18.90431,
   -24.44953 -118.33196 18.75057,
   -25.47415 -118.18449 18.71461,
   -8.42598 -112.82822 18.86896,
   -26.38811 -118.02309 18.77803,
   -27.44041 -117.75061 18.78272,
   -8.72516 -111.65667 18.80953,
   -28.19409 -117.51160 18.77088,
   -29.22035 -117.07783 18.62036,
   -9.13945 -110.66876 18.87167,
   -30.18168 -116.66622 18.77120,
   -31.01017 -116.18904 18.71564,
   -9.67448 -109.63043 18.87092,
   -31.77673 -115.65905 18.87288,
   -10.13140 -108.74321 19.10914,
   -32.34824 -114.91819 18.69571,
   -10.50991 -108.11802 18.93292,
   -32.69212 -114.35166 18.90155,
   -11.11030 -107.06259 18.91367,
   -32.82655 -113.45322 19.02304,
   -32.59106 -112.69470 18.82942,
   -11.66052 -106.13134 18.96144,
   -32.15596 -111.93697 18.87188,
   -31.06047 -110.74915 18.84344,
   -12.07585 -105.52272 18.76223,
   -31.58841 -111.27008 18.98048,
   -30.52930 -110.22667 18.66535,
   -29.95691 -109.61078 18.69784,
   -12.68432 -104.57586 18.94780,
   -29.28809 -108.72156 18.89179,
   -13.33950 -103.64600 18.97304,
   -28.87337 -108.11599 18.91115,
   -13.71815 -103.11416 19.00847,
   -28.40971 -107.32682 19.05756,
   -27.93027 -106.51867 18.98750,
   -14.34351 -102.29442 19.03927,
   -27.44721 -105.68740 18.92453,
   -14.90835 -101.63548 18.82531,
   -26.98030 -104.87282 18.96258,
   -26.45737 -104.01144 19.02081,
   -15.60668 -100.84378 19.05162,
   -25.89919 -103.19631 18.92202,
   -16.24386 -100.28637 18.90424,
   -25.35821 -102.45238 19.00509,
   -24.65603 -101.64700 18.96104,
   -17.02293 -99.72787 19.06711,
   -23.95334 -100.94154 19.02251,
   -19.48260 -99.05976 19.05489,
   -17.85187 -99.33374 19.19675,
   -23.23982 -100.35189 19.02004,
   -21.85641 -99.56712 18.89044,
   -20.30278 -99.10204 19.05976,
   -18.78708 -99.11924 19.04963,
   -22.56449 -99.91093 19.04101,
   -21.15184 -99.27461 19.17295,
   -16.11356 -118.25539 19.58586,
   -14.53517 -117.95957 19.58213,
   -12.97574 -117.61135 19.58056,
   -11.43242 -117.12107 19.60171,
   -9.95044 -116.41481 19.60745,
   -18.42141 -118.58233 19.71068,
   -16.91050 -118.38095 19.58522,
   -15.31712 -118.11586 19.59523,
   -13.85919 -117.80192 19.47411,
   -12.19753 -117.38772 19.61187,
   -10.60962 -116.76886 19.50259,
   -9.31926 -115.94076 19.63771,
   -20.82148 -118.67175 19.57514,
   -19.35985 -118.62553 19.56136,
   -17.70422 -118.48729 19.59035,
   -8.70762 -115.26174 19.62689,
   -21.82270 -118.65950 19.56957,
   -20.17877 -118.66101 19.57348,
   -8.32667 -114.39710 19.67529,
   -24.42691 -118.48346 19.56911,
   -22.81977 -118.59361 19.43689,
   -25.14577 -118.42000 19.71964,
   -23.75814 -118.55095 19.56863,
   -8.25231 -113.33941 19.67316,
   -26.14014 -118.22653 19.58633,
   -27.15982 -117.99500 19.62876,
   -8.44317 -112.24939 19.68112,
   -28.00671 -117.74036 19.62033,
   -28.93621 -117.38576 19.56029,
   -8.86335 -111.06335 19.62884,
   -29.81167 -117.01521 19.57940,
   -30.84833 -116.46369 19.56821,
   -9.28602 -110.18076 19.75904,
   -31.48516 -116.09086 19.57692,
   -9.85313 -109.10769 19.69375,
   -32.14874 -115.53117 19.56083,
   -32.72287 -114.84319 19.75732,
   -10.31341 -108.21243 19.92632,
   -10.67649 -107.61999 19.74912,
   -32.98099 -113.92349 19.66225,
   -32.94138 -113.07568 19.70087,
   -11.32421 -106.50973 19.71202,
   -32.63104 -112.35269 19.68033,
   -31.91586 -111.43026 19.66714,
   -11.84850 -105.64787 19.76804,
   -32.28283 -111.83145 19.67155,
   -31.14672 -110.63888 19.65405,
   -12.28380 -105.01838 19.61494,
   -30.46068 -109.97116 19.62359,
   -29.82252 -109.23978 19.66137,
   -12.88277 -104.11261 19.80054,
   -29.24353 -108.45364 19.73337,
   -28.67753 -107.63044 19.58499,
   -13.47272 -103.26938 19.93186,
   -28.20048 -106.79161 19.74718,
   -13.98075 -102.61162 19.81491,
   -27.78327 -106.05994 19.75353,
   -14.67113 -101.74876 19.80867,
   -27.41657 -105.40933 19.75959,
   -15.07694 -101.23919 19.83112,
   -26.84273 -104.44384 19.89681,
   -26.30086 -103.62398 19.81038,
   -15.91661 -100.41524 19.84501,
   -25.75718 -102.85508 19.79520,
   -16.71727 -99.79736 19.85512,
   -25.18528 -102.12889 19.79246,
   -17.40831 -99.41357 19.88158,
   -24.55275 -101.39992 19.93435,
   -23.29436 -100.30252 19.83978,
   -18.53937 -99.07700 19.72153,
   -23.83390 -100.73265 19.82809,
   -22.61672 -99.84622 19.90642,
   -21.12054 -99.19372 19.86514,
   -19.50829 -98.95508 19.86800,
   -21.87282 -99.45898 19.86034,
   -20.36182 -99.01090 19.99079,
   -16.87379 -118.49781 20.39689,
   -15.28497 -118.25897 20.58066,
   -13.72573 -117.91490 20.37518,
   -12.16602 -117.50322 20.41542,
   -10.70725 -116.94535 20.36604,
   -19.31616 -118.75461 20.38283,
   -17.68053 -118.60724 20.40090,
   -16.07248 -118.37366 20.41313,
   -14.56995 -118.07191 20.24695,
   -12.93259 -117.72147 20.40505,
   -11.40728 -117.24285 20.41791,
   -9.90898 -116.55316 20.41876,
   -8.72895 -115.55829 20.56504,
   -21.79190 -118.80269 20.38983,
   -20.10031 -118.78693 20.35024,
   -18.67796 -118.70872 20.38599,
   -9.24412 -116.05497 20.43077,
   -8.29552 -114.83227 20.50418,
   -22.56580 -118.77683 20.39416,
   -21.08617 -118.78471 20.23382,
   -8.06435 -114.30022 20.91286,
   -23.52914 -118.71534 20.38116,
   -8.12687 -114.00237 20.48402,
   -25.92230 -118.41804 20.38636,
   -24.46470 -118.61085 20.28777,
   -8.05980 -113.30586 20.86207,
   -26.80161 -118.26752 20.55377,
   -25.24700 -118.52602 20.38019,
   -8.22039 -112.77283 20.38806,
   -27.75365 -118.00032 20.51663,
   -28.66002 -117.68527 20.49957,
   -8.51850 -111.73366 20.48912,
   -29.47672 -117.33159 20.37713,
   -8.97606 -110.64228 20.49807,
   -30.27417 -116.93646 20.23599,
   -31.15999 -116.48007 20.32950,
   -9.44379 -109.70553 20.56208,
   -31.95620 -115.95401 20.40089,
   -32.59662 -115.36528 20.48844,
   -10.03772 -108.57465 20.52357,
   -33.08360 -114.52947 20.51712,
   -10.49080 -107.70162 20.71902,
   -10.85427 -107.10272 20.57362,
   -33.24898 -113.45158 20.58362,
   -32.95116 -112.60156 20.38706,
   -11.47338 -106.06684 20.55465,
   -32.43127 -111.82536 20.34605,
   -31.73760 -111.07531 20.45630,
   -12.10908 -105.06918 20.56681,
   -31.05226 -110.39762 20.58507,
   -12.45495 -104.54694 20.63162,
   -30.31974 -109.65524 20.46990,
   -29.78354 -109.00969 20.49835,
   -13.08841 -103.65579 20.63007,
   -29.11575 -108.05994 20.53923,
   -28.61398 -107.26659 20.52642,
   -13.65715 -102.88472 20.61779,
   -28.15822 -106.48321 20.57425,
   -14.23506 -102.13358 20.59626,
   -27.63735 -105.59453 20.61577,
   -27.10354 -104.76614 20.39629,
   -14.88923 -101.29641 20.81276,
   -26.54742 -103.86408 20.59528,
   -15.48199 -100.68714 20.59794,
   -25.97825 -103.04635 20.61243,
   -25.25047 -102.10096 20.62323,
   -16.25579 -99.98960 20.67085,
   -25.53820 -102.45734 20.62308,
   -24.75565 -101.55426 20.62679,
   -16.88602 -99.54067 20.74416,
   -24.06435 -100.86965 20.61069,
   -17.79883 -99.14344 20.69797,
   -23.31924 -100.23613 20.64982,
   -21.89470 -99.38078 20.68008,
   -20.37039 -98.93612 20.67822,
   -18.79320 -98.91459 20.64256,
   -22.53855 -99.68934 20.77925,
   -21.18632 -99.11909 20.70813,
   -19.60061 -98.83737 20.86286,
   -12.13447 -117.62073 21.22658,
   -17.64280 -118.72529 21.20340,
   -15.95947 -118.48994 21.31214,
   -14.47799 -118.19324 21.18287,
   -12.91952 -117.83960 21.19413,
   -11.36891 -117.35909 21.21950,
   -9.91613 -116.70221 21.35138,
   -20.10559 -118.92744 21.18824,
   -18.44348 -118.81653 21.21135,
   -16.83383 -118.60002 21.10611,
   -15.26122 -118.34656 21.19849,
   -13.68312 -118.02526 21.20347,
   -10.62013 -117.04434 21.21927,
   -9.19115 -116.19815 21.23711,
   -20.91251 -118.95447 21.22096,
   -19.38238 -118.86925 21.05851,
   -8.43389 -115.37529 21.28081,
   -8.03566 -114.54738 21.35241,
   -23.30036 -118.87655 21.18458,
   -21.77469 -118.92321 21.06480,
   -8.16687 -114.93115 21.31246,
   -24.25007 -118.80150 21.21165,
   -22.61223 -118.91627 21.18984,
   -7.96912 -113.83161 21.31988,
   -25.23060 -118.68578 21.20945,
   -26.19050 -118.50274 21.06816,
   -8.07429 -112.74702 21.28414,
   -27.23723 -118.28808 21.20460,
   -8.31045 -112.08177 21.12035,
   -28.05574 -118.04695 21.20256,
   -8.38590 -111.67330 21.69716,
   -29.07842 -117.63135 21.02486,
   -8.64853 -111.16894 21.30993,
   -29.96796 -117.29241 21.22274,
   -30.83142 -116.84847 21.15851,
   -9.14469 -110.11569 21.31983,
   -31.78872 -116.30462 21.34316,
   -32.40938 -115.79914 21.21469,
   -9.63394 -109.15342 21.37113,
   -33.01685 -115.08777 21.23491,
   -10.21396 -108.05648 21.34687,
   -33.39316 -114.48702 21.48250,
   -33.34338 -114.04231 20.94993,
   -10.67236 -107.18063 21.53230,
   -33.52374 -113.68327 21.49113,
   -11.08110 -106.51285 21.39322,
   -33.37713 -113.05465 21.36649,
   -32.91238 -112.15952 21.23824,
   -11.66151 -105.57251 21.39837,
   -32.36063 -111.52116 21.26302,
   -31.27912 -110.43413 21.26743,
   -31.81148 -110.95450 21.27608,
   -30.63534 -109.80603 21.29427,
   -12.23333 -104.66895 21.57192,
   -30.10991 -109.22762 21.32512,
   -12.65813 -104.09350 21.41861,
   -29.45155 -108.39079 21.19716,
   -28.98049 -107.63906 21.35000,
   -13.29789 -103.21136 21.41749,
   -13.82303 -102.53694 21.23710,
   -28.55447 -106.93244 21.36344,
   -28.06915 -106.07023 21.56791,
   -14.44508 -101.70574 21.41736,
   -27.50900 -105.18797 21.41033,
   -15.07654 -100.95394 21.44763,
   -27.01185 -104.40223 21.37932,
   -26.47436 -103.59551 21.40846,
   -15.75370 -100.26282 21.48999,
   -25.89824 -102.80085 21.44156,
   -25.28367 -102.04069 21.43405,
   -16.51005 -99.62405 21.70804,
   -24.57451 -101.27382 21.41567,
   -18.71245 -98.82000 21.48004,
   -17.09581 -99.28999 21.60593,
   -23.97782 -100.66701 21.58025,
   -22.74431 -99.75969 21.47134,
   -19.50205 -98.76050 21.48554,
   -18.04702 -98.95556 21.48371,
   -23.34209 -100.17372 21.46042,
   -21.93300 -99.31288 21.50070,
   -20.40638 -98.84745 21.49352,
   -21.17902 -99.03052 21.48613,
   -12.87100 -117.95190 22.02058,
   -11.34148 -117.48530 22.03253,
   -18.42852 -118.93953 22.00102,
   -16.78453 -118.72720 21.98724,
   -15.23601 -118.46282 21.99603,
   -13.68178 -118.14344 21.98311,
   -12.10298 -117.72404 21.92735,
   -10.54220 -117.15340 22.06443,
   -9.19018 -116.37773 22.22103,
   -20.88899 -119.08952 21.99885,
   -19.27071 -119.01510 21.99028,
   -17.60613 -118.84713 22.01457,
   -16.02016 -118.60464 22.00801,
   -14.44090 -118.30781 22.00621,
   -9.85715 -116.78823 22.03127,
   -8.58444 -115.77265 22.03369,
   -21.68127 -119.09326 22.00289,
   -20.12180 -119.07331 22.03818,
   -8.02762 -114.90886 22.07042,
   -22.60188 -119.07010 22.02843,
   -7.87050 -114.25068 22.13147,
   -24.99059 -118.86086 21.99013,
   -23.52580 -118.98801 21.87414,
   -25.98622 -118.71243 21.98538,
   -24.30448 -118.93724 21.98873,
   -7.89660 -113.30326 22.09010,
   -26.90290 -118.53178 22.01414,
   -27.88631 -118.27461 22.06753,
   -8.14013 -112.19745 22.09810,
   -28.79117 -117.94818 22.00537,
   -29.64786 -117.59916 22.00218,
   -8.47339 -111.26173 22.29362,
   -30.57734 -117.18178 22.10300,
   -8.81913 -110.61039 22.12599,
   -31.35730 -116.73825 21.98806,
   -9.32145 -109.58031 22.14450,
   -32.15090 -116.19811 21.90816,
   -32.84778 -115.62863 22.03192,
   -9.82638 -108.59501 22.17171,
   -33.37254 -115.01330 22.20134,
   -10.38319 -107.54850 22.17018,
   -33.68940 -114.11253 22.21861,
   -10.86045 -106.65043 22.36416,
   -33.67609 -113.31386 22.16902,
   -11.23340 -106.06320 22.21942,
   -33.39946 -112.62550 22.10127,
   -32.46449 -111.40613 22.09357,
   -32.85150 -111.79670 22.10070,
   -31.91134 -110.89062 21.98809,
   -11.84804 -105.09939 22.23920,
   -31.21145 -110.25167 22.06979,
   -30.53961 -109.53357 22.22272,
   -12.40013 -104.29596 22.21938,
   -29.90700 -108.79814 22.09959,
   -12.98042 -103.49968 22.16454,
   -29.37560 -108.03329 22.16175,
   -28.81516 -107.17372 22.10443,
   -13.62892 -102.61257 22.23496,
   -28.35343 -106.41997 22.05449,
   -14.02038 -102.07260 22.26334,
   -27.75791 -105.42153 22.19000,
   -27.35949 -104.77001 22.19754,
   -14.68276 -101.24346 22.30218,
   -15.26454 -100.61882 22.07510,
   -26.94446 -104.12158 22.20694,
   -26.35187 -103.27901 22.22433,
   -16.02284 -99.88329 22.30993,
   -25.75513 -102.49856 22.23910,
   -24.69617 -101.30330 22.24754,
   -16.76423 -99.36358 22.33381,
   -25.17667 -101.81291 22.24253,
   -24.17472 -100.79460 22.25522,
   -17.76842 -98.94454 22.18723,
   -23.39350 -100.12537 22.27868,
   -18.68405 -98.71684 22.31293,
   -22.65382 -99.60717 22.28662,
   -21.21363 -98.95249 22.30573,
   -19.62238 -98.67771 22.30001,
   -21.94449 -99.23269 22.30368,
   -20.43087 -98.76326 22.29809,
   -15.19853 -118.57972 22.81383,
   -13.62167 -118.25522 22.81960,
   -12.06898 -117.85648 22.82697,
   -10.54842 -117.29923 22.83260,
   -17.54854 -118.98377 22.93260,
   -15.96192 -118.72183 22.83951,
   -14.44654 -118.42861 22.77767,
   -12.93842 -118.08010 22.72157,
   -11.28732 -117.58269 22.69670,
   -9.81764 -116.92653 22.84047,
   -8.49749 -115.89818 22.87047,
   -19.95391 -119.21378 22.89524,
   -18.42699 -119.06553 22.77922,
   -16.78106 -118.85286 22.81714,
   -9.05700 -116.43842 22.84739,
   -8.05453 -115.31858 22.99801,
   -22.44785 -119.24744 22.95657,
   -20.82739 -119.23326 22.81259,
   -19.21162 -119.14433 22.80356,
   -7.83840 -114.73054 22.93232,
   -23.33607 -119.17650 22.81966,
   -21.66838 -119.23888 22.81312,
   -24.25040 -119.09378 22.78283,
   -7.75105 -113.79423 22.91928,
   -26.62715 -118.75054 22.81054,
   -25.23677 -118.95978 22.65958,
   -27.64855 -118.52313 22.93848,
   -25.99025 -118.86921 22.80287,
   -7.89981 -112.71525 22.90676,
   -28.44063 -118.27791 22.96337,
   -29.49981 -117.83046 22.80327,
   -8.22960 -111.68822 22.89308,
   -30.18356 -117.52623 22.79593,
   -8.62535 -110.69171 23.12887,
   -30.96420 -117.10728 22.65091,
   -8.96928 -110.09877 22.96346,
   -31.87717 -116.61338 22.81616,
   -32.60963 -116.09644 22.81626,
   -9.48886 -109.05968 22.95870,
   -33.26680 -115.45312 22.85599,
   -10.01671 -108.03917 22.96555,
   -33.72745 -114.70885 22.92319,
   -10.56115 -107.02826 22.98797,
   -33.94629 -113.65515 22.97652,
   -33.72767 -112.85393 22.80171,
   -11.05162 -106.13155 23.18551,
   -33.20476 -111.99129 22.72587,
   -11.40099 -105.60948 23.02935,
   -32.60224 -111.32472 22.91302,
   -31.84773 -110.68271 22.87232,
   -30.83125 -109.70395 22.89733,
   -12.03711 -104.63761 23.09096,
   -31.27793 -110.15266 22.89245,
   -30.30092 -109.11041 22.91849,
   -12.55746 -103.95469 22.81699,
   -29.86063 -108.53191 22.94231,
   -13.19655 -103.02765 23.06786,
   -29.28886 -107.64291 23.13414,
   -28.72425 -106.79151 22.95323,
   -13.79429 -102.20022 23.21142,
   -28.22846 -105.97271 22.98898,
   -14.30316 -101.56517 23.05498,
   -27.73917 -105.18340 23.00481,
   -27.18731 -104.33428 23.04357,
   -15.07446 -100.66552 23.07118,
   -26.64244 -103.56353 22.97776,
   -15.50359 -100.18622 23.09461,
   -26.00541 -102.73776 22.87927,
   -25.45689 -102.03803 23.07510,
   -16.33553 -99.51129 23.11663,
   -24.72205 -101.24020 23.05914,
   -17.03224 -99.09244 23.14960,
   -23.99411 -100.54250 23.02676,
   -17.98887 -98.75392 23.12088,
   -23.36627 -99.97739 23.22896,
   -21.97565 -99.17835 22.98134,
   -20.46166 -98.67984 23.10645,
   -18.89810 -98.57803 23.26265,
   -22.69255 -99.54660 23.09568,
   -21.23615 -98.87178 23.10772,
   -19.65304 -98.58656 23.10950,
   -15.95718 -118.84198 23.62217,
   -14.37742 -118.54379 23.62180,
   -12.82122 -118.19835 23.61380,
   -11.27512 -117.71732 23.64171,
   -9.77936 -117.05312 23.64337,
   -18.25757 -119.20441 23.74802,
   -16.74519 -118.97354 23.62716,
   -15.15789 -118.70115 23.63511,
   -13.69732 -118.38505 23.51247,
   -12.03795 -117.97562 23.64758,
   -10.43545 -117.37036 23.53892,
   -9.09245 -116.60236 23.66149,
   -20.71705 -119.39608 23.72595,
   -19.19598 -119.27509 23.58466,
   -17.54956 -119.09208 23.62132,
   -8.39090 -115.97346 23.65771,
   -7.81411 -115.09384 23.76083,
   -23.35701 -119.31922 23.60319,
   -21.62894 -119.39045 23.63134,
   -19.99457 -119.34013 23.60848,
   -7.96140 -115.40891 23.72225,
   -24.11119 -119.28279 23.73354,
   -22.60343 -119.36469 23.60969,
   -7.65037 -114.28506 23.75134,
   -25.05558 -119.15304 23.56306,
   -26.04601 -119.01164 23.57296,
   -7.70041 -113.25760 23.71462,
   -26.91054 -118.82358 23.44715,
   -28.03001 -118.55680 23.63343,
   -7.96094 -112.17124 23.71692,
   -28.91046 -118.22383 23.50038,
   -29.83871 -117.85385 23.57746,
   -8.37750 -111.08619 23.70988,
   -30.69220 -117.45162 23.59332,
   -31.54451 -117.00040 23.61417,
   -8.78903 -110.16052 23.92557,
   -32.34485 -116.50570 23.61621,
   -9.13320 -109.56497 23.78170,
   -33.06917 -115.89627 23.52199,
   -9.65368 -108.53389 23.78578,
   -33.68013 -115.24750 23.68717,
   -10.20372 -107.48696 23.77965,
   -34.15519 -114.12122 23.76024,
   -34.30727 -113.85473 24.07991,
   -10.76272 -106.47437 23.81501,
   -34.16003 -113.22362 23.80806,
   -33.76710 -112.42757 23.68143,
   -11.21848 -105.69600 23.90787,
   -33.16541 -111.68736 23.70980,
   -31.93964 -110.59789 23.70645,
   -11.71911 -104.94552 23.84301,
   -32.43427 -111.01703 23.70625,
   -31.37125 -110.06545 23.71603,
   -30.72712 -109.42223 23.72219,
   -12.36550 -104.01565 23.83466,
   -30.13506 -108.70937 23.73949,
   -12.79012 -103.45894 23.68953,
   -29.55308 -107.91812 23.64185,
   -29.08973 -107.15877 23.78724,
   -13.39942 -102.59696 23.87537,
   -28.69197 -106.50152 23.79698,
   -13.97348 -101.83634 23.86444,
   -28.17203 -105.66912 23.80482,
   -14.57058 -101.08641 23.85027,
   -27.59782 -104.76473 23.92243,
   -27.06631 -103.97134 24.00803,
   -15.24652 -100.28723 24.05780,
   -26.42965 -103.14437 23.79775,
   -15.83661 -99.74937 23.92387,
   -25.90999 -102.46938 23.86459,
   -25.26972 -101.72446 23.86144,
   -24.09770 -100.54618 23.87695,
   -17.95169 -98.65932 23.91556,
   -16.62620 -99.16560 24.08183,
   -24.56842 -100.99039 23.86942,
   -23.47751 -100.02834 23.89008,
   -18.71987 -98.51905 23.91134,
   -17.20348 -98.89425 23.93369,
   -22.72838 -99.48751 23.93205,
   -21.25700 -98.81434 23.73094,
   -19.67910 -98.49230 23.92280,
   -21.98636 -99.08758 23.91622,
   -20.53063 -98.59042 24.07345,
   -16.71820 -119.09453 24.42995,
   -15.12579 -118.85272 24.62720,
   -13.56706 -118.50520 24.40949,
   -12.01212 -118.10092 24.47172,
   -10.46484 -117.51904 24.42264,
   -9.05131 -116.73956 24.46434,
   -18.95561 -119.39380 24.41707,
   -17.51333 -119.21612 24.43220,
   -15.91681 -118.96391 24.44494,
   -14.43527 -118.66638 24.29298,
   -12.77375 -118.31252 24.44168,
   -11.24652 -117.84017 24.45598,
   -9.69657 -117.15728 24.44595,
   -8.45943 -116.26013 24.58459,
   -21.55445 -119.56541 24.57671,
   -19.96576 -119.47927 24.40779,
   -18.32885 -119.32250 24.42001,
   -7.90264 -115.54989 24.52701,
   -22.42754 -119.52312 24.39677,
   -20.77207 -119.52326 24.41887,
   -7.59272 -114.75126 24.58278,
   -25.05060 -119.31173 24.40728,
   -23.40345 -119.46650 24.39385,
   -25.82977 -119.22777 24.53283,
   -24.35228 -119.39073 24.40617,
   -7.56470 -113.80353 24.42032,
   -26.74957 -119.04521 24.39843,
   -27.74890 -118.81378 24.46561,
   -7.72857 -112.65916 24.47576,
   -28.61272 -118.53871 24.46070,
   -29.54093 -118.15963 24.38423,
   -8.02847 -111.70854 24.65500,
   -30.39858 -117.79924 24.52799,
   -31.21312 -117.36050 24.40978,
   -8.52635 -110.56143 24.54356,
   -32.03958 -116.85345 24.25742,
   -8.96068 -109.62599 24.73089,
   -32.84031 -116.35741 24.42269,
   -9.31342 -109.03517 24.46916,
   -33.52006 -115.77530 24.46808,
   -9.82389 -107.99675 24.60602,
   -34.07822 -114.93651 24.35673,
   -34.38545 -114.32571 24.53425,
   -10.39521 -106.93583 24.59056,
   -34.48935 -113.47622 24.70894,
   -10.92691 -106.00307 24.63629,
   -34.29000 -112.85286 24.68116,
   -11.39257 -105.26285 24.64107,
   -33.73624 -112.07119 24.50610,
   -32.80331 -111.15634 24.42952,
   -33.29071 -111.58133 24.50742,
   -32.02325 -110.47953 24.53498,
   -11.94318 -104.45460 24.62740,
   -31.25799 -109.77760 24.65779,
   -30.67353 -109.15795 24.68950,
   -12.57681 -103.56817 24.62059,
   -30.00286 -108.33584 24.52933,
   -12.94341 -103.05405 24.66785,
   -29.46781 -107.53502 24.59158,
   -28.93398 -106.68625 24.64335,
   -13.63359 -102.13280 24.66578,
   -28.40329 -105.88258 24.47737,
   -14.14631 -101.48341 24.49403,
   -27.87630 -105.07246 24.46159,
   -27.30418 -104.20212 24.63446,
   -14.79429 -100.66134 24.67133,
   -26.72781 -103.40860 24.64931,
   -26.17157 -102.69237 24.66461,
   -15.45233 -99.95782 24.71035,
   -25.47172 -101.88408 24.57067,
   -16.19539 -99.34729 24.71045,
   -24.86802 -101.20668 24.71116,
   -16.97705 -98.89375 24.68883,
   -24.12399 -100.48519 24.68716,
   -17.89275 -98.56289 24.75083,
   -23.40200 -99.87483 24.69235,
   -22.02063 -99.00960 24.74081,
   -20.51867 -98.51968 24.73030,
   -18.88935 -98.41708 24.70289,
   -22.58682 -99.31221 24.72349,
   -21.28556 -98.72272 24.71497,
   -19.76507 -98.41302 24.73164,
   -11.97274 -118.21507 25.26109,
   -17.48664 -119.33795 25.23352,
   -15.79451 -119.08595 25.35724,
   -14.32180 -118.78652 25.21999,
   -12.75121 -118.43151 25.24039,
   -11.20679 -117.95927 25.25706,
   -9.75885 -117.34340 25.36923,
   -19.92069 -119.61708 25.22238,
   -18.27202 -119.44964 25.24827,
   -16.67683 -119.21638 25.25365,
   -15.10203 -118.94135 25.23587,
   -13.52415 -118.61781 25.24176,
   -10.45657 -117.65849 25.25754,
   -9.00510 -116.87957 25.28042,
   -7.95608 -115.86325 25.31396,
   -22.40331 -119.67188 25.22499,
   -20.73563 -119.66542 25.22310,
   -19.21621 -119.53601 25.07468,
   -8.35860 -116.32422 25.28570,
   -7.55282 -115.17754 25.52058,
   -23.19942 -119.64991 25.30696,
   -21.59616 -119.68747 25.23238,
   -24.13328 -119.56081 25.20226,
   -7.46125 -114.53273 25.36989,
   -26.73875 -119.20798 25.22468,
   -25.11513 -119.45212 25.18591,
   -27.52840 -119.05754 25.39869,
   -26.09704 -119.32337 25.21862,
   -7.50832 -113.22877 25.34020,
   -28.33609 -118.82008 25.36413,
   -29.22772 -118.49669 25.36950,
   -7.78825 -112.13826 25.33945,
   -30.03668 -118.12159 25.22363,
   -8.17880 -111.14677 25.39063,
   -30.78221 -117.72983 25.04911,
   -31.75020 -117.24632 25.24603,
   -8.69369 -110.02408 25.35559,
   -32.54103 -116.76358 25.19582,
   -33.27949 -116.26942 25.30427,
   -9.19903 -108.99105 25.37968,
   -9.54144 -108.38911 25.21361,
   -33.96565 -115.58015 25.27685,
   -34.40799 -114.90313 25.23413,
   -9.98173 -107.48752 25.41929,
   -34.68710 -113.89766 25.31387,
   -10.61221 -106.36102 25.37083,
   -34.45966 -112.74066 25.34775,
   -34.62860 -113.08755 25.39392,
   -34.06054 -112.16152 25.21733,
   -11.10840 -105.52266 25.44312,
   -33.41218 -111.47030 25.29166,
   -11.55436 -104.88127 25.29574,
   -32.67970 -110.88581 25.34548,
   -31.40065 -109.80180 25.32723,
   -31.83114 -110.17872 25.32512,
   -30.94796 -109.32656 25.33251,
   -12.13346 -104.01906 25.44402,
   -30.38874 -108.65442 25.36372,
   -12.74519 -103.13775 25.62500,
   -29.99602 -108.10368 25.38119,
   -13.28777 -102.44813 25.43421,
   -29.35704 -107.11862 25.52897,
   -28.83841 -106.32135 25.45348,
   -13.97005 -101.53759 25.49958,
   -28.31066 -105.51162 25.41408,
   -14.35370 -101.01781 25.49611,
   -27.76691 -104.70544 25.40234,
   -27.20474 -103.90848 25.44302,
   -15.04401 -100.21447 25.55189,
   -26.61733 -103.13235 25.46287,
   -15.65031 -99.65620 25.33138,
   -26.00241 -102.37723 25.47459,
   -25.35963 -101.63043 25.52346,
   -16.42471 -99.04456 25.58704,
   -24.72477 -100.94424 25.60423,
   -23.46616 -99.83749 25.51158,
   -17.21949 -98.66387 25.55232,
   -24.00866 -100.28256 25.49818,
   -22.79089 -99.38349 25.39467,
   -21.31935 -98.64024 25.54220,
   -19.71740 -98.33433 25.36397,
   -18.13226 -98.38276 25.69672,
   -22.04594 -98.93495 25.55485,
   -20.53912 -98.43137 25.53357,
   -18.89511 -98.31470 25.53377,
   -12.71265 -118.54171 26.05793,
   -11.18065 -118.08305 26.07051,
   -18.26358 -119.56765 26.03534,
   -16.59429 -119.33800 26.16046,
   -15.08465 -119.05267 26.03328,
   -13.51867 -118.73095 26.02778,
   -11.93774 -118.33253 26.07474,
   -10.41423 -117.77597 26.05440,
   -9.00039 -117.04215 26.21773,
   -20.69443 -119.79898 26.03448,
   -19.03589 -119.67024 26.07529,
   -17.44628 -119.45306 26.04055,
   -15.86250 -119.19681 26.04477,
   -14.28268 -118.89548 26.04681,
   -9.68524 -117.42447 26.06813,
   -8.30889 -116.47131 26.08694,
   -21.49534 -119.82450 26.03027,
   -19.98781 -119.73618 25.90815,
   -7.67708 -115.68525 26.12706,
   -23.89081 -119.72392 26.02387,
   -22.48609 -119.78506 25.88112,
   -7.36596 -114.86209 26.19478,
   -24.79861 -119.66107 26.18208,
   -23.22839 -119.77044 26.02724,
   -25.83461 -119.50709 26.02328,
   -7.32487 -113.76353 26.16824,
   -26.82747 -119.31627 25.89151,
   -27.85594 -119.09971 26.04818,
   -7.53750 -112.61561 26.14743,
   -28.63706 -118.85648 26.04819,
   -29.69093 -118.43266 25.99024,
   -7.89408 -111.61176 26.15601,
   -30.55840 -118.04056 26.04276,
   -31.40207 -117.60769 26.04754,
   -8.35258 -110.55666 26.17519,
   -32.30359 -117.10760 26.12500,
   -8.85791 -109.49598 26.17012,
   -33.01566 -116.64828 26.04202,
   -33.75614 -116.06206 26.03464,
   -9.36471 -108.46265 26.19764,
   -34.37468 -115.42749 26.14506,
   -9.71242 -107.83931 26.03866,
   -9.83335 -107.44717 26.62793,
   -34.81653 -114.55470 26.09981,
   -10.15172 -106.95590 26.24550,
   -35.07169 -114.08298 26.55597,
   -34.94873 -113.45316 26.19563,
   -10.74432 -105.92934 26.22273,
   -34.62775 -112.61402 26.12950,
   -34.03272 -111.87464 26.08174,
   -11.32980 -105.00103 26.22859,
   -33.34526 -111.23920 26.25377,
   -32.13999 -110.29692 26.00382,
   -11.68515 -104.47136 26.29886,
   -32.72866 -110.76441 26.13436,
   -31.46286 -109.68549 26.14553,
   -30.80485 -108.98733 26.16045,
   -12.34053 -103.55346 26.30650,
   -30.21124 -108.21867 26.22654,
   -12.92228 -102.76710 26.28352,
   -29.62476 -107.40728 26.03996,
   -29.10963 -106.56846 26.22708,
   -13.49595 -101.99879 26.26779,
   -28.56336 -105.72126 26.23518,
   -28.13355 -105.06589 26.24042,
   -14.11190 -101.14724 26.45611,
   -14.63771 -100.51681 26.32774,
   -27.71164 -104.45112 26.24804,
   -27.11091 -103.63756 26.26212,
   -15.43737 -99.68583 26.32649,
   -26.43757 -102.78732 26.28150,
   -25.59212 -101.80498 26.28915,
   -15.97888 -99.21089 26.33084,
   -26.04297 -102.31764 26.28569,
   -24.92641 -101.09048 26.29482,
   -24.23984 -100.42005 26.25576,
   -17.88178 -98.34461 26.34487,
   -16.59441 -98.80705 26.38488,
   -23.49638 -99.76558 26.32384,
   -20.58088 -98.33940 26.34950,
   -18.88101 -98.20356 26.32868,
   -17.23066 -98.53252 26.36445,
   -22.73441 -99.22021 26.34109,
   -21.31657 -98.54706 26.31926,
   -19.77581 -98.22142 26.34490,
   -22.07432 -98.84880 26.36824,
   -15.04472 -119.14909 26.85562,
   -13.46823 -118.82669 26.86166,
   -11.88044 -118.44430 26.99375,
   -10.39208 -117.90090 26.87431,
   -19.03927 -119.77351 26.84319,
   -17.36752 -119.56332 26.97868,
   -15.79718 -119.29115 26.89066,
   -14.29748 -118.99967 26.81514,
   -12.66600 -118.62730 26.79499,
   -11.13055 -118.17160 26.73486,
   -9.62456 -117.54280 26.89992,
   -8.25638 -116.61793 26.89351,
   -21.46428 -119.94294 26.84949,
   -19.86693 -119.85747 26.82126,
   -18.21707 -119.67162 26.86365,
   -16.62810 -119.43136 26.85306,
   -8.88354 -117.13413 26.88162,
   -7.75153 -116.07002 26.96279,
   -22.25096 -119.94185 26.85868,
   -20.75773 -119.90398 26.71839,
   -7.32060 -115.30908 27.02743,
   -23.20316 -119.89516 26.85230,
   -25.56961 -119.66673 26.83569,
   -24.14691 -119.81343 26.74076,
   -7.17731 -114.39999 26.97631,
   -26.56750 -119.51902 26.85431,
   -24.92433 -119.74351 26.83448,
   -27.51115 -119.32062 26.84693,
   -7.28880 -113.18370 26.95718,
   -28.45435 -119.06444 26.91353,
   -29.34316 -118.73111 26.84161,
   -7.60462 -112.11085 26.96075,
   -30.27918 -118.34391 26.98653,
   -31.05211 -117.94305 26.84436,
   -8.03795 -111.04426 26.96724,
   -31.70606 -117.61003 26.84314,
   -8.51958 -110.00310 26.96797,
   -32.70695 -117.01738 26.85659,
   -33.48926 -116.49432 26.85421,
   -9.01283 -108.96879 27.00426,
   -34.15291 -116.00709 27.05007,
   -9.52853 -107.93113 27.00667,
   -34.76995 -115.13885 26.86254,
   -35.13096 -114.41582 27.00446,
   -9.95364 -107.05227 27.22166,
   -10.37130 -106.34550 27.05849,
   -35.24513 -113.72795 27.12303,
   -35.07716 -113.01932 27.04068,
   -10.92365 -105.42735 27.07619,
   -34.60035 -112.20421 27.08656,
   -33.42614 -111.17457 26.94305,
   -33.89243 -111.54070 26.93746,
   -32.83410 -110.71109 26.91085,
   -11.48196 -104.54565 27.21624,
   -32.07900 -110.11490 26.97103,
   -11.98862 -103.86579 27.09025,
   -31.30908 -109.39418 26.95480,
   -30.68955 -108.66401 27.07860,
   -12.65198 -102.95940 27.08419,
   -30.07102 -107.84393 27.01284,
   -13.08641 -102.40978 26.91030,
   -29.53107 -107.03295 27.01676,
   -29.04398 -106.26435 27.05936,
   -13.68481 -101.56429 27.08331,
   -28.49942 -105.43492 27.07197,
   -27.94730 -104.63224 27.08328,
   -14.28887 -100.77532 27.11184,
   -27.37141 -103.84377 27.09672,
   -14.94223 -100.02472 27.07783,
   -26.73098 -103.02494 27.09237,
   -26.17249 -102.34578 27.11276,
   -15.66537 -99.30638 27.17117,
   -25.47643 -101.56743 27.09627,
   -16.28147 -98.85399 27.14181,
   -24.76137 -100.81210 27.07611,
   -17.15518 -98.43333 27.12200,
   -24.16009 -100.19115 27.22954,
   -22.82783 -99.15906 27.15296,
   -19.81929 -98.10201 27.15996,
   -18.11414 -98.17721 27.12474,
   -23.36326 -99.54151 27.13275,
   -22.11955 -98.74970 27.19997,
   -20.58327 -98.22616 27.11950,
   -19.03501 -98.04508 27.29751,
   -21.38774 -98.44504 27.16003,
   -15.81035 -119.37339 27.66567,
   -14.23144 -119.07739 27.66930,
   -12.67471 -118.73991 27.65690,
   -11.12853 -118.28052 27.68298,
   -9.62555 -117.66420 27.68671,
   -18.09281 -119.74885 27.79355,
   -16.58518 -119.50688 27.67797,
   -15.02048 -119.23144 27.68027,
   -13.54993 -118.92774 27.57001,
   -11.89102 -118.52580 27.68583,
   -10.27216 -117.94757 27.57960,
   -8.91838 -117.26250 27.69731,
   -20.63534 -120.00376 27.64901,
   -19.04789 -119.85670 27.61398,
   -17.40246 -119.63699 27.65999,
   -8.16395 -116.69068 27.60995,
   -7.24421 -115.57469 27.89312,
   -22.98956 -120.00507 27.65045,
   -21.46144 -120.02089 27.51439,
   -19.81617 -119.94184 27.65348,
   -7.64179 -116.15528 27.73218,
   -7.05254 -114.97556 27.81874,
   -23.93265 -119.94079 27.66467,
   -22.27436 -120.03183 27.65417,
   -7.10070 -114.75259 27.43246,
   -24.90002 -119.84373 27.66770,
   -6.99229 -114.26057 27.88164,
   -27.26564 -119.47901 27.65665,
   -25.82405 -119.72252 27.54431,
   -7.11929 -113.72829 27.38792,
   -28.21552 -119.25166 27.78248,
   -26.60445 -119.60762 27.65179,
   -7.12869 -113.12878 27.83360,
   -28.98187 -119.00450 27.82744,
   -7.38416 -112.43488 27.64654,
   -29.85812 -118.63491 27.66218,
   -7.44552 -112.06653 28.13705,
   -7.69928 -111.59081 27.78518,
   -30.63343 -118.26204 27.54572,
   -31.52637 -117.81765 27.63622,
   -8.17954 -110.51033 27.78285,
   -32.34780 -117.36778 27.64716,
   -33.28611 -116.81317 27.85496,
   -8.70033 -109.40333 27.77517,
   -33.92477 -116.33747 27.68148,
   -9.16738 -108.42961 27.81499,
   -34.60366 -115.68269 27.68936,
   -35.11878 -114.93605 27.72366,
   -9.67274 -107.41837 27.82884,
   -35.38414 -114.19711 27.80779,
   -10.12395 -106.49961 28.05278,
   -10.48788 -105.91727 27.89350,
   -35.39299 -113.25551 27.93300,
   -35.15383 -112.69436 27.94058,
   -34.21989 -111.65731 27.60091,
   -11.09421 -104.95226 27.90485,
   -34.73639 -112.15997 27.75593,
   -33.49074 -111.06323 27.76719,
   -32.12416 -110.03969 27.76863,
   -32.70991 -110.49406 27.87351,
   -31.56069 -109.53789 27.61540,
   -11.64461 -104.15492 27.88406,
   -31.01819 -108.96573 27.62287,
   -12.21805 -103.36725 27.85533,
   -30.32871 -108.06526 27.81572,
   -12.84805 -102.50045 27.88933,
   -29.91134 -107.44422 27.83001,
   -13.21417 -101.98484 27.90972,
   -29.45168 -106.72639 27.84480,
   -28.96791 -105.94083 28.04108,
   -13.89413 -101.06900 27.96750,
   -28.38537 -105.07833 28.03134,
   -14.45726 -100.40707 27.74889,
   -27.82593 -104.28894 28.03232,
   -27.22399 -103.48721 28.04916,
   -15.14931 -99.59759 27.95620,
   -26.61479 -102.72435 28.05329,
   -26.03492 -102.06713 27.90257,
   -25.06485 -101.00755 27.90868,
   -15.88506 -98.90199 28.17960,
   -25.51283 -101.48933 27.90608,
   -24.37022 -100.30862 27.91606,
   -16.53421 -98.53300 27.99853,
   -23.63183 -99.64287 27.92504,
   -18.85423 -97.92952 27.93931,
   -17.37894 -98.17344 28.05665,
   -22.87043 -99.05513 27.96357,
   -21.33280 -98.30325 27.84796,
   -19.85109 -97.95076 27.95851,
   -18.11480 -98.02121 27.94370,
   -22.15254 -98.60294 28.12067,
   -20.65820 -98.08466 27.95126,
   -16.58321 -119.56194 28.47328,
   -15.00037 -119.28921 28.47808,
   -13.43464 -118.98693 28.48598,
   -11.87623 -118.59370 28.49536,
   -10.36038 -118.07916 28.50158,
   -8.89676 -117.37417 28.50828,
   -18.82463 -119.88898 28.46532,
   -17.38414 -119.68806 28.46904,
   -15.78461 -119.42785 28.47833,
   -14.35994 -119.17050 28.45910,
   -12.64467 -118.80068 28.48869,
   -11.11552 -118.35625 28.50018,
   -9.51201 -117.71270 28.50876,
   -8.24733 -116.93067 28.53497,
   -21.34749 -120.08911 28.46088,
   -19.79655 -119.99429 28.45143,
   -18.18261 -119.80478 28.46702,
   -7.54935 -116.28222 28.57001,
   -22.24173 -120.08896 28.46365,
   -20.58719 -120.05727 28.46293,
   -7.01618 -115.33717 28.46737,
   -24.67561 -119.92683 28.45858,
   -23.23524 -120.04625 28.44046,
   -6.87920 -114.82587 28.58936,
   -25.63904 -119.81410 28.45657,
   -23.96243 -119.99355 28.45871,
   -26.55668 -119.67845 28.46221,
   -6.90818 -113.72040 28.55860,
   -27.51707 -119.49112 28.46095,
   -28.48831 -119.22987 28.47538,
   -7.17545 -112.60467 28.54059,
   -29.36409 -118.91958 28.48305,
   -30.33711 -118.50288 28.48014,
   -7.50809 -111.68602 28.66553,
   -31.22589 -118.06734 28.47838,
   -7.84547 -111.01720 28.54268,
   -32.16273 -117.56616 28.48064,
   -8.31835 -109.96733 28.60625,
   -32.82230 -117.20381 28.48381,
   -33.60710 -116.71613 28.52264,
   -8.82374 -108.90821 28.58530,
   -34.34808 -116.13293 28.49799,
   -9.26210 -107.97659 28.66981,
   -34.99616 -115.40186 28.43188,
   -35.41251 -114.71562 28.57175,
   -9.82392 -106.87947 28.65227,
   -35.57309 -113.64615 28.54319,
   -10.28882 -105.97148 28.84537,
   -35.24909 -112.58922 28.60118,
   -10.64917 -105.42422 28.69651,
   -35.43650 -112.89113 28.63810,
   -34.83766 -112.08326 28.55497,
   -34.13882 -111.47766 28.57038,
   -32.78602 -110.48142 28.58145,
   -11.26978 -104.46897 28.71994,
   -33.32107 -110.87025 28.57588,
   -32.14065 -109.94487 28.57375,
   -11.81548 -103.72447 28.61197,
   -31.45445 -109.32073 28.55843,
   -30.81853 -108.58541 28.61017,
   -12.39433 -102.90236 28.69639,
   -30.24152 -107.79948 28.63918,
   -29.70019 -106.98613 28.62364,
   -12.98270 -102.07006 28.79552,
   -29.19357 -106.20212 28.57769,
   -13.54459 -101.33163 28.71655,
   -28.60683 -105.29870 28.67160,
   -28.05511 -104.49952 28.67922,
   -14.22196 -100.45536 28.72229,
   -27.48865 -103.72685 28.68908,
   -14.70066 -99.87828 28.66583,
   -26.83600 -102.89048 28.70215,
   -26.22486 -102.16550 28.64554,
   -15.37939 -99.16370 28.77898,
   -25.60795 -101.44907 28.71223,
   -24.94746 -100.73697 28.71239,
   -17.12071 -98.09709 28.76851,
   -16.08138 -98.59989 28.83382,
   -24.23787 -100.02898 28.71348,
   -18.05405 -97.85477 28.71107,
   -16.49298 -98.36103 28.80941,
   -23.52183 -99.36218 28.79869,
   -22.21226 -98.48013 28.78726,
   -20.55999 -97.88997 28.71303,
   -19.01873 -97.74927 28.71424,
   -22.74888 -98.80051 28.76591,
   -21.45845 -98.14955 28.75198,
   -19.91507 -97.73871 28.89236,
   -15.79194 -119.46080 29.28296,
   -14.09747 -119.15794 29.16163,
   -12.64898 -118.84779 29.29158,
   -11.09998 -118.41263 29.30884,
   -9.69408 -117.89179 29.44533,
   -19.79918 -120.01750 29.27023,
   -18.11094 -119.82098 29.28822,
   -16.59686 -119.59250 29.27609,
   -14.99498 -119.32381 29.28278,
   -13.41971 -119.02487 29.29082,
   -11.86267 -118.64314 29.30146,
   -10.34066 -118.14244 29.30620,
   -8.84702 -117.44799 29.27397,
   -7.66751 -116.59181 29.32750,
   -22.25921 -120.11016 29.26634,
   -20.55969 -120.07468 29.22409,
   -18.96052 -119.93057 29.25678,
   -17.38708 -119.71559 29.27741,
   -8.15549 -116.99588 29.31643,
   -7.04123 -115.83815 29.38310,
   -23.03189 -120.07969 29.16045,
   -21.47119 -120.11249 29.26695,
   -6.71634 -115.11690 29.47499,
   -23.96191 -120.01562 29.28693,
   -24.96135 -119.91575 29.24620,
   -6.65895 -114.18292 29.46701,
   -27.30249 -119.56208 29.26959,
   -25.85614 -119.80961 29.26726,
   -28.24352 -119.33403 29.28372,
   -26.58772 -119.69731 29.26816,
   -6.84031 -113.15736 29.43842,
   -28.99972 -119.09234 29.26338,
   -30.06575 -118.67431 29.27967,
   -7.23068 -112.01973 29.36984,
   -30.77016 -118.34827 29.28193,
   -7.68459 -110.97609 29.38898,
   -31.67058 -117.89819 29.29006,
   -8.04177 -110.37157 29.16744,
   -32.46796 -117.47711 29.28887,
   -8.14435 -109.92336 29.79406,
   -33.29381 -116.99729 29.29961,
   -8.44372 -109.42093 29.44712,
   -34.03489 -116.50623 29.30186,
   -8.93631 -108.38659 29.45091,
   -34.79709 -115.82661 29.29222,
   -35.34853 -115.12928 29.31532,
   -9.44382 -107.36144 29.43478,
   -35.68255 -114.30453 29.41123,
   -9.98071 -106.31952 29.48644,
   -35.67597 -113.20085 29.44989,
   -10.43638 -105.48961 29.59345,
   -35.33214 -112.51234 29.39424,
   -34.19907 -111.41635 29.37246,
   -10.85108 -104.85640 29.52715,
   -34.71287 -111.84616 29.37240,
   -33.57666 -110.93007 29.36733,
   -32.78597 -110.38716 29.36999,
   -31.53645 -109.33048 29.40120,
   -11.45523 -103.94990 29.56680,
   -31.92813 -109.68849 29.39568,
   -31.12381 -108.87359 29.41128,
   -11.98991 -103.26600 29.35724,
   -30.59207 -108.19384 29.43076,
   -12.58811 -102.39196 29.51961,
   -30.15987 -107.55684 29.44461,
   -29.55051 -106.62516 29.45062,
   -13.19151 -101.51122 29.69526,
   -29.05358 -105.84665 29.44211,
   -13.72780 -100.84511 29.49635,
   -28.50601 -105.01596 29.46624,
   -27.94873 -104.21565 29.48049,
   -14.41774 -99.96268 29.53775,
   -27.36843 -103.43097 29.49293,
   -14.89712 -99.43387 29.42859,
   -26.76827 -102.66276 29.51081,
   -26.13700 -101.90951 29.46136,
   -15.63233 -98.70754 29.61948,
   -25.50774 -101.13791 29.67144,
   -16.34344 -98.26243 29.49437,
   -24.89345 -100.46517 29.67756,
   -23.87451 -99.50059 29.54861,
   -17.32828 -97.80525 29.60040,
   -24.33443 -99.94056 29.53870,
   -23.01407 -98.82197 29.45952,
   -19.99387 -97.55027 29.58348,
   -18.23938 -97.60069 29.53840,
   -22.27285 -98.28115 29.64189,
   -20.79063 -97.70764 29.55304,
   -19.28573 -97.46453 29.71083,
   -21.55376 -97.95102 29.58568,
   -15.00486 -119.33384 30.09561,
   -13.44844 -119.05317 30.09500,
   -11.85353 -118.67438 30.10351,
   -10.32105 -118.19444 30.11894,
   -8.83210 -117.55264 30.11937,
   -19.00752 -119.92835 30.08342,
   -17.41679 -119.72000 30.08068,
   -15.83487 -119.47455 30.13163,
   -14.28255 -119.20544 30.09021,
   -12.63423 -118.87098 30.10443,
   -11.09016 -118.45399 30.11450,
   -9.35184 -117.80352 30.11632,
   -8.12042 -117.11289 30.12215,
   -6.91915 -115.98446 30.18155,
   -21.39978 -120.09958 29.90623,
   -19.79653 -120.00639 30.08995,
   -18.30952 -119.84457 30.20335,
   -16.59573 -119.59587 30.09020,
   -7.36780 -116.48116 30.03133,
   -6.60317 -115.50765 30.39479,
   -22.26504 -120.09575 30.08444,
   -20.62431 -120.06711 30.07804,
   -24.88646 -119.90786 30.07879,
   -23.24911 -120.04684 30.13100,
   -6.48171 -114.89875 30.25861,
   -25.64420 -119.82263 29.96600,
   -24.22375 -119.97451 30.07853,
   -26.59836 -119.68545 30.08937,
   -6.56003 -113.58986 30.19318,
   -27.58206 -119.49206 30.04904,
   -28.53928 -119.24287 30.08037,
   -6.90637 -112.47653 30.06447,
   -29.44431 -118.93166 30.04320,
   -30.33892 -118.56365 30.09080,
   -7.26145 -111.56159 30.25156,
   -31.21551 -118.15450 30.10364,
   -32.16944 -117.67129 30.09845,
   -7.81727 -110.42436 30.18220,
   -32.87257 -117.30079 30.10136,
   -8.30149 -109.37104 30.34273,
   -33.71442 -116.77735 29.96634,
   -8.64174 -108.78009 30.08366,
   -34.43907 -116.27498 30.10563,
   -35.13025 -115.61082 30.11621,
   -9.05000 -107.85406 30.28609,
   -35.65515 -114.80381 30.14665,
   -9.59886 -106.78573 30.21709,
   -35.88218 -114.34778 30.56813,
   -35.86671 -113.85863 30.20220,
   -10.07576 -105.86048 30.34380,
   -35.72708 -113.01476 30.34659,
   -34.97059 -111.95273 30.07438,
   -10.60266 -104.93980 30.45187,
   -35.40866 -112.45020 30.19306,
   -34.23117 -111.35007 30.17910,
   -32.84914 -110.38510 30.20065,
   -11.06944 -104.26391 30.34465,
   -33.41703 -110.79123 30.19324,
   -32.24014 -109.88994 30.20099,
   -31.54949 -109.27227 30.20336,
   -11.72649 -103.32891 30.29349,
   -30.92622 -108.56140 30.23093,
   -12.17034 -102.75621 30.16720,
   -30.34818 -107.76955 30.26136,
   -29.82329 -106.97968 30.15185,
   -12.76846 -101.87242 30.33992,
   -29.29315 -106.12348 30.28017,
   -28.74192 -105.25955 30.29036,
   -13.36339 -101.00308 30.49202,
   -13.91590 -100.31902 30.31442,
   -28.30192 -104.59047 30.29765,
   -27.85654 -103.94850 30.30650,
   -14.60779 -99.46323 30.35790,
   -27.27738 -103.16200 30.31931,
   -15.10012 -98.96733 30.23789,
   -26.64675 -102.35113 30.33532,
   -25.82374 -101.35535 30.33984,
   -26.22566 -101.83541 30.33823,
   -25.16658 -100.60554 30.34486,
   -15.83662 -98.28349 30.47140,
   -24.49178 -99.92621 30.17638,
   -16.60783 -97.83383 30.45834,
   -23.78628 -99.21291 30.27092,
   -17.56241 -97.46527 30.46612,
   -23.04031 -98.53472 30.45259,
   -21.60609 -97.78246 30.17242,
   -20.01489 -97.32474 30.27801,
   -18.55136 -97.23898 30.52944,
   -22.31238 -98.02191 30.51965,
   -20.88419 -97.42725 30.45013,
   -19.29125 -97.15358 30.63986,
   -15.80849 -119.45614 30.90382,
   -14.21932 -119.18839 30.90942,
   -12.64464 -118.88323 30.92079,
   -11.08604 -118.48065 30.92425,
   -9.56950 -117.94734 30.94547,
   -8.08731 -117.20968 30.92948,
   -18.01159 -119.77923 30.89770,
   -16.61108 -119.58137 30.89882,
   -15.00190 -119.32420 30.90259,
   -13.62634 -119.08280 30.91124,
   -11.85545 -118.69379 30.91868,
   -10.32192 -118.23181 30.92566,
   -8.77382 -117.58971 30.77343,
   -7.45129 -116.73598 30.89629,
   -20.58135 -120.02833 30.91234,
   -19.04624 -119.90043 30.91849,
   -17.41010 -119.69741 30.89919,
   -6.82093 -116.13094 30.94781,
   -23.17881 -120.00862 30.88977,
   -21.46677 -120.05334 30.88238,
   -19.83401 -119.97681 30.89262,
   -6.32791 -115.20070 30.98501,
   -23.95762 -119.95840 30.80418,
   -22.51049 -120.04148 30.88836,
   -6.18801 -114.62353 31.14242,
   -24.90508 -119.86598 30.89541,
   -6.31489 -113.95871 30.85189,
   -27.50187 -119.47600 30.89010,
   -25.87965 -119.75300 30.93724,
   -6.25492 -113.52038 31.33766,
   -28.26645 -119.29480 30.72851,
   -26.81683 -119.61176 30.89165,
   -6.53019 -112.98265 30.89088,
   -28.94023 -119.09029 30.70675,
   -29.88613 -118.74052 30.90039,
   -6.90462 -111.95136 31.01536,
   -30.60019 -118.43785 30.90392,
   -7.41953 -110.89805 30.99256,
   -31.67226 -117.93699 30.92131,
   -32.44884 -117.55474 30.91205,
   -7.92748 -109.87525 31.01700,
   -33.30114 -117.08949 30.91649,
   -34.01166 -116.66028 30.89798,
   -8.43599 -108.83375 31.04547,
   -8.73983 -108.34840 30.68838,
   -34.91618 -115.90599 30.93692,
   -8.83436 -107.91978 31.28363,
   -35.46540 -115.28993 30.92983,
   -9.15980 -107.31940 31.10102,
   -35.85983 -114.57809 30.97771,
   -9.70402 -106.25871 31.12092,
   -35.97678 -114.11200 30.99372,
   -35.89809 -113.26628 31.03186,
   -10.20814 -105.34767 31.16266,
   -35.49908 -112.47902 31.00799,
   -34.27151 -111.32616 30.99113,
   -34.85926 -111.82145 30.94654,
   -33.65839 -110.88059 30.87433,
   -10.76469 -104.40350 31.28360,
   -32.86379 -110.34112 31.00804,
   -11.28307 -103.70284 31.07242,
   -32.03070 -109.67819 31.01992,
   -31.24796 -108.90081 31.03065,
   -31.58005 -109.26295 31.02483,
   -11.90753 -102.79185 31.11988,
   -30.78633 -108.31611 31.04569,
   -12.34299 -102.23184 30.98590,
   -30.12756 -107.37521 31.04344,
   -29.65349 -106.61322 31.09398,
   -12.94090 -101.33236 31.17743,
   -29.15006 -105.79718 31.09349,
   -28.63158 -104.97564 31.10623,
   -13.53710 -100.45489 31.33741,
   -28.09768 -104.16435 31.14509,
   -14.09796 -99.78504 31.13512,
   -27.53781 -103.36704 31.14243,
   -26.94835 -102.58324 31.09187,
   -14.73459 -98.99792 31.25036,
   -26.34590 -101.80415 31.13007,
   -15.33553 -98.42628 31.19505,
   -25.73504 -101.03946 31.19101,
   -25.06628 -100.26384 31.16740,
   -16.01624 -97.85522 31.36549,
   -24.39609 -99.53670 31.14237,
   -16.86149 -97.41013 31.36461,
   -23.73014 -98.86036 31.19353,
   -19.37457 -96.93044 31.23985,
   -17.80428 -97.07559 31.39118,
   -22.96948 -98.16712 31.36423,
   -21.65640 -97.45747 31.15005,
   -20.18083 -97.01319 31.16627,
   -18.78615 -96.96555 31.21313,
   -22.40021 -97.80895 31.26933,
   -20.99194 -97.08438 31.45346,
   -11.08440 -118.49693 31.73367,
   -15.02424 -119.30669 31.71780,
   -13.32781 -119.01930 31.60938,
   -11.85435 -118.70037 31.71009,
   -10.32083 -118.26134 31.74242,
   -8.83998 -117.68300 31.74301,
   -19.04340 -119.85477 31.70702,
   -17.32558 -119.65657 31.60169,
   -15.81327 -119.43164 31.71748,
   -14.20980 -119.17255 31.70972,
   -12.64206 -118.88118 31.72545,
   -9.56067 -117.98487 31.73845,
   -8.05538 -117.29901 31.71095,
   -6.82175 -116.40349 31.92251,
   -21.48374 -119.99563 31.69582,
   -19.87510 -119.93053 31.70982,
   -18.21479 -119.76349 31.71244,
   -16.62079 -119.55254 31.71240,
   -7.36535 -116.82941 31.74380,
   -6.28046 -115.68454 31.85909,
   -22.29061 -119.98705 31.72778,
   -20.77087 -119.97193 31.83151,
   -5.98314 -114.93697 31.94314,
   -23.20554 -119.94789 31.70353,
   -25.56598 -119.73395 31.70395,
   -24.14330 -119.87932 31.71313,
   -5.97901 -114.07809 31.94209,
   -26.61081 -119.58667 31.71559,
   -24.93360 -119.80370 31.70391,
   -27.52274 -119.41798 31.70447,
   -6.28578 -112.96749 31.78436,
   -28.49507 -119.17836 31.67299,
   -6.58450 -112.43899 31.42336,
   -29.43653 -118.87452 31.69604,
   -6.63084 -111.99251 31.97954,
   -30.30757 -118.53720 31.72782,
   -7.00264 -111.39597 31.79495,
   -31.16093 -118.16729 31.66750,
   -32.16840 -117.69243 31.72240,
   -7.54683 -110.32294 31.79007,
   -32.88257 -117.34172 31.72476,
   -7.98953 -109.41587 31.88800,
   -33.66445 -116.91211 31.72994,
   -34.47768 -116.36046 31.72746,
   -8.54261 -108.29806 31.86769,
   -35.14110 -115.81465 31.91448,
   -9.02848 -107.24719 32.00501,
   -35.82853 -114.80322 31.79670,
   -9.36721 -106.66751 31.74446,
   -36.02455 -114.32946 31.79435,
   -36.05469 -113.66973 31.76817,
   -9.82207 -105.74793 31.92146,
   -35.84450 -112.92693 31.82565,
   -35.09210 -111.90737 31.79655,
   -10.34950 -104.82277 31.97961,
   -35.50231 -112.34218 31.80469,
   -34.30249 -111.29895 31.80746,
   -33.51509 -110.78805 31.80961,
   -32.30297 -109.87358 31.69754,
   -10.92463 -103.87155 32.10255,
   -32.87929 -110.32690 31.82355,
   -31.61460 -109.24618 31.83534,
   -11.45069 -103.16172 31.91749,
   -30.99603 -108.55042 31.85309,
   -30.40639 -107.74477 31.88188,
   -12.06201 -102.27502 31.95131,
   -29.82954 -106.85743 31.88548,
   -12.50898 -101.69456 31.81208,
   -29.44223 -106.19920 31.89701,
   -13.09923 -100.80795 31.97275,
   -29.06981 -105.56675 31.90559,
   -28.51826 -104.68737 31.91690,
   -13.68998 -99.94431 32.11310,
   -27.92950 -103.77293 32.05208,
   -14.14070 -99.37481 32.01857,
   -27.41336 -103.01863 32.08982,
   -26.80828 -102.22466 31.91032,
   -14.87070 -98.54651 32.07078,
   -26.24148 -101.44141 32.07778,
   -15.52392 -97.97664 31.99568,
   -25.63406 -100.65792 32.13050,
   -25.01201 -99.88444 32.19255,
   -17.67599 -96.87191 32.01606,
   -16.10900 -97.53136 32.07956,
   -24.35505 -99.20603 31.98330,
   -23.17744 -98.07680 32.03802,
   -18.39164 -96.76491 31.85977,
   -17.10192 -97.06292 32.02945,
   -23.65153 -98.49780 32.01093,
   -22.50223 -97.63479 31.91761,
   -21.05884 -96.87670 32.03950,
   -19.37358 -96.65874 31.91611,
   -21.79767 -97.16248 32.06677,
   -20.28391 -96.66545 32.08511,
   -14.23934 -119.15393 32.53144,
   -12.67734 -118.88120 32.54171,
   -11.08432 -118.50847 32.54321,
   -9.55645 -118.02475 32.55617,
   -8.17026 -117.43308 32.55111,
   -18.25029 -119.71791 32.51965,
   -16.64898 -119.52092 32.52248,
   -15.07795 -119.28773 32.57287,
   -13.51362 -119.03241 32.50659,
   -11.86200 -118.70333 32.53907,
   -10.31679 -118.28314 32.54662,
   -8.80381 -117.72261 32.55138,
   -7.32768 -116.95021 32.54704,
   -6.15652 -115.88686 32.62978,
   -20.69103 -119.91305 32.51147,
   -19.03932 -119.80150 32.49561,
   -17.51504 -119.63196 32.51648,
   -15.83367 -119.40229 32.52561,
   -6.50782 -116.28300 32.58055,
   -5.82777 -115.33230 32.79385,
   -21.50871 -119.92883 32.50776,
   -20.05517 -119.88216 32.51466,
   -23.90197 -119.83284 32.51499,
   -22.45747 -119.90846 32.59849,
   -5.69682 -114.51453 32.73674,
   -24.89118 -119.74602 32.50195,
   -23.23009 -119.87793 32.51376,
   -25.83804 -119.63430 32.50676,
   -5.90981 -113.40366 32.56807,
   -28.21113 -119.19841 32.51111,
   -26.77950 -119.49302 32.60137,
   -28.93720 -118.99159 32.51420,
   -27.55117 -119.35132 32.51237,
   -6.25496 -112.40330 32.67500,
   -29.65504 -118.74833 32.52160,
   -6.79134 -111.27351 32.71401,
   -30.59626 -118.38516 32.52743,
   -7.18391 -110.72344 32.50352,
   -31.55777 -117.97457 32.52882,
   -32.43978 -117.57130 32.53412,
   -7.62391 -109.83017 32.66437,
   -33.30689 -117.13247 32.53791,
   -34.04577 -116.71180 32.52105,
   -8.15376 -108.78287 32.66136,
   -34.87480 -116.09427 32.54483,
   -8.65136 -107.75775 32.68134,
   -35.52018 -115.42887 32.55931,
   -35.96597 -114.71176 32.59112,
   -9.15463 -106.72384 32.70712,
   -9.46900 -106.24314 32.34503,
   -36.13695 -113.98308 32.61685,
   -9.57060 -105.83297 32.93167,
   -36.04232 -113.26194 32.64348,
   -9.93730 -105.23574 32.75995,
   -35.57919 -112.37748 32.61050,
   -34.95964 -111.80031 32.59049,
   -33.74196 -110.87551 32.62218,
   -10.51746 -104.26718 32.77219,
   -34.30625 -111.26927 32.61375,
   -32.91733 -110.32299 32.64458,
   -32.15338 -109.73082 32.63296,
   -11.08901 -103.31934 32.94715,
   -31.41093 -109.00019 32.65078,
   -11.60946 -102.63686 32.72605,
   -30.85415 -108.32284 32.66621,
   -30.21740 -107.40593 32.73417,
   -12.23426 -101.73207 32.74738,
   -29.70293 -106.57801 32.69693,
   -12.66488 -101.16636 32.61361,
   -29.23525 -105.78040 32.72058,
   -28.73548 -104.94188 32.74693,
   -13.25785 -100.26701 32.78519,
   -28.19947 -104.10993 32.56972,
   -27.65110 -103.24829 32.74835,
   -13.85703 -99.38928 32.95705,
   -27.04001 -102.36507 32.76401,
   -14.30683 -98.84686 32.85858,
   -26.56719 -101.70855 32.77426,
   -25.91810 -100.85066 32.77918,
   -15.12798 -97.99745 32.87364,
   -25.31296 -100.08208 32.78423,
   -15.78586 -97.49885 32.74983,
   -24.64197 -99.31709 32.66931,
   -16.64941 -97.02235 32.64808,
   -24.03584 -98.65896 32.63436,
   -17.56358 -96.65468 32.64305,
   -23.34757 -97.97050 32.71276,
   -18.58210 -96.38418 32.72515,
   -22.56420 -97.29480 32.89264,
   -21.12522 -96.59903 32.79511,
   -19.56111 -96.28408 32.82517,
   -21.90985 -96.82495 33.07401,
   -20.40803 -96.30724 33.01366,
   -15.04849 -119.25310 33.33933,
   -13.25158 -118.97253 33.34528,
   -11.87769 -118.70569 33.35117,
   -10.31629 -118.30456 33.35863,
   -8.78249 -117.77489 33.36234,
   -7.29667 -117.05821 33.35623,
   -17.45865 -119.57814 33.33222,
   -15.85154 -119.37031 33.33123,
   -14.23927 -119.13043 33.34849,
   -12.65658 -118.86608 33.34689,
   -11.08569 -118.51682 33.35338,
   -9.55120 -118.05853 33.35985,
   -7.99271 -117.43326 33.20174,
   -6.63975 -116.59773 33.39864,
   -19.80726 -119.80888 33.18824,
   -18.31434 -119.67302 33.31276,
   -16.78397 -119.49663 33.33382,
   -5.97949 -115.93413 33.34431,
   -22.24068 -119.85093 33.32213,
   -20.74180 -119.84349 33.36011,
   -19.08367 -119.74501 33.32903,
   -5.53253 -115.07644 33.44190,
   -23.16851 -119.81382 33.30425,
   -21.53985 -119.85930 33.31925,
   -5.39873 -114.40478 33.58521,
   -24.15066 -119.74084 33.31996,
   -5.57804 -113.78185 33.29479,
   -26.55921 -119.46475 33.32583,
   -25.12419 -119.65081 33.32585,
   -5.51890 -113.33007 33.80494,
   -27.48413 -119.30461 33.28090,
   -25.84398 -119.56480 33.32609,
   -5.84028 -112.82191 33.42684,
   -28.43978 -119.07650 33.31671,
   -29.35566 -118.80335 33.31522,
   -6.34201 -111.79169 33.44297,
   -30.26280 -118.48018 33.36624,
   -31.12231 -118.14340 33.21032,
   -6.90101 -110.78087 33.45644,
   -32.16973 -117.68729 33.34455,
   -7.31158 -110.17183 33.28559,
   -32.88300 -117.36551 33.34667,
   -7.74467 -109.27386 33.49345,
   -33.67183 -116.96495 33.35116,
   -34.50371 -116.43928 33.33651,
   -8.29115 -108.20412 33.43837,
   -35.23880 -115.83023 33.34952,
   -8.70554 -107.30356 33.55605,
   -35.84837 -115.02660 33.19873,
   -36.12545 -114.45124 33.41541,
   -9.27772 -106.17728 33.52327,
   -36.18890 -113.51753 33.61507,
   -9.70962 -105.28289 33.72630,
   -35.93216 -112.84141 33.44606,
   -34.96365 -111.75155 33.42130,
   -10.04796 -104.74632 33.57897,
   -35.45678 -112.21301 33.42527,
   -34.32234 -111.25366 33.41782,
   -33.54491 -110.75228 33.44971,
   -32.38230 -109.88203 33.45189,
   -10.66663 -103.72999 33.60329,
   -32.89709 -110.28403 33.44610,
   -31.64697 -109.21512 33.46694,
   -31.05597 -108.55811 33.47603,
   -11.24519 -102.78941 33.75147,
   -30.51983 -107.82881 33.47398,
   -11.71488 -102.17746 33.54337,
   -29.86413 -106.81833 33.50637,
   -12.28292 -101.31117 33.65543,
   -29.51408 -106.19538 33.51649,
   -12.81849 -100.63062 33.42149,
   -29.12630 -105.50789 33.52700,
   -28.56203 -104.55394 33.57304,
   -13.41454 -99.72504 33.60009,
   -28.06895 -103.75832 33.52935,
   -27.52330 -102.91201 33.55521,
   -14.01642 -98.86554 33.75610,
   -27.00083 -102.13044 33.59907,
   -14.48150 -98.32890 33.66666,
   -26.45244 -101.35306 33.59421,
   -25.87041 -100.55143 33.61874,
   -15.33625 -97.49151 33.69677,
   -25.27123 -99.76595 33.61069,
   -15.96925 -97.03428 33.61824,
   -24.65434 -98.99566 33.61867,
   -16.85858 -96.55959 33.55500,
   -24.00639 -98.26024 33.62664,
   -17.78178 -96.21675 33.53882,
   -23.30861 -97.58058 33.63798,
   -21.97548 -96.61960 33.67720,
   -18.78499 -95.98672 33.59930,
   -22.64629 -96.99665 33.77792,
   -21.25429 -96.28403 33.67739,
   -19.69980 -95.91007 33.71987,
   -20.49163 -96.04168 33.69228,
   -14.26177 -119.10612 34.15272,
   -12.58727 -118.84075 34.15735,
   -11.08645 -118.52347 34.16093,
   -9.54773 -118.08994 34.17206,
   -8.06368 -117.53103 34.19101,
   -16.58848 -119.43451 34.01227,
   -15.03770 -119.22025 34.15683,
   -13.44830 -118.98026 34.14270,
   -11.87247 -118.70026 34.15996,
   -10.31419 -118.32171 34.16731,
   -8.78770 -117.82133 34.17237,
   -7.28780 -117.17860 34.18022,
   -5.94931 -116.18532 34.21443,
   -20.73829 -119.77794 34.13314,
   -19.14640 -119.69314 34.13819,
   -17.47311 -119.53249 34.15902,
   -15.86263 -119.33438 34.14717,
   -6.57834 -116.71042 34.17485,
   -5.45838 -115.60399 34.27736,
   -21.54130 -119.78948 34.13527,
   -19.97377 -119.74709 34.13703,
   -18.28753 -119.61714 34.14111,
   -5.14860 -114.76558 34.37648,
   -24.13916 -119.67080 34.13661,
   -22.45178 -119.77110 34.12138,
   -24.92143 -119.61332 33.98471,
   -23.39815 -119.71659 34.24757,
   -5.19546 -113.86415 34.35924,
   -25.83793 -119.49982 34.15065,
   -26.81185 -119.35990 34.11657,
   -5.50153 -112.85519 34.35974,
   -27.78784 -119.16923 34.19525,
   -5.91032 -112.25178 34.13771,
   -28.67552 -118.95263 34.13491,
   -29.63802 -118.65932 34.14356,
   -6.46822 -111.21041 34.23521,
   -30.67536 -118.29055 34.20394,
   -31.53667 -117.95701 34.14512,
   -7.04255 -110.24216 34.25731,
   -32.43099 -117.58263 34.15849,
   -7.41275 -109.75111 33.88012,
   -33.32523 -117.16696 34.16039,
   -7.50599 -109.35055 34.44353,
   -34.08741 -116.76309 34.14536,
   -7.86302 -108.71788 34.32755,
   -34.92198 -116.18365 34.16505,
   -8.36704 -107.69858 34.33564,
   -35.59002 -115.54788 34.19252,
   -36.03398 -114.88219 34.18570,
   -8.87368 -106.67248 34.32803,
   -36.25021 -114.00516 34.23591,
   -9.40481 -105.62187 34.35336,
   -36.12647 -113.09916 34.25285,
   -35.67525 -112.34621 34.13924,
   -9.83207 -104.80083 34.44340,
   -34.95401 -111.67257 34.21068,
   -33.80140 -110.86837 34.24392,
   -10.22003 -104.15700 34.39962,
   -34.33498 -111.21752 34.23522,
   -32.92231 -110.26788 34.22066,
   -32.16496 -109.68356 34.32658,
   -10.81546 -103.19789 34.41816,
   -31.43662 -108.97504 34.27269,
   -30.90998 -108.33629 34.28682,
   -11.40725 -102.22981 34.59466,
   -30.28819 -107.44164 34.29170,
   -11.82106 -101.68299 34.42620,
   -29.78006 -106.60291 34.31968,
   -29.29666 -105.74837 34.36608,
   -12.44962 -100.76148 34.44228,
   -28.85613 -104.98696 34.17399,
   -12.97503 -100.07772 34.25186,
   -28.28101 -103.98854 34.35817,
   -13.57697 -99.17937 34.41269,
   -27.88223 -103.32690 34.36725,
   -27.46304 -102.65956 34.37740,
   -14.18461 -98.32868 34.58227,
   -26.84061 -101.68414 34.54009,
   -14.69099 -97.81044 34.40487,
   -26.35839 -100.96215 34.58536,
   -25.79193 -100.15938 34.57614,
   -15.47185 -97.04249 34.52690,
   -25.21596 -99.36607 34.59187,
   -16.21708 -96.55271 34.42348,
   -24.61268 -98.59295 34.58885,
   -17.04825 -96.09250 34.46925,
   -23.92935 -97.80837 34.61228,
   -17.91070 -95.75531 34.52957,
   -23.34410 -97.22652 34.60934,
   -22.08009 -96.39828 34.39529,
   -20.57124 -95.78864 34.33649,
   -18.97936 -95.58278 34.48558,
   -22.74514 -96.79228 34.49715,
   -21.25049 -95.91342 34.58083,
   -19.85758 -95.53588 34.61549,
   -13.47365 -118.96295 34.96593,
   -11.89886 -118.70061 34.97143,
   -10.31371 -118.33812 34.97700,
   -8.77707 -117.86348 34.98324,
   -7.39564 -117.32052 35.11905,
   -17.49147 -119.48858 34.95313,
   -15.89404 -119.30407 34.95521,
   -14.31072 -119.08683 35.00528,
   -12.78971 -118.85455 35.11544,
   -11.09023 -118.52903 34.97362,
   -9.54450 -118.11706 34.98108,
   -8.02625 -117.57467 34.98450,
   -6.52255 -116.82055 34.95910,
   -5.34838 -115.88250 35.19805,
   -19.94194 -119.68286 34.94777,
   -18.27362 -119.56698 34.91826,
   -16.73764 -119.40655 34.94790,
   -15.07415 -119.19410 34.96057,
   -5.88940 -116.36528 35.00662,
   -4.97525 -115.23330 35.15081,
   -20.73606 -119.70974 34.95788,
   -19.24648 -119.63389 35.09941,
   -4.69073 -114.67628 35.54829,
   -23.13719 -119.67103 34.94682,
   -21.64542 -119.70734 35.08367,
   -4.85742 -114.35865 35.12595,
   -24.12819 -119.60477 34.96593,
   -22.44778 -119.70019 34.94524,
   -26.75761 -119.30390 34.94735,
   -25.09116 -119.51753 34.97267,
   -5.12583 -113.21579 35.00593,
   -27.44276 -119.18167 34.94570,
   -26.05680 -119.40797 34.94784,
   -28.39563 -118.96937 34.96637,
   -5.61807 -112.18329 34.99080,
   -29.30030 -118.72276 34.90824,
   -6.06395 -111.57429 34.91033,
   -30.17310 -118.44449 34.82808,
   -31.20896 -118.06727 34.96250,
   -6.61650 -110.64492 35.02861,
   -32.15048 -117.69474 34.96532,
   -33.10926 -117.27397 34.96907,
   -7.17037 -109.70476 35.08147,
   -33.75104 -116.98239 34.97220,
   -7.71029 -108.67001 35.20988,
   -34.52232 -116.53377 34.86646,
   -8.06844 -108.06512 34.97565,
   -35.30012 -115.94395 35.03041,
   -8.47361 -107.16416 35.16633,
   -35.89684 -115.25095 34.99915,
   -36.23267 -114.53015 35.01358,
   -9.01214 -106.09894 35.10987,
   -36.29535 -113.50860 35.03739,
   -9.46965 -105.16879 35.23096,
   -36.06524 -112.83525 35.07683,
   -34.99846 -111.68496 35.04225,
   -35.54977 -112.18267 35.05288,
   -34.35693 -111.20171 35.05959,
   -9.98870 -104.19288 35.35017,
   -33.55708 -110.70928 35.05422,
   -32.23572 -109.73624 35.07645,
   -10.36585 -103.62281 35.19791,
   -32.75840 -110.15616 35.07068,
   -31.65126 -109.17436 35.09371,
   -31.10595 -108.56408 35.10174,
   -10.98063 -102.63823 35.22972,
   -30.51103 -107.76313 34.99978,
   -30.04365 -107.00897 35.12276,
   -11.54646 -101.73835 35.33447,
   -11.97915 -101.13132 35.24095,
   -29.67507 -106.34772 35.13326,
   -29.14040 -105.38139 35.25662,
   -12.58942 -100.23257 35.25866,
   -28.67384 -104.55683 35.13571,
   -13.12522 -99.54614 35.04904,
   -28.20560 -103.73698 35.17586,
   -27.69858 -102.88643 35.21255,
   -13.74658 -98.63227 35.22447,
   -27.13586 -102.02886 35.03099,
   -26.64691 -101.23843 35.20999,
   -14.48391 -97.72127 35.25578,
   -26.06175 -100.37294 35.21601,
   -14.94735 -97.20791 35.26724,
   -25.51178 -99.58589 35.22211,
   -24.91682 -98.77812 35.23274,
   -15.48885 -96.64101 35.44817,
   -24.30858 -98.01472 35.25167,
   -16.38137 -96.04808 35.39581,
   -23.70788 -97.33946 35.27999,
   -17.27096 -95.63349 35.31872,
   -22.87089 -96.63633 35.16355,
   -18.22175 -95.31216 35.35801,
   -22.15645 -96.07470 35.29526,
   -20.67494 -95.43725 35.23242,
   -19.12768 -95.19429 35.33638,
   -21.43889 -95.69616 35.29351,
   -19.94920 -95.15240 35.52288,
   -10.31276 -118.35220 35.78775,
   -14.28507 -119.05769 35.77402,
   -12.50223 -118.79868 35.77919,
   -11.09149 -118.53303 35.77713,
   -9.53442 -118.14179 35.78445,
   -8.00911 -117.63689 35.79824,
   -6.50127 -116.96636 35.78546,
   -16.69842 -119.36067 35.76617,
   -15.09880 -119.16717 35.77409,
   -13.46813 -118.94334 35.76375,
   -11.88449 -118.69233 35.78092,
   -8.77464 -117.90593 35.79348,
   -7.03499 -117.23365 35.78696,
   -5.81446 -116.50856 35.78935,
   -4.87976 -115.57125 35.90424,
   -18.96358 -119.56586 35.76160,
   -17.54442 -119.44812 35.75303,
   -16.04631 -119.28658 35.76818,
   -5.24329 -116.01887 35.85729,
   -4.57872 -114.93732 35.98080,
   -21.48706 -119.65079 35.75460,
   -19.98350 -119.61973 35.78257,
   -18.32593 -119.51748 35.76292,
   -22.46984 -119.63296 35.74413,
   -20.78645 -119.64560 35.75538,
   -4.49945 -114.19291 36.05820,
   -25.03801 -119.45941 35.75681,
   -23.43131 -119.58131 35.81420,
   -4.77312 -113.69563 35.53177,
   -25.82527 -119.37870 35.66868,
   -24.38440 -119.51948 35.75794,
   -4.71554 -113.25978 36.03495,
   -26.76556 -119.24015 35.76361,
   -5.16528 -112.54626 35.77981,
   -27.77414 -119.05001 35.81604,
   -28.65304 -118.84059 35.92975,
   -5.67000 -111.65924 35.91507,
   -29.69111 -118.55574 35.82558,
   -6.19712 -111.05632 35.66145,
   -30.59530 -118.26872 35.74629,
   -31.51787 -117.94425 35.76624,
   -6.76760 -110.09245 35.84223,
   -32.42714 -117.59824 35.77773,
   -33.35637 -117.20260 35.78271,
   -7.23667 -109.23423 36.02409,
   -34.16109 -116.80397 35.77343,
   -34.97647 -116.27909 35.78383,
   -7.85254 -108.13841 35.89952,
   -8.16239 -107.65317 35.55650,
   -35.67776 -115.64914 35.85369,
   -8.25348 -107.24732 36.12723,
   -36.16732 -114.93732 35.94111,
   -8.58253 -106.61592 35.99011,
   -36.37879 -114.08299 35.81654,
   -9.11306 -105.56376 35.98648,
   -36.29126 -113.19020 35.87519,
   -35.59299 -112.16533 35.85703,
   -9.58557 -104.65338 36.03837,
   -35.98802 -112.62619 35.86566,
   -35.00981 -111.65730 35.85389,
   -33.60946 -110.72724 35.86989,
   -34.26235 -111.17234 35.86020,
   -32.96081 -110.25469 35.89955,
   -10.13036 -103.65251 36.15429,
   -32.22113 -109.68719 35.87814,
   -10.51302 -103.06402 36.05272,
   -31.46212 -108.94926 35.89465,
   -30.88494 -108.24768 35.89030,
   -11.14278 -102.08272 36.03073,
   -30.33066 -107.43766 35.92763,
   -29.84587 -106.61864 35.94300,
   -11.70393 -101.16970 36.18512,
   -29.38993 -105.78114 35.99668,
   -12.12024 -100.59782 36.05423,
   -28.86321 -104.81743 35.96800,
   -12.74159 -99.67869 36.08356,
   -28.49098 -104.12697 35.97708,
   -13.27860 -99.00864 35.85550,
   -28.09588 -103.42255 35.98657,
   -27.54555 -102.48427 36.03033,
   -13.91070 -98.09547 36.04412,
   -27.05884 -101.69516 36.00021,
   -26.52633 -100.85282 36.01667,
   -14.61392 -97.23372 36.09652,
   -26.01251 -100.05937 36.03880,
   -15.15045 -96.70087 36.04953,
   -25.46867 -99.24897 36.06308,
   -24.91338 -98.45288 36.11884,
   -15.85699 -96.09941 36.10428,
   -24.32581 -97.71434 36.08302,
   -16.57511 -95.56128 36.26105,
   -23.63634 -96.93347 36.14593,
   -17.47385 -95.16478 36.18661,
   -22.91613 -96.29992 36.09205,
   -21.51029 -95.47733 35.89543,
   -20.03238 -94.88481 36.16092,
   -18.39095 -94.90375 36.16620,
   -22.21548 -95.73143 36.24870,
   -20.80772 -95.08203 36.14568,
   -19.29056 -94.76894 36.27064,
   -9.53762 -118.16842 36.60146,
   -13.49443 -118.92423 36.58719,
   -11.90980 -118.69162 36.58989,
   -10.32123 -118.36756 36.59648,
   -8.76500 -117.94271 36.60003,
   -7.23494 -117.38937 36.58791,
   -5.76438 -116.67477 36.60369,
   -15.81399 -119.22773 36.44694,
   -14.28038 -119.03070 36.58971,
   -12.76493 -118.82083 36.57785,
   -11.09712 -118.53646 36.59414,
   -8.00626 -117.68760 36.60567,
   -6.37347 -116.99873 36.46596,
   -5.14127 -116.19438 36.65122,
   -18.28785 -119.46439 36.57226,
   -16.70094 -119.32002 36.58169,
   -15.09967 -119.13574 36.58179,
   -4.58360 -115.46918 36.55901,
   -20.78235 -119.58003 36.57353,
   -19.13034 -119.52048 36.57262,
   -17.52520 -119.40000 36.57443,
   -4.19794 -114.58635 36.83796,
   -23.35348 -119.52255 36.56905,
   -21.69067 -119.58247 36.53322,
   -19.98745 -119.55929 36.56989,
   -24.14903 -119.47019 36.59166,
   -22.66714 -119.55554 36.56851,
   -4.34585 -113.58980 36.70240,
   -25.07080 -119.39330 36.56238,
   -27.66882 -119.01817 36.56782,
   -25.99680 -119.29168 36.54965,
   -4.72103 -112.63114 36.79515,
   -28.33034 -118.87602 36.56639,
   -26.98740 -119.14325 36.56925,
   -5.17479 -112.05798 36.68649,
   -29.30444 -118.62848 36.57445,
   -30.25213 -118.35055 36.58008,
   -5.80176 -111.14307 36.72473,
   -31.18890 -118.04535 36.58334,
   -6.35459 -110.47824 36.53083,
   -32.14540 -117.70345 36.58580,
   -33.10519 -117.32101 36.58921,
   -6.87312 -109.60863 36.70299,
   -33.77872 -117.04023 36.59220,
   -7.40236 -108.66951 36.75299,
   -34.60551 -116.59048 36.54964,
   -35.37631 -116.03513 36.59473,
   -7.96115 -107.61063 36.73660,
   -35.98582 -115.37419 36.61659,
   -8.44769 -106.56916 36.88364,
   -36.36213 -114.61351 36.67007,
   -8.78596 -105.96648 36.62965,
   -36.44036 -113.54260 36.68597,
   -9.22345 -105.04473 36.78938,
   -36.19355 -112.79789 36.71088,
   -35.63338 -112.12993 36.66731,
   -34.39031 -111.14891 36.68443,
   -9.73870 -104.07937 36.83465,
   -35.03358 -111.61738 36.66293,
   -33.60887 -110.68459 36.67536,
   -32.25060 -109.69240 36.69845,
   -32.80165 -110.13649 36.69220,
   -31.67207 -109.14813 36.53378,
   -10.27524 -103.10188 36.97070,
   -31.14742 -108.55421 36.72553,
   -10.66576 -102.51430 36.85060,
   -30.48922 -107.66411 36.73197,
   -11.29103 -101.53765 36.84377,
   -30.09654 -107.01572 36.74333,
   -29.70152 -106.29700 36.75463,
   -11.85193 -100.62183 37.00016,
   -29.21713 -105.39179 36.76498,
   -12.25678 -100.05941 36.87766,
   -28.76996 -104.54374 36.78379,
   -28.30716 -103.68231 36.82029,
   -12.88934 -99.12923 36.89336,
   -27.84791 -102.88779 36.65926,
   -13.39513 -98.60300 36.46496,
   -27.38988 -102.06713 36.81748,
   -13.50881 -98.19921 37.06807,
   -14.08981 -97.53141 36.85578,
   -26.97066 -101.35901 36.82960,
   -26.47330 -100.54453 36.83623,
   -14.73903 -96.76273 36.90888,
   -25.95797 -99.66539 37.03768,
   -15.23638 -96.25611 36.92735,
   -25.41590 -98.84983 36.99655,
   -16.01375 -95.72992 36.70907,
   -24.84836 -98.05258 36.96813,
   -24.20250 -97.28517 36.84096,
   -16.84570 -95.06771 37.03422,
   -23.61611 -96.57619 36.98871,
   -22.32951 -95.53155 36.92419,
   -17.69832 -94.69092 37.02581,
   -22.96726 -95.95737 37.03056,
   -21.62718 -95.11597 36.91038,
   -20.06633 -94.58659 36.85144,
   -18.57204 -94.46292 37.03935,
   -20.85125 -94.70820 37.06167,
   -19.37046 -94.36835 37.15048,
   -10.31299 -118.37644 37.40801,
   -8.76334 -117.97849 37.41451,
   -12.70170 -118.79286 37.39999,
   -11.10015 -118.53668 37.39408,
   -9.53350 -118.19114 37.41144,
   -7.99426 -117.73733 37.41811,
   -6.47388 -117.14895 37.41064,
   -5.06770 -116.37171 37.43980,
   -16.72968 -119.28166 37.38750,
   -15.11928 -119.10804 37.38071,
   -13.49565 -118.90262 37.39368,
   -12.08024 -118.70271 37.40157,
   -7.23362 -117.46261 37.41349,
   -5.63211 -116.72209 37.29242,
   -4.50805 -115.82299 37.48131,
   -19.18688 -119.46546 37.38335,
   -17.52803 -119.35518 37.36487,
   -15.98422 -119.20496 37.40231,
   -14.30892 -119.00724 37.39533,
   -4.03512 -115.10005 37.56119,
   -21.67605 -119.51257 37.37823,
   -19.99099 -119.50003 37.34076,
   -18.48917 -119.41833 37.51541,
   -3.81694 -114.36773 37.71872,
   -22.43048 -119.50537 37.26056,
   -20.87778 -119.50481 37.52222,
   -4.03346 -114.02071 37.22319,
   -23.37498 -119.45532 37.38096,
   -3.94079 -113.66362 37.63599,
   -25.78167 -119.25261 37.37955,
   -24.32055 -119.38680 37.48247,
   -4.31545 -112.94720 37.44958,
   -26.70913 -119.13074 37.32691,
   -25.08184 -119.32757 37.37825,
   -27.69239 -118.95606 37.37984,
   -4.86318 -111.97176 37.54364,
   -28.62660 -118.75498 37.35713,
   -5.38781 -111.42578 37.39152,
   -29.61875 -118.50045 37.38627,
   -30.56037 -118.23061 37.37795,
   -5.98138 -110.59024 37.53667,
   -31.49993 -117.93542 37.39513,
   -6.51476 -109.94062 37.34950,
   -32.42641 -117.61835 37.40144,
   -33.36648 -117.25455 37.40486,
   -6.98224 -109.12798 37.53368,
   -34.17931 -116.88767 37.39667,
   -35.03275 -116.37770 37.40221,
   -7.57349 -108.07871 37.50127,
   -35.70434 -115.82835 37.32942,
   -8.07595 -107.06266 37.56821,
   -36.25424 -115.09938 37.44394,
   -8.57754 -106.03933 37.57136,
   -36.52723 -114.14902 37.47834,
   -8.92342 -105.36703 37.47585,
   -9.00738 -104.99948 37.99706,
   -36.42421 -113.09548 37.63041,
   -35.65274 -112.07610 37.47632,
   -9.33312 -104.51820 37.62737,
   -36.11510 -112.57586 37.65708,
   -35.06942 -111.60520 37.44174,
   -33.63519 -110.67851 37.49094,
   -34.30988 -111.13026 37.48047,
   -33.00577 -110.23792 37.37699,
   -9.88756 -103.51282 37.63714,
   -32.26662 -109.67097 37.50995,
   -31.57627 -109.01969 37.47162,
   -10.49125 -102.45527 37.72295,
   -30.93352 -108.24718 37.52575,
   -10.89034 -101.89533 37.51940,
   -30.35076 -107.40002 37.54466,
   -29.87479 -106.58168 37.56299,
   -11.43098 -101.01850 37.60662,
   -29.43559 -105.76361 37.44449,
   -29.02626 -104.95203 37.58640,
   -11.99472 -100.08220 37.79801,
   -12.39012 -99.52224 37.69906,
   -28.66885 -104.25020 37.59603,
   -28.16171 -103.28906 37.66710,
   -13.04475 -98.57567 37.70328,
   -27.69279 -102.44322 37.61251,
   -27.22615 -101.60700 37.67076,
   -13.66101 -97.65573 37.87896,
   -26.74566 -100.83171 37.47523,
   -14.26332 -96.98848 37.65681,
   -26.25637 -100.00814 37.51606,
   -25.69022 -99.06041 37.66208,
   -14.81603 -96.27054 37.87838,
   -25.25795 -98.38379 37.66984,
   -15.47770 -95.72001 37.70967,
   -16.35310 -95.15065 37.51211,
   -24.81256 -97.72669 37.68207,
   -24.12957 -96.80438 37.86481,
   -23.26826 -95.96337 37.72071,
   -17.11246 -94.51702 37.92239,
   -23.72989 -96.41547 37.72065,
   -22.45600 -95.33537 37.63143,
   -19.45524 -94.07856 37.78741,
   -17.87156 -94.23050 37.85742,
   -21.72255 -94.78441 37.80997,
   -20.24313 -94.21462 37.76628,
   -18.72133 -94.03135 37.89944,
   -20.99270 -94.46071 37.75421,
   -9.53227 -118.21223 38.22170,
   -7.98854 -117.78591 38.22654,
   -13.51546 -118.88203 38.20833,
   -11.84302 -118.65947 38.22745,
   -10.32253 -118.38791 38.21771,
   -8.76138 -118.01464 38.23020,
   -7.24366 -117.54202 38.24546,
   -5.71486 -116.89566 38.21572,
   -4.38070 -116.01256 38.27306,
   -15.93510 -119.16273 38.20078,
   -14.27664 -118.97746 38.15498,
   -12.70018 -118.77630 38.22384,
   -11.10652 -118.53708 38.21487,
   -6.46409 -117.23750 38.22394,
   -4.99134 -116.48445 38.09644,
   -3.89774 -115.49673 38.46554,
   -18.19363 -119.35373 38.19565,
   -16.79716 -119.24584 38.18413,
   -15.32872 -119.09824 38.20289,
   -3.50768 -114.73957 38.60338,
   -20.75947 -119.44793 38.19003,
   -19.24534 -119.40989 38.17889,
   -17.55992 -119.30913 38.19589,
   -21.66514 -119.44443 38.20473,
   -20.03472 -119.43558 38.19254,
   -3.57056 -113.97799 38.35335,
   -24.09231 -119.34544 38.19043,
   -22.61087 -119.42187 38.18189,
   -25.04983 -119.26632 38.20767,
   -23.40207 -119.38679 38.19126,
   -3.86316 -113.00303 38.40652,
   -25.99535 -119.16448 38.17602,
   -4.37533 -112.33214 38.22483,
   -28.28686 -118.77895 38.19040,
   -26.93981 -119.02307 38.29761,
   -29.26755 -118.55058 38.19670,
   -27.71825 -118.89439 38.19067,
   -4.98053 -111.48587 38.33559,
   -30.23230 -118.29546 38.20146,
   -5.55095 -110.91634 38.17449,
   -31.15972 -118.02685 38.20415,
   -32.12777 -117.71821 38.20618,
   -6.17205 -110.04776 38.33705,
   -33.08894 -117.37316 38.20927,
   -6.66959 -109.42778 38.12886,
   -33.80662 -117.09770 38.21222,
   -6.78879 -109.02611 38.72499,
   -7.13490 -108.55966 38.38313,
   -34.62069 -116.68976 38.07376,
   -35.44700 -116.14204 38.21916,
   -7.71185 -107.50626 38.31599,
   -36.10762 -115.46475 38.18473,
   -8.13015 -106.60872 38.42878,
   -36.51604 -114.67360 38.15596,
   -8.69195 -105.48137 38.38979,
   -36.60374 -113.56465 38.29054,
   -36.30899 -112.72200 38.30404,
   -9.10530 -104.57784 38.60064,
   -35.67291 -112.01069 38.27852,
   -34.42541 -111.10431 38.12432,
   -9.44518 -103.99473 38.43789,
   -35.07566 -111.54300 38.28301,
   -33.65711 -110.65494 38.30225,
   -32.88338 -110.14616 38.28604,
   -31.70964 -109.12040 38.32568,
   -10.03440 -102.93982 38.46154,
   -32.26855 -109.64656 38.32027,
   -31.18301 -108.54687 38.16338,
   -30.51594 -107.63745 38.35311,
   -10.65984 -101.90300 38.42765,
   -11.02811 -101.36938 38.29263,
   -30.14797 -107.02161 38.36372,
   -29.66520 -106.14441 38.36891,
   -11.58718 -100.43064 38.46320,
   -29.26401 -105.35122 38.40282,
   -28.84425 -104.51358 38.40142,
   -12.13802 -99.53125 38.60947,
   -28.41985 -103.69304 38.28333,
   -12.55030 -98.99308 38.40126,
   -27.99863 -102.86282 38.42582,
   -13.20079 -98.01478 38.51311,
   -27.64166 -102.18859 38.43540,
   -27.10315 -101.19238 38.52793,
   -13.81488 -97.10801 38.69670,
   -26.64605 -100.40906 38.42031,
   -14.38891 -96.46117 38.55055,
   -26.16463 -99.56594 38.46807,
   -25.67252 -98.73155 38.51630,
   -15.03118 -95.72856 38.64829,
   -25.11042 -97.91995 38.35260,
   -15.70076 -95.17077 38.53193,
   -24.49218 -97.07610 38.32850,
   -16.53514 -94.63836 38.35768,
   -23.94849 -96.35748 38.46194,
   -23.22875 -95.60412 38.52490,
   -17.29055 -94.02575 38.75141,
   -22.51184 -95.00557 38.52595,
   -21.11955 -94.21865 38.43370,
   -19.54027 -93.80148 38.39625,
   -18.02594 -93.77005 38.69638,
   -21.84738 -94.45100 38.78819,
   -20.33722 -93.83969 38.64636,
   -18.84637 -93.60347 38.75905,
   -10.31530 -118.39362 39.02836,
   -8.75188 -118.04512 39.03513,
   -7.21028 -117.59352 39.03546,
   -12.72020 -118.75934 39.02105,
   -11.12024 -118.53582 39.01257,
   -9.52942 -118.23179 39.03441,
   -7.97525 -117.83236 39.03098,
   -6.46464 -117.33393 39.05442,
   -4.97953 -116.64367 39.05627,
   -16.76130 -119.19881 39.00869,
   -15.03966 -119.03659 38.89090,
   -13.55295 -118.86294 39.01060,
   -12.03175 -118.66796 39.16522,
   -5.70021 -117.00982 39.03812,
   -4.23669 -116.15875 39.05810,
   -17.54458 -119.26091 38.99050,
   -15.93187 -119.12369 39.01370,
   -14.33345 -118.95332 39.01659,
   -3.57501 -115.40503 39.12105,
   -19.97476 -119.37860 38.89609,
   -18.37349 -119.31046 39.00333,
   -3.22664 -114.41659 39.10340,
   -22.57587 -119.35446 39.00198,
   -20.89369 -119.37862 39.01529,
   -19.23059 -119.34865 39.00545,
   -3.13019 -113.95223 39.33920,
   -23.33517 -119.32618 38.97187,
   -21.94715 -119.37097 39.00180,
   -3.43939 -113.34457 39.05764,
   -25.99876 -119.10063 39.00177,
   -24.29127 -119.26276 39.03612,
   -26.68801 -119.00749 39.00260,
   -25.22597 -119.18712 38.99998,
   -3.83591 -112.43416 39.29799,
   -27.69259 -118.84273 38.99111,
   -4.43906 -111.87268 39.01591,
   -28.61114 -118.65536 39.00562,
   -29.55838 -118.43515 39.00939,
   -5.13241 -110.99578 39.15937,
   -30.52470 -118.18757 39.00819,
   -5.68475 -110.39752 39.14025,
   -31.48069 -117.92507 39.02032,
   -32.42651 -117.63582 39.02740,
   -6.35846 -109.52272 39.12199,
   -33.38562 -117.29681 39.02712,
   -34.23474 -116.93974 39.01938,
   -6.90303 -108.60899 39.33240,
   -35.06706 -116.48888 39.07007,
   -7.28607 -108.03017 39.07051,
   -35.83201 -115.89699 39.02953,
   -7.78657 -107.01028 39.20054,
   -36.43762 -115.16116 39.06776,
   -36.60091 -114.66479 38.71192,
   -36.68876 -114.69522 39.39864,
   -8.29227 -105.97595 39.21457,
   -36.71017 -114.34611 39.09713,
   -8.81162 -104.92119 39.21936,
   -36.58052 -113.08922 39.09392,
   -36.20966 -112.49897 39.09657,
   -35.07916 -111.49988 39.10371,
   -9.22429 -104.05466 39.35539,
   -35.71038 -111.98781 39.09558,
   -34.36702 -111.09644 39.09201,
   -33.07842 -110.23097 39.12072,
   -9.57670 -103.42878 39.26791,
   -33.66092 -110.63043 39.11202,
   -32.31395 -109.65000 39.13340,
   -31.53807 -108.91811 39.12491,
   -10.18126 -102.37625 39.24736,
   -31.01918 -108.30194 39.14529,
   -30.40956 -107.42014 39.16726,
   -10.75819 -101.40055 39.28033,
   -29.91828 -106.57000 39.18925,
   -11.16963 -100.81216 39.11255,
   -29.45659 -105.68558 39.19497,
   -11.73248 -99.87346 39.27067,
   -29.10015 -104.95075 39.20678,
   -28.66635 -104.06569 39.22314,
   -12.37778 -98.90154 39.25918,
   -28.26332 -103.25215 39.22760,
   -12.77257 -98.34892 39.16273,
   -27.83986 -102.41719 39.24627,
   -27.38897 -101.57731 39.14259,
   -13.35708 -97.44895 39.32923,
   -26.97789 -100.77855 39.26671,
   -13.96269 -96.57884 39.48656,
   -26.60940 -100.09181 39.27228,
   -14.56475 -95.94006 39.29574,
   -26.08550 -99.11904 39.40159,
   -25.57520 -98.28883 39.29223,
   -15.21093 -95.17096 39.50159,
   -25.06843 -97.48857 39.29549,
   -15.88982 -94.64359 39.32660,
   -24.52544 -96.67993 39.40324,
   -16.70563 -94.12706 39.18098,
   -23.91436 -95.95522 39.36040,
   -23.21030 -95.22461 39.40811,
   -21.91215 -94.25644 39.35148,
   -17.44797 -93.55480 39.53662,
   -22.57934 -94.65723 39.48400,
   -21.17947 -93.84030 39.37869,
   -19.65098 -93.37739 39.32119,
   -18.22620 -93.28105 39.56806,
   -20.47051 -93.47077 39.53912,
   -18.92131 -93.16567 39.63810,
   -9.52892 -118.24962 39.84182,
   -7.97066 -117.87889 39.84661,
   -6.43153 -117.40317 39.84578,
   -11.75910 -118.62172 39.83414,
   -10.30865 -118.39781 39.83703,
   -8.75115 -118.07853 39.85602,
   -7.19999 -117.65811 39.84915,
   -5.67952 -117.11548 39.84377,
   -4.27143 -116.40064 39.97924,
   -15.96514 -119.08703 39.82207,
   -14.36169 -118.92663 39.82717,
   -12.72061 -118.73997 39.84262,
   -11.11850 -118.53102 39.83577,
   -4.95264 -116.77781 39.86198,
   -3.56591 -115.79103 39.90125,
   -18.42439 -119.25679 39.81737,
   -16.73607 -119.15143 39.83191,
   -15.23112 -119.01733 39.83109,
   -13.53810 -118.83495 39.82955,
   -3.05714 -115.02511 39.89465,
   -20.91139 -119.31134 39.81221,
   -19.22331 -119.29080 39.77366,
   -17.73520 -119.22115 39.81771,
   -2.76374 -114.17978 40.09382,
   -21.66141 -119.31369 39.70453,
   -20.14419 -119.30646 39.81023,
   -24.29637 -119.19887 39.81167,
   -22.62313 -119.28401 39.80562,
   -2.96600 -113.29830 40.04010,
   -25.09484 -119.14404 39.67317,
   -23.56546 -119.23718 39.91426,
   -3.43363 -112.69491 39.79251,
   -26.00733 -119.03645 39.82031,
   -27.00042 -118.89908 39.78453,
   -4.00284 -111.85803 39.96881,
   -27.93483 -118.73282 39.92032,
   -4.73208 -111.14128 39.84457,
   -30.50466 -118.16544 39.82332,
   -28.84432 -118.55589 39.81699,
   -31.14486 -118.00121 39.82474,
   -29.86054 -118.32498 39.82138,
   -5.33671 -110.44095 40.03509,
   -32.11360 -117.72822 39.82654,
   -5.94342 -109.83402 39.81774,
   -33.07765 -117.41688 39.82954,
   -33.87998 -117.12246 39.83271,
   -6.43365 -109.12284 39.94881,
   -34.68545 -116.75290 39.83106,
   -7.14217 -107.97219 39.96256,
   -35.51273 -116.23251 39.84979,
   -7.48252 -107.37775 39.82807,
   -36.19396 -115.61660 39.88532,
   -36.63512 -114.96959 39.88697,
   -7.90411 -106.45849 40.02008,
   -36.81211 -114.43970 39.89611,
   -8.44877 -105.34802 40.00270,
   -36.78282 -113.47389 39.83911,
   -36.26344 -112.45955 39.91605,
   -8.86828 -104.44549 40.12051,
   -36.51005 -112.75470 39.92281,
   -35.74751 -111.96225 39.87796,
   -34.47947 -111.05487 39.90715,
   -35.11164 -111.47324 39.90378,
   -33.70560 -110.62458 39.92924,
   -9.36021 -103.45483 40.21934,
   -32.91501 -110.11396 39.91730,
   -31.66395 -109.03176 39.94877,
   -9.71724 -102.89782 39.95686,
   -32.13380 -109.47975 39.94410,
   -31.21373 -108.52296 39.95438,
   -30.68891 -107.81782 39.96982,
   -10.34571 -101.77129 40.04386,
   -30.30967 -107.20326 39.98092,
   -10.87251 -100.88279 40.08582,
   -29.72820 -106.16212 39.99169,
   -11.30838 -100.25436 39.92803,
   -29.33554 -105.36829 40.01300,
   -28.93041 -104.53068 39.93639,
   -11.88364 -99.30321 40.07257,
   -28.44940 -103.52454 40.03742,
   -12.50065 -98.36366 40.08576,
   -28.12470 -102.84588 40.04690,
   -12.91362 -97.79619 39.96960,
   -27.71847 -102.01339 40.11170,
   -27.28447 -101.16398 40.06748,
   -13.51774 -96.88495 40.12450,
   -26.85168 -100.31900 40.08930,
   -26.36752 -99.45996 39.90251,
   -14.10954 -96.04039 40.28730,
   -25.97678 -98.67452 40.09760,
   -14.65164 -95.45598 40.13657,
   -25.60756 -98.00606 40.10466,
   -15.37636 -94.62037 40.32866,
   -25.08258 -97.09114 40.30083,
   -16.05265 -94.10837 40.14175,
   -24.49892 -96.29554 40.23910,
   -16.92590 -93.55356 40.04929,
   -23.88916 -95.54112 40.29404,
   -22.69365 -94.46773 40.15923,
   -23.19727 -94.90122 40.14632,
   -22.09740 -94.07180 40.05247,
   -20.55779 -93.19660 40.20086,
   -19.00718 -92.86697 40.23766,
   -17.61934 -93.07780 40.30730,
   -21.28680 -93.49564 40.24223,
   -19.78988 -92.97545 40.20878,
   -18.29669 -92.83556 40.37906,
   -8.74093 -118.10563 40.65551,
   -7.18649 -117.71609 40.65676,
   -5.65517 -117.21362 40.65930,
   -12.74093 -118.72007 40.64227,
   -11.13588 -118.52700 40.65983,
   -9.52353 -118.26500 40.65463,
   -7.96312 -117.92463 40.66214,
   -6.40649 -117.48118 40.66783,
   -4.90675 -116.89284 40.65424,
   -3.59948 -116.07866 40.68020,
   -14.97792 -118.95676 40.63609,
   -13.48182 -118.80179 40.65761,
   -12.01596 -118.63611 40.64577,
   -10.32187 -118.40429 40.64879,
   -4.20721 -116.51571 40.68111,
   -2.95427 -115.47715 40.80397,
   -17.53589 -119.16568 40.47785,
   -16.00110 -119.04785 40.65907,
   -14.35956 -118.89501 40.63797,
   -2.50777 -114.61533 40.79984,
   -20.10614 -119.23974 40.62592,
   -18.47718 -119.20216 40.61500,
   -16.79453 -119.11096 40.63010,
   -2.32446 -113.95585 40.98828,
   -20.90336 -119.24255 40.63793,
   -19.48744 -119.23073 40.62733,
   -2.54180 -113.52401 40.72719,
   -23.33453 -119.18679 40.62393,
   -21.83956 -119.23222 40.61374,
   -24.30433 -119.13143 40.63305,
   -22.62747 -119.21334 40.62459,
   -2.91944 -112.69803 40.77036,
   -26.92038 -118.84945 40.62510,
   -25.19379 -119.06294 40.59873,
   -3.51437 -112.08293 40.58791,
   -27.69013 -118.72620 40.62513,
   -26.23280 -118.94489 40.62414,
   -28.57008 -118.56460 40.60968,
   -4.20325 -111.30547 40.72306,
   -29.51104 -118.36767 40.66097,
   -4.90941 -110.66572 40.64223,
   -30.52514 -118.13882 40.63552,
   -31.46121 -117.91150 40.64009,
   -5.54197 -109.90162 40.92568,
   -32.42671 -117.65218 40.65070,
   -6.09966 -109.33349 40.67667,
   -33.39805 -117.33851 40.64950,
   -34.26243 -116.99917 40.63879,
   -6.59738 -108.55072 40.83885,
   -35.11257 -116.56227 40.66761,
   -35.88713 -116.00339 40.64925,
   -7.25284 -107.44674 40.80050,
   -7.58155 -106.95762 40.42511,
   -36.53793 -115.27976 40.72271,
   -7.67259 -106.55700 40.99270,
   -36.82776 -114.73704 40.70134,
   -8.00024 -105.91727 40.85496,
   -36.91726 -114.09930 40.52617,
   -8.51318 -104.86407 40.85820,
   -36.76145 -113.12623 40.72318,
   -36.29323 -112.40118 40.71957,
   -35.17389 -111.47571 40.73175,
   -8.96131 -103.94437 40.90246,
   -35.76284 -111.90232 40.71530,
   -34.41583 -111.04881 40.71449,
   -33.13247 -110.21173 40.74183,
   -33.68732 -110.58152 40.73324,
   -32.37350 -109.64294 40.70284,
   -9.55308 -102.83865 40.85066,
   -31.60991 -108.93619 40.75359,
   -9.91804 -102.22486 40.72481,
   -31.04816 -108.28143 40.76273,
   -30.46701 -107.44157 40.78983,
   -10.46325 -101.24091 40.83815,
   -29.98194 -106.60327 40.72409,
   -29.56834 -105.78918 40.81343,
   -10.97709 -100.34782 40.95939,
   -11.44075 -99.71539 40.71211,
   -29.25043 -105.11021 40.82388,
   -28.79233 -104.14097 40.82345,
   -12.01935 -98.74957 40.87434,
   -28.38658 -103.26931 40.85826,
   -28.00048 -102.45162 40.85266,
   -12.62299 -97.82371 40.90811,
   -27.58138 -101.57569 40.87485,
   -13.05350 -97.24551 40.77172,
   -27.22780 -100.84272 40.88513,
   -13.65711 -96.33892 40.93284,
   -26.75606 -99.88622 40.91790,
   -26.33479 -99.05595 40.90256,
   -14.25277 -95.49536 41.09071,
   -25.90031 -98.23236 40.89331,
   -14.79747 -94.92110 40.91698,
   -25.41411 -97.41422 40.79396,
   -24.94488 -96.61457 40.95323,
   -15.52412 -94.08154 41.12026,
   -24.06303 -95.46337 40.96240,
   -16.19503 -93.56197 40.97170,
   -24.47067 -95.94883 40.96889,
   -23.50500 -94.91589 40.84763,
   -17.00408 -93.07699 40.84646,
   -22.81348 -94.26764 40.87431,
   -22.11450 -93.68878 40.95230,
   -20.70650 -92.93347 40.88745,
   -18.86654 -92.54586 40.86687,
   -17.82739 -92.52372 41.22869,
   -21.41834 -93.15591 41.16313,
   -19.87497 -92.57037 41.06748,
   -18.35662 -92.36152 41.26612,
   -9.52785 -118.28027 41.46202,
   -7.95364 -117.96570 41.46711,
   -6.39950 -117.55653 41.46660,
   -4.88605 -117.02146 41.47794,
   -11.73954 -118.59203 41.45532,
   -10.28523 -118.40080 41.45453,
   -8.73601 -118.13430 41.47847,
   -7.17965 -117.77754 41.47975,
   -5.63084 -117.31050 41.47589,
   -4.16279 -116.67457 41.49315,
   -2.78617 -115.62192 41.49355,
   -15.99641 -119.00814 41.44360,
   -14.30876 -118.86065 41.43581,
   -12.78224 -118.70354 41.49202,
   -11.13256 -118.51992 41.45678,
   -3.31472 -116.07051 41.31859,
   -2.40351 -115.10285 41.53303,
   -16.83776 -119.06895 41.44668,
   -15.16814 -118.93894 41.43976,
   -13.56242 -118.78449 41.45091,
   -1.98804 -114.35447 41.82864,
   -19.21413 -119.17023 41.32568,
   -17.66930 -119.11258 41.43921,
   -21.80863 -119.16415 41.43610,
   -20.14313 -119.17254 41.45962,
   -18.46729 -119.14452 41.43965,
   -2.06340 -113.53680 41.64051,
   -22.63576 -119.14773 41.40922,
   -21.12519 -119.17300 41.43616,
   -2.45674 -112.96446 41.36449,
   -25.06401 -119.00901 41.43186,
   -23.59487 -119.10249 41.49693,
   -2.46159 -112.49571 41.93546,
   -25.95192 -118.91973 41.40227,
   -24.34126 -119.06482 41.43330,
   -3.02065 -112.06758 41.49479,
   -26.93719 -118.78849 41.44008,
   -3.66373 -111.54411 41.38378,
   -27.96573 -118.62242 41.41288,
   -28.81144 -118.46765 41.52371,
   -4.28674 -110.87597 41.70400,
   -31.42959 -117.91134 41.44567,
   -29.83997 -118.26686 41.44285,
   -5.04524 -110.22326 41.55743,
   -32.10371 -117.74116 41.44682,
   -30.78052 -118.06473 41.44473,
   -33.07299 -117.45860 41.44988,
   -5.73332 -109.41602 41.74158,
   -33.89644 -117.17854 41.45298,
   -6.21689 -108.86635 41.56933,
   -34.71744 -116.82343 41.45161,
   -6.81425 -107.91067 41.64749,
   -35.53380 -116.34548 41.42905,
   -36.24899 -115.75410 41.46372,
   -7.38044 -106.90152 41.61383,
   -36.73669 -115.13435 41.56245,
   -7.80071 -105.98095 41.80677,
   -36.98822 -114.38721 41.51001,
   -8.11251 -105.39875 41.55908,
   -36.95147 -113.46783 41.52928,
   -8.61198 -104.33779 41.65778,
   -36.64552 -112.74310 41.54148,
   -35.77925 -111.86077 41.51853,
   -34.42334 -111.02206 41.53246,
   -36.33269 -112.36371 41.53348,
   -35.03233 -111.38414 41.65602,
   -33.76160 -110.60630 41.50247,
   -9.12254 -103.29529 41.73560,
   -32.93498 -110.06106 41.53911,
   -31.67845 -108.98524 41.57101,
   -32.17084 -109.45338 41.56589,
   -31.24655 -108.50183 41.57618,
   -9.67354 -102.27706 41.67789,
   -30.73625 -107.82328 41.59038,
   -10.05730 -101.62802 41.57401,
   -10.14467 -101.25889 42.09742,
   -30.35851 -107.21429 41.60136,
   -10.50654 -100.79505 41.72303,
   -29.82104 -106.24342 41.60167,
   -29.39570 -105.37499 41.63044,
   -11.07878 -99.84846 41.75408,
   -29.02752 -104.57381 41.60296,
   -11.54471 -99.29431 41.32617,
   -28.62274 -103.67965 41.65539,
   -11.64577 -98.87873 41.92751,
   -12.11849 -98.24466 41.67607,
   -28.24815 -102.83315 41.80878,
   -27.84157 -101.96718 41.66668,
   -12.64540 -97.39772 41.79946,
   -27.44524 -101.10358 41.71848,
   -13.19770 -96.68148 41.59423,
   -27.05128 -100.30210 41.54908,
   -13.29783 -96.29569 42.15859,
   -13.79167 -95.78899 41.75614,
   -26.66647 -99.45052 41.71106,
   -26.27472 -98.60364 41.83941,
   -14.39194 -94.94329 41.89632,
   -25.80879 -97.75015 41.69454,
   -14.96722 -94.32803 41.73862,
   -25.37061 -96.94054 41.78845,
   -24.80124 -96.12444 41.63060,
   -15.66690 -93.52331 41.93283,
   -24.25292 -95.39966 41.65253,
   -16.34894 -93.00543 41.78782,
   -23.55559 -94.57251 41.79672,
   -17.10418 -92.58403 41.65062,
   -22.85286 -93.93728 41.72256,
   -21.49479 -92.92221 41.80562,
   -22.12444 -93.28395 41.92467,
   -20.77000 -92.56446 41.75308,
   -19.18003 -92.11719 41.75952,
   -18.00374 -92.05004 42.04001,
   -20.04546 -92.15886 42.00625,
   -18.49427 -91.91991 42.11346,
   -8.73204 -118.15940 42.27548,
   -7.16337 -117.82944 42.27754,
   -5.60892 -117.41945 42.47464,
   -4.12774 -116.83141 42.49103,
   -12.76217 -118.67948 42.26345,
   -11.07119 -118.50541 42.26992,
   -9.56172 -118.30075 42.30937,
   -7.94442 -118.00815 42.28806,
   -6.39741 -117.61959 42.17455,
   -4.83628 -117.10140 42.16552,
   -3.42762 -116.39495 42.25167,
   -15.19844 -118.90788 42.25709,
   -13.59581 -118.76289 42.25640,
   -11.92363 -118.59243 42.25800,
   -10.33131 -118.41061 42.26939,
   -2.63135 -115.77269 42.22768,
   -17.65477 -119.06393 42.25099,
   -15.96077 -118.96691 42.27038,
   -14.49240 -118.84314 42.41397,
   -2.04378 -114.99547 42.21505,
   -18.47091 -119.09404 42.21550,
   -16.93634 -119.03019 42.25168,
   -1.69692 -114.03606 42.34125,
   -20.91991 -119.11686 42.12746,
   -19.37470 -119.10627 42.23598,
   -1.62234 -113.55010 42.57691,
   -23.52054 -119.04905 42.24620,
   -21.87180 -119.09899 42.23239,
   -20.15651 -119.11154 42.24911,
   -1.95353 -112.95423 42.39268,
   -24.33453 -119.00381 42.26491,
   -22.84789 -119.07522 42.24732,
   -25.22955 -118.93283 42.23170,
   -2.52265 -112.05355 42.51950,
   -27.84328 -118.59137 42.24852,
   -26.17902 -118.82571 42.35764,
   -3.18041 -111.52887 42.34453,
   -28.53937 -118.47502 42.24980,
   -27.16019 -118.69826 42.24812,
   -3.92864 -110.95096 42.25267,
   -29.52745 -118.29672 42.20075,
   -30.45833 -118.11354 42.26558,
   -4.62988 -110.28566 42.47961,
   -31.43539 -117.90863 42.25845,
   -5.28492 -109.71289 42.37928,
   -32.42919 -117.67412 42.26678,
   -5.88031 -109.05015 42.36231,
   -33.41414 -117.38463 42.27135,
   -34.27387 -117.06972 42.25214,
   -6.34404 -108.40010 42.40724,
   -35.18986 -116.61372 42.26855,
   -36.06834 -115.98339 42.27341,
   -6.98562 -107.34101 42.41172,
   -36.57540 -115.48465 42.29040,
   -7.49123 -106.36461 42.45117,
   -36.95496 -114.80969 42.33194,
   -7.99757 -105.33331 42.44141,
   -37.08183 -113.97516 42.32191,
   -8.31490 -104.69458 42.30644,
   -36.87452 -113.03772 42.35865,
   -8.40574 -104.28675 42.88441,
   -36.40092 -112.37164 42.34826,
   -35.29941 -111.47148 42.33634,
   -8.71527 -103.79591 42.49650,
   -35.81531 -111.81837 42.33540,
   -34.42898 -110.97680 42.33714,
   -32.98413 -110.07356 42.36627,
   -33.56910 -110.47288 42.35774,
   -32.36882 -109.58150 42.38812,
   -9.25797 -102.73064 42.48328,
   -31.68606 -108.95732 42.38201,
   -31.07171 -108.25052 42.38321,
   -9.79315 -101.72378 42.49871,
   -30.52235 -107.46299 42.40919,
   -30.05733 -106.65757 42.42019,
   -10.24557 -100.84457 42.69275,
   -29.61855 -105.79715 42.43392,
   -10.61433 -100.27026 42.55484,
   -29.32732 -105.15404 42.44328,
   -11.21375 -99.28747 42.56844,
   -28.83953 -104.08574 42.45899,
   -28.46195 -103.22619 42.48993,
   -11.78328 -98.32432 42.73162,
   -28.02010 -102.23252 42.48687,
   -12.18873 -97.74712 42.58217,
   -27.72414 -101.55342 42.49621,
   -12.79653 -96.82453 42.60421,
   -27.34844 -100.70009 42.55747,
   -26.96854 -99.86192 42.51980,
   -13.40579 -95.87796 42.76911,
   -26.53473 -98.95967 42.35517,
   -13.97031 -95.18742 42.53734,
   -26.18339 -98.15925 42.53831,
   -14.53136 -94.38084 42.71367,
   -25.80055 -97.35209 42.67204,
   -15.10394 -93.76262 42.55275,
   -25.31387 -96.51220 42.61631,
   -24.80362 -95.72611 42.63870,
   -15.79996 -92.98470 42.71782,
   -24.19578 -94.96358 42.57805,
   -16.47243 -92.47759 42.60840,
   -23.53543 -94.18872 42.71734,
   -22.29288 -93.13498 42.59647,
   -17.41243 -92.01582 42.47676,
   -22.83782 -93.57465 42.58461,
   -21.62783 -92.70403 42.50786,
   -20.12790 -91.90246 42.61797,
   -18.58284 -91.63274 42.70051,
   -20.87669 -92.19960 42.62194,
   -19.34023 -91.69919 42.65931,
   -18.14514 -91.68291 42.69971,
   -9.53025 -118.30591 43.08218,
   -7.78098 -118.01293 43.08720,
   -6.38227 -117.70540 43.07315,
   -4.82649 -117.21931 43.07583,
   -3.34767 -116.52806 43.09709,
   -11.95979 -118.58416 43.07592,
   -10.34198 -118.41374 43.06962,
   -8.72091 -118.18256 43.10645,
   -7.15453 -117.87085 42.86114,
   -5.59621 -117.47967 43.09242,
   -4.06892 -116.94063 43.10929,
   -2.70715 -116.12285 43.23076,
   -14.21998 -118.79735 43.07053,
   -12.76868 -118.66362 43.07520,
   -11.31859 -118.52135 43.07739,
   -1.99311 -115.41276 43.11301,
   -16.80271 -118.98939 42.92822,
   -15.23740 -118.88111 43.09785,
   -13.58542 -118.74004 43.07217,
   -1.51591 -114.62239 43.09830,
   -19.34549 -119.05476 43.06191,
   -17.71828 -119.02442 43.03892,
   -16.02754 -118.93926 43.06577,
   -1.27402 -113.78001 43.29964,
   -20.16623 -119.06060 43.02867,
   -18.75724 -119.04880 43.06231,
   -22.61313 -119.02954 42.95342,
   -21.07737 -119.05285 43.01933,
   -1.45335 -112.96067 43.39009,
   -25.23497 -118.88031 43.05508,
   -23.54858 -118.99226 43.05654,
   -21.86129 -119.04070 43.05980,
   -1.97829 -112.31828 43.17935,
   -25.94456 -118.80783 43.05735,
   -24.50040 -118.93312 43.19764,
   -26.89238 -118.69070 43.01952,
   -2.65901 -111.64427 43.14682,
   -27.86932 -118.54457 43.06031,
   -3.41030 -111.03246 43.16841,
   -28.87099 -118.38415 43.01052,
   -4.20003 -110.46894 43.02662,
   -31.43747 -117.90524 43.06609,
   -29.76613 -118.22816 43.21171,
   -32.09053 -117.76174 43.06708,
   -30.76784 -118.04318 43.06532,
   -4.88400 -109.77970 43.39813,
   -33.12632 -117.49128 43.25017,
   -5.49993 -109.24788 43.18333,
   -33.82736 -117.28794 43.22023,
   -5.98156 -108.79274 42.78962,
   -34.75431 -116.89706 43.07210,
   -6.08393 -108.50900 43.23949,
   -6.52177 -107.84892 43.22981,
   -35.56219 -116.45043 42.96862,
   -36.32684 -115.84938 43.09467,
   -7.12195 -106.81073 43.19539,
   -36.86050 -115.18077 43.26535,
   -7.55626 -105.90877 43.29929,
   -37.12120 -114.46070 43.29103,
   -37.08994 -113.59527 43.01685,
   -8.10262 -104.79143 43.26011,
   -36.78854 -112.78495 43.28488,
   -35.88036 -111.83200 43.12191,
   -34.45469 -110.96678 43.15463,
   -8.50737 -103.86047 43.49312,
   -36.38763 -112.27328 43.15160,
   -35.15289 -111.39419 43.13635,
   -33.76381 -110.52899 43.17969,
   -8.83189 -103.24363 43.31641,
   -32.98559 -110.03766 43.17168,
   -32.23728 -109.45386 43.26778,
   -31.28469 -108.48835 43.19872,
   -9.40816 -102.13851 43.27074,
   -31.69245 -108.93931 43.19338,
   -30.78135 -107.82853 43.21117,
   -9.88997 -101.21289 43.36195,
   -30.38710 -107.20156 43.22226,
   -29.86418 -106.25653 43.23161,
   -10.37383 -100.33534 43.43418,
   -29.44258 -105.38649 43.25237,
   -10.76305 -99.70048 43.37395,
   -29.04150 -104.50117 43.12750,
   -11.36215 -98.72591 43.37819,
   -28.69141 -103.68217 43.27610,
   -28.34113 -102.85598 43.35279,
   -11.92452 -97.78920 43.51626,
   -27.96544 -101.98235 43.30604,
   -12.31346 -97.21751 43.40931,
   -27.57808 -101.09360 43.20265,
   -12.96346 -96.24459 43.40974,
   -27.23206 -100.26853 43.32552,
   -26.86127 -99.40293 43.36912,
   -13.53745 -95.37116 43.51418,
   -26.49043 -98.56097 43.34539,
   -14.06509 -94.68313 43.36280,
   -26.10007 -97.71908 43.31709,
   -25.68769 -96.88573 43.37546,
   -14.67209 -93.83088 43.51797,
   -15.26418 -93.23107 43.24892,
   -25.22140 -96.02825 43.56579,
   -24.77818 -95.36828 43.52752,
   -15.88820 -92.47573 43.56382,
   -24.20571 -94.63981 43.53098,
   -23.10056 -93.57481 43.26116,
   -16.57943 -92.00111 43.39607,
   -23.68135 -94.10369 43.40384,
   -22.45187 -92.99345 43.29994,
   -17.76011 -91.48597 43.32449,
   -21.67426 -92.35879 43.44343,
   -20.28921 -91.65696 43.33459,
   -18.51667 -91.34664 43.36493,
   -20.97969 -91.87508 43.59149,
   -19.51957 -91.34733 43.51499,
   -17.95548 -91.17243 43.94843,
   -8.72656 -118.20384 43.89538,
   -7.13747 -117.93072 43.89303,
   -5.58852 -117.55059 43.89699,
   -4.09297 -117.01749 43.92704,
   -11.04416 -118.49375 43.78780,
   -9.57966 -118.32678 43.88497,
   -8.04491 -118.08844 43.76776,
   -6.35739 -117.75586 43.89999,
   -4.82345 -117.30370 43.91271,
   -3.27389 -116.61117 43.81129,
   -2.03291 -115.76002 44.07690,
   -15.22752 -118.85952 43.87920,
   -13.53507 -118.72240 43.88899,
   -11.94043 -118.57689 43.87556,
   -10.34171 -118.41899 43.88990,
   -2.60278 -116.18466 43.90860,
   -1.41969 -115.00963 43.96782,
   -17.69419 -118.99004 43.87441,
   -16.06373 -118.91781 43.88107,
   -14.37008 -118.79245 43.86362,
   -12.78331 -118.65399 43.88469,
   -1.04444 -114.28439 44.06149,
   -18.45908 -119.00861 43.85581,
   -16.88656 -118.96011 43.88415,
   -0.91176 -113.58005 44.23040,
   -21.04669 -119.00784 43.87247,
   -19.42494 -119.01705 43.84355,
   -1.11998 -113.15351 43.93810,
   -21.86720 -118.99837 43.84998,
   -20.41527 -119.01402 43.87304,
   -24.31386 -118.90759 43.86814,
   -22.78318 -118.97484 43.88316,
   -1.46074 -112.39363 44.11631,
   -25.24700 -118.83700 43.87700,
   -23.56961 -118.94647 43.86978,
   -2.12201 -111.77956 43.98279,
   -26.22625 -118.73324 43.84457,
   -2.84120 -111.28929 43.78332,
   -28.55136 -118.40454 43.87321,
   -27.12415 -118.61488 43.97266,
   -29.49073 -118.25356 43.87447,
   -27.89868 -118.50436 43.87234,
   -3.63349 -110.61756 44.03677,
   -30.42751 -118.09571 43.89343,
   -4.35402 -110.09161 43.99574,
   -31.44054 -117.91112 43.87702,
   -5.06381 -109.46530 44.00309,
   -32.43779 -117.70360 43.88733,
   -33.42934 -117.43849 43.88206,
   -5.68763 -108.78021 44.04832,
   -34.25290 -117.16513 43.87049,
   -35.19146 -116.73136 43.88321,
   -6.31154 -107.89493 44.20762,
   -35.96943 -116.23781 43.89187,
   -6.69627 -107.32913 43.95218,
   -36.63565 -115.59234 43.90926,
   -7.22019 -106.32145 44.08389,
   -37.04261 -114.89184 43.95278,
   -7.72774 -105.28637 44.10755,
   -37.18501 -113.83623 43.90948,
   -36.97462 -113.02300 43.95361,
   -8.22695 -104.24940 44.08410,
   -36.45325 -112.30180 43.95424,
   -35.14964 -111.35772 43.96206,
   -35.74569 -111.73568 44.09449,
   -34.45848 -110.94070 43.96382,
   -33.00501 -110.03200 43.98787,
   -8.64635 -103.30810 44.28611,
   -33.62309 -110.45461 43.97916,
   -32.44755 -109.59698 43.99513,
   -8.97714 -102.70182 44.02710,
   -31.69860 -108.91417 44.00549,
   -31.08813 -108.21855 44.00740,
   -9.47895 -101.68965 44.16128,
   -30.52818 -107.42438 44.01909,
   -30.05688 -106.61719 43.90944,
   -10.02036 -100.69235 44.17604,
   -29.65219 -105.81311 44.05432,
   -10.54016 -99.74556 44.31061,
   -29.26424 -104.97038 44.08020,
   -10.92079 -99.17915 44.08810,
   -28.88957 -104.11060 44.08034,
   -28.54112 -103.28163 44.09161,
   -11.53383 -98.15433 44.19962,
   -28.17559 -102.40617 44.10578,
   -12.08635 -97.24084 44.33570,
   -27.79492 -101.49801 44.05774,
   -12.49095 -96.67657 44.12387,
   -27.46554 -100.69331 44.13094,
   -27.13158 -99.87898 44.15939,
   -13.12651 -95.69590 44.21261,
   -26.75583 -98.98002 44.15594,
   -13.70909 -94.78428 44.39927,
   -26.40810 -98.14187 44.26977,
   -14.23112 -94.13022 44.14402,
   -26.00642 -97.28301 44.18052,
   -25.54529 -96.42240 44.04765,
   -14.82697 -93.29722 44.31391,
   -25.05993 -95.58455 44.22940,
   -15.38773 -92.69988 44.11711,
   -24.49843 -94.80616 44.23162,
   -23.81999 -94.04818 44.07343,
   -16.11693 -91.96214 44.30523,
   -23.12102 -93.28759 44.25177,
   -16.84889 -91.50018 44.20878,
   -22.43472 -92.67686 44.21923,
   -18.00073 -91.02614 44.35711,
   -21.62714 -92.02571 44.40132,
   -20.29521 -91.35014 44.26065,
   -18.71368 -91.00275 44.24997,
   -21.03027 -91.68536 44.29085,
   -19.58573 -91.02207 44.55362,
   -18.13311 -90.86137 44.78399,
   -4.08174 -117.09635 44.74110,
   -9.53471 -118.33537 44.70209,
   -7.88141 -118.10647 44.69367,
   -6.34559 -117.80255 44.70000,
   -4.81687 -117.37348 44.72591,
   -3.38897 -116.77798 44.74091,
   -11.97726 -118.57960 44.69664,
   -10.36777 -118.43129 44.69032,
   -8.70835 -118.22532 44.69316,
   -7.13430 -117.97165 44.70875,
   -5.57079 -117.60529 44.71654,
   -2.56843 -116.31768 44.73294,
   -1.30696 -115.20763 44.76305,
   -14.42367 -118.78853 44.69160,
   -12.75454 -118.64891 44.69797,
   -11.26584 -118.51556 44.67998,
   -1.73854 -115.67194 44.73219,
   -0.91730 -114.65470 44.94487,
   -16.87552 -118.94377 44.68617,
   -15.23066 -118.84956 44.69029,
   -13.76589 -118.73552 44.69301,
   -0.70468 -114.01498 44.94147,
   -17.70164 -118.97100 44.68631,
   -16.24352 -118.91409 44.68764,
   -20.13498 -118.98859 44.67647,
   -18.65706 -118.98603 44.71866,
   -0.76571 -113.24544 44.87436,
   -22.75445 -118.94713 44.68254,
   -21.09054 -118.97950 44.67972,
   -19.39287 -118.98946 44.68515,
   -1.08151 -112.72528 44.48705,
   -23.58501 -118.91742 44.66479,
   -22.07344 -118.96447 44.68342,
   -1.12219 -112.46552 44.86736,
   -26.16792 -118.71210 44.68151,
   -24.47472 -118.86937 44.67794,
   -1.61754 -111.93498 44.84878,
   -26.90132 -118.62258 44.68259,
   -25.46016 -118.78766 44.67995,
   -2.38178 -111.29961 44.80961,
   -27.84269 -118.49182 44.69170,
   -3.14320 -110.78620 44.76154,
   -28.81429 -118.34718 44.68390,
   -29.75553 -118.20703 44.66432,
   -3.78628 -110.34356 44.85335,
   -32.09019 -117.79032 44.68717,
   -30.72820 -118.04950 44.68540,
   -4.63996 -109.65431 44.83034,
   -33.13479 -117.53543 44.69238,
   -31.44896 -117.91583 44.68616,
   -5.27741 -109.07266 44.74772,
   -33.82917 -117.35081 44.68440,
   -34.79312 -116.97041 44.69274,
   -5.83773 -108.38980 44.83096,
   -35.49471 -116.63999 44.69353,
   -6.58240 -107.29910 44.85745,
   -36.33601 -115.99314 44.71356,
   -6.95761 -106.62789 44.81571,
   -36.89252 -115.31305 44.72734,
   -7.36166 -105.79751 44.89858,
   -37.18488 -114.53730 44.74455,
   -7.90161 -104.68946 44.90344,
   -37.17149 -113.51706 44.75596,
   -36.84933 -112.73840 44.77779,
   -36.00887 -111.85156 44.76918,
   -34.47581 -110.92289 44.77790,
   -8.36215 -103.71285 44.92559,
   -36.42994 -112.18999 44.77044,
   -35.18136 -111.33698 44.76922,
   -33.79097 -110.50328 44.64568,
   -33.02213 -110.01796 44.80073,
   -8.86145 -102.68168 44.93371,
   -32.27739 -109.44307 44.80695,
   -31.28184 -108.44015 44.82213,
   -9.21063 -101.98846 44.87535,
   -31.70073 -108.89897 44.81583,
   -30.81899 -107.83933 44.83238,
   -9.63090 -101.15864 44.96748,
   -30.33720 -107.09363 44.85587,
   -29.86045 -106.23311 44.85904,
   -10.18996 -100.14691 44.97744,
   -29.43000 -105.34491 44.86987,
   -28.97175 -104.32663 44.88680,
   -10.78913 -99.11851 44.98246,
   -11.16228 -98.49751 45.00897,
   -28.71945 -103.70144 44.89622,
   -28.36602 -102.84506 44.89915,
   -11.71859 -97.60713 45.00395,
   -27.98236 -101.91110 44.90764,
   -27.66841 -101.12970 44.93566,
   -12.34163 -96.63172 45.01567,
   -12.75525 -95.99885 44.98235,
   -27.39790 -100.44228 44.94619,
   -26.97763 -99.41327 44.95977,
   -13.31066 -95.14257 45.05068,
   -26.57273 -98.43663 44.94539,
   -13.84995 -94.33693 45.08526,
   -26.27054 -97.70501 44.98931,
   -14.28344 -93.70741 45.05114,
   -25.93206 -96.95948 44.98679,
   -25.45873 -96.06482 45.02689,
   -14.97984 -92.82404 45.07752,
   -24.95492 -95.25596 45.06961,
   -15.58879 -92.15620 45.03725,
   -24.35069 -94.45191 45.05579,
   -23.73070 -93.72989 45.04801,
   -16.27938 -91.53703 45.14948,
   -23.05651 -93.03008 45.07170,
   -17.15029 -91.05666 45.15181,
   -22.33931 -92.39315 45.07979,
   -21.17987 -91.58055 45.05288,
   -19.63948 -90.89470 45.12758,
   -18.00099 -90.78930 45.17568,
   -21.76020 -91.95296 45.10216,
   -20.38425 -91.14709 45.11947,
   -18.91076 -90.76467 45.16205,
   -4.79647 -117.42386 45.53164,
   -8.61748 -118.24891 45.51427,
   -7.13502 -118.00851 45.51904,
   -5.52869 -117.64391 45.55818,
   -4.04833 -117.15249 45.54577,
   -2.54449 -116.40331 45.53092,
   -11.06586 -118.51532 45.63342,
   -9.59275 -118.36432 45.51986,
   -7.92006 -118.14473 45.51654,
   -6.34045 -117.84416 45.52033,
   -3.14054 -116.74999 45.53505,
   -1.87585 -115.91367 45.52234,
   -13.53852 -118.72092 45.50922,
   -11.96284 -118.58743 45.50225,
   -10.34493 -118.44254 45.50935,
   -1.17467 -115.25847 45.50339,
   -16.07523 -118.90265 45.48356,
   -14.39330 -118.78915 45.50813,
   -12.79106 -118.65746 45.50409,
   -0.67489 -114.51207 45.62622,
   -18.39989 -118.97746 45.49406,
   -16.89245 -118.94076 45.49244,
   -15.23850 -118.85031 45.49890,
   -0.47739 -113.59875 45.71911,
   -21.07003 -118.96581 45.49206,
   -19.39675 -118.98063 45.49397,
   -17.71247 -118.96579 45.49475,
   -21.86196 -118.95377 45.48137,
   -20.36757 -118.97482 45.49264,
   -0.71870 -112.75146 45.68315,
   -24.33489 -118.86287 45.48896,
   -22.81953 -118.93108 45.49181,
   -1.20517 -112.07256 45.69343,
   -25.21056 -118.79695 45.48226,
   -23.59096 -118.90210 45.48987,
   -26.17140 -118.69864 45.49407,
   -1.91838 -111.45036 45.60313,
   -28.80339 -118.34186 45.49301,
   -27.10620 -118.58302 45.49529,
   -2.65342 -110.92590 45.65353,
   -29.52383 -118.23639 45.49366,
   -28.08780 -118.44744 45.49233,
   -3.44879 -110.39472 45.65019,
   -30.41137 -118.10392 45.48985,
   -4.20264 -109.85620 45.63421,
   -31.44055 -117.93467 45.49527,
   -32.45615 -117.73980 45.51023,
   -4.94753 -109.22477 45.58724,
   -33.44082 -117.49208 45.50140,
   -5.51782 -108.62378 45.59270,
   -34.25168 -117.23859 45.49418,
   -35.23758 -116.79579 45.50333,
   -6.16321 -107.75412 45.65480,
   -36.04135 -116.29024 45.52655,
   -36.68470 -115.67726 45.52644,
   -6.76913 -106.78230 45.67720,
   -7.09738 -106.17878 45.50826,
   -37.10401 -114.95416 45.54820,
   -7.52630 -105.25165 45.72539,
   -37.25704 -113.94915 45.54909,
   -37.02006 -112.95154 45.57813,
   -8.04390 -104.18191 45.70794,
   -36.53195 -112.29187 45.58614,
   -35.17246 -111.31804 45.58388,
   -35.84993 -111.76527 45.57028,
   -34.48654 -110.91456 45.58967,
   -8.52262 -103.17693 45.72473,
   -33.70445 -110.47667 45.57573,
   -32.49104 -109.59678 45.61531,
   -33.02252 -110.00597 45.60845,
   -31.75661 -108.93431 45.63346,
   -9.02709 -102.14558 45.73555,
   -31.11570 -108.21924 45.63417,
   -9.34804 -101.53978 45.56884,
   -30.55419 -107.44054 45.66340,
   -29.99120 -106.51089 45.66348,
   -9.80273 -100.63549 45.77806,
   -29.65583 -105.83693 45.67343,
   -10.32989 -99.68121 45.83904,
   -29.27396 -105.01159 45.59282,
   -28.88978 -104.13377 45.69899,
   -10.88959 -98.69473 45.97785,
   -28.53784 -103.28778 45.70210,
   -11.26428 -98.11742 45.81698,
   -28.18691 -102.42634 45.72443,
   -11.86955 -97.15757 45.79387,
   -27.83193 -101.54541 45.77967,
   -27.49981 -100.70836 45.74804,
   -12.48746 -96.19240 45.80439,
   -27.16396 -99.85864 45.73680,
   -12.83000 -95.63219 45.86112,
   -26.81716 -98.98403 45.77604,
   -13.46147 -94.68242 45.87197,
   -26.48435 -98.15645 45.72460,
   -26.11171 -97.29126 45.79315,
   -14.01717 -93.87082 45.85323,
   -25.59787 -96.26474 45.81995,
   -14.57039 -93.10563 45.87447,
   -25.26507 -95.65577 45.83301,
   -15.31368 -92.23676 45.88685,
   -24.84098 -95.00026 45.84293,
   -23.79226 -93.70814 45.85411,
   -15.80452 -91.72831 45.81856,
   -24.22457 -94.20313 45.84984,
   -23.26980 -93.16328 45.86027,
   -22.60851 -92.53513 45.86454,
   -16.39738 -91.24166 45.91703,
   -21.81679 -91.88408 45.88954,
   -20.41061 -91.04687 45.90148,
   -18.90455 -90.63574 45.93091,
   -17.39800 -90.78431 45.93342,
   -21.12171 -91.39191 45.90437,
   -19.67084 -90.78848 45.91041,
   -18.19390 -90.61738 45.97182,
   -4.04875 -117.19767 46.35083,
   -9.52990 -118.37380 46.32096,
   -7.92802 -118.17323 46.32250,
   -6.33926 -117.88044 46.32807,
   -4.78529 -117.46376 46.33973,
   -3.30767 -116.87267 46.39166,
   -11.97256 -118.60206 46.31518,
   -10.34658 -118.46051 46.32411,
   -8.75116 -118.27999 46.32119,
   -7.12444 -118.03713 46.32717,
   -5.55344 -117.69014 46.33360,
   -2.44608 -116.40523 46.28160,
   -1.31007 -115.53655 46.35213,
   -14.42011 -118.80255 46.30991,
   -12.74165 -118.66745 46.30853,
   -11.28012 -118.54325 46.31664,
   -1.81491 -115.96492 46.34314,
   -0.70898 -114.80418 46.38714,
   -16.77301 -118.94588 46.30540,
   -15.24660 -118.86194 46.30922,
   -13.78106 -118.75305 46.31125,
   -0.34580 -113.94595 46.45579,
   -19.38476 -118.98484 46.30231,
   -17.68671 -118.97271 46.30398,
   -16.05233 -118.91137 46.30669,
   -0.26161 -113.36033 46.65055,
   -20.16913 -118.98088 46.28612,
   -18.63413 -118.98326 46.17733,
   -0.43847 -113.02226 46.32584,
   -22.74851 -118.93380 46.29971,
   -21.11190 -118.96875 46.30102,
   -23.61813 -118.90059 46.29683,
   -22.06376 -118.95219 46.30023,
   -0.78624 -112.34846 46.49801,
   -26.16187 -118.69821 46.29949,
   -24.46779 -118.85420 46.31086,
   -1.46562 -111.65177 46.40273,
   -26.89715 -118.61076 46.30020,
   -25.37694 -118.77991 46.29867,
   -2.21429 -111.08388 46.42829,
   -27.81535 -118.48833 46.30519,
   -28.80301 -118.35000 46.30440,
   -2.99460 -110.57455 46.42664,
   -31.43713 -117.95217 46.30454,
   -29.73680 -118.22246 46.30793,
   -3.79333 -110.02498 46.46643,
   -32.13072 -117.82130 46.30595,
   -30.72509 -118.07461 46.30357,
   -4.52964 -109.47141 46.38786,
   -33.11586 -117.59422 46.31728,
   -5.15185 -108.88351 46.43623,
   -33.87518 -117.38978 46.34168,
   -35.00306 -116.91924 46.31305,
   -5.74865 -108.17708 46.44314,
   -35.67379 -116.58653 46.31567,
   -6.38548 -107.25011 46.46984,
   -36.41587 -116.01581 46.28454,
   -36.94726 -115.35650 46.34511,
   -6.94820 -106.27656 46.51471,
   -7.22529 -105.69335 46.52952,
   -37.26059 -114.43817 46.36248,
   -7.70046 -104.71927 46.52300,
   -37.22712 -113.52841 46.36973,
   -36.89519 -112.73802 46.38819,
   -35.84295 -111.74096 46.38997,
   -8.18050 -103.71987 46.50840,
   -36.38519 -112.17691 46.38810,
   -35.18701 -111.31229 46.39508,
   -33.84987 -110.51296 46.40725,
   -34.48879 -110.89989 46.39928,
   -33.05243 -110.01127 46.42636,
   -8.70115 -102.63659 46.55241,
   -32.30881 -109.44260 46.41814,
   -31.47718 -108.63156 46.43893,
   -9.21273 -101.60508 46.56347,
   -30.99618 -108.05417 46.44868,
   -9.52438 -100.98951 46.57029,
   -30.29930 -107.04499 46.48284,
   -29.87290 -106.28926 46.47896,
   -10.01619 -100.07666 46.59840,
   -29.44462 -105.43062 46.48643,
   -29.08713 -104.63332 46.44391,
   -10.58767 -99.07598 46.59367,
   -28.69579 -103.72780 46.51456,
   -11.03608 -98.31818 46.60964,
   -28.35902 -102.90472 46.45636,
   -11.47833 -97.59418 46.62976,
   -27.99870 -102.01786 46.53388,
   -27.56887 -100.95327 46.55630,
   -12.05401 -96.66990 46.67985,
   -27.31370 -100.29035 46.56643,
   -12.65405 -95.70366 46.83744,
   -26.97321 -99.42301 46.58830,
   -13.13608 -94.99976 46.65244,
   -26.61142 -98.51336 46.57910,
   -26.28296 -97.70769 46.60512,
   -13.74677 -94.09801 46.64819,
   -14.17328 -93.48698 46.50514,
   -25.93966 -96.92628 46.50046,
   -25.47650 -96.02699 46.63537,
   -14.82641 -92.61242 46.69699,
   -25.00765 -95.24918 46.62810,
   -24.40040 -94.41304 46.65283,
   -15.54929 -91.83602 46.66585,
   -23.76561 -93.64623 46.66665,
   -16.10897 -91.32947 46.72021,
   -23.16077 -92.99708 46.69680,
   -17.03409 -90.82973 46.62046,
   -22.39961 -92.30052 46.68234,
   -21.20841 -91.43141 46.70487,
   -19.67391 -90.72683 46.70932,
   -18.16960 -90.53026 46.74908,
   -21.84255 -91.86142 46.69373,
   -20.43501 -91.00546 46.72083,
   -18.89436 -90.56729 46.72267,
   -17.73878 -90.58721 46.75092,
   -4.78147 -117.49722 47.14878,
   -8.58886 -118.29246 47.13291,
   -7.12703 -118.06659 47.13634,
   -5.58141 -117.73324 47.15220,
   -4.04038 -117.23269 47.15744,
   -2.70595 -116.61045 47.15395,
   -11.08798 -118.55059 47.08528,
   -9.56798 -118.40190 47.08213,
   -7.91263 -118.19690 47.13511,
   -6.33043 -117.90902 47.13908,
   -3.28332 -116.89948 47.15662,
   -1.82500 -116.05809 47.13685,
   -15.23264 -118.87975 47.11767,
   -13.54264 -118.75346 47.09979,
   -11.95030 -118.62161 47.11931,
   -10.33910 -118.48113 47.12816,
   -1.05848 -115.43096 47.16436,
   -16.06038 -118.93009 47.12087,
   -14.38721 -118.81926 47.10948,
   -12.78516 -118.69125 47.12269,
   -0.46229 -114.62188 47.21207,
   -18.47304 -119.00212 47.10795,
   -16.89943 -118.96760 47.11039,
   -0.16348 -113.73102 47.28793,
   -21.06331 -118.98269 47.11019,
   -19.40909 -119.00194 47.11423,
   -17.70723 -118.99056 47.11355,
   -0.20061 -113.10833 47.29915,
   -21.86465 -118.96789 47.10950,
   -20.37236 -118.99327 47.11073,
   -0.45498 -112.60993 47.25298,
   -24.33842 -118.87071 47.10832,
   -22.77779 -118.94347 47.05189,
   -1.04576 -111.87615 47.21641,
   -25.19508 -118.80537 47.10444,
   -23.58581 -118.91206 47.10861,
   -26.17515 -118.70582 47.11342,
   -1.70485 -111.32615 47.32344,
   -28.79626 -118.36247 47.11128,
   -27.10370 -118.59339 47.11775,
   -2.54389 -110.76369 47.22863,
   -29.53095 -118.26015 47.11192,
   -28.10311 -118.46002 47.11064,
   -3.39088 -110.21831 47.13671,
   -30.42499 -118.13421 47.11216,
   -31.43550 -117.97779 47.11525,
   -4.07993 -109.72431 47.25151,
   -32.36653 -117.81466 47.11995,
   -4.80684 -109.11064 47.23737,
   -33.44621 -117.54294 47.11986,
   -5.33398 -108.56223 47.26466,
   -34.34400 -117.25269 47.11934,
   -35.27193 -116.84595 47.12424,
   -6.01873 -107.66869 47.25563,
   -36.12408 -116.29953 47.13976,
   -36.72182 -115.73911 47.14334,
   -6.59607 -106.74900 47.29949,
   -37.14804 -114.98889 47.15923,
   -7.07255 -105.83902 47.50040,
   -7.37795 -105.22659 47.34489,
   -37.30306 -114.01202 47.16382,
   -37.05798 -112.95292 47.19285,
   -7.88341 -104.18886 47.34446,
   -36.57491 -112.28318 47.20162,
   -35.18877 -111.29766 47.20435,
   -35.87444 -111.74202 47.19067,
   -34.50037 -110.89600 47.19815,
   -8.33550 -103.23414 47.40048,
   -33.72460 -110.46321 47.20097,
   -32.51233 -109.59221 47.23459,
   -33.03830 -109.99334 47.22794,
   -31.77885 -108.93776 47.25676,
   -8.88454 -102.12337 47.35336,
   -31.12679 -108.22889 47.25449,
   -30.55502 -107.45962 47.27890,
   -9.31975 -101.21638 47.54990,
   -30.06382 -106.67214 47.41169,
   -9.64774 -100.61171 47.38485,
   -29.63440 -105.86690 47.29196,
   -10.24841 -99.52854 47.36861,
   -29.28502 -105.13060 47.30334,
   -28.84739 -104.16213 47.32338,
   -10.80810 -98.55505 47.41114,
   -28.47000 -103.27167 47.31589,
   -11.18985 -97.95352 47.23131,
   -28.13994 -102.46316 47.34325,
   -11.76437 -96.99052 47.43829,
   -27.82423 -101.66140 47.22804,
   -27.44900 -100.73221 47.37286,
   -12.36333 -96.05018 47.44110,
   -27.09987 -99.85075 47.44924,
   -12.81012 -95.34818 47.45787,
   -26.77619 -99.01675 47.39645,
   -13.34728 -94.53862 47.42940,
   -26.42990 -98.15329 47.42384,
   -26.06892 -97.30104 47.42254,
   -13.95713 -93.64929 47.45239,
   -25.68345 -96.48330 47.44935,
   -14.31025 -93.10209 47.49690,
   -25.23514 -95.66327 47.44359,
   -24.40487 -94.44929 47.46393,
   -15.07343 -92.19667 47.51810,
   -24.84302 -95.04111 47.45388,
   -23.97209 -93.91511 47.47221,
   -15.72302 -91.54883 47.52002,
   -23.26600 -93.13939 47.60329,
   -22.63266 -92.52263 47.47631,
   -16.49799 -91.00797 47.49775,
   -21.85222 -91.86742 47.50287,
   -20.43979 -90.99836 47.51491,
   -18.90542 -90.53907 47.52716,
   -17.30522 -90.64781 47.53735,
   -21.14967 -91.36152 47.51259,
   -19.69335 -90.71622 47.52827,
   -18.16632 -90.49911 47.54729,
   -5.54429 -117.75024 47.95239,
   -4.03456 -117.26407 47.96676,
   -9.52461 -118.42060 47.93952,
   -7.91876 -118.22301 47.94075,
   -6.27449 -117.92497 48.00345,
   -4.77297 -117.52525 47.95723,
   -3.30970 -116.95678 47.96392,
   -11.96585 -118.64650 47.93380,
   -10.27417 -118.49707 47.93146,
   -8.77003 -118.33236 47.93401,
   -7.11711 -118.09037 47.94603,
   -2.45982 -116.53071 47.96775,
   -1.22047 -115.63069 47.97312,
   -14.22924 -118.83198 47.92891,
   -12.77357 -118.71487 47.93114,
   -11.32517 -118.59285 47.93516,
   -1.78793 -116.07922 47.96555,
   -0.57033 -114.92969 48.00183,
   -16.77384 -118.98744 47.92452,
   -15.26488 -118.90600 47.93011,
   -13.59750 -118.78214 47.93020,
   -0.13886 -114.11921 48.05406,
   -19.37594 -119.02479 47.92100,
   -17.69791 -119.01397 47.92293,
   -16.04552 -118.95322 47.92570,
   -0.03258 -113.42445 48.12134,
   -20.16744 -119.01847 47.89650,
   -18.69542 -119.02552 47.92164,
   -22.74389 -118.96399 47.91839,
   -21.11989 -119.00391 47.92191,
   -0.21452 -112.75782 48.08282,
   -23.50943 -118.93261 47.90186,
   -22.09026 -118.98348 47.91874,
   -0.65672 -112.12599 48.04365,
   -26.16001 -118.72221 47.91846,
   -24.46535 -118.87836 47.92484,
   -1.31950 -111.51951 48.00310,
   -26.90214 -118.63518 47.91895,
   -25.39791 -118.80094 47.91812,
   -2.09854 -110.96187 48.03399,
   -27.81606 -118.51631 47.92208,
   -28.80035 -118.38312 47.92564,
   -2.89448 -110.45793 48.02395,
   -31.42858 -118.00185 47.92294,
   -29.73759 -118.26038 47.92898,
   -3.66004 -109.94499 48.06425,
   -32.14483 -117.86862 47.92454,
   -30.72954 -118.11759 47.92192,
   -4.48305 -109.30612 47.97685,
   -33.10119 -117.65218 47.92268,
   -33.91540 -117.42726 47.92429,
   -5.10170 -108.68519 48.23180,
   -35.00737 -116.98159 47.93177,
   -5.55665 -108.17463 48.07827,
   -35.69740 -116.63904 47.93516,
   -6.23291 -107.20846 48.09096,
   -36.48169 -116.02769 47.95372,
   -36.96220 -115.44418 47.96023,
   -6.79988 -106.24531 48.12660,
   -37.29484 -114.47186 47.97957,
   -7.26328 -105.32346 48.33474,
   -7.56526 -104.71051 48.15702,
   -37.25991 -113.54263 47.98658,
   -36.92585 -112.73835 48.00358,
   -35.86230 -111.72413 48.00945,
   -8.07501 -103.66308 48.15512,
   -36.41101 -112.16684 48.00610,
   -35.14772 -111.24672 48.00256,
   -33.86826 -110.50143 48.02728,
   -34.50070 -110.88024 48.01986,
   -33.07654 -110.00783 48.05082,
   -8.52590 -102.72524 48.16670,
   -32.28844 -109.40520 48.09376,
   -31.50325 -108.65725 48.05837,
   -9.08514 -101.59415 48.18709,
   -30.99440 -108.06437 48.06833,
   -30.39522 -107.22442 48.08151,
   -9.51949 -100.70543 48.38673,
   -29.85444 -106.32366 48.11223,
   -9.83229 -100.13956 48.22373,
   -29.41014 -105.46706 48.10810,
   -29.03986 -104.66817 48.07531,
   -10.42298 -99.09016 48.20572,
   -28.64037 -103.76830 48.13360,
   -11.02899 -98.05351 48.23861,
   -28.27083 -102.89212 48.14897,
   -11.36092 -97.49900 48.27720,
   -27.93068 -102.05806 48.15864,
   -27.59211 -101.21107 48.15508,
   -11.98223 -96.51866 48.22176,
   -27.24459 -100.33618 48.18594,
   -12.58596 -95.57474 48.25269,
   -26.91133 -99.48775 48.20117,
   -12.94148 -95.00382 48.28860,
   -26.56700 -98.61841 48.20789,
   -26.17344 -97.68837 48.34309,
   -13.54924 -94.10637 48.26449,
   -25.83415 -96.90662 48.23770,
   -14.17643 -93.19622 48.47768,
   -25.41544 -96.07572 48.21324,
   -14.73242 -92.50134 48.30879,
   -24.95304 -95.29280 48.25014,
   -24.40059 -94.50126 48.27391,
   -15.41010 -91.77825 48.28376,
   -23.72343 -93.67566 48.29295,
   -15.99723 -91.26571 48.33531,
   -23.07811 -92.98159 48.29751,
   -21.84877 -91.90039 48.31299,
   -16.86260 -90.78371 48.33707,
   -22.36682 -92.31779 48.30663,
   -21.20196 -91.45151 48.32049,
   -19.68136 -90.72611 48.33009,
   -18.15038 -90.49200 48.34553,
   -20.44260 -91.02160 48.34103,
   -18.90490 -90.54545 48.33919,
   -17.58607 -90.55271 48.34764,
   -4.77315 -117.55376 48.76729,
   -8.58124 -118.34123 48.75146,
   -7.11926 -118.11714 48.75302,
   -5.53871 -117.77590 48.76348,
   -4.02979 -117.29185 48.77418,
   -2.67248 -116.66936 48.77509,
   -12.77817 -118.74180 48.74119,
   -11.09027 -118.60114 48.75461,
   -9.49786 -118.44416 48.75141,
   -7.90585 -118.24644 48.75373,
   -6.32343 -117.96136 48.75804,
   -3.27387 -116.96585 48.77574,
   -1.78434 -116.13399 48.77309,
   -0.52103 -115.00515 48.80613,
   -15.22624 -118.93059 48.73625,
   -13.62068 -118.81116 48.74049,
   -11.94154 -118.67146 48.74476,
   -10.33238 -118.52990 48.74676,
   -1.02116 -115.53398 48.64138,
   -0.21053 -114.54053 48.83207,
   -17.70030 -119.04120 48.73221,
   -16.05727 -118.98027 48.73188,
   -14.47775 -118.87844 48.74703,
   0.04796 -113.78848 48.89082,
   -18.48133 -119.05226 48.70860,
   -16.90303 -119.01835 48.72811,
   -21.05735 -119.02957 48.72870,
   -19.41311 -119.05222 48.73600,
   -0.00262 -112.98476 48.90028,
   -21.93438 -119.00993 48.72703,
   -20.37711 -119.04169 48.72923,
   -0.36343 -112.31038 48.80180,
   -24.34045 -118.90491 48.72751,
   -22.77920 -118.98346 48.72701,
   -25.18298 -118.83921 48.72493,
   -23.58347 -118.94884 48.72751,
   -0.91159 -111.73846 48.83372,
   -26.17846 -118.73841 48.72926,
   -1.66050 -111.17110 48.81160,
   -28.79189 -118.40386 48.72974,
   -27.10218 -118.62844 48.74268,
   -2.47471 -110.64395 48.80761,
   -29.54980 -118.30094 48.73038,
   -28.10924 -118.49704 48.72919,
   -3.23554 -110.15860 48.86663,
   -30.43972 -118.17929 48.73300,
   -31.43274 -118.02964 48.73483,
   -3.98385 -109.62974 48.85247,
   -32.37959 -117.86388 48.73780,
   -4.70389 -109.01142 48.87386,
   -33.45037 -117.59632 48.73821,
   -5.30877 -108.37513 48.87736,
   -34.37402 -117.29637 48.73767,
   -35.30452 -116.88765 48.74603,
   -5.81529 -107.70381 48.91944,
   -36.14123 -116.35402 48.75435,
   -36.74452 -115.79162 48.76152,
   -6.43513 -106.74676 48.91058,
   -37.17880 -115.01832 48.77505,
   -7.00782 -105.72754 48.93682,
   -37.33316 -114.05034 48.78239,
   -7.40049 -104.94367 48.95062,
   -37.08480 -112.95656 48.81147,
   -7.77155 -104.16864 48.96570,
   -36.62152 -112.31779 48.73335,
   -35.20312 -111.28117 48.82426,
   -35.88904 -111.72726 48.80979,
   -34.49995 -110.86777 48.83028,
   -8.31318 -103.06797 48.91970,
   -33.74333 -110.45144 48.82304,
   -32.53337 -109.59295 48.85384,
   -33.05221 -109.98261 48.84737,
   -31.75041 -108.90594 48.87319,
   -8.77195 -102.11473 48.97786,
   -31.13103 -108.24646 48.87417,
   -30.54732 -107.48459 48.88966,
   -9.29992 -101.05519 49.00845,
   -30.08696 -106.76265 48.89856,
   -9.66971 -100.33347 49.01448,
   -29.60319 -105.90255 48.91054,
   -10.08178 -99.57065 49.03002,
   -29.24493 -105.17758 48.92186,
   -28.81162 -104.25032 48.94820,
   -10.61871 -98.61881 49.08620,
   -28.43346 -103.38317 48.94311,
   -28.03128 -102.44286 49.08297,
   -11.17967 -97.65899 49.18196,
   -11.56586 -97.05027 49.04405,
   -27.71692 -101.65346 48.97496,
   -27.38868 -100.83434 48.99913,
   -12.18015 -96.07888 49.05728,
   -27.03666 -99.94582 48.98962,
   -26.68878 -99.07018 49.01579,
   -12.74427 -95.18587 49.19155,
   -13.15401 -94.56276 49.09571,
   -26.44096 -98.42641 49.02642,
   -25.96676 -97.33998 49.05356,
   -13.80503 -93.62896 49.09190,
   -25.55617 -96.47514 49.04342,
   -14.36770 -92.85983 49.10747,
   -25.02937 -95.53287 49.06322,
   -24.59614 -94.86219 49.07503,
   -15.02316 -92.10114 49.08601,
   -23.92462 -93.98788 49.09280,
   -23.28273 -93.26587 49.17153,
   -15.66199 -91.48856 49.13600,
   -22.58618 -92.57374 49.11475,
   -16.40913 -90.98198 49.17797,
   -21.83217 -91.92982 49.12373,
   -20.43251 -91.05281 49.13658,
   -18.89952 -90.56545 49.14490,
   -17.30136 -90.62297 49.15676,
   -21.13358 -91.41787 48.95484,
   -19.68048 -90.75597 49.13884,
   -18.14653 -90.50742 49.15517,
   -5.53754 -117.80198 49.57127,
   -4.02611 -117.31894 49.58473,
   -9.51737 -118.47157 49.55811,
   -7.90949 -118.27207 49.55992,
   -6.30573 -117.98315 49.56357,
   -4.76363 -117.57803 49.57663,
   -3.28122 -117.00494 49.58464,
   -1.77704 -116.17199 49.58662,
   -11.75073 -118.68518 49.55270,
   -10.29696 -118.55234 49.55320,
   -8.79605 -118.38327 49.41610,
   -7.11020 -118.14067 49.56480,
   -2.42550 -116.57196 49.44122,
   -1.13089 -115.68919 49.60728,
   -14.24435 -118.88772 49.54730,
   -12.79394 -118.77173 49.55343,
   -11.14217 -118.63249 49.55408,
   -0.44976 -115.03300 49.62107,
   -16.75269 -119.04088 49.54310,
   -15.29484 -118.96249 49.54930,
   -13.59030 -118.83616 49.54863,
   0.01085 -114.30916 49.67324,
   -19.36674 -119.08001 49.53957,
   -17.71044 -119.06937 49.54336,
   -16.03895 -119.00724 49.54426,
   0.18177 -113.39922 49.74354,
   -20.17196 -119.07277 49.54102,
   -18.69480 -119.08105 49.54013,
   -22.54386 -119.01472 49.53709,
   -21.08190 -119.05399 49.48242,
   -0.01126 -112.63436 49.82662,
   -23.51785 -118.97314 49.52974,
   -21.89662 -119.03498 49.53740,
   -0.52044 -111.98160 49.67634,
   -26.15927 -118.75947 49.53722,
   -24.46563 -118.91641 49.54564,
   -1.21563 -111.42104 49.49933,
   -26.90870 -118.67271 49.53763,
   -25.42343 -118.83532 49.53702,
   -27.81905 -118.55658 49.53566,
   -2.00810 -110.86032 49.65752,
   -28.80193 -118.42712 49.54366,
   -2.81148 -110.36061 49.64868,
   -31.42123 -118.05692 49.54133,
   -29.73815 -118.30820 49.54554,
   -3.60542 -109.83116 49.62050,
   -32.15323 -117.92058 49.54306,
   -30.75507 -118.16435 49.54036,
   -4.29725 -109.28818 49.68638,
   -33.10062 -117.70775 49.54247,
   -33.93661 -117.47473 49.54346,
   -4.98811 -108.62607 49.70843,
   -35.01053 -117.04014 49.55034,
   -5.50314 -108.05232 49.49335,
   -35.71723 -116.68685 49.55413,
   -6.06815 -107.21040 49.72795,
   -36.51503 -116.05668 49.57064,
   -36.98866 -115.47949 49.57789,
   -6.63210 -106.26821 49.77491,
   -37.32423 -114.49526 49.59955,
   -7.22064 -105.19527 49.74127,
   -7.53497 -104.57461 49.55456,
   -37.28761 -113.55778 49.60511,
   -36.95253 -112.74230 49.62189,
   -35.87717 -111.71230 49.62886,
   -7.96749 -103.65221 49.77811,
   -36.44673 -112.18319 49.61574,
   -35.20969 -111.27236 49.63381,
   -33.88353 -110.48668 49.64696,
   -34.51248 -110.86185 49.63980,
   -33.15833 -110.04932 49.67303,
   -8.49866 -102.57025 49.75508,
   -32.32971 -109.42950 49.65493,
   -31.52977 -108.68875 49.67737,
   -8.97533 -101.59119 49.80615,
   -30.98593 -108.07164 49.68766,
   -30.37770 -107.24175 49.70055,
   -9.48544 -100.58072 49.81931,
   -29.83517 -106.36531 49.74557,
   -9.82304 -99.95775 49.65253,
   -29.36963 -105.50335 49.72625,
   -28.96039 -104.66353 49.76745,
   -10.35827 -98.96179 49.84565,
   -28.57505 -103.81350 49.75239,
   -10.89042 -98.04275 49.85700,
   -28.29147 -103.14623 49.76232,
   -27.84672 -102.09786 49.78436,
   -11.39764 -97.17661 50.02065,
   -27.48427 -101.22029 49.86550,
   -11.80625 -96.54171 49.87117,
   -27.15585 -100.39039 49.80423,
   -12.38965 -95.62011 49.93954,
   -26.84255 -99.58251 49.70135,
   -26.46427 -98.66251 49.83230,
   -12.93281 -94.79579 49.89297,
   -26.12241 -97.83197 49.81414,
   -13.49034 -93.98147 49.85172,
   -25.73228 -96.96634 49.85611,
   -14.15229 -93.07686 49.88486,
   -25.30207 -96.11742 49.86972,
   -14.57224 -92.51093 49.92056,
   -24.85997 -95.35631 49.87599,
   -24.30234 -94.54744 49.89485,
   -15.28347 -91.77320 49.94192,
   -23.74438 -93.83765 49.88673,
   -15.96347 -91.22730 49.94606,
   -23.02006 -93.04887 49.91837,
   -21.82866 -91.97903 49.93175,
   -16.82691 -90.77742 49.95666,
   -22.28425 -92.35468 49.92710,
   -21.14055 -91.50113 49.93853,
   -19.67274 -90.78891 49.95119,
   -18.13480 -90.52553 49.95833,
   -20.42946 -91.09212 49.95396,
   -18.90079 -90.59539 49.95605,
   -17.53351 -90.57294 49.96101,
   -6.31669 -118.01215 50.37681,
   -4.76608 -117.60658 50.38599,
   -8.62750 -118.39891 50.35032,
   -7.10997 -118.16694 50.37304,
   -5.53018 -117.82670 50.38364,
   -4.02182 -117.34583 50.39279,
   -2.57797 -116.68380 50.38780,
   -12.77078 -118.79675 50.35960,
   -11.16047 -118.66098 50.35473,
   -9.49537 -118.49670 50.37592,
   -7.89893 -118.29608 50.37237,
   -3.26789 -117.02496 50.39490,
   -1.74104 -116.20418 50.40838,
   -0.44800 -115.16220 50.41755,
   -15.21831 -118.98534 50.35475,
   -13.60780 -118.86566 50.36011,
   -12.00845 -118.73288 50.36060,
   -10.32452 -118.58208 50.36535,
   -0.92899 -115.63104 50.40199,
   -0.01538 -114.58010 50.56946,
   -17.69379 -119.09713 50.35061,
   -16.01334 -119.03414 50.38436,
   -14.46452 -118.93283 50.36053,
   0.30475 -113.66914 50.59524,
   -18.47509 -119.10922 50.35131,
   -16.90702 -119.07405 50.34595,
   -21.05102 -119.08197 50.34715,
   -19.41259 -119.10838 50.35595,
   0.25111 -112.97497 50.57826,
   -21.82165 -119.06143 50.32941,
   -20.42526 -119.09521 50.34766,
   -24.34552 -118.94398 50.34628,
   -22.78278 -119.02919 50.34854,
   -0.17755 -112.21506 50.47857,
   -25.17203 -118.87794 50.34284,
   -23.58136 -118.99078 50.34617,
   -0.83221 -111.56883 50.45243,
   -26.17957 -118.77631 50.34794,
   -1.55879 -111.06679 50.46649,
   -28.78703 -118.44963 50.34828,
   -27.09521 -118.66891 50.35435,
   -2.44708 -110.50754 50.36981,
   -29.55327 -118.34764 50.34889,
   -28.12422 -118.53777 50.34779,
   -30.45155 -118.22836 50.34829,
   -3.14955 -110.06660 50.48924,
   -31.43269 -118.08455 50.35208,
   -3.90109 -109.52786 50.48221,
   -32.41974 -117.90416 50.26655,
   -4.63474 -108.88361 50.51854,
   -33.45426 -117.65112 50.35652,
   -34.41234 -117.33542 50.34840,
   -5.28221 -108.19143 50.49521,
   -35.33699 -116.92758 50.36702,
   -5.75957 -107.58261 50.34660,
   -36.15124 -116.41000 50.37091,
   -36.79575 -115.78428 50.47648,
   -6.29866 -106.71671 50.55153,
   -37.21581 -115.01533 50.39339,
   -6.82169 -105.79457 50.60583,
   -37.36357 -114.09351 50.46293,
   -7.41542 -104.68872 50.56167,
   -37.11204 -112.96064 50.43113,
   -7.73715 -104.03890 50.44309,
   -36.68136 -112.37176 50.43308,
   -35.90154 -111.71484 50.43207,
   -34.52899 -110.85970 50.44900,
   -8.15660 -103.15115 50.59266,
   -35.21567 -111.26696 50.44384,
   -33.76392 -110.44360 50.47863,
   -32.37541 -109.47092 50.47524,
   -32.86281 -109.84124 50.46922,
   -31.75657 -108.91403 50.49270,
   -8.67611 -102.08971 50.59630,
   -31.13727 -108.26555 50.49361,
   -30.55451 -107.52475 50.50326,
   -9.18078 -101.06737 50.62551,
   -30.06985 -106.78956 50.51550,
   -29.47260 -105.77051 50.53165,
   -9.64350 -100.16093 50.61920,
   -9.95576 -99.56246 50.65371,
   -29.13821 -105.10195 50.54219,
   -28.70777 -104.20765 50.62163,
   -10.58756 -98.44727 50.61327,
   -28.35592 -103.41294 50.56788,
   -28.00686 -102.59340 50.55286,
   -11.11187 -97.54919 50.66775,
   -11.56949 -96.79861 50.67930,
   -27.63493 -101.70532 50.59320,
   -27.28279 -100.84433 50.62150,
   -12.12729 -95.91770 50.69301,
   -26.93995 -99.99024 50.61808,
   -26.60216 -99.14842 50.63588,
   -12.69162 -95.05374 50.68100,
   -13.10117 -94.44305 50.52259,
   -26.24187 -98.26836 50.64736,
   -25.88833 -97.43286 50.58933,
   -13.71242 -93.55132 50.71873,
   -25.48506 -96.58935 50.66468,
   -24.96503 -95.65075 50.70608,
   -14.34774 -92.71136 50.87594,
   -24.50985 -94.93226 50.69231,
   -14.92776 -92.06092 50.78402,
   -23.82207 -94.03328 50.86649,
   -23.24985 -93.35913 50.69369,
   -15.61610 -91.45001 50.75528,
   -22.50761 -92.61882 50.73616,
   -16.41688 -90.95276 50.74145,
   -21.78325 -91.98799 50.74390,
   -20.41776 -91.12454 50.75538,
   -18.89020 -90.62224 50.76369,
   -17.30795 -90.63074 50.76780,
   -21.10279 -91.49020 50.74822,
   -19.67072 -90.82311 50.76240,
   -18.13393 -90.54805 50.76939,
   -5.53064 -117.85385 51.19000,
   -4.01762 -117.37359 51.20324,
   -9.51047 -118.52370 51.17661,
   -7.89903 -118.32121 51.17744,
   -6.34889 -118.04561 51.14905,
   -4.75313 -117.63014 51.19447,
   -3.25252 -117.05304 51.20532,
   -1.76624 -116.26287 51.20590,
   -11.78775 -118.74321 51.17103,
   -10.32580 -118.60910 51.17535,
   -8.87684 -118.45214 51.17831,
   -7.10300 -118.19136 51.18351,
   -2.33499 -116.60131 51.20454,
   -1.05939 -115.76188 51.21708,
   -14.25358 -118.94337 51.16573,
   -12.81859 -118.82902 51.17223,
   -11.13508 -118.68560 51.17255,
   -0.34254 -115.14031 51.16162,
   -16.74394 -119.09524 51.16146,
   -15.19498 -119.01091 51.16732,
   -13.58258 -118.89059 51.16710,
   0.17293 -114.45754 51.25836,
   -19.35818 -119.13565 51.15808,
   -17.72371 -119.12552 51.16467,
   -16.03245 -119.06127 51.16271,
   0.42952 -113.45598 51.18667,
   -20.18373 -119.12809 51.20978,
   -18.70001 -119.13724 51.15859,
   0.43715 -113.03290 51.48502,
   -22.54540 -119.05999 51.15562,
   -21.08769 -119.10648 51.15361,
   0.14348 -112.45862 51.31317,
   -23.52692 -119.01395 51.15336,
   -21.89234 -119.08312 51.15592,
   -0.39579 -111.82986 51.31275,
   -26.15851 -118.79673 51.15593,
   -24.46095 -118.95496 51.17088,
   -1.12160 -111.26906 51.26443,
   -26.91193 -118.71069 51.15633,
   -25.45042 -118.86963 51.15572,
   -27.88875 -118.58845 51.15443,
   -1.92733 -110.75653 51.26054,
   -28.87343 -118.46162 51.16374,
   -2.71311 -110.27392 51.30285,
   -31.18192 -118.14114 51.15970,
   -29.75868 -118.34536 51.03667,
   -3.56255 -109.70378 51.18963,
   -32.21432 -117.95773 51.16658,
   -30.53813 -118.23557 51.15896,
   -33.10224 -117.76429 51.16211,
   -4.27400 -109.09875 51.50596,
   -33.95907 -117.52390 51.16250,
   -4.85993 -108.56038 51.30748,
   -35.01493 -117.09916 51.16873,
   -35.73830 -116.73622 51.17272,
   -5.56024 -107.72625 51.30892,
   -5.96704 -107.11900 51.38371,
   -36.43119 -116.22776 51.18171,
   -37.00742 -115.51497 51.19641,
   -6.57896 -106.12222 51.36114,
   -37.34674 -114.55791 51.21500,
   -7.09070 -105.18756 51.36824,
   -37.31751 -113.57214 51.22431,
   -7.58419 -104.23048 51.37474,
   -36.98273 -112.74410 51.24145,
   -35.89139 -111.70092 51.24820,
   -7.86063 -103.64242 51.40132,
   -36.46649 -112.17550 51.23475,
   -35.25686 -111.29414 51.25851,
   -33.77694 -110.44548 51.26786,
   -34.43731 -110.84701 51.26056,
   -33.10103 -109.98845 51.29551,
   -8.35909 -102.62310 51.41054,
   -32.34464 -109.43381 51.27733,
   -31.55420 -108.71670 51.29624,
   -8.85457 -101.61198 51.40168,
   -30.97459 -108.07342 51.30691,
   -30.37856 -107.27930 51.31927,
   -9.37158 -100.57210 51.44001,
   -29.81966 -106.40485 51.36099,
   -29.32546 -105.52586 51.34796,
   -9.83190 -99.64895 51.64932,
   -28.90424 -104.68922 51.34428,
   -10.17277 -99.04389 51.47056,
   -28.46520 -103.75982 51.37260,
   -10.77603 -97.98664 51.49011,
   -28.13673 -103.01086 51.38339,
   -27.79460 -102.20741 51.40823,
   -11.35309 -97.02722 51.47405,
   -27.42238 -101.31018 51.39828,
   -11.73512 -96.43179 51.31738,
   -26.98602 -100.25409 51.42508,
   -12.32321 -95.48709 51.51752,
   -26.72094 -99.58465 51.43600,
   -26.38880 -98.76595 51.46947,
   -12.92035 -94.59108 51.49519,
   -26.02145 -97.88521 51.45324,
   -13.26663 -94.04748 51.53084,
   -25.63415 -97.02425 51.47422,
   -13.92545 -93.15105 51.58466,
   -25.32436 -96.38032 51.48245,
   -24.76743 -95.42014 51.50630,
   -14.57114 -92.37443 51.55175,
   -24.23106 -94.62390 51.51620,
   -15.22873 -91.72121 51.56604,
   -23.64443 -93.87035 51.52393,
   -15.95771 -91.18245 51.57598,
   -22.96957 -93.12428 51.53624,
   -22.00059 -92.22443 51.54723,
   -22.48929 -92.65702 51.54219,
   -21.10424 -91.56841 51.55280,
   -19.66312 -90.85242 51.57018,
   -18.12064 -90.56706 51.57540,
   -16.79080 -90.77989 51.57654,
   -20.38825 -91.14511 51.56986,
   -18.89515 -90.65144 51.57590,
   -17.49044 -90.60068 51.57775,
   -6.30966 -118.06402 51.99544,
   -4.75829 -117.66104 52.00465,
   -3.26061 -117.08570 52.01384,
   -10.31632 -118.63452 51.98396,
   -8.62209 -118.44985 51.98068,
   -7.04406 -118.20489 51.97812,
   -5.52102 -117.87901 52.00366,
   -4.01233 -117.40105 52.00959,
   -2.55793 -116.74437 52.00814,
   -12.76301 -118.85073 51.97810,
   -11.15977 -118.71518 51.98136,
   -9.46556 -118.54558 51.99305,
   -7.89245 -118.34615 51.99092,
   -1.74013 -116.29414 51.98472,
   -0.48417 -115.35037 52.03351,
   -15.21154 -119.03876 51.97320,
   -13.60140 -118.91933 51.97386,
   -12.01635 -118.78849 51.98583,
   -1.06848 -115.82834 52.02269,
   0.10460 -114.71795 52.05147,
   -17.68722 -119.15196 51.96902,
   -15.98972 -119.08552 51.96862,
   -14.50330 -118.98553 51.85216,
   0.51922 -113.90613 52.11001,
   -18.48205 -119.16496 51.98791,
   -16.94130 -119.12504 51.82065,
   0.59939 -113.26974 52.14871,
   -20.85000 -119.13842 51.96578,
   -19.32765 -119.16313 51.97564,
   -21.83067 -119.10874 51.95753,
   -20.19897 -119.15224 51.96637,
   0.42153 -112.66155 52.15132,
   -24.34002 -118.98168 51.96500,
   -22.78019 -119.07199 51.96358,
   0.00215 -112.07535 52.17149,
   -25.16480 -118.91439 51.96162,
   -23.57941 -119.03047 51.96484,
   -0.69453 -111.47097 52.06037,
   -26.18254 -118.81210 51.96474,
   -1.47298 -110.95981 52.04177,
   -28.55526 -118.52300 51.96678,
   -27.11649 -118.70048 51.82046,
   -2.27662 -110.46953 52.09862,
   -29.60098 -118.38611 51.96195,
   -27.90505 -118.60507 51.96637,
   -30.51812 -118.26645 51.96699,
   -3.05847 -109.97696 52.10379,
   -31.51232 -118.12305 51.97364,
   -3.80640 -109.43096 52.13276,
   -32.48241 -117.94578 51.97145,
   -4.49307 -108.83397 52.11727,
   -33.46016 -117.70861 51.97472,
   -34.39586 -117.40195 51.85017,
   -5.08737 -108.18773 52.18574,
   -35.30070 -117.01351 51.98774,
   -36.14097 -116.48692 51.98772,
   -5.76743 -107.28884 52.30779,
   -36.77657 -115.87893 52.01025,
   -6.14977 -106.70571 52.17532,
   -37.24242 -115.03448 52.01296,
   -6.77563 -105.64701 52.15334,
   -37.39267 -114.10324 52.02805,
   -7.29445 -104.67717 52.18060,
   -37.14080 -112.93356 52.02582,
   -36.71999 -112.38006 52.05220,
   -7.69222 -103.88334 52.20050,
   -35.91305 -111.69830 52.05294,
   -34.54819 -110.83900 52.07010,
   -8.03940 -103.16255 52.21037,
   -35.22934 -111.25169 52.06328,
   -33.75843 -110.41202 52.06829,
   -32.38541 -109.46827 52.09451,
   -32.88536 -109.84301 52.08843,
   -31.76532 -108.91986 52.11028,
   -8.55746 -102.10005 52.23135,
   -31.14622 -108.28420 52.11286,
   -30.55945 -107.55699 52.11618,
   -9.04940 -101.09255 52.25876,
   -30.05761 -106.81948 52.13220,
   -29.45301 -105.82073 52.15021,
   -9.57133 -100.05950 52.25207,
   -9.97765 -99.27873 52.26623,
   -29.09686 -105.14016 52.16092,
   -28.68038 -104.28645 52.04085,
   -10.39960 -98.50988 52.28751,
   -28.29808 -103.47105 52.18662,
   -27.90588 -102.58744 52.24395,
   -10.95205 -97.55593 52.31483,
   -27.55620 -101.75574 52.21165,
   -11.55515 -96.57190 52.28360,
   -27.22580 -100.93683 52.09583,
   -11.90560 -96.00153 52.31942,
   -26.84762 -100.03304 52.24396,
   -26.48802 -99.15899 52.31235,
   -12.49950 -95.08631 52.34920,
   -26.14814 -98.32405 52.26558,
   -13.12869 -94.13744 52.53511,
   -25.80642 -97.50981 52.15801,
   -13.60745 -93.47973 52.34389,
   -25.38260 -96.63376 52.29176,
   -24.88449 -95.73176 52.39587,
   -14.31442 -92.60517 52.35149,
   -24.39601 -94.95361 52.40393,
   -14.81628 -92.04542 52.25902,
   -23.79528 -94.13689 52.40087,
   -23.18590 -93.41213 52.32292,
   -15.45340 -91.48060 52.43133,
   -22.48228 -92.69405 52.35215,
   -16.37149 -90.94284 52.38659,
   -21.74572 -92.05712 52.36533,
   -20.46512 -91.23502 52.37253,
   -18.88213 -90.67278 52.38243,
   -17.26807 -90.65122 52.38634,
   -21.09426 -91.60362 52.36462,
   -19.65970 -90.88084 52.38037,
   -18.12680 -90.58620 52.38436,
   -5.52311 -117.90763 52.80862,
   -4.00628 -117.43797 52.98897,
   -9.50313 -118.57544 52.79518,
   -7.89277 -118.37173 52.79727,
   -6.30439 -118.08944 52.80512,
   -4.74226 -117.68515 52.81368,
   -3.22305 -117.10227 52.82576,
   -1.89041 -116.41673 52.82599,
   -11.76929 -118.79576 52.78953,
   -10.34322 -118.66463 52.79779,
   -8.88194 -118.50480 52.79680,
   -7.09595 -118.24196 52.80217,
   -2.50843 -116.75236 52.82474,
   -1.07496 -115.90706 52.82619,
   -14.31459 -119.00175 52.79853,
   -12.79872 -118.87980 52.73755,
   -11.12698 -118.73887 52.79112,
   -0.27702 -115.26450 52.72149,
   0.53351 -114.19678 52.89212,
   -16.80077 -119.15088 52.77340,
   -15.19097 -119.06390 52.78406,
   -13.57511 -118.94374 52.78561,
   0.19696 -114.75028 52.86197,
   0.72860 -113.60772 52.95514,
   -19.22543 -119.19255 52.77663,
   -17.74193 -119.18057 52.78613,
   -16.02528 -119.11395 52.78122,
   -20.13678 -119.17907 52.76396,
   -18.51420 -119.19179 52.77735,
   0.67280 -112.85067 53.03406,
   -22.55010 -119.10253 52.77423,
   -21.08961 -119.15615 52.78124,
   0.33589 -112.28643 52.94003,
   -23.53375 -119.05217 52.77445,
   -21.88806 -119.12900 52.77450,
   -0.26129 -111.68786 52.88684,
   -26.15743 -118.83210 52.77467,
   -24.45736 -118.99077 52.78172,
   -26.97456 -118.74075 52.79458,
   -25.47305 -118.90229 52.77445,
   -0.88585 -111.27620 52.88783,
   -27.88654 -118.62854 52.77399,
   -1.83285 -110.66053 52.88622,
   -28.89119 -118.50404 52.78101,
   -2.66075 -110.16103 52.84709,
   -31.20181 -118.18934 52.77826,
   -29.80698 -118.38818 52.77680,
   -32.22067 -118.01179 52.78887,
   -30.53161 -118.28650 52.77749,
   -3.39602 -109.66132 52.92609,
   -33.10651 -117.82191 52.78169,
   -4.13879 -109.06358 52.93938,
   -33.98470 -117.57645 52.78137,
   -4.70830 -108.51493 52.94232,
   -34.86144 -117.24931 52.80408,
   -35.75566 -116.78098 52.79144,
   -5.29094 -107.82905 52.94129,
   -36.45202 -116.27075 52.80065,
   -5.99905 -106.81911 53.13368,
   -37.02812 -115.55447 52.81518,
   -6.38125 -106.20302 52.97466,
   -37.37547 -114.58493 52.83441,
   -6.96011 -105.17913 52.99599,
   -37.34065 -113.44217 52.80439,
   -7.52830 -104.10616 53.00514,
   -37.02875 -112.73958 52.86078,
   -35.90633 -111.68843 52.86752,
   -7.83312 -103.50469 52.82903,
   -36.48853 -112.16646 52.85495,
   -35.26569 -111.27536 52.81799,
   -33.78977 -110.43015 52.88733,
   -34.44757 -110.82687 52.88015,
   -33.12293 -109.98588 52.91770,
   -8.24671 -102.62137 53.03770,
   -32.36365 -109.43849 52.89811,
   -31.57471 -108.73671 52.91517,
   -8.75630 -101.57254 53.04874,
   -30.96947 -108.07950 52.92606,
   -30.37683 -107.30880 52.93810,
   -9.21901 -100.62077 53.10417,
   -29.79994 -106.43340 52.96252,
   -29.28034 -105.54213 52.97229,
   -9.78588 -99.51839 53.07079,
   -28.86057 -104.73624 52.96862,
   -10.12516 -98.90431 52.88745,
   -28.48714 -103.96010 52.95048,
   -10.61243 -98.00432 53.10303,
   -28.07016 -103.05637 53.00224,
   -27.68996 -102.18646 53.01718,
   -11.12488 -97.12721 53.17427,
   -27.33973 -101.35501 53.02615,
   -26.99585 -100.51831 53.01910,
   -11.74808 -96.09590 53.34593,
   -12.12919 -95.52533 53.12422,
   -26.63372 -99.63785 53.05434,
   -26.27231 -98.76220 53.08488,
   -12.75675 -94.58438 53.13166,
   -25.92329 -97.92885 53.07836,
   -13.29668 -93.79933 53.14464,
   -25.54670 -97.09154 53.09417,
   -13.89735 -93.01109 53.12628,
   -25.12659 -96.25229 53.10274,
   -24.65732 -95.42002 53.00336,
   -14.59417 -92.22083 53.13802,
   -24.21499 -94.75322 53.12622,
   -15.15444 -91.68406 53.19103,
   -23.59798 -93.94293 53.14182,
   -22.47072 -92.72894 53.16005,
   -16.14460 -91.04356 53.19075,
   -22.91688 -93.17308 53.15446,
   -22.01402 -92.31751 53.16489,
   -21.08937 -91.63321 53.16674,
   -19.65569 -90.90466 53.18880,
   -17.94456 -90.59274 53.19483,
   -16.75189 -90.77933 53.19670,
   -20.38131 -91.20014 53.18954,
   -18.88243 -90.69429 53.19817,
   -17.33028 -90.64051 53.19736,
   -6.30268 -118.11575 53.61405,
   -4.74934 -117.71848 53.62318,
   -3.25046 -117.15169 53.63246,
   -10.30830 -118.68750 53.60254,
   -8.62719 -118.50107 53.60034,
   -7.11845 -118.27326 53.61618,
   -5.51039 -117.93237 53.62267,
   -4.00083 -117.46157 53.63066,
   -2.53099 -116.81349 53.68796,
   -12.75512 -118.90417 53.59664,
   -11.14140 -118.76766 53.59963,
   -9.46713 -118.59837 53.61154,
   -7.88627 -118.39713 53.60937,
   -1.71407 -116.38242 53.65955,
   -0.40281 -115.45307 53.65525,
   -15.20456 -119.09124 53.59170,
   -13.50145 -118.96467 53.58648,
   -12.02156 -118.84366 53.61339,
   -1.04555 -115.93978 53.64030,
   0.24610 -114.84348 53.67430,
   -17.67912 -119.20593 53.58754,
   -16.00081 -119.13911 53.58838,
   -14.53206 -119.04452 53.59282,
   0.75599 -114.00229 53.74598,
   -18.53151 -119.21859 53.58732,
   -17.00991 -119.18605 53.58856,
   0.88083 -113.24355 53.80042,
   -20.85038 -119.18746 53.58432,
   -19.37146 -119.21661 53.59797,
   -21.84099 -119.15328 53.58170,
   -20.19267 -119.20364 53.58488,
   0.69313 -112.52412 53.96133,
   -24.32952 -119.01776 53.58371,
   -22.77959 -119.11214 53.57205,
   0.13163 -111.88448 53.69542,
   -25.16457 -118.94861 53.58205,
   -23.57738 -119.06800 53.58355,
   -0.58397 -111.32339 53.69799,
   -26.18690 -118.84655 53.58513,
   -1.30842 -110.93286 53.51073,
   -28.56262 -118.56410 53.58546,
   -27.17436 -118.73430 53.58461,
   -29.59890 -118.43218 53.57873,
   -27.90101 -118.64524 53.58507,
   -2.10749 -110.42078 53.84781,
   -30.51729 -118.31542 53.58579,
   -2.97752 -109.87566 53.72339,
   -31.53768 -118.16944 53.59274,
   -3.73189 -109.31695 53.75361,
   -32.50945 -117.99432 53.59005,
   -33.46533 -117.76798 53.59287,
   -4.39765 -108.73124 53.73847,
   -34.30734 -117.51195 53.59316,
   -5.02023 -108.05602 53.73485,
   -35.30847 -117.06424 53.60768,
   -36.15825 -116.53724 53.60540,
   -5.71614 -107.14793 53.75288,
   -36.78980 -115.93811 53.62589,
   -6.17272 -106.44033 53.78884,
   -37.27507 -115.05340 53.63192,
   -6.61060 -105.68452 53.80231,
   -37.43692 -114.08798 53.64735,
   -7.13512 -104.72244 53.85552,
   -37.27532 -113.15920 53.65945,
   -36.75427 -112.39777 53.67125,
   -7.71476 -103.61682 53.82954,
   -37.06609 -112.75704 53.66601,
   -35.87435 -111.63581 53.66557,
   -34.56267 -110.82731 53.68803,
   -8.02027 -103.00802 53.63844,
   -35.24114 -111.23802 53.68274,
   -33.77930 -110.40562 53.69054,
   -32.39608 -109.46453 53.71379,
   -32.91434 -109.84914 53.70758,
   -31.77377 -108.92266 53.73008,
   -8.44359 -102.09491 53.86157,
   -31.15727 -108.30196 53.73227,
   -30.56366 -107.58444 53.73277,
   -8.94813 -101.05465 53.86392,
   -30.03951 -106.83741 53.74252,
   -29.42927 -105.86025 53.76894,
   -9.37984 -100.17587 53.87093,
   -29.05740 -105.17778 53.77966,
   -9.99702 -98.98541 53.89309,
   -28.68459 -104.44486 53.79123,
   -10.34059 -98.36920 53.77502,
   -28.27322 -103.58953 53.81328,
   -27.85586 -102.66949 53.80702,
   -10.84893 -97.46621 53.91732,
   -27.39851 -101.62339 53.83272,
   -11.45620 -96.46944 53.90909,
   -27.12116 -100.94996 53.84339,
   -11.89808 -95.76064 53.93168,
   -26.78699 -100.13974 53.87274,
   -26.41976 -99.24571 53.86302,
   -12.44646 -94.92942 53.90298,
   -25.97166 -98.19275 53.88637,
   -13.08787 -93.99778 53.93828,
   -25.68907 -97.52710 53.89642,
   -13.44959 -93.46136 53.96007,
   -25.32315 -96.74516 53.92343,
   -24.83786 -95.83321 53.90780,
   -14.14793 -92.61362 53.97234,
   -24.39578 -95.10339 53.90826,
   -14.79578 -91.94065 53.99037,
   -23.77348 -94.23725 53.93940,
   -23.13843 -93.46829 53.95164,
   -15.49665 -91.38410 54.00366,
   -22.45976 -92.75744 53.97150,
   -16.34042 -90.92370 54.00742,
   -21.73754 -92.12597 53.96209,
   -20.39099 -91.27361 54.13808,
   -18.87538 -90.71704 54.00123,
   -17.23650 -90.66649 54.00488,
   -21.08459 -91.66950 53.98308,
   -19.52140 -90.88860 53.86822,
   -18.12065 -90.62163 53.99977,
   -7.08865 -118.29335 54.42080,
   -5.51522 -117.96256 54.42718,
   -3.99538 -117.49380 54.43805,
   -9.29916 -118.61025 54.41411,
   -7.88478 -118.42314 54.41608,
   -6.29467 -118.14139 54.42460,
   -4.73399 -117.74401 54.43327,
   -3.25704 -117.19154 54.43706,
   -1.86200 -116.48970 54.44491,
   -11.82785 -118.85997 54.53821,
   -10.35939 -118.72175 54.41648,
   -8.68763 -118.53632 54.41577,
   -2.49792 -116.82578 54.44344,
   -1.01500 -115.98570 54.45192,
   0.29080 -114.94001 54.47019,
   -14.32505 -119.05433 54.38333,
   -12.73295 -118.92982 54.40813,
   -11.11966 -118.79278 54.40959,
   -0.11734 -115.32448 54.46006,
   0.73630 -114.33555 54.64312,
   -16.79183 -119.20444 54.40614,
   -15.18187 -119.11622 54.40132,
   -13.56770 -118.99643 54.40414,
   1.03070 -113.53241 54.68177,
   -19.22201 -119.24533 54.39518,
   -17.71151 -119.23203 54.34575,
   -16.01820 -119.16662 54.39973,
   -20.14563 -119.22980 54.38913,
   -18.50470 -119.24535 54.39598,
   0.94644 -112.82125 54.53987,
   -22.54749 -119.14344 54.39293,
   -21.09048 -119.20321 54.40151,
   0.52047 -112.10374 54.53627,
   -23.54053 -119.08862 54.39443,
   -21.88371 -119.17289 54.39314,
   -26.15679 -118.86673 54.39342,
   -24.45704 -119.02508 54.39717,
   -0.04078 -111.63362 54.50969,
   -26.97684 -118.77652 54.40484,
   -25.50616 -118.93301 54.39320,
   -0.84238 -111.07906 54.59003,
   -27.88450 -118.66815 54.39315,
   -1.73230 -110.56052 54.53767,
   -28.89985 -118.54583 54.40096,
   -2.54009 -110.08274 54.53856,
   -31.21038 -118.23721 54.39685,
   -29.81008 -118.43369 54.39541,
   -32.22177 -118.06346 54.40323,
   -30.52458 -118.33577 54.39606,
   -3.23082 -109.61533 54.65394,
   -33.11244 -117.87770 54.40128,
   -4.02635 -108.98200 54.54659,
   -34.01150 -117.62734 54.39929,
   -4.62733 -108.41230 54.42479,
   -34.88659 -117.29149 54.41172,
   -35.94332 -116.69074 54.41288,
   -5.28670 -107.60733 54.57759,
   -36.51298 -116.27550 54.42050,
   -5.96293 -106.66086 54.59124,
   -37.05268 -115.59973 54.43382,
   -6.33856 -106.06265 54.43366,
   -37.40998 -114.60829 54.45376,
   -6.89210 -105.06729 54.61995,
   -37.38731 -113.46235 54.42495,
   -7.40270 -104.10925 54.62664,
   -37.06581 -112.73560 54.47998,
   -35.91881 -111.67851 54.48688,
   -36.51288 -112.15565 54.47568,
   -35.23182 -111.22675 54.48673,
   -33.80059 -110.41715 54.50683,
   -7.85008 -103.22259 54.63203,
   -34.48240 -110.82975 54.66142,
   -33.14322 -109.98323 54.53854,
   -8.13184 -102.61940 54.66394,
   -32.38291 -109.44210 54.51855,
   -31.59375 -108.75269 54.53414,
   -8.64660 -101.55238 54.66886,
   -30.96508 -108.08397 54.54523,
   -30.37740 -107.33791 54.55695,
   -9.17327 -100.47671 54.63060,
   -29.78467 -106.46618 54.56238,
   -29.27365 -105.61926 54.59716,
   -9.65492 -99.50559 54.69349,
   -28.82705 -104.79596 54.59079,
   -28.40031 -103.94858 54.65046,
   -10.15001 -98.56312 54.70685,
   -28.00439 -103.10151 54.62110,
   -10.46922 -97.97862 54.73308,
   -27.64450 -102.27553 54.48844,
   -11.08082 -96.94859 54.70605,
   -27.25564 -101.39103 54.65506,
   -26.88972 -100.52296 54.70899,
   -11.69575 -95.95393 54.73880,
   -26.54909 -99.69003 54.67280,
   -12.03108 -95.41813 54.73630,
   -26.22775 -98.89080 54.56669,
   -12.64960 -94.49615 54.75287,
   -25.82611 -97.96916 54.70276,
   -25.42790 -97.09849 54.77980,
   -13.27320 -93.59409 54.97442,
   -25.03910 -96.30293 54.72191,
   -13.70977 -93.02479 54.77992,
   -24.61561 -95.54236 54.73015,
   -14.44529 -92.21734 54.76193,
   -24.16712 -94.83909 54.74440,
   -15.04498 -91.66320 54.79738,
   -23.54368 -94.00516 54.75990,
   -22.62922 -92.97816 54.77578,
   -15.89615 -91.11658 54.80842,
   -23.09775 -93.48014 54.76851,
   -21.99172 -92.37920 54.78299,
   -21.09666 -91.71287 54.78710,
   -19.64030 -90.97023 54.81065,
   -18.06721 -90.63353 54.92859,
   -16.68851 -90.79080 54.81644,
   -20.38066 -91.29744 54.80012,
   -18.87320 -90.73257 54.59489,
   -17.33057 -90.65935 54.81592,
   -6.29526 -118.16918 55.23258,
   -4.56406 -117.72831 55.24293,
   -3.23923 -117.22034 55.25098,
   -10.30111 -118.74111 55.22100,
   -8.70501 -118.56441 55.21608,
   -7.12260 -118.32573 55.19150,
   -5.49550 -117.98739 55.23829,
   -3.96381 -117.52692 55.24886,
   -2.53800 -116.89004 55.24574,
   -1.02749 -116.04436 55.25850,
   -12.74834 -118.95728 55.21509,
   -11.07395 -118.81687 55.27398,
   -9.53915 -118.66171 55.25392,
   -7.87984 -118.44840 55.22784,
   -1.67911 -116.43639 55.12617,
   -0.31243 -115.54037 55.27265,
   -15.19723 -119.14381 55.21023,
   -13.51783 -119.01929 55.20853,
   -12.09089 -118.90346 55.21658,
   0.36672 -114.98599 55.24702,
   -17.67080 -119.26012 55.20608,
   -16.01065 -119.19294 55.20847,
   -14.53037 -119.09742 55.21135,
   0.93716 -114.21074 55.31524,
   -18.45815 -119.27126 55.20049,
   -17.02806 -119.24082 55.20701,
   1.17642 -113.30739 55.27969,
   -20.85416 -119.23499 55.20292,
   -19.37055 -119.26897 55.22286,
   1.14802 -112.81395 55.43313,
   -21.85064 -119.19610 55.20173,
   -20.18671 -119.25382 55.20340,
   0.87134 -112.31826 55.38000,
   -24.31996 -119.05267 55.20246,
   -22.78387 -119.15080 55.19103,
   0.28398 -111.70824 55.33659,
   -25.17471 -118.98104 55.19774,
   -23.57557 -119.10420 55.20229,
   -0.46043 -111.22059 55.20802,
   -26.19269 -118.88061 55.21169,
   -28.59749 -118.60102 55.20419,
   -27.17804 -118.77088 55.20336,
   -1.28073 -110.73357 55.32285,
   -29.59565 -118.47766 55.19722,
   -27.89692 -118.68501 55.20379,
   -2.06677 -110.29299 55.38204,
   -30.51614 -118.36310 55.20443,
   -2.87766 -109.78488 55.37306,
   -31.50476 -118.22228 55.13166,
   -3.62331 -109.23446 55.36052,
   -33.59314 -117.78711 55.21162,
   -32.53609 -118.03226 55.20901,
   -33.13006 -117.89828 55.21071,
   -4.36946 -108.56652 55.33395,
   -34.32643 -117.56520 55.21145,
   -4.84496 -108.04506 55.37670,
   -35.32052 -117.11815 55.22550,
   -36.18694 -116.58058 55.22553,
   -5.51685 -107.17635 55.42160,
   -36.80959 -115.99070 55.24239,
   -6.15275 -106.23567 55.41980,
   -37.30735 -115.07118 55.25039,
   -6.47666 -105.67408 55.42768,
   -37.47048 -114.06663 55.26630,
   -7.08723 -104.59359 55.39244,
   -37.30267 -113.17596 55.27841,
   -36.53101 -112.16212 55.29193,
   -7.59905 -103.60833 55.44261,
   -36.93159 -112.57354 55.28797,
   -35.91041 -111.66011 55.29308,
   -34.60312 -110.83871 55.30800,
   -35.24918 -111.22852 55.30227,
   -33.80047 -110.40056 55.31380,
   -32.40698 -109.45984 55.33307,
   -8.02518 -102.72207 55.59882,
   -32.94215 -109.85365 55.32674,
   -31.78236 -108.92395 55.35041,
   -8.32614 -102.09256 55.48621,
   -31.16952 -108.31870 55.35171,
   -30.56982 -107.61098 55.35101,
   -8.83474 -101.03221 55.48290,
   -29.99917 -106.82386 55.42164,
   -29.41204 -105.90730 55.38756,
   -9.35231 -99.97523 55.47302,
   -29.01993 -105.21482 55.39840,
   -9.85736 -98.97785 55.51234,
   -28.64861 -104.50891 55.40974,
   -28.19303 -103.59404 55.44093,
   -10.32436 -98.07791 55.70275,
   -27.78044 -102.70512 55.43484,
   -10.65330 -97.52079 55.54353,
   -27.41813 -101.88158 55.45119,
   -11.26232 -96.51568 55.51559,
   -27.04226 -101.00020 55.46195,
   -26.67980 -100.13395 55.48074,
   -11.83903 -95.57351 55.70041,
   -26.32953 -99.28830 55.48740,
   -12.23142 -94.97829 55.57325,
   -25.96864 -98.42796 55.49037,
   -12.85309 -94.07101 55.62615,
   -25.59852 -97.58128 55.51490,
   -13.45329 -93.26413 55.58371,
   -25.19928 -96.73220 55.52365,
   -24.76782 -95.90924 55.53833,
   -14.09360 -92.51219 55.55268,
   -24.29973 -95.12629 55.53784,
   -23.71446 -94.29331 55.56216,
   -14.72991 -91.87818 55.60935,
   -23.08911 -93.51807 55.57746,
   -15.43043 -91.35316 55.59867,
   -22.39234 -92.77647 55.59119,
   -16.36820 -90.89188 55.63731,
   -21.74396 -92.20282 55.61055,
   -20.37898 -91.32640 55.62797,
   -18.86845 -90.76197 55.61239,
   -17.21697 -90.68536 55.62385,
   -21.07633 -91.73222 55.60166,
   -19.64431 -90.99594 55.61628,
   -18.09077 -90.65263 55.62195,
   -7.08132 -118.34575 56.03935,
   -5.50705 -118.01852 56.04567,
   -3.99165 -117.56036 56.05679,
   -9.38053 -118.67450 56.03251,
   -7.84353 -118.46880 56.03130,
   -6.28551 -118.19445 56.03824,
   -4.84469 -117.83514 55.91929,
   -3.24807 -117.26293 56.05224,
   -1.79006 -116.52976 56.03390,
   -11.85444 -118.91149 56.01470,
   -10.28565 -118.76751 56.03444,
   -8.68063 -118.58773 56.03432,
   -2.48815 -116.89785 56.06226,
   -0.99860 -116.07602 56.02470,
   0.21564 -115.20524 56.08298,
   -16.01194 -119.21962 56.01816,
   -14.31895 -119.10687 56.01431,
   -12.72143 -118.98224 56.02792,
   -11.11211 -118.84594 56.02811,
   -0.32531 -115.62384 56.07479,
   0.84462 -114.54470 56.09461,
   -16.78503 -119.25761 56.01225,
   -15.17446 -119.16905 56.02137,
   -13.56076 -119.04873 56.02264,
   1.28396 -113.73664 56.16455,
   -19.22264 -119.29769 56.01375,
   -17.63275 -119.28615 56.01551,
   1.37207 -113.09602 56.20709,
   -20.15582 -119.27945 56.00977,
   -18.49512 -119.29878 56.01461,
   -22.54941 -119.18279 56.01166,
   -21.08945 -119.24927 56.02628,
   1.17478 -112.47411 56.22419,
   -23.54799 -119.12376 56.01280,
   -21.87986 -119.21547 56.01179,
   0.73966 -111.94339 56.24624,
   -26.15569 -118.90127 56.01219,
   -24.45760 -119.05835 56.00789,
   -0.01750 -111.34979 56.16853,
   -26.97488 -118.81315 56.03002,
   -25.51544 -118.96555 56.01197,
   -0.79989 -110.91516 56.11700,
   -27.88486 -118.70743 56.01231,
   -1.63026 -110.46429 56.15541,
   -28.90449 -118.58803 56.01816,
   -31.22189 -118.28480 56.01545,
   -29.81540 -118.47869 56.01401,
   -2.45014 -109.98651 56.16010,
   -32.13339 -118.13554 56.01637,
   -30.51739 -118.38495 56.01463,
   -3.18235 -109.48797 56.22189,
   -33.12855 -117.92808 56.02081,
   -3.96734 -108.85512 56.12250,
   -34.03890 -117.67662 56.01854,
   -34.96082 -117.31408 56.11086,
   -4.57637 -108.24865 56.17383,
   -35.94855 -116.75480 56.03123,
   -5.10225 -107.61822 56.19619,
   -36.53306 -116.32676 56.03923,
   -5.76909 -106.70064 56.20990,
   -37.07363 -115.64695 56.05203,
   -6.35637 -105.75226 56.43970,
   -37.43904 -114.62980 56.07271,
   -6.71067 -105.15066 56.24237,
   -37.41864 -113.48762 56.04191,
   -7.25374 -104.15617 56.23471,
   -37.09324 -112.73351 56.09944,
   -35.93329 -111.66702 56.10621,
   -36.53647 -112.14392 56.09574,
   -35.23675 -111.20879 56.10673,
   -33.81211 -110.40317 56.12633,
   -7.77513 -103.13790 56.25114,
   -34.50292 -110.82332 56.10636,
   -33.16220 -109.97811 56.15805,
   -32.40362 -109.44522 56.14001,
   -8.22132 -102.18836 56.45089,
   -31.61316 -108.76704 56.15311,
   -8.53087 -101.53847 56.29465,
   -30.97477 -108.10230 56.16416,
   -30.38643 -107.37379 56.17570,
   -9.00718 -100.53838 56.29722,
   -29.72521 -106.43167 56.16712,
   -29.24514 -105.65578 56.22009,
   -9.52699 -99.48181 56.32146,
   -28.77223 -104.81504 56.21178,
   -28.33465 -103.96763 56.21960,
   -10.06728 -98.44361 56.33225,
   -27.86096 -102.98948 56.24197,
   -10.50402 -97.63157 56.45069,
   -27.55472 -102.30340 56.25173,
   -10.88989 -96.98432 56.35787,
   -27.20419 -101.49779 56.28109,
   -26.83207 -100.61731 56.26668,
   -11.47387 -96.02789 56.41963,
   -26.37384 -99.53887 56.29414,
   -12.01328 -95.19491 56.36698,
   -26.10701 -98.88596 56.30477,
   -12.54826 -94.39949 56.38004,
   -25.75680 -98.05625 56.26448,
   -25.36365 -97.19200 56.32029,
   -13.21553 -93.48868 56.37341,
   -24.92185 -96.32148 56.47832,
   -13.68782 -92.87885 56.32764,
   -24.50432 -95.54671 56.34998,
   -14.34599 -92.16702 56.41424,
   -24.12428 -94.92542 56.36282,
   -23.07875 -93.55956 56.38640,
   -14.99136 -91.60846 56.42848,
   -23.49711 -94.06562 56.37829,
   -22.55969 -92.99870 56.39429,
   -21.96111 -92.42714 56.40156,
   -15.85407 -91.09047 56.42864,
   -21.08320 -91.76890 56.40728,
   -19.64084 -91.02301 56.42440,
   -18.08219 -90.67338 56.41448,
   -16.56617 -90.81213 56.58345,
   -20.37152 -91.35126 56.41840,
   -18.86575 -90.78824 56.42927,
   -17.32003 -90.68009 56.43429,
   -6.28745 -118.22358 56.85112,
   -4.66231 -117.81912 56.85372,
   -3.32953 -117.33004 56.86913,
   -10.29345 -118.79466 56.83952,
   -8.68740 -118.61487 56.82434,
   -7.07426 -118.37238 56.85117,
   -5.48276 -118.04210 56.85728,
   -3.97833 -117.58768 56.86736,
   -2.48467 -116.93953 56.87081,
   -1.00956 -116.14732 56.87668,
   -12.74048 -119.00970 56.83367,
   -11.04422 -118.86583 56.83146,
   -9.54418 -118.71068 56.69409,
   -7.87291 -118.50092 56.84631,
   -1.61051 -116.49461 56.87325,
   -0.33448 -115.71925 56.87458,
   -15.02160 -119.18387 56.82904,
   -13.53790 -119.07334 56.83014,
   -12.09672 -118.95755 56.83503,
   0.45817 -115.11194 56.73197,
   1.42710 -113.82046 56.95426,
   -17.66245 -119.31425 56.82461,
   -16.01913 -119.24686 56.82814,
   -14.37436 -119.13692 56.83022,
   1.11194 -114.41157 56.91436,
   1.53725 -113.43739 57.00336,
   -18.46759 -119.32494 56.82148,
   -17.03373 -119.29537 56.82543,
   -20.84836 -119.28178 56.82152,
   -19.36859 -119.32040 56.82638,
   1.46740 -112.68379 57.03864,
   -21.85660 -119.23769 56.82029,
   -20.17988 -119.30337 56.82199,
   1.02490 -112.05965 56.78378,
   -24.31846 -119.08602 56.82120,
   -22.78800 -119.18848 56.82361,
   0.36399 -111.45266 56.92410,
   -25.24733 -119.00717 56.81360,
   -23.57425 -119.13919 56.82104,
   -0.34058 -111.06606 56.91992,
   -26.26413 -118.90795 56.82643,
   -28.61360 -118.64099 56.82288,
   -27.17261 -118.80893 56.82210,
   -1.06416 -110.70289 57.01653,
   -29.59457 -118.52328 56.81682,
   -27.89293 -118.72518 56.82249,
   -2.00824 -110.17605 56.95838,
   -30.51619 -118.41160 56.82386,
   -2.78036 -109.69403 56.99142,
   -33.12327 -117.95644 56.82909,
   -31.43305 -118.29087 56.82890,
   -33.61198 -117.83827 56.82993,
   -32.56137 -118.07904 56.82770,
   -3.53094 -109.13555 56.98171,
   -4.22735 -108.51171 56.97170,
   -34.31793 -117.62912 56.82968,
   -4.77799 -107.93766 56.79732,
   -35.40495 -117.12601 56.86369,
   -36.22567 -116.61426 56.84699,
   -5.46202 -107.03630 56.96565,
   -36.82893 -116.04162 56.86087,
   -6.06452 -106.13875 57.02591,
   -37.33887 -115.08742 56.87065,
   -6.50847 -105.40070 57.04252,
   -37.50035 -114.05353 56.88566,
   -6.92818 -104.64446 57.05807,
   -37.32960 -113.19003 56.89731,
   -36.55029 -112.15145 56.91106,
   -7.46871 -103.62715 57.06059,
   -36.95540 -112.57254 56.90711,
   -35.95441 -111.67299 56.91702,
   -34.63035 -110.83119 56.92740,
   -35.26443 -111.21223 56.92169,
   -33.82605 -110.39567 56.93752,
   -32.41833 -109.45395 56.95236,
   -7.98607 -102.59069 57.06771,
   -33.00715 -109.88534 57.05876,
   -31.79077 -108.92362 56.97052,
   -31.18260 -108.33442 56.97119,
   -8.40791 -101.66723 57.27667,
   -30.57552 -107.63437 56.97001,
   -8.71979 -101.00814 57.10195,
   -29.97810 -106.83182 56.97574,
   -29.40041 -105.95729 57.00615,
   -9.19415 -100.01270 57.12093,
   -28.89415 -105.10227 57.01940,
   -9.69588 -99.00582 57.15002,
   -28.52910 -104.42151 57.03052,
   -28.15713 -103.67816 56.98585,
   -10.25407 -97.96100 57.14754,
   -27.70672 -102.74083 57.05659,
   -10.67308 -97.21910 57.15376,
   -27.31308 -101.87192 57.13399,
   -26.96334 -101.05041 57.08053,
   -11.19361 -96.35510 57.16880,
   -26.63690 -100.25514 56.96768,
   -11.77044 -95.44643 57.16960,
   -26.23494 -99.32225 57.11526,
   -12.17714 -94.83900 56.99524,
   -25.86020 -98.43662 57.09931,
   -25.50912 -97.63494 57.13344,
   -12.80786 -93.91645 57.20901,
   -25.19966 -96.95306 57.14325,
   -13.46883 -93.06549 57.18080,
   -24.67135 -95.94698 57.16846,
   -13.95277 -92.48478 57.25714,
   -24.20493 -95.15087 57.16731,
   -23.65853 -94.34782 57.18341,
   -14.66901 -91.82007 57.22776,
   -23.04693 -93.57054 57.18405,
   -15.43508 -91.28771 57.22265,
   -22.36059 -92.82883 57.21063,
   -16.33343 -90.88279 57.26452,
   -21.73776 -92.26675 57.23178,
   -20.36763 -91.38036 57.24361,
   -18.86462 -90.81493 57.23486,
   -17.24494 -90.69782 57.19444,
   -21.07032 -91.79187 57.22041,
   -19.63659 -91.05094 57.23470,
   -18.07933 -90.69165 57.24058,
   -7.07379 -118.40019 57.65779,
   -5.30316 -118.03282 57.66501,
   -3.97056 -117.61719 57.67549,
   -2.47837 -116.96947 57.68106,
   -9.43856 -118.73637 57.64750,
   -7.86702 -118.52762 57.65509,
   -6.27304 -118.25055 57.65956,
   -4.72426 -117.87179 57.66911,
   -3.19572 -117.30865 57.67126,
   -1.71959 -116.57749 57.66458,
   -11.86024 -118.96591 57.64027,
   -10.26844 -118.82012 57.64997,
   -8.67242 -118.64070 57.65294,
   -0.96603 -116.17694 57.67630,
   0.34288 -115.27665 57.69530,
   -16.00575 -119.27292 57.63658,
   -14.40193 -119.16584 57.64313,
   -12.71028 -119.03459 57.64860,
   -11.10445 -118.89929 57.64663,
   -0.29787 -115.74723 57.69198,
   1.01325 -114.67372 57.71672,
   -16.78193 -119.31157 57.63224,
   -15.23941 -119.22640 57.63674,
   -13.55380 -119.10091 57.64115,
   1.56176 -113.86541 57.78808,
   -19.22810 -119.34979 57.63230,
   -17.61876 -119.34020 57.63689,
   1.73178 -112.95311 57.86154,
   -20.16642 -119.32827 57.63013,
   -18.48538 -119.35217 57.63324,
   1.75840 -112.57860 58.22982,
   -22.57024 -119.21978 57.63039,
   -21.09403 -119.29313 57.62105,
   1.49088 -112.26035 57.92615,
   -23.55217 -119.15796 57.63010,
   -21.87625 -119.25673 57.63048,
   0.90682 -111.73057 57.75471,
   -25.94512 -118.95774 57.63087,
   -24.45963 -119.09095 57.62792,
   0.13512 -111.22504 57.73446,
   -26.97723 -118.85000 57.64588,
   -25.28696 -119.02028 57.63069,
   -0.70242 -110.78616 57.75901,
   -27.88657 -118.74724 57.63118,
   -1.55408 -110.35169 57.76517,
   -30.50996 -118.43492 57.63319,
   -28.87387 -118.63345 57.55302,
   -31.21868 -118.33628 57.63399,
   -29.81930 -118.52450 57.63261,
   -2.31239 -109.91000 57.90783,
   -32.15004 -118.18470 57.63522,
   -3.12232 -109.36890 57.78971,
   -33.13560 -117.98217 57.64039,
   -3.96287 -108.66781 57.76365,
   -34.04057 -117.73459 57.63679,
   -35.00057 -117.34918 57.64676,
   -4.56883 -108.05424 57.78287,
   -35.94961 -116.82086 57.64955,
   -5.01481 -107.50676 57.84501,
   -36.55223 -116.37742 57.65800,
   -5.69123 -106.57975 57.86330,
   -37.10264 -115.67761 57.63531,
   -6.30684 -105.63506 57.83845,
   -37.46899 -114.66651 57.69036,
   -6.66493 -105.03458 57.67195,
   -37.46200 -113.61350 57.66520,
   -7.24927 -103.95563 57.80125,
   -37.11870 -112.74637 57.71873,
   -36.58233 -112.17201 57.71581,
   -35.31289 -111.23724 57.72789,
   -7.66997 -103.11438 57.87012,
   -35.94912 -111.65443 57.72553,
   -34.54708 -110.82525 57.73026,
   -33.24005 -110.01961 57.75260,
   -33.82360 -110.38914 57.74582,
   -32.42613 -109.44896 57.76206,
   -8.18480 -102.05387 57.88790,
   -31.63178 -108.77900 57.77207,
   -30.99211 -108.12692 57.78297,
   -8.59214 -101.14019 58.10695,
   -30.38203 -107.39067 57.79472,
   -8.88096 -100.52648 57.91541,
   -29.71006 -106.46001 57.78015,
   -29.21918 -105.69250 57.84501,
   -9.38553 -99.48123 57.93805,
   -28.74377 -104.87674 57.82204,
   -28.28988 -104.03099 57.84359,
   -9.88628 -98.49633 57.97534,
   -27.90184 -103.24360 57.83679,
   -10.44194 -97.48733 57.95171,
   -27.48376 -102.35064 57.87050,
   -10.82919 -96.84319 57.79687,
   -27.09954 -101.48516 57.89514,
   -26.74310 -100.65115 57.89513,
   -11.40409 -95.88366 57.99697,
   -26.38612 -99.80245 57.88970,
   -26.01984 -98.93905 57.92320,
   -12.02840 -94.93019 57.98123,
   -12.38402 -94.38018 58.01368,
   -25.65638 -98.09532 57.93952,
   -25.26793 -97.23677 57.95016,
   -13.01904 -93.51452 58.04097,
   -24.84944 -96.39593 58.03175,
   -24.37021 -95.51977 57.97076,
   -13.63690 -92.75913 58.02534,
   -23.80047 -94.62952 57.98764,
   -14.28141 -92.09735 58.03888,
   -23.22752 -93.85457 58.00079,
   -15.02358 -91.51708 57.88221,
   -22.52587 -93.05535 58.01231,
   -21.87741 -92.44069 58.12831,
   -15.81143 -91.06736 58.04897,
   -21.07050 -91.82519 58.02824,
   -19.63717 -91.08057 58.04067,
   -18.07405 -90.71101 58.03757,
   -16.55985 -90.80876 58.03678,
   -20.36033 -91.40747 58.03649,
   -18.85949 -90.83924 58.04791,
   -17.30482 -90.70003 58.05269,
   -7.86585 -118.55481 58.46472,
   -6.27929 -118.27951 58.46959,
   -4.73643 -117.90445 58.47399,
   -3.30373 -117.38703 58.48781,
   -10.28523 -118.84864 58.45807,
   -8.67962 -118.66929 58.46667,
   -7.06928 -118.42764 58.47638,
   -5.57020 -118.12477 58.48243,
   -3.96790 -117.64817 58.48577,
   -2.42687 -116.98344 58.50018,
   -1.13699 -116.30637 58.49631,
   -12.73297 -119.06254 58.45220,
   -11.07581 -118.92339 58.45225,
   -9.58115 -118.77543 58.45994,
   -1.73635 -116.62768 58.49347,
   -0.26286 -115.79264 58.50694,
   1.06006 -114.78167 58.51940,
   -15.00113 -119.23564 58.44751,
   -13.56280 -119.12850 58.45156,
   -12.13597 -119.01475 58.45349,
   0.63798 -115.15545 58.51178,
   1.56554 -114.15485 58.72535,
   -17.45379 -119.36303 58.44335,
   -16.03049 -119.30086 58.44697,
   -14.36653 -119.18935 58.44879,
   1.89117 -113.38964 58.71232,
   -18.47475 -119.37867 58.44205,
   -16.82866 -119.34068 58.44421,
   1.92660 -112.79212 58.70243,
   -20.87398 -119.32639 58.44012,
   -19.40145 -119.36666 58.28920,
   1.76170 -112.37305 58.69302,
   -21.86216 -119.27802 58.43885,
   -20.17285 -119.35206 58.44061,
   -24.32333 -119.11852 58.43995,
   -22.78398 -119.22547 58.45415,
   1.31898 -111.88896 58.59252,
   -25.25208 -119.03985 58.43688,
   -23.57302 -119.17335 58.43981,
   0.71894 -111.49010 58.56060,
   -26.26730 -118.94245 58.44347,
   -0.20574 -110.95300 58.53899,
   -28.61760 -118.68344 58.44152,
   -27.15968 -118.84817 58.44082,
   -1.02566 -110.54852 58.63393,
   -29.48951 -118.58423 58.44118,
   -27.88921 -118.76594 58.44117,
   -1.87320 -110.11272 58.55433,
   -30.51639 -118.46029 58.44394,
   -2.70164 -109.58900 58.59754,
   -33.11651 -118.01495 58.44745,
   -31.42422 -118.34478 58.45566,
   -33.63050 -117.88888 58.44825,
   -32.57936 -118.12948 58.44629,
   -3.46572 -109.01380 58.58943,
   -4.12436 -108.41554 58.60080,
   -34.32261 -117.68732 58.44795,
   -35.43117 -117.17201 58.47671,
   -4.76916 -107.70442 58.67236,
   -36.26494 -116.64418 58.46783,
   -5.23746 -107.10035 58.66741,
   -36.86595 -116.06467 58.47424,
   -5.89224 -106.16086 58.67102,
   -37.37357 -115.10412 58.48858,
   -6.50531 -105.18809 58.65412,
   -37.53076 -114.09109 58.50576,
   -6.80532 -104.64065 58.68431,
   -37.35478 -113.20565 58.51628,
   -36.56632 -112.14410 58.53025,
   -7.36392 -103.60376 58.67814,
   -36.97704 -112.57469 58.52629,
   -35.99174 -111.68998 58.53842,
   -34.54137 -110.81409 58.54807,
   -35.10236 -111.12860 58.54287,
   -33.84915 -110.39857 58.56137,
   -7.87975 -102.56870 58.69231,
   -33.05674 -109.90753 58.54176,
   -31.80690 -108.93026 58.39955,
   -32.42939 -109.44800 58.57165,
   -31.19663 -108.34896 58.59072,
   -8.37309 -101.52581 58.70004,
   -30.58199 -107.65681 58.58931,
   -29.97417 -106.86316 58.59872,
   -8.76599 -100.62992 58.90996,
   -29.37939 -105.99035 58.62500,
   -9.06045 -100.00282 58.74809,
   -28.85930 -105.14148 58.63813,
   -28.48025 -104.46111 58.64931,
   -9.57357 -98.96178 58.75100,
   -28.12758 -103.78250 58.66031,
   -10.08464 -97.98068 58.80436,
   -27.66621 -102.84256 58.67625,
   -27.26234 -101.96103 58.67972,
   -10.64330 -96.99942 58.76414,
   -26.81026 -100.93904 58.70132,
   -10.97818 -96.42860 58.78612,
   -26.52009 -100.24735 58.71223,
   -11.58576 -95.46459 58.81838,
   -26.16523 -99.40114 58.67502,
   -25.79950 -98.55130 58.73202,
   -12.19239 -94.53176 58.99514,
   -25.39144 -97.65341 58.88438,
   -12.60688 -93.94837 58.81744,
   -25.02475 -96.84889 58.76352,
   -13.33161 -93.03532 58.82479,
   -24.55148 -95.94007 58.78924,
   -13.87033 -92.42916 58.71757,
   -24.15856 -95.24770 58.79435,
   -23.59870 -94.40029 58.80704,
   -14.55049 -91.80620 58.82918,
   -23.00173 -93.62047 58.79075,
   -15.38303 -91.25810 58.85429,
   -22.33292 -92.88877 58.82911,
   -16.27602 -90.88323 58.89189,
   -21.67301 -92.29166 58.83300,
   -20.35538 -91.43727 58.85645,
   -18.86164 -90.86542 58.85629,
   -17.24754 -90.71452 58.82034,
   -21.06313 -91.85289 58.83906,
   -19.62874 -91.10719 58.85308,
   -18.07004 -90.72842 58.85931,
   -7.06593 -118.45450 59.27630,
   -5.37472 -118.11766 59.42292,
   -3.96054 -117.67840 59.29408,
   -2.46767 -117.04199 59.29979,
   -9.43712 -118.79145 59.27505,
   -7.88690 -118.58654 59.27668,
   -6.26272 -118.30577 59.27784,
   -4.71525 -117.92950 59.28762,
   -3.17060 -117.35933 59.13995,
   -1.75637 -116.68936 59.33839,
   -0.27993 -115.85847 59.31066,
   -13.54637 -119.15396 59.25967,
   -11.94865 -119.02747 59.25619,
   -10.25429 -118.87382 59.27464,
   -8.66433 -118.69478 59.27148,
   -0.92686 -116.23884 59.16613,
   0.43429 -115.37334 59.31809,
   -15.99952 -119.32673 59.25498,
   -14.38523 -119.21777 59.24986,
   -12.78389 -119.09456 59.26853,
   -11.09654 -118.95294 59.26516,
   1.12617 -114.85844 59.31109,
   -18.47511 -119.40577 59.25189,
   -16.85608 -119.36909 59.25206,
   -15.24220 -119.28055 59.26026,
   1.79407 -113.99549 59.36418,
   -19.27081 -119.39988 59.21201,
   -17.70688 -119.39729 59.26296,
   2.06181 -113.11912 59.31578,
   -20.17291 -119.37621 59.24996,
   2.05474 -112.52478 59.59194,
   -22.57339 -119.25677 59.24913,
   -21.11340 -119.33318 59.13588,
   1.71940 -112.04593 59.52096,
   -23.55750 -119.19167 59.24896,
   -21.87261 -119.29696 59.24919,
   1.06566 -111.51717 59.41611,
   -25.93461 -118.99291 59.24966,
   -24.46365 -119.12345 59.24384,
   0.18530 -111.00025 59.41925,
   -26.97876 -118.88653 59.24938,
   -25.28731 -119.05332 59.24946,
   -0.58579 -110.70048 59.22039,
   -27.88661 -118.78788 59.25046,
   -30.50271 -118.48467 59.25176,
   -28.81079 -118.68774 59.24389,
   -1.46140 -110.24858 59.38643,
   -31.20974 -118.38834 59.25255,
   -29.81212 -118.57217 59.25118,
   -2.28386 -109.78421 59.38445,
   -32.16473 -118.23614 59.25532,
   -3.05075 -109.26147 59.36490,
   -33.14444 -118.03727 59.25987,
   -3.73737 -108.68770 59.41290,
   -34.07910 -117.77692 59.25611,
   -35.01894 -117.40239 59.26095,
   -4.37024 -108.05056 59.46821,
   -35.95489 -116.88328 59.26792,
   -36.57176 -116.42859 59.27675,
   -5.01009 -107.30224 59.44037,
   -5.50790 -106.61561 59.46794,
   -37.13667 -115.70597 59.28369,
   -6.13142 -105.68067 59.46403,
   -37.50189 -114.69145 59.30904,
   -6.63278 -104.84965 59.47754,
   -37.49181 -113.63284 59.28718,
   -7.07125 -104.05253 59.48874,
   -37.14324 -112.75170 59.33837,
   -36.59563 -112.15876 59.33589,
   -35.34123 -111.22035 59.34981,
   -7.52214 -103.16561 59.55114,
   -35.96591 -111.64108 59.34482,
   -34.56154 -110.80398 59.35081,
   -33.26972 -110.02161 59.37180,
   -33.83598 -110.37396 59.36531,
   -32.45118 -109.45423 59.38450,
   -8.07037 -102.04505 59.51163,
   -31.72198 -108.85707 59.37961,
   -31.01042 -108.14988 59.40178,
   -8.55535 -100.99487 59.52972,
   -30.38632 -107.41714 59.41359,
   -29.71803 -106.51513 59.29210,
   -8.93407 -100.12693 59.70601,
   -29.19920 -105.73364 59.46196,
   -9.24778 -99.46512 59.57985,
   -28.70844 -104.92137 59.44258,
   -28.22943 -104.06139 59.46705,
   -9.78155 -98.41144 59.57247,
   -27.81780 -103.25498 59.50969,
   -27.41211 -102.39832 59.48919,
   -10.21086 -97.61042 59.57677,
   -27.05792 -101.59093 59.36401,
   -10.77258 -96.63802 59.58893,
   -26.65688 -100.68971 59.51676,
   -11.21068 -95.91886 59.60636,
   -26.27412 -99.79190 59.50220,
   -25.93309 -98.99192 59.54168,
   -11.82436 -94.97657 59.60792,
   -12.36392 -94.18487 59.61821,
   -25.66197 -98.34553 59.55215,
   -25.18896 -97.31433 59.57909,
   -12.96825 -93.38818 59.58665,
   -24.79227 -96.49141 59.57404,
   -24.33265 -95.65099 59.69975,
   -13.63801 -92.60860 59.60903,
   -23.74888 -94.70482 59.60592,
   -14.20269 -92.04247 59.66483,
   -23.17867 -93.91222 59.61888,
   -14.96519 -91.47310 59.65983,
   -22.49459 -93.11648 59.63004,
   -21.82147 -92.46644 59.59817,
   -15.81368 -91.02981 59.83648,
   -21.05352 -91.88241 59.64774,
   -19.62318 -91.13526 59.66711,
   -18.06646 -90.74717 59.65830,
   -16.53835 -90.80797 59.66734,
   -20.34828 -91.46568 59.65455,
   -18.85370 -90.88868 59.66656,
   -17.29120 -90.71905 59.67126,
   -7.85866 -118.60975 60.08308,
   -6.27111 -118.33551 60.08807,
   -4.72364 -117.96179 60.09260,
   -3.23686 -117.43214 60.11730,
   -10.27726 -118.90319 60.07657,
   -8.66688 -118.72326 60.08161,
   -7.05944 -118.48194 60.08972,
   -5.64500 -118.20271 60.09078,
   -3.95665 -117.71047 60.10407,
   -2.48083 -117.09012 60.10938,
   -1.04546 -116.34532 60.11963,
   -12.53440 -119.10240 60.07100,
   -11.10157 -118.98137 60.07506,
   -9.57411 -118.83024 60.07858,
   -1.72505 -116.70779 60.11233,
   -0.24339 -115.88755 60.06823,
   1.04288 -115.01989 60.31796,
   -15.01821 -119.29096 60.06594,
   -13.58830 -119.18492 60.07221,
   -11.90954 -119.05120 60.07238,
   0.42553 -115.45684 60.12722,
   1.67112 -114.37357 60.14807,
   -17.45891 -119.41832 60.06188,
   -16.04732 -119.35666 60.06563,
   -14.35980 -119.24292 60.06723,
   2.14617 -113.59627 60.20039,
   -20.16778 -119.40001 60.05917,
   -18.47730 -119.43244 60.06347,
   -16.82064 -119.39560 60.06270,
   2.29794 -112.87223 60.37425,
   -20.95252 -119.36768 60.05025,
   -19.46131 -119.42118 60.05982,
   -21.86767 -119.31773 60.05804,
   2.08732 -112.18653 60.47062,
   -24.30079 -119.15338 60.05870,
   -22.78454 -119.26129 60.06019,
   1.55925 -111.69745 60.32302,
   -25.25475 -119.07316 60.05778,
   -23.57124 -119.20756 60.05860,
   0.80137 -111.22032 60.30974,
   -27.88520 -118.80754 60.05984,
   -26.27017 -118.97787 60.06464,
   -0.15869 -110.76100 60.18810,
   -28.61769 -118.72713 60.06015,
   -27.16874 -118.88572 60.05954,
   -0.99034 -110.40240 60.18495,
   -29.50576 -118.62843 60.06203,
   -1.86820 -109.96278 60.08543,
   -30.51709 -118.50864 60.06460,
   -32.85278 -118.12322 60.06556,
   -31.41287 -118.39347 60.07267,
   -2.61040 -109.49202 60.21912,
   -33.64742 -117.93582 60.06669,
   -32.23006 -118.24629 60.06389,
   -3.37296 -108.91547 60.20851,
   -4.03761 -108.30129 60.24394,
   -34.33843 -117.74227 60.06622,
   -35.39770 -117.25827 59.94835,
   -4.71354 -107.56377 60.23195,
   -36.27331 -116.70643 60.08904,
   -5.20861 -106.94877 60.09826,
   -36.87787 -116.13560 60.09182,
   -5.83398 -106.04062 60.22030,
   -37.41400 -115.11890 60.10755,
   -6.42573 -105.10250 60.27489,
   -37.56736 -114.13069 60.12564,
   -6.78516 -104.49690 60.09559,
   -37.38783 -113.21898 60.13525,
   -36.58477 -112.13481 60.14943,
   -7.26786 -103.56994 60.29679,
   -37.00164 -112.57522 60.14555,
   -36.03335 -111.69958 60.16071,
   -34.55635 -110.79411 60.16759,
   -35.13792 -111.12487 60.16211,
   -33.87946 -110.39267 60.18435,
   -7.72188 -102.64157 60.37086,
   -33.07670 -109.89985 60.16980,
   -31.83649 -108.94572 60.19814,
   -32.44150 -109.44063 60.19094,
   -31.21094 -108.36183 60.21024,
   -8.25267 -101.52255 60.32601,
   -30.58514 -107.67417 60.20559,
   -29.97152 -106.89549 60.21030,
   -8.71505 -100.50050 60.34961,
   -29.46564 -106.17383 60.28783,
   -9.06854 -99.71266 60.35808,
   -28.83748 -105.19402 60.25669,
   -28.32233 -104.30928 60.27109,
   -9.43147 -98.94431 60.38530,
   -27.98595 -103.67034 60.28170,
   -10.00392 -97.86046 60.32048,
   -27.57082 -102.83472 60.29675,
   -27.18403 -102.00287 60.30252,
   -10.54311 -96.89150 60.39205,
   -26.81745 -101.17289 60.29730,
   -10.92701 -96.27004 60.22126,
   -26.43804 -100.29881 60.33069,
   -11.51964 -95.32017 60.36454,
   -26.05959 -99.41763 60.34807,
   -25.70234 -98.58768 60.36043,
   -12.14144 -94.39690 60.41787,
   -25.30698 -97.71047 60.44396,
   -12.55040 -93.82464 60.27239,
   -24.93645 -96.90173 60.38222,
   -13.20966 -92.99112 60.45124,
   -24.56065 -96.14721 60.39310,
   -24.10145 -95.32955 60.42274,
   -13.84734 -92.30857 60.46156,
   -23.53858 -94.45760 60.42949,
   -14.49325 -91.74670 60.55414,
   -22.95340 -93.67376 60.40616,
   -15.33647 -91.22996 60.48445,
   -22.31035 -92.95632 60.44818,
   -21.05426 -91.91701 60.45760,
   -16.31994 -90.85805 60.48446,
   -21.63134 -92.33744 60.45161,
   -20.34271 -91.49647 60.46966,
   -18.85332 -90.91454 60.47213,
   -17.23817 -90.73132 60.47574,
   -19.62027 -91.16435 60.47138,
   -18.06168 -90.76450 60.47807,
   -7.05806 -118.51081 60.89468,
   -5.41135 -118.18074 60.90234,
   -3.94958 -117.74254 60.91272,
   -2.45521 -117.11749 60.91833,
   -11.08916 -119.00841 60.88357,
   -9.47599 -118.85185 60.88763,
   -7.92075 -118.65002 60.89991,
   -6.25080 -118.36154 60.89401,
   -4.70554 -117.98938 60.90605,
   -3.11590 -117.41903 60.91599,
   -1.74580 -116.76827 60.91271,
   -0.25846 -115.96901 60.92883,
   -13.53942 -119.20815 60.87810,
   -11.93458 -119.08169 60.87992,
   -10.32932 -118.93859 60.90595,
   -8.65609 -118.75055 60.88996,
   -0.84776 -116.30365 60.92534,
   0.44164 -115.53668 60.93166,
   -15.99258 -119.38234 60.87336,
   -14.37898 -119.27232 60.87366,
   -12.78708 -119.14946 60.87308,
   1.21732 -115.00059 60.93901,
   2.13149 -113.95746 60.97726,
   -18.46431 -119.45998 60.87053,
   -16.83627 -119.42457 60.87602,
   -15.23693 -119.33576 60.87675,
   1.77553 -114.42923 60.95333,
   2.42654 -113.27659 61.05501,
   -19.26086 -119.45199 60.84254,
   -17.70375 -119.45277 60.87359,
   -21.87001 -119.33713 60.86787,
   -20.17857 -119.42388 60.86826,
   2.35893 -112.42746 61.03592,
   -22.57755 -119.29385 60.86785,
   -21.14711 -119.37805 60.86800,
   1.89217 -111.75788 61.03773,
   -23.56309 -119.22593 60.86826,
   1.13528 -111.23779 60.97338,
   -25.97883 -119.02420 60.86845,
   -24.47323 -119.15619 60.85432,
   0.19855 -110.77988 60.95730,
   -26.97379 -118.92548 60.86812,
   -25.28765 -119.08742 60.86820,
   -0.51757 -110.53003 60.97631,
   -27.88796 -118.82950 60.87032,
   -30.49531 -118.53582 60.87031,
   -28.81864 -118.73226 60.87535,
   -1.36230 -110.15065 60.97532,
   -31.27202 -118.43251 61.01826,
   -29.81878 -118.61972 60.86976,
   -2.17555 -109.69476 61.03113,
   -32.21993 -118.27794 60.87338,
   -2.98690 -109.15076 60.89979,
   -33.16599 -118.08793 60.87942,
   -34.11117 -117.82098 60.87575,
   -3.64357 -108.58695 61.03390,
   -35.03527 -117.46255 60.87548,
   -4.28563 -107.94279 61.03079,
   -35.83439 -117.05120 60.86364,
   -36.59406 -116.48205 60.89542,
   -5.04395 -107.05338 61.03627,
   -5.42363 -106.51734 61.10166,
   -37.17257 -115.76015 60.90098,
   -6.04191 -105.60342 61.09030,
   -37.54909 -114.71337 60.79036,
   -6.62244 -104.66388 61.07354,
   -37.52937 -113.59531 60.92201,
   -6.97551 -104.01603 61.11274,
   -37.17318 -112.74782 60.95819,
   -36.60175 -112.13313 60.97107,
   -35.38180 -111.22607 60.83148,
   -7.45891 -103.07847 61.11620,
   -35.98324 -111.62698 60.96408,
   -34.55025 -110.76432 61.00304,
   -33.29806 -110.01525 60.99104,
   -33.85136 -110.35473 60.98477,
   -32.47876 -109.45736 61.00798,
   -7.91163 -102.11960 61.17070,
   -31.73743 -108.86099 60.99902,
   -31.02636 -108.16912 61.02067,
   -8.43099 -100.99070 61.14933,
   -30.39301 -107.44533 61.03244,
   -29.78235 -106.64854 61.04427,
   -8.89222 -99.96815 61.14219,
   -29.17788 -105.76921 61.07850,
   -9.19531 -99.32164 60.96766,
   -28.67327 -104.96234 61.06640,
   -28.17138 -104.09189 61.08998,
   -9.65389 -98.35847 61.19683,
   -27.74950 -103.28454 61.08508,
   -27.24704 -102.25743 61.11041,
   -10.18849 -97.36350 61.22556,
   -26.95478 -101.60139 61.12016,
   -10.77068 -96.36906 61.20480,
   -26.60660 -100.80619 61.14004,
   -11.10149 -95.81808 61.23812,
   -26.22028 -99.91187 61.13779,
   -25.82629 -99.02361 61.30178,
   -11.72265 -94.87545 61.23478,
   -25.47294 -98.19416 61.17330,
   -12.35709 -93.97921 61.21302,
   -25.06779 -97.30711 61.19574,
   -12.76763 -93.41321 61.25838,
   -24.68640 -96.51075 61.19776,
   -24.24186 -95.67972 61.26986,
   -13.48720 -92.59785 61.29744,
   -23.74644 -94.85891 61.32448,
   -14.11300 -92.00067 61.31295,
   -23.12642 -93.96864 61.23686,
   -14.91775 -91.43186 61.27975,
   -22.47917 -93.19559 61.24735,
   -21.79341 -92.52623 61.23216,
   -15.80958 -91.00449 61.26721,
   -21.02994 -91.93995 61.26427,
   -19.61626 -91.19450 61.28929,
   -18.05966 -90.78395 61.27985,
   -16.51815 -90.80727 61.29670,
   -20.33618 -91.52696 61.27273,
   -18.84786 -90.93960 61.28517,
   -17.27841 -90.73814 61.28983,
   -7.85056 -118.66791 61.70140,
   -6.07071 -118.36195 61.70699,
   -4.70972 -118.02246 61.71195,
   -3.21902 -117.50000 61.73390,
   -10.08098 -118.94483 61.69541,
   -8.61349 -118.77546 61.74267,
   -7.04669 -118.54067 61.70115,
   -5.47399 -118.22901 61.70982,
   -3.94444 -117.77577 61.72217,
   -2.47636 -117.17210 61.72909,
   -0.95801 -116.39860 61.73511,
   0.46042 -115.59305 61.74395,
   -12.54849 -119.15967 61.68937,
   -11.12040 -119.04141 61.69510,
   -9.45503 -118.87795 61.69729,
   -1.71119 -116.79188 61.73096,
   -0.19758 -115.99728 61.72801,
   1.12139 -115.13488 61.75011,
   -15.08312 -119.35528 61.81480,
   -13.61260 -119.24262 61.69550,
   -11.90184 -119.10726 61.69081,
   1.83965 -114.53682 61.75731,
   -17.48326 -119.47546 61.68037,
   -16.02624 -119.41110 61.63198,
   -14.35295 -119.29802 61.68563,
   2.40900 -113.77131 61.73283,
   -20.16321 -119.44857 61.67769,
   -18.47622 -119.48749 61.68374,
   -16.81247 -119.45223 61.68114,
   2.66080 -112.98384 61.84959,
   -20.95802 -119.41222 61.66605,
   -19.46607 -119.47260 61.67828,
   2.63126 -112.37849 62.01520,
   -21.87195 -119.35810 61.67712,
   2.34733 -111.94650 61.96478,
   -24.27115 -119.19027 61.67742,
   -22.78340 -119.29862 61.68518,
   1.71947 -111.45410 61.82058,
   -25.25248 -119.10851 61.67718,
   -23.56942 -119.24301 61.67735,
   0.87290 -111.00863 61.77881,
   -27.88080 -118.85047 61.67850,
   -26.27684 -119.01456 61.68250,
   -0.02827 -110.64429 61.76520,
   -28.61931 -118.77178 61.67878,
   -27.16391 -118.92631 61.67822,
   -0.86079 -110.31204 61.79872,
   -29.52872 -118.67406 61.68156,
   -1.73074 -109.87820 61.82823,
   -30.51749 -118.56089 61.68292,
   -32.85649 -118.17626 61.68410,
   -31.46444 -118.43595 61.68045,
   -2.53969 -109.38039 61.82054,
   -33.72628 -117.95952 61.68531,
   -32.22167 -118.30274 61.68235,
   -3.26164 -108.82959 61.85212,
   -3.88329 -108.27838 61.71954,
   -34.57330 -117.68636 61.68607,
   -35.31963 -117.38428 61.68848,
   -4.53364 -107.55772 61.85460,
   -36.30851 -116.74217 61.71088,
   -36.91200 -116.19309 61.70956,
   -5.21431 -106.69157 62.02431,
   -5.63359 -106.11113 61.88177,
   -37.48285 -115.14221 61.72580,
   -37.58017 -114.72858 61.34813,
   -37.60979 -114.74578 62.10668,
   -6.24246 -105.17345 61.94153,
   -37.63280 -114.16388 61.74779,
   -6.75668 -104.31464 61.91039,
   -37.43185 -113.22882 61.75404,
   -36.60132 -112.12747 61.76862,
   -7.15928 -103.55976 61.91807,
   -37.02786 -112.57540 61.76478,
   -35.97345 -111.61015 61.77808,
   -34.57043 -110.77562 61.78716,
   -35.21990 -111.16241 61.78429,
   -33.84012 -110.32951 61.79938,
   -7.65929 -102.54707 61.93636,
   -33.09692 -109.88559 61.79746,
   -31.84696 -108.94285 61.81734,
   -32.45455 -109.43171 61.81024,
   -31.22540 -108.37351 61.82984,
   -8.08185 -101.61193 61.99373,
   -30.58606 -107.68666 61.81873,
   -29.96922 -106.92413 61.83282,
   -8.59385 -100.47774 61.96834,
   -29.41813 -106.16259 61.96579,
   -28.81547 -105.24698 61.87520,
   -9.06574 -99.43511 61.97103,
   -28.28898 -104.37269 61.88962,
   -9.37646 -98.79160 61.79562,
   -27.92742 -103.71108 61.90080,
   -9.81011 -97.90436 62.01650,
   -27.54058 -102.93831 61.79304,
   -27.10233 -102.03383 61.92560,
   -10.36506 -96.90751 62.03338,
   -26.71332 -101.17836 62.00068,
   -26.35599 -100.35024 61.94917,
   -10.91829 -95.96026 62.19680,
   -11.28424 -95.39420 62.05374,
   -26.06489 -99.66533 61.96009,
   -25.63144 -98.68064 61.98737,
   -11.93414 -94.43726 62.08423,
   -25.24333 -97.80844 61.98333,
   -24.79287 -96.85502 62.00216,
   -12.51642 -93.64479 62.05741,
   -13.12619 -92.90620 62.10045,
   -24.42942 -96.12074 62.01318,
   -24.04702 -95.41247 62.02413,
   -13.77844 -92.24219 62.08056,
   -23.46374 -94.49090 61.99316,
   -14.50366 -91.66110 62.07088,
   -22.89703 -93.72238 62.06027,
   -15.36162 -91.17182 62.00645,
   -22.30367 -93.03854 62.04025,
   -21.04413 -91.98433 62.07609,
   -16.28685 -90.85169 62.10393,
   -21.58974 -92.38714 62.07016,
   -20.32899 -91.55914 62.08523,
   -18.84686 -90.96703 62.08981,
   -17.24870 -90.74893 62.09578,
   -19.61044 -91.22444 62.08956,
   -18.05410 -90.80264 62.09684,
   -7.04960 -118.57054 62.51297,
   -5.48571 -118.26244 62.51793,
   -3.93744 -117.80847 62.53078,
   -2.61441 -117.27830 62.53595,
   -11.08119 -119.06592 62.50198,
   -9.46395 -118.90830 62.50090,
   -7.84333 -118.69693 62.50585,
   -6.33473 -118.44195 62.52587,
   -4.69510 -118.05158 62.52432,
   -3.18666 -117.52502 62.53395,
   -1.67871 -116.82484 62.54709,
   -0.39697 -116.15480 62.54756,
   -13.53192 -119.26445 62.49653,
   -11.92081 -119.13830 62.50088,
   -10.32598 -118.99648 62.51730,
   -8.64713 -118.80843 62.50842,
   -0.97516 -116.45744 62.54501,
   0.50468 -115.64368 62.51859,
   1.88174 -114.66092 62.55866,
   -15.98619 -119.44043 62.49164,
   -14.30057 -119.32562 62.55138,
   -12.78401 -119.20725 62.51993,
   1.30993 -115.15617 62.55287,
   2.41034 -114.08496 62.73473,
   -18.45523 -119.51603 62.48894,
   -16.72805 -119.47839 62.48325,
   -15.31912 -119.39827 62.49285,
   2.78168 -113.33136 62.61471,
   -19.25632 -119.50562 62.46782,
   -17.73587 -119.50608 62.33726,
   2.89579 -112.65428 62.76430,
   -21.86712 -119.37855 62.48656,
   -20.18373 -119.47290 62.48626,
   -22.61794 -119.33237 62.59154,
   -21.14814 -119.42246 62.48662,
   2.74275 -112.04978 62.96769,
   -23.56530 -119.26212 62.48624,
   2.26274 -111.62305 62.78739,
   -26.00524 -119.05930 62.48718,
   -24.47879 -119.19150 62.48259,
   1.54021 -111.19208 62.77986,
   -26.97000 -118.96625 62.49254,
   -25.28718 -119.12360 62.48693,
   0.57137 -110.80194 62.59080,
   -27.88976 -118.87239 62.49016,
   -0.30460 -110.47908 62.59852,
   -30.32138 -118.60344 62.48890,
   -28.82001 -118.77646 62.49908,
   -1.27810 -110.04013 62.60777,
   -31.29306 -118.47701 62.49199,
   -29.61994 -118.68467 62.48845,
   -2.12233 -109.57773 62.58587,
   -32.21787 -118.33289 62.49130,
   -2.84600 -109.07429 62.65440,
   -33.17227 -118.13877 62.49910,
   -34.13927 -117.86228 62.49287,
   -3.64495 -108.40304 62.63269,
   -35.04690 -117.51347 62.49227,
   -4.14119 -107.89485 62.67354,
   -35.89517 -117.06322 62.56788,
   -36.61578 -116.53409 62.51410,
   -4.81414 -107.10855 62.72525,
   -37.21379 -115.81538 62.51698,
   -5.41181 -106.32778 62.69818,
   -5.94967 -105.53580 62.70937,
   -37.63168 -114.72442 62.54418,
   -6.54529 -104.58486 62.69772,
   -37.59281 -113.68009 62.61499,
   -6.93487 -103.89544 62.65176,
   -37.19974 -112.75226 62.57755,
   -36.60879 -112.11777 62.57476,
   -35.44553 -111.25151 62.58860,
   -7.33330 -103.09873 62.73812,
   -35.99827 -111.61510 62.58347,
   -34.55263 -110.74209 62.59172,
   -33.14114 -109.91148 62.61242,
   -33.74246 -110.29065 62.60582,
   -32.50606 -109.46321 62.62939,
   -7.84267 -102.02386 62.75504,
   -31.75332 -108.86413 62.62212,
   -31.04921 -108.19267 62.63958,
   -8.26818 -101.05364 62.80649,
   -30.39576 -107.46428 62.65144,
   -29.77862 -106.68052 62.66310,
   -8.76284 -99.94574 62.77810,
   -29.09707 -105.72071 62.72413,
   -28.63575 -104.99915 62.68798,
   -9.24616 -98.89311 62.79632,
   -28.12849 -104.14749 62.71313,
   -9.58811 -98.19790 62.72937,
   -27.69588 -103.34603 62.71170,
   -9.70100 -97.88535 63.22305,
   -27.27938 -102.50877 62.73621,
   -9.97716 -97.44418 62.82768,
   -26.87983 -101.65042 62.73874,
   -10.56138 -96.43367 62.82607,
   -26.50104 -100.80321 62.77057,
   -26.12801 -99.94701 62.76610,
   -11.08115 -95.59027 62.83863,
   -25.76385 -99.10926 62.77172,
   -11.61580 -94.78085 62.85952,
   -25.38317 -98.24821 62.79170,
   -12.25811 -93.88968 62.86028,
   -25.01779 -97.42206 62.66945,
   -12.75388 -93.25022 62.81494,
   -24.61794 -96.60332 62.83100,
   -24.16585 -95.73354 62.81941,
   -13.39981 -92.53549 62.88652,
   -23.67230 -94.89322 62.81886,
   -14.03963 -91.95098 62.91758,
   -23.13538 -94.10928 62.96208,
   -22.46619 -93.28106 62.86441,
   -14.86974 -91.39007 62.89971,
   -21.84667 -92.65580 62.86873,
   -15.70498 -91.00287 62.90371,
   -21.00181 -91.99689 62.88071,
   -19.60674 -91.25648 62.90446,
   -18.05334 -90.82502 62.90660,
   -16.50230 -90.80487 62.91646,
   -20.32274 -91.59165 62.89097,
   -18.84146 -90.99460 62.90363,
   -17.26627 -90.75905 62.90837,
   -7.84221 -118.72676 63.31978,
   -6.13653 -118.44335 63.45953,
   -4.69728 -118.08558 63.33105,
   -3.16954 -117.55729 63.34909,
   -1.69548 -116.87882 63.34965,
   -10.07634 -119.00336 63.31375,
   -8.62723 -118.83575 63.31577,
   -7.03317 -118.59955 63.32250,
   -5.46464 -118.28933 63.32828,
   -3.93151 -117.84323 63.33984,
   -2.37949 -117.21172 63.34532,
   -0.95127 -116.50194 63.35473,
   0.49079 -115.72321 63.36198,
   -12.61414 -119.22655 63.43036,
   -11.15073 -119.10326 63.31894,
   -9.44637 -118.93622 63.31564,
   -0.12504 -116.06515 63.21269,
   1.17627 -115.29160 63.36160,
   -15.10273 -119.41023 63.29264,
   -13.52100 -119.29320 63.30499,
   -11.89428 -119.16472 63.30925,
   1.98027 -114.70273 63.29480,
   -17.58211 -119.53596 63.30917,
   -15.96355 -119.46862 63.29814,
   -14.34621 -119.35523 63.30403,
   2.70136 -113.91047 63.39324,
   -20.15822 -119.49848 63.29624,
   -18.47313 -119.54402 63.30038,
   -16.80467 -119.51044 63.29952,
   3.04583 -113.20752 63.45878,
   -20.95823 -119.45870 63.29872,
   -19.46893 -119.52534 63.29671,
   3.02517 -112.28855 63.55155,
   -21.87723 -119.39965 63.29528,
   2.59168 -111.63306 63.50019,
   -24.27111 -119.22650 63.29614,
   -22.84463 -119.33284 63.29595,
   1.85218 -111.15146 63.41419,
   -25.25565 -119.14513 63.29629,
   -23.56948 -119.27984 63.29606,
   0.97218 -110.83796 63.22419,
   -27.87675 -118.89486 63.29716,
   -26.23801 -119.05604 63.23883,
   0.03353 -110.48326 63.41900,
   -28.62033 -118.81790 63.29742,
   -27.17465 -118.96679 63.29690,
   -0.78111 -110.21703 63.24815,
   -29.59471 -118.71513 63.30061,
   -30.57808 -118.60656 63.30191,
   -1.63907 -109.78007 63.44989,
   -32.85782 -118.22977 63.30258,
   -31.47248 -118.48904 63.29901,
   -2.43342 -109.29163 63.44902,
   -33.75015 -118.00366 63.30386,
   -32.21339 -118.35940 63.30079,
   -3.23563 -108.68136 63.38488,
   -34.59033 -117.73021 63.30507,
   -3.83390 -108.11916 63.46725,
   -35.31246 -117.43598 63.30767,
   -4.44279 -107.45522 63.48039,
   -36.35652 -116.75400 63.33426,
   -36.93579 -116.23757 63.32779,
   -5.17691 -106.55008 63.49284,
   -5.60186 -105.97041 63.35438,
   -37.49577 -115.33945 63.32881,
   -37.67549 -114.86938 63.35722,
   -6.19099 -105.05515 63.52644,
   -37.70438 -114.24995 63.36680,
   -6.75014 -104.12159 63.54332,
   -37.46542 -113.24679 63.37258,
   -36.61337 -112.12347 63.38778,
   -7.05004 -103.55017 63.53937,
   -37.08137 -112.63433 63.56619,
   -35.98422 -111.59594 63.40047,
   -34.58541 -110.75604 63.40692,
   -35.24433 -111.15417 63.40297,
   -33.90234 -110.33805 63.41968,
   -7.54427 -102.54098 63.55757,
   -33.18196 -109.92162 63.42452,
   -31.86324 -108.94375 63.43664,
   -32.46772 -109.42169 63.42965,
   -31.24075 -108.38398 63.44997,
   -8.01248 -101.50483 63.57329,
   -30.58848 -107.69832 63.44035,
   -29.96934 -106.95256 63.45411,
   -8.44358 -100.50388 63.61354,
   -29.38753 -106.17120 63.51251,
   -28.85461 -105.39225 63.61202,
   -8.92823 -99.41869 63.59315,
   -28.25155 -104.42511 63.50835,
   -27.86915 -103.75104 63.52003,
   -9.44268 -98.32719 63.62132,
   -9.78863 -97.64305 63.62940,
   -27.53844 -103.11548 63.52828,
   -27.05502 -102.13294 63.55046,
   -10.28988 -96.76109 63.58544,
   -26.65721 -101.26547 63.55394,
   -26.24297 -100.35169 63.69496,
   -10.84489 -95.83556 63.64749,
   -11.24030 -95.23415 63.45899,
   -25.90157 -99.55089 63.58080,
   -25.54455 -98.72751 63.52906,
   -11.86277 -94.31383 63.63872,
   -25.14901 -97.85427 63.60493,
   -24.77871 -97.05289 63.62231,
   -12.56121 -93.40187 63.68613,
   -24.34198 -96.17192 63.63218,
   -12.96617 -92.89563 63.75461,
   -23.98687 -95.49075 63.64298,
   -13.67333 -92.20051 63.79485,
   -23.45543 -94.62224 63.65617,
   -14.45153 -91.61072 63.70314,
   -22.81574 -93.74642 63.69452,
   -15.35484 -91.12242 63.73855,
   -22.29953 -93.13711 63.69542,
   -21.15605 -92.15095 63.69293,
   -16.48553 -90.80293 63.72102,
   -21.70273 -92.58218 63.68592,
   -20.32170 -91.62814 63.71043,
   -18.83875 -91.02379 63.71036,
   -17.25859 -90.77247 63.71733,
   -16.08132 -90.87674 63.72309,
   -19.59934 -91.28709 63.70762,
   -18.04746 -90.84667 63.71551,
   -8.63732 -118.86615 64.12696,
   -7.04116 -118.62905 64.13152,
   -5.47299 -118.32183 64.13809,
   -3.92527 -117.87606 64.14841,
   -2.51528 -117.32383 64.30001,
   -11.07294 -119.12312 64.12051,
   -9.44921 -118.96502 64.11325,
   -7.82994 -118.75403 64.12827,
   -6.42789 -118.52234 64.13349,
   -4.68428 -118.11522 64.14241,
   -3.17326 -117.59696 64.15193,
   -1.65394 -116.90299 64.11843,
   -0.28994 -116.20046 64.15967,
   -13.52463 -119.32095 64.11508,
   -11.84530 -119.19003 64.16939,
   -10.33597 -119.05536 64.11604,
   -0.95896 -116.54941 64.16427,
   0.49863 -115.78792 64.16026,
   1.84099 -114.92183 64.33883,
   -15.97969 -119.49836 64.11006,
   -14.27832 -119.37938 64.10785,
   -12.86195 -119.26989 64.11648,
   1.20374 -115.34545 64.17901,
   2.55908 -114.26904 64.18660,
   -18.44813 -119.57175 64.10707,
   -16.74893 -119.53720 64.10407,
   -15.33783 -119.45727 64.11127,
   3.11512 -113.51790 64.25917,
   -19.26349 -119.55898 64.11041,
   -17.77568 -119.56837 64.10763,
   3.32562 -112.72233 64.32667,
   -21.86289 -119.41993 64.10536,
   -20.19027 -119.52131 64.10503,
   3.36819 -112.18450 64.68412,
   -22.63443 -119.36741 64.09607,
   -21.18861 -119.46438 64.10537,
   3.06648 -111.80011 64.41184,
   -23.56733 -119.29821 64.10494,
   2.42518 -111.28758 64.27396,
   -25.99812 -119.09791 64.10589,
   -24.48626 -119.22641 64.09136,
   1.57504 -110.91961 64.21626,
   -26.88531 -119.01502 64.10557,
   -25.28616 -119.16017 64.10570,
   0.61131 -110.59089 64.31107,
   -27.89364 -118.91572 64.10940,
   -0.27061 -110.31390 64.31096,
   -30.32321 -118.65536 64.10756,
   -28.82069 -118.82372 64.12497,
   -1.17615 -109.94392 64.26576,
   -31.29324 -118.53094 64.11052,
   -29.61409 -118.73542 64.10713,
   -1.92014 -109.57031 64.08855,
   -32.21322 -118.38779 64.10982,
   -33.17529 -118.19025 64.11848,
   -2.67757 -109.01820 64.41867,
   -34.12558 -117.91974 64.10989,
   -3.46807 -108.37473 64.27035,
   -35.00365 -117.58676 64.11455,
   -4.04619 -107.81841 64.09883,
   -35.92242 -117.08663 64.11798,
   -36.62829 -116.57613 64.13296,
   -4.75144 -106.98151 64.31434,
   -37.24200 -115.87247 64.13303,
   -5.40549 -106.13467 64.30154,
   -37.65852 -115.04749 64.15641,
   -5.77409 -105.59139 64.32865,
   -37.75243 -114.54143 64.16427,
   -6.37816 -104.64040 64.38432,
   -37.64700 -113.72455 64.18080,
   -37.27223 -112.87157 64.19221,
   -6.87365 -103.78615 64.34179,
   -36.62116 -112.11701 64.19540,
   -35.47083 -111.24367 64.20847,
   -7.20546 -103.12167 64.35879,
   -36.01258 -111.60437 64.20321,
   -34.58942 -110.73906 64.21591,
   -33.15638 -109.89589 64.23194,
   -33.75455 -110.26921 64.22555,
   -32.49299 -109.43177 64.19363,
   -7.72831 -102.00883 64.37528,
   -31.77057 -108.86727 64.24278,
   -31.07417 -108.21676 64.25868,
   -8.18160 -100.96859 64.39309,
   -30.39376 -107.47673 64.27054,
   -29.77289 -106.71031 64.28186,
   -8.60025 -99.98614 64.42645,
   -29.18584 -105.90833 64.29377,
   -28.58933 -105.01436 64.23525,
   -9.10306 -98.88020 64.41953,
   -28.06886 -104.17124 64.33544,
   -27.62542 -103.37312 64.33579,
   -9.59359 -97.87691 64.43058,
   -27.18070 -102.50678 64.42378,
   -9.90067 -97.28403 64.45884,
   -26.80417 -101.69989 64.35726,
   -10.47770 -96.29479 64.46652,
   -26.51064 -101.03988 64.36762,
   -26.03379 -99.97673 64.38895,
   -11.09132 -95.32254 64.45158,
   -25.65282 -99.11043 64.38316,
   -11.44023 -94.77567 64.49707,
   -25.20932 -98.12784 64.41246,
   -12.08362 -93.89733 64.46928,
   -24.90889 -97.45639 64.42267,
   -24.53675 -96.66078 64.36503,
   -12.75414 -93.05867 64.66032,
   -24.08017 -95.77852 64.44897,
   -13.31486 -92.47321 64.51126,
   -23.60351 -94.94477 64.44457,
   -14.04226 -91.85304 64.51079,
   -23.08680 -94.16711 64.51962,
   -22.43896 -93.35112 64.48212,
   -14.77091 -91.36995 64.65177,
   -21.75093 -92.65976 64.48960,
   -17.25555 -90.78493 64.52702,
   -15.63462 -90.99466 64.52989,
   -21.00324 -92.06866 64.49245,
   -19.59890 -91.31993 64.52370,
   -18.00702 -90.86501 64.56351,
   -16.48657 -90.80986 64.53661,
   -20.30980 -91.65622 64.50976,
   -18.83438 -91.05223 64.52173,
   -3.91991 -117.90740 64.95693,
   -7.83415 -118.78134 64.93848,
   -6.16953 -118.50302 64.94489,
   -4.68413 -118.14477 64.95001,
   -3.16134 -117.62755 64.96490,
   -1.68258 -116.95927 64.96915,
   -10.15418 -119.06982 65.08351,
   -8.65824 -118.89607 64.94101,
   -7.01980 -118.65222 64.93124,
   -5.45613 -118.34645 64.94706,
   -2.27986 -117.24741 64.96556,
   -0.97367 -116.60302 64.96870,
   0.36438 -115.89531 64.98337,
   -12.64835 -119.27887 64.93218,
   -11.05337 -119.14760 64.93642,
   -9.43930 -118.99045 64.93398,
   -0.22706 -116.20747 64.97951,
   1.23329 -115.40713 64.99080,
   2.61982 -114.37114 64.99506,
   -15.11005 -119.46458 64.91612,
   -13.50424 -119.34504 64.93009,
   -11.88700 -119.21734 64.92804,
   2.06835 -114.86936 64.98655,
   3.12641 -113.79682 65.21367,
   -17.58687 -119.58926 64.92136,
   -15.94936 -119.52238 64.92903,
   -14.33912 -119.40812 64.92279,
   3.48184 -113.13390 65.24000,
   -20.15267 -119.54355 64.91500,
   -18.47449 -119.59513 64.92138,
   -16.79675 -119.56442 64.91808,
   3.55242 -112.41839 65.16423,
   -20.94719 -119.50052 64.90224,
   -19.49401 -119.57212 64.91525,
   -21.88231 -119.43686 64.91323,
   3.37014 -111.78877 65.27572,
   -24.27215 -119.25929 64.91496,
   -22.84120 -119.36746 64.91490,
   2.97427 -111.45138 65.18910,
   -25.25653 -119.17886 64.91269,
   -23.56979 -119.31304 64.91491,
   1.02230 -110.62304 65.02425,
   2.27074 -111.04270 65.19614,
   -27.87234 -118.93685 64.91595,
   -26.18447 -119.09826 64.91294,
   0.09416 -110.35261 65.02141,
   1.59456 -110.78956 65.02927,
   -28.65417 -118.86011 65.03388,
   -27.18121 -119.00512 64.91568,
   -29.59495 -118.76234 64.91792,
   -0.71994 -110.07771 65.04939,
   -32.20436 -118.41274 64.91928,
   -30.59715 -118.65301 64.92207,
   -1.50141 -109.70839 65.13225,
   -32.86094 -118.27957 64.92091,
   -31.50200 -118.53389 64.91790,
   -2.33009 -109.20103 65.09898,
   -33.78267 -118.04209 64.92268,
   -3.06556 -108.63739 65.08743,
   -34.60636 -117.77190 64.92470,
   -3.78331 -107.97911 65.06726,
   -35.30321 -117.48781 64.92756,
   -4.30280 -107.41414 65.08744,
   -36.35230 -116.80613 64.74827,
   -36.95553 -116.27639 64.94612,
   -4.97839 -106.58737 65.15909,
   -37.55340 -115.37350 64.93691,
   -5.56536 -105.79765 65.13511,
   -37.74149 -114.89513 64.97278,
   -6.08766 -105.01172 65.14458,
   -37.76917 -114.29758 64.98287,
   -6.71150 -103.98072 65.15415,
   -37.49872 -113.26268 64.99034,
   -36.62426 -112.12107 65.00672,
   -7.01780 -103.42352 64.96214,
   -37.10559 -112.65662 64.99394,
   -35.99657 -111.58091 65.02328,
   -35.26944 -111.14498 65.02298,
   -33.92407 -110.33212 65.03832,
   -7.42968 -102.53513 65.18148,
   -34.59690 -110.74135 65.02716,
   -33.10995 -109.84463 65.03681,
   -31.88313 -108.94918 65.05627,
   -32.47928 -109.41312 65.04927,
   -31.25507 -108.39514 65.07020,
   -7.89194 -101.49565 65.19898,
   -30.59548 -107.71679 65.06809,
   -29.96508 -106.97719 65.07167,
   -8.34177 -100.44204 65.20707,
   -29.37724 -106.21055 65.12386,
   -28.80233 -105.38975 65.11740,
   -8.77827 -99.42899 65.24300,
   -28.22734 -104.51125 65.33059,
   -27.79346 -103.75780 65.13968,
   -9.28222 -98.35123 65.24280,
   -27.37523 -102.97642 65.14942,
   -9.70778 -97.49469 65.32482,
   -26.96211 -102.14148 65.16903,
   -10.06373 -96.85188 65.27145,
   -26.57272 -101.30234 65.17314,
   -26.20076 -100.46889 65.17700,
   -10.66400 -95.85586 65.28642,
   -25.81717 -99.60310 65.19928,
   -11.25130 -94.92834 65.45050,
   -25.46748 -98.79462 65.09164,
   -11.65899 -94.34640 65.29101,
   -25.05111 -97.88968 65.22949,
   -24.65061 -97.02776 65.22480,
   -12.37565 -93.42674 65.32119,
   -24.15985 -96.04950 65.25364,
   -12.97271 -92.74644 65.31553,
   -23.81800 -95.39040 65.26388,
   -13.63607 -92.12394 65.30915,
   -23.40583 -94.68531 65.27446,
   -14.39432 -91.56694 65.32684,
   -22.70780 -93.72421 65.32445,
   -15.20477 -91.14074 65.33574,
   -22.28173 -93.20232 65.31198,
   -21.13652 -92.20573 65.31171,
   -16.47388 -90.81487 65.33972,
   -21.69241 -92.64762 65.30455,
   -20.31489 -91.68988 65.32066,
   -18.83392 -91.07822 65.33018,
   -17.24777 -90.80114 65.33579,
   -15.90898 -90.90599 65.34155,
   -19.58923 -91.34569 65.32587,
   -18.04164 -90.89103 65.33379,
   -8.62922 -118.91288 65.74548,
   -6.83722 -118.64870 65.75121,
   -5.46487 -118.37049 65.75648,
   -3.92082 -117.93362 65.77216,
   -2.46917 -117.36860 65.78328,
   -0.94914 -116.62811 65.78472,
   -11.06619 -119.16763 65.73937,
   -9.44473 -119.01106 65.73658,
   -7.82104 -118.80194 65.74417,
   -6.24032 -118.53933 65.75338,
   -4.67692 -118.16741 65.76053,
   -3.16398 -117.65819 65.76978,
   -1.69409 -117.00389 65.78819,
   -0.20216 -116.24154 65.78397,
   1.22227 -115.46509 65.80074,
   -13.51873 -119.36458 65.73408,
   -11.81467 -119.23006 65.73160,
   -10.40795 -119.10899 65.74088,
   0.59018 -115.82711 65.65729,
   1.90981 -115.02416 65.83143,
   -15.97252 -119.54310 65.72894,
   -14.30326 -119.42552 65.72880,
   -12.90022 -119.31669 65.73539,
   2.69695 -114.43807 65.82857,
   -18.44089 -119.61359 65.72503,
   -16.77679 -119.58311 65.72552,
   -15.35229 -119.50305 65.73019,
   3.36243 -113.66219 65.83832,
   -19.26165 -119.59804 65.70807,
   -17.74711 -119.61179 65.72583,
   3.68482 -112.77105 65.76137,
   -21.86015 -119.45015 65.72439,
   -20.19234 -119.55706 65.72777,
   3.68100 -112.07709 65.95550,
   -22.64325 -119.39512 65.72629,
   -21.19035 -119.49635 65.72441,
   3.29605 -111.45980 65.94202,
   -23.56966 -119.32461 65.72401,
   2.59303 -111.01228 65.86571,
   -26.00830 -119.12676 65.72472,
   -24.49355 -119.25263 65.70157,
   1.65925 -110.69681 65.79188,
   -26.88620 -119.04747 65.72677,
   -25.28401 -119.18843 65.72462,
   0.70109 -110.47064 65.84043,
   -27.89551 -118.95141 65.72676,
   -0.22820 -110.20233 65.83750,
   -30.32361 -118.69833 65.72658,
   -28.89993 -118.85323 65.72585,
   -1.06796 -109.86033 65.90308,
   -31.29270 -118.57545 65.72807,
   -29.60705 -118.77799 65.72618,
   -32.22069 -118.43136 65.73006,
   -1.90328 -109.40700 65.89027,
   -33.17324 -118.23594 65.73799,
   -2.63809 -108.89376 65.93576,
   -34.13921 -117.96009 65.73227,
   -3.38951 -108.26262 65.89747,
   -35.04168 -117.61368 65.73537,
   -35.93120 -117.13367 65.73878,
   -4.05148 -107.58998 65.99256,
   -36.56907 -116.69450 65.75262,
   -4.56422 -107.00364 65.94040,
   -37.24727 -115.94243 65.74867,
   -5.25489 -106.12903 65.92794,
   -37.69814 -115.09130 65.77281,
   -5.74751 -105.45107 65.77727,
   -37.79823 -114.55226 65.78076,
   -6.31912 -104.53719 65.95949,
   -37.67863 -113.73151 65.80068,
   -37.29454 -112.88824 65.80914,
   -6.89327 -103.53938 65.95878,
   -36.62708 -112.12074 65.81580,
   -35.30326 -111.17520 65.83048,
   -7.22396 -102.88944 65.81651,
   -35.85059 -111.52035 65.82506,
   -34.61487 -110.75508 65.83882,
   -33.16559 -109.88800 65.85164,
   -33.75402 -110.25596 65.84559,
   -32.44278 -109.37851 65.86926,
   -7.61787 -101.99413 65.99886,
   -31.78490 -108.87266 65.86167,
   -31.09476 -108.24294 65.87811,
   -8.05968 -100.96044 66.01901,
   -30.38271 -107.48569 65.88965,
   -29.76395 -106.74111 65.90037,
   -8.50234 -99.91412 66.02696,
   -29.16878 -105.95177 65.91209,
   -28.60300 -105.13428 65.92525,
   -8.96887 -98.87182 65.99817,
   -28.00024 -104.17289 65.81466,
   -27.58014 -103.44599 65.95845,
   -9.45460 -97.85966 66.05581,
   -27.11175 -102.54574 65.95097,
   -26.64459 -101.57925 65.97818,
   -9.87676 -97.05795 66.06335,
   -10.30180 -96.31848 66.07482,
   -26.34203 -100.90264 65.98888,
   -25.97804 -100.07494 65.94099,
   -10.88796 -95.38153 66.07533,
   -25.59050 -99.20776 66.01165,
   -25.22189 -98.37820 66.01245,
   -11.42958 -94.56973 66.09201,
   -24.82448 -97.50743 66.04142,
   -12.00239 -93.79522 66.10040,
   -24.47236 -96.74147 65.97312,
   -12.67784 -92.99511 66.08917,
   -24.01420 -95.83952 66.08107,
   -13.22141 -92.42894 66.10022,
   -23.55755 -95.01052 66.07561,
   -13.98931 -91.80211 66.13047,
   -23.02499 -94.18645 66.09700,
   -22.42273 -93.40945 66.10161,
   -14.80313 -91.30733 66.15191,
   -21.71597 -92.69308 66.11606,
   -17.24518 -90.81422 66.14557,
   -15.64608 -90.97239 66.16084,
   -20.97868 -92.10997 66.11250,
   -19.59482 -91.37153 66.14354,
   -18.07839 -90.91552 66.15271,
   -16.47359 -90.82243 66.15681,
   -20.30362 -91.70786 66.12963,
   -18.82960 -91.09891 66.13949,
   -3.91558 -117.95012 66.57341,
   -7.83014 -118.81493 66.55740,
   -6.25935 -118.55539 66.55970,
   -4.65193 -118.17498 66.59657,
   -3.18541 -117.68542 66.60630,
   -1.83114 -117.09778 66.58832,
   -10.18305 -119.10079 66.54041,
   -8.64863 -118.92723 66.53146,
   -7.10451 -118.70295 66.58096,
   -5.45321 -118.38139 66.56618,
   -2.41679 -117.36702 66.58397,
   -0.89151 -116.62909 66.61143,
   0.44536 -115.92190 66.61524,
   -12.64395 -119.30710 66.53730,
   -11.05067 -119.17694 66.55348,
   -9.43464 -119.02156 66.55236,
   -0.22378 -116.27935 66.60099,
   1.23393 -115.49118 66.58148,
   2.44741 -114.69627 66.62025,
   -16.78728 -119.59328 66.53648,
   -15.09827 -119.49368 66.53987,
   -13.48969 -119.37220 66.54688,
   -11.88212 -119.24617 66.54705,
   1.92968 -115.05006 66.61800,
   3.22021 -113.97475 66.64508,
   -17.58888 -119.61835 66.53473,
   -15.93463 -119.55024 66.55160,
   -14.33348 -119.43668 66.54176,
   3.71643 -113.24547 66.67198,
   -20.14707 -119.56544 66.53376,
   -18.45039 -119.62079 66.51853,
   3.91309 -112.43928 66.76569,
   -20.95262 -119.52018 66.50832,
   -19.47157 -119.59603 66.53371,
   -23.56936 -119.32890 66.53388,
   -21.88107 -119.45418 66.53316,
   3.68137 -111.60544 66.78279,
   -24.28049 -119.27491 66.53388,
   -22.83914 -119.38342 66.53393,
   3.11085 -111.12938 66.75091,
   -25.25749 -119.19688 66.53761,
   2.30490 -110.81257 66.66228,
   -27.86644 -118.96413 66.53488,
   -26.18483 -119.11911 66.52727,
   0.24057 -110.29728 66.65378,
   1.40192 -110.56732 66.77464,
   -28.67388 -118.88479 66.51708,
   -27.16724 -119.03074 66.53453,
   0.66684 -110.38655 66.65477,
   -29.59284 -118.79408 66.53638,
   -0.49008 -110.05829 66.72360,
   -32.19213 -118.45166 66.53782,
   -30.57010 -118.68991 66.48177,
   -1.46103 -109.59625 66.68964,
   -32.86146 -118.31643 66.53899,
   -31.52876 -118.56330 66.53703,
   -2.22853 -109.12149 66.68771,
   -33.81028 -118.07154 66.54185,
   -34.61993 -117.80783 66.54490,
   -2.97679 -108.54297 66.70944,
   -3.63929 -107.92792 66.74630,
   -35.30114 -117.53623 66.54803,
   -4.29727 -107.22670 66.73030,
   -36.27613 -116.93143 66.55587,
   -36.96886 -116.30815 66.56427,
   -4.91065 -106.48451 66.71686,
   -37.57716 -115.39745 66.52869,
   -5.55441 -105.62256 66.72655,
   -37.76527 -114.91585 66.58803,
   -5.91279 -105.08267 66.75779,
   -37.79197 -114.34255 66.60106,
   -6.53689 -104.06113 66.81023,
   -37.51424 -113.28215 66.60710,
   -37.11081 -112.66253 66.61006,
   -36.06169 -111.63470 66.65258,
   -7.04374 -103.12861 66.77806,
   -36.62829 -112.12384 66.62526,
   -35.32846 -111.18879 66.64185,
   -33.93968 -110.34232 66.65887,
   -7.39684 -102.40918 66.57014,
   -34.59795 -110.74109 66.64762,
   -33.13397 -109.86089 66.65847,
   -31.82648 -108.91666 66.67716,
   -32.30866 -109.29382 66.67103,
   -31.24084 -108.39293 66.65747,
   -7.78288 -101.48638 66.82184,
   -30.59902 -107.74455 66.69105,
   -29.95546 -107.00766 66.69053,
   -8.22405 -100.42607 66.83017,
   -29.34916 -106.23922 66.75270,
   -28.77073 -105.43525 66.73056,
   -8.66603 -99.39099 66.84768,
   -28.20916 -104.58919 66.75298,
   -27.80346 -103.91663 66.72611,
   -9.17818 -98.29306 66.81746,
   -27.30734 -103.02225 66.76824,
   -9.64499 -97.36323 66.86510,
   -26.91224 -102.22018 66.64633,
   -10.01774 -96.70854 66.66091,
   -26.48755 -101.33603 66.80246,
   -26.09201 -100.45512 66.78817,
   -10.60416 -95.71847 66.84207,
   -25.62775 -99.41967 66.82139,
   -11.19974 -94.80378 66.89946,
   -25.36067 -98.80295 66.83139,
   -11.61093 -94.22210 66.72248,
   -24.99085 -97.97151 66.80701,
   -24.59600 -97.11262 66.85222,
   -12.31090 -93.32778 66.92044,
   -24.19605 -96.27697 66.85648,
   -23.66338 -95.27694 66.88503,
   -12.89990 -92.67795 66.93394,
   -13.59537 -92.05467 66.92956,
   -23.28348 -94.61108 66.89446,
   -14.37604 -91.51630 66.89202,
   -22.71079 -93.78485 66.74140,
   -15.16096 -91.12620 66.95658,
   -22.25891 -93.22762 66.74099,
   -21.14897 -92.25163 66.93014,
   -18.03764 -90.92311 66.95139,
   -16.46247 -90.82667 66.95875,
   -21.69878 -92.69316 66.92335,
   -20.31235 -91.72600 66.93906,
   -18.78567 -91.10202 66.99510,
   -17.23438 -90.82507 66.95060,
   -15.85520 -90.91103 66.96225,
   -19.58679 -91.38377 66.94458,
   -8.62662 -118.92463 67.36306,
   -6.87088 -118.66968 67.37027,
   -5.45717 -118.38526 67.37465,
   -3.91799 -117.95599 67.37969,
   -2.41056 -117.37389 67.39148,
   -0.95535 -116.67392 67.40530,
   -11.06466 -119.17667 67.35778,
   -9.41627 -119.01862 67.33939,
   -7.82802 -118.81626 67.36472,
   -6.24116 -118.55455 67.37250,
   -4.67879 -118.18793 67.37801,
   -3.16710 -117.68666 67.38693,
   -1.59484 -116.99289 67.39403,
   -0.22594 -116.29971 67.41073,
   1.20747 -115.53204 67.42363,
   -13.51486 -119.37189 67.35247,
   -11.85830 -119.24256 67.35886,
   -10.40763 -119.11858 67.35911,
   0.66260 -115.83395 67.41875,
   1.91529 -115.10010 67.42989,
   -15.78919 -119.53656 67.34736,
   -14.32955 -119.43385 67.35104,
   -12.88227 -119.32333 67.35388,
   2.72186 -114.54376 67.42083,
   3.63689 -113.55580 67.46804,
   -18.24818 -119.62064 67.34175,
   -16.79417 -119.58963 67.34330,
   -15.14919 -119.49348 67.34885,
   3.24390 -114.04713 67.44876,
   3.99132 -112.77914 67.50543,
   -19.21771 -119.60389 67.31791,
   -17.60015 -119.61554 67.34250,
   -21.85635 -119.45056 67.34295,
   -20.16842 -119.55965 67.34283,
   4.04817 -112.08227 67.59932,
   -22.62663 -119.39633 67.34980,
   -21.18145 -119.49717 67.34292,
   3.95716 -111.71892 67.74464,
   -23.56989 -119.32551 67.34314,
   3.60133 -111.36833 67.56994,
   -25.97673 -119.13662 67.34321,
   -24.51534 -119.25378 67.35004,
   1.69549 -110.54413 67.47706,
   2.92770 -110.93950 67.61620,
   -26.90719 -119.05589 67.34988,
   -25.27962 -119.19378 67.34321,
   0.68040 -110.30952 67.47359,
   2.28670 -110.69541 67.48559,
   -27.88540 -118.96616 67.34152,
   -0.16124 -110.09961 67.48835,
   -30.30762 -118.72012 67.34561,
   -28.86750 -118.87339 67.34486,
   -1.00961 -109.76285 67.49875,
   -31.24331 -118.60511 67.31372,
   -29.59708 -118.79742 67.34525,
   -32.22433 -118.45387 67.34601,
   -1.70877 -109.38537 67.58085,
   -33.17551 -118.26199 67.34273,
   -2.57547 -108.79093 67.51591,
   -34.12996 -117.99569 67.35066,
   -3.21474 -108.24829 67.54821,
   -35.07490 -117.63334 67.35746,
   -35.94502 -117.16659 67.36013,
   -3.86661 -107.60670 67.53047,
   -36.58343 -116.71969 67.36867,
   -4.49474 -106.89722 67.57010,
   -37.25423 -115.96705 67.37953,
   -5.13942 -106.09019 67.54171,
   -37.69505 -115.12467 67.38885,
   -5.71946 -105.28124 67.56951,
   -37.79640 -114.56020 67.39557,
   -6.25543 -104.44581 67.57090,
   -37.67012 -113.72071 67.41249,
   -37.29627 -112.91241 67.42343,
   -6.78031 -103.52579 67.57659,
   -36.63091 -112.14323 67.43258,
   -35.29809 -111.18507 67.45062,
   -35.85957 -111.54501 67.44477,
   -34.61801 -110.76799 67.45317,
   -33.16417 -109.89355 67.47113,
   -7.29286 -102.49977 67.59245,
   -33.77695 -110.28192 67.53598,
   -32.53720 -109.45865 67.48042,
   -7.54312 -101.99744 67.20741,
   -31.76172 -108.86734 67.48660,
   -7.66492 -101.63510 67.76587,
   -31.10321 -108.27790 67.49748,
   -7.94992 -100.94440 67.63092,
   -30.38382 -107.52885 67.50794,
   -29.75786 -106.79490 67.51805,
   -8.38725 -99.89914 67.64334,
   -29.16190 -106.02716 67.52934,
   -28.58559 -105.21958 67.54249,
   -8.84231 -98.86506 67.66196,
   -27.99188 -104.30907 67.55952,
   -27.54468 -103.53864 67.48207,
   -9.34874 -97.81436 67.67968,
   -27.06357 -102.64440 67.58215,
   -26.65660 -101.80363 67.57669,
   -9.89133 -96.79867 67.68585,
   -26.26517 -100.95196 67.60757,
   -10.22707 -96.20727 67.70081,
   -25.90068 -100.13049 67.62168,
   -10.80310 -95.29018 67.70304,
   -25.50768 -99.24105 67.63745,
   -25.10918 -98.34315 67.64344,
   -11.47940 -94.30829 67.71103,
   -24.63280 -97.30095 67.66438,
   -11.88088 -93.75422 67.72260,
   -24.36591 -96.70217 67.67361,
   -12.55184 -92.96991 67.76046,
   -23.98592 -95.91160 67.66385,
   -13.23071 -92.30896 67.73342,
   -23.50722 -95.01882 67.69654,
   -22.99677 -94.19742 67.71256,
   -13.93910 -91.75608 67.75059,
   -22.42021 -93.43152 67.52504,
   -14.75194 -91.28949 67.78907,
   -21.71183 -92.70367 67.73221,
   -17.23602 -90.83100 67.76354,
   -15.67408 -90.95370 67.77478,
   -20.96400 -92.11349 67.76102,
   -19.58927 -91.38753 67.75598,
   -18.06239 -90.93484 67.78858,
   -16.47522 -90.82950 67.76944,
   -20.31489 -91.72783 67.74938,
   -18.83099 -91.12120 67.75652,
   -3.92288 -117.95243 68.17371,
   -7.84088 -118.80562 68.16026,
   -6.18426 -118.53342 68.16857,
   -4.64585 -118.17060 68.12470,
   -3.19184 -117.69065 68.16594,
   -1.68631 -117.03220 68.19318,
   -10.15353 -119.08674 68.02916,
   -8.66656 -118.91804 68.14809,
   -7.02645 -118.67973 68.14352,
   -5.46269 -118.37916 68.16928,
   -2.25264 -117.29804 68.18812,
   -0.89103 -116.63876 68.17976,
   0.43655 -115.94324 68.21074,
   -12.60852 -119.29109 68.04602,
   -11.10900 -119.16704 68.19516,
   -9.44709 -119.01075 68.15485,
   -0.23004 -116.29638 68.20556,
   1.20438 -115.53295 68.20999,
   2.49500 -114.70540 68.22880,
   -15.09177 -119.47499 68.17876,
   -13.51149 -119.35808 68.13772,
   -11.89443 -119.23234 68.15011,
   1.92439 -115.08747 68.22398,
   3.27843 -114.05291 68.24413,
   -17.60175 -119.59817 68.14634,
   -15.95613 -119.53368 68.12970,
   -14.34646 -119.42113 68.14483,
   3.84343 -113.37096 68.24860,
   -20.16350 -119.54351 68.13687,
   -18.48225 -119.60019 68.11746,
   -16.80039 -119.57486 68.13877,
   4.14278 -112.51069 68.30244,
   -20.96030 -119.49843 68.16691,
   -19.48316 -119.57433 68.13655,
   4.08404 -111.74238 68.33929,
   -21.87755 -119.43497 68.13662,
   3.85893 -111.43949 68.35836,
   -24.28315 -119.26120 68.13697,
   -22.81886 -119.36518 68.23331,
   3.20733 -110.95792 68.30185,
   -25.25759 -119.18663 68.14835,
   -23.58372 -119.31218 68.13705,
   2.35972 -110.65429 68.27963,
   -27.87445 -118.96233 68.13778,
   -26.24140 -119.10642 68.18086,
   1.40597 -110.46318 68.25445,
   -28.65099 -118.88936 68.02326,
   -27.16741 -119.02744 68.13736,
   0.35180 -110.20368 68.26570,
   -29.59528 -118.79620 68.14304,
   -0.44037 -109.95173 68.40676,
   -32.19930 -118.45893 68.14028,
   -30.60762 -118.68880 68.12891,
   -1.37009 -109.52160 68.30480,
   -32.85839 -118.32942 68.14087,
   -31.52531 -118.57053 68.14003,
   -2.16558 -109.02486 68.30996,
   -33.81715 -118.08751 68.14497,
   -34.62200 -117.83269 68.14895,
   -2.90806 -108.43473 68.46653,
   -3.56472 -107.83785 68.32051,
   -35.30945 -117.56476 68.15250,
   -36.28285 -116.96016 68.15855,
   -4.26751 -107.07284 68.47720,
   -36.96841 -116.33170 68.16589,
   -4.73728 -106.51604 68.35008,
   -37.55637 -115.41871 68.20116,
   -5.42956 -105.60907 68.34777,
   -37.73811 -114.93611 68.17802,
   -5.89514 -104.94614 68.18480,
   -37.76396 -114.35704 68.17859,
   -6.44199 -104.03291 68.36962,
   -37.49598 -113.31070 68.20684,
   -36.63009 -112.16817 68.22691,
   -37.09896 -112.68058 68.05195,
   -36.05383 -111.67547 68.25205,
   -6.95367 -103.08194 68.38199,
   -35.32271 -111.22024 68.26013,
   -33.97127 -110.38715 68.37205,
   -34.59856 -110.76478 68.25123,
   -33.13842 -109.88305 68.26887,
   -31.82507 -108.94320 68.28065,
   -7.48203 -101.97667 68.39444,
   -32.31856 -109.32486 68.27398,
   -31.23497 -108.42449 68.31911,
   -30.58639 -107.78005 68.29368,
   -7.85116 -101.07349 68.62371,
   -29.93108 -107.04648 68.30156,
   -8.12020 -100.40743 68.43778,
   -29.31414 -106.27945 68.30019,
   -28.72531 -105.48267 68.32357,
   -8.55317 -99.38847 68.44592,
   -28.16491 -104.65571 68.33333,
   -27.67703 -103.86594 68.34636,
   -9.04210 -98.32339 68.46247,
   -27.23193 -103.06908 68.37103,
   -9.45979 -97.47384 68.53419,
   -26.90449 -102.41818 68.37943,
   -26.43743 -101.43578 68.38564,
   -10.03976 -96.41266 68.64612,
   -26.04682 -100.56631 68.40088,
   -10.41620 -95.79177 68.49189,
   -25.64560 -99.67108 68.56155,
   -10.99664 -94.89011 68.55176,
   -25.29428 -98.84908 68.43353,
   -24.91179 -97.97813 68.42194,
   -11.66646 -93.94053 68.71997,
   -24.54221 -97.14869 68.45931,
   -12.23808 -93.24968 68.52964,
   -24.13065 -96.26467 68.45811,
   -23.64384 -95.30788 68.48661,
   -12.86290 -92.58356 68.61106,
   -13.53924 -92.00311 68.53869,
   -23.27849 -94.63612 68.49613,
   -14.26287 -91.52087 68.54882,
   -22.69586 -93.77205 68.50569,
   -22.28416 -93.24512 68.47974,
   -21.15713 -92.24006 68.53288,
   -18.04262 -90.93317 68.55258,
   -16.46016 -90.83081 68.56183,
   -15.13279 -91.11433 68.55989,
   -21.70556 -92.68317 68.52659,
   -20.33136 -91.72327 68.54137,
   -18.83871 -91.11979 68.54972,
   -17.24002 -90.83395 68.55029,
   -15.83813 -90.90882 68.56600,
   -19.59568 -91.38178 68.54768,
   -7.05681 -118.66206 68.95779,
   -5.48165 -118.36495 68.97955,
   -3.93016 -117.93614 68.96611,
   -2.48015 -117.38579 68.99089,
   -0.96097 -116.65941 68.99384,
   -11.09202 -119.14100 68.94597,
   -9.47653 -118.99161 68.94316,
   -7.84740 -118.78388 68.95283,
   -6.35969 -118.53791 69.08969,
   -4.69478 -118.16647 68.96545,
   -3.17862 -117.67019 68.97254,
   -1.70053 -117.02557 68.97171,
   -0.22154 -116.28137 69.00974,
   1.20835 -115.51552 69.01195,
   -13.54365 -119.33481 68.94081,
   -11.92629 -119.21006 68.94619,
   -10.33882 -119.07465 68.92229,
   -8.65086 -118.89287 68.95031,
   0.57312 -115.87353 69.14608,
   1.91910 -115.08733 68.99836,
   -15.99929 -119.50838 68.93551,
   -14.32101 -119.39587 68.88719,
   -12.78230 -119.27706 68.92340,
   2.68892 -114.57721 69.02431,
   3.69306 -113.60574 69.04155,
   -18.47472 -119.57183 68.92952,
   -16.78267 -119.54731 68.88878,
   -15.27691 -119.46063 69.03950,
   3.28812 -114.04803 69.03298,
   4.09117 -112.92143 69.05987,
   -19.23634 -119.55991 68.84036,
   -17.67897 -119.56480 69.09383,
   -20.18214 -119.51535 68.93123,
   4.22168 -112.15038 68.99478,
   -22.58249 -119.36340 68.93116,
   -21.11846 -119.45643 69.03109,
   4.09409 -111.61957 69.12963,
   -23.56040 -119.29363 68.94609,
   -21.89000 -119.41015 68.93129,
   3.71474 -111.23477 69.11148,
   -26.16034 -119.09949 68.93055,
   -24.50152 -119.22686 68.93180,
   1.42959 -110.42877 69.06880,
   3.00876 -110.86784 69.08052,
   -26.97511 -119.03080 68.95265,
   -25.47802 -119.15380 68.93078,
   0.65059 -110.22875 68.87369,
   2.10206 -110.58481 69.07224,
   -27.89752 -118.94970 68.92886,
   -0.05581 -110.05183 68.95951,
   -30.32805 -118.70567 68.93313,
   -28.82245 -118.86519 68.92055,
   -31.29803 -118.58643 68.94475,
   -29.62157 -118.78199 68.93280,
   -0.93959 -109.68785 69.08615,
   -32.21704 -118.45053 68.93441,
   -1.71490 -109.25851 69.17725,
   -33.16628 -118.26669 68.92376,
   -2.49626 -108.71495 69.11742,
   -34.14161 -118.00222 68.93379,
   -3.20014 -108.11547 69.10804,
   -35.05590 -117.66451 68.94523,
   -35.94789 -117.18997 68.95326,
   -3.80917 -107.50037 69.16600,
   -36.58015 -116.74858 68.95683,
   -4.49020 -106.74030 69.13623,
   -37.24832 -115.95439 68.97309,
   -5.10651 -105.96106 69.15710,
   -37.65076 -115.11648 68.97233,
   -37.74022 -114.60364 68.97755,
   -5.72071 -105.10881 69.16026,
   -6.10101 -104.51345 69.15915,
   -37.63559 -113.78791 68.99416,
   -37.22515 -112.85378 68.98316,
   -6.66135 -103.54513 69.16757,
   -36.63285 -112.20321 69.02168,
   -35.49231 -111.31678 69.03759,
   -36.01934 -111.67553 69.03167,
   -34.62499 -110.80202 69.03841,
   -33.16991 -109.92866 69.05761,
   -7.18487 -102.51053 69.18664,
   -33.75410 -110.29329 69.05190,
   -32.44722 -109.42386 69.06168,
   -31.78164 -108.92694 69.07541,
   -7.65674 -101.46522 69.19780,
   -31.09148 -108.31760 69.08427,
   -30.35195 -107.56263 69.09439,
   -8.02913 -100.52961 69.44857,
   -29.75366 -106.87673 69.10380,
   -8.28504 -99.89646 69.23641,
   -29.11026 -106.06696 69.11556,
   -28.53220 -105.27334 69.12851,
   -8.76009 -98.81989 69.25226,
   -27.93913 -104.37986 69.14523,
   -27.44548 -103.55546 69.18904,
   -9.24390 -97.81131 69.26263,
   -26.97627 -102.67576 69.17670,
   -26.56512 -101.82930 69.21094,
   -9.78274 -96.79466 69.27510,
   -26.19128 -101.00056 69.19329,
   -10.20599 -96.05130 69.27925,
   -25.90482 -100.33583 69.20369,
   -10.72863 -95.21429 69.28974,
   -25.44295 -99.28042 69.22077,
   -25.06891 -98.41467 69.22246,
   -11.35201 -94.30397 69.30295,
   -24.60642 -97.37095 69.24905,
   -11.85581 -93.62433 69.31666,
   -24.33522 -96.74083 69.25859,
   -12.47710 -92.91062 69.33210,
   -23.92162 -95.85615 69.26517,
   -13.14543 -92.27449 69.33359,
   -23.51685 -95.04986 69.28297,
   -23.01261 -94.20136 69.32060,
   -13.75341 -91.80167 69.33677,
   -22.45160 -93.42819 69.31141,
   -14.72614 -91.27046 69.34264,
   -21.76307 -92.70539 69.26035,
   -17.24624 -90.83153 69.34980,
   -15.67317 -90.94379 69.35881,
   -20.99172 -92.08798 69.38237,
   -19.60899 -91.36736 69.34284,
   -18.04229 -90.92697 69.34690,
   -16.47033 -90.82932 69.35082,
   -20.32736 -91.69583 69.33859,
   -18.84378 -91.10985 69.34260,
   -7.86680 -118.75647 69.74817,
   -6.27560 -118.49479 69.75474,
   -4.72351 -118.14681 69.76700,
   -3.18743 -117.64749 69.77758,
   -1.70268 -117.00084 69.78133,
   -10.29218 -119.03621 69.74179,
   -8.64879 -118.86194 69.72547,
   -7.05803 -118.63266 69.74642,
   -5.68716 -118.37895 69.75694,
   -3.94186 -117.91456 69.76047,
   -2.36973 -117.30583 69.92072,
   -0.99326 -116.65297 69.79279,
   0.33114 -115.96683 69.79945,
   -12.56170 -119.22653 69.73714,
   -11.09453 -119.10790 69.74566,
   -9.64604 -118.97385 69.74281,
   -0.24356 -116.26500 69.79468,
   1.22638 -115.48239 69.79908,
   2.65164 -114.59243 69.82050,
   -15.02314 -119.40912 69.73211,
   -13.57815 -119.30382 69.72827,
   -11.92519 -119.17668 69.73869,
   2.03362 -115.03254 69.81459,
   3.27704 -114.05743 69.81781,
   -17.59521 -119.53157 69.72401,
   -16.05184 -119.47390 69.71724,
   -14.37892 -119.36278 69.73357,
   3.87405 -113.38027 69.83333,
   -18.48560 -119.53328 69.72758,
   -16.83582 -119.51032 69.72712,
   4.23321 -112.52737 69.86580,
   -20.90822 -119.44215 69.72552,
   -19.41488 -119.51097 69.72184,
   4.23803 -111.87673 69.88348,
   -21.85902 -119.38145 69.74330,
   -20.20105 -119.47934 69.72571,
   3.74227 -111.16227 69.89938,
   -24.27668 -119.21861 69.72477,
   -22.86633 -119.31183 69.77373,
   3.25761 -110.87697 69.88020,
   3.97407 -111.34633 69.91995,
   -25.22221 -119.15258 69.68072,
   -23.61283 -119.26366 69.72499,
   2.36250 -110.55365 69.83711,
   -26.21089 -119.07637 69.71432,
   1.42039 -110.37216 69.85947,
   -28.62161 -118.86656 69.72574,
   -27.15513 -118.99910 69.72469,
   0.37807 -110.12727 69.84021,
   -29.53695 -118.77922 69.73589,
   -27.89683 -118.93303 69.72516,
   -0.44022 -109.86422 69.86390,
   -30.52879 -118.67469 69.72193,
   -1.29784 -109.45634 69.88484,
   -32.84901 -118.31926 69.72780,
   -31.50499 -118.55317 69.72757,
   -2.09483 -108.95390 69.89711,
   -33.79989 -118.08937 69.73228,
   -32.22512 -118.43545 69.72745,
   -34.61109 -117.84422 69.73673,
   -2.85053 -108.36064 69.91043,
   -3.43473 -107.81304 69.91402,
   -35.32130 -117.57468 69.74067,
   -36.28463 -116.97534 69.74539,
   -4.25897 -106.94109 69.91211,
   -36.95202 -116.34322 69.75159,
   -4.68195 -106.42438 69.92513,
   -37.56349 -115.19535 69.76644,
   -5.32582 -105.57859 69.98303,
   -37.68589 -114.86864 69.44275,
   -37.63442 -114.87026 70.10914,
   -5.87814 -104.78338 69.95329,
   -37.68207 -114.30618 69.78483,
   -6.43786 -103.87343 69.89740,
   -37.44713 -113.34619 69.79155,
   -36.62634 -112.25739 69.81265,
   -37.04167 -112.70637 69.80127,
   -36.03174 -111.74582 69.87843,
   -6.87323 -103.04527 69.96950,
   -35.25987 -111.23860 69.85752,
   -33.94613 -110.40908 69.82985,
   -34.59614 -110.81565 69.83816,
   -33.12094 -109.91037 69.85654,
   -31.87823 -109.02260 69.86685,
   -7.38587 -101.97475 69.98122,
   -32.48380 -109.47989 69.85861,
   -31.24268 -108.48805 69.87133,
   -30.54989 -107.81611 69.89558,
   -7.82668 -100.95318 70.00341,
   -29.88113 -107.08110 69.89079,
   -29.26372 -106.32827 69.89992,
   -8.14576 -100.15281 70.01923,
   -28.67129 -105.54098 69.91099,
   -8.45999 -99.38344 70.03196,
   -28.11455 -104.73463 69.92481,
   -27.59956 -103.91360 69.94120,
   -8.95836 -98.29926 70.04595,
   -27.14773 -103.12099 70.06775,
   -9.45784 -97.30554 70.06171,
   -26.73436 -102.29046 69.96791,
   -26.33969 -101.43802 69.95358,
   -10.02934 -96.27478 70.05764,
   -25.97001 -100.60041 69.99241,
   -10.35347 -95.71237 70.07918,
   -25.60805 -99.75707 70.03097,
   -25.24101 -98.89135 70.01921,
   -10.96224 -94.77440 70.09047,
   -24.86888 -98.01747 70.02911,
   -11.60454 -93.87834 70.11311,
   -24.50994 -97.17791 70.04621,
   -12.05913 -93.29544 70.11104,
   -24.11631 -96.28997 70.02630,
   -23.64547 -95.31399 70.07245,
   -12.70934 -92.61099 70.12729,
   -13.46622 -91.97747 70.14315,
   -23.31005 -94.65501 70.08205,
   -14.27867 -91.47222 69.99601,
   -22.79118 -93.83229 70.13400,
   -22.28503 -93.17439 70.09672,
   -21.05174 -92.08895 70.12403,
   -16.46689 -90.82601 70.14885,
   -15.11814 -91.09680 70.14542,
   -21.60506 -92.50807 70.11731,
   -20.33996 -91.66788 70.12577,
   -18.86158 -91.09462 70.13762,
   -17.24939 -90.82669 70.14459,
   -15.84150 -90.89990 70.15285,
   -19.61535 -91.34148 70.13581,
   -18.05692 -90.91875 70.13861,
   -7.08383 -118.60220 70.54551,
   -5.38397 -118.28660 70.41954,
   -3.95187 -117.88585 70.55055,
   -2.58220 -117.37386 70.56598,
   -9.39239 -118.91790 70.41532,
   -7.87556 -118.72257 70.54458,
   -6.27852 -118.46184 70.55161,
   -4.71958 -118.11527 70.55367,
   -3.20126 -117.62300 70.55905,
   -1.67117 -116.95580 70.62737,
   -0.31051 -116.27538 70.59705,
   1.18510 -115.46496 70.60082,
   -11.87386 -119.13392 70.55128,
   -10.34258 -119.00245 70.58206,
   -8.68099 -118.83009 70.53813,
   -0.98140 -116.61668 70.58232,
   0.43682 -115.89091 70.58373,
   1.88863 -115.04372 70.61459,
   -14.34597 -119.32097 70.53521,
   -12.72886 -119.19934 70.52157,
   -11.12434 -119.07277 70.53437,
   2.68614 -114.52881 70.60441,
   3.87855 -113.36788 70.63108,
   -16.79150 -119.46530 70.53398,
   -15.17708 -119.37941 70.52406,
   -13.57555 -119.26327 70.52888,
   3.52142 -113.79468 70.62458,
   4.11788 -112.94647 70.63985,
   -19.17741 -119.47789 70.51894,
   -17.66250 -119.48745 70.51139,
   -16.03351 -119.43013 70.52364,
   -20.16092 -119.43963 70.54382,
   -18.51495 -119.49018 70.51802,
   4.28925 -112.22324 70.67092,
   -22.77323 -119.28615 70.51885,
   -21.15795 -119.38349 70.56159,
   4.15949 -111.58961 70.70110,
   -23.58013 -119.23538 70.53904,
   -22.13470 -119.32664 70.51915,
   3.75290 -111.13767 70.69203,
   -26.18472 -119.05516 70.51791,
   -24.52194 -119.17356 70.51337,
   3.00522 -110.76889 70.66374,
   -26.96105 -118.99654 70.40256,
   -25.47701 -119.10794 70.51831,
   0.70524 -110.15331 70.65498,
   2.13900 -110.51621 70.65959,
   -27.89925 -118.91410 70.52245,
   -0.06860 -109.95063 70.65695,
   1.41090 -110.33534 70.65727,
   -30.51002 -118.65765 70.52082,
   -28.88350 -118.82570 70.57088,
   -31.27730 -118.56310 70.38294,
   -29.80715 -118.73712 70.52054,
   -0.87585 -109.62599 70.67434,
   -32.24065 -118.41931 70.52635,
   -1.68244 -109.17661 70.68314,
   -33.16268 -118.24979 70.51523,
   -2.42079 -108.64892 70.72308,
   -34.17223 -117.98140 70.52592,
   -35.06099 -117.66224 70.53374,
   -3.12836 -108.04333 70.69631,
   -35.94424 -117.19524 70.54104,
   -3.78190 -107.38435 70.71319,
   -36.56328 -116.76689 70.54276,
   -4.48121 -106.58062 70.90348,
   -37.22021 -115.91586 70.55508,
   -4.99449 -105.94826 70.72319,
   -37.59931 -114.80617 70.55734,
   -5.67446 -105.01435 70.73087,
   -6.04309 -104.43758 70.76006,
   -37.53985 -113.76589 70.58198,
   -37.17560 -112.93381 70.57750,
   -6.57039 -103.52960 70.75777,
   -36.61009 -112.29275 70.59913,
   -35.46479 -111.37378 70.62474,
   -36.00789 -111.75963 70.61825,
   -34.59595 -110.84491 70.63099,
   -33.16426 -109.97794 70.64372,
   -7.09542 -102.49829 70.77183,
   -33.73630 -110.33517 70.63825,
   -32.45298 -109.48495 70.65018,
   -31.76504 -108.97442 70.66338,
   -7.56495 -101.46282 70.78762,
   -31.06829 -108.36694 70.67050,
   -30.32603 -107.62347 70.68044,
   -8.01412 -100.40209 70.80058,
   -29.70200 -106.92250 70.69009,
   -8.27941 -99.74082 70.64988,
   -29.08301 -106.15896 70.70087,
   -28.47195 -105.33624 70.71413,
   -8.67406 -98.81115 70.83833,
   -27.88657 -104.46887 70.73018,
   -27.41563 -103.69112 70.74388,
   -9.13964 -97.83522 70.84679,
   -26.92995 -102.79424 70.78398,
   -26.50338 -101.90940 70.76390,
   -9.65300 -96.85455 70.86103,
   -26.04058 -100.88234 70.78140,
   -10.19550 -95.88415 71.05866,
   -25.75351 -100.19530 70.79220,
   -10.57699 -95.26902 70.87902,
   -25.41188 -99.37794 70.81246,
   -25.04476 -98.49776 70.81249,
   -11.17246 -94.37746 70.94720,
   -24.59251 -97.43390 70.83456,
   -11.86386 -93.45761 71.11187,
   -24.32040 -96.77057 70.84450,
   -12.39313 -92.87054 70.88219,
   -23.93350 -95.89088 70.85166,
   -23.54880 -95.07495 70.86888,
   -13.09211 -92.22734 70.92363,
   -23.10315 -94.26820 70.87130,
   -13.90113 -91.65730 70.92461,
   -22.48737 -93.38668 70.89975,
   -14.69583 -91.24557 70.93704,
   -21.86468 -92.70113 70.86124,
   -17.25741 -90.81902 70.93611,
   -15.65567 -90.93438 70.92726,
   -21.06010 -92.05163 70.91891,
   -19.63386 -91.31204 70.93697,
   -18.01586 -90.89929 70.88001,
   -16.47612 -90.82143 70.93730,
   -20.35485 -91.63173 70.92713,
   -18.86347 -91.07117 70.92919,
   -6.30367 -118.42806 71.34192,
   -4.63257 -118.06004 71.22731,
   -3.21241 -117.59251 71.37032,
   -1.72820 -116.94963 71.36874,
   -10.32496 -118.96087 71.32982,
   -8.70956 -118.79586 71.33462,
   -7.13437 -118.57201 71.37606,
   -5.50437 -118.26557 71.32795,
   -3.96763 -117.85764 71.34807,
   -2.43287 -117.27207 71.34915,
   -0.97592 -116.58275 71.37720,
   0.45766 -115.83604 71.38906,
   -12.77411 -119.16041 71.32439,
   -11.16090 -119.03477 71.33425,
   -9.57313 -118.88868 71.31324,
   -7.89645 -118.68777 71.33575,
   -0.11687 -116.14433 71.38435,
   1.17416 -115.44122 71.39507,
   2.62502 -114.54006 71.41030,
   -15.23082 -119.33794 71.31952,
   -13.56392 -119.22243 71.28560,
   -12.05255 -119.09993 71.44270,
   1.99428 -114.98577 71.40404,
   3.26116 -113.99971 71.42941,
   -17.69126 -119.44145 71.31128,
   -16.02212 -119.38640 71.27626,
   -14.51056 -119.28482 71.43448,
   3.86341 -113.35496 71.42443,
   -18.46713 -119.44546 71.27491,
   -16.97979 -119.41948 71.44017,
   4.23282 -112.53549 71.44582,
   -21.08467 -119.34794 71.31301,
   -19.39653 -119.42036 71.34652,
   4.26668 -111.89036 71.46344,
   -21.88602 -119.30450 71.33837,
   -20.40256 -119.38241 71.31358,
   -24.49196 -119.14626 71.31212,
   -22.82744 -119.24955 71.30577,
   3.29771 -110.82773 71.46548,
   4.00491 -111.30052 71.49952,
   -25.27783 -119.09438 71.33113,
   -23.81782 -119.18897 71.31244,
   2.34640 -110.46799 71.44940,
   3.75044 -111.07994 71.47915,
   -26.20286 -119.02968 71.31107,
   1.45869 -110.30558 71.44203,
   -28.61931 -118.82751 71.31293,
   -27.09663 -118.96149 71.29613,
   0.46908 -110.08404 71.44524,
   -29.60762 -118.73244 71.31926,
   -27.91765 -118.89023 71.31230,
   -0.42297 -109.78477 71.46116,
   -30.53015 -118.63779 71.31369,
   -1.28249 -109.37338 71.33606,
   -32.83825 -118.29545 71.31512,
   -31.43229 -118.53337 71.30973,
   -33.78381 -118.07580 71.31944,
   -32.24828 -118.39954 71.31471,
   -2.02738 -108.88748 71.48461,
   -2.77808 -108.29481 71.48191,
   -34.59276 -117.84019 71.32381,
   -3.33654 -107.76841 71.51168,
   -35.32428 -117.56369 71.32788,
   -36.34692 -116.89222 71.51724,
   -4.05781 -107.00269 71.55709,
   -36.92356 -116.33541 71.33753,
   -4.68633 -106.26475 71.52336,
   -37.45593 -115.24827 71.35463,
   -5.27631 -105.49089 71.54079,
   -37.56972 -114.87327 70.96610,
   -37.56444 -114.28345 71.35678,
   -5.87032 -104.61532 71.73950,
   -37.29159 -113.19356 71.38074,
   -6.27113 -103.97638 71.54661,
   -36.84402 -112.58578 71.39177,
   -36.02675 -111.82880 71.41027,
   -34.58503 -110.87807 71.42417,
   -6.74377 -103.09795 71.61507,
   -35.24015 -111.30304 71.44994,
   -33.93112 -110.46184 71.42036,
   -33.13567 -109.97891 71.38052,
   -31.85843 -109.06867 71.45307,
   -7.29281 -101.97458 71.57113,
   -32.47534 -109.53317 71.44458,
   -31.22078 -108.53945 71.45836,
   -30.50655 -107.85836 71.47744,
   -7.74109 -100.94554 71.59106,
   -29.84344 -107.14284 71.48172,
   -29.20557 -106.38005 71.49180,
   -8.18445 -99.88997 71.60296,
   -28.60805 -105.60005 71.50368,
   -8.44499 -99.26178 71.39005,
   -28.04617 -104.79990 71.51706,
   -27.52300 -103.97668 71.53398,
   -8.88216 -98.27657 71.63136,
   -27.07618 -103.18669 71.57231,
   -26.65164 -102.34051 71.55409,
   -9.39991 -97.25072 71.61373,
   -26.29798 -101.55138 71.45039,
   -9.93065 -96.27981 71.65895,
   -25.89727 -100.64088 71.58659,
   -10.36191 -95.54091 71.66507,
   -25.52998 -99.76458 71.66438,
   -25.19249 -98.93126 71.60517,
   -10.88957 -94.71901 71.67984,
   -24.86473 -98.11486 71.48557,
   -11.55324 -93.79830 71.69147,
   -24.48639 -97.20260 71.63403,
   -12.06433 -93.15856 71.70672,
   -24.11300 -96.30933 71.61807,
   -23.76212 -95.49996 71.65586,
   -12.69565 -92.51557 71.71474,
   -13.39825 -91.94815 71.72248,
   -23.44894 -94.81978 71.66528,
   -14.36030 -91.38117 71.72394,
   -22.88020 -93.86802 71.67712,
   -22.34269 -93.13493 71.69869,
   -16.47456 -90.81654 71.73557,
   -15.10050 -91.07711 71.73106,
   -21.72701 -92.50676 71.67913,
   -20.37417 -91.60137 71.57951,
   -18.89512 -91.05129 71.72943,
   -17.29901 -90.81281 71.71976,
   -15.85350 -90.88679 71.73821,
   -21.07456 -92.00783 71.71398,
   -19.64635 -91.27226 71.86602,
   -18.07285 -90.89071 71.72504,
   -7.11352 -118.53097 72.13282,
   -5.53044 -118.23291 72.13885,
   -3.97839 -117.82638 72.12937,
   -2.48305 -117.25866 72.15385,
   -9.52620 -118.84120 72.12475,
   -7.91790 -118.65189 72.13182,
   -6.31619 -118.39242 72.13587,
   -4.82005 -118.06449 72.12914,
   -3.17922 -117.54541 72.14643,
   -1.71336 -116.90939 72.15427,
   -0.37522 -116.24289 72.06412,
   -11.78791 -119.04357 72.12073,
   -10.34216 -118.92108 72.12366,
   -8.81147 -118.76366 72.12554,
   -1.00817 -116.56207 72.16981,
   0.42271 -115.81879 72.17453,
   1.84361 -115.00216 72.05145,
   -14.26286 -119.22729 72.11538,
   -12.83435 -119.12378 72.10540,
   -11.15708 -118.99252 72.12202,
   1.15543 -115.40426 72.18854,
   2.62435 -114.50857 72.20240,
   -16.69951 -119.36768 72.10921,
   -15.30489 -119.29745 72.09091,
   -13.60908 -119.17996 72.11653,
   3.47510 -113.80407 72.21169,
   -19.40251 -119.37663 72.10687,
   -17.72575 -119.39336 72.10080,
   -16.06840 -119.33943 72.11115,
   3.99192 -113.16581 72.22060,
   -20.19070 -119.34958 72.13035,
   -18.71514 -119.39143 72.10630,
   4.27307 -112.21409 72.25422,
   -22.80282 -119.21497 72.10636,
   -21.12584 -119.30623 72.10045,
   4.17311 -111.58249 72.28280,
   -23.55795 -119.17661 72.00615,
   -22.10592 -119.25381 72.10672,
   3.82469 -111.15582 72.28986,
   -24.50771 -119.11633 72.10589,
   3.03474 -110.72898 72.25329,
   -26.91986 -118.95119 72.10504,
   -25.44097 -119.05459 72.20305,
   0.50958 -110.06983 72.24648,
   2.18922 -110.48279 72.42875,
   -27.90596 -118.87018 72.11762,
   -26.20841 -119.00418 72.10513,
   0.02121 -109.91953 72.24628,
   1.11381 -110.21567 72.24648,
   -28.89755 -118.78260 72.09724,
   -31.21325 -118.53700 72.10838,
   -29.79299 -118.69922 72.10782,
   -0.77351 -109.58685 72.26089,
   -32.18082 -118.40148 72.11928,
   -30.53160 -118.61698 72.10812,
   -1.60989 -109.11348 72.27815,
   -33.14837 -118.22776 72.10681,
   -2.40337 -108.55042 72.16916,
   -34.10053 -117.98842 72.11624,
   -35.04451 -117.65138 72.12118,
   -3.11453 -107.91204 72.42738,
   -35.93866 -117.17552 72.12779,
   -3.66258 -107.36457 72.29410,
   -36.60508 -116.67562 72.12546,
   -4.47254 -106.45759 72.31043,
   -37.17137 -115.90074 72.13453,
   -4.87671 -105.94574 72.29841,
   -37.49552 -114.85213 72.13615,
   -5.49923 -105.09371 72.38168,
   -6.03466 -104.29039 72.33676,
   -37.43437 -113.79274 72.16480,
   -37.10000 -113.02688 72.16987,
   -6.49369 -103.49482 72.34304,
   -36.56818 -112.39356 72.17374,
   -35.39393 -111.40913 72.33005,
   -35.98707 -111.85349 72.20368,
   -34.56615 -110.89647 72.21785,
   -33.15430 -110.03350 72.22948,
   -6.95807 -102.57497 72.41200,
   -33.71233 -110.38303 72.22418,
   -32.52564 -109.60404 72.22976,
   -31.74713 -109.02551 72.25033,
   -7.47576 -101.45958 72.37861,
   -31.03805 -108.41574 72.25630,
   -29.97092 -107.34048 72.27115,
   -30.47298 -107.86956 72.26378,
   -29.37380 -106.65074 72.28075,
   -7.92569 -100.40649 72.38652,
   -28.74528 -105.85750 72.29214,
   -28.14203 -105.02589 72.30611,
   -8.36055 -99.37595 72.40475,
   -27.60241 -104.20652 72.32126,
   -8.65109 -98.70226 72.26226,
   -27.24439 -103.59761 72.33260,
   -9.05423 -97.83059 72.43233,
   -26.83718 -102.82942 72.34659,
   -26.41532 -101.94690 72.35166,
   -9.59672 -96.79506 72.44306,
   -26.05534 -101.11816 72.33157,
   -10.14515 -95.82922 72.44598,
   -25.68844 -100.24025 72.37816,
   -10.47210 -95.26570 72.46795,
   -25.33023 -99.36124 72.43832,
   -24.99850 -98.52611 72.40625,
   -11.13915 -94.27693 72.47668,
   -24.65039 -97.65477 72.43582,
   -11.80895 -93.39949 72.48722,
   -24.30852 -96.79820 72.43069,
   -12.27684 -92.85563 72.50690,
   -23.94853 -95.92382 72.45147,
   -23.58077 -95.09194 72.45539,
   -13.03449 -92.17618 72.51349,
   -23.15877 -94.27800 72.42784,
   -13.76769 -91.66953 72.53540,
   -22.54362 -93.34804 72.48705,
   -14.66127 -91.22453 72.52121,
   -22.00667 -92.71429 72.49798,
   -17.27038 -90.80215 72.52268,
   -15.64643 -90.92078 72.51716,
   -21.09024 -91.96256 72.51143,
   -19.65748 -91.24766 72.51733,
   -18.09207 -90.87548 72.51960,
   -16.48292 -90.80959 72.52382,
   -20.37753 -91.54626 72.51313,
   -19.09148 -91.07215 72.51576,
   -6.33261 -118.35829 72.92888,
   -4.76427 -118.01160 72.93475,
   -3.23880 -117.54050 72.78117,
   -8.68640 -118.72082 72.78043,
   -7.09773 -118.49188 72.89394,
   -5.53608 -118.19676 72.93382,
   -3.98679 -117.78403 73.04687,
   -2.50967 -117.23825 72.94553,
   -0.98830 -116.52117 72.96373,
   0.42728 -115.77465 72.97637,
   -11.11377 -118.94764 72.91014,
   -9.52847 -118.80152 72.92204,
   -7.92727 -118.61488 72.92329,
   -1.75504 -116.89595 72.95569,
   -0.23410 -116.13195 72.96975,
   1.13360 -115.38797 72.96571,
   -13.57677 -119.13515 72.91312,
   -11.95529 -119.01347 72.90000,
   -10.35785 -118.88118 72.91750,
   1.92102 -114.95995 72.97426,
   3.22145 -113.96533 72.84390,
   -16.04507 -119.29180 72.91108,
   -14.41121 -119.19496 72.89910,
   -12.80654 -119.07781 72.91173,
   2.59488 -114.48248 72.99838,
   3.80648 -113.34293 73.01600,
   -18.48498 -119.35499 72.76932,
   -16.87666 -119.32682 72.89814,
   -15.26577 -119.24853 72.90710,
   4.20063 -112.51632 73.03203,
   -19.42000 -119.33072 72.90275,
   -17.72841 -119.34541 72.89886,
   4.26001 -111.91032 73.04628,
   -21.86213 -119.23521 72.79176,
   -20.35380 -119.29221 73.01371,
   -22.80824 -119.18032 72.90417,
   -21.11728 -119.26512 72.90054,
   3.04242 -110.69612 73.04850,
   3.99939 -111.28888 73.08493,
   -25.20735 -119.04515 72.89919,
   -23.73042 -119.13186 72.86841,
   2.39673 -110.46116 73.03867,
   3.55608 -110.95623 73.06088,
   -26.19539 -118.98045 72.90903,
   -24.51823 -119.08599 72.89945,
   1.48932 -110.24843 73.02530,
   -28.80518 -118.76991 72.90021,
   -27.10679 -118.91572 72.88378,
   0.50819 -110.01092 73.04254,
   -29.60744 -118.69250 72.90185,
   -28.13280 -118.83094 72.89957,
   -0.33815 -109.72916 73.05946,
   -30.53047 -118.60047 72.90504,
   -1.18234 -109.31641 73.06217,
   -31.50309 -118.49200 72.95462,
   -32.57387 -118.33033 72.90217,
   -1.97891 -108.80632 73.02697,
   -33.38134 -118.18849 72.90504,
   -2.69430 -108.23351 73.08021,
   -34.43213 -117.89049 72.90995,
   -3.35624 -107.61353 73.08448,
   -35.31159 -117.54741 72.91443,
   -36.34600 -116.86485 72.90745,
   -4.00299 -106.92082 73.10046,
   -36.89356 -116.31653 72.92306,
   -4.61805 -106.19569 73.11136,
   -37.37630 -115.28746 72.94297,
   -5.19104 -105.44902 73.12076,
   -37.47185 -114.29335 72.94447,
   -5.86332 -104.48572 73.12806,
   -37.21664 -113.30294 72.96415,
   -6.21016 -103.91111 73.13982,
   -36.73197 -112.60502 73.05003,
   -35.97254 -111.89685 72.99663,
   -34.57037 -110.94497 73.00964,
   -6.70133 -103.00948 73.14603,
   -35.14098 -111.30825 73.00510,
   -33.91518 -110.51983 73.01097,
   -33.17785 -110.07763 73.02250,
   -31.84213 -109.12009 73.03885,
   -7.14654 -102.07599 73.20599,
   -32.46545 -109.58778 73.03034,
   -31.19457 -108.58990 73.04517,
   -30.46753 -107.90794 73.05641,
   -7.65510 -100.93974 73.18068,
   -29.78502 -107.18488 73.07362,
   -29.14387 -106.43079 73.08836,
   -8.10107 -99.88778 73.19120,
   -28.53829 -105.65267 73.09497,
   -27.97637 -104.86455 73.10802,
   -8.56456 -98.81951 73.20455,
   -27.44308 -104.03563 73.12545,
   -8.86241 -98.15421 73.13318,
   -26.98776 -103.23037 73.12571,
   -26.54030 -102.35208 73.26951,
   -9.25189 -97.35387 73.23826,
   -26.18723 -101.54793 73.15140,
   -9.79282 -96.35544 73.24606,
   -25.85029 -100.74263 73.17919,
   -25.48614 -99.83922 73.17908,
   -10.29941 -95.48165 73.25257,
   -25.14361 -98.97101 73.19120,
   -10.74705 -94.76060 73.26658,
   -24.89300 -98.31210 73.20146,
   -11.36749 -93.87304 73.33423,
   -24.46344 -97.22949 73.22186,
   -24.11050 -96.33543 73.21730,
   -12.00016 -93.09598 73.29469,
   -23.77877 -95.51936 73.24215,
   -12.65566 -92.44104 73.30602,
   -13.33717 -91.91311 73.16664,
   -23.47382 -94.81355 73.25190,
   -14.33570 -91.34460 73.31095,
   -22.94106 -93.85855 73.26775,
   -22.40736 -93.09282 73.29274,
   -16.48274 -90.80319 73.32205,
   -15.08137 -91.05765 73.31677,
   -21.75196 -92.40320 73.27571,
   -20.40786 -91.51490 73.30865,
   -18.82972 -90.98069 73.31263,
   -17.24789 -90.79157 73.31884,
   -15.86524 -90.87175 73.32363,
   -21.04930 -91.86474 73.30319,
   -19.66966 -91.21532 73.30257,
   -18.08918 -90.85864 73.31178,
   -5.55887 -118.16625 73.72582,
   -4.00927 -117.76084 73.73015,
   -2.50909 -117.20616 73.74041,
   -9.55970 -118.76355 73.71276,
   -7.96367 -118.58277 73.72275,
   -6.37690 -118.33168 73.70860,
   -4.77091 -117.97810 73.71550,
   -3.25763 -117.50517 73.72069,
   -1.81592 -116.89376 73.76174,
   -0.30669 -116.13413 73.76374,
   -12.00635 -118.97486 73.70753,
   -10.33847 -118.84002 73.67080,
   -8.77353 -118.68030 73.69100,
   -7.14309 -118.46114 73.72016,
   -0.86156 -116.42555 73.75861,
   0.45387 -115.72300 73.75588,
   1.76922 -114.96944 73.78332,
   -14.46307 -119.15345 73.70276,
   -12.80091 -119.03709 73.67971,
   -11.29467 -118.91352 73.81320,
   1.12651 -115.34391 73.77590,
   2.55645 -114.48392 73.80186,
   -16.92552 -119.28111 73.69616,
   -15.21496 -119.19978 73.72555,
   -13.80985 -119.10917 73.70390,
   3.36102 -113.86678 73.76479,
   -17.74149 -119.29855 73.68012,
   -16.29309 -119.25758 73.69827,
   3.94690 -113.14443 73.80776,
   -20.10190 -119.26623 73.69513,
   -18.63828 -119.29973 73.66151,
   4.25214 -112.21149 73.83863,
   -21.10664 -119.22529 73.70774,
   -19.44019 -119.28543 73.69496,
   4.16085 -111.55574 73.86697,
   -23.50094 -119.11122 73.69354,
   -22.04000 -119.18385 73.66702,
   3.83541 -111.13749 73.89275,
   -24.49488 -119.05805 73.70816,
   -22.83224 -119.14448 73.69382,
   3.03938 -110.66565 73.84183,
   -26.91558 -118.90534 73.69215,
   -25.42953 -119.00592 73.67181,
   2.17675 -110.42477 73.86568,
   -27.87560 -118.83111 73.66104,
   -26.23233 -118.95327 73.69238,
   1.16580 -110.16784 73.83490,
   -28.83115 -118.74832 73.68994,
   0.14501 -109.86087 73.83392,
   -31.20964 -118.50084 73.69564,
   -29.75728 -118.66147 73.81297,
   -0.66530 -109.53140 73.94053,
   -32.25617 -118.35289 73.70590,
   -30.55318 -118.57541 73.69533,
   -1.53499 -109.04507 73.88376,
   -33.13834 -118.20244 73.69838,
   -2.29049 -108.50338 73.86873,
   -34.09840 -117.96424 73.71183,
   -35.02686 -117.63941 73.70850,
   -3.05784 -107.83913 73.85711,
   -35.93555 -117.15480 73.71452,
   -3.56479 -107.32175 73.88897,
   -36.57944 -116.66836 73.71170,
   -4.29467 -106.51137 73.88225,
   -37.12752 -115.90160 73.71866,
   -4.81592 -105.88477 73.71888,
   -37.43443 -114.84788 73.72285,
   -5.43735 -105.02759 73.91268,
   -37.35951 -113.80272 73.60065,
   -5.96921 -104.22889 73.92404,
   -37.03064 -113.11611 73.76542,
   -35.96028 -111.95244 73.78842,
   -6.39657 -103.49156 73.92986,
   -36.48585 -112.44320 73.77735,
   -35.34635 -111.46126 73.77416,
   -34.53547 -110.95369 73.80441,
   -33.14358 -110.08992 73.81513,
   -6.91337 -102.48793 73.94965,
   -33.67546 -110.42448 73.81007,
   -32.50063 -109.64714 73.81634,
   -31.73171 -109.08079 73.83963,
   -30.45954 -107.94656 73.84938,
   -7.32130 -101.58079 74.03590,
   -31.00171 -108.46182 73.84202,
   -29.93897 -107.40743 73.85721,
   -29.33118 -106.71904 73.86677,
   -7.83913 -100.40571 73.97737,
   -28.68406 -105.91631 73.87786,
   -28.09028 -105.11008 73.89108,
   -8.27886 -99.37276 73.99412,
   -27.54963 -104.30100 73.90613,
   -27.15932 -103.64832 73.91882,
   -8.70215 -98.41660 73.99133,
   -8.97082 -97.82290 74.01657,
   -26.82526 -103.01911 73.92677,
   -26.32511 -101.98042 73.95046,
   -9.56480 -96.69915 73.98025,
   -25.96234 -101.13584 73.97343,
   -25.62134 -100.28583 73.96409,
   -10.09370 -95.75833 74.03271,
   -10.46418 -95.14209 73.84922,
   -25.27716 -99.40952 74.02043,
   -24.95183 -98.55711 73.99176,
   -11.06977 -94.21680 74.06909,
   -24.62185 -97.69183 74.01854,
   -11.75733 -93.32112 74.07983,
   -24.29369 -96.82725 74.01695,
   -12.21888 -92.80029 73.91926,
   -23.95803 -95.96011 74.03945,
   -23.60415 -95.10643 74.04046,
   -13.03399 -92.08161 74.08088,
   -23.18826 -94.25100 73.90786,
   -13.72964 -91.61971 74.10585,
   -14.60458 -91.20627 74.10900,
   -22.73848 -93.47952 74.06978,
   -21.79604 -92.37863 74.08871,
   -15.61134 -90.91123 74.10374,
   -22.24205 -92.82507 74.08332,
   -21.13587 -91.87836 73.94276,
   -19.68624 -91.18303 74.10490,
   -18.11840 -90.84041 74.10842,
   -16.46149 -90.79689 74.11146,
   -20.42932 -91.47833 74.10318,
   -18.99602 -90.98138 74.23960,
   -17.28443 -90.78125 74.10939,
   -4.79211 -117.94918 74.52224,
   -3.26874 -117.47487 74.52646,
   -8.76276 -118.63772 74.50763,
   -7.17065 -118.42924 74.51804,
   -5.60696 -118.14103 74.55724,
   -4.01860 -117.72935 74.50944,
   -2.50409 -117.17048 74.55470,
   -1.10626 -116.51847 74.56638,
   -11.03184 -118.85780 74.50372,
   -9.59333 -118.72726 74.50124,
   -8.09933 -118.55877 74.51010,
   -6.36149 -118.29241 74.51638,
   -1.77988 -116.84627 74.54273,
   -0.34084 -116.12287 74.55197,
   1.10318 -115.32919 74.57225,
   -13.55424 -119.05554 74.36086,
   -12.09682 -118.94287 74.47852,
   -10.39030 -118.80261 74.50510,
   0.40034 -115.71869 74.56364,
   1.84180 -114.92292 74.56961,
   3.14842 -113.95727 74.59091,
   -16.00886 -119.20460 74.36182,
   -14.50715 -119.11101 74.52347,
   -12.83907 -118.99679 74.49918,
   2.56180 -114.42281 74.58593,
   3.76082 -113.32326 74.60806,
   -18.41675 -119.25415 74.48828,
   -17.00305 -119.23671 74.47171,
   -15.30147 -119.16033 74.49493,
   4.17764 -112.50106 74.61921,
   -19.45188 -119.24262 74.45393,
   -17.76805 -119.25177 74.48726,
   4.25134 -111.92764 74.63068,
   -21.80016 -119.15761 74.48787,
   -20.40817 -119.20878 74.54393,
   -22.78492 -119.11217 74.51089,
   -21.14953 -119.18439 74.48806,
   3.97974 -111.21104 74.78073,
   -25.18929 -118.99211 74.48660,
   -23.80341 -119.06235 74.53720,
   2.42655 -110.40857 74.62578,
   3.58427 -110.92981 74.64775,
   -26.17018 -118.93449 74.45149,
   -24.54492 -119.02664 74.48685,
   1.43529 -110.15078 74.49544,
   3.03752 -110.62814 74.63415,
   -28.82620 -118.72769 74.48734,
   -27.13358 -118.86804 74.46997,
   0.52399 -109.91787 74.63411,
   -29.54011 -118.66170 74.48813,
   -28.10885 -118.79152 74.48658,
   -0.20873 -109.68892 74.64862,
   -30.45928 -118.57157 74.49756,
   -31.46635 -118.45954 74.47792,
   -1.11259 -109.24565 74.64915,
   -32.54310 -118.30552 74.48955,
   -1.92708 -108.71638 74.69074,
   -33.38220 -118.15990 74.49223,
   -2.67109 -108.12443 74.62022,
   -34.44257 -117.86428 74.49678,
   -35.29734 -117.53849 74.50105,
   -3.32892 -107.48915 74.78772,
   -36.31408 -116.87200 74.49635,
   -3.94379 -106.84344 74.62514,
   -36.87403 -116.29825 74.50855,
   -4.62438 -106.03633 74.70174,
   -37.32425 -115.32897 74.52567,
   -5.02598 -105.51364 74.70359,
   -37.41554 -114.39450 74.52925,
   -5.70990 -104.54909 74.71467,
   -37.18743 -113.49957 74.55764,
   -6.15494 -103.84653 74.61485,
   -36.65081 -112.65118 74.56918,
   -35.92118 -111.96872 74.58515,
   -34.55348 -111.01329 74.59484,
   -6.59686 -103.02154 74.73310,
   -35.09220 -111.36094 74.59067,
   -33.83676 -110.53566 74.59525,
   -33.10177 -110.08500 74.60332,
   -31.83072 -109.17402 74.62455,
   -7.15442 -101.88414 74.75439,
   -32.45588 -109.64087 74.61606,
   -31.16372 -108.63747 74.63155,
   -30.45142 -107.98318 74.63896,
   -7.57011 -100.93339 74.76721,
   -29.73736 -107.24112 74.66496,
   -29.08291 -106.48391 74.68030,
   -8.01682 -99.88629 74.78076,
   -28.46840 -105.70514 74.68682,
   -27.90726 -104.92684 74.69897,
   -8.47788 -98.82921 74.79073,
   -27.35940 -104.08312 74.71713,
   -26.89490 -103.26837 74.72195,
   -8.87732 -97.93191 75.00011,
   -26.49041 -102.45966 74.75872,
   -9.15257 -97.37373 74.82500,
   -26.10748 -101.59747 74.73737,
   -9.74097 -96.28923 74.82678,
   -25.74905 -100.72296 74.74820,
   -25.42144 -99.87971 74.76406,
   -10.31073 -95.31004 74.85492,
   -25.06386 -98.95320 74.89174,
   -10.64498 -94.74678 74.85725,
   -24.76767 -98.14491 74.79055,
   -11.33156 -93.77859 74.86815,
   -24.43755 -97.25752 74.81118,
   -24.10207 -96.36048 74.81007,
   -12.02369 -92.94445 74.87545,
   -23.78873 -95.54149 74.82856,
   -12.58804 -92.38699 74.84782,
   -13.36377 -91.80119 74.89758,
   -23.41340 -94.66647 74.88040,
   -22.99486 -93.84451 74.85426,
   -14.15251 -91.37019 74.89750,
   -22.47104 -93.05513 74.88305,
   -16.49131 -90.78653 74.90840,
   -14.92087 -91.07772 74.90161,
   -21.83205 -92.35532 74.88745,
   -20.43968 -91.43708 74.89668,
   -18.75284 -90.91076 74.89647,
   -17.25003 -90.76824 74.85609,
   -15.87610 -90.85534 74.90923,
   -21.13481 -91.81140 74.88662,
   -19.69980 -91.15011 74.89441,
   -18.10687 -90.82025 74.89855,
   -5.58594 -118.10361 75.31262,
   -4.03621 -117.70105 75.31814,
   -2.53495 -117.15198 75.32737,
   -7.90912 -118.50800 75.16072,
   -6.37803 -118.26083 75.30816,
   -4.80572 -117.91900 75.30890,
   -3.28288 -117.44643 75.31362,
   -1.78096 -116.81602 75.34492,
   -0.33117 -116.08359 75.35103,
   -12.03822 -118.89536 75.29489,
   -10.36091 -118.75897 75.31276,
   -8.76411 -118.60021 75.29040,
   -7.17224 -118.39427 75.30767,
   -0.96132 -116.40850 75.48621,
   0.35017 -115.72191 75.36882,
   1.84176 -114.88007 75.37218,
   -14.49674 -119.06826 75.29024,
   -12.88352 -118.95936 75.29040,
   -11.19841 -118.82854 75.30100,
   -9.59285 -118.68686 75.30074,
   1.18282 -115.28195 75.36507,
   2.53850 -114.41688 75.32813,
   -16.96242 -119.18805 75.28398,
   -15.35119 -119.11811 75.29993,
   -13.72559 -119.01857 75.28637,
   3.33591 -113.78320 75.43675,
   -17.76885 -119.20438 75.28639,
   -16.19466 -119.16170 75.26910,
   3.91448 -113.12594 75.39462,
   -20.32241 -119.17153 75.28266,
   -18.68392 -119.20560 75.26233,
   4.23860 -112.21864 75.42241,
   -21.13702 -119.14454 75.30375,
   -19.68405 -119.18899 75.28298,
   4.16115 -111.55414 75.45183,
   -23.70978 -119.03779 75.28094,
   -22.02785 -119.10856 75.31439,
   3.77711 -111.01795 75.40642,
   -24.52190 -118.99884 75.29993,
   -23.08947 -119.06568 75.28120,
   3.05472 -110.60987 75.43324,
   -27.10741 -118.84703 75.27932,
   -25.46587 -118.95132 75.26408,
   2.17744 -110.35446 75.41784,
   -27.93028 -118.78302 75.30303,
   -26.46110 -118.89154 75.27958,
   1.20152 -110.09639 75.49942,
   -28.83361 -118.70841 75.28170,
   0.12165 -109.74521 75.55286,
   -31.44400 -118.44015 75.28313,
   -29.75547 -118.62855 75.27763,
   -0.64702 -109.44255 75.43178,
   -32.25133 -118.32514 75.13251,
   -30.78603 -118.52068 75.28288,
   -1.47199 -108.97242 75.47770,
   -33.11187 -118.18052 75.29030,
   -34.08276 -117.94755 75.30806,
   -2.21960 -108.43269 75.45621,
   -35.01161 -117.63133 75.29572,
   -2.92036 -107.82366 75.45742,
   -35.91387 -117.15752 75.20296,
   -3.57672 -107.16518 75.47458,
   -36.55704 -116.66354 75.29785,
   -4.20164 -106.46413 75.48212,
   -37.09181 -115.91096 75.30237,
   -4.80958 -105.71990 75.49750,
   -37.38818 -114.85817 75.31025,
   -5.38820 -104.94143 75.46813,
   -37.30679 -113.93389 75.33146,
   -5.97633 -104.05459 75.51121,
   -36.98564 -113.22641 75.32788,
   -35.93388 -112.05075 75.37312,
   -6.29853 -103.49059 75.51707,
   -36.42042 -112.50863 75.36339,
   -35.31428 -111.53686 75.36769,
   -34.50989 -111.00956 75.39063,
   -33.31323 -110.23990 75.39975,
   -6.81455 -102.49328 75.53637,
   -33.84702 -110.58090 75.39454,
   -32.47823 -109.68438 75.40592,
   -31.69754 -109.10731 75.27350,
   -30.59015 -108.15933 75.43288,
   -7.35979 -101.33549 75.50078,
   -31.10773 -108.62720 75.42611,
   -29.90253 -107.47314 75.44320,
   -29.28678 -106.78795 75.45271,
   -7.75212 -100.40704 75.56610,
   -28.62845 -105.98343 75.46343,
   -28.04692 -105.20388 75.47592,
   -8.19864 -99.36683 75.58293,
   -27.47591 -104.35836 75.49163,
   -27.02749 -103.61373 75.50608,
   -8.69275 -98.27183 75.59390,
   -9.02170 -97.56566 75.61056,
   -26.63912 -102.87913 75.51595,
   -26.26008 -102.06441 75.49236,
   -9.42669 -96.77721 75.61963,
   -25.89732 -101.20715 75.51372,
   -25.55231 -100.33222 75.54991,
   -9.93096 -95.86804 75.62232,
   -25.30104 -99.65201 75.56066,
   -10.46309 -94.97179 75.63905,
   -24.90444 -98.59456 75.58588,
   -10.92023 -94.25768 75.65815,
   -24.59421 -97.73982 75.59161,
   -11.59312 -93.36229 75.70622,
   -24.27530 -96.85772 75.60319,
   -23.95916 -95.99176 75.63523,
   -12.22314 -92.66138 75.68393,
   -23.62273 -95.12695 75.62632,
   -12.91376 -92.06422 75.68487,
   -23.15970 -94.13132 75.64307,
   -13.67567 -91.57488 75.69846,
   -14.59206 -91.16885 75.70337,
   -22.80455 -93.47087 75.65525,
   -15.59538 -90.89330 75.68517,
   -22.30677 -92.78600 75.67030,
   -21.18474 -91.79377 75.68611,
   -19.71532 -91.11726 75.69248,
   -18.04621 -90.78929 75.69834,
   -16.49379 -90.77468 75.69730,
   -21.82036 -92.29025 75.67771,
   -20.45638 -91.39831 75.69117,
   -18.91192 -90.90968 75.68827,
   -17.29872 -90.75234 75.69592,
   -4.81928 -117.88911 76.10979,
   -3.29452 -117.41816 76.11393,
   -8.79602 -118.56321 76.09587,
   -7.12129 -118.34903 76.12218,
   -5.58681 -118.06996 76.09430,
   -4.04649 -117.67061 76.10624,
   -2.54262 -117.12291 76.11944,
   -1.19526 -116.50123 76.13614,
   -11.23856 -118.79132 76.09076,
   -9.56898 -118.64623 76.05116,
   -7.97759 -118.46517 76.10538,
   -6.38952 -118.22821 76.10368,
   -1.80503 -116.79597 76.12968,
   -0.31543 -116.04178 76.17893,
   1.07205 -115.27671 76.16293,
   -13.69230 -118.97367 76.08543,
   -12.01322 -118.85216 76.10326,
   -10.53291 -118.72555 76.22484,
   0.37550 -115.66590 76.15102,
   1.86125 -114.83449 76.15647,
   3.23666 -113.85977 76.17917,
   -16.15863 -119.11378 76.08063,
   -14.47221 -119.02336 76.09742,
   -13.04494 -118.92928 76.08651,
   2.71589 -114.29190 76.17509,
   3.75379 -113.26349 76.20633,
   -18.65135 -119.15935 76.07663,
   -16.94025 -119.13984 76.09369,
   -15.52195 -119.08411 76.08225,
   4.16294 -112.49172 76.20745,
   -19.43592 -119.15011 76.10731,
   -17.85611 -119.14934 76.22715,
   4.24896 -111.94154 76.21273,
   -22.02829 -119.07385 76.07525,
   -20.37075 -119.12976 76.06723,
   -22.82275 -119.04318 76.09711,
   -21.32719 -119.09900 76.07544,
   3.97624 -111.17647 76.24903,
   -25.42073 -118.92709 76.07396,
   -23.76485 -119.00564 76.05934,
   2.46081 -110.35390 76.21252,
   3.61542 -110.90466 76.23880,
   -26.22410 -118.88106 76.09254,
   -24.76370 -118.96027 76.07422,
   1.48810 -110.08889 76.21287,
   3.03687 -110.55893 76.21970,
   -27.13619 -118.82311 76.06682,
   0.51682 -109.83495 76.06380,
   -29.54685 -118.62122 76.07532,
   -28.09315 -118.75140 76.07355,
   -0.26276 -109.56519 76.22201,
   -30.48175 -118.53024 76.01358,
   -28.84704 -118.68530 76.07446,
   -31.46879 -118.41994 76.07218,
   -1.13051 -109.11741 76.42292,
   -32.44546 -118.29674 76.06433,
   -1.82113 -108.67745 76.24119,
   -33.37865 -118.13319 76.07944,
   -2.60737 -108.04072 76.27619,
   -34.43776 -117.84714 76.08361,
   -35.28813 -117.52941 76.08777,
   -3.27091 -107.41401 76.24830,
   -36.25848 -116.90472 76.08570,
   -3.72891 -106.91869 76.28638,
   -36.85661 -116.27763 76.09364,
   -4.49198 -106.03893 76.27750,
   -37.27626 -115.36230 76.10813,
   -5.00618 -105.40026 76.11622,
   -37.36454 -114.46456 76.06841,
   -5.60338 -104.54499 76.28688,
   -37.10924 -113.50886 76.22678,
   -36.61857 -112.77007 76.14477,
   -6.12025 -103.72558 76.30854,
   -35.86122 -112.02361 76.10149,
   -34.53754 -111.07997 76.18010,
   -6.49779 -103.02718 76.31941,
   -35.04413 -111.41019 76.17632,
   -33.88105 -110.64764 76.24571,
   -33.08577 -110.13654 76.19994,
   -31.79716 -109.20807 76.20622,
   -7.01947 -101.96510 76.34290,
   -32.44746 -109.69269 76.20185,
   -31.11929 -108.67278 76.21834,
   -30.37901 -108.00345 76.22293,
   -7.52122 -100.85556 76.32062,
   -29.72379 -107.33318 76.20130,
   -29.04369 -106.54897 76.07442,
   -7.93253 -99.88534 76.36897,
   -28.42795 -105.77917 76.08566,
   -27.85840 -104.99828 76.10743,
   -8.39351 -98.83467 76.38056,
   -27.25337 -104.08757 76.27666,
   -26.82376 -103.34300 76.31728,
   -8.86848 -97.81105 76.39813,
   -26.41898 -102.53371 76.31303,
   -9.14819 -97.22225 76.43286,
   -26.02604 -101.64745 76.32341,
   -9.70117 -96.20592 76.37624,
   -25.70827 -100.83480 76.21534,
   -25.35468 -99.91928 76.35425,
   -10.26050 -95.23699 76.43343,
   -25.04307 -99.06548 76.38296,
   -10.64304 -94.61241 76.27488,
   -24.72697 -98.18213 76.37666,
   -11.28130 -93.69347 76.45587,
   -24.43455 -97.34976 76.39637,
   -24.11251 -96.43883 76.39432,
   -11.95197 -92.88623 76.47094,
   -23.79530 -95.56457 76.41498,
   -12.53980 -92.30801 76.47838,
   -23.44293 -94.68268 76.46463,
   -13.25749 -91.77756 76.48733,
   -23.05788 -93.86102 76.44067,
   -13.99604 -91.38277 76.48512,
   -22.55864 -93.06312 76.35077,
   -16.50048 -90.76353 76.49464,
   -14.90421 -91.05039 76.48812,
   -21.95109 -92.35388 76.49237,
   -18.94628 -90.88915 76.48331,
   -17.32100 -90.73542 76.48950,
   -15.90469 -90.82912 76.49474,
   -21.17401 -91.73820 76.47856,
   -19.73273 -91.08594 76.47986,
   -18.32859 -90.79350 76.48423,
   -20.47101 -91.36081 76.48472,
   -4.06260 -117.64280 76.90615,
   -8.00389 -118.43042 76.89172,
   -6.41163 -118.19775 76.89401,
   -4.81428 -117.85442 76.88428,
   -3.29320 -117.38419 76.92080,
   -1.80352 -116.76368 76.94571,
   -0.35763 -116.03000 76.93812,
   -10.29406 -118.67329 76.88703,
   -8.83283 -118.52901 76.88222,
   -7.31903 -118.33375 77.01569,
   -5.61312 -118.04160 76.89968,
   -2.56003 -117.09861 76.91460,
   -1.02910 -116.38337 76.91370,
   0.37510 -115.63599 76.94096,
   1.81225 -114.82101 76.95955,
   -12.81691 -118.87837 76.76458,
   -11.28399 -118.75374 76.92180,
   -9.62570 -118.61079 76.88867,
   1.12528 -115.23777 77.09923,
   2.48087 -114.38074 76.97961,
   -15.24859 -119.03072 76.76403,
   -13.74017 -118.93258 76.92177,
   -12.07055 -118.81696 76.88247,
   3.26822 -113.77908 76.96694,
   -17.74156 -119.11117 76.87027,
   -16.20385 -119.06758 76.90558,
   -14.53117 -118.98401 76.87798,
   3.88512 -113.10957 76.98141,
   -18.64999 -119.11354 76.88144,
   -16.99917 -119.09612 76.87183,
   4.22924 -112.22724 77.00606,
   -21.13572 -119.07389 76.74939,
   -19.59249 -119.09794 76.97777,
   4.16918 -111.54988 77.03653,
   -23.73804 -118.97506 76.86847,
   -22.05746 -119.03777 76.86513,
   -20.35684 -119.08803 76.87046,
   3.80298 -110.99866 77.03932,
   -24.52942 -118.94116 76.89514,
   -23.06738 -119.00139 76.86875,
   3.11802 -110.58606 77.02959,
   -27.12990 -118.80092 76.86650,
   -25.44905 -118.89961 76.86390,
   2.21154 -110.29753 77.00448,
   -27.92693 -118.74657 76.70667,
   -26.45017 -118.84507 76.86687,
   1.17415 -110.01394 76.99079,
   -28.82971 -118.66760 76.87317,
   0.23974 -109.72659 76.99293,
   -31.46550 -118.39795 76.87034,
   -29.84622 -118.57452 76.85798,
   -0.59147 -109.37636 77.02776,
   -32.21557 -118.29529 76.87052,
   -30.76277 -118.48391 76.87007,
   -1.40547 -108.90849 77.03582,
   -33.08609 -118.15841 76.88261,
   -34.07013 -117.93070 76.90093,
   -2.11036 -108.38524 77.15891,
   -34.99657 -117.62433 76.88318,
   -2.84644 -107.75235 77.05011,
   -35.87142 -117.17313 76.89040,
   -36.53322 -116.65796 76.88379,
   -3.50457 -107.09148 77.06275,
   -4.14572 -106.37738 77.03232,
   -37.05024 -115.92030 76.88651,
   -4.82762 -105.54128 77.08063,
   -37.34205 -114.82213 76.89695,
   -5.30304 -104.89755 77.09113,
   -37.25108 -113.97746 76.91760,
   -5.92858 -103.96211 77.09804,
   -36.92267 -113.25551 76.93171,
   -36.08427 -112.24801 76.95791,
   -6.28419 -103.36565 76.92855,
   -36.54219 -112.72666 76.94687,
   -35.30512 -111.61901 76.95208,
   -34.50728 -111.08656 76.97255,
   -33.27978 -110.27512 76.98580,
   -6.71705 -102.50182 77.11889,
   -33.83559 -110.63885 76.98011,
   -32.45392 -109.72420 76.99426,
   -31.62688 -109.12025 77.00537,
   -30.55921 -108.21488 77.01873,
   -7.21004 -101.44699 77.14458,
   -31.09365 -108.68912 77.01164,
   -29.82975 -107.51214 77.19941,
   -29.30612 -106.92950 77.02196,
   -7.69330 -100.35310 77.12014,
   -28.63935 -106.13274 77.03087,
   -28.03612 -105.34060 77.04273,
   -8.11839 -99.36142 77.16805,
   -27.48482 -104.53813 77.03854,
   -26.95194 -103.69351 77.26808,
   -8.60423 -98.28716 77.18152,
   -26.55382 -102.92764 77.10295,
   -8.98966 -97.46031 77.29399,
   -26.15591 -102.08236 77.16334,
   -9.33983 -96.77439 77.21020,
   -25.81178 -101.24442 77.12100,
   -25.49186 -100.40500 77.14664,
   -9.88528 -95.79105 77.20601,
   -25.16634 -99.50951 77.14926,
   -10.47578 -94.80322 77.20965,
   -24.85790 -98.63795 77.17237,
   -10.81244 -94.24620 77.23757,
   -24.55444 -97.76278 77.17541,
   -24.25498 -96.88870 77.18944,
   -11.53791 -93.28874 77.25603,
   -23.96049 -96.03122 77.24312,
   -12.20804 -92.54423 77.39861,
   -23.63744 -95.14539 77.21282,
   -12.86251 -91.99680 77.28642,
   -23.19734 -94.13348 77.22936,
   -13.60971 -91.53583 77.30936,
   -14.55853 -91.13649 77.29080,
   -22.86491 -93.46608 77.24086,
   -15.58153 -90.86862 77.26849,
   -22.39569 -92.77366 77.26720,
   -21.18406 -91.69179 77.27629,
   -18.02008 -90.75022 77.13226,
   -16.50559 -90.74968 77.28602,
   -21.76442 -92.11966 77.26683,
   -20.50324 -91.33181 77.25861,
   -18.99493 -90.86891 77.32570,
   -17.31158 -90.72194 77.28226,
   -19.74482 -91.05063 77.27997,
   -3.31977 -117.36263 77.70155,
   -7.01984 -118.26226 77.68965,
   -5.63080 -118.01143 77.69855,
   -4.05236 -117.60684 77.67586,
   -2.56881 -117.07032 77.71379,
   -1.09798 -116.38302 77.72422,
   -11.27172 -118.71354 77.67863,
   -9.58495 -118.56625 77.70159,
   -8.01367 -118.39503 77.68468,
   -6.41783 -118.16520 77.69131,
   -4.84652 -117.82893 77.69736,
   -1.69966 -116.68214 77.71789,
   -0.36175 -115.99895 77.72863,
   1.00147 -115.24600 77.74401,
   -13.72602 -118.89153 77.67314,
   -12.10873 -118.77939 77.68420,
   -10.43175 -118.64337 77.66667,
   -8.82899 -118.48920 77.68405,
   0.34826 -115.60944 77.73822,
   1.80145 -114.79585 77.75316,
   3.20632 -113.80614 77.76692,
   -16.19359 -119.02320 77.66811,
   -14.57565 -118.94310 77.68196,
   -12.94600 -118.83984 77.67475,
   2.62773 -114.28527 77.88500,
   3.71617 -113.24990 77.62898,
   -16.99132 -119.04912 77.67410,
   -15.42937 -118.99051 77.65605,
   4.14678 -112.48664 77.79484,
   -19.34805 -119.06475 77.66493,
   -17.82210 -119.06516 77.65063,
   4.24872 -111.95229 77.79588,
   -20.33510 -119.04701 77.67567,
   -18.68843 -119.06916 77.66465,
   -22.78999 -118.98337 77.54242,
   -21.25572 -119.02598 77.63360,
   3.99318 -111.16014 77.84047,
   -23.74331 -118.94425 77.66438,
   -22.05853 -119.00140 77.66275,
   2.21071 -110.25970 77.80048,
   3.59983 -110.85356 77.83338,
   -26.20042 -118.83841 77.53697,
   -24.70284 -118.90295 77.77191,
   1.53372 -110.05804 77.80120,
   2.78913 -110.43713 77.80374,
   -27.13669 -118.77842 77.66209,
   -25.44678 -118.87297 77.66142,
   0.59931 -109.79289 77.80345,
   -29.73860 -118.56414 77.66269,
   -28.04165 -118.71541 77.64901,
   -0.16966 -109.52753 77.80901,
   -30.55445 -118.47920 77.66959,
   -29.08406 -118.62655 77.66193,
   -31.46863 -118.38131 77.66636,
   -0.99911 -109.10948 77.78624,
   -32.50263 -118.24761 77.73561,
   -1.75872 -108.60427 77.84137,
   -33.37829 -118.10704 77.66663,
   -2.46712 -108.03034 77.84100,
   -34.43240 -117.83087 77.67038,
   -35.27594 -117.52211 77.67445,
   -3.09255 -107.43434 77.90893,
   -36.22873 -116.91220 77.67238,
   -3.72433 -106.78985 77.68618,
   -36.83841 -116.25259 77.67863,
   -4.38873 -106.00759 77.85334,
   -37.24759 -115.28438 77.69310,
   -4.99359 -105.24154 77.88259,
   -37.30026 -114.36205 77.71171,
   -5.55397 -104.45141 77.88878,
   -37.05990 -113.56882 77.70982,
   -36.53540 -112.79450 77.73795,
   -6.15554 -103.49953 77.88366,
   -35.86828 -112.14554 77.74560,
   -34.69370 -111.22186 77.76560,
   -6.47148 -102.90305 77.90900,
   -35.24943 -111.62630 77.76049,
   -33.89932 -110.71614 77.76557,
   -33.07236 -110.18287 77.78210,
   -31.78522 -109.26089 77.79409,
   -6.92829 -101.96471 77.92919,
   -32.43936 -109.74419 77.78765,
   -31.09216 -108.72242 77.80454,
   -30.33649 -108.05172 77.80364,
   -7.39468 -100.92912 77.94322,
   -29.65533 -107.37089 77.82572,
   -29.02772 -106.67056 77.83404,
   -7.86818 -99.83977 77.98990,
   -28.40859 -105.91209 77.84437,
   -27.82901 -105.13208 77.85682,
   -8.31072 -98.83718 77.96838,
   -27.24403 -104.25210 77.87359,
   -26.70066 -103.32332 77.92777,
   -8.78914 -97.80864 77.98531,
   -26.31655 -102.54853 77.89881,
   -9.16186 -97.04501 77.99607,
   -25.91114 -101.63648 78.00005,
   -9.56907 -96.27037 78.00737,
   -25.60603 -100.83639 77.92209,
   -25.28512 -99.95828 77.95234,
   -10.11222 -95.31561 78.01761,
   -24.98178 -99.09157 77.96846,
   -10.63043 -94.46305 78.02588,
   -24.68449 -98.21993 77.96275,
   -11.10074 -93.76206 78.04460,
   -24.39988 -97.36623 77.92260,
   -24.09696 -96.46345 77.98758,
   -11.81379 -92.89134 78.08620,
   -23.79906 -95.58816 78.00137,
   -12.46122 -92.25774 78.07038,
   -23.47444 -94.71234 78.03734,
   -13.10474 -91.78323 78.07631,
   -23.10641 -93.87169 78.02596,
   -13.97437 -91.33366 78.07337,
   -22.65036 -93.08540 77.98547,
   -16.50900 -90.73852 78.08071,
   -14.89415 -91.01462 78.07466,
   -21.97366 -92.27890 77.94984,
   -18.96954 -90.83763 78.07092,
   -17.33745 -90.70420 78.07198,
   -15.91901 -90.80065 78.08032,
   -21.20073 -91.65400 78.07491,
   -19.76274 -91.01695 78.08022,
   -18.21862 -90.73608 78.07361,
   -20.50344 -91.28092 78.07294,
   -8.03514 -118.35877 78.47954,
   -6.36669 -118.12089 78.47315,
   -4.86711 -117.80028 78.49510,
   -3.33199 -117.33382 78.49527,
   -1.88477 -116.73957 78.54253,
   -10.47263 -118.60617 78.47443,
   -8.81181 -118.45012 78.43386,
   -7.21717 -118.24998 78.48391,
   -5.63990 -117.98009 78.48656,
   -4.08905 -117.58453 78.49388,
   -2.58456 -117.04591 78.50200,
   -1.13411 -116.37178 78.50859,
   0.29647 -115.60977 78.53442,
   -12.92033 -118.79654 78.46795,
   -11.25566 -118.67159 78.48389,
   -9.83814 -118.55004 78.47603,
   -0.38373 -115.97695 78.52524,
   1.05344 -115.20241 78.52979,
   2.39304 -114.37514 78.55381,
   -15.38852 -118.94298 78.46411,
   -13.73488 -118.85002 78.46979,
   -12.29824 -118.75275 78.46949,
   1.78120 -114.75995 78.54686,
   3.19706 -113.78278 78.56133,
   -17.86629 -119.01920 78.45827,
   -16.17631 -118.97595 78.47487,
   -14.75115 -118.91039 78.46549,
   3.82601 -113.15454 78.52740,
   -18.61173 -119.02593 78.41617,
   -17.17786 -119.00750 78.45931,
   4.21916 -112.23263 78.58993,
   -21.10609 -118.99122 78.45705,
   -19.56828 -119.01488 78.50045,
   4.17137 -111.48037 78.71491,
   -22.02957 -118.96598 78.47295,
   -20.39110 -119.00550 78.45828,
   3.81770 -110.95603 78.62741,
   -24.45506 -118.88735 78.45565,
   -22.97631 -118.93885 78.44762,
   3.08834 -110.48195 78.62451,
   -25.43554 -118.84709 78.46043,
   -23.76625 -118.91201 78.45599,
   2.22478 -110.21594 78.59209,
   -27.88469 -118.70366 78.45402,
   -26.36598 -118.80310 78.42540,
   1.23139 -109.96738 78.58526,
   -28.73601 -118.63576 78.46614,
   -27.15250 -118.75448 78.45368,
   0.28578 -109.67089 78.59178,
   -29.76962 -118.54243 78.45109,
   -0.51230 -109.32828 78.60762,
   -32.18347 -118.26531 78.45778,
   -30.70318 -118.44926 78.59709,
   -1.33819 -108.84228 78.62324,
   -33.15442 -118.11015 78.48072,
   -31.48697 -118.35560 78.45753,
   -34.05750 -117.91400 78.49545,
   -2.10651 -108.27575 78.59275,
   -34.98013 -117.61694 78.47050,
   -2.74006 -107.70992 78.64798,
   -35.86573 -117.16457 78.47514,
   -36.51525 -116.65703 78.46997,
   -3.50772 -106.94219 78.63567,
   -4.03626 -106.34532 78.66494,
   -36.99269 -115.96660 78.53084,
   -4.77640 -105.44992 78.66195,
   -37.27736 -114.86846 78.48594,
   -5.17302 -104.91713 78.67369,
   -37.18688 -114.02301 78.50344,
   -36.51320 -112.83970 78.53163,
   -5.80514 -103.98188 78.68491,
   -36.86748 -113.33280 78.51844,
   -36.04059 -112.32268 78.54349,
   -35.26198 -111.68269 78.54562,
   -6.30501 -103.12336 78.81287,
   -34.48645 -111.14832 78.55893,
   -33.27066 -110.32574 78.57162,
   -6.61938 -102.50998 78.69957,
   -33.82561 -110.69463 78.56576,
   -32.43099 -109.76420 78.58135,
   -31.08028 -108.75084 78.59719,
   -31.61055 -109.17194 78.59106,
   -30.53153 -108.27326 78.60454,
   -7.12033 -101.44637 78.73419,
   -29.81436 -107.58783 78.63824,
   -29.23479 -106.96720 78.61440,
   -7.58055 -100.40359 78.74411,
   -28.57199 -106.18494 78.61935,
   -27.96689 -105.39892 78.63541,
   -8.02412 -99.38349 78.76984,
   -27.41091 -104.59909 78.64774,
   -26.88941 -103.75667 78.66293,
   -8.51737 -98.29996 78.76945,
   -26.47958 -103.01561 78.82077,
   -8.98592 -97.32393 78.78121,
   -26.08122 -102.14682 78.69775,
   -9.30065 -96.68940 78.79273,
   -25.73142 -101.29224 78.70188,
   -25.41457 -100.43814 78.71893,
   -9.85936 -95.68290 78.76790,
   -25.10472 -99.55334 78.73514,
   -10.42418 -94.72711 78.81289,
   -24.82493 -98.71629 78.69050,
   -10.80559 -94.12219 78.63056,
   -24.52228 -97.81177 78.77658,
   -24.23235 -96.92055 78.77565,
   -11.51286 -93.17626 78.84361,
   -23.95954 -96.07421 78.81616,
   -12.14953 -92.48311 78.86170,
   -23.64835 -95.16412 78.79898,
   -12.81250 -91.93693 78.79394,
   -23.31472 -94.29562 78.81292,
   -13.58776 -91.48459 78.68752,
   -14.58788 -91.07748 78.81623,
   -22.99295 -93.58150 78.82387,
   -15.56069 -90.84037 78.84463,
   -22.43239 -92.72442 78.83698,
   -17.94934 -90.70161 78.86610,
   -16.51041 -90.72319 78.87405,
   -21.85621 -92.09400 78.82392,
   -20.51795 -91.23838 78.86960,
   -19.00187 -90.81609 78.85757,
   -17.32507 -90.69042 78.86875,
   -21.21187 -91.60494 78.86526,
   -19.77527 -90.98111 78.86752,
   -7.24732 -118.21731 79.27617,
   -5.65955 -117.94975 79.28636,
   -4.10028 -117.55371 79.29674,
   -2.58980 -117.01568 79.31171,
   -1.12293 -116.33289 79.31131,
   -9.56296 -118.49383 79.13496,
   -8.06639 -118.32549 79.26754,
   -6.54505 -118.10496 79.40939,
   -4.87355 -117.76888 79.28470,
   -3.34464 -117.30623 79.28983,
   -1.81337 -116.66672 79.45414,
   -0.45951 -115.98905 79.33408,
   1.04616 -115.16285 79.33231,
   -12.06990 -118.69526 79.28083,
   -10.52933 -118.57018 79.31582,
   -8.86120 -118.41563 79.27199,
   0.47058 -115.48784 79.32724,
   1.74045 -114.75870 79.35050,
   -14.47900 -118.85743 79.14935,
   -12.91131 -118.75534 79.25257,
   -11.30295 -118.63625 79.26596,
   2.56350 -114.26036 79.34360,
   3.65846 -113.26801 79.35927,
   -16.99812 -118.96540 79.10310,
   -15.43933 -118.89770 79.30103,
   -13.75988 -118.80927 79.26087,
   3.17861 -113.75450 79.35469,
   4.13550 -112.47461 79.36797,
   -19.56731 -118.97405 79.25268,
   -17.90406 -118.97395 79.24220,
   -16.22994 -118.93272 79.25595,
   4.25684 -111.96061 79.37843,
   -20.36283 -118.96510 79.24967,
   -18.92612 -118.97786 79.25275,
   -22.72793 -118.91245 79.25023,
   -21.26708 -118.94661 79.27376,
   4.02466 -111.13147 79.43100,
   -23.71616 -118.88224 79.26521,
   -22.08863 -118.92912 79.25022,
   3.60841 -110.78018 79.40848,
   -26.14292 -118.78816 79.24825,
   -24.67784 -118.85116 79.22688,
   1.26324 -109.95223 79.39055,
   2.79700 -110.38543 79.39014,
   -27.13242 -118.73305 79.25720,
   -25.47273 -118.81860 79.24886,
   0.60769 -109.73332 79.39150,
   2.05320 -110.20236 79.38962,
   -29.75902 -118.52257 79.24978,
   -28.09243 -118.66722 79.28367,
   -30.48431 -118.45069 79.25045,
   -29.08259 -118.58648 79.24902,
   -0.10931 -109.47247 79.39638,
   -31.46416 -118.34379 79.25834,
   -0.91901 -109.05344 79.39246,
   -32.50105 -118.21193 79.24423,
   -1.74732 -108.49829 79.36008,
   -33.33299 -118.09072 79.40177,
   -34.42127 -117.81514 79.25699,
   -2.39630 -107.95942 79.42901,
   -35.31195 -117.48191 79.31718,
   -3.05778 -107.32970 79.43775,
   -36.20754 -116.92555 79.25976,
   -36.74814 -116.37358 79.26461,
   -3.71643 -106.63345 79.45118,
   -4.34838 -105.89815 79.47401,
   -37.15168 -115.46999 79.27482,
   -4.98325 -105.07739 79.65896,
   -37.22485 -114.38013 79.29930,
   -5.54135 -104.31334 79.40660,
   -36.99072 -113.63526 79.30418,
   -36.48544 -112.87542 79.32760,
   -6.05451 -103.48637 79.47992,
   -35.82120 -112.19264 79.19489,
   -34.66243 -111.27538 79.35112,
   -35.23286 -111.70384 79.34572,
   -33.86712 -110.75609 79.35439,
   -32.43111 -109.79590 79.37344,
   -6.52042 -102.62311 79.62905,
   -33.05689 -110.22892 79.36795,
   -31.77382 -109.31433 79.37944,
   -6.83547 -101.96781 79.51447,
   -31.07053 -108.77731 79.38908,
   -30.37566 -108.17760 79.36906,
   -7.30907 -100.92441 79.53458,
   -29.61365 -107.43263 79.41190,
   -28.97977 -106.73856 79.41995,
   -7.76476 -99.88322 79.54433,
   -28.36033 -105.99111 79.42974,
   -27.77034 -105.20770 79.44198,
   -8.19562 -98.90134 79.59176,
   -27.18594 -104.34074 79.45814,
   -26.67682 -103.48024 79.47552,
   -8.71013 -97.80594 79.57203,
   -26.24637 -102.63274 79.49631,
   -25.86412 -101.75156 79.46271,
   -9.15400 -96.88630 79.76686,
   -9.47785 -96.27060 79.59566,
   -25.52921 -100.88507 79.50802,
   -25.23383 -100.03639 79.45511,
   -10.04397 -95.27217 79.59030,
   -24.92714 -99.13638 79.54190,
   -24.64074 -98.25820 79.54878,
   -10.64237 -94.29815 79.59743,
   -10.98150 -93.75566 79.62998,
   -24.34715 -97.34757 79.60964,
   -24.08110 -96.49605 79.57705,
   -11.74323 -92.83074 79.64528,
   -23.79827 -95.61342 79.58774,
   -12.39730 -92.19655 79.65893,
   -23.49857 -94.74430 79.62748,
   -13.09062 -91.70375 79.65334,
   -23.14297 -93.88192 79.60901,
   -13.98708 -91.26247 79.64203,
   -22.64952 -92.99820 79.56545,
   -14.81533 -90.98649 79.80640,
   -22.10377 -92.28812 79.64616,
   -17.29247 -90.67197 79.65149,
   -15.91051 -90.77272 79.66581,
   -21.23330 -91.56491 79.66015,
   -19.79645 -90.94973 79.67766,
   -18.13664 -90.69009 79.65862,
   -16.51759 -90.71084 79.66676,
   -20.54107 -91.18665 79.83495,
   -18.99267 -90.78652 79.65851,
   -6.25163 -118.02926 80.07274,
   -4.89043 -117.73915 80.08253,
   -3.35408 -117.27637 80.08350,
   -1.94948 -116.70786 80.09558,
   -10.50446 -118.52960 80.06200,
   -8.90419 -118.38264 80.07101,
   -7.24814 -118.18214 80.06435,
   -5.66683 -117.91894 80.07362,
   -4.11564 -117.52598 80.08133,
   -2.60906 -116.99297 80.08942,
   -1.11384 -116.29656 80.13410,
   0.22899 -115.58395 80.00650,
   -12.95394 -118.71616 80.05575,
   -11.34125 -118.59915 80.06718,
   -9.74760 -118.46304 80.04952,
   -8.06642 -118.28740 80.06739,
   -0.40858 -115.92583 80.11248,
   1.04480 -115.12372 80.14461,
   2.32633 -114.34460 80.14094,
   -15.42464 -118.85431 80.05201,
   -13.73738 -118.76825 80.00885,
   -12.19470 -118.65678 80.19222,
   1.75058 -114.69916 80.13417,
   3.15726 -113.74112 80.15772,
   -16.27698 -118.88829 80.05629,
   -14.66851 -118.81892 80.04014,
   3.82121 -113.08244 80.13789,
   -18.64352 -118.93940 79.93983,
   -17.10532 -118.91263 80.04595,
   4.22111 -112.23948 80.17383,
   -21.26068 -118.90959 80.04433,
   -19.60403 -118.93143 80.04050,
   -17.90632 -118.92728 80.04690,
   4.21140 -111.53452 80.20503,
   -22.06549 -118.89278 80.06882,
   -20.59455 -118.92044 80.04555,
   3.63185 -110.73850 80.20236,
   -24.63950 -118.82300 80.04304,
   -22.96763 -118.87032 80.08852,
   3.09440 -110.44011 80.09771,
   3.87248 -110.89348 80.21452,
   -25.47050 -118.79378 79.99602,
   -24.01828 -118.84296 80.04341,
   2.26270 -110.16098 80.18287,
   -27.88423 -118.66061 80.04106,
   -26.37119 -118.75348 80.02086,
   1.28357 -109.90537 80.17788,
   -28.84004 -118.58579 80.05009,
   -27.17528 -118.70751 80.04086,
   0.35036 -109.61057 80.18778,
   -29.77166 -118.50405 80.04354,
   -0.39840 -109.29146 80.22077,
   -32.37970 -118.21552 80.04529,
   -30.68480 -118.42210 80.03888,
   -33.04224 -118.11330 80.04571,
   -31.71869 -118.30517 80.04508,
   -1.26978 -108.77460 80.21061,
   -34.09005 -117.87976 80.03856,
   -2.00665 -108.22684 80.20824,
   -34.96494 -117.60681 80.05776,
   -2.62191 -107.67905 80.25044,
   -35.94579 -117.08897 80.05634,
   -36.50043 -116.65951 80.05638,
   -3.35539 -106.94938 80.23494,
   -3.90159 -106.34157 80.29834,
   -36.95333 -115.98979 80.06799,
   -4.58444 -105.52502 80.30880,
   -37.20589 -114.97189 80.06745,
   -5.16861 -104.76088 80.26658,
   -37.09027 -113.97106 80.09214,
   -36.70322 -113.22168 80.10956,
   -5.69345 -103.98254 80.27264,
   -35.98003 -112.34007 80.12188,
   -35.23361 -111.74091 80.13790,
   -6.27452 -103.00459 80.28964,
   -34.46937 -111.20667 80.14565,
   -33.20897 -110.34258 80.28384,
   -33.81533 -110.75048 80.15140,
   -32.40754 -109.80451 80.16891,
   -31.06669 -108.81259 80.18271,
   -6.74010 -102.08371 80.49294,
   -31.59648 -109.22590 80.17667,
   -30.50390 -108.33229 80.19031,
   -7.03169 -101.44610 80.32135,
   -29.79550 -107.66741 80.19975,
   -29.15893 -106.99985 80.20633,
   -7.49422 -100.40478 80.33527,
   -28.50819 -106.24145 80.21207,
   -27.90535 -105.46765 80.22751,
   -7.95491 -99.35789 80.34306,
   -27.34161 -104.66664 80.24106,
   -26.81547 -103.82597 80.25526,
   -8.39535 -98.38130 80.35742,
   -26.39568 -103.05873 80.30157,
   -8.91196 -97.30900 80.36944,
   -25.99507 -102.19767 80.28420,
   -9.30719 -96.52188 80.38230,
   -25.66558 -101.37134 80.23214,
   -25.34026 -100.48166 80.29486,
   -9.71493 -95.75940 80.39684,
   -25.04190 -99.59743 80.32110,
   -10.26714 -94.81053 80.40065,
   -24.75742 -98.71602 80.32214,
   -24.48339 -97.84714 80.35452,
   -10.86423 -93.86239 80.59251,
   -24.20693 -96.95333 80.36182,
   -11.32573 -93.23448 80.42835,
   -23.94822 -96.10413 80.39237,
   -12.00586 -92.48608 80.44720,
   -23.65455 -95.19108 80.38532,
   -12.71724 -91.89429 80.46263,
   -23.33690 -94.31248 80.39929,
   -13.57687 -91.39989 80.45766,
   -14.54274 -91.03470 80.45400,
   -22.94385 -93.44624 80.40203,
   -15.51862 -90.81364 80.41311,
   -22.50503 -92.70480 80.42908,
   -18.17714 -90.67446 80.45244,
   -16.50476 -90.69436 80.46112,
   -21.89191 -92.00255 80.43572,
   -20.55445 -91.15287 80.45600,
   -18.95626 -90.74586 80.46329,
   -17.49411 -90.65279 80.45442,
   -21.24215 -91.49240 80.62727,
   -19.84786 -90.89967 80.60714,
   -7.27761 -118.14826 80.86391,
   -5.65774 -117.88228 80.86993,
   -4.13760 -117.49917 80.87662,
   -2.65070 -116.97693 80.90881,
   -1.14898 -116.28111 80.89825,
   -9.70678 -118.41803 80.85790,
   -8.05367 -118.24909 80.82860,
   -6.46297 -118.02524 80.85004,
   -4.90045 -117.70889 80.87186,
   -3.36951 -117.25010 80.87813,
   -1.89434 -116.64520 80.89185,
   -0.39662 -115.88926 80.90676,
   1.01828 -115.10376 80.91967,
   -12.03052 -118.61223 80.85141,
   -10.50602 -118.48985 80.86151,
   -9.06366 -118.35687 80.85941,
   0.36528 -115.48096 80.90861,
   1.72222 -114.68895 80.93492,
   -14.45077 -118.76319 80.84765,
   -12.99492 -118.67820 80.84160,
   -11.33525 -118.55883 80.85360,
   2.49978 -114.21477 80.98686,
   3.62456 -113.24343 80.94659,
   -17.09107 -118.86593 80.84145,
   -15.42952 -118.80934 80.85039,
   -13.79493 -118.72683 80.84891,
   3.14912 -113.70141 80.94240,
   4.13409 -112.44691 80.98430,
   -17.91090 -118.88279 80.81096,
   -16.44845 -118.84818 80.84338,
   4.26822 -111.97000 80.96163,
   -20.33130 -118.88978 80.72016,
   -18.83064 -118.88949 80.81705,
   -22.96470 -118.83869 80.83774,
   -21.30043 -118.87168 80.82898,
   -19.60305 -118.88801 80.84064,
   4.05859 -111.09819 81.02309,
   -23.75521 -118.81912 80.84569,
   -22.25585 -118.85422 80.83774,
   3.62350 -110.70009 80.99559,
   -26.34183 -118.73012 80.83538,
   -24.71266 -118.79274 80.82040,
   2.88396 -110.37805 80.96688,
   -27.11051 -118.69011 80.79788,
   -25.70481 -118.75782 80.83614,
   2.05794 -110.14510 80.97607,
   -28.07254 -118.62691 80.82771,
   0.92246 -109.77314 80.97771,
   -30.48385 -118.41342 80.83761,
   -29.07278 -118.54725 80.83608,
   0.04371 -109.45131 80.98271,
   -31.41028 -118.31781 80.77570,
   -29.77971 -118.48139 80.83690,
   -0.84801 -108.98665 80.99521,
   -32.42927 -118.19187 80.83564,
   -1.66718 -108.42888 81.03711,
   -33.37751 -118.05248 80.81112,
   -34.40837 -117.80221 80.84356,
   -2.38448 -107.82499 81.16681,
   -35.32976 -117.45649 80.84554,
   -2.96609 -107.27738 81.01260,
   -36.18520 -116.93346 80.84699,
   -36.72014 -116.37703 80.85089,
   -3.70232 -106.48567 81.19871,
   -4.23286 -105.88284 81.05465,
   -37.11387 -115.45437 80.88031,
   -4.93082 -105.01004 81.02824,
   -37.17198 -114.43234 80.74192,
   -5.35273 -104.41598 81.05725,
   -36.92602 -113.71590 80.89697,
   -36.45007 -112.98180 80.89067,
   -35.21875 -111.77977 80.93113,
   -5.90147 -103.55501 81.06869,
   -35.73712 -112.21484 80.92522,
   -34.63572 -111.32859 80.93673,
   -33.83497 -110.79488 80.94207,
   -32.42253 -109.84762 80.95920,
   -6.49882 -102.49156 81.09048,
   -32.98723 -110.23272 80.95286,
   -31.76265 -109.36807 80.96369,
   -31.05070 -108.83358 80.97160,
   -6.88374 -101.69625 81.10352,
   -30.34633 -108.23170 80.82831,
   -7.22382 -100.92039 81.12578,
   -29.57236 -107.49660 80.99795,
   -28.94532 -106.82206 81.00568,
   -7.68075 -99.88452 81.12808,
   -28.31653 -106.07538 81.01505,
   -27.72833 -105.30739 81.02671,
   -8.20273 -98.73362 81.07805,
   -27.13645 -104.44405 81.04232,
   -26.58567 -103.52316 81.06151,
   -8.62942 -97.80454 81.15982,
   -26.17364 -102.71383 81.07023,
   -25.77767 -101.80081 81.06297,
   -9.15114 -96.75499 81.17564,
   -25.45076 -100.93415 81.09406,
   -9.43421 -96.18879 81.18661,
   -25.14448 -100.03512 81.09423,
   -10.01487 -95.16675 81.15208,
   -24.87000 -99.18165 81.13037,
   -24.59502 -98.29705 81.13482,
   -10.59221 -94.21905 81.19781,
   -11.05385 -93.51893 81.21470,
   -24.31794 -97.39271 81.19460,
   -24.05829 -96.51974 81.16297,
   -11.68778 -92.75165 81.17129,
   -23.79279 -95.64031 81.17407,
   -12.39394 -92.06909 81.40311,
   -23.51341 -94.77393 81.21612,
   -13.06430 -91.61675 81.25968,
   -23.17377 -93.89408 81.19343,
   -13.93605 -91.21041 81.24849,
   -22.65059 -92.90551 81.21745,
   -14.86162 -90.92980 81.30630,
   -21.93385 -91.97648 81.23695,
   -17.27479 -90.64186 81.23274,
   -15.88124 -90.74518 81.25100,
   -22.26250 -92.33383 81.23175,
   -21.29985 -91.48333 81.24774,
   -19.77531 -90.86456 81.24890,
   -18.21925 -90.65477 81.29358,
   -16.52274 -90.68273 81.25239,
   -20.56929 -91.10985 81.25132,
   -19.01667 -90.73075 81.24590,
   -6.49126 -117.99227 81.65952,
   -4.81259 -117.65619 81.56528,
   -3.37508 -117.22015 81.66933,
   -1.89861 -116.61410 81.68260,
   -8.79850 -118.30056 81.52592,
   -7.28879 -118.11244 81.65926,
   -5.69059 -117.84108 81.78739,
   -4.14191 -117.46854 81.66925,
   -2.58303 -116.91053 81.82034,
   -1.16140 -116.25547 81.69167,
   0.12372 -115.57448 81.70508,
   -11.29053 -118.51495 81.65859,
   -9.76486 -118.38321 81.70353,
   -8.09776 -118.21615 81.65527,
   -0.43365 -115.87423 81.69969,
   1.01886 -115.07532 81.71043,
   2.46830 -114.20481 81.73047,
   -13.76027 -118.68178 81.65615,
   -12.15086 -118.57956 81.64209,
   -10.53648 -118.45335 81.64964,
   1.85413 -114.60948 81.72388,
   3.12884 -113.69828 81.74329,
   -16.17609 -118.79966 81.51849,
   -14.60645 -118.72747 81.63242,
   -12.98714 -118.63558 81.64342,
   3.78252 -113.07597 81.73159,
   -18.59431 -118.84295 81.63532,
   -17.15180 -118.82178 81.61947,
   -15.46005 -118.76553 81.63972,
   4.21447 -112.26835 81.80462,
   -19.56453 -118.84465 81.64577,
   -17.94488 -118.83601 81.63522,
   4.22665 -111.50227 81.78795,
   -22.05038 -118.82855 81.50609,
   -20.51872 -118.84076 81.63186,
   -24.66650 -118.76471 81.63053,
   -22.99332 -118.80532 81.62876,
   -21.29258 -118.83305 81.63194,
   3.12614 -110.38317 81.77258,
   3.89908 -110.84726 81.80318,
   -25.46725 -118.73952 81.62635,
   -23.99935 -118.78279 81.63096,
   2.29966 -110.10970 81.77384,
   3.63072 -110.65509 81.78797,
   -28.05253 -118.60650 81.62818,
   -26.40321 -118.70312 81.61858,
   1.32013 -109.83144 81.75652,
   -28.81957 -118.55006 81.52215,
   -27.33647 -118.65450 81.62815,
   0.37814 -109.52264 81.78214,
   -29.77301 -118.46406 81.63525,
   -0.32366 -109.24602 81.57813,
   -32.40196 -118.17740 81.63255,
   -30.79445 -118.36810 81.62293,
   -33.02255 -118.08918 81.63303,
   -31.70253 -118.27206 81.63229,
   -1.14144 -108.74146 81.91128,
   -34.12914 -117.84882 81.50236,
   -1.93932 -108.15133 81.81044,
   -34.95141 -117.59960 81.64512,
   -2.62864 -107.53795 81.81427,
   -35.94312 -117.07827 81.64275,
   -36.47995 -116.65861 81.64271,
   -3.26834 -106.89271 81.81164,
   -3.92326 -106.17154 81.83849,
   -36.93373 -115.95888 81.65345,
   -4.52450 -105.45051 81.84408,
   -37.17078 -114.90917 81.66153,
   -37.06341 -114.19099 81.67539,
   -5.10003 -104.69588 81.85377,
   -36.63323 -113.26903 81.69680,
   -5.64167 -103.89786 81.82495,
   -35.99478 -112.49504 81.69448,
   -35.20493 -111.80939 81.72996,
   -6.18426 -102.97957 81.87367,
   -34.45105 -111.26609 81.73185,
   -33.17299 -110.36724 81.73887,
   -33.80491 -110.80672 81.73703,
   -32.38455 -109.84524 81.75639,
   -31.05352 -108.87431 81.76821,
   -6.72570 -101.95042 81.88688,
   -31.57941 -109.27745 81.76226,
   -30.42986 -108.35147 81.81060,
   -7.01868 -101.31819 81.69602,
   -29.76251 -107.73619 81.78680,
   -29.11062 -107.06279 81.79847,
   -7.41020 -100.40262 81.92210,
   -28.44622 -106.29864 81.80677,
   -27.83925 -105.52907 81.81683,
   -7.87345 -99.35636 81.93282,
   -27.24883 -104.69988 81.83072,
   -26.74593 -103.90750 81.84622,
   -8.38061 -98.25332 81.90964,
   -26.28999 -103.07478 81.85584,
   -25.90738 -102.24912 81.87062,
   -8.83474 -97.29874 81.96152,
   -25.56111 -101.37940 81.88513,
   -9.29676 -96.36723 82.14243,
   -25.26096 -100.52046 81.89517,
   -9.61390 -95.76887 81.98701,
   -24.97733 -99.64206 81.90710,
   -10.20194 -94.75685 81.97640,
   -24.70220 -98.74763 81.89331,
   -24.44025 -97.87594 81.93337,
   -10.86937 -93.72238 82.00741,
   -24.17899 -96.98684 81.94800,
   -11.26145 -93.15501 82.03188,
   -23.92711 -96.11750 81.97431,
   -11.94378 -92.40899 82.03557,
   -23.65782 -95.22141 81.97077,
   -12.64955 -91.82369 82.04927,
   -23.35726 -94.32935 81.98559,
   -13.88918 -91.19032 82.04373,
   -14.53511 -90.98429 82.04127,
   -13.24283 -91.47100 82.04802,
   -22.99883 -93.46684 82.01626,
   -15.57797 -90.76385 82.01991,
   -22.56707 -92.68593 82.01583,
   -18.19704 -90.63399 82.03964,
   -16.50246 -90.66438 82.04790,
   -21.97992 -91.97045 82.04000,
   -20.58723 -91.06891 82.04521,
   -19.06023 -90.70351 82.04037,
   -17.43725 -90.61350 82.19593,
   -21.27597 -91.41694 82.03009,
   -19.85793 -90.83194 82.01699,
   -5.70999 -117.81542 82.45416,
   -4.05127 -117.41391 82.32349,
   -2.64825 -116.91078 82.47020,
   -9.73921 -118.34266 82.44575,
   -8.13310 -118.18362 82.45157,
   -6.54847 -117.96413 82.50087,
   -4.92295 -117.64271 82.46838,
   -3.34388 -117.17167 82.60683,
   -1.91799 -116.59146 82.47570,
   -0.49053 -115.87542 82.49704,
   -12.18217 -118.54079 82.43844,
   -10.56550 -118.41621 82.44815,
   -8.98762 -118.27221 82.42428,
   -7.30807 -118.07834 82.45161,
   -1.17449 -116.23048 82.48520,
   0.25992 -115.47136 82.50073,
   1.68510 -114.63982 82.52851,
   -14.65229 -118.68490 82.43498,
   -12.97970 -118.59555 82.40282,
   -11.46895 -118.48193 82.57270,
   0.99259 -115.04770 82.50714,
   2.48633 -114.15859 82.51763,
   3.76224 -113.08372 82.53557,
   -17.12856 -118.77377 82.42947,
   -15.44334 -118.72266 82.38277,
   -13.91567 -118.64158 82.55485,
   3.36042 -113.49140 82.53176,
   4.11403 -112.49743 82.54404,
   -17.91687 -118.78917 82.43594,
   -16.36047 -118.75272 82.42701,
   4.27405 -111.98382 82.54417,
   -20.26201 -118.80207 82.42759,
   -18.81750 -118.79687 82.46316,
   -21.27602 -118.79493 82.43803,
   -19.63849 -118.80262 82.42857,
   4.09105 -111.09134 82.54697,
   -23.73225 -118.76285 82.30284,
   -22.19253 -118.78580 82.40148,
   3.66356 -110.67272 82.58883,
   -26.36609 -118.68030 82.42270,
   -24.68794 -118.73596 82.42184,
   -22.99398 -118.77175 82.42529,
   2.87036 -110.29224 82.62130,
   -27.17095 -118.63997 82.44509,
   -25.68355 -118.70694 82.42357,
   2.06644 -110.07311 82.56193,
   -28.07184 -118.58484 82.41889,
   0.98054 -109.71555 82.56463,
   -30.49377 -118.37360 82.42478,
   -28.99547 -118.51483 82.41503,
   -0.01587 -109.32276 82.55139,
   -31.48387 -118.26880 82.43871,
   -29.80094 -118.43983 82.42408,
   -0.78449 -108.92276 82.59167,
   -32.41109 -118.16428 82.42724,
   -1.54237 -108.40582 82.59653,
   -33.37826 -118.02906 82.40654,
   -34.32664 -117.82392 82.39426,
   -2.31417 -107.76617 82.58134,
   -35.31567 -117.45367 82.43210,
   -2.85612 -107.24064 82.61962,
   -36.16274 -116.94059 82.43389,
   -36.69361 -116.38294 82.43736,
   -3.61520 -106.44631 82.60886,
   -4.12408 -105.85894 82.64633,
   -37.07357 -115.48448 82.47053,
   -4.81447 -105.00406 82.62905,
   -37.12123 -114.55625 82.46144,
   -5.29840 -104.33454 82.63328,
   -36.87513 -113.80182 82.49010,
   -36.42539 -113.08629 82.33578,
   -35.19968 -111.85990 82.51627,
   -5.83324 -103.49491 82.66224,
   -35.68999 -112.28009 82.51083,
   -34.60708 -111.38415 82.52218,
   -33.80351 -110.83375 82.52991,
   -32.41436 -109.89943 82.54497,
   -6.40586 -102.47719 82.67417,
   -32.97048 -110.27745 82.53878,
   -31.75100 -109.42113 82.54576,
   -31.03034 -108.88909 82.55346,
   -6.92800 -101.43178 82.69053,
   -30.27732 -108.26439 82.57151,
   -29.33625 -107.35916 82.58691,
   -7.21234 -100.79007 82.52756,
   -29.74451 -107.77047 82.58061,
   -28.58070 -106.52288 82.59598,
   -27.94419 -105.73975 82.60664,
   -7.59793 -99.88266 82.72389,
   -27.39185 -104.98980 82.61866,
   -26.81393 -104.11783 82.63515,
   -8.06551 -98.83951 82.73137,
   -26.46518 -103.52070 82.64818,
   -8.54336 -97.81457 82.74165,
   -26.10935 -102.81423 82.62115,
   -25.68965 -101.85026 82.66434,
   -9.06785 -96.75481 82.76063,
   -25.40074 -101.08859 82.86180,
   -9.45387 -95.99913 82.76854,
   -25.08668 -100.11690 82.68285,
   -9.86966 -95.23362 82.78314,
   -24.81034 -99.22305 82.70944,
   -24.54775 -98.33636 82.72080,
   -10.43857 -94.28355 82.78721,
   -24.29140 -97.45295 82.77552,
   -11.05760 -93.34643 83.01103,
   -24.03642 -96.55313 82.74674,
   -11.50711 -92.78259 82.81761,
   -23.78421 -95.66803 82.76040,
   -12.26963 -92.05382 82.83356,
   -23.51506 -94.77983 82.79894,
   -12.99438 -91.55298 82.86419,
   -23.20593 -93.90562 82.78282,
   -13.90171 -91.14853 82.83961,
   -22.82329 -93.06709 82.79872,
   -14.87285 -90.87886 82.82965,
   -17.17274 -90.60996 82.83584,
   -15.83761 -90.71691 82.83653,
   -22.38863 -92.36766 82.81704,
   -21.29933 -91.37598 82.83795,
   -19.85603 -90.78912 82.83663,
   -18.23649 -90.60802 82.82635,
   -16.53073 -90.65039 82.83813,
   -21.82584 -91.76119 82.82808,
   -20.60105 -91.03005 82.84048,
   -19.26553 -90.68293 82.83304,
   -6.52070 -117.92560 83.24719,
   -4.94153 -117.61506 83.25231,
   -3.40743 -117.16687 83.26013,
   -1.92426 -116.56377 83.26927,
   -8.94186 -118.22598 83.24137,
   -7.33160 -118.04506 83.24457,
   -5.72032 -117.78317 83.24569,
   -4.17351 -117.41262 83.24076,
   -2.64980 -116.87995 83.23730,
   -1.25371 -116.24032 83.28912,
   0.26407 -115.43010 83.29393,
   -11.21455 -118.42972 83.23551,
   -9.75167 -118.30456 83.24069,
   -8.26127 -118.15524 83.24276,
   -0.32597 -115.75708 83.28827,
   0.95610 -115.04262 83.30813,
   2.44009 -114.14987 83.31793,
   -13.68561 -118.59329 83.23056,
   -12.24022 -118.50509 83.22081,
   -10.56817 -118.37683 83.23717,
   1.77971 -114.58314 83.44774,
   3.08528 -113.66634 83.33661,
   -16.32232 -118.70514 83.22586,
   -14.69038 -118.64307 83.22178,
   -13.02046 -118.55496 83.23112,
   3.75754 -113.05317 83.32444,
   -18.81897 -118.75453 83.22299,
   -17.12757 -118.72695 83.23054,
   -15.69842 -118.68413 83.22710,
   4.20581 -112.29442 83.31349,
   -19.61907 -118.75981 83.22973,
   -18.09146 -118.73870 83.35146,
   4.24332 -111.44801 83.37518,
   -21.99511 -118.75211 83.21924,
   -20.51576 -118.75839 83.26498,
   -22.96486 -118.73943 83.22753,
   -21.32453 -118.75741 83.21960,
   3.13285 -110.31327 83.35785,
   3.96677 -110.87987 83.38828,
   -25.44757 -118.69297 83.06409,
   -23.91607 -118.72437 83.21335,
   2.27044 -110.01647 83.35943,
   3.62549 -110.57595 83.37384,
   -26.38109 -118.65602 83.21569,
   -24.69338 -118.70700 83.21802,
   1.35344 -109.77189 83.34232,
   -28.76789 -118.51317 83.21632,
   -27.30205 -118.60908 83.34694,
   0.42668 -109.46798 83.28708,
   -29.69881 -118.43380 83.23622,
   -28.07353 -118.56416 83.21527,
   -0.35507 -109.11949 83.37221,
   -30.70726 -118.34151 83.21294,
   -33.00826 -118.06703 83.22041,
   -31.65547 -118.24366 83.32906,
   -1.13719 -108.64497 83.38701,
   -34.09312 -117.84433 83.22263,
   -32.42465 -118.14214 83.21986,
   -1.85462 -108.09965 83.36436,
   -34.94015 -117.60231 83.04537,
   -35.94134 -117.07145 83.22921,
   -2.55808 -107.46618 83.40277,
   -36.46276 -116.66156 83.22912,
   -3.22370 -106.79174 83.42750,
   -36.91441 -115.94193 83.26476,
   -3.85311 -106.10150 83.42623,
   -4.46078 -105.38110 83.38974,
   -37.12996 -114.91772 83.25062,
   -36.99765 -114.18348 83.32511,
   -5.08331 -104.54799 83.60496,
   -36.55887 -113.28958 83.33702,
   -5.51414 -103.92707 83.44700,
   -35.89858 -112.50453 83.29313,
   -35.13581 -111.83762 83.32355,
   -33.79614 -110.86103 83.32277,
   -6.05561 -103.02590 83.45902,
   -34.43556 -111.32380 83.31859,
   -33.16178 -110.41479 83.32311,
   -32.35984 -109.88361 83.34533,
   -31.04009 -108.93684 83.35369,
   -6.62957 -101.94890 83.46718,
   -31.54923 -109.31902 83.34797,
   -30.40956 -108.41701 83.39161,
   -29.72482 -107.79965 83.37524,
   -7.12653 -100.90763 83.48329,
   -29.06304 -107.12582 83.39167,
   -7.36655 -100.31935 83.51966,
   -28.38164 -106.35098 83.39560,
   -27.77597 -105.59283 83.40877,
   -7.79250 -99.35441 83.52657,
   -27.20213 -104.79955 83.42513,
   -26.66244 -103.96109 83.43700,
   -8.27184 -98.30566 83.53390,
   -26.20198 -103.12968 83.45122,
   -25.84769 -102.36737 83.47802,
   -8.68939 -97.41423 83.60923,
   -25.48355 -101.44447 83.46695,
   -9.28091 -96.25965 83.56561,
   -25.18551 -100.57002 83.48346,
   -9.58585 -95.65841 83.58199,
   -24.89338 -99.65084 83.61880,
   -10.17715 -94.64229 83.52760,
   -24.62325 -98.69258 83.32212,
   -24.39759 -97.91113 83.51980,
   -10.75970 -93.71764 83.59552,
   -24.14942 -97.02080 83.53417,
   -11.24552 -93.02809 83.60418,
   -23.91386 -96.16044 83.58634,
   -11.88168 -92.33012 83.62756,
   -23.65339 -95.24139 83.55683,
   -23.37420 -94.34754 83.57193,
   -12.57971 -91.75759 83.63856,
   -14.51263 -90.92848 83.62837,
   -13.19635 -91.39152 83.81493,
   -23.03941 -93.47761 83.55288,
   -15.52756 -90.73464 83.53316,
   -13.92324 -91.09966 83.63149,
   -22.61265 -92.65999 83.60191,
   -18.21846 -90.58655 83.62664,
   -16.50237 -90.63174 83.63456,
   -22.08089 -91.96230 83.63612,
   -18.99308 -90.63055 83.61697,
   -17.42337 -90.57994 83.63686,
   -21.30588 -91.33532 83.63449,
   -19.88610 -90.76133 83.63455,
   -20.61815 -90.98768 83.63485,
   -5.73793 -117.75279 84.04162,
   -4.18188 -117.38068 84.05080,
   -2.67263 -116.85648 84.05790,
   -8.06950 -118.10849 83.89491,
   -6.51331 -117.88847 84.04870,
   -4.95323 -117.58325 84.05220,
   -3.41962 -117.13786 84.04104,
   -1.92722 -116.53345 84.07308,
   -0.55163 -115.85175 83.93109,
   -12.21365 -118.46152 84.02572,
   -10.52051 -118.33328 84.03047,
   -9.00436 -118.19275 84.09217,
   -7.33852 -118.01034 84.03953,
   -1.19906 -116.18198 84.07222,
   0.27726 -115.38694 84.12480,
   1.59895 -114.62552 84.10190,
   -12.98468 -118.51150 84.01740,
   -11.36926 -118.40115 84.01742,
   -9.77129 -118.26714 84.03348,
   0.96672 -114.99108 84.09464,
   2.42029 -114.13722 84.11508,
   3.74506 -113.04305 84.12289,
   -15.45241 -118.62949 84.02610,
   -13.82892 -118.55854 84.00037,
   3.26800 -113.52907 84.19193,
   4.09815 -112.50551 84.13032,
   -17.83824 -118.69682 84.01755,
   -16.37288 -118.65873 84.05569,
   -14.68841 -118.59799 84.02300,
   4.29130 -111.92396 84.04241,
   -20.50633 -118.72120 84.01488,
   -18.82817 -118.71101 84.02077,
   -17.16712 -118.68248 84.01781,
   -21.30769 -118.71998 84.02185,
   -19.75449 -118.71094 84.16913,
   4.13721 -111.09235 84.18958,
   -23.67043 -118.69781 84.01250,
   -22.20199 -118.71358 84.04904,
   3.69439 -110.63373 84.08387,
   -24.66280 -118.68015 84.02424,
   -23.02326 -118.70627 84.01290,
   2.90819 -110.24624 84.14381,
   -27.12606 -118.60007 84.00899,
   -25.60629 -118.65915 84.01015,
   2.06714 -109.99806 84.34703,
   -28.07456 -118.54531 84.01057,
   -26.39068 -118.63220 84.01012,
   0.97270 -109.63140 84.30917,
   -30.69327 -118.32351 84.01234,
   -29.07606 -118.47033 84.08138,
   0.11369 -109.31264 84.14592,
   -31.43018 -118.24753 84.01315,
   -30.01024 -118.39166 84.01178,
   -0.75333 -108.84899 84.11850,
   -32.38036 -118.14186 84.01971,
   -33.33911 -118.01711 84.00334,
   -1.47730 -108.34278 84.18443,
   -34.44511 -117.76732 84.00773,
   -2.18212 -107.75070 84.18495,
   -35.23580 -117.50664 84.01541,
   -2.79141 -107.17991 84.03066,
   -36.16290 -116.93521 84.02114,
   -36.67680 -116.38844 84.02334,
   -3.49865 -106.42138 84.24399,
   -4.06060 -105.80447 84.03210,
   -37.05389 -115.45822 84.03127,
   -4.70046 -105.00028 84.21374,
   -37.07827 -114.60019 84.04801,
   -5.26954 -104.22031 84.23645,
   -36.83550 -113.87893 84.06428,
   -36.37923 -113.15549 84.08150,
   -35.38584 -112.07534 84.10119,
   -5.81473 -103.37047 84.19601,
   -35.87061 -112.54186 84.09437,
   -34.54775 -111.39963 84.28424,
   -33.78967 -110.87946 84.11672,
   -32.40754 -109.94919 84.13082,
   -6.31895 -102.46203 84.26033,
   -32.95654 -110.31983 84.12483,
   -31.73960 -109.47440 84.13198,
   -31.00510 -108.94238 84.13456,
   -29.73038 -107.85578 84.16623,
   -6.83381 -101.43545 84.28063,
   -30.24334 -108.32109 84.15739,
   -29.27675 -107.40571 84.17328,
   -28.52635 -106.58434 84.18196,
   -7.24549 -100.51135 84.47306,
   -27.90170 -105.82508 84.19198,
   -7.51604 -99.88160 84.32630,
   -27.33449 -105.06539 84.20393,
   -26.78176 -104.24229 84.21910,
   -7.98312 -98.84550 84.31931,
   -26.29896 -103.42305 84.23611,
   -8.49392 -97.75597 84.33335,
   -25.95825 -102.74222 84.24747,
   -25.60237 -101.90186 84.26147,
   -8.98473 -96.75680 84.34716,
   -25.29992 -101.05932 84.26461,
   -9.42594 -95.88372 84.46169,
   -25.01052 -100.15276 84.27897,
   -9.77228 -95.23213 84.37539,
   -24.75014 -99.26843 84.29896,
   -24.50215 -98.38875 84.33254,
   -10.36621 -94.23648 84.36696,
   -24.21272 -97.35468 84.35503,
   -11.08073 -93.19461 84.38625,
   -24.01352 -96.58951 84.33397,
   -11.44117 -92.70709 84.40236,
   -23.77307 -95.69633 84.34675,
   -12.19699 -91.98541 84.44547,
   -23.51688 -94.79565 84.38792,
   -12.84713 -91.53541 84.45430,
   -23.23061 -93.92153 84.37696,
   -13.83330 -91.09640 84.43661,
   -22.86645 -93.06841 84.38429,
   -14.80506 -90.84109 84.41797,
   -17.14424 -90.57595 84.42240,
   -15.73086 -90.69833 84.35827,
   -22.37387 -92.25582 84.56945,
   -19.88667 -90.71869 84.42462,
   -18.20628 -90.55646 84.42337,
   -16.54108 -90.61713 84.42399,
   -21.88815 -91.71097 84.41667,
   -20.63172 -90.94776 84.44022,
   -19.18170 -90.59451 84.54332,
   -21.32579 -91.29141 84.42731,
   -4.96862 -117.55348 84.83925,
   -3.43315 -117.10955 84.84805,
   -1.94937 -116.51299 84.85612,
   -8.97517 -118.15164 84.82961,
   -7.36515 -117.97853 84.83227,
   -5.76756 -117.72339 84.85305,
   -4.19647 -117.35081 84.84308,
   -2.68378 -116.82916 84.84168,
   -1.18851 -116.14749 84.86585,
   0.23798 -115.37596 84.88120,
   -11.41478 -118.36358 84.82223,
   -9.79638 -118.22977 84.83640,
   -8.21261 -118.07412 84.81378,
   -6.54972 -117.86006 84.83481,
   -0.43180 -115.75165 84.86681,
   0.97081 -114.95911 84.88884,
   -13.87992 -118.51663 84.81802,
   -12.20437 -118.41955 84.82844,
   -10.69512 -118.30061 84.94919,
   1.72401 -114.54192 84.88315,
   2.99133 -113.69469 84.91050,
   -16.35842 -118.61428 84.81362,
   -14.67682 -118.55564 84.77532,
   -13.22481 -118.48256 84.81890,
   2.41290 -114.09579 84.90537,
   3.73088 -113.03494 84.91784,
   -17.16027 -118.63653 84.81525,
   -15.62947 -118.58492 84.91211,
   4.24104 -112.18099 84.93266,
   -19.56351 -118.67688 84.81037,
   -17.98710 -118.65398 84.81356,
   4.31022 -111.56313 84.95976,
   -22.19563 -118.68131 84.80688,
   -20.54031 -118.68353 84.80234,
   -18.85403 -118.66824 84.81078,
   -22.99130 -118.67499 84.80865,
   -21.50598 -118.68421 84.80729,
   2.97667 -110.24970 84.94451,
   4.02594 -110.90472 84.97635,
   -25.37205 -118.63923 84.80508,
   -23.90851 -118.66334 84.86347,
   2.36133 -110.02948 84.93842,
   3.47374 -110.47082 84.95756,
   -26.35980 -118.61128 84.81470,
   -24.72027 -118.65178 84.80562,
   1.32536 -109.69627 84.94322,
   -28.76015 -118.47885 84.80359,
   -27.28830 -118.57392 84.77642,
   0.43300 -109.39575 84.94837,
   -29.79621 -118.39225 84.82066,
   -28.09504 -118.52499 84.80246,
   -30.71010 -118.31065 84.80419,
   -0.29766 -109.06857 84.96009,
   -33.33802 -118.00344 84.80880,
   -31.64372 -118.22888 84.79682,
   -1.06995 -108.58987 84.96973,
   -34.09587 -117.84291 84.80986,
   -32.76844 -118.08590 84.80785,
   -1.77430 -108.04278 85.00363,
   -34.94005 -117.60513 84.81128,
   -35.94837 -117.07254 84.81584,
   -2.57442 -107.32215 84.95802,
   -3.10345 -106.77700 84.99213,
   -36.45512 -116.67344 84.81498,
   -36.89714 -115.95678 84.81631,
   -3.86967 -105.94055 84.99920,
   -4.35183 -105.36624 85.01743,
   -37.09369 -114.97096 84.83939,
   -36.95706 -114.21795 84.84023,
   -5.03606 -104.48330 85.00044,
   -36.52953 -113.37391 84.85985,
   -5.42147 -103.91390 85.03467,
   -35.86447 -112.58774 84.88723,
   -35.08550 -111.87939 84.91607,
   -33.79048 -110.91157 84.90873,
   -6.02419 -102.92142 85.02496,
   -34.36020 -111.32140 84.90201,
   -33.15338 -110.45915 84.91306,
   -32.38340 -109.94962 84.87464,
   -31.23342 -109.14013 84.93739,
   -6.54053 -101.94435 85.06315,
   -31.72179 -109.49053 84.93193,
   -30.43331 -108.51785 85.02249,
   -29.67981 -107.85404 84.96476,
   -7.03634 -100.91309 85.07336,
   -29.03453 -107.20914 84.98226,
   -28.32424 -106.41161 84.98537,
   -7.43714 -99.98853 85.30178,
   -27.71138 -105.65168 85.00049,
   -7.71338 -99.35535 85.11620,
   -27.13785 -104.86669 85.01652,
   -26.57834 -104.00550 85.04132,
   -8.19599 -98.30303 85.12357,
   -26.11145 -103.17034 85.04480,
   -25.74876 -102.39259 85.06382,
   -8.70145 -97.24681 85.14798,
   -25.39982 -101.49529 85.05311,
   -9.19901 -96.25801 85.15303,
   -25.11095 -100.62789 85.08917,
   -9.60199 -95.48102 85.15422,
   -24.84109 -99.72378 85.10463,
   -10.02268 -94.71665 85.16487,
   -24.59614 -98.84188 85.09274,
   -24.35513 -97.94990 85.10617,
   -10.59447 -93.79144 85.17557,
   -24.14196 -97.14278 85.27098,
   -11.25048 -92.86573 85.38986,
   -23.89340 -96.18753 85.16349,
   -11.73685 -92.32629 85.21588,
   -23.64783 -95.26599 85.14498,
   -23.38616 -94.36774 85.15843,
   -12.57998 -91.63601 85.38728,
   -14.79806 -90.81377 85.21493,
   -13.20366 -91.30687 85.22528,
   -23.06559 -93.47765 85.13676,
   -15.48477 -90.69927 85.21442,
   -14.16208 -90.96070 85.21802,
   -22.65977 -92.64845 85.19045,
   -16.50641 -90.59574 85.22009,
   -22.09861 -91.89081 85.08568,
   -18.90600 -90.55708 85.21366,
   -17.43761 -90.54613 85.21465,
   -21.34983 -91.25946 85.22994,
   -19.89868 -90.68354 85.22068,
   -18.24009 -90.53917 85.21369,
   -20.64895 -90.90354 85.22464,
   -5.76623 -117.68936 85.62923,
   -4.20875 -117.32143 85.63825,
   -2.69725 -116.80279 85.64542,
   -8.17884 -118.02927 85.62509,
   -6.57684 -117.82893 85.63154,
   -4.98191 -117.52222 85.63880,
   -3.44770 -117.08182 85.63212,
   -1.95537 -116.48489 85.64753,
   -0.67642 -115.85092 85.66561,
   -10.42164 -118.24528 85.61937,
   -8.98727 -118.11384 85.62509,
   -7.47024 -117.94065 85.77553,
   -1.22375 -116.13407 85.65912,
   0.23407 -115.35026 85.67381,
   1.67970 -114.53066 85.69088,
   -12.95179 -118.43212 85.49923,
   -11.46331 -118.32538 85.65554,
   -9.80335 -118.19110 85.62117,
   1.07899 -114.88356 85.68427,
   2.35854 -114.11884 85.71316,
   -15.35241 -118.53580 85.60976,
   -13.94849 -118.47833 85.59518,
   -12.24651 -118.38237 85.61339,
   3.19949 -113.54389 85.71726,
   4.09323 -112.52136 85.71657,
   -18.03943 -118.61095 85.60580,
   -16.37009 -118.56921 85.60955,
   -14.72437 -118.51149 85.61101,
   3.73473 -113.00695 85.71022,
   4.34249 -111.88305 85.73900,
   -18.84862 -118.62753 85.57144,
   -17.34729 -118.59585 85.60620,
   -21.30005 -118.65457 85.48976,
   -19.74625 -118.63905 85.59295,
   4.19724 -111.04777 85.64524,
   -23.89306 -118.63721 85.60017,
   -22.23869 -118.64918 85.59180,
   -20.53906 -118.64519 85.60271,
   3.71499 -110.50560 85.75497,
   -24.69704 -118.62596 85.60710,
   -23.21510 -118.64391 85.60060,
   2.96011 -110.18440 85.73262,
   -27.12347 -118.56083 85.59651,
   -25.60236 -118.60994 85.65726,
   2.06925 -109.94490 85.72989,
   -28.07813 -118.50883 85.60399,
   -26.41557 -118.58779 85.59772,
   0.97651 -109.57804 85.72212,
   -29.09662 -118.43939 85.58809,
   0.15155 -109.25953 85.74128,
   -31.42032 -118.22556 85.60107,
   -30.00525 -118.36296 85.59948,
   -0.66698 -108.80844 85.78212,
   -32.34738 -118.12936 85.61289,
   -30.71640 -118.29312 85.60014,
   -33.35640 -117.99953 85.59938,
   -1.49661 -108.20436 85.97028,
   -34.43025 -117.77991 85.59691,
   -2.11905 -107.68204 85.78524,
   -35.24290 -117.51609 85.60442,
   -36.16311 -116.95121 85.60793,
   -2.78998 -107.03417 85.79209,
   -36.66761 -116.40960 85.60607,
   -3.44067 -106.34600 85.80777,
   -37.03082 -115.48526 85.61389,
   -4.06108 -105.64502 85.81257,
   -37.04425 -114.64356 85.63318,
   -4.66216 -104.90513 85.82415,
   -36.80794 -113.96384 85.65071,
   -35.85343 -112.63430 85.68066,
   -5.20916 -104.16267 85.82381,
   -36.34705 -113.22914 85.66871,
   -35.35411 -112.13596 85.68778,
   -5.66701 -103.44751 85.83634,
   -34.52192 -111.43415 85.70169,
   -33.77992 -110.92393 85.70406,
   -32.40199 -109.99741 85.71679,
   -6.24035 -102.43843 85.86210,
   -32.93416 -110.35197 85.71121,
   -31.74198 -109.53565 85.71684,
   -30.99290 -108.99716 85.71443,
   -29.78666 -107.99284 85.75098,
   -6.74829 -101.43182 85.86982,
   -30.36184 -108.49271 85.74148,
   -29.22282 -107.45616 85.75966,
   -28.49345 -106.66996 85.76767,
   -7.24028 -100.37834 85.87647,
   -27.87897 -105.93305 85.77702,
   -27.27834 -105.13867 85.78926,
   -7.57200 -99.61196 85.89427,
   -26.73138 -104.33417 85.80370,
   -7.90434 -98.85118 85.90857,
   -26.23601 -103.50617 85.82142,
   -25.87227 -102.79061 85.83486,
   -8.39548 -97.80064 85.91832,
   -25.52212 -101.96698 85.86826,
   -8.87857 -96.80616 85.95998,
   -25.21977 -101.11693 85.89699,
   -9.41134 -95.77493 85.94605,
   -24.93874 -100.19974 85.86488,
   -9.72843 -95.15167 85.97133,
   -24.69116 -99.31810 85.89276,
   -24.45376 -98.43255 85.93512,
   -10.34754 -94.11954 85.91912,
   -24.21768 -97.52060 85.90675,
   -10.95217 -93.21146 85.97770,
   -23.98879 -96.62406 85.92041,
   -11.45293 -92.56106 85.99500,
   -23.76033 -95.72507 85.93323,
   -12.12281 -91.92364 86.01259,
   -23.51585 -94.81302 85.97579,
   -12.89864 -91.40424 86.03082,
   -23.24675 -93.93086 85.95952,
   -13.90659 -90.98487 85.98485,
   -22.90703 -93.07201 85.97021,
   -14.80041 -90.77890 86.01599,
   -17.40343 -90.52980 86.00828,
   -15.74394 -90.65240 85.94329,
   -22.40993 -92.21724 86.02170,
   -18.18416 -90.50619 86.01843,
   -16.76348 -90.56195 86.00934,
   -21.97699 -91.68635 85.99392,
   -20.66100 -90.86393 85.90463,
   -19.16341 -90.53038 86.00993,
   -21.35220 -91.20288 86.01572,
   -19.91881 -90.64368 86.01240,
   -4.99504 -117.49233 86.42565,
   -3.45870 -117.05295 86.43609,
   -7.24377 -117.88825 86.42172,
   -5.76281 -117.65354 86.43025,
   -4.22095 -117.29141 86.42811,
   -2.68226 -116.76363 86.46523,
   -1.28269 -116.13193 86.47061,
   -11.44649 -118.28550 86.40965,
   -9.76696 -118.14821 86.42224,
   -8.24231 -117.99834 86.46178,
   -6.57960 -117.79513 86.42295,
   -1.97405 -116.46249 86.44305,
   -0.52843 -115.73808 86.45558,
   0.89756 -114.93345 86.46593,
   -12.27725 -118.34368 86.40641,
   -10.60537 -118.21988 86.40953,
   -9.00789 -118.07690 86.41764,
   0.21248 -115.32254 86.46852,
   1.67957 -114.49128 86.50708,
   2.92497 -113.69742 86.49757,
   -14.68278 -118.46469 86.42272,
   -13.14164 -118.39409 86.40658,
   2.38760 -114.04404 86.49272,
   3.71224 -113.02046 86.51299,
   -17.14358 -118.55323 86.27814,
   -15.53815 -118.49710 86.40055,
   -13.91481 -118.43241 86.40590,
   4.26947 -112.21393 86.51810,
   -19.72309 -118.59810 86.39801,
   -18.09088 -118.56925 86.39172,
   -16.39615 -118.52447 86.40187,
   4.40824 -111.60236 86.54657,
   -22.22630 -118.61600 86.39480,
   -20.48704 -118.60626 86.41804,
   -19.06761 -118.58799 86.39868,
   4.27377 -111.11300 86.18123,
   4.31784 -111.10449 86.93126,
   -22.99499 -118.61443 86.40084,
   -21.43695 -118.61586 86.37301,
   2.99383 -110.16173 86.52848,
   4.03611 -110.65792 86.56680,
   -25.58770 -118.58882 86.39274,
   -23.94484 -118.60995 86.38615,
   2.40130 -109.97422 86.52396,
   3.56689 -110.40936 86.69714,
   -26.46925 -118.56428 86.39628,
   -24.92822 -118.60027 86.39340,
   1.33687 -109.63725 86.52976,
   -28.98521 -118.43113 86.39155,
   -27.35431 -118.53382 86.42906,
   0.58442 -109.41193 86.53398,
   -29.80603 -118.36202 86.41363,
   -28.23917 -118.48615 86.39008,
   -30.71639 -118.28398 86.39725,
   -0.08959 -109.11331 86.59737,
   -31.71064 -118.19526 86.45632,
   -1.01487 -108.52909 86.56583,
   -34.10149 -117.84459 86.39859,
   -32.71837 -118.08459 86.39708,
   -1.73994 -107.95899 86.57011,
   -34.93592 -117.62076 86.39926,
   -33.36228 -117.99016 86.39789,
   -35.96309 -117.07924 86.40271,
   -2.45731 -107.30175 86.56460,
   -2.99293 -106.75169 86.62389,
   -36.45462 -116.69154 86.39814,
   -36.88380 -115.97726 86.39722,
   -3.73760 -105.94802 86.59759,
   -4.24874 -105.35247 86.60198,
   -37.06325 -114.98979 86.42847,
   -36.91912 -114.25739 86.42973,
   -4.97394 -104.42343 86.60787,
   -36.47233 -113.39049 86.45888,
   -5.36718 -103.85195 86.62332,
   -35.81848 -112.62962 86.47879,
   -35.04937 -111.90983 86.50406,
   -33.78850 -110.95759 86.49512,
   -5.91268 -102.95287 86.63413,
   -34.34823 -111.36404 86.48843,
   -33.14458 -110.49947 86.49838,
   -32.42843 -110.04134 86.51503,
   -31.20409 -109.17702 86.52352,
   -6.43703 -101.97083 86.66619,
   -31.71402 -109.53924 86.51785,
   -30.39215 -108.55588 86.54260,
   -29.61740 -107.88889 86.55471,
   -6.95177 -100.91325 86.66537,
   -29.01654 -107.28612 86.36250,
   -28.29003 -106.48264 86.38873,
   -7.43567 -99.85751 86.67162,
   -27.66854 -105.71866 86.39546,
   -7.71775 -99.21613 86.52435,
   -27.08628 -104.92909 86.41380,
   -26.50634 -104.06185 86.60883,
   -8.11771 -98.31038 86.71041,
   -26.02934 -103.22119 86.63972,
   -25.66265 -102.43624 86.62610,
   -8.60639 -97.28612 86.71974,
   -25.31726 -101.54550 86.63954,
   -9.09923 -96.29661 86.73718,
   -25.03389 -100.67663 86.68673,
   -24.79044 -99.81736 86.67714,
   -9.60449 -95.30823 86.94978,
   -9.92311 -94.71893 86.75879,
   -24.54098 -98.88361 86.67883,
   -24.31294 -97.99314 86.69075,
   -10.55012 -93.70825 86.76340,
   -24.07145 -97.03890 86.68486,
   -11.25124 -92.74951 86.78035,
   -23.81351 -96.03507 86.77663,
   -11.64147 -92.27737 86.80323,
   -23.64128 -95.29631 86.73081,
   -23.39410 -94.38978 86.74551,
   -12.49555 -91.58680 86.80892,
   -13.21939 -91.19495 86.81792,
   -23.08854 -93.47727 86.78851,
   -15.46644 -90.65131 86.80054,
   -14.08292 -90.89926 86.92220,
   -22.72762 -92.66708 86.78394,
   -16.50437 -90.55725 86.76824,
   -14.82369 -90.74428 86.80144,
   -22.20708 -91.89530 86.79232,
   -18.87954 -90.49307 86.80111,
   -17.43788 -90.50436 86.84653,
   -21.36631 -91.16071 86.82451,
   -19.92919 -90.60951 86.79875,
   -18.26228 -90.49047 86.80089,
   -20.68549 -90.80455 86.80770,
   -4.23550 -117.26231 87.22538,
   -8.21186 -117.95582 87.21339,
   -6.53139 -117.74966 87.23082,
   -5.01731 -117.46264 87.22846,
   -3.48962 -117.02794 87.27402,
   -1.98469 -116.43518 87.23958,
   -0.52075 -115.69798 87.25459,
   -10.64873 -118.18302 87.20619,
   -9.03296 -118.04009 87.21677,
   -7.37674 -117.85963 87.21689,
   -5.79479 -117.62586 87.21694,
   -2.72171 -116.74840 87.23322,
   -1.11535 -116.01422 87.24759,
   0.15066 -115.32952 87.27320,
   1.65260 -114.47485 87.27808,
   -13.10606 -118.34973 87.20075,
   -11.44159 -118.24457 87.21132,
   -9.93919 -118.11554 87.34891,
   1.00995 -114.84983 87.40635,
   2.34488 -114.05771 87.30199,
   -15.58742 -118.45320 87.19752,
   -13.88299 -118.38691 87.21427,
   -12.38561 -118.30875 87.20103,
   3.16106 -113.53599 87.34080,
   4.25605 -112.36079 87.30620,
   -16.37949 -118.48159 87.14508,
   -14.86469 -118.41999 87.33340,
   3.92483 -112.82934 87.29868,
   4.41740 -111.89220 87.32463,
   -18.84266 -118.54120 87.19518,
   -17.28917 -118.50599 87.17789,
   -21.26179 -118.57723 87.18926,
   -19.75250 -118.55623 87.22717,
   -18.07610 -118.52426 87.19401,
   4.28007 -110.94852 87.36031,
   -23.92166 -118.58026 87.18827,
   -22.21388 -118.58250 87.19700,
   -20.57141 -118.56960 87.19051,
   3.82014 -110.46260 87.34582,
   -24.69641 -118.57411 87.19461,
   -23.16085 -118.57752 87.30873,
   3.00379 -110.12082 87.32035,
   -27.27899 -118.51758 87.18393,
   -25.64447 -118.56366 87.17861,
   2.07302 -109.87908 87.31579,
   -28.10327 -118.47335 87.19735,
   -26.62030 -118.54202 87.18539,
   1.04042 -109.54794 87.31252,
   -29.01565 -118.41315 87.18105,
   0.19729 -109.21185 87.33496,
   -31.41471 -118.20253 87.19042,
   -29.95280 -118.33359 87.30693,
   -0.60545 -108.76107 87.34873,
   -32.43620 -118.09588 87.19961,
   -30.73896 -118.26266 87.18890,
   -33.36773 -117.98870 87.19531,
   -1.38286 -108.20172 87.32712,
   -34.41290 -117.79159 87.18920,
   -2.02673 -107.64264 87.34846,
   -35.24716 -117.52383 87.19374,
   -36.16094 -116.96341 87.19379,
   -2.77186 -106.90581 87.51217,
   -36.65432 -116.42804 87.17795,
   -3.37286 -106.28727 87.33434,
   -36.99971 -115.51032 87.18986,
   -4.05021 -105.49886 87.56454,
   -36.99181 -114.58349 87.21920,
   -4.59540 -104.85500 87.35483,
   -36.71590 -113.84965 87.24471,
   -36.04044 -112.88999 87.27111,
   -5.20178 -104.00469 87.60019,
   -36.44922 -113.43359 87.25744,
   -35.33775 -112.16824 87.27946,
   -5.57242 -103.44835 87.42588,
   -34.52903 -111.49145 87.30282,
   -33.77403 -110.96277 87.29185,
   -32.55904 -110.12818 87.30252,
   -6.14040 -102.45549 87.43812,
   -33.10560 -110.49512 87.29686,
   -31.73928 -109.58310 87.30715,
   -30.97659 -109.04933 87.30290,
   -29.76488 -108.06109 87.33736,
   -6.62483 -101.49377 87.49470,
   -30.35149 -108.56090 87.32744,
   -29.14004 -107.47945 87.38619,
   -28.49571 -106.79204 87.33736,
   -7.15425 -100.38226 87.46702,
   -27.86715 -106.05104 87.34474,
   -27.27203 -105.27916 87.37143,
   -7.62086 -99.35405 87.46924,
   -26.72865 -104.50310 87.45084,
   -7.89818 -98.73791 87.28789,
   -26.14808 -103.55997 87.58220,
   -25.78796 -102.83825 87.42254,
   -8.31982 -97.79916 87.50529,
   -25.43559 -102.00911 87.43847,
   -8.87020 -96.68427 87.48096,
   -25.13033 -101.13235 87.42871,
   -24.86614 -100.24701 87.45065,
   -9.33164 -95.76954 87.53399,
   -9.75506 -94.96256 87.53969,
   -24.62332 -99.33382 87.41539,
   -24.40054 -98.46503 87.50093,
   -10.17839 -94.20470 87.55304,
   -24.17716 -97.55772 87.49289,
   -10.76473 -93.29303 87.61756,
   -23.96007 -96.66119 87.50693,
   -23.74233 -95.75557 87.51999,
   -11.44784 -92.41580 87.75221,
   -12.06490 -91.84143 87.54856,
   -23.51162 -94.84130 87.56353,
   -23.26035 -93.95210 87.54404,
   -13.83728 -90.92223 87.60246,
   -12.76646 -91.35389 87.62396,
   -22.94208 -93.07971 87.55725,
   -14.78676 -90.71429 87.62969,
   -13.22738 -91.13063 87.61401,
   -17.41975 -90.48599 87.59440,
   -15.81451 -90.59760 87.54965,
   -22.48300 -92.22158 87.58154,
   -18.22566 -90.45706 87.58876,
   -16.76203 -90.52036 87.59503,
   -22.01838 -91.61664 87.58502,
   -20.70380 -90.75727 87.60606,
   -19.18647 -90.46373 87.58307,
   -21.38008 -91.09112 87.74394,
   -20.11821 -90.58334 87.60036,
   -7.41753 -117.82555 88.00885,
   -5.81207 -117.59245 88.00464,
   -4.28553 -117.24302 87.98074,
   -2.73119 -116.71822 88.02584,
   -1.33231 -116.09895 87.92476,
   -9.70049 -118.06328 88.00327,
   -8.22132 -117.91746 88.01041,
   -6.72766 -117.73005 88.13108,
   -5.02217 -117.42904 88.01210,
   -3.48508 -116.99446 88.02394,
   -1.99908 -116.40935 88.03005,
   -0.51685 -115.66256 88.07506,
   0.78402 -114.93581 88.06231,
   -12.25760 -118.26098 87.99229,
   -10.69903 -118.14557 88.04193,
   -9.04022 -118.00099 88.00548,
   0.18734 -115.27006 88.05583,
   1.65637 -114.44512 88.06809,
   3.11237 -113.53469 88.08597,
   -14.62193 -118.37481 87.99297,
   -13.14452 -118.30825 88.02166,
   -11.47856 -118.20755 87.99717,
   2.54106 -113.93865 88.08158,
   3.71196 -112.98977 88.10758,
   -17.26198 -118.45763 87.98854,
   -15.62352 -118.40958 87.98320,
   -13.95060 -118.34761 87.99400,
   4.28654 -112.26465 88.10496,
   -19.75551 -118.51624 87.98550,
   -18.03521 -118.47669 88.01012,
   -16.63333 -118.43997 87.98979,
   4.49684 -111.60213 88.13043,
   -20.54068 -118.52720 88.00310,
   -19.03075 -118.49552 88.09018,
   4.37680 -111.08167 87.82361,
   4.43660 -111.06047 88.47596,
   -22.87842 -118.54804 87.98261,
   -21.39270 -118.54186 87.97387,
   4.14440 -110.61512 88.16209,
   -25.61328 -118.53386 87.98058,
   -23.91089 -118.54723 87.98764,
   -22.25677 -118.54562 87.98251,
   2.43154 -109.92785 88.10783,
   3.60847 -110.33541 88.14375,
   -26.39106 -118.51677 87.99028,
   -24.87439 -118.53599 88.10595,
   1.37998 -109.59798 88.11413,
   2.99608 -110.08473 88.11154,
   -29.00553 -118.39016 87.97917,
   -27.33652 -118.48825 87.96746,
   0.63650 -109.36801 88.11877,
   -29.72436 -118.33431 87.98130,
   -28.23371 -118.44434 87.97679,
   -30.64507 -118.25586 87.99372,
   -0.10713 -109.01759 88.14580,
   -31.65577 -118.17735 87.98098,
   -0.94305 -108.47883 88.12906,
   -34.09796 -117.82714 87.98982,
   -32.67671 -118.06782 87.98957,
   -34.91966 -117.61441 87.98836,
   -33.38236 -117.96107 87.98990,
   -1.67304 -107.89320 88.15800,
   -35.95747 -117.06191 87.98709,
   -2.34480 -107.27057 88.16318,
   -3.01417 -106.59119 88.18174,
   -36.42709 -116.69031 87.97122,
   -36.84030 -115.98636 87.96348,
   -3.63993 -105.91150 88.17766,
   -4.26234 -105.18592 88.19836,
   -37.02423 -115.04453 87.81168,
   -36.84143 -114.29171 88.01307,
   -4.84325 -104.44425 88.19681,
   -36.41300 -113.47916 88.05150,
   -5.37762 -103.67790 88.20611,
   -35.77387 -112.67401 88.07935,
   -35.11400 -112.04837 88.04930,
   -33.78144 -111.01009 88.08170,
   -5.80297 -102.96889 88.22063,
   -34.33420 -111.41374 88.07501,
   -33.07295 -110.50309 88.09188,
   -32.35824 -110.04371 88.10467,
   -31.17436 -109.21691 88.10980,
   -6.35695 -101.94069 88.24368,
   -31.70546 -109.59008 88.10396,
   -30.36510 -108.61140 88.12316,
   -29.63763 -108.00383 88.13292,
   -6.80200 -101.02255 88.25411,
   -28.99722 -107.39114 88.14056,
   -28.28576 -106.61806 88.14815,
   -7.34700 -99.85701 88.25839,
   -27.65327 -105.85507 88.15789,
   -27.06431 -105.07120 88.16980,
   -7.77233 -98.90861 88.28958,
   -26.51697 -104.25463 88.18537,
   -8.02784 -98.32002 88.29802,
   -25.93247 -103.21935 88.06963,
   -25.57313 -102.47723 88.22123,
   -8.52826 -97.27409 88.30508,
   -25.26041 -101.69428 88.39744,
   -9.03677 -96.25123 88.32250,
   -24.95642 -100.73124 88.28253,
   -24.70464 -99.81564 88.25725,
   -9.59038 -95.20304 88.30331,
   -24.47995 -98.92704 88.26453,
   -9.91404 -94.59896 88.15547,
   -24.26258 -98.03445 88.28013,
   -10.49804 -93.62050 88.35391,
   -24.03435 -97.08213 88.25510,
   -11.12962 -92.73852 88.36888,
   -23.80158 -96.09058 88.07861,
   -11.66708 -92.11604 88.38555,
   -23.62058 -95.32404 88.31835,
   -23.38960 -94.41728 88.33371,
   -12.38924 -91.52818 88.40297,
   -13.12345 -91.12564 88.43000,
   -23.12135 -93.53201 88.37336,
   -15.71050 -90.58630 88.38721,
   -14.10130 -90.81875 88.45288,
   -22.76106 -92.66575 88.36213,
   -16.52864 -90.51487 88.35189,
   -15.11286 -90.64509 88.38748,
   -22.22705 -91.82957 88.37437,
   -19.14391 -90.42789 88.38917,
   -17.46386 -90.45453 88.38476,
   -21.48940 -91.12863 88.38978,
   -19.92967 -90.52345 88.40173,
   -18.50720 -90.41309 88.38768,
   -20.71281 -90.71787 88.39664,
   -6.45716 -117.66219 88.80437,
   -5.03811 -117.39403 88.80649,
   -3.49992 -116.96211 88.82306,
   -2.00572 -116.37782 88.83018,
   -0.54766 -115.64489 88.84158,
   -10.68168 -118.10513 88.79401,
   -8.99624 -117.95512 88.82106,
   -7.47126 -117.79212 88.84671,
   -5.82438 -117.55755 88.80435,
   -4.26373 -117.19788 88.81210,
   -2.74760 -116.68971 88.82103,
   -1.24164 -116.01109 88.83240,
   0.19240 -115.23740 88.84583,
   -13.13993 -118.26637 88.78841,
   -11.51589 -118.16913 88.79858,
   -9.85717 -118.03539 88.78564,
   -8.24511 -117.87995 88.80162,
   0.95567 -114.81157 88.83767,
   2.29167 -114.02006 88.76292,
   -13.92595 -118.30197 88.78933,
   -12.37430 -118.21817 88.91132,
   1.62358 -114.41714 88.86496,
   3.12019 -113.49058 88.87512,
   4.27071 -112.35206 88.89259,
   -16.36392 -118.39074 88.67482,
   -14.75835 -118.33326 88.78288,
   3.89893 -112.83708 88.88499,
   4.47775 -111.87877 88.90978,
   -18.76096 -118.44768 88.78055,
   -17.30435 -118.40814 88.80861,
   -15.62377 -118.36110 88.78529,
   -21.43427 -118.49636 88.77597,
   -19.76375 -118.47007 88.78159,
   -18.11170 -118.43103 88.78152,
   4.51372 -111.22435 88.93731,
   -22.25019 -118.50429 88.73187,
   -20.78250 -118.48840 88.77721,
   3.62691 -110.30839 88.92433,
   4.37059 -110.84977 88.95445,
   -24.61335 -118.50226 88.77469,
   -23.14935 -118.50705 88.77459,
   3.00411 -110.06353 88.91043,
   4.02966 -110.52579 88.94069,
   -27.30124 -118.45142 88.76975,
   -25.61505 -118.49368 88.77549,
   -23.95004 -118.50445 88.77554,
   2.08834 -109.82092 88.90154,
   -28.11700 -118.40918 88.78806,
   -26.54870 -118.46702 88.91075,
   1.11325 -109.50814 88.90811,
   -29.01110 -118.35574 88.77126,
   0.25985 -109.15309 88.92678,
   -31.63494 -118.13849 88.78223,
   -29.93289 -118.29281 88.76499,
   -32.41786 -118.06269 88.65990,
   -30.95574 -118.20512 88.78011,
   -0.53842 -108.69506 88.93459,
   -33.36270 -117.93125 88.78968,
   -1.30306 -108.13485 88.92904,
   -34.37215 -117.75003 88.78123,
   -1.89125 -107.61531 88.98892,
   -35.21723 -117.47254 88.78269,
   -36.09957 -116.92257 88.76546,
   -2.65846 -106.87741 88.96103,
   -36.57319 -116.40944 88.71570,
   -3.22065 -106.28715 88.96020,
   -36.89756 -115.51874 88.73983,
   -3.95881 -105.45792 88.98197,
   -36.87957 -114.77713 88.77194,
   -4.45202 -104.86218 88.97717,
   -36.55992 -113.84182 88.83221,
   -35.98872 -112.97536 88.86872,
   -5.14050 -103.93103 88.98833,
   -35.24380 -112.20483 89.02185,
   -5.55272 -103.32002 88.82997,
   -34.51494 -111.56795 88.86542,
   -33.77075 -111.03946 88.84606,
   -32.54673 -110.19071 88.88862,
   -6.02930 -102.44266 89.03255,
   -33.08974 -110.55802 88.88304,
   -31.72399 -109.64211 88.89322,
   -30.95499 -109.11072 88.90432,
   -29.71879 -108.12675 89.09867,
   -6.60669 -101.33338 88.98000,
   -30.33704 -108.63373 88.91340,
   -29.11085 -107.55488 88.92519,
   -28.43641 -106.84820 88.92760,
   -7.04774 -100.38009 89.05346,
   -27.80766 -106.11335 88.93504,
   -27.19954 -105.32932 88.95052,
   -7.52429 -99.33906 89.06933,
   -26.63811 -104.52486 88.95621,
   -26.10524 -103.65842 88.99243,
   -7.91751 -98.42990 89.27301,
   -25.74034 -102.95949 88.97283,
   -8.22478 -97.78968 89.08741,
   -25.34690 -102.05255 89.01569,
   -8.73376 -96.74341 89.10584,
   -25.04583 -101.18702 89.02790,
   -24.78576 -100.29688 89.03620,
   -9.15020 -95.89013 89.19203,
   -24.55252 -99.39424 89.04160,
   -9.75997 -94.77134 89.12051,
   -24.33854 -98.52477 89.12781,
   -10.06324 -94.18581 89.14141,
   -24.12272 -97.59868 89.07846,
   -10.72583 -93.17459 89.15454,
   -23.91503 -96.70265 89.09418,
   -23.74664 -95.92218 89.07777,
   -11.37943 -92.34014 89.17210,
   -11.78085 -91.90681 89.18743,
   -23.50027 -94.91471 89.12857,
   -23.25116 -93.98128 89.12958,
   -14.03823 -90.79077 89.18820,
   -12.72766 -91.24376 89.33793,
   -22.95514 -93.09984 89.14617,
   -14.80900 -90.63762 89.21290,
   -13.32372 -90.99779 89.20231,
   -17.43818 -90.43556 89.18058,
   -15.75619 -90.54402 89.17123,
   -22.53378 -92.23679 89.17129,
   -18.23276 -90.40572 89.15272,
   -16.77107 -90.46901 89.18030,
   -22.08008 -91.59616 89.17610,
   -20.72752 -90.68234 89.19039,
   -19.16088 -90.39939 89.18325,
   -21.41037 -91.02665 89.16577,
   -20.08012 -90.49272 89.29469,
   -7.45059 -117.74691 89.59677,
   -5.84829 -117.52056 89.58396,
   -4.27618 -117.15981 89.60814,
   -2.75594 -116.65447 89.61082,
   -1.39620 -116.05746 89.62440,
   -9.88455 -117.99510 89.59026,
   -8.28090 -117.84205 89.59346,
   -6.69750 -117.64897 89.60099,
   -5.05148 -117.35623 89.59761,
   -3.51418 -116.92820 89.61136,
   -2.02501 -116.35105 89.61722,
   -0.55044 -115.61588 89.63196,
   0.88894 -114.81246 89.65092,
   -12.18314 -118.17233 89.58303,
   -10.67428 -118.06283 89.59594,
   -9.18879 -117.92432 89.71279,
   0.33862 -115.12598 89.64517,
   1.59443 -114.41052 89.66491,
   3.07621 -113.48367 89.67236,
   -14.81461 -118.28589 89.58056,
   -13.14462 -118.22243 89.58569,
   -11.50985 -118.12764 89.58429,
   2.43267 -113.94177 89.66495,
   3.68294 -112.97062 89.70080,
   -17.29978 -118.35682 89.57604,
   -15.61698 -118.31284 89.54403,
   -14.17603 -118.26472 89.58139,
   4.28303 -112.29663 89.69076,
   -18.07727 -118.37543 89.59349,
   -16.52939 -118.33671 89.57297,
   4.56152 -111.60394 89.71473,
   -20.51702 -118.43799 89.46705,
   -18.93780 -118.39901 89.58314,
   4.48669 -111.04487 89.45102,
   4.50656 -111.03230 90.02671,
   -23.12533 -118.45189 89.56798,
   -21.48190 -118.44371 89.55933,
   -19.78911 -118.41697 89.57187,
   4.23833 -110.58687 89.76192,
   -23.93783 -118.45298 89.52282,
   -22.47254 -118.45046 89.56832,
   2.46708 -109.86570 89.68757,
   3.64430 -110.26130 89.74156,
   -26.29252 -118.42528 89.56364,
   -24.85422 -118.44719 89.56707,
   2.99939 -110.00514 89.69191,
   -27.31635 -118.39468 89.55857,
   -25.63796 -118.43687 89.56495,
   1.60645 -109.62267 89.69453,
   -29.71151 -118.24700 89.56540,
   -28.23323 -118.35221 89.55799,
   0.74179 -109.31495 89.69839,
   -30.65817 -118.17643 89.50944,
   -29.02103 -118.29819 89.56178,
   -0.06418 -108.91041 89.78203,
   -31.64739 -118.08382 89.57196,
   -0.87865 -108.37513 89.76916,
   -34.24467 -117.70745 89.57141,
   -32.58575 -118.00352 89.59262,
   -34.85263 -117.51183 89.55743,
   -33.64702 -117.83709 89.57898,
   -1.64465 -107.73806 89.89473,
   -35.83352 -116.96656 89.53890,
   -2.27223 -107.16447 89.77327,
   -36.28266 -116.61062 89.49534,
   -2.92495 -106.50114 89.76912,
   -36.66751 -115.94802 89.47939,
   -3.57342 -105.79203 89.78984,
   -36.79282 -115.18733 89.52155,
   -4.16902 -105.09900 89.78337,
   -36.65273 -114.39550 89.55751,
   -4.77133 -104.32492 89.78448,
   -36.25886 -113.57087 89.61539,
   -35.65825 -112.77545 89.68099,
   -5.34369 -103.49568 89.78817,
   -34.98340 -112.09117 89.65761,
   -33.74133 -111.10055 89.66325,
   -5.64656 -102.98325 89.80178,
   -34.27906 -111.50596 89.65449,
   -33.12197 -110.65211 89.66808,
   -32.32385 -110.11380 89.68914,
   -31.13412 -109.27448 89.69484,
   -6.22448 -101.91778 89.82935,
   -31.68104 -109.66105 89.68828,
   -30.32656 -108.67415 89.70607,
   -29.50994 -107.98974 89.72106,
   -6.75425 -100.85144 89.81803,
   -28.96890 -107.48248 89.72678,
   -28.24717 -106.70618 89.73342,
   -7.22167 -99.84183 89.84550,
   -27.59929 -105.93198 89.74281,
   -26.98808 -105.12492 89.75478,
   -7.69507 -98.80883 89.86584,
   -26.44697 -104.32749 89.76984,
   -8.04229 -98.04290 89.87904,
   -25.88662 -103.36690 89.79286,
   -25.50792 -102.56926 89.72980,
   -8.41341 -97.25207 89.88995,
   -25.13906 -101.63317 89.77413,
   -8.93053 -96.20918 89.90894,
   -24.84510 -100.68354 89.67587,
   -24.62044 -99.87473 89.83729,
   -9.46053 -95.19130 89.90886,
   -24.40021 -98.97574 89.84885,
   -9.87078 -94.41513 89.91876,
   -24.16964 -98.00665 89.87213,
   -10.30100 -93.66869 89.92989,
   -23.97805 -97.15164 89.84025,
   -10.95036 -92.73705 89.98116,
   -23.77588 -96.26647 89.89217,
   -23.56982 -95.35997 89.90616,
   -11.57558 -92.02219 89.97117,
   -23.35280 -94.45619 89.92206,
   -12.32520 -91.41832 89.99970,
   -13.11808 -91.00886 89.92868,
   -23.09390 -93.54797 89.93257,
   -15.73342 -90.51323 89.97199,
   -14.06601 -90.72486 89.97710,
   -22.76545 -92.68424 89.93988,
   -16.51486 -90.45077 90.02498,
   -14.99693 -90.57212 90.10415,
   -22.35428 -91.93466 89.95333,
   -17.45264 -90.40058 89.97338,
   -21.41915 -91.00629 89.97170,
   -19.82733 -90.44275 89.98062,
   -18.39506 -90.34863 90.11833,
   -21.92462 -91.40042 89.96299,
   -20.72667 -90.66697 89.98508,
   -19.17105 -90.37820 89.97857,
   -6.65940 -117.59532 90.39061,
   -5.06811 -117.31349 90.39304,
   -3.53631 -116.89155 90.40374,
   -2.06391 -116.32822 90.41633,
   -8.90910 -117.86229 90.38732,
   -7.45720 -117.70150 90.39642,
   -5.98563 -117.48399 90.49858,
   -4.29530 -117.12145 90.39811,
   -2.77695 -116.62152 90.40858,
   -1.32852 -115.98052 90.41714,
   0.09931 -115.22418 90.42336,
   -11.48878 -118.08331 90.38258,
   -9.93489 -117.95546 90.43218,
   -8.27794 -117.79690 90.38904,
   -0.57520 -115.59096 90.42848,
   0.86626 -114.79377 90.44627,
   2.17188 -114.03691 90.45798,
   -13.89765 -118.21363 90.27293,
   -12.33792 -118.13652 90.37847,
   -10.71301 -118.02455 90.38110,
   1.59669 -114.36354 90.45182,
   3.06002 -113.47403 90.46955,
   4.26157 -112.33599 90.47937,
   -16.29279 -118.27377 90.37128,
   -14.87495 -118.23763 90.35954,
   -13.17558 -118.17821 90.37621,
   3.84111 -112.86142 90.53025,
   4.49853 -111.86086 90.49606,
   -18.97736 -118.33860 90.36589,
   -17.30269 -118.29812 90.37643,
   -15.66052 -118.25763 90.37226,
   -21.46537 -118.37798 90.35914,
   -19.79518 -118.35578 90.34395,
   -18.29308 -118.31788 90.43253,
   4.57619 -111.20780 90.52386,
   -22.19815 -118.38465 90.32652,
   -20.72952 -118.37072 90.35689,
   3.63117 -110.22143 90.50903,
   4.42656 -110.79920 90.54688,
   -24.81158 -118.37409 90.35483,
   -23.15607 -118.38385 90.34829,
   3.01622 -109.96830 90.48783,
   4.05401 -110.45404 90.53132,
   -25.64782 -118.36154 90.34548,
   -24.17979 -118.37911 90.35698,
   2.11961 -109.71373 90.47970,
   -28.04330 -118.28920 90.27255,
   -26.57924 -118.34342 90.34308,
   1.15869 -109.39179 90.49246,
   -29.01166 -118.21788 90.35688,
   -27.31970 -118.31652 90.34572,
   0.31058 -109.03867 90.40654,
   -29.97625 -118.15314 90.34391,
   -32.35312 -117.91046 90.36138,
   -30.91920 -118.06810 90.38469,
   -0.47921 -108.55388 90.60543,
   -33.30060 -117.77885 90.33691,
   -31.63982 -117.99335 90.36003,
   -1.18041 -108.04408 90.52995,
   -34.21728 -117.58235 90.33372,
   -1.87565 -107.43485 90.54094,
   -35.10030 -117.26568 90.30299,
   -35.86396 -116.77662 90.25898,
   -2.54480 -106.77654 90.56387,
   -36.33734 -116.30791 90.09868,
   -3.15812 -106.14594 90.47668,
   -36.57948 -115.58600 90.20274,
   -3.79921 -105.40534 90.59010,
   -36.56850 -114.82419 90.28978,
   -4.38060 -104.71266 90.51086,
   -36.26389 -113.90389 90.41913,
   -35.77702 -113.12670 90.47333,
   -4.94146 -103.93004 90.60357,
   -35.13890 -112.37923 90.46826,
   -34.40078 -111.68504 90.43170,
   -5.48624 -103.07919 90.63238,
   -33.65822 -111.12621 90.44171,
   -32.50350 -110.29003 90.46910,
   -5.86806 -102.40537 90.60853,
   -33.03564 -110.66502 90.46150,
   -31.66974 -109.71776 90.47985,
   -30.30857 -108.72301 90.49796,
   -30.88934 -109.16532 90.43596,
   -29.68973 -108.19937 90.49602,
   -6.39517 -101.38303 90.62220,
   -29.04535 -107.61212 90.51800,
   -28.36765 -106.90733 90.52227,
   -6.88104 -100.36712 90.63172,
   -27.73388 -106.17243 90.52838,
   -27.12825 -105.39666 90.53292,
   -7.37239 -99.30657 90.64665,
   -26.56186 -104.59394 90.55381,
   -26.04985 -103.77167 90.57967,
   -7.85827 -98.25970 90.65773,
   -25.60299 -102.92718 90.58834,
   -8.18619 -97.56260 90.62242,
   -25.24845 -102.10807 90.60235,
   -8.57719 -96.73466 90.69140,
   -24.94359 -101.23254 90.58192,
   -24.65265 -100.24551 90.60062,
   -9.10649 -95.68533 90.69606,
   -24.44662 -99.39500 90.53395,
   -9.66668 -94.63972 90.70115,
   -24.23796 -98.53213 90.63937,
   -10.03801 -93.96739 90.64277,
   -24.03568 -97.64806 90.66105,
   -10.64040 -93.02949 90.73007,
   -23.83660 -96.76506 90.68828,
   -23.59660 -95.72574 90.68183,
   -11.27868 -92.21966 90.75402,
   -11.83491 -91.67907 90.70749,
   -23.41082 -94.87419 90.60522,
   -23.19618 -94.02561 90.71746,
   -12.59369 -91.15571 90.81608,
   -22.92129 -93.14392 90.73386,
   -14.75636 -90.54036 90.76439,
   -13.30357 -90.86534 90.76602,
   -15.73823 -90.46074 90.76774,
   -14.06150 -90.65718 90.77193,
   -22.60023 -92.38050 90.75014,
   -18.14810 -90.35086 90.76931,
   -16.69968 -90.40074 90.86751,
   -22.09626 -91.62214 90.74256,
   -19.15887 -90.35720 90.78734,
   -17.46009 -90.37817 90.76709,
   -21.39817 -91.00416 90.75754,
   -20.05356 -90.45423 90.78219,
   -20.72578 -90.65546 90.76885,
   -5.67208 -117.38582 91.20053,
   -4.33147 -117.07935 91.24040,
   -2.82995 -116.59940 91.13896,
   -1.32421 -115.93777 91.22665,
   -9.91849 -117.91084 91.19298,
   -8.23100 -117.74290 91.21613,
   -6.71121 -117.55191 91.23274,
   -5.08633 -117.26888 91.19932,
   -3.54781 -116.84805 91.21328,
   -1.99830 -116.24549 91.34409,
   -0.62285 -115.58072 91.24835,
   0.86101 -114.76219 91.25273,
   -12.36591 -118.09137 91.18548,
   -10.74559 -117.98292 91.19403,
   -9.08203 -117.83046 91.19162,
   -7.48788 -117.65701 91.20034,
   0.28071 -115.09134 91.24677,
   1.56711 -114.36334 91.23690,
   -13.16048 -118.13086 91.14413,
   -11.60403 -118.03656 91.35010,
   2.38966 -113.90431 91.29299,
   3.59632 -113.02355 91.27771,
   -15.60711 -118.19821 91.16837,
   -14.07214 -118.15886 91.18318,
   3.04237 -113.45164 91.27331,
   4.25652 -112.31030 91.28912,
   -17.98653 -118.24651 91.17844,
   -16.53539 -118.21533 91.19536,
   -14.85589 -118.17944 91.18377,
   4.58336 -111.55589 91.31439,
   -20.66912 -118.29296 91.17294,
   -19.00192 -118.26654 91.18076,
   -17.34748 -118.23292 91.17979,
   4.54378 -110.93753 91.34453,
   -21.49998 -118.29940 91.15775,
   -19.95497 -118.27051 91.31559,
   4.27503 -110.59441 91.29671,
   -23.90096 -118.30358 91.04496,
   -22.45412 -118.29425 91.21453,
   3.61563 -110.16739 91.31208,
   -26.53954 -118.24017 91.16621,
   -24.85045 -118.27697 91.17601,
   -23.18081 -118.29554 91.17115,
   2.81637 -109.88891 91.45944,
   -27.26902 -118.23165 91.02872,
   -25.80556 -118.24468 91.28430,
   1.79207 -109.54008 91.39204,
   -28.21928 -118.16678 91.15423,
   0.76857 -109.14150 91.28806,
   -30.62296 -117.97530 91.17759,
   -29.25816 -118.06778 91.33131,
   0.03554 -108.77631 91.32729,
   -31.61172 -117.89832 91.05753,
   -29.96838 -118.03340 91.17367,
   -0.75205 -108.25314 91.33475,
   -32.58968 -117.75030 91.21352,
   -33.55060 -117.58332 91.17150,
   -1.47870 -107.65846 91.36951,
   -34.47896 -117.25020 91.28950,
   -2.10076 -107.10539 91.21849,
   -35.31732 -116.80222 91.21250,
   -35.94339 -116.28501 91.02873,
   -2.84387 -106.32420 91.37119,
   -36.36060 -115.86748 90.60770,
   -3.36112 -105.74909 91.42635,
   -36.29014 -115.32640 91.07269,
   -36.16922 -114.57196 91.23865,
   -4.10166 -104.88395 91.38485,
   -35.82830 -113.61387 91.24531,
   -4.56804 -104.27347 91.40805,
   -35.27242 -112.79672 91.27678,
   -34.50695 -111.93277 91.27049,
   -5.10730 -103.46686 91.47060,
   -33.81107 -111.40850 91.43303,
   -33.00553 -110.76556 91.27927,
   -31.64938 -109.79135 91.28804,
   -5.76682 -102.35805 91.50249,
   -32.23558 -110.19375 91.14938,
   -31.02746 -109.33022 91.29904,
   -6.11103 -101.76514 91.26023,
   -30.25925 -108.75311 91.31439,
   -29.00823 -107.65047 91.32815,
   -29.44516 -108.05854 91.32302,
   -28.53089 -107.15851 91.33146,
   -6.52410 -100.85544 91.46942,
[truncated: 2,164,297 more chars]
