# Supplementary material for: Determination of muscle shape deformations of the tibialis anterior during dynamic contractions using 3D ultrasound
Source: Front Bioeng Biotechnol. 2024 Jun 5;12:1388907. doi: 10.3389/fbioe.2024.1388907 (PMC11188672; doi:10.3389/fbioe.2024.1388907)
Supplement: Supplementary file 1 [file DataSheet1.zip › Dyn_100_S06_122d.wrl]

#VRML V2.0 utf8
Transform { children [ Shape {
 appearance Appearance { material Material {
  ambientIntensity 0.2
  diffuseColor 1.000 1.000 0.200
  specularColor 0.1 0.1 0.1
  emissiveColor 0 0 0
  shininess     0.2
  transparency  0.000
 } }
 geometry IndexedFaceSet {
  coord Coordinate { point [
   -19.73706 -115.52605 -5.26676,
   -19.73706 -115.52605 -5.26676,
   -18.18471 -114.78420 -5.25439,
   -18.18471 -114.78420 -5.25439,
   -20.46866 -115.72379 -5.27038,
   -20.46866 -115.72379 -5.27038,
   -18.93343 -115.14887 -5.26046,
   -18.93343 -115.14887 -5.26046,
   -17.44590 -114.41131 -5.24821,
   -17.44590 -114.41131 -5.24821,
   -21.45808 -115.30173 -5.26525,
   -21.45808 -115.30173 -5.26525,
   -19.90600 -114.62810 -5.25387,
   -18.37630 -114.15926 -5.24549,
   -16.77301 -113.80251 -5.23867,
   -16.77301 -113.80251 -5.23867,
   -22.37560 -114.86875 -5.25988,
   -22.37560 -114.86875 -5.25988,
   -20.83664 -114.32175 -5.25035,
   -19.30694 -113.85290 -5.24198,
   -17.77723 -113.38406 -5.23360,
   -16.22022 -112.89720 -5.22493,
   -16.22022 -112.89720 -5.22493,
   -23.17831 -114.49062 -5.25519,
   -23.17831 -114.49062 -5.25519,
   -21.76728 -114.01539 -5.24684,
   -20.23757 -113.54655 -5.23847,
   -18.70787 -113.07770 -5.23009,
   -17.17817 -112.60886 -5.22171,
   -15.74664 -112.05333 -5.21217,
   -15.74664 -112.05333 -5.21217,
   -24.20467 -113.99911 -5.24908,
   -24.20467 -113.99911 -5.24908,
   -22.69791 -113.70904 -5.24333,
   -21.16821 -113.24019 -5.23495,
   -19.63851 -112.77135 -5.22658,
   -18.10881 -112.30250 -5.21820,
   -16.57911 -111.83366 -5.20982,
   -15.50100 -111.49843 -4.80233,
   -24.96548 -113.62208 -5.24437,
   -24.96548 -113.62208 -5.24437,
   -23.62855 -113.40268 -5.23982,
   -22.09885 -112.93384 -5.23144,
   -20.56915 -112.46499 -5.22306,
   -19.03945 -111.99615 -5.21469,
   -17.50974 -111.52730 -5.20631,
   -15.58490 -111.18285 -5.19934,
   -15.58490 -111.18285 -5.19934,
   -24.55919 -113.09633 -5.23631,
   -23.02949 -112.62748 -5.22793,
   -21.49979 -112.15864 -5.21955,
   -19.97008 -111.68979 -5.21118,
   -18.44038 -111.22095 -5.20280,
   -16.91068 -110.75211 -5.19442,
   -25.21225 -112.83497 -5.23317,
   -25.21225 -112.83497 -5.23317,
   -23.96012 -112.32113 -5.22442,
   -22.43042 -111.85229 -5.21604,
   -20.90072 -111.38344 -5.20766,
   -19.37102 -110.91460 -5.19929,
   -17.84132 -110.44575 -5.19091,
   -16.38125 -110.12227 -5.18472,
   -16.38125 -110.12227 -5.18472,
   -24.89076 -112.01478 -5.22091,
   -23.36106 -111.54593 -5.21253,
   -21.83136 -111.07709 -5.20415,
   -20.30166 -110.60824 -5.19577,
   -18.77196 -110.13940 -5.18740,
   -16.98368 -109.33596 -5.17389,
   -16.98368 -109.33596 -5.17389,
   -25.36527 -111.85857 -5.21912,
   -25.36527 -111.85857 -5.21912,
   -24.29170 -111.23958 -5.20902,
   -22.76200 -110.77073 -5.20064,
   -21.23230 -110.30189 -5.19226,
   -19.70259 -109.83304 -5.18389,
   -18.17289 -109.36420 -5.17551,
   -25.49578 -111.03333 -5.20724,
   -25.49578 -111.03333 -5.20724,
   -23.69264 -110.46438 -5.19713,
   -22.16293 -109.99553 -5.18875,
   -20.63323 -109.52669 -5.18037,
   -19.10353 -109.05784 -5.17200,
   -17.56238 -108.56854 -5.16331,
   -17.56238 -108.56854 -5.16331,
   -24.62327 -110.15802 -5.19362,
   -23.09357 -109.68918 -5.18524,
   -21.56387 -109.22033 -5.17686,
   -20.03417 -108.75149 -5.16848,
   -18.50447 -108.28264 -5.16011,
   -25.67727 -109.81886 -5.18975,
   -25.67727 -109.81886 -5.18975,
   -24.02421 -109.38282 -5.18173,
   -22.49451 -108.91398 -5.17335,
   -20.96481 -108.44514 -5.16497,
   -19.43511 -107.97629 -5.15659,
   -18.13609 -107.80595 -5.15280,
   -18.13609 -107.80595 -5.15280,
   -25.27803 -108.94759 -5.17667,
   -25.27803 -108.94759 -5.17667,
   -23.42515 -108.60763 -5.16984,
   -21.89544 -108.13878 -5.16146,
   -20.51824 -107.17250 -5.14600,
   -20.51824 -107.17250 -5.14600,
   -18.89534 -107.32897 -5.14663,
   -18.89534 -107.32897 -5.14663,
   -24.51162 -108.10200 -5.16358,
   -24.51162 -108.10200 -5.16358,
   -22.82608 -107.83243 -5.15795,
   -21.24498 -107.10667 -5.14578,
   -21.24498 -107.10667 -5.14578,
   -19.84577 -107.23303 -5.14620,
   -19.84577 -107.23303 -5.14620,
   -23.82822 -107.33640 -5.15175,
   -23.82822 -107.33640 -5.15175,
   -22.27728 -107.01156 -5.14545,
   -22.27728 -107.01156 -5.14545,
   -23.13201 -106.94825 -5.14539,
   -23.13201 -106.94825 -5.14539,
   -20.35835 -115.67063 -4.45126,
   -18.84514 -115.33467 -4.38886,
   -17.38456 -114.63137 -4.44984,
   -21.18553 -115.50250 -4.49771,
   -19.61661 -115.57064 -4.44497,
   -18.01968 -114.93883 -4.56962,
   -16.75713 -114.14278 -4.42484,
   -22.11188 -115.19930 -4.27635,
   -16.18652 -113.49326 -4.48973,
   -23.07042 -114.76313 -4.45316,
   -15.56719 -112.63155 -4.34109,
   -23.81125 -114.41388 -4.44805,
   -15.33426 -111.82937 -4.29584,
   -24.58430 -113.96339 -4.43001,
   -15.41335 -111.00014 -4.21841,
   -25.20157 -113.28641 -4.41158,
   -15.89808 -110.32979 -4.50610,
   -25.57261 -112.30668 -4.34210,
   -16.45351 -109.42251 -4.36328,
   -17.00648 -109.00283 -4.77138,
   -25.76833 -111.14098 -4.28950,
   -17.05308 -108.54008 -4.19592,
   -25.78437 -110.34468 -4.50516,
   -17.67126 -107.93836 -4.37647,
   -25.61159 -109.38249 -4.32891,
   -19.75622 -106.88994 -4.34115,
   -18.34406 -107.26632 -4.17889,
   -25.09010 -108.56116 -4.37251,
   -20.43710 -106.85585 -4.48640,
   -19.00939 -107.00265 -4.21436,
   -24.45723 -107.80375 -4.37760,
   -21.48484 -106.68767 -4.33475,
   -23.75928 -107.21517 -4.38821,
   -22.48024 -106.65402 -4.23325,
   -23.11632 -106.82136 -4.28277,
   -19.58950 -115.65089 -3.62859,
   -18.05901 -115.18200 -3.66396,
   -16.64506 -114.38688 -3.61612,
   -20.46196 -115.69936 -3.62399,
   -18.82267 -115.46398 -3.64510,
   -17.21218 -114.72500 -3.77420,
   -16.06935 -113.93112 -3.47381,
   -21.55026 -115.49724 -3.64688,
   -15.41722 -113.10739 -3.47267,
   -22.57477 -115.13885 -3.77956,
   -15.07875 -112.46646 -3.41312,
   -23.37895 -114.79989 -3.80655,
   -24.29609 -114.34109 -3.57370,
   -15.11830 -111.46763 -3.59343,
   -25.01008 -113.75449 -3.57779,
   -15.41795 -110.35624 -3.50983,
   -25.58612 -112.87257 -3.57181,
   -15.92020 -109.86270 -3.94759,
   -15.93986 -109.41164 -3.41375,
   -25.89942 -111.74774 -3.60127,
   -16.50826 -108.78174 -3.58874,
   -25.97119 -110.57223 -3.59260,
   -17.14502 -107.95693 -3.42776,
   -25.86371 -109.80429 -3.60039,
   -17.94704 -107.33476 -3.61207,
   -18.99304 -106.72495 -3.50794,
   -25.62347 -109.13506 -3.54705,
   -19.62237 -106.63196 -3.69820,
   -18.55153 -106.88824 -3.46978,
   -25.06007 -108.25791 -3.55139,
   -23.87840 -107.08409 -3.49930,
   -20.67316 -106.41775 -3.61300,
   -24.39548 -107.51560 -3.53501,
   -23.16789 -106.70494 -3.57775,
   -21.59949 -106.31778 -3.47828,
   -22.42523 -106.43910 -3.51305,
   -19.55820 -115.73662 -2.80868,
   -20.34208 -115.77511 -2.80156,
   -18.77761 -115.58289 -2.84321,
   -17.26617 -115.00453 -2.86046,
   -15.89052 -114.06426 -2.81150,
   -21.25768 -115.67263 -2.83585,
   -18.01888 -115.34160 -2.84223,
   -16.50933 -114.51652 -2.98560,
   -15.43416 -113.54738 -2.82385,
   -22.21838 -115.42879 -2.87171,
   -23.15828 -115.09631 -2.84579,
   -14.99911 -112.87726 -2.79138,
   -23.96998 -114.70729 -2.84163,
   -14.79086 -112.01488 -2.81920,
   -24.90957 -114.05598 -2.76678,
   -14.75914 -111.25578 -2.67315,
   -15.01605 -110.65538 -2.87519,
   -25.41597 -113.48770 -2.86090,
   -14.97443 -110.20007 -2.37257,
   -25.79180 -112.93613 -2.70533,
   -15.43764 -109.69021 -2.77970,
   -25.97895 -112.25432 -2.92896,
   -15.99389 -108.79244 -2.65659,
   -26.15481 -111.18740 -2.82139,
   -16.55404 -108.21798 -2.80067,
   -26.05125 -110.08217 -2.87641,
   -17.26530 -107.43793 -2.68077,
   -25.87762 -109.38408 -2.73261,
   -18.05400 -106.89071 -2.79608,
   -25.31807 -108.43063 -2.88966,
   -18.85704 -106.51842 -2.88361,
   -24.72706 -107.67385 -2.85949,
   -19.89856 -106.17919 -2.79256,
   -24.00224 -106.94496 -2.63316,
   -22.47701 -106.28079 -2.92714,
   -20.84392 -106.02796 -2.71041,
   -23.21311 -106.47020 -2.60913,
   -21.87864 -106.04946 -2.58253,
   -18.75860 -115.70620 -2.01588,
   -17.22424 -115.18848 -2.02726,
   -20.91650 -115.81742 -2.01288,
   -19.54969 -115.83844 -1.96156,
   -17.94627 -115.46932 -2.06163,
   -16.50873 -114.81902 -2.00260,
   -22.03855 -115.60817 -2.03345,
   -20.34542 -115.86282 -1.99912,
   -15.76304 -114.24411 -2.16204,
   -22.97179 -115.31831 -2.03009,
   -15.04110 -113.43410 -2.15649,
   -23.67055 -115.03743 -2.02238,
   -14.57947 -112.59145 -2.05444,
   -14.34959 -111.70341 -1.83715,
   -24.30035 -114.72227 -2.01974,
   -25.19792 -113.99240 -2.11269,
   -14.55820 -110.70054 -1.90263,
   -25.72900 -113.43056 -1.94987,
   -14.95945 -109.70448 -1.81103,
   -26.19456 -112.51578 -1.86209,
   -15.49008 -109.03274 -1.99763,
   -26.28000 -111.74484 -2.16917,
   -16.08774 -108.16328 -1.83235,
   -26.32302 -110.64094 -1.99258,
   -16.70844 -107.61981 -2.02735,
   -26.15230 -109.61810 -1.77575,
   -17.47704 -106.86137 -1.86640,
   -25.80441 -108.92957 -1.93861,
   -18.16896 -106.42917 -1.93231,
   -25.25554 -108.04229 -1.93018,
   -19.10694 -106.03529 -1.96872,
   -24.64202 -107.32420 -1.92717,
   -21.79007 -105.79051 -1.89276,
   -20.13952 -105.76545 -1.90936,
   -23.86634 -106.61038 -1.73821,
   -22.57685 -105.97831 -1.86183,
   -21.06775 -105.66506 -1.77327,
   -23.29807 -106.22716 -1.64016,
   -19.47633 -115.93942 -1.05598,
   -17.94062 -115.65807 -0.98364,
   -16.45170 -115.01180 -1.19758,
   -20.34449 -115.94967 -1.17901,
   -18.60769 -115.77418 -1.33255,
   -17.18049 -115.36470 -1.19379,
   -15.75452 -114.58980 -1.17901,
   -21.33215 -115.85148 -1.20197,
   -15.02949 -113.93588 -1.28050,
   -22.28093 -115.66099 -1.18220,
   -14.41185 -113.08809 -1.24120,
   -23.20118 -115.36931 -1.25200,
   -14.05953 -112.25619 -1.09043,
   -24.11457 -114.99481 -1.16713,
   -13.83863 -111.61141 -0.69367,
   -24.98111 -114.45019 -1.19046,
   -14.08821 -111.25137 -1.16820,
   -25.65228 -113.88690 -1.07708,
   -14.10740 -110.69020 -0.91874,
   -14.44809 -110.08146 -1.10320,
   -26.12423 -113.12927 -1.20412,
   -14.98154 -109.05921 -1.00800,
   -26.52478 -112.03719 -1.11881,
   -15.56157 -108.46874 -1.26131,
   -26.51019 -111.21117 -1.37546,
   -16.20140 -107.64181 -1.11597,
   -26.41168 -110.11386 -1.14506,
   -16.84762 -107.05367 -1.19291,
   -26.12554 -109.24344 -1.09171,
   -25.54390 -108.22442 -1.11679,
   -17.59024 -106.37151 -1.01601,
   -25.90187 -108.81205 -1.10600,
   -24.93467 -107.43096 -1.10706,
   -18.33908 -105.89698 -0.95942,
   -24.23337 -106.73516 -1.07384,
   -19.33480 -105.54612 -1.00723,
   -23.40172 -106.11354 -1.01249,
   -21.74950 -105.52003 -1.15817,
   -20.26482 -105.39710 -1.05700,
   -22.66793 -105.73295 -0.95603,
   -21.10505 -105.30759 -0.82211,
   -20.31025 -116.03376 -0.37871,
   -18.70872 -115.91910 -0.39055,
   -17.14938 -115.51423 -0.32232,
   -15.67405 -114.86107 -0.16790,
   -20.98105 -115.98605 -0.39246,
   -19.58503 -116.02557 -0.37018,
   -17.92077 -115.74096 -0.39609,
   -16.34338 -115.12699 -0.53608,
   -15.01772 -114.34309 -0.36773,
   -22.06495 -115.80785 -0.40830,
   -14.33007 -113.64554 -0.35149,
   -22.97942 -115.59087 -0.25745,
   -13.83375 -112.79184 -0.31388,
   -23.82467 -115.26718 -0.38329,
   -13.59473 -112.01014 -0.15989,
   -24.70735 -114.86387 -0.24839,
   -25.44908 -114.32414 -0.35505,
   -13.69629 -110.98625 -0.21310,
   -26.10813 -113.64970 -0.27685,
   -13.95199 -110.09047 -0.09927,
   -26.51985 -113.15339 0.06088,
   -14.51608 -109.39109 -0.44135,
   -26.61073 -112.53633 -0.40720,
   -26.87368 -112.11686 0.09139,
   -15.07262 -108.50368 -0.32645,
   -26.80305 -111.49345 -0.33924,
   -15.66566 -107.89896 -0.49617,
   -26.66001 -110.67013 -0.54697,
   -16.33814 -107.05839 -0.27594,
   -26.42586 -109.60893 -0.30405,
   -16.94428 -106.69156 -0.64278,
   -26.08654 -108.84232 -0.25167,
   -17.04856 -106.30394 -0.05082,
   -25.51472 -107.93544 -0.24401,
   -17.70972 -105.87364 -0.15893,
   -24.88220 -107.15136 -0.23008,
   -18.59073 -105.44191 -0.20510,
   -24.15839 -106.44953 -0.20463,
   -21.17540 -105.09909 -0.24450,
   -19.53482 -105.14350 -0.20207,
   -23.40291 -105.89718 -0.20096,
   -21.96828 -105.25999 -0.23578,
   -20.43210 -105.00287 -0.11594,
   -22.71174 -105.52411 -0.21053,
   -19.45122 -116.10354 0.43364,
   -17.89307 -115.86206 0.41438,
   -16.35366 -115.35616 0.41577,
   -14.97693 -114.69215 0.64529,
   -20.38079 -116.12141 0.44952,
   -18.67195 -116.01847 0.42935,
   -17.11358 -115.64001 0.41608,
   -15.63273 -115.01107 0.44082,
   -14.31321 -114.12406 0.52743,
   -21.38798 -115.99621 0.23291,
   -13.69357 -113.29448 0.45277,
   -22.24968 -115.85003 0.26971,
   -13.34318 -112.56020 0.52407,
   -23.26845 -115.60345 0.41272,
   -24.19296 -115.26531 0.41853,
   -13.30110 -111.57161 0.47882,
   -25.09802 -114.74606 0.26031,
   -13.19912 -110.87335 0.92192,
   -25.91388 -114.18312 0.49233,
   -13.55911 -110.39999 0.48716,
   -26.46284 -113.59574 0.63368,
   -14.01358 -109.43616 0.52280,
   -26.90276 -112.65903 0.60749,
   -14.57345 -108.76486 0.33162,
   -27.02223 -111.86501 0.49222,
   -15.18699 -107.87681 0.50987,
   -26.97241 -110.94260 0.47682,
   -15.75534 -107.46234 0.10920,
   -26.72583 -110.13536 0.31810,
   -15.84243 -107.05332 0.68221,
   -16.47647 -106.49985 0.54414,
   -26.41420 -109.17673 0.60251,
   -25.97329 -108.37677 0.62893,
   -17.19719 -105.78872 0.74982,
   -25.40464 -107.54992 0.64800,
   -17.84047 -105.38172 0.69502,
   -24.77621 -106.80414 0.67005,
   -18.78954 -104.96528 0.66417,
   -24.03114 -106.09062 0.72442,
   -22.81486 -105.36259 0.47720,
   -21.26309 -104.82690 0.51795,
   -19.70700 -104.72529 0.67744,
   -23.47312 -105.71042 0.60623,
   -22.21565 -105.02530 0.69775,
   -20.50784 -104.63590 0.78712,
   -17.85874 -115.97819 1.23390,
   -16.31413 -115.52312 1.23658,
   -20.10895 -116.20833 1.24601,
   -18.64642 -116.11458 1.22057,
   -17.08491 -115.76903 1.17291,
   -15.57679 -115.21087 1.24264,
   -14.42730 -114.53949 1.25114,
   -21.05598 -116.14902 1.25886,
   -19.43154 -116.19468 1.25357,
   -14.85429 -114.81910 1.25412,
   -13.61211 -113.85809 1.39278,
   -22.05295 -115.98438 1.17153,
   -13.06320 -113.03923 1.40081,
   -22.99906 -115.78510 1.23065,
   -12.78969 -112.32179 1.52838,
   -23.97975 -115.48643 1.27619,
   -13.00829 -111.96694 1.03774,
   -24.86062 -115.09762 1.23600,
   -12.86416 -111.38530 1.40781,
   -25.74046 -114.57748 1.31663,
   -26.35228 -114.03032 1.28992,
   -13.11286 -110.33475 1.45025,
   -13.57026 -109.69431 1.16836,
   -26.87702 -113.28918 1.30814,
   -14.09754 -108.76633 1.31025,
   -27.26019 -112.24157 1.35867,
   -14.63668 -108.32183 0.90431,
   -27.18253 -111.49704 1.06381,
   -14.70626 -107.88822 1.47606,
   -15.30530 -107.29696 1.31363,
   -27.05799 -110.37433 1.35996,
   -26.67616 -109.47848 1.23096,
   -15.97170 -106.49549 1.48424,
   -26.27744 -108.68542 1.32924,
   -16.66088 -105.92588 1.35079,
   -25.66455 -107.74597 1.32859,
   -25.06337 -106.97852 1.34472,
   -17.36412 -105.27414 1.55161,
   -24.37607 -106.24465 1.37270,
   -18.06854 -104.84524 1.56306,
   -23.59282 -105.61087 1.27360,
   -22.13266 -104.75391 1.39849,
   -20.59120 -104.37033 1.43849,
   -19.02149 -104.48940 1.52906,
   -22.85132 -105.08364 1.42449,
   -21.37040 -104.51241 1.40351,
   -19.87102 -104.30547 1.57654,
   -18.61729 -116.21505 2.05693,
   -17.04407 -115.91182 2.04529,
   -15.51069 -115.44266 2.26107,
   -19.41933 -116.27998 2.06379,
   -17.82006 -116.09241 2.06258,
   -16.24876 -115.67130 2.04771,
   -14.77602 -115.05659 2.04920,
   -13.40050 -114.03407 2.06458,
   -20.33944 -116.25461 1.87740,
   -14.00571 -114.47499 1.85459,
   -12.86513 -113.52349 2.27539,
   -22.77472 -115.93438 2.03904,
   -21.39382 -116.18151 2.04013,
   -12.47184 -112.79838 2.33286,
   -23.74597 -115.70255 2.20059,
   -22.08032 -116.07233 2.03499,
   -24.54393 -115.43483 2.22357,
   -12.47019 -111.91176 2.11437,
   -25.36856 -115.00371 2.04943,
   -12.66284 -110.71196 2.12713,
   -26.14877 -114.45503 1.96960,
   -26.79317 -113.86372 2.10996,
   -13.09337 -109.68862 2.15193,
   -13.58390 -109.22552 1.72460,
   -27.28155 -112.90430 1.92545,
   -13.62004 -108.76845 2.28568,
   -27.54282 -112.47167 2.30234,
   -14.19144 -108.14952 2.11640,
   -27.53224 -111.78702 2.13028,
   -27.34165 -110.94374 1.92366,
   -14.81958 -107.30629 2.27142,
   -15.45988 -106.69097 2.11841,
   -27.09345 -109.92653 2.22372,
   -26.66836 -109.10601 2.14560,
   -16.00862 -105.99121 2.36336,
   -26.16158 -108.27052 2.14187,
   -16.85018 -105.37747 2.12840,
   -25.60118 -107.45690 2.17418,
   -17.52364 -104.84170 2.21438,
   -24.99096 -106.68934 2.19372,
   -24.30739 -105.95807 2.22401,
   -18.25058 -104.35234 2.40048,
   -23.60434 -105.35445 2.20175,
   -22.16815 -104.50957 2.14269,
   -20.67140 -104.10981 2.07706,
   -19.19028 -104.04680 2.37069,
   -22.93787 -104.81875 2.40281,
   -21.35518 -104.15209 2.32497,
   -19.98768 -103.91930 2.42029,
   -19.39967 -116.36090 2.87277,
   -17.69627 -116.19745 3.01084,
   -16.22776 -115.84263 2.93340,
   -14.77512 -115.32308 3.00318,
   -20.20213 -116.36043 2.85227,
   -18.58983 -116.31278 2.90110,
   -17.01915 -116.00823 2.65506,
   -15.47697 -115.57176 2.87791,
   -13.96457 -114.85126 2.84038,
   -12.68344 -113.77656 2.91018,
   -21.08093 -116.29291 2.83318,
   -13.21256 -114.22683 2.72635,
   -12.22961 -113.25634 3.10928,
   -22.06192 -116.17393 2.86010,
   -11.87722 -112.76544 3.39264,
   -23.03415 -115.96309 2.69758,
   -12.06749 -112.43592 2.92492,
   -24.10494 -115.69825 2.87063,
   -11.98982 -111.74291 3.05618,
   -24.91065 -115.39558 2.80808,
   -12.29474 -111.21819 2.60752,
   -25.93126 -114.86855 2.89211,
   -12.27044 -110.55838 3.00952,
   -26.63531 -114.34585 2.89342,
   -12.63133 -110.14495 2.61968,
   -12.61328 -109.71800 3.08982,
   -27.24501 -113.60036 2.80006,
   -13.09167 -109.06746 2.96724,
   -27.67618 -112.94295 3.04054,
   -13.70414 -108.16599 3.06419,
   -27.88080 -112.10746 3.16715,
   -14.29159 -107.55034 2.93521,
   -27.70573 -111.21666 2.89675,
   -27.38512 -110.29373 2.79416,
   -14.94195 -106.70442 3.11602,
   -27.03007 -109.47417 2.93017,
   -15.55302 -106.17148 2.90361,
   -26.65498 -108.83356 2.95027,
   -16.30096 -105.38962 3.02051,
   -26.09930 -107.96968 2.95810,
   -16.95969 -104.87177 2.94578,
   -25.47922 -107.05407 3.15347,
   -17.74142 -104.38974 2.86993,
   -24.89650 -106.33563 3.15854,
   -24.19138 -105.59021 3.19233,
   -23.04443 -104.70533 3.05192,
   -18.59897 -103.80384 3.24500,
   -23.66801 -105.17852 3.03391,
   -22.31281 -104.25774 3.05553,
   -20.73837 -103.73389 2.99485,
   -19.28621 -103.62129 3.20950,
   -21.55430 -103.93984 3.03138,
   -20.06296 -103.50755 3.32976,
   -18.51140 -116.41068 3.80220,
   -16.98385 -116.16050 3.66470,
   -15.42943 -115.74743 3.69712,
   -13.97904 -115.18526 3.79449,
   -21.11703 -116.36938 3.67061,
   -19.40060 -116.43947 3.66784,
   -17.77137 -116.29991 3.67864,
   -16.19626 -115.97303 3.67622,
   -14.67664 -115.46621 3.69415,
   -13.19856 -114.67397 3.64557,
   -11.95369 -113.64705 3.99516,
   -21.88532 -116.28000 3.66413,
   -20.41459 -116.42445 3.67731,
   -12.45184 -113.96227 3.58761,
   -11.62520 -113.07325 4.02520,
   -22.78710 -116.13722 3.72501,
   -23.75621 -115.91516 3.67468,
   -11.59086 -112.18091 3.76975,
   -24.67396 -115.64023 3.69365,
   -25.55543 -115.26879 3.68554,
   -11.77158 -111.06483 3.68955,
   -26.39827 -114.80306 3.76860,
   -12.13682 -109.99604 3.75328,
   -27.11926 -114.11319 3.54397,
   -27.66402 -113.54493 3.76121,
   -12.54092 -109.12463 3.97584,
   -13.16041 -108.52233 3.64656,
   -28.06508 -112.49701 3.75613,
   -13.73242 -107.66930 3.86405,
   -28.14580 -111.66152 3.98436,
   -14.40391 -107.01668 3.65586,
   -27.78810 -110.66332 3.67882,
   -27.40850 -109.84500 3.70782,
   -15.06596 -106.19797 3.80820,
   -26.95314 -109.05388 3.74999,
   -15.68225 -105.60801 3.71268,
   -26.33736 -108.17538 3.57314,
   -25.79726 -107.38293 3.67488,
   -16.40577 -104.87003 3.82934,
   -25.18163 -106.54921 3.80104,
   -17.02401 -104.39264 3.77025,
   -24.50620 -105.76860 3.82377,
   -18.00397 -103.86416 3.64109,
   -23.86425 -105.13824 3.78163,
   -23.06166 -104.45518 3.88281,
   -21.75636 -103.73718 3.73053,
   -20.15551 -103.22427 3.95589,
   -18.76687 -103.35363 4.02830,
   -22.40196 -103.94647 4.08896,
   -20.88112 -103.36708 3.89334,
   -19.42276 -103.18045 4.08782,
   -16.94813 -116.27887 4.48889,
   -15.38279 -115.90895 4.49994,
   -19.36726 -116.51788 4.49531,
   -17.72271 -116.40248 4.50916,
   -16.18597 -116.11478 4.46047,
   -14.61329 -115.65850 4.49715,
   -13.19923 -115.06135 4.60293,
   -20.16050 -116.50746 4.48117,
   -18.63057 -116.48962 4.49586,
   -13.86403 -115.34995 4.48860,
   -12.41520 -114.48174 4.45924,
   -11.38907 -113.50957 4.79846,
   -21.11969 -116.45190 4.48279,
   -11.82402 -113.92421 4.54717,
   -23.45340 -116.09505 4.48938,
   -22.07678 -116.32793 4.37849,
   -11.20498 -112.75853 4.59862,
   -24.46530 -115.86105 4.66920,
   -22.85107 -116.21206 4.48385,
   -11.09316 -112.00745 4.69788,
   -25.20367 -115.58393 4.49090,
   -11.37951 -111.54919 4.24203,
   -11.31308 -110.90522 4.64676,
   -25.93457 -115.26692 4.47747,
   -11.67013 -110.46371 4.25795,
   -26.83806 -114.69964 4.47473,
   -11.63981 -110.02645 4.70109,
   -27.55942 -114.08681 4.52775,
   -12.09825 -109.38546 4.54311,
   -28.09102 -113.32857 4.51484,
   -12.67433 -108.52775 4.58606,
   -28.43545 -112.65346 4.73220,
   -13.28350 -107.86638 4.44709,
   -28.38189 -111.98452 4.46906,
   -28.21428 -111.07436 4.53642,
   -13.91085 -107.03802 4.60322,
   -14.51797 -106.45102 4.44044,
   -27.86703 -110.32486 4.52400,
   -27.40867 -109.44611 4.71198,
   -15.18818 -105.62379 4.63193,
   -26.83998 -108.64386 4.55739,
   -15.81301 -105.04840 4.51739,
   -26.25334 -107.79848 4.56795,
   -25.68330 -107.00665 4.60174,
   -16.54144 -104.31013 4.67462,
   -25.11225 -106.26347 4.62422,
   -17.24161 -103.78358 4.66111,
   -24.43990 -105.47977 4.65686,
   -18.26319 -103.30232 4.50250,
   -23.77308 -104.81608 4.63746,
   -22.45620 -103.78716 4.65812,
   -23.10332 -104.18862 4.77694,
   -21.71485 -103.38461 4.63839,
   -20.18213 -102.92455 4.60414,
   -18.80064 -102.88937 4.94562,
   -20.87692 -102.97112 4.82873,
   -19.42216 -102.87104 4.73741,
   -17.71818 -116.49992 5.30555,
   -16.12410 -116.24728 5.30344,
   -14.60274 -115.88395 5.42580,
   -13.05075 -115.22416 5.28723,
   -18.52987 -116.56555 5.28732,
   -16.91020 -116.39510 5.31836,
   -15.41859 -116.05264 5.14948,
   -13.83461 -115.57491 5.22507,
   -12.36212 -114.85174 5.35745,
   -20.81510 -116.55154 5.29856,
   -19.38572 -116.60358 5.34306,
   -11.59975 -114.16362 5.23504,
   -21.92233 -116.43377 5.18906,
   -20.19944 -116.58427 5.30339,
   -10.99729 -113.37790 5.33672,
   -22.82268 -116.32039 5.29483,
   -10.70469 -112.51650 5.43136,
   -23.79203 -116.12785 5.24114,
   -24.81581 -115.84652 5.24065,
   -10.83851 -111.42126 5.30510,
   -25.71522 -115.52073 5.28390,
   -26.57075 -115.08911 5.27953,
   -11.15571 -110.32987 5.36967,
   -27.41963 -114.52837 5.36122,
   -11.64263 -109.34826 5.45613,
   -28.04280 -113.83484 5.18761,
   -12.19028 -108.73364 5.24907,
   -28.53396 -113.23733 5.42748,
   -12.79349 -107.87291 5.39978,
   -28.79549 -112.22908 5.41467,
   -13.39209 -107.26009 5.26776,
   -28.59706 -111.41406 5.24202,
   -28.20396 -110.55242 5.16296,
   -14.04140 -106.41476 5.46088,
   -27.72427 -109.74738 5.20458,
   -14.63965 -105.87372 5.25129,
   -27.21565 -108.94551 5.38107,
   -14.73006 -105.47091 5.82614,
   -15.31101 -105.05848 5.45036,
   -26.80632 -108.38183 5.39673,
   -15.95765 -104.45246 5.38129,
   -26.22946 -107.56251 5.41044,
   -25.62596 -106.72979 5.42546,
   -16.60645 -103.79744 5.53351,
   -25.02573 -105.95111 5.44221,
   -17.37935 -103.25480 5.47816,
   -24.38985 -105.17400 5.59687,
   -23.24989 -104.12868 5.47864,
   -18.27202 -102.82809 5.41099,
   -23.85495 -104.67311 5.47128,
   -22.53850 -103.56874 5.48263,
   -21.09240 -102.75955 5.50483,
   -19.49244 -102.55145 5.40160,
   -21.69939 -102.99586 5.63504,
   -20.32547 -102.54210 5.49718,
   -16.88763 -116.50563 6.11682,
   -15.30412 -116.21685 6.10203,
   -13.76509 -115.77477 6.13248,
   -12.24679 -115.08441 6.09696,
   -19.29243 -116.69879 6.26300,
   -17.72028 -116.59911 6.10656,
   -16.23809 -116.38200 5.96625,
   -14.52276 -116.01780 6.13585,
   -12.87157 -115.37241 5.98632,
   -11.54563 -114.62198 6.15097,
   -20.18588 -116.66292 6.11617,
   -18.50440 -116.65482 6.12079,
   -10.91147 -113.92815 6.04524,
   -22.79495 -116.42275 6.10917,
   -21.18366 -116.59577 6.04086,
   -10.42152 -113.07605 6.16149,
   -23.57314 -116.30629 6.24471,
   -22.18151 -116.50583 6.10574,
   -10.20740 -112.25583 6.34738,
   -24.47902 -116.07969 6.12161,
   -10.47349 -111.87519 5.86653,
   -25.33097 -115.81700 6.08683,
   -10.36391 -111.28679 6.27708,
   -26.30763 -115.43514 6.21075,
   -10.71847 -110.78864 5.86854,
   -10.67198 -110.31537 6.34207,
   -27.07550 -114.99613 6.09888,
   -11.12211 -109.68860 6.12479,
   -27.84733 -114.43927 6.08563,
   -28.48857 -113.83378 6.15968,
   -11.69725 -108.71964 6.23442,
   -12.27482 -108.13703 6.02867,
   -28.94095 -112.86828 5.96102,
   -12.35498 -107.71901 6.60255,
   -29.22995 -112.44711 6.39636,
   -12.90859 -107.28334 6.21233,
   -29.12110 -111.74115 6.31696,
   -13.47447 -106.85552 5.83038,
   -28.73020 -110.91311 6.15949,
   -13.56292 -106.42860 6.42758,
   -28.19948 -110.06751 6.14205,
   -14.16022 -105.86221 6.24183,
   -27.62912 -109.28399 6.17183,
   -27.06287 -108.51307 6.24450,
   -14.82085 -105.06070 6.40895,
   -26.48217 -107.73875 6.20619,
   -15.42711 -104.48655 6.27222,
   -25.87736 -106.94203 6.08748,
   -16.04452 -104.10572 5.88500,
   -25.26451 -106.12933 6.08494,
   -16.14503 -103.71136 6.46146,
   -24.67805 -105.37030 6.20233,
   -16.82174 -103.18855 6.35692,
   -24.07091 -104.69980 6.14521,
   -17.66949 -102.69817 6.21900,
   -23.27754 -103.89497 6.29810,
   -18.45158 -102.37051 6.17680,
   -22.52781 -103.24405 6.41430,
   -21.26904 -102.54894 6.22476,
   -19.65492 -102.14190 6.25397,
   -21.91283 -102.87035 6.29038,
   -20.44072 -102.16585 6.39599,
   -15.25866 -116.36206 6.93657,
   -13.70556 -115.95973 6.94114,
   -17.66730 -116.69518 6.93148,
   -16.02547 -116.50757 6.96055,
   -14.47125 -116.17774 6.92432,
   -12.90608 -115.67809 6.97421,
   -11.57714 -115.06557 7.04116,
   -20.16911 -116.73984 6.92706,
   -18.49154 -116.74259 6.93286,
   -17.00038 -116.61531 6.79282,
   -12.20357 -115.25615 6.62385,
   -10.81145 -114.41343 6.95687,
   -20.93128 -116.71729 7.03792,
   -19.44449 -116.75664 6.93029,
   -10.28690 -113.72486 6.92424,
   -21.88071 -116.62298 6.90587,
   -9.87883 -112.81031 7.10042,
   -24.46450 -116.21241 6.94385,
   -22.88188 -116.50598 6.87637,
   -25.05019 -116.05232 6.95037,
   -23.83055 -116.35443 6.93243,
   -9.96028 -111.66866 6.92237,
   -25.88955 -115.75527 6.92736,
   -10.22229 -110.64973 6.97143,
   -26.69749 -115.36229 6.77017,
   -27.58111 -114.89636 6.90514,
   -10.69580 -109.64735 7.07188,
   -28.44346 -114.29764 7.07301,
   -11.18896 -109.15435 6.67669,
   -11.23979 -108.75419 7.18580,
   -28.97716 -113.65687 6.91725,
   -11.79765 -108.14394 7.04781,
   -29.46646 -112.89067 7.07715,
   -29.75763 -112.60919 7.50083,
   -12.44721 -107.28117 7.21637,
   -29.57639 -112.03073 7.16752,
   -13.02972 -106.69973 7.05819,
   -29.26200 -111.26456 7.10156,
   -28.74597 -110.44833 7.12885,
   -13.69243 -105.88185 7.21626,
   -28.14073 -109.70275 7.06271,
   -14.27374 -105.30249 7.08016,
   -27.55387 -108.95647 7.12172,
   -26.94811 -108.15911 7.16135,
   -14.95535 -104.50379 7.21862,
   -26.32860 -107.35961 6.99571,
   -15.58822 -103.91169 7.08109,
   -25.75918 -106.56329 7.04391,
   -25.17682 -105.78145 7.06362,
   -16.30244 -103.14969 7.29900,
   -24.57118 -105.02173 7.09613,
   -17.02536 -102.65979 7.09879,
   -23.94347 -104.31874 7.08189,
   -22.68377 -103.14622 7.10090,
   -17.84384 -102.19206 7.04974,
   -23.26617 -103.60794 7.19568,
   -22.08780 -102.72795 7.02087,
   -18.63331 -101.91695 7.00593,
   -21.27365 -102.19851 7.14194,
   -19.80107 -101.75882 7.12571,
   -20.42488 -101.77896 7.35374,
   -16.02178 -116.62695 7.74442,
   -14.36148 -116.34103 7.88734,
   -12.88668 -115.88453 7.74321,
   -18.46963 -116.83086 7.74196,
   -16.80856 -116.72799 7.76333,
   -15.19101 -116.49201 7.76465,
   -13.62425 -116.10344 7.63471,
   -12.11345 -115.56671 7.72729,
   -10.78604 -114.82539 7.87819,
   -19.28445 -116.84174 7.74000,
   -17.71911 -116.77967 7.59864,
   -11.39965 -115.19688 7.74518,
   -10.16998 -114.17000 7.76696,
   -21.87974 -116.71657 7.73282,
   -20.20630 -116.82664 7.74968,
   -9.64977 -113.27743 7.87183,
   -22.63681 -116.65119 7.82322,
   -21.19798 -116.77209 7.73279,
   -9.44360 -112.57337 8.03344,
   -23.57763 -116.50644 7.73930,
   -9.64274 -112.20433 7.52833,
   -24.57465 -116.29622 7.67642,
   -9.51654 -111.46393 8.03920,
   -25.43864 -116.04863 7.66460,
   -9.83651 -111.12356 7.46125,
   -26.40211 -115.69535 7.72929,
   -9.80328 -110.69106 7.91626,
   -27.26005 -115.28423 7.70429,
   -10.17743 -110.06077 7.76399,
   -28.08731 -114.79912 7.71162,
   -10.76536 -109.03183 7.83442,
   -28.82088 -114.21095 7.64765,
   -29.45356 -113.58706 7.78992,
   -11.36128 -108.17612 7.98254,
   -29.87486 -112.95619 7.95351,
   -11.94158 -107.54716 7.87364,
   -30.05473 -112.31547 8.13781,
   -12.59370 -106.72707 8.03172,
   -29.79330 -111.68307 7.98830,
   -28.89454 -110.40533 7.79562,
   -13.19095 -106.13108 7.86974,
   -29.25175 -110.85672 7.80570,
   -28.44043 -109.83549 7.78884,
   -27.90111 -109.27190 7.64694,
   -13.83788 -105.34993 8.01165,
   -27.21019 -108.36233 7.84061,
   -14.44172 -104.74127 7.87238,
   -26.56452 -107.51182 7.86151,
   -15.09550 -103.98917 7.99026,
   -26.13939 -106.91803 7.87312,
   -15.71651 -103.38966 7.89951,
   -25.68030 -106.26514 7.88497,
   -25.11237 -105.49979 7.90075,
   -16.46452 -102.62506 8.12309,
   -24.44390 -104.68221 7.92223,
   -23.53334 -103.70303 7.91795,
   -17.17676 -102.13629 7.99800,
   -24.01386 -104.20195 7.92070,
   -22.80430 -103.04758 7.79412,
   -17.95208 -101.75624 7.88752,
   -22.06884 -102.41587 7.91989,
   -18.92446 -101.48132 7.89692,
   -21.22035 -101.82667 8.13774,
   -19.92260 -101.43015 7.99697,
   -20.63255 -101.59432 8.02670,
   -15.04494 -116.61022 8.61837,
   -13.62041 -116.28887 8.58388,
   -12.21836 -115.84824 8.58491,
   -10.66950 -115.01962 8.59972,
   -17.58558 -116.88564 8.50806,
   -15.93990 -116.73556 8.55829,
   -14.39237 -116.47619 8.57833,
   -12.84657 -116.04900 8.48260,
   -11.33224 -115.43531 8.56131,
   -10.10402 -114.55370 8.66852,
   -19.96098 -116.92197 8.54955,
   -18.47777 -116.92342 8.52908,
   -16.80250 -116.83229 8.55500,
   -9.55638 -113.89877 8.77211,
   -20.92062 -116.88211 8.55938,
   -19.28161 -116.93227 8.55347,
   -9.23724 -113.08063 8.79100,
   -23.56523 -116.62361 8.55275,
   -21.86905 -116.81864 8.52961,
   -24.34615 -116.49734 8.68081,
   -22.87204 -116.72147 8.54507,
   -9.21865 -112.07849 8.67713,
   -25.19600 -116.26890 8.56289,
   -26.12896 -115.99180 8.73285,
   -9.43076 -110.97876 8.68272,
   -26.92300 -115.62692 8.53537,
   -9.84115 -110.04628 8.69895,
   -27.71508 -115.21264 8.41840,
   -10.28513 -109.50572 8.29146,
   -28.59943 -114.70575 8.53016,
   -10.35515 -109.18074 8.72940,
   -29.30729 -114.15286 8.53543,
   -10.91803 -108.43357 8.67607,
   -29.91404 -113.47555 8.62566,
   -11.62598 -107.52366 8.73369,
   -30.25202 -112.81902 8.71328,
   -30.32300 -112.37164 8.75489,
   -12.11015 -107.00120 8.70414,
   -30.41141 -112.55413 8.98574,
   -30.28086 -111.96180 8.94458,
   -29.61146 -110.99014 8.58130,
   -12.74846 -106.26427 8.74218,
   -29.97502 -111.48521 8.68674,
   -29.01284 -110.28683 8.58079,
   -13.36129 -105.59401 8.69975,
   -28.35222 -109.57170 8.61061,
   -27.68765 -108.81279 8.63491,
   -13.99524 -104.86412 8.75636,
   -27.08301 -108.05674 8.66858,
   -14.61636 -104.19283 8.71258,
   -26.49983 -107.26806 8.69537,
   -25.93283 -106.47302 8.71531,
   -15.11441 -103.61493 8.77159,
   -25.33277 -105.66983 8.63307,
   -15.90450 -102.85028 8.73870,
   -24.72889 -104.90749 8.55522,
   -24.14296 -104.17360 8.68346,
   -16.60753 -102.20545 8.81747,
   -23.44417 -103.41284 8.73889,
   -17.31143 -101.70435 8.83627,
   -22.74065 -102.73952 8.72246,
   -18.20116 -101.31746 8.79674,
   -21.99771 -102.11368 8.75695,
   -20.79985 -101.42752 8.77832,
   -19.12856 -101.11374 8.85678,
   -21.41871 -101.73038 8.78822,
   -20.01750 -101.13371 8.94030,
   -13.57900 -116.42332 9.35860,
   -15.81386 -116.83889 9.33661,
   -14.34794 -116.59850 9.35658,
   -12.83075 -116.21905 9.37352,
   -11.37966 -115.66413 9.43628,
   -9.98528 -114.74947 9.41460,
   -18.24331 -117.01520 9.33244,
   -16.78899 -116.93264 9.32144,
   -15.15535 -116.74494 9.34118,
   -12.04077 -115.92397 9.33704,
   -10.59700 -115.21057 9.30211,
   -9.50357 -114.26068 9.58075,
   -19.25870 -117.02523 9.33942,
   -17.59724 -116.98906 9.33322,
   -9.14826 -113.52343 9.47433,
   -21.72973 -116.94258 9.45538,
   -20.21057 -116.99384 9.25003,
   -22.63926 -116.84442 9.30490,
   -20.96421 -116.97043 9.32712,
   -8.97858 -112.70877 9.48871,
   -23.61966 -116.72403 9.29893,
   -24.71815 -116.52156 9.35316,
   -9.08813 -111.38561 9.48602,
   -25.45114 -116.33320 9.35055,
   -26.52281 -115.92882 9.23313,
   -9.40548 -110.52083 9.46712,
   -27.46174 -115.54477 9.33547,
   -28.30620 -115.08712 9.25869,
   -9.94921 -109.50027 9.44425,
   -29.18406 -114.54099 9.35768,
   -10.49529 -108.69785 9.46127,
   -29.82389 -113.90850 9.22349,
   -11.08042 -107.95608 9.44764,
   -30.37680 -113.24355 9.45576,
   -30.61806 -112.76630 9.66398,
   -11.71861 -107.12967 9.61622,
   -30.54663 -112.21184 9.58253,
   -12.30977 -106.50464 9.47356,
   -30.14730 -111.43223 9.41146,
   -29.55753 -110.72968 9.39140,
   -12.96315 -105.70250 9.65103,
   -28.84610 -109.97181 9.39570,
   -13.56590 -105.08947 9.45415,
   -28.19084 -109.28260 9.40923,
   -27.60163 -108.60160 9.43377,
   -14.20974 -104.29533 9.66664,
   -26.97395 -107.78862 9.45443,
   -14.77092 -103.72450 9.50090,
   -26.36039 -106.92045 9.56900,
   -25.79382 -106.12900 9.52849,
   -15.49153 -102.91201 9.69642,
   -25.22728 -105.35948 9.49283,
   -16.10992 -102.36663 9.52524,
   -24.63265 -104.59295 9.50057,
   -16.82605 -101.77533 9.56335,
   -24.05114 -103.87479 9.61958,
   -22.85957 -102.68694 9.51691,
   -23.35034 -103.15419 9.51456,
   -22.25908 -102.19107 9.44752,
   -17.58170 -101.30350 9.60762,
   -21.49596 -101.59602 9.57597,
   -18.45638 -100.98828 9.60329,
   -20.68481 -101.16309 9.59134,
   -19.34519 -100.87814 9.63729,
   -20.06636 -100.94574 9.68199,
   -14.32938 -116.71470 10.12842,
   -12.77006 -116.33192 10.12253,
   -16.75032 -117.02899 10.11535,
   -15.09394 -116.85062 10.16186,
   -13.54434 -116.54845 10.14056,
   -12.01578 -116.07413 10.12991,
   -10.54639 -115.35496 10.13583,
   -19.22414 -117.11915 10.11636,
   -17.54234 -117.07920 10.09434,
   -16.04624 -116.94287 9.97344,
   -11.25387 -115.74006 10.12003,
   -9.82930 -114.82790 10.09022,
   -19.99347 -117.11457 10.15293,
   -18.51893 -117.09841 9.99593,
   -9.26314 -114.18452 10.17403,
   -22.64823 -116.95455 10.10667,
   -20.97077 -117.07782 10.13496,
   -8.84595 -113.12769 10.23513,
   -23.42006 -116.88174 10.21570,
   -21.94651 -117.01633 10.10564,
   -24.34170 -116.71849 10.11742,
   -8.82009 -112.10256 10.19373,
   -25.27666 -116.51640 10.17892,
   -8.85621 -111.45760 10.57372,
   -26.22189 -116.20909 10.12157,
   -9.10238 -110.94860 10.09954,
   -27.08631 -115.87499 10.10806,
   -27.99698 -115.48827 10.21521,
   -9.60279 -109.81290 10.18049,
   -28.80959 -115.02332 10.08225,
   -10.19226 -108.86088 10.21946,
   -29.50609 -114.52758 9.93949,
   -10.66096 -108.30134 10.11289,
   -30.25973 -113.86825 10.13382,
   -30.69848 -113.27188 10.31890,
   -11.27855 -107.48835 10.24934,
   -11.89504 -106.75251 10.26304,
   -30.83194 -112.53221 10.38583,
   -30.60034 -111.90165 10.25293,
   -29.65695 -110.67043 10.17380,
   -12.51958 -106.02021 10.29245,
   -30.08848 -111.14778 10.18698,
   -29.10832 -110.11483 10.03989,
   -28.48440 -109.47213 10.18978,
   -13.18534 -105.19379 10.49684,
   -27.85029 -108.78257 10.23044,
   -13.75332 -104.61205 10.27794,
   -27.23457 -108.03612 10.18687,
   -26.60625 -107.20870 10.06758,
   -14.41657 -103.81038 10.46272,
   -26.02330 -106.35218 10.26416,
   -15.00417 -103.21639 10.28937,
   -25.46240 -105.56670 10.27853,
   -24.84441 -104.75345 10.29402,
   -15.65808 -102.54099 10.30717,
   -24.31301 -104.09432 10.29913,
   -16.34008 -101.93268 10.28869,
   -23.60770 -103.31632 10.26990,
   -17.14878 -101.35847 10.30436,
   -22.90204 -102.59301 10.30243,
   -22.16796 -101.93038 10.34456,
   -20.80391 -101.05128 10.36618,
   -19.30478 -100.70301 10.40442,
   -17.91376 -100.96314 10.36745,
   -21.40717 -101.37148 10.33232,
   -20.06778 -100.83005 10.27279,
   -18.64882 -100.75399 10.37787,
   -13.50691 -116.68720 11.08105,
   -11.96616 -116.19524 10.89509,
   -17.54441 -117.18128 10.89415,
   -15.93478 -117.05622 10.87522,
   -14.28864 -116.81692 10.91166,
   -12.74392 -116.46651 10.91470,
   -11.21716 -115.88172 10.89269,
   -9.87201 -115.06587 10.93064,
   -18.33439 -117.21658 10.92499,
   -16.77261 -117.11729 10.77949,
   -15.10182 -116.95073 10.90004,
   -10.50046 -115.50497 10.91644,
   -9.27144 -114.49639 11.02108,
   -20.70048 -117.19098 10.88975,
   -19.21595 -117.22382 10.90808,
   -8.78911 -113.54972 10.99374,
   -21.75819 -117.13805 10.90557,
   -20.04234 -117.21105 10.89316,
   -24.31365 -116.85018 10.90113,
   -22.70225 -117.05781 10.84401,
   -8.65201 -112.72492 10.91828,
   -25.06238 -116.71375 11.03926,
   -23.65233 -116.95669 10.89198,
   -8.70020 -111.94500 10.97470,
   -25.93331 -116.48008 11.07101,
   -26.74230 -116.16739 10.88889,
   -8.94629 -110.91665 10.97777,
   -9.21004 -110.33233 11.02959,
   -27.45930 -115.88923 10.87300,
   -28.40956 -115.40735 10.72211,
   -9.77318 -109.31099 11.03473,
   -29.34967 -114.92542 10.89224,
   -30.07691 -114.38076 10.86128,
   -10.41628 -108.37085 11.01347,
   -30.67824 -113.73337 10.95813,
   -10.84686 -107.85254 11.00959,
   -31.01688 -112.89741 11.09223,
   -11.50074 -107.02532 11.06977,
   -30.75737 -111.80202 11.00687,
   -12.07567 -106.39034 10.89352,
   -31.01638 -112.23593 11.26721,
   -30.35010 -111.27348 10.80877,
   -29.72146 -110.59442 10.95738,
   -12.72135 -105.58316 11.06610,
   -29.03010 -109.96124 10.96849,
   -13.34336 -104.85796 11.06877,
   -28.31565 -109.23429 10.97686,
   -27.66719 -108.46023 11.15862,
   -13.96046 -104.14564 11.07363,
   -27.04647 -107.68040 10.99650,
   -14.58493 -103.43826 11.08578,
   -26.48875 -106.89177 11.01843,
   -25.92772 -106.08472 11.04102,
   -15.21349 -102.77227 11.05352,
   -25.36126 -105.29776 11.06321,
   -15.83755 -102.19169 10.91441,
   -24.76135 -104.51924 11.08754,
   -24.11095 -103.75313 11.05902,
   -16.65614 -101.48695 11.10813,
   -23.51751 -103.06103 11.17356,
   -22.26618 -101.90732 11.09323,
   -17.32946 -101.04163 11.18039,
   -22.79812 -102.36471 11.08270,
   -21.59448 -101.44085 10.96132,
   -18.39631 -100.69240 11.03814,
   -20.85664 -100.96838 11.14209,
   -19.30027 -100.57099 11.17540,
   -20.12393 -100.68536 11.18357,
   -14.27635 -116.91553 11.68691,
   -12.81835 -116.61456 11.82495,
   -11.17597 -116.01555 11.67773,
   -16.66498 -117.22728 11.66247,
   -15.10139 -117.04968 11.65746,
   -13.52502 -116.76066 11.69453,
   -11.94676 -116.33631 11.69134,
   -10.44528 -115.63680 11.67970,
   -9.27528 -114.75243 11.89615,
   -19.12463 -117.34666 11.79785,
   -17.50022 -117.28227 11.67704,
   -15.88443 -117.15215 11.67577,
   -9.80986 -115.21276 11.72777,
   -8.87115 -114.11773 11.75865,
   -21.72369 -117.24842 11.66677,
   -20.02758 -117.32271 11.68672,
   -18.34228 -117.31540 11.67369,
   -22.47934 -117.21178 11.78175,
   -20.97344 -117.27069 11.53525,
   -8.57922 -113.18593 11.61620,
   -23.40974 -117.10026 11.65657,
   -8.52398 -112.55379 11.77071,
   -24.46132 -116.93334 11.60147,
   -25.35617 -116.75430 11.69276,
   -8.69455 -111.40573 11.77945,
   -26.32864 -116.45202 11.61756,
   -27.27658 -116.11305 11.64936,
   -8.99820 -110.49079 11.89389,
   -28.14598 -115.74711 11.64693,
   -9.34920 -109.89159 11.78767,
   -29.03131 -115.32706 11.67418,
   -29.89056 -114.81954 11.72653,
   -9.97135 -108.86709 11.80465,
   -30.56938 -114.16889 11.58311,
   -10.57453 -107.99646 11.92198,
   -31.06766 -113.55806 11.77858,
   -11.11363 -107.34806 11.81313,
   -31.33097 -113.14790 12.19386,
   -31.21964 -112.57110 11.82663,
   -11.84882 -106.43876 11.79819,
   -30.89973 -111.73236 11.80516,
   -12.26366 -105.94234 11.82862,
   -30.30844 -111.07082 11.76340,
   -29.20888 -110.00500 11.73286,
   -29.75417 -110.52425 11.73000,
   -28.57378 -109.44217 11.59020,
   -12.92094 -105.13431 11.91890,
   -27.95600 -108.76939 11.65278,
   -13.52088 -104.48125 11.70971,
   -27.26474 -107.88451 11.79971,
   -26.67926 -107.07197 11.81572,
   -14.18349 -103.66989 11.89289,
   -14.75477 -103.07969 11.69462,
   -26.27205 -106.46308 11.82500,
   -25.82517 -105.80756 11.83527,
   -15.46611 -102.29717 11.91658,
   -25.21942 -104.98752 11.85016,
   -24.19223 -103.73936 11.86299,
   -16.20070 -101.64323 11.93519,
   -24.65017 -104.26897 11.86014,
   -23.71535 -103.21260 11.86560,
   -23.04276 -102.52793 11.81499,
   -16.93161 -101.10038 12.03168,
   -22.29692 -101.83595 11.88166,
   -17.66988 -100.74004 11.98067,
   -21.55344 -101.26536 11.92500,
   -20.15260 -100.60741 11.95847,
   -18.55592 -100.50240 11.94591,
   -20.86140 -100.88282 11.91989,
   -19.53389 -100.47946 11.94912,
   -15.04960 -117.14656 12.46049,
   -13.45715 -116.85886 12.45874,
   -11.90054 -116.43026 12.53612,
   -10.41721 -115.79028 12.47272,
   -17.38602 -117.40002 12.57885,
   -15.91095 -117.26247 12.49198,
   -14.32795 -117.01168 12.32179,
   -12.68528 -116.66132 12.46572,
   -11.04178 -116.07830 12.36604,
   -9.73512 -115.33509 12.49200,
   -19.84467 -117.43540 12.45416,
   -18.32632 -117.41887 12.43593,
   -16.66950 -117.32998 12.45516,
   -9.04288 -114.63236 12.47022,
   -20.75520 -117.41565 12.48231,
   -19.13669 -117.43676 12.45642,
   -8.55076 -113.70055 12.54968,
   -23.40320 -117.22346 12.44886,
   -21.68769 -117.36454 12.42367,
   -8.41841 -112.99243 12.55406,
   -24.15925 -117.13503 12.54588,
   -22.72563 -117.29329 12.44603,
   -25.08772 -116.94993 12.47510,
   -8.48657 -111.92544 12.54548,
   -26.02107 -116.70567 12.45937,
   -26.91150 -116.39897 12.38588,
   -8.76584 -110.88537 12.55335,
   -27.89474 -116.06439 12.59936,
   -28.84121 -115.59460 12.42969,
   -9.15220 -110.00048 12.65350,
   -9.57454 -109.33829 12.58927,
   -29.54547 -115.25222 12.42638,
   -30.26313 -114.75318 12.30242,
   -10.19799 -108.39086 12.62083,
   -30.98532 -114.11077 12.48837,
   -31.39649 -113.50002 12.68386,
   -10.77936 -107.61725 12.59572,
   -11.37308 -106.86785 12.57944,
   -31.48310 -112.76067 12.64898,
   -31.30577 -112.18168 12.60216,
   -30.37795 -111.02865 12.51804,
   -12.01005 -106.02781 12.77624,
   -30.80022 -111.45262 12.52898,
   -29.80085 -110.47413 12.51325,
   -12.52297 -105.43982 12.63708,
   -29.05562 -109.84175 12.51217,
   -28.40493 -109.19887 12.52162,
   -13.29246 -104.52369 12.61961,
   -27.74119 -108.41784 12.55543,
   -13.71809 -103.99244 12.68446,
   -27.13784 -107.60992 12.58385,
   -26.60756 -106.83927 12.61307,
   -14.34970 -103.25765 12.72312,
   -26.04310 -106.01662 12.63620,
   -15.04514 -102.52560 12.67814,
   -25.49625 -105.24629 12.67190,
   -24.89648 -104.46689 12.67472,
   -15.75364 -101.82320 12.78715,
   -24.27202 -103.71816 12.66021,
   -16.48783 -101.27096 12.64139,
   -23.60670 -102.98638 12.63124,
   -17.25310 -100.80763 12.70793,
   -22.91670 -102.26491 12.73580,
   -21.61643 -101.21882 12.67953,
   -18.44252 -100.42299 12.71852,
   -22.12628 -101.59266 12.66737,
   -20.94729 -100.83836 12.65859,
   -19.28413 -100.38535 12.56332,
   -20.16918 -100.51335 12.72826,
   -15.83163 -117.34965 13.23592,
   -14.23270 -117.12578 13.23954,
   -12.65932 -116.77158 13.24678,
   -11.11704 -116.24992 13.22443,
   -9.71705 -115.53722 13.46052,
   -18.28505 -117.52586 13.23341,
   -16.63650 -117.43009 13.24115,
   -15.08031 -117.23890 13.11210,
   -13.43359 -116.96295 13.25138,
   -11.88384 -116.53635 13.24103,
   -10.27763 -115.82601 13.12596,
   -9.12729 -114.97336 13.33422,
   -19.08440 -117.54248 13.21962,
   -17.66530 -117.49976 13.23279,
   -8.64341 -114.25845 13.32284,
   -21.55173 -117.50566 13.34465,
   -19.98485 -117.52312 13.09780,
   -8.35088 -113.37986 13.33649,
   -22.47189 -117.42461 13.19980,
   -20.79970 -117.52071 13.23003,
   -25.07433 -117.08665 13.24535,
   -23.47092 -117.33018 13.18734,
   -8.32382 -112.52235 13.32608,
   -25.71379 -116.93490 13.24829,
   -24.54679 -117.18465 13.24003,
   -26.66041 -116.65343 13.23667,
   -8.51650 -111.39479 13.33807,
   -27.45296 -116.37381 13.22245,
   -8.89941 -110.35142 13.33931,
   -28.31446 -116.00333 13.09541,
   -9.32545 -109.57141 13.34464,
   -29.16198 -115.63102 13.09600,
   -30.07292 -115.16658 13.22698,
   -9.90998 -108.65110 13.36070,
   -30.82384 -114.60717 13.24249,
   -10.47781 -107.85791 13.37893,
   -31.38684 -113.95903 13.30965,
   -10.95692 -107.28774 13.17922,
   -31.67922 -113.25170 13.41374,
   -11.60050 -106.40747 13.40002,
   -31.64490 -112.41810 13.45245,
   -31.08325 -111.59284 13.21809,
   -31.46174 -112.07458 13.36172,
   -30.40646 -110.93302 13.29501,
   -29.13717 -109.86805 13.30767,
   -12.23515 -105.57142 13.56439,
   -29.66672 -110.33193 13.29916,
   -28.69720 -109.43613 13.31859,
   -12.79718 -104.92298 13.39265,
   -27.94467 -108.59087 13.34753,
   -13.42773 -104.11899 13.55160,
   -27.50367 -108.01785 13.36122,
   -13.95102 -103.51963 13.45378,
   -27.07474 -107.39718 13.37199,
   -26.51855 -106.57859 13.38574,
   -14.66875 -102.69640 13.57118,
   -25.92875 -105.70114 13.57409,
   -15.25649 -102.11960 13.42020,
   -25.31924 -104.87554 13.55478,
   -24.76086 -104.16181 13.57178,
   -16.04554 -101.37928 13.66539,
   -24.10868 -103.42690 13.42836,
   -23.14938 -102.43105 13.43684,
   -16.71205 -100.94327 13.49431,
   -23.63349 -102.92129 13.43277,
   -22.40113 -101.76315 13.33602,
   -17.56743 -100.53571 13.52192,
   -21.64688 -101.15751 13.46460,
   -20.18857 -100.44180 13.50857,
   -18.57435 -100.29107 13.53269,
   -20.84489 -100.66582 13.63441,
   -19.44572 -100.29692 13.52284,
   -12.62747 -116.87933 14.02626,
   -16.61570 -117.53125 14.01487,
   -15.01058 -117.35515 14.00863,
   -13.40134 -117.06356 14.01316,
   -11.83508 -116.65540 14.05999,
   -10.34148 -116.04632 14.01200,
   -9.07665 -115.13462 14.08915,
   -19.07859 -117.65489 14.01539,
   -17.40765 -117.59692 14.05308,
   -15.85623 -117.46146 14.03902,
   -14.19616 -117.22310 14.02391,
   -11.08566 -116.38395 14.02074,
   -9.53798 -115.55769 14.06578,
   -8.72117 -114.66753 14.09902,
   -19.89410 -117.65622 14.00666,
   -18.33274 -117.62089 13.89996,
   -22.48293 -117.54410 14.00475,
   -20.80616 -117.64054 14.03889,
   -8.35390 -113.76489 13.91241,
   -23.23764 -117.49511 14.11323,
   -21.79051 -117.59150 14.00528,
   -8.21403 -113.02412 14.11514,
   -24.17581 -117.36564 14.00538,
   -25.18546 -117.17200 13.89052,
   -8.30557 -111.93320 14.10406,
   -26.09470 -116.94612 13.86772,
   -27.05689 -116.66618 13.95198,
   -8.61302 -110.85236 14.09375,
   -28.03337 -116.32411 14.02005,
   -28.89077 -115.95978 13.95725,
   -9.07613 -109.82676 14.10504,
   -29.75865 -115.55851 13.97760,
   -9.49604 -109.19770 13.95677,
   -30.65558 -115.02608 14.07315,
   -10.09704 -108.25720 14.09714,
   -31.28702 -114.40266 13.93707,
   -31.75757 -113.77710 14.13279,
   -10.75630 -107.32520 14.15961,
   -11.19909 -106.78858 14.03477,
   -31.90632 -112.74135 14.16909,
   -31.60435 -112.04344 14.08858,
   -11.81261 -105.95582 14.20613,
   -30.99989 -111.38538 14.04966,
   -29.86142 -110.37604 14.10594,
   -12.41002 -105.20235 14.19279,
   -30.45174 -110.88823 14.07708,
   -29.16237 -109.80512 14.08303,
   -28.46140 -109.11208 14.11104,
   -13.00981 -104.45834 14.18710,
   -27.84895 -108.38040 14.14838,
   -27.27145 -107.58878 14.16957,
   -13.65924 -103.62278 14.38970,
   -26.74872 -106.82647 14.11253,
   -14.20696 -103.02956 14.20053,
   -26.17293 -105.98491 14.09524,
   -25.58515 -105.14603 14.19149,
   -14.91893 -102.21576 14.41762,
   -25.01963 -104.40173 14.20367,
   -15.54083 -101.65079 14.26611,
   -24.35156 -103.61239 14.13457,
   -16.24416 -101.08859 14.26335,
   -23.72336 -102.89866 14.24798,
   -23.01182 -102.18882 14.20935,
   -16.89029 -100.65877 14.41888,
   -22.29912 -101.54293 14.27033,
   -21.16483 -100.78509 14.25449,
   -19.43149 -100.21259 14.28163,
   -17.90042 -100.28693 14.41657,
   -21.65955 -101.09132 14.24715,
   -20.20596 -100.37923 14.28705,
   -18.68489 -100.15605 14.46025,
   -13.37920 -117.17122 14.80736,
   -11.82154 -116.77127 14.80075,
   -15.67710 -117.55666 14.89101,
   -14.17465 -117.32476 14.79847,
   -12.59849 -116.99089 14.80787,
   -11.02991 -116.49339 14.77808,
   -9.65124 -115.78990 14.84772,
   -18.18072 -117.74061 14.78817,
   -16.57553 -117.63491 14.80327,
   -14.96881 -117.45173 14.79935,
   -10.31479 -116.18269 14.81204,
   -8.93972 -115.12788 14.70018,
   -20.59504 -117.75825 14.79021,
   -19.07415 -117.76201 14.75908,
   -17.40823 -117.69748 14.79159,
   -8.40444 -114.33705 14.84171,
   -21.59257 -117.72041 14.80552,
   -19.88134 -117.77050 14.79505,
   -8.15744 -113.53758 14.89540,
   -24.15844 -117.49564 14.79088,
   -22.53328 -117.65533 14.75338,
   -24.96628 -117.36114 14.76289,
   -23.51791 -117.57307 14.78586,
   -8.14435 -112.59334 14.82185,
   -25.79818 -117.19120 14.78166,
   -26.73447 -116.93255 14.75939,
   -8.35152 -111.35767 14.90140,
   -27.69466 -116.65115 14.92875,
   -28.58091 -116.30485 14.87858,
   -8.75009 -110.30916 14.90688,
   -29.64484 -115.79887 14.77366,
   -9.29621 -109.26465 14.91435,
   -30.29350 -115.49398 14.77298,
   -9.72269 -108.66606 14.81931,
   -31.04415 -114.94844 14.66233,
   -31.68827 -114.36387 14.84337,
   -10.31193 -107.78963 14.92743,
   -32.06875 -113.47262 14.78171,
   -10.95465 -106.90082 14.93759,
   -32.22722 -113.10354 15.11946,
   -11.34213 -106.39164 14.96818,
   -32.01478 -112.41180 14.98562,
   -31.09294 -111.34724 14.86524,
   -31.52442 -111.75191 14.88046,
   -30.48523 -110.83889 14.84103,
   -12.02905 -105.48093 15.01619,
   -29.76615 -110.27665 15.01536,
   -12.57945 -104.82429 14.82305,
   -29.00223 -109.61382 14.87845,
   -28.34826 -108.91040 14.90238,
   -13.21295 -103.99535 14.97774,
   -27.73755 -108.12894 14.92201,
   -27.16008 -107.27922 15.10146,
   -13.82280 -103.25450 15.00275,
   -26.58804 -106.45617 14.92674,
   -14.44609 -102.54587 15.01167,
   -26.03573 -105.64519 14.94925,
   -15.09514 -101.87472 15.01393,
   -25.45263 -104.84057 14.96620,
   -24.86758 -104.09095 14.97311,
   -15.82424 -101.23639 15.03369,
   -24.23125 -103.33615 15.00424,
   -16.52696 -100.76597 14.96430,
   -23.57717 -102.63500 14.99889,
   -22.45293 -101.60820 15.02007,
   -17.66772 -100.26454 15.06015,
   -23.04698 -102.12745 15.00596,
   -21.74606 -101.06559 14.98872,
   -18.50861 -100.09518 15.07113,
   -20.99676 -100.61269 15.04723,
   -19.46842 -100.13042 15.08789,
   -20.22959 -100.30842 15.06347,
   -14.14270 -117.42490 15.58341,
   -12.56908 -117.09886 15.58448,
   -11.02149 -116.63028 15.58056,
   -9.60396 -115.92789 15.61985,
   -16.49919 -117.75707 15.71843,
   -14.91656 -117.54358 15.55813,
   -13.34681 -117.27555 15.58611,
   -11.79426 -116.89080 15.59425,
   -10.27921 -116.31719 15.60198,
   -9.01343 -115.44060 15.63211,
   -18.95705 -117.89930 15.71330,
   -17.39734 -117.80301 15.55272,
   -15.75061 -117.65556 15.57464,
   -8.49336 -114.79374 15.63219,
   -19.86005 -117.88728 15.58687,
   -18.19829 -117.85135 15.57180,
   -8.12971 -113.95639 15.65939,
   -22.31322 -117.80902 15.68163,
   -20.78541 -117.84905 15.44605,
   -23.24669 -117.71502 15.54543,
   -21.56130 -117.83390 15.56489,
   -8.02262 -113.08996 15.62797,
   -25.85602 -117.32384 15.58307,
   -24.24890 -117.60089 15.52035,
   -26.48299 -117.16535 15.58050,
   -25.27967 -117.44512 15.58340,
   -8.12881 -111.84346 15.68454,
   -27.28447 -116.92692 15.56752,
   -8.43845 -110.83330 15.69851,
   -28.00373 -116.68992 15.55570,
   -29.00485 -116.25785 15.36595,
   -8.88902 -109.85960 15.72117,
   -29.92154 -115.87921 15.44075,
   -30.84229 -115.40871 15.59465,
   -9.47702 -108.83516 15.69311,
   -31.54023 -114.88151 15.59929,
   -9.86648 -108.27848 15.72196,
   -32.11128 -114.05400 15.52119,
   -10.51527 -107.34494 15.70339,
   -32.37717 -113.48889 15.70546,
   -11.14182 -106.42554 15.92391,
   -32.35706 -112.71946 15.79416,
   -31.83100 -111.90171 15.58935,
   -11.64471 -105.79550 15.76790,
   -32.17528 -112.31931 15.72060,
   -31.11162 -111.22601 15.62282,
   -29.92634 -110.31356 15.63637,
   -30.50930 -110.76381 15.63809,
   -29.24400 -109.76010 15.65820,
   -12.34472 -104.88950 15.72679,
   -28.59488 -109.11093 15.70203,
   -12.79212 -104.33589 15.62904,
   -27.98050 -108.37115 15.67764,
   -27.40431 -107.58044 15.59714,
   -13.43295 -103.49800 15.80110,
   -26.79139 -106.65634 15.73058,
   -13.97651 -102.90079 15.58703,
   -26.23588 -105.82645 15.74387,
   -14.67498 -102.08656 15.81350,
   -25.82485 -105.22095 15.75210,
   -24.93440 -104.05278 15.76746,
   -15.28413 -101.53162 15.63121,
   -25.30552 -104.52017 15.76246,
   -24.52211 -103.56144 15.77213,
   -23.79249 -102.77792 15.66092,
   -16.10086 -100.85835 15.82025,
   -23.12315 -102.09206 15.75141,
   -16.86208 -100.42213 15.83924,
   -22.39579 -101.43892 15.81203,
   -20.99476 -100.53983 15.81891,
   -17.83901 -100.08471 15.87147,
   -21.66375 -100.88388 15.95854,
   -20.25403 -100.24346 15.82480,
   -18.70726 -99.99058 15.85697,
   -19.48067 -100.05251 15.84074,
   -14.91671 -117.65041 16.35856,
   -13.25487 -117.37909 16.47642,
   -11.76349 -117.01344 16.45686,
   -10.23696 -116.47536 16.57440,
   -8.94878 -115.58951 16.42892,
   -17.35234 -117.90967 16.35039,
   -15.69412 -117.75656 16.38593,
   -14.10655 -117.52817 16.39469,
   -12.54696 -117.18224 16.18158,
   -10.87713 -116.67822 16.25048,
   -9.55347 -116.07342 16.39793,
   -8.55602 -115.14600 16.44562,
   -19.81584 -118.00009 16.35550,
   -18.16187 -117.95963 16.34652,
   -16.66527 -117.85420 16.35200,
   -20.60619 -117.99136 16.36638,
   -19.12589 -117.99474 16.35357,
   -8.15155 -114.32954 16.26859,
   -23.24156 -117.83860 16.34321,
   -21.52715 -117.95187 16.32672,
   -7.93340 -113.56541 16.45566,
   -24.01109 -117.77589 16.44146,
   -22.54986 -117.89482 16.34265,
   -24.94666 -117.63526 16.35714,
   -7.93158 -112.49303 16.46023,
   -25.88537 -117.45516 16.33688,
   -26.86532 -117.20260 16.30261,
   -8.18010 -111.29550 16.45799,
   -27.81343 -116.92358 16.35604,
   -28.76074 -116.58342 16.33936,
   -8.57343 -110.32851 16.47015,
   -29.65493 -116.22031 16.30804,
   -30.51229 -115.82132 16.31130,
   -9.08908 -109.33114 16.51472,
   -31.47003 -115.24815 16.49738,
   -9.66185 -108.35767 16.65002,
   -32.02484 -114.64857 16.29781,
   -10.08269 -107.79334 16.50731,
   -32.46143 -114.02175 16.43011,
   -10.72213 -106.86450 16.54559,
   -32.61156 -113.08894 16.52506,
   -32.34314 -112.38418 16.36176,
   -11.30382 -106.06342 16.52809,
   -31.76978 -111.70568 16.39589,
   -30.52894 -110.69542 16.42041,
   -11.88675 -105.28642 16.49338,
   -31.17518 -111.18855 16.42222,
   -29.83089 -110.22836 16.43678,
   -29.10116 -109.58462 16.44305,
   -12.57883 -104.36805 16.53583,
   -28.40875 -108.79796 16.63290,
   -12.97846 -103.83823 16.56577,
   -27.80314 -108.02634 16.46111,
   -27.25181 -107.21387 16.49381,
   -13.59532 -103.06515 16.62458,
   -26.71744 -106.39868 16.51530,
   -14.21190 -102.40208 16.43339,
   -26.17134 -105.58464 16.54267,
   -25.59783 -104.78323 16.55489,
   -14.91522 -101.63450 16.63124,
   -25.01658 -104.02788 16.56413,
   -15.71373 -100.96181 16.61704,
   -24.36895 -103.26104 16.55417,
   -23.67846 -102.52024 16.51487,
   -16.35244 -100.52490 16.62364,
   -22.99364 -101.82218 16.76448,
   -21.97483 -101.03632 16.59277,
   -17.18612 -100.12596 16.73890,
   -22.41030 -101.36563 16.59240,
   -21.00000 -100.47391 16.59603,
   -19.51607 -99.97717 16.60336,
   -17.97214 -99.91441 16.78714,
   -20.27465 -100.17112 16.61730,
   -18.72445 -99.89189 16.63533,
   -15.69792 -117.85738 17.13360,
   -14.04633 -117.64328 17.26511,
   -12.51135 -117.31184 17.13178,
   -10.95876 -116.86256 17.12710,
   -9.53917 -116.22814 17.29142,
   -18.14021 -118.07039 17.13057,
   -16.52843 -117.94885 17.12275,
   -14.86450 -117.74932 17.14393,
   -13.29734 -117.48431 17.14331,
   -11.73368 -117.10980 17.14128,
   -10.21593 -116.56400 17.15111,
   -8.84233 -115.68182 17.18375,
   -18.94309 -118.10738 17.15360,
   -17.42189 -118.00916 17.01318,
   -8.27979 -114.94554 17.12765,
   -21.35941 -118.07981 17.12426,
   -19.81293 -118.09567 16.99682,
   -7.84886 -113.88771 17.28957,
   -22.30738 -118.02421 17.09243,
   -20.63681 -118.10399 17.12917,
   -24.91253 -117.77313 17.13269,
   -23.31203 -117.94871 17.08205,
   -7.79432 -113.07081 17.21507,
   -25.62641 -117.67755 17.28818,
   -24.27191 -117.85910 17.12652,
   -26.57860 -117.43382 17.09735,
   -7.93050 -111.78606 17.16451,
   -27.55098 -117.19316 17.23878,
   -8.11120 -111.13334 17.34737,
   -28.45650 -116.91009 17.27950,
   -8.34943 -110.68241 17.07841,
   -29.34273 -116.57622 17.22732,
   -30.35930 -116.10022 17.11634,
   -8.76157 -109.77210 17.26736,
   -31.06062 -115.75862 17.12383,
   -9.30207 -108.82002 17.26666,
   -31.82384 -115.19815 17.07474,
   -32.45142 -114.56921 17.24187,
   -9.87615 -107.86519 17.45408,
   -10.31825 -107.26962 17.29454,
   -32.78314 -113.67968 17.17388,
   -10.93735 -106.36249 17.36477,
   -32.73577 -112.62975 17.37456,
   -31.83160 -111.59804 17.21360,
   -11.46023 -105.69274 17.13470,
   -32.33604 -112.08271 17.25506,
   -31.21650 -111.13727 17.16879,
   -29.88519 -110.22567 17.20457,
   -30.35461 -110.54905 17.20327,
   -29.31881 -109.74325 17.06757,
   -12.08215 -104.80646 17.29843,
   -28.68625 -109.08433 17.13170,
   -27.99507 -108.20803 17.26675,
   -12.69903 -103.94086 17.50357,
   -27.43397 -107.39711 17.28180,
   -13.20918 -103.32725 17.35595,
   -27.05224 -106.78415 17.29010,
   -13.91046 -102.50326 17.34221,
   -26.60547 -106.08674 17.30034,
   -14.42975 -101.91204 17.37237,
   -26.06892 -105.29796 17.31235,
   -25.46316 -104.46977 17.32343,
   -15.19938 -101.15865 17.50602,
   -24.89759 -103.74848 17.33058,
   -23.77466 -102.49676 17.34648,
   -15.87525 -100.65857 17.37430,
   -24.21436 -102.96227 17.33992,
   -23.26414 -101.99908 17.35609,
   -16.69063 -100.24021 17.21657,
   -22.45909 -101.32823 17.22442,
   -17.89058 -99.84141 17.42084,
   -21.78139 -100.82075 17.37685,
   -20.28760 -100.09938 17.39538,
   -18.69985 -99.79834 17.37640,
   -21.04328 -100.41584 17.38131,
   -19.53057 -99.89030 17.39901,
   -14.74205 -117.85581 18.02968,
   -13.27655 -117.58872 17.91267,
   -11.70217 -117.22967 17.96791,
   -10.18328 -116.69076 17.92297,
   -8.86097 -115.91728 18.11075,
   -18.92786 -118.21666 17.91276,
   -17.23852 -118.11806 17.88643,
   -15.71609 -117.96051 17.86659,
   -14.05981 -117.73404 17.92335,
   -12.48460 -117.41919 17.92257,
   -10.93186 -116.98402 17.92132,
   -9.48588 -116.33240 17.95562,
   -8.31226 -115.30485 17.99748,
   -19.73963 -118.23072 17.89805,
   -18.08428 -118.18042 17.92009,
   -16.48115 -118.05040 17.91077,
   -7.92635 -114.67992 18.21756,
   -22.31871 -118.14417 17.90203,
   -20.64543 -118.22432 17.93250,
   -23.08931 -118.10878 18.01992,
   -21.57468 -118.16650 17.76513,
   -7.69492 -113.55804 18.01123,
   -24.02078 -118.00779 17.89742,
   -24.99923 -117.87511 17.81531,
   -7.72486 -112.58622 17.88132,
   -26.04309 -117.71077 17.91787,
   -7.85201 -111.82536 18.02954,
   -26.85542 -117.52921 17.91383,
   -27.82954 -117.25893 17.89985,
   -8.17436 -110.78371 18.03418,
   -28.79166 -116.94945 17.88888,
   -8.49745 -110.15555 17.87670,
   -29.77082 -116.54445 17.72044,
   -30.67070 -116.16112 17.75408,
   -9.01748 -109.13622 17.99819,
   -31.65288 -115.62713 17.95295,
   -32.23302 -115.15511 17.90104,
   -9.56666 -108.21440 18.05501,
   -10.04275 -107.49035 18.06776,
   -32.85720 -114.23318 17.97552,
   -33.09952 -113.51864 18.12969,
   -10.61596 -106.64221 18.08461,
   -33.03942 -113.06590 18.00625,
   -32.44634 -111.98847 18.02172,
   -11.21722 -105.78382 18.07386,
   -32.83715 -112.42264 18.21596,
   -31.88450 -111.49841 17.98417,
   -30.67505 -110.68904 17.87294,
   -11.66494 -105.19064 17.94686,
   -31.24412 -111.04256 17.98134,
   -29.86893 -110.12956 17.97876,
   -29.17576 -109.52595 17.97879,
   -12.27725 -104.31573 18.11984,
   -28.48813 -108.75000 18.01416,
   -27.90923 -107.96351 18.05137,
   -12.90130 -103.45884 18.28738,
   -27.37567 -107.15754 18.07814,
   -13.42678 -102.84555 18.11018,
   -26.84813 -106.33716 18.11342,
   -26.28284 -105.52073 17.92754,
   -14.11131 -102.01745 18.29029,
   -25.70594 -104.70855 17.92284,
   -14.71597 -101.43246 18.11465,
   -25.16432 -103.98913 17.94596,
   -24.52662 -103.18637 18.18069,
   -15.47301 -100.73353 18.34491,
   -23.85019 -102.45045 18.14983,
   -16.12878 -100.32757 18.16563,
   -23.13680 -101.76096 18.13857,
   -21.78739 -100.74507 18.15713,
   -17.06935 -99.92022 18.18229,
   -22.45259 -101.19107 18.14685,
   -21.10204 -100.37018 18.11629,
   -19.54359 -99.80829 18.17141,
   -17.98792 -99.70730 18.22643,
   -20.32405 -100.03280 18.17405,
   -18.78011 -99.69596 18.19492,
   -13.24363 -117.68861 18.70232,
   -11.67581 -117.33141 18.70129,
   -10.14667 -116.82071 18.70934,
   -15.45265 -118.04102 18.69302,
   -14.02185 -117.83205 18.71364,
   -12.48101 -117.52758 18.67746,
   -10.86769 -117.08376 18.66966,
   -9.44583 -116.47114 18.72505,
   -8.35862 -115.60170 18.77709,
   -17.99161 -118.29899 18.80434,
   -16.47198 -118.15289 18.67099,
   -14.83602 -117.95845 18.69664,
   -8.80724 -116.03584 18.76500,
   -20.41616 -118.34251 18.68929,
   -18.91896 -118.32471 18.66666,
   -17.26773 -118.22920 18.68876,
   -7.95678 -115.00736 18.77551,
   -21.43498 -118.31343 18.70626,
   -19.71848 -118.34606 18.69543,
   -7.66045 -114.14594 18.77731,
   -23.99695 -118.13158 18.68321,
   -22.35960 -118.25643 18.65969,
   -7.50215 -113.50249 19.17624,
   -24.82041 -118.03399 18.65451,
   -23.34640 -118.19030 18.68080,
   -7.57128 -113.18767 18.72366,
   -25.71277 -117.90882 18.69651,
   -7.64796 -112.37926 18.77023,
   -26.67133 -117.72754 18.74908,
   -27.65685 -117.47677 18.74244,
   -7.91668 -111.25733 18.80965,
   -28.58131 -117.19175 18.69931,
   -29.55342 -116.84993 18.67846,
   -8.28291 -110.32840 18.79698,
   -30.43006 -116.50169 18.66409,
   -8.62824 -109.65966 18.83349,
   -31.31865 -116.05977 18.65436,
   -32.05148 -115.64662 18.80801,
   -9.19204 -108.66577 18.80634,
   -32.74255 -114.84958 18.67034,
   -9.78285 -107.70434 18.82660,
   -33.18458 -114.16932 18.87614,
   -10.20087 -107.11911 18.66648,
   -33.30628 -113.31599 18.85192,
   -10.79268 -106.19856 18.83480,
   -33.10354 -112.62006 18.78872,
   -32.52034 -111.85661 18.80512,
   -31.28132 -110.97187 18.73802,
   -29.93180 -110.12996 18.76622,
   -11.45633 -105.23272 18.87929,
   -31.93988 -111.40545 18.76592,
   -30.46846 -110.49832 18.75577,
   -29.45425 -109.71866 18.78093,
   -11.85820 -104.70842 18.72163,
   -28.69912 -108.92862 18.81226,
   -12.47615 -103.82736 18.91275,
   -28.25781 -108.34924 18.82628,
   -27.82429 -107.70182 18.83726,
   -13.10311 -102.98300 19.06630,
   -27.23613 -106.78731 18.97645,
   -13.65871 -102.34990 18.90038,
   -26.66708 -105.93062 18.89199,
   -26.17736 -105.20638 18.85160,
   -14.35224 -101.54247 19.11845,
   -25.57164 -104.36978 18.86094,
   -14.97832 -100.97869 18.96674,
   -25.01788 -103.65038 18.88118,
   -24.33623 -102.82690 19.06398,
   -15.67836 -100.43304 18.97256,
   -23.68731 -102.16022 18.91653,
   -22.48614 -101.12411 18.94340,
   -16.24375 -100.09168 18.96141,
   -22.96390 -101.50041 18.93585,
   -21.82470 -100.68596 18.92596,
   -20.37620 -99.99110 18.79179,
   -18.79892 -99.63511 18.69858,
   -17.42338 -99.66300 19.12967,
   -21.09667 -100.28550 18.94164,
   -19.58515 -99.71989 19.04756,
   -18.10488 -99.55715 19.17248,
   -14.00720 -117.92778 19.48440,
   -12.43128 -117.62304 19.48257,
   -10.87128 -117.21758 19.48148,
   -9.39940 -116.61436 19.50942,
   -16.42748 -118.25146 19.47069,
   -14.76677 -118.05218 19.52413,
   -13.20940 -117.78532 19.49547,
   -11.64543 -117.43934 19.49497,
   -10.11162 -116.95008 19.50207,
   -8.75041 -116.18554 19.55370,
   -18.78606 -118.45190 19.61705,
   -17.22740 -118.32810 19.46060,
   -15.72009 -118.15735 19.35577,
   -8.06195 -115.44877 19.50035,
   -21.39656 -118.42107 19.46440,
   -19.69785 -118.45706 19.48717,
   -18.05308 -118.39264 19.46981,
   -7.64733 -114.67060 19.59200,
   -22.15426 -118.40067 19.58114,
   -20.64044 -118.42951 19.34081,
   -23.08606 -118.32140 19.44515,
   -7.45140 -113.76055 19.56274,
   -25.41357 -118.08302 19.47115,
   -24.06232 -118.23961 19.44312,
   -7.45824 -113.03793 19.54946,
   -26.44293 -117.92648 19.61106,
   -24.81795 -118.16090 19.46666,
   -27.32494 -117.72411 19.57839,
   -7.66195 -111.79648 19.56543,
   -28.31643 -117.45286 19.57940,
   -29.22449 -117.17441 19.61787,
   -8.00443 -110.74728 19.59627,
   -30.17670 -116.83334 19.64626,
   -31.03648 -116.44245 19.55288,
   -8.41572 -109.78076 19.78152,
   -31.81234 -116.01250 19.49236,
   -8.77377 -109.21255 19.60582,
   -32.47438 -115.49361 19.40742,
   -9.38456 -108.16796 19.60725,
   -33.13367 -114.74880 19.59507,
   -9.99809 -107.18331 19.63525,
   -33.47690 -113.81957 19.60219,
   -10.41644 -106.58315 19.52002,
   -33.44655 -112.91010 19.65873,
   -10.99874 -105.69107 19.63356,
   -33.06939 -112.22681 19.61445,
   -31.97511 -111.31514 19.55929,
   -30.59616 -110.54250 19.54896,
   -32.59859 -111.76241 19.56313,
   -31.17617 -110.86821 19.69453,
   -29.94983 -110.06655 19.53849,
   -11.64594 -104.74889 19.68348,
   -29.21076 -109.40176 19.57275,
   -12.02041 -104.20418 19.74197,
   -28.60345 -108.70398 19.60678,
   -28.03568 -107.91949 19.63720,
   -12.67797 -103.33715 19.71701,
   -27.47554 -107.09268 19.48471,
   -13.26613 -102.59679 19.69988,
   -26.92040 -106.20987 19.64321,
   -26.40851 -105.43001 19.65511,
   -13.86847 -101.89824 19.67462,
   -25.82297 -104.59721 19.66449,
   -14.52843 -101.20270 19.71572,
   -25.27381 -103.86313 19.67287,
   -24.62996 -103.07835 19.68303,
   -15.25097 -100.57532 19.73752,
   -23.92397 -102.32195 19.57798,
   -15.98696 -100.10967 19.62955,
   -23.20560 -101.63538 19.59509,
   -16.96496 -99.70655 19.59555,
   -22.51123 -101.05644 19.72682,
   -21.19050 -100.24605 19.72455,
   -19.60928 -99.64574 19.73537,
   -18.02164 -99.46474 19.78260,
   -21.83907 -100.61027 19.72074,
   -20.37531 -99.88701 19.68826,
   -18.79574 -99.49543 19.76604,
   -13.19344 -117.87583 20.26419,
   -11.61838 -117.55569 20.43680,
   -10.07861 -117.08797 20.45424,
   -8.71465 -116.35147 20.32243,
   -17.21323 -118.42740 20.24959,
   -15.61600 -118.25651 20.23798,
   -13.97820 -118.01896 20.27301,
   -12.38808 -117.70777 20.24941,
   -10.84441 -117.31073 20.17174,
   -9.32394 -116.70947 20.17367,
   -8.12967 -115.80127 20.32091,
   -19.65263 -118.55923 20.25727,
   -18.01134 -118.49352 20.27378,
   -16.47739 -118.34290 20.14309,
   -14.78532 -118.14385 20.25830,
   -7.68660 -115.22397 20.48952,
   -20.42571 -118.56045 20.28057,
   -19.02072 -118.54441 20.25398,
   -23.07732 -118.43031 20.24216,
   -21.36039 -118.52533 20.22439,
   -7.36202 -114.18012 20.31975,
   -23.86106 -118.38336 20.34015,
   -22.36745 -118.47739 20.24261,
   -7.31128 -113.47951 20.32926,
   -24.79225 -118.28195 20.24886,
   -25.73804 -118.14310 20.14613,
   -7.42099 -112.35942 20.33820,
   -26.75460 -117.97590 20.25970,
   -27.65256 -117.76926 20.24980,
   -7.71691 -111.24588 20.35817,
   -28.61433 -117.50468 20.23976,
   -29.57341 -117.20111 20.23609,
   -8.12415 -110.23686 20.37548,
   -30.48497 -116.86979 20.23906,
   -31.46003 -116.37641 20.10463,
   -8.58595 -109.26439 20.56831,
   -32.29252 -115.89572 20.25155,
   -8.97107 -108.67354 20.40641,
   -32.96158 -115.34938 20.41456,
   -9.57733 -107.67135 20.41148,
   -33.49293 -114.42092 20.28887,
   -10.20845 -106.66726 20.44500,
   -33.69170 -113.44193 20.30959,
   -10.60199 -106.11875 20.25905,
   -33.49861 -112.54811 20.48021,
   -32.65556 -111.65501 20.36048,
   -31.51940 -110.97961 20.32721,
   -11.18966 -105.20189 20.44299,
   -33.16963 -112.11003 20.38117,
   -32.02380 -111.23487 20.32481,
   -30.58760 -110.44895 20.36203,
   -29.88684 -109.96906 20.33504,
   -11.77339 -104.32814 20.58686,
   -29.12770 -109.22733 20.36441,
   -12.21701 -103.73318 20.48197,
   -28.50126 -108.45335 20.38572,
   -27.87010 -107.54235 20.46531,
   -12.85855 -102.88100 20.52768,
   -27.36601 -106.76506 20.39412,
   -13.42181 -102.23730 20.29374,
   -26.83352 -105.93563 20.42136,
   -26.31187 -105.15374 20.44430,
   -14.10439 -101.42603 20.52202,
   -25.69507 -104.29696 20.44941,
   -14.74243 -100.83135 20.40507,
   -25.12468 -103.55356 20.45330,
   -24.48777 -102.79709 20.45419,
   -15.51855 -100.20769 20.53192,
   -23.80953 -102.07802 20.46050,
   -16.30927 -99.77913 20.48435,
   -23.15347 -101.46599 20.50697,
   -21.85705 -100.53653 20.52286,
   -20.40538 -99.81508 20.50567,
   -18.87028 -99.40459 20.53747,
   -17.22574 -99.46761 20.53711,
   -22.52936 -100.98318 20.50987,
   -21.05890 -100.08797 20.61374,
   -19.63914 -99.56502 20.51108,
   -18.12971 -99.35214 20.57910,
   -13.95848 -118.10386 21.04642,
   -12.38006 -117.81263 21.09327,
   -10.81741 -117.41123 21.03662,
   -9.33102 -116.85000 21.06339,
   -8.03218 -115.94724 21.11548,
   -17.99588 -118.58406 21.03234,
   -16.30156 -118.42906 21.03034,
   -14.77282 -118.22969 21.02446,
   -13.30930 -117.98186 20.95711,
   -11.60157 -117.62305 21.04603,
   -10.06331 -117.16311 21.05320,
   -8.65182 -116.45021 20.94101,
   -7.73026 -115.57389 21.12550,
   -18.78333 -118.63207 21.05712,
   -17.17741 -118.51907 21.03722,
   -15.56766 -118.34044 21.03488,
   -21.18039 -118.63497 21.02818,
   -19.67584 -118.63909 20.90627,
   -7.34047 -114.74932 21.09317,
   -22.15710 -118.58796 21.01521,
   -20.47455 -118.65276 21.03183,
   -7.15261 -113.93302 21.21166,
   -24.56553 -118.40917 21.02648,
   -23.12442 -118.52658 21.00828,
   -25.51158 -118.30374 21.06082,
   -23.89695 -118.46899 21.02486,
   -7.19545 -112.88877 21.14386,
   -26.48236 -118.14893 21.05419,
   -27.41929 -117.95277 21.04944,
   -7.41936 -111.83797 21.11532,
   -28.37788 -117.70410 21.03341,
   -29.32316 -117.42196 21.04012,
   -7.82969 -110.66155 21.10700,
   -30.25921 -117.09621 21.03409,
   -31.15800 -116.72642 21.04159,
   -8.30084 -109.65356 21.14747,
   -32.01035 -116.29087 21.07954,
   -32.70819 -115.85155 21.23120,
   -8.76807 -108.75296 21.36318,
   -9.16387 -108.16759 21.18482,
   -33.38239 -115.00702 21.05578,
   -9.77185 -107.17668 21.20946,
   -33.78557 -114.07728 20.97245,
   -33.90882 -113.52883 21.16375,
   -10.40761 -106.17757 21.22045,
   -33.74300 -112.71200 21.18915,
   -10.78868 -105.59642 21.23117,
   -33.28319 -112.06695 21.14348,
   -32.15678 -111.26748 21.02265,
   -30.64420 -110.45397 21.11200,
   -32.70413 -111.56620 21.11716,
   -31.34398 -110.87334 21.10331,
   -30.02042 -109.99639 21.11728,
   -11.37764 -104.73099 21.21686,
   -29.34574 -109.38317 21.18466,
   -28.71909 -108.66758 21.12695,
   -11.96997 -103.85630 21.35120,
   -28.13903 -107.86828 21.10113,
   -12.42454 -103.24632 21.27465,
   -27.53174 -106.93859 21.19631,
   -27.16281 -106.32704 21.20377,
   -13.12032 -102.36303 21.26846,
   -13.63089 -101.73267 21.32101,
   -26.74366 -105.66482 21.21343,
   -26.19621 -104.86406 21.22332,
   -14.34827 -100.99286 21.28814,
   -25.62373 -104.07615 21.23199,
   -15.05897 -100.36037 21.34325,
   -25.02022 -103.30452 21.24241,
   -24.38330 -102.56308 21.25627,
   -23.19636 -101.41318 21.29301,
   -15.80836 -99.86453 21.31040,
   -23.71569 -101.87687 21.27571,
   -22.58285 -100.93711 21.29702,
   -21.17836 -100.08311 21.28153,
   -19.66628 -99.48312 21.29404,
   -16.50001 -99.53666 21.30898,
   -21.79885 -100.40757 21.42724,
   -20.43035 -99.74771 21.27426,
   -18.92162 -99.31523 21.28724,
   -17.54500 -99.27463 21.34271,
   -18.16401 -99.23562 21.35721,
   -14.74205 -118.31209 21.84129,
   -13.16290 -118.04989 21.84093,
   -11.58047 -117.70628 21.83684,
   -10.03229 -117.26072 21.85170,
   -8.62232 -116.61114 21.90052,
   -17.06618 -118.61253 21.97859,
   -15.53260 -118.42095 21.82978,
   -13.98351 -118.17752 21.69302,
   -12.36424 -117.88553 21.84619,
   -10.80255 -117.50343 21.84874,
   -9.29801 -116.96850 21.86766,
   -7.89733 -116.03355 21.87583,
   -19.58992 -118.74270 21.81983,
   -17.96266 -118.67189 21.84265,
   -16.35489 -118.52163 21.83486,
   -7.34999 -115.28417 21.91866,
   -20.47333 -118.74335 21.84150,
   -18.78920 -118.71882 21.83562,
   -7.04979 -114.43555 21.96200,
   -22.92917 -118.65220 21.95812,
   -21.42593 -118.70450 21.73690,
   -23.85707 -118.57033 21.81702,
   -22.16835 -118.67988 21.82614,
   -7.00267 -113.45990 21.87580,
   -26.27875 -118.29032 21.83808,
   -24.77988 -118.49408 21.85132,
   -27.17445 -118.13816 21.96682,
   -25.58333 -118.39387 21.83196,
   -7.14212 -112.27796 21.96031,
   -28.13115 -117.88979 21.83086,
   -29.10385 -117.60992 21.82624,
   -7.48244 -111.18365 21.95142,
   -30.04088 -117.29807 21.82832,
   -30.96640 -116.93499 21.83625,
   -7.94695 -110.12990 21.93878,
   -31.85623 -116.50623 21.85714,
   -8.47641 -109.12272 21.95278,
   -32.47399 -116.15816 21.87006,
   -33.19485 -115.50455 21.86279,
   -8.92013 -108.37152 21.98200,
   -9.37382 -107.63420 22.00773,
   -33.80472 -114.61443 21.92658,
   -34.02974 -114.00117 21.92497,
   -9.97040 -106.67373 22.02961,
   -34.02202 -113.15398 21.93339,
   -10.52791 -105.78014 22.12847,
   -33.76555 -112.48101 22.01022,
   -32.80044 -111.58381 21.78894,
   -31.32943 -110.81925 21.91901,
   -10.93802 -105.17363 22.04742,
   -33.31639 -111.94093 21.94046,
   -32.03226 -111.19579 21.91319,
   -30.62790 -110.38816 21.94786,
   -29.95048 -109.90128 21.92567,
   -11.57766 -104.23212 22.07433,
   -29.18855 -109.11867 22.13704,
   -28.55267 -108.34104 21.95068,
   -12.19996 -103.31716 22.26170,
   -28.00268 -107.53378 21.97126,
   -12.71721 -102.67943 22.03041,
   -27.48898 -106.72504 22.00141,
   -26.94786 -105.88237 22.02632,
   -13.34528 -101.86127 22.20195,
   -26.43130 -105.10678 22.04826,
   -13.93729 -101.23188 22.02997,
   -25.84854 -104.29364 22.03649,
   -25.25133 -103.51074 22.06274,
   -14.65116 -100.49607 22.25479,
   -24.62036 -102.75351 22.07359,
   -15.30497 -100.00390 22.14349,
   -23.95061 -102.03604 22.07252,
   -16.20590 -99.53638 22.00131,
   -23.22793 -101.36092 22.09824,
   -21.91274 -100.41514 22.08939,
   -20.46131 -99.67651 22.09099,
   -17.25756 -99.21721 21.94623,
   -22.55428 -100.81287 22.24144,
   -21.20746 -100.02232 22.08036,
   -19.73597 -99.41389 22.05712,
   -18.12974 -99.13946 22.01467,
   -18.93377 -99.20747 22.12284,
   -15.52920 -118.50199 22.63955,
   -13.89500 -118.25664 22.62586,
   -12.34584 -117.95855 22.63864,
   -10.78532 -117.58947 22.65155,
   -9.23697 -117.06984 22.69447,
   -7.93707 -116.32971 22.82897,
   -17.95882 -118.75298 22.63547,
   -16.30711 -118.60102 22.67138,
   -14.69814 -118.38654 22.64730,
   -13.13205 -118.11856 22.64989,
   -11.56227 -117.78381 22.65009,
   -10.01007 -117.35705 22.65381,
   -8.57227 -116.74081 22.69586,
   -7.38342 -115.71997 22.72343,
   -20.44218 -118.82438 22.63339,
   -18.78298 -118.80025 22.64132,
   -17.31165 -118.70132 22.63518,
   -6.97148 -115.04122 22.90808,
   -21.23743 -118.80558 22.61311,
   -19.66705 -118.82488 22.63793,
   -23.85696 -118.66108 22.62771,
   -22.17982 -118.76762 22.64474,
   -6.80659 -113.99199 22.70366,
   -24.63787 -118.60959 22.75827,
   -23.15744 -118.71092 22.62699,
   -25.55061 -118.49565 22.62801,
   -6.88250 -112.78667 22.68116,
   -26.54305 -118.34448 22.59819,
   -6.91388 -112.23396 23.08455,
   -27.46711 -118.15625 22.56808,
   -7.18191 -111.64977 22.63535,
   -28.44007 -117.89694 22.44201,
   -7.27409 -111.15950 23.11593,
   -29.41194 -117.61129 22.43615,
   -7.54860 -110.68998 22.77913,
   -30.32497 -117.31061 22.47635,
   -31.25147 -116.93680 22.48362,
   -8.10772 -109.59094 22.74994,
   -32.20242 -116.46977 22.65089,
   -32.85126 -116.03325 22.62932,
   -8.67085 -108.59476 22.76980,
   -9.07130 -107.99982 22.58967,
   -33.65071 -115.12586 22.62212,
   -34.04615 -114.46445 22.73566,
   -9.57543 -107.12884 22.81445,
   -34.19916 -113.61147 22.74619,
   -10.15497 -106.19313 22.87100,
   -34.06395 -112.82008 22.78107,
   -33.50728 -112.07055 22.75263,
   -32.04019 -111.15803 22.72343,
   -30.67394 -110.38744 22.72379,
   -10.74055 -105.25315 23.00920,
   -33.83444 -112.38823 22.76979,
   -32.72745 -111.53965 22.72285,
   -31.34783 -110.78681 22.73439,
   -30.04811 -109.91637 22.74144,
   -11.15838 -104.65471 22.86276,
   -29.46983 -109.39024 22.64013,
   -28.76402 -108.55385 22.77424,
   -11.77419 -103.75406 22.90347,
   -28.17522 -107.72463 22.79066,
   -12.35322 -102.95814 22.87156,
   -27.80111 -107.11123 22.79879,
   -12.93317 -102.19699 22.88823,
   -27.41863 -106.48202 22.80703,
   -26.75618 -105.47053 22.97470,
   -13.53082 -101.47713 22.87992,
   -26.30789 -104.80311 23.01389,
   -14.17721 -100.78799 22.87856,
   -25.71309 -104.01163 22.83945,
   -25.11063 -103.24311 22.84946,
   -14.85992 -100.16511 22.92135,
   -24.47768 -102.50560 22.86223,
   -15.55001 -99.66922 22.99098,
   -23.76112 -101.77157 22.88091,
   -22.76886 -100.92513 22.89910,
   -21.22700 -99.95564 22.89423,
   -16.47834 -99.25750 22.89524,
   -23.25159 -101.31205 22.89626,
   -21.94389 -100.36330 22.89356,
   -20.52682 -99.61858 22.87534,
   -19.03893 -99.13715 22.80888,
   -17.38350 -99.02950 22.95311,
   -19.73140 -99.31403 22.90632,
   -18.23109 -99.00366 22.94363,
   -10.76303 -117.66638 23.45377,
   -9.23022 -117.18548 23.46449,
   -14.60455 -118.46284 23.58765,
   -13.11814 -118.18737 23.44792,
   -11.52432 -117.85371 23.47073,
   -9.97906 -117.43621 23.39106,
   -8.51435 -116.85555 23.47556,
   -7.39245 -116.02253 23.52731,
   -18.75506 -118.87468 23.43934,
   -17.15476 -118.76182 23.43418,
   -15.49420 -118.57481 23.45041,
   -13.90707 -118.33255 23.45038,
   -12.33018 -118.02828 23.45201,
   -7.85631 -116.44013 23.51313,
   -19.56488 -118.90050 23.45027,
   -18.00115 -118.83508 23.46239,
   -16.31628 -118.67459 23.44112,
   -6.95472 -115.40810 23.52895,
   -22.12952 -118.84666 23.43115,
   -20.50959 -118.89855 23.41425,
   -6.62531 -114.49966 23.55335,
   -22.88555 -118.81110 23.46245,
   -21.48791 -118.87463 23.43193,
   -6.53321 -113.74555 23.69573,
   -25.54390 -118.58860 23.43434,
   -23.88093 -118.74818 23.44808,
   -6.70043 -113.33677 23.14023,
   -26.33171 -118.49351 23.58825,
   -24.85735 -118.66548 23.43098,
   -6.69283 -112.76543 23.50534,
   -27.17996 -118.32167 23.42503,
   -28.13431 -118.09979 23.41205,
   -6.99209 -111.65449 23.55185,
   -29.09981 -117.83175 23.40375,
   -30.03161 -117.53467 23.40294,
   -7.34880 -110.73487 23.70044,
   -30.93323 -117.19899 23.40261,
   -7.69087 -110.16017 23.55904,
   -31.90810 -116.74374 23.42306,
   -32.56483 -116.42998 23.61312,
   -8.28954 -109.05342 23.61619,
   -33.33062 -115.73379 23.37352,
   -8.87672 -108.07686 23.58101,
   -33.92129 -115.10113 23.66974,
   -9.27592 -107.47856 23.43690,
   -34.25759 -114.14444 23.52232,
   -9.79822 -106.59276 23.62911,
   -34.27431 -113.19229 23.63390,
   -10.32417 -105.75936 23.63309,
   -33.94152 -112.43074 23.59460,
   -32.74649 -111.49880 23.52846,
   -31.36088 -110.76316 23.52860,
   -10.89670 -104.87370 23.64558,
   -33.29840 -111.82413 23.66358,
   -32.06446 -111.13337 23.52074,
   -30.69364 -110.35549 23.52858,
   -29.98435 -109.80799 23.66513,
   -11.42734 -104.07886 23.66920,
   -29.25545 -109.07209 23.54385,
   -28.62067 -108.25744 23.57878,
   -12.06810 -103.16976 23.66729,
   -28.11253 -107.49432 23.60129,
   -12.51487 -102.58508 23.51206,
   -27.58900 -106.67171 23.62148,
   -27.06722 -105.86966 23.55923,
   -13.13485 -101.75490 23.69380,
   -26.52254 -105.05521 23.63396,
   -13.70470 -101.12672 23.50216,
   -25.88907 -104.19343 23.53778,
   -25.32067 -103.45942 23.49229,
   -14.43438 -100.35865 23.70211,
   -24.72294 -102.72212 23.68879,
   -15.11270 -99.82644 23.59741,
   -24.05589 -102.00191 23.69799,
   -23.28140 -101.27524 23.70778,
   -21.95650 -100.30179 23.69978,
   -15.94813 -99.31619 23.72629,
   -22.60954 -100.74480 23.67273,
   -21.27610 -99.90342 23.68062,
   -19.86399 -99.27089 23.58354,
   -18.25403 -98.87968 23.76415,
   -16.68078 -99.03394 23.73456,
   -20.51875 -99.52657 23.70450,
   -19.01092 -98.99572 23.72547,
   -17.60557 -98.87470 23.76471,
   -11.52903 -117.92559 24.25572,
   -9.96579 -117.53400 24.25733,
   -8.47771 -116.99025 24.28620,
   -15.49291 -118.64623 24.24613,
   -13.90099 -118.40043 24.24737,
   -12.30813 -118.09341 24.24535,
   -10.74445 -117.74296 24.25955,
   -9.19516 -117.28688 24.27108,
   -7.80338 -116.60054 24.31019,
   -17.83287 -118.90429 24.36071,
   -16.31160 -118.74686 24.23287,
   -14.86672 -118.55815 24.24830,
   -13.10007 -118.25266 24.25570,
   -7.09536 -115.90904 24.15996,
   -20.20788 -118.97590 24.23875,
   -18.72824 -118.94675 24.25627,
   -17.11039 -118.83107 24.24188,
   -6.54420 -115.03989 24.35034,
   -21.21983 -118.95651 24.21910,
   -19.56149 -118.97163 24.24227,
   -6.34418 -114.26240 24.44417,
   -23.62329 -118.84177 24.23337,
   -22.16328 -118.92507 24.25939,
   -24.59759 -118.77292 24.26593,
   -22.96182 -118.88051 24.23360,
   -6.37816 -113.29211 24.42241,
   -25.52712 -118.67547 24.20235,
   -26.67165 -118.51264 24.24558,
   -6.63480 -112.17236 24.38427,
   -27.42332 -118.37173 24.24299,
   -28.42061 -118.13208 24.23567,
   -7.04930 -111.10090 24.36475,
   -29.41610 -117.84994 24.23131,
   -30.30330 -117.56758 24.23059,
   -7.48108 -110.19848 24.50645,
   -31.25079 -117.20372 24.23759,
   -7.87988 -109.57976 24.38290,
   -32.26559 -116.69205 24.26403,
   -33.05291 -116.15828 24.25630,
   -8.46533 -108.58581 24.39837,
   -33.74793 -115.46041 24.24962,
   -9.08932 -107.56056 24.39485,
   -34.24004 -114.60762 24.32932,
   -9.47310 -106.98741 24.23952,
   -34.40969 -113.67930 24.36622,
   -10.04879 -106.03376 24.37644,
   -34.22162 -112.72563 24.51027,
   -33.40001 -111.87065 24.33989,
   -32.07268 -111.10218 24.33191,
   -10.64056 -105.09408 24.43654,
   -33.88866 -112.27715 24.55912,
   -32.77334 -111.47377 24.32666,
   -31.35760 -110.71424 24.36671,
   -30.18608 -109.93247 24.34106,
   -11.05106 -104.50124 24.26952,
   -30.70420 -110.32301 24.33442,
   -29.49523 -109.27873 24.36339,
   -28.99284 -108.67091 24.37891,
   -11.68340 -103.54151 24.42417,
   -28.58108 -108.07452 24.38979,
   -12.29419 -102.67412 24.48006,
   -28.02528 -107.23231 24.40337,
   -12.69848 -102.11826 24.47380,
   -27.47894 -106.36577 24.57181,
   -26.87067 -105.47385 24.41002,
   -13.37586 -101.28645 24.47664,
   -26.37148 -104.75007 24.42573,
   -13.95436 -100.66671 24.34966,
   -25.76244 -103.93318 24.40425,
   -25.17881 -103.18283 24.53220,
   -14.74199 -99.91599 24.53489,
   -24.57992 -102.47626 24.60355,
   -15.36800 -99.45677 24.56456,
   -23.87041 -101.75067 24.48614,
   -22.64592 -100.70484 24.50640,
   -16.40846 -99.00788 24.39625,
   -23.18491 -101.12678 24.50332,
   -21.99146 -100.25210 24.51021,
   -20.63063 -99.49659 24.38574,
   -19.03744 -98.89106 24.53417,
   -17.40524 -98.78724 24.36643,
   -21.27673 -99.82335 24.50615,
   -19.81888 -99.12796 24.49450,
   -18.28247 -98.76050 24.56663,
   -12.29854 -118.15992 25.05903,
   -10.72877 -117.81370 25.06032,
   -9.17556 -117.38376 25.06511,
   -7.75070 -116.75654 25.11040,
   -16.27894 -118.81705 25.04820,
   -14.69488 -118.60102 25.04389,
   -13.09261 -118.31904 25.05074,
   -11.50713 -117.99306 25.06526,
   -9.93753 -117.61367 25.06827,
   -8.40748 -117.08570 25.05883,
   -7.12296 -116.26601 25.11820,
   -18.72201 -119.01537 25.04479,
   -17.03530 -118.89399 25.02058,
   -15.57271 -118.71970 24.93902,
   -13.87578 -118.46410 25.05631,
   -6.56380 -115.57490 25.10458,
   -19.54158 -119.03998 25.04373,
   -18.09016 -118.98153 25.04424,
   -6.20422 -114.76421 25.20073,
   -21.96850 -119.01552 25.14155,
   -20.48676 -119.03278 24.93841,
   -22.93043 -118.95999 25.03354,
   -21.24158 -119.02834 25.03852,
   -6.14911 -113.85585 25.10231,
   -25.32158 -118.78164 25.03864,
   -23.87199 -118.89478 24.92531,
   -26.29486 -118.65604 25.02519,
   -24.65002 -118.84488 25.03671,
   -6.30520 -112.62124 25.18600,
   -27.23291 -118.49738 25.05813,
   -28.20850 -118.27474 25.05493,
   -6.70415 -111.52654 25.10036,
   -29.16933 -118.01086 25.04670,
   -30.10373 -117.71569 25.04290,
   -7.12783 -110.61609 25.24717,
   -31.05212 -117.36431 25.04219,
   -31.92670 -116.97966 25.05262,
   -7.65403 -109.65294 25.36735,
   -32.70464 -116.55013 25.06929,
   -8.06587 -109.06587 25.20055,
   -33.52493 -115.83189 24.89411,
   -8.65501 -108.09816 25.22494,
   -34.11161 -115.17280 25.15743,
   -9.30129 -107.05156 25.20286,
   -34.46961 -114.19164 25.14003,
   -9.69008 -106.44718 25.12272,
   -34.43934 -113.16702 25.17092,
   -10.24569 -105.54062 25.21781,
   -34.05521 -112.36420 25.17289,
   -32.78656 -111.43784 25.13516,
   -31.39462 -110.70971 25.13701,
   -33.43558 -111.83947 25.13151,
   -32.09516 -111.07926 25.13217,
   -30.73439 -110.29134 25.13936,
   -10.86881 -104.57268 25.22435,
   -30.04379 -109.75334 25.14025,
   -11.25916 -104.00504 25.10073,
   -29.35573 -109.03532 25.17445,
   -28.76291 -108.26588 25.19977,
   -11.86267 -103.09430 25.26257,
   -28.21653 -107.45265 25.22360,
   -27.69931 -106.65879 25.10173,
   -12.44938 -102.24431 25.42790,
   -27.09656 -105.73025 25.23149,
   -12.99605 -101.57479 25.22987,
   -26.61654 -105.02027 25.24267,
   -25.98571 -104.16106 25.25104,
   -13.68848 -100.76104 25.25242,
   -25.37978 -103.38630 25.26059,
   -14.14540 -100.24424 25.33289,
   -24.75072 -102.64006 25.27176,
   -24.10623 -101.95942 25.09630,
   -14.95035 -99.55407 25.44117,
   -23.34351 -101.21835 25.31966,
   -15.70196 -99.12267 25.29685,
   -22.66487 -100.65867 25.31034,
   -21.38232 -99.80788 25.21391,
   -19.83184 -99.03706 25.32128,
   -16.63892 -98.76351 25.33772,
   -22.00038 -100.18840 25.30987,
   -20.59420 -99.36604 25.29148,
   -19.08503 -98.79675 25.32702,
   -17.53791 -98.61661 25.37501,
   -18.31660 -98.64471 25.36695,
   -13.06880 -118.38220 25.86216,
   -11.49791 -118.05833 25.86283,
   -9.92932 -117.69261 25.86294,
   -8.37634 -117.21024 25.97480,
   -7.02934 -116.43761 25.92276,
   -17.07439 -118.97130 25.84861,
   -15.38405 -118.77403 25.84516,
   -13.83271 -118.52339 25.84003,
   -12.27817 -118.22470 25.86872,
   -10.71037 -117.88637 25.87634,
   -9.22376 -117.47923 25.74251,
   -7.68504 -116.86072 25.74329,
   -6.52735 -115.98279 26.10295,
   -19.53052 -119.10889 25.84753,
   -17.91169 -119.03837 25.83520,
   -16.25020 -118.88829 25.87077,
   -14.65707 -118.66498 25.85561,
   -6.13023 -115.24196 25.94673,
   -20.31511 -119.11157 25.80294,
   -18.74541 -119.08922 25.88295,
   -22.91925 -119.03568 25.84033,
   -21.25237 -119.10076 25.85136,
   -5.91567 -114.35076 25.93012,
   -23.71292 -118.99062 25.82566,
   -22.25810 -119.06666 25.84066,
   -5.79693 -113.67358 26.31478,
   -24.63420 -118.92895 25.84294,
   -5.97974 -113.22688 25.92111,
   -26.96549 -118.63485 25.85178,
   -25.57253 -118.82778 25.72269,
   -6.02029 -112.59327 26.29958,
   -27.88874 -118.44117 25.84799,
   -26.33004 -118.73957 25.84694,
   -6.33732 -111.95369 25.90201,
   -28.92496 -118.16956 25.84194,
   -29.89035 -117.87171 25.84068,
   -6.79203 -110.98611 25.95473,
   -30.78619 -117.55561 25.84399,
   -31.71415 -117.16786 25.85508,
   -7.34452 -110.00771 25.98005,
   -32.39550 -116.84985 25.86874,
   -7.80981 -109.27841 25.98323,
   -33.17243 -116.35237 25.89793,
   -8.27608 -108.54345 26.01529,
   -33.83890 -115.74914 25.88325,
   -8.84594 -107.61478 26.05618,
   -34.41696 -114.82093 25.89840,
   -34.64315 -114.30989 26.28140,
   -9.53730 -106.50032 26.01809,
   -34.61072 -113.76685 25.86050,
   -9.83909 -106.00477 26.05374,
   -34.37427 -112.75010 25.97732,
   -33.45361 -111.80432 25.94400,
   -32.10325 -111.05206 25.94002,
   -10.44457 -105.04088 26.07695,
   -33.96724 -112.23456 25.95530,
   -32.80605 -111.41336 25.93794,
   -31.40585 -110.67717 25.93894,
   -30.57457 -110.14313 25.94605,
   -11.09070 -104.05697 26.03922,
   -29.97252 -109.62276 25.96016,
   -11.44551 -103.50002 26.11219,
   -29.22628 -108.78048 25.98344,
   -28.66213 -108.00404 25.99901,
   -12.04463 -102.64861 26.08061,
   -28.04385 -107.07380 26.06416,
   -27.54753 -106.30480 26.01003,
   -12.62089 -101.85745 26.09414,
   -26.99471 -105.47438 26.03475,
   -13.21325 -101.10934 26.08130,
   -26.44345 -104.69279 26.04890,
   -25.84497 -103.90204 26.04114,
   -13.88309 -100.31774 26.26479,
   -25.22360 -103.12669 26.07072,
   -14.55712 -99.72226 26.08518,
   -24.56268 -102.37137 26.04730,
   -15.24376 -99.20328 26.14969,
   -23.93189 -101.70104 26.15937,
   -22.68496 -100.61280 26.11469,
   -23.24410 -101.06638 26.11047,
   -22.01004 -100.12303 26.12675,
   -20.60612 -99.28835 26.12164,
   -15.90772 -98.85322 26.14354,
   -21.25754 -99.64867 26.05234,
   -19.88366 -98.96481 26.10557,
   -18.31663 -98.52954 26.15632,
   -16.89221 -98.55605 26.16662,
   -19.10472 -98.69487 26.14326,
   -17.56011 -98.48159 26.17915,
   -13.84407 -118.59658 26.66235,
   -12.26771 -118.28869 26.66579,
   -10.69366 -117.96591 26.82794,
   -9.13523 -117.56903 26.66984,
   -7.66489 -117.00772 26.71192,
   -16.19129 -118.96707 26.81513,
   -14.60030 -118.73031 26.70119,
   -13.05000 -118.44834 26.67478,
   -11.48311 -118.12437 26.67481,
   -9.99467 -117.78645 26.52989,
   -8.37684 -117.31209 26.68293,
   -6.87520 -116.51041 26.63180,
   -18.63155 -119.16248 26.77239,
   -17.08572 -119.04120 26.61385,
   -15.43944 -118.85371 26.65661,
   -6.21027 -115.81854 26.67614,
   -21.20518 -119.17103 26.64485,
   -19.54441 -119.17877 26.65808,
   -17.87149 -119.10727 26.65067,
   -5.73385 -114.84805 26.78636,
   -21.94880 -119.15525 26.68866,
   -20.56090 -119.18156 26.64623,
   -5.61137 -114.09323 26.89440,
   -24.60760 -119.01208 26.64233,
   -22.90207 -119.11270 26.62117,
   -25.40734 -118.93695 26.63035,
   -23.93541 -119.06008 26.64254,
   -5.76235 -113.13423 26.74993,
   -26.34565 -118.82488 26.65572,
   -27.27727 -118.64997 26.50499,
   -6.09931 -112.03234 26.72554,
   -28.22638 -118.43394 26.48026,
   -6.44761 -111.44269 26.54022,
   -29.22893 -118.16198 26.49628,
   -30.21068 -117.86389 26.60467,
   -6.97138 -110.44527 26.68926,
   -31.09752 -117.55402 26.68167,
   -32.08514 -117.11432 26.69434,
   -7.54164 -109.49962 26.78129,
   -32.84425 -116.69845 26.67293,
   -7.96790 -108.91625 26.58548,
   -33.60423 -116.11955 26.66094,
   -8.48992 -108.02969 26.82496,
   -34.22784 -115.40333 26.66112,
   -34.63363 -114.59443 26.71868,
   -9.04247 -107.12336 26.87896,
   -34.75420 -113.90044 26.73774,
   -9.63108 -106.13548 27.00742,
   -34.66022 -113.22200 26.81340,
   -9.98211 -105.59517 26.87118,
   -34.16227 -112.31296 26.76982,
   -32.81997 -111.38538 26.74253,
   -33.48437 -111.77559 26.74074,
   -32.07769 -110.99036 26.80039,
   -30.77805 -110.22571 26.75010,
   -10.62445 -104.58066 26.88513,
   -31.42925 -110.65653 26.74478,
   -30.11330 -109.69168 26.77228,
   -29.46182 -109.00018 26.80236,
   -11.20161 -103.66543 27.02021,
   -28.89276 -108.26401 26.75543,
   -11.61988 -103.06319 26.89594,
   -28.33827 -107.45529 26.67817,
   -27.71404 -106.48909 26.82783,
   -12.23425 -102.18127 26.94393,
   -27.32282 -105.86832 26.83663,
   -12.78170 -101.48835 26.72432,
   -26.83159 -105.14611 26.84891,
   -25.89381 -103.89482 26.86260,
   -13.43002 -100.65919 26.89859,
   -26.36585 -104.50075 26.85568,
   -25.45369 -103.35111 26.86961,
   -24.81279 -102.60253 26.88077,
   -14.15193 -99.84869 27.15695,
   -24.13968 -101.87701 26.89438,
   -14.76838 -99.35282 26.96899,
   -23.37813 -101.15904 26.71815,
   -15.50936 -98.88572 26.97477,
   -22.71719 -100.57704 26.92320,
   -21.35231 -99.62036 26.92207,
   -16.66441 -98.49420 26.79382,
   -21.87547 -99.95730 26.91979,
   -20.65989 -99.22760 26.94601,
   -19.17979 -98.62835 26.82863,
   -17.50345 -98.37463 26.84406,
   -19.89407 -98.87382 26.93396,
   -18.36368 -98.40104 27.07309,
   -13.03671 -118.51387 27.46868,
   -11.34933 -118.17454 27.59591,
   -9.89839 -117.84323 27.46321,
   -8.34917 -117.40822 27.46868,
   -6.94816 -116.77252 27.55132,
   -17.03871 -119.11221 27.45506,
   -15.42525 -118.92423 27.45921,
   -13.82249 -118.66320 27.46314,
   -12.24529 -118.35582 27.49024,
   -10.68180 -118.01792 27.47070,
   -9.11366 -117.64401 27.47181,
   -7.62416 -117.12809 27.50757,
   -6.21031 -116.19121 27.59086,
   -19.49986 -119.24577 27.45287,
   -17.83120 -119.17396 27.44286,
   -16.29830 -119.03719 27.45830,
   -14.62342 -118.80170 27.46196,
   -5.66871 -115.37803 27.58003,
   -20.32583 -119.25568 27.47739,
   -18.79516 -119.22626 27.45331,
   -5.38262 -114.55264 27.73974,
   -22.73465 -119.19649 27.44703,
   -21.22539 -119.24310 27.44920,
   -23.68369 -119.14934 27.42552,
   -22.03096 -119.22131 27.44728,
   -5.45171 -113.59431 27.56321,
   -26.28926 -118.92060 27.45112,
   -24.68365 -119.08384 27.40138,
   -27.09175 -118.78738 27.43454,
   -25.63270 -119.00297 27.44762,
   -5.71145 -112.52779 27.59651,
   -27.92918 -118.61436 27.42765,
   -28.88991 -118.36743 27.42096,
   -6.16850 -111.49149 27.56438,
   -29.83510 -118.08240 27.40766,
   -6.58662 -110.89579 27.37565,
   -30.78709 -117.77812 27.58943,
   -31.70984 -117.40890 27.61166,
   -7.15629 -109.92569 27.55947,
   -32.51787 -117.01370 27.55369,
   -7.74350 -109.02123 27.58102,
   -33.31379 -116.47756 27.40310,
   -8.17751 -108.40802 27.41981,
   -34.01470 -115.85934 27.47116,
   -8.70126 -107.51961 27.63658,
   -34.55696 -115.05121 27.39633,
   -34.82510 -114.37969 27.54233,
   -9.27257 -106.58770 27.63986,
   -34.84341 -113.50241 27.63447,
   -9.81671 -105.66754 27.78047,
   -34.55574 -112.77030 27.57281,
   -33.49935 -111.74536 27.54951,
   -32.13067 -111.00416 27.54826,
   -10.21691 -105.04185 27.68159,
   -34.04927 -112.17377 27.55950,
   -32.83726 -111.36278 27.54609,
   -31.44275 -110.62687 27.54942,
   -30.65311 -110.10564 27.55539,
   -10.81613 -104.09702 27.71302,
   -30.00354 -109.52164 27.57202,
   -29.29494 -108.68678 27.77717,
   -11.41822 -103.14474 27.88765,
   -28.70964 -107.89735 27.58432,
   -11.86782 -102.52145 27.70036,
   -28.16955 -107.07465 27.61089,
   -27.64335 -106.25871 27.63446,
   -12.56420 -101.56687 27.68656,
   -27.08720 -105.43105 27.65821,
   -13.00179 -101.00485 27.55777,
   -26.55373 -104.68183 27.67267,
   -25.93756 -103.87959 27.66981,
   -13.65794 -100.19774 27.76145,
   -25.32223 -103.12761 27.67705,
   -14.32794 -99.53654 27.75443,
   -24.64685 -102.36109 27.67542,
   -23.96722 -101.64240 27.70510,
   -14.95929 -99.01934 27.85768,
   -23.34653 -101.05005 27.68641,
   -22.15659 -100.10586 27.59441,
   -15.87975 -98.56924 27.71194,
   -22.72125 -100.52550 27.72336,
   -21.35775 -99.54879 27.73887,
   -20.01417 -98.83566 27.63098,
   -18.41348 -98.30587 27.77356,
   -16.79099 -98.29041 27.77997,
   -20.65870 -99.14483 27.73494,
   -19.18540 -98.49636 27.73527,
   -17.65486 -98.23004 27.77001,
   -13.81166 -118.73274 28.26806,
   -12.13990 -118.41026 28.39012,
   -10.66818 -118.08482 28.26322,
   -9.09750 -117.72421 28.27351,
   -7.58442 -117.23941 28.28788,
   -6.24361 -116.49953 28.46982,
   -17.83712 -119.24637 28.25685,
   -16.21672 -119.09915 28.25255,
   -14.64064 -118.87344 28.22787,
   -13.00798 -118.58020 28.27978,
   -11.45161 -118.25270 28.27336,
   -9.88080 -117.91053 28.27338,
   -8.32475 -117.50587 28.28492,
   -6.86887 -116.89180 28.31612,
   -5.65917 -115.86858 28.44479,
   -18.67652 -119.29114 28.24411,
   -17.06847 -119.18750 28.26010,
   -15.40346 -118.99382 28.26346,
   -5.23370 -115.04491 28.53605,
   -21.01721 -119.31932 28.25108,
   -19.50583 -119.31612 28.25635,
   -21.99810 -119.29689 28.24505,
   -20.32666 -119.32340 28.25242,
   -5.16394 -114.17813 28.39031,
   -24.42417 -119.18510 28.24835,
   -22.90532 -119.25353 28.10949,
   -25.38644 -119.10699 28.23639,
   -23.70854 -119.22745 28.24916,
   -5.34648 -112.98297 28.41127,
   -26.43062 -118.97743 28.17515,
   -27.36423 -118.83159 28.25953,
   -5.84279 -111.81592 28.28058,
   -28.19524 -118.65151 28.25556,
   -29.21223 -118.37995 28.24989,
   -6.32791 -110.92745 28.39743,
   -30.14622 -118.09390 28.24879,
   -6.76711 -110.37436 28.21091,
   -31.06722 -117.77219 28.25111,
   -32.08799 -117.33342 28.26450,
   -7.33265 -109.48269 28.38206,
   -32.92020 -116.88580 28.22299,
   -33.70081 -116.33051 28.26877,
   -8.00006 -108.45999 28.39145,
   -8.38824 -107.89677 28.26221,
   -34.39533 -115.54580 28.15552,
   -34.80255 -114.88500 28.32031,
   -8.99040 -106.89233 28.38527,
   -34.97972 -113.94025 28.36599,
   -9.52060 -106.00646 28.45468,
   -34.77637 -112.97665 28.36949,
   -34.26496 -112.24429 28.36744,
   -32.84817 -111.33824 28.35040,
   -9.98024 -105.25092 28.46809,
   -33.52739 -111.71594 28.35003,
   -32.20335 -111.02138 28.38875,
   -30.82767 -110.18828 28.17142,
   -10.43141 -104.52105 28.48832,
   -31.46030 -110.60620 28.35266,
   -30.20595 -109.67369 28.21836,
   -29.58991 -109.00911 28.26523,
   -11.04261 -103.57475 28.48047,
   -28.91443 -108.12128 28.41022,
   -28.34775 -107.27887 28.42430,
   -11.56746 -102.77611 28.50141,
   -12.11898 -101.98463 28.47028,
   -27.96303 -106.65265 28.43235,
   -27.57679 -106.04075 28.44089,
   -12.75149 -101.11938 28.48907,
   -26.92530 -105.10830 28.45781,
   -13.13673 -100.58784 28.53031,
   -26.43733 -104.44116 28.46494,
   -25.79624 -103.63096 28.47409,
   -24.70618 -102.37204 28.49260,
   -13.94237 -99.71678 28.56869,
   -25.15507 -102.87235 28.48449,
   -24.19743 -101.83376 28.50266,
   -14.57938 -99.16475 28.46818,
   -23.47828 -101.12800 28.51788,
   -22.76988 -100.50452 28.51745,
   -15.37094 -98.63487 28.56202,
   -22.04005 -99.93896 28.50281,
   -20.73390 -99.10527 28.43486,
   -19.20865 -98.39518 28.55625,
   -17.67463 -98.09861 28.59388,
   -16.04757 -98.33069 28.56384,
   -21.39700 -99.49722 28.53410,
   -19.97920 -98.69616 28.51720,
   -18.45172 -98.19337 28.58902,
   -16.95467 -98.09354 28.77050,
   -7.54865 -117.35656 29.10300,
   -14.58888 -118.94165 29.06819,
   -12.95806 -118.64934 29.20094,
   -11.43781 -118.31760 29.07327,
   -9.86473 -117.98070 29.07603,
   -8.33194 -117.60679 29.05003,
   -6.82401 -117.03624 29.11090,
   -5.75460 -116.28190 29.14200,
   -16.91692 -119.25965 29.19964,
   -15.41964 -119.07138 29.08767,
   -13.78325 -118.80074 29.07315,
   -12.22022 -118.48333 29.07610,
   -10.65126 -118.14872 29.07802,
   -9.07879 -117.80057 29.07840,
   -6.13360 -116.60072 29.12702,
   -5.23829 -115.57285 29.16668,
   -19.41415 -119.40027 29.21083,
   -17.85205 -119.31587 29.02388,
   -16.18715 -119.16957 29.06550,
   -21.99230 -119.37121 29.05348,
   -20.31016 -119.39438 29.05531,
   -18.64038 -119.36070 29.05918,
   -4.96082 -114.68187 29.13285,
   -22.80453 -119.34598 29.04921,
   -21.23671 -119.37474 28.91528,
   -4.89090 -113.91169 29.34278,
   -25.39558 -119.19134 29.05248,
   -23.71175 -119.30887 29.06237,
   -5.09525 -113.51371 28.82601,
   -26.15160 -119.11980 29.16668,
   -24.64379 -119.24142 28.91743,
   -5.06768 -113.08250 29.31483,
   -27.06835 -118.97285 29.05644,
   -5.39332 -112.43920 29.08346,
   -27.99532 -118.78813 29.06783,
   -28.97225 -118.53874 29.05769,
   -5.93715 -111.34479 29.15441,
   -29.86773 -118.27288 29.05022,
   -30.84231 -117.94011 29.04809,
   -6.47930 -110.50965 29.19593,
   -31.75723 -117.58223 29.05349,
   -6.93715 -109.89350 29.18345,
   -32.63094 -117.16994 29.06524,
   -33.36373 -116.76767 29.21812,
   -7.50971 -109.03895 29.25905,
   -34.21189 -115.99970 29.11313,
   -8.22006 -107.95335 29.21720,
   -34.66569 -115.44252 29.07211,
   -8.54661 -107.42351 29.28043,
   -35.05600 -114.38219 29.11655,
   -9.19296 -106.38469 29.19809,
   -35.06824 -113.53650 29.24980,
   -9.72195 -105.49956 29.25731,
   -34.71252 -112.71364 29.18041,
   -33.53620 -111.69378 29.15614,
   -10.12422 -104.88108 29.07591,
   -34.12627 -112.11084 29.16398,
   -32.84703 -111.30793 29.17145,
   -31.46810 -110.57333 29.15855,
   -32.15417 -110.96121 29.15673,
   -30.73141 -110.07460 29.14490,
   -10.73017 -103.88860 29.22490,
   -30.01983 -109.41156 29.15565,
   -29.37754 -108.65052 29.18505,
   -11.29539 -103.00102 29.29990,
   -28.81092 -107.85559 29.21199,
   -11.71295 -102.40888 29.11152,
   -28.30770 -107.08083 29.23387,
   -27.75163 -106.22730 29.25983,
   -12.32574 -101.48130 29.34385,
   -27.18192 -105.40096 29.16162,
   -26.64562 -104.66295 29.10661,
   -12.93117 -100.63996 29.48936,
   -26.03562 -103.86303 29.28865,
   -13.47776 -100.00757 29.35924,
   -25.39668 -103.09481 29.30301,
   -24.71126 -102.32306 29.29881,
   -14.22293 -99.27258 29.34790,
   -24.04632 -101.62327 29.31194,
   -14.79519 -98.79730 29.40836,
   -23.36413 -100.95825 29.30932,
   -22.10624 -99.91427 29.33448,
   -15.78567 -98.31283 29.24635,
   -22.68894 -100.36554 29.33156,
   -21.43360 -99.43960 29.33963,
   -19.99144 -98.60639 29.34926,
   -16.78586 -98.01151 29.37693,
   -20.69803 -98.97278 29.31742,
   -19.24863 -98.30191 29.35737,
   -17.69183 -97.97336 29.38388,
   -18.48288 -98.08075 29.37830,
   -8.27900 -117.68688 29.88816,
   -6.77705 -117.18209 29.91405,
   -15.36697 -119.13652 29.87013,
   -13.66915 -118.86100 30.00093,
   -12.20667 -118.54848 29.86888,
   -10.63682 -118.21532 29.87894,
   -9.07836 -117.87973 29.86327,
   -7.49059 -117.45318 29.88791,
   -6.06073 -116.76998 29.92391,
   -17.80319 -119.38718 29.86269,
   -16.16193 -119.24071 29.87583,
   -14.55392 -119.01080 29.87757,
   -12.98892 -118.71299 29.87778,
   -11.42081 -118.38067 29.88055,
   -9.84994 -118.04746 29.88081,
   -5.38322 -116.12737 29.78631,
   -20.29314 -119.46432 29.85817,
   -18.60548 -119.42836 29.85328,
   -17.14362 -119.33904 29.86387,
   -4.89355 -115.32076 29.85654,
   -21.08625 -119.46257 29.85651,
   -19.54773 -119.45673 29.86030,
   -4.67738 -114.47830 30.02052,
   -23.66676 -119.38919 29.85505,
   -21.98889 -119.44477 29.82279,
   -24.41739 -119.35381 29.90530,
   -22.91793 -119.42192 29.85634,
   -4.79433 -113.46263 29.97246,
   -27.07907 -119.06165 29.86359,
   -25.41843 -119.27606 29.87216,
   -27.70788 -118.94164 29.86626,
   -26.43139 -119.16063 29.85957,
   -5.15795 -112.41734 29.91998,
   -28.70879 -118.70323 29.85977,
   -5.56621 -111.68696 29.93418,
   -29.68486 -118.42207 29.85644,
   -30.61868 -118.11188 29.85769,
   -6.09403 -110.87375 29.98252,
   -31.57535 -117.74933 29.86366,
   -32.24747 -117.47826 29.87019,
   -6.68416 -109.99368 30.16409,
   -7.16001 -109.39773 30.00694,
   -32.95361 -117.13848 29.87354,
   -33.85702 -116.50535 29.88503,
   -7.74169 -108.52493 30.06986,
   -34.49506 -115.94026 30.02314,
   -8.34422 -107.55378 30.19849,
   -35.01234 -115.03082 29.90776,
   -8.70882 -106.98838 30.07122,
   -35.24140 -113.97890 30.02180,
   -9.34827 -105.93990 30.04244,
   -35.02590 -113.09916 29.97118,
   -34.16329 -112.08419 29.96929,
   -9.93876 -104.96200 30.07346,
   -34.60547 -112.48856 29.96991,
   -33.51417 -111.63576 30.01465,
   -32.16219 -110.93321 29.96451,
   -30.95396 -110.19000 29.96708,
   -10.32206 -104.37217 29.91050,
   -32.86774 -111.30055 29.95907,
   -31.48924 -110.55502 29.96080,
   -30.29842 -109.63257 29.98244,
   -29.61468 -108.88439 30.00253,
   -10.92838 -103.38530 30.05565,
   -29.13501 -108.23321 30.01534,
   -11.49372 -102.50724 30.10983,
   -28.74396 -107.62872 30.02453,
   -11.91603 -101.90377 29.95513,
   -28.20240 -106.79881 30.03713,
   -27.58748 -105.86766 30.17412,
   -12.50866 -101.02802 30.13699,
   -27.00857 -105.05760 30.04070,
   -26.50247 -104.37352 30.10253,
   -13.15669 -100.15479 30.32914,
   -25.86237 -103.58030 30.08320,
   -13.76543 -99.52403 30.10896,
   -25.22564 -102.83507 30.09313,
   -24.09246 -101.62096 30.11406,
   -24.58460 -102.12893 30.10439,
   -23.53529 -101.07752 30.12530,
   -14.44457 -98.86380 30.31033,
   -22.81317 -100.42060 30.18783,
   -15.13205 -98.42399 30.20293,
   -22.09645 -99.84217 30.12535,
   -20.74162 -98.91098 30.15247,
   -16.04401 -98.04626 30.15700,
   -21.21956 -99.21441 30.14776,
   -20.03084 -98.53101 30.16365,
   -18.50839 -97.96956 30.18434,
   -16.95166 -97.84927 30.21989,
   -19.27606 -98.20620 30.16633,
   -17.74881 -97.84515 30.19871,
   -10.62025 -118.27902 30.68539,
   -9.04620 -117.94743 30.68518,
   -7.41620 -117.54857 30.82188,
   -6.00665 -116.93787 30.71394,
   -16.15043 -119.31310 30.67203,
   -14.35849 -119.05016 30.67479,
   -12.97928 -118.78097 30.66826,
   -11.35753 -118.44032 30.73008,
   -9.87146 -118.12191 30.64410,
   -8.25703 -117.76994 30.72404,
   -6.71384 -117.27872 30.55549,
   -5.38439 -116.46723 30.74166,
   -18.60782 -119.50027 30.66476,
   -16.99237 -119.39975 30.66587,
   -15.33805 -119.20834 30.68417,
   -13.76195 -118.93895 30.67689,
   -12.18873 -118.61418 30.68247,
   -4.76508 -115.72251 30.79999,
   -19.40905 -119.52425 30.64186,
   -17.83528 -119.46347 30.68872,
   -4.47356 -114.94752 30.83079,
   -21.74501 -119.52790 30.65944,
   -20.30078 -119.53296 30.62017,
   -22.76576 -119.50239 30.64867,
   -21.11320 -119.53523 30.66015,
   -4.50062 -114.03967 30.67624,
   -25.18682 -119.37564 30.65736,
   -23.68774 -119.47041 30.67206,
   -26.11803 -119.29071 30.70534,
   -24.50072 -119.42357 30.65694,
   -4.76960 -112.85299 30.76727,
   -27.13239 -119.14380 30.68113,
   -28.03198 -118.94811 30.52160,
   -5.27448 -111.80586 30.77103,
   -29.05091 -118.71242 30.70308,
   -5.71505 -111.26241 30.60457,
   -29.98671 -118.43268 30.68746,
   -30.92099 -118.11802 30.69005,
   -6.27172 -110.43226 30.82847,
   -31.83770 -117.76737 30.69219,
   -6.86426 -109.64060 30.79719,
   -32.73895 -117.35376 30.69628,
   -33.52375 -116.89651 30.66997,
   -7.36979 -108.93307 30.81584,
   -34.27405 -116.30651 30.68696,
   -7.97273 -108.01634 30.82676,
   -34.88006 -115.57918 30.69762,
   -8.55019 -107.04362 31.03441,
   -35.27296 -114.65316 30.59159,
   -8.93863 -106.43094 30.87967,
   -35.41122 -114.23901 30.93427,
   -35.28353 -113.50364 30.78502,
   -9.53414 -105.43943 30.89126,
   -34.85575 -112.66338 30.78511,
   -33.56688 -111.64713 30.76351,
   -34.19705 -112.05468 30.76945,
   -32.87778 -111.27920 30.76395,
   -31.52043 -110.53300 30.76673,
   -10.14656 -104.43963 30.87499,
   -32.17794 -110.91911 30.76501,
   -30.80410 -110.03647 30.76695,
   -10.51714 -103.86654 30.73670,
   -30.09287 -109.35622 30.78593,
   -29.47658 -108.61037 30.81183,
   -11.09365 -102.92764 30.88568,
   -28.91398 -107.81296 30.83405,
   -28.38262 -106.99892 30.86136,
   -11.67047 -102.03875 30.92608,
   -27.82571 -106.17117 30.68590,
   -12.03419 -101.47658 30.92006,
   -27.22662 -105.28275 30.86689,
   -26.74213 -104.61598 30.87729,
   -12.70068 -100.55353 30.97630,
   -26.04101 -103.74720 30.75300,
   -13.32018 -99.79362 30.94795,
   -25.44465 -103.03463 30.85526,
   -24.81818 -102.33215 30.91201,
   -14.01288 -99.08468 30.93999,
   -24.09540 -101.57362 30.91990,
   -14.67798 -98.53544 30.98819,
   -23.42544 -100.91654 30.92631,
   -22.77438 -100.30996 31.06482,
   -21.53055 -99.36890 30.85631,
   -15.30240 -98.16790 30.97636,
   -22.14370 -99.81446 30.94476,
   -20.76163 -98.84413 30.96043,
   -19.29747 -98.13008 30.86982,
   -17.68526 -97.73628 30.86942,
   -16.34068 -97.81093 30.99785,
   -20.04874 -98.45136 30.96214,
   -18.51404 -97.84633 31.09910,
   -16.98972 -97.70836 31.01374,
   -11.38919 -118.51161 31.48730,
   -9.81882 -118.18130 31.48880,
   -8.14550 -117.85842 31.62774,
   -6.71061 -117.40169 31.52120,
   -5.27128 -116.62721 31.52407,
   -15.32976 -119.28264 31.47657,
   -13.75580 -119.01169 31.47793,
   -12.14379 -118.67861 31.51519,
   -10.60055 -118.34491 31.49029,
   -9.02074 -118.01942 31.49785,
   -7.46391 -117.65332 31.50328,
   -5.85070 -116.99772 31.41988,
   -4.72189 -116.11629 31.67934,
   -17.67790 -119.53731 31.59156,
   -16.14700 -119.38677 31.46434,
   -14.66361 -119.16644 31.33598,
   -12.95684 -118.84919 31.48317,
   -4.29477 -115.38879 31.72895,
   -20.03579 -119.60792 31.46395,
   -18.60850 -119.57118 31.45109,
   -16.95016 -119.46973 31.47027,
   -22.77217 -119.58118 31.46299,
   -21.05245 -119.60916 31.45104,
   -19.42223 -119.59787 31.46560,
   -4.20322 -114.42370 31.52787,
   -23.54184 -119.56818 31.59544,
   -22.02218 -119.59033 31.36430,
   -4.12688 -113.84631 31.96780,
   -24.46455 -119.51001 31.45190,
   -4.37008 -113.32791 31.61389,
   -26.88551 -119.27140 31.46719,
   -25.39622 -119.44960 31.48080,
   -27.81134 -119.10900 31.49212,
   -26.18372 -119.36545 31.46296,
   -4.86329 -112.24229 31.53535,
   -28.64534 -118.91535 31.48989,
   -29.67956 -118.63974 31.61190,
   -5.44331 -111.31295 31.55780,
   -30.60980 -118.34170 31.63118,
   -5.88494 -110.75838 31.64210,
   -31.54954 -118.00077 31.65365,
   -32.46577 -117.59107 31.51931,
   -6.54317 -109.90201 31.59951,
   -33.20623 -117.22159 31.48209,
   -7.04584 -109.27614 31.44216,
   -33.96210 -116.71390 31.38605,
   -7.68145 -108.31155 31.57699,
   -34.64713 -116.11379 31.50184,
   -8.23823 -107.42328 31.64642,
   -35.26140 -115.18410 31.54141,
   -35.47130 -114.61391 31.55248,
   -8.74681 -106.53957 31.85356,
   -9.12026 -105.94530 31.68235,
   -35.48590 -113.86358 31.59572,
   -35.23623 -113.15762 31.57266,
   -34.21804 -112.02499 31.57389,
   -9.70666 -104.96357 31.70716,
   -34.71986 -112.45687 31.57252,
   -33.60126 -111.64343 31.53881,
   -32.17861 -110.88682 31.57228,
   -32.88940 -111.26157 31.56739,
   -31.39836 -110.44016 31.57065,
   -30.47283 -109.68613 31.58987,
   -10.30486 -103.99156 31.67840,
   -30.81842 -110.00337 31.58086,
   -10.64475 -103.41987 31.73056,
   -29.94169 -109.10170 31.60466,
   -29.38164 -108.36987 31.61969,
   -11.27333 -102.44255 31.72149,
   -28.83174 -107.56562 31.63348,
   -28.20575 -106.61985 31.68664,
   -11.84507 -101.53127 31.89727,
   -27.69104 -105.84906 31.64664,
   -12.24787 -100.95608 31.75106,
   -27.12240 -105.04233 31.66558,
   -26.55653 -104.29739 31.68028,
   -12.90394 -100.07640 31.78950,
   -25.89189 -103.49070 31.66267,
   -13.50452 -99.40456 31.62881,
   -25.32716 -102.82663 31.82126,
   -24.64627 -102.09296 31.71292,
   -23.46861 -100.90782 31.73522,
   -14.21559 -98.69768 31.80887,
   -23.93722 -101.36318 31.72621,
   -22.91818 -100.40297 31.74348,
   -14.95298 -98.19500 31.79269,
   -22.19482 -99.78653 31.75611,
   -15.99788 -97.78526 31.63925,
   -21.42751 -99.21022 31.68891,
   -20.05045 -98.35903 31.78486,
   -18.58491 -97.76897 31.78918,
   -16.91950 -97.60990 31.64383,
   -20.78541 -98.77707 31.76657,
   -19.32210 -98.01568 31.75629,
   -17.80412 -97.61438 31.80476,
   -12.15619 -118.74973 32.28842,
   -10.58945 -118.41032 32.29162,
   -9.01645 -118.08360 32.29263,
   -7.43866 -117.73666 32.28308,
   -5.94203 -117.21487 32.33641,
   -16.11333 -119.46038 32.27814,
   -14.53103 -119.22993 32.27288,
   -12.91400 -118.91639 32.31101,
   -11.36825 -118.57891 32.29382,
   -9.79574 -118.24699 32.29556,
   -8.38014 -117.95501 32.29677,
   -6.68266 -117.51184 32.31935,
   -5.11731 -116.69758 32.18559,
   -4.21235 -115.72580 32.39395,
   -18.57530 -119.64296 32.27001,
   -16.90052 -119.53858 32.26101,
   -15.36328 -119.35114 32.13909,
   -13.72777 -119.08048 32.28262,
   -4.59301 -116.26321 32.35226,
   -21.07694 -119.68474 32.26581,
   -19.34742 -119.66584 32.24531,
   -17.91328 -119.61215 32.27066,
   -3.99469 -115.03581 32.31460,
   -21.85309 -119.67749 32.24016,
   -20.31239 -119.68334 32.26909,
   -3.92799 -114.33904 32.43080,
   -24.45893 -119.59503 32.26202,
   -22.77659 -119.66357 32.27703,
   -25.24310 -119.55446 32.38083,
   -23.74749 -119.63155 32.26313,
   -4.13077 -113.27241 32.44641,
   -26.16595 -119.45726 32.26446,
   -4.47941 -112.64914 32.25697,
   -27.14488 -119.31274 32.16315,
   -28.08670 -119.14351 32.27293,
   -5.02304 -111.70458 32.34417,
   -29.02505 -118.91117 32.26711,
   -29.95913 -118.64014 32.26373,
   -5.58760 -110.91931 32.46669,
   -30.90809 -118.32856 32.26413,
   -6.14061 -110.27240 32.37622,
   -31.81542 -117.99447 32.26837,
   -32.79815 -117.53150 32.11123,
   -6.83274 -109.35436 32.40111,
   -33.67362 -117.07409 32.28650,
   -7.23483 -108.79861 32.47027,
   -34.37809 -116.55527 32.25902,
   -7.88470 -107.82589 32.40751,
   -35.14498 -115.66984 32.33269,
   -35.49304 -115.08742 32.44868,
   -8.44690 -106.90707 32.45556,
   -35.63220 -114.21439 32.39629,
   -8.94030 -106.02845 32.67912,
   -35.51011 -113.53208 32.46039,
   -9.31161 -105.43453 32.49971,
   -34.94471 -112.57893 32.32402,
   -34.24067 -111.98941 32.37359,
   -32.90052 -111.23561 32.37241,
   -31.56566 -110.48908 32.20599,
   -9.88446 -104.47248 32.53480,
   -33.59642 -111.60069 32.37100,
   -32.20775 -110.87173 32.37244,
   -30.87585 -109.98306 32.39034,
   -30.19123 -109.31666 32.41530,
   -10.45790 -103.49880 32.68646,
   -29.58759 -108.57848 32.43783,
   -10.84258 -102.90955 32.52232,
   -29.03520 -107.80246 32.38173,
   -28.50208 -107.00062 32.31632,
   -11.44511 -101.96407 32.55315,
   -27.86843 -106.03730 32.46246,
   -27.28594 -105.19639 32.47691,
   -12.03679 -101.03774 32.70801,
   -26.60388 -104.28073 32.48891,
   -12.54559 -100.35024 32.54654,
   -26.89300 -104.65410 32.48617,
   -26.15417 -103.73660 32.49445,
   -25.49977 -102.98144 32.50406,
   -13.24365 -99.48700 32.54497,
   -24.86456 -102.28848 32.45700,
   -13.76087 -98.92108 32.52599,
   -24.20641 -101.59334 32.53185,
   -23.48567 -100.87622 32.54157,
   -14.35587 -98.37261 32.69154,
   -22.80406 -100.23553 32.54383,
   -21.50648 -99.18064 32.56301,
   -15.28477 -97.87222 32.53766,
   -22.00373 -99.56287 32.55617,
   -20.83716 -98.72154 32.57948,
   -19.37361 -97.93377 32.58232,
   -17.85029 -97.50009 32.60898,
   -16.20899 -97.54985 32.60067,
   -20.02488 -98.22914 32.68003,
   -18.60702 -97.66582 32.60368,
   -17.07957 -97.44734 32.60964,
   -12.92394 -118.99022 33.08807,
   -11.35671 -118.64690 33.09344,
   -9.78751 -118.31451 33.09612,
   -8.21825 -118.01456 33.08857,
   -6.65155 -117.61719 33.11240,
   -5.19945 -116.98821 33.11107,
   -16.91420 -119.61724 33.07601,
   -15.30104 -119.43233 33.08077,
   -13.67140 -119.14933 33.12447,
   -12.14039 -118.82081 33.09714,
   -10.56856 -118.47907 33.10236,
   -9.04124 -118.15223 32.95336,
   -7.41917 -117.82965 33.10700,
   -5.89460 -117.33905 33.11822,
   -4.50052 -116.48349 33.10894,
   -17.76350 -119.67932 33.05621,
   -16.11270 -119.53874 33.09900,
   -14.50009 -119.30159 33.08327,
   -3.96369 -115.70121 33.03779,
   -20.13021 -119.76804 33.19247,
   -18.59034 -119.71875 33.08650,
   -3.65535 -114.77619 33.28495,
   -22.73118 -119.74401 33.06862,
   -21.10238 -119.76354 33.08051,
   -19.39034 -119.74255 33.07058,
   -23.49935 -119.72755 33.11376,
   -22.09359 -119.75608 33.06792,
   -3.76881 -113.78731 33.24671,
   -26.14279 -119.55015 33.06685,
   -24.44002 -119.68000 33.03098,
   -26.95887 -119.44126 33.05041,
   -25.51175 -119.61131 33.06489,
   -4.17520 -112.74168 33.14598,
   -27.84018 -119.29116 33.07737,
   -4.61057 -112.09800 33.06594,
   -28.78219 -119.07153 33.06851,
   -29.72639 -118.80667 33.05985,
   -5.20560 -111.23957 33.20111,
   -30.66116 -118.50811 33.05426,
   -5.79264 -110.52838 33.20139,
   -31.58667 -118.17589 33.05121,
   -32.53192 -117.78439 33.06144,
   -6.38432 -109.80079 33.20719,
   -33.31001 -117.41952 33.07864,
   -34.12828 -116.91663 33.09069,
   -6.98358 -108.98547 33.29474,
   -7.40178 -108.39458 33.26511,
   -34.77706 -116.36407 33.02880,
   -35.39287 -115.60734 33.20791,
   -8.07700 -107.34115 33.23506,
   -35.71695 -114.70743 33.21085,
   -8.65452 -106.37821 33.26936,
   -9.07831 -105.64981 33.28908,
   -35.74404 -113.90196 33.38994,
   -35.34929 -113.01280 33.15173,
   -9.51425 -104.90218 33.31182,
   -34.86780 -112.44350 33.35184,
   -33.60818 -111.57750 33.17866,
   -32.20538 -110.82882 33.17981,
   -34.26420 -111.97004 33.17966,
   -32.91463 -111.21873 33.17519,
   -31.51027 -110.43505 33.18522,
   -10.06454 -103.97536 33.35790,
   -30.76672 -109.83069 33.19346,
   -30.03055 -109.04564 33.21380,
   -10.65039 -102.98153 33.51979,
   -29.41309 -108.23105 33.33372,
   -11.02208 -102.41668 33.33032,
   -28.86822 -107.44358 33.22317,
   -28.33317 -106.62606 33.23814,
   -11.62980 -101.46081 33.38489,
   -27.76738 -105.78232 33.26679,
   -27.21829 -105.00887 33.29074,
   -12.18265 -100.64460 33.34296,
   -26.62888 -104.24396 33.29629,
   -12.77413 -99.85042 33.30106,
   -25.98326 -103.47858 33.28971,
   -25.31896 -102.72878 33.30423,
   -13.47970 -99.01280 33.38672,
   -24.73436 -102.08445 33.45111,
   -14.00353 -98.51284 33.31002,
   -24.01856 -101.35675 33.33406,
   -22.98617 -100.36368 33.35182,
   -14.79096 -97.94675 33.39629,
   -23.49813 -100.84583 33.34384,
   -22.23842 -99.70533 33.34293,
   -21.51408 -99.11571 33.36197,
   -20.13552 -98.20726 33.37965,
   -15.45706 -97.61906 33.39393,
   -20.82266 -98.58785 33.53753,
   -19.40392 -97.84904 33.38818,
   -17.86390 -97.38766 33.39276,
   -16.48080 -97.35421 33.42748,
   -18.65310 -97.56962 33.39789,
   -17.11094 -97.31308 33.43210,
   -6.62252 -117.71972 33.91898,
   -13.69266 -119.22648 33.88807,
   -12.12230 -118.88977 33.89433,
   -10.55641 -118.54706 33.89832,
   -8.98374 -118.24489 33.89296,
   -7.37516 -117.90772 33.89144,
   -5.85633 -117.46375 33.91510,
   -4.50277 -116.77128 34.05926,
   -16.03935 -119.62002 34.02048,
   -14.43064 -119.37187 33.93851,
   -12.90159 -119.06205 33.89666,
   -11.33685 -118.71775 33.90819,
   -9.89941 -118.40558 33.77992,
   -8.18624 -118.08472 33.90267,
   -5.11712 -117.12484 33.91995,
   -3.82286 -116.05164 34.02659,
   -18.47939 -119.80353 34.02442,
   -16.92722 -119.69176 33.83602,
   -15.27348 -119.50571 33.88578,
   -3.47884 -115.28087 34.02201,
   -21.04059 -119.83847 33.87119,
   -19.39762 -119.81848 33.87746,
   -17.71844 -119.75181 33.87601,
   -21.85173 -119.84128 33.90677,
   -20.42480 -119.83536 33.87142,
   -3.43163 -114.30038 34.00879,
   -24.23386 -119.77630 33.86753,
   -22.73471 -119.82694 33.88999,
   -25.22878 -119.71750 33.84465,
   -23.56132 -119.80195 33.86938,
   -3.80409 -113.10008 33.92209,
   -27.83329 -119.38734 33.87859,
   -26.22475 -119.62452 33.81643,
   -28.43686 -119.25432 33.87735,
   -27.28595 -119.48629 33.87684,
   -4.30449 -112.19187 33.95901,
   -29.52071 -118.96768 33.87129,
   -4.79457 -111.62269 33.84227,
   -30.47342 -118.67182 33.86992,
   -31.16688 -118.44112 33.87035,
   -5.42898 -110.78617 34.05408,
   -5.99477 -110.17119 33.87671,
   -31.84481 -118.20887 33.87093,
   -32.89385 -117.75585 33.88354,
   -6.60523 -109.35464 34.06830,
   -33.79064 -117.26447 33.79965,
   -34.56660 -116.74888 33.91160,
   -7.23216 -108.45091 34.20502,
   -35.23263 -116.05897 33.90214,
   -7.62591 -107.88298 34.06892,
   -35.70576 -115.24532 33.97101,
   -8.26243 -106.85329 34.05956,
   -35.89058 -114.24328 34.05844,
   -8.83591 -105.88290 34.07999,
   -35.66022 -113.36556 33.98028,
   -9.21376 -105.27101 33.89829,
   -35.09595 -112.55947 33.97494,
   -34.29530 -111.94432 33.98423,
   -32.92050 -111.19526 33.98114,
   -31.55045 -110.42770 33.98246,
   -9.71073 -104.37791 34.11878,
   -33.62274 -111.55760 33.97874,
   -32.04822 -110.73846 33.98061,
   -30.94180 -109.93343 33.94328,
   -30.30679 -109.30366 33.94010,
   -10.27334 -103.44538 34.11252,
   -29.67919 -108.54922 33.84999,
   -29.06860 -107.67172 34.04582,
   -10.82333 -102.50521 34.28755,
   -28.52871 -106.85044 34.05811,
   -11.23000 -101.87594 34.14069,
   -28.11510 -106.20173 34.06725,
   -11.83854 -100.94038 34.13531,
   -27.69704 -105.57828 34.07732,
   -12.31529 -100.27540 33.93101,
   -27.05076 -104.70775 34.09465,
   -26.04274 -103.48464 34.10637,
   -26.50506 -104.02620 34.10081,
   -25.55572 -102.93882 34.11353,
   -12.97926 -99.37017 34.14405,
   -24.91460 -102.24681 34.12342,
   -24.23691 -101.54588 34.06988,
   -13.68554 -98.60597 34.18256,
   -23.55395 -100.84999 34.15514,
   -14.23247 -98.12042 34.23783,
   -22.85760 -100.19194 34.14493,
   -15.17750 -97.61519 34.07827,
   -22.15424 -99.53913 34.31372,
   -20.94292 -98.63489 34.18615,
   -16.25650 -97.28389 34.03292,
   -21.54022 -99.06848 34.17588,
   -20.14793 -98.12737 34.20357,
   -18.68410 -97.46769 34.21753,
   -17.09488 -97.18816 34.22013,
   -19.43474 -97.76337 34.19410,
   -17.92276 -97.27092 34.21594,
   -7.37804 -117.99761 34.71136,
   -5.82746 -117.58617 34.72208,
   -14.46370 -119.44971 34.68906,
   -12.88943 -119.13342 34.69383,
   -11.32363 -118.78522 34.69945,
   -9.76054 -118.46572 34.69362,
   -8.13873 -118.15260 34.73110,
   -6.58132 -117.81103 34.71538,
   -5.05847 -117.26161 34.71002,
   -3.79483 -116.41495 34.91635,
   -16.87829 -119.76448 34.68182,
   -15.25737 -119.57997 34.68808,
   -13.67270 -119.29868 34.69280,
   -12.10596 -118.95951 34.68631,
   -10.66314 -118.63392 34.57143,
   -8.96411 -118.30875 34.70193,
   -4.36839 -116.85512 34.73070,
   -3.33523 -115.75002 34.90757,
   -19.35832 -119.88815 34.67580,
   -17.65379 -119.81880 34.66242,
   -16.12926 -119.69348 34.68585,
   -20.16382 -119.91183 34.73370,
   -18.64137 -119.86677 34.67728,
   -3.17982 -114.82043 34.63723,
   -22.64816 -119.91946 34.82057,
   -21.06776 -119.91443 34.67437,
   -3.15012 -114.23140 34.89344,
   -23.54205 -119.88602 34.67193,
   -21.85666 -119.91480 34.67375,
   -3.42360 -113.55743 34.65388,
   -25.94316 -119.74594 34.67107,
   -24.47878 -119.84044 34.55649,
   -26.93365 -119.63034 34.66457,
   -25.24891 -119.80256 34.66984,
   -3.88963 -112.57248 34.74132,
   -27.90059 -119.46891 34.70870,
   -28.84271 -119.25394 34.71039,
   -4.50977 -111.69478 34.74543,
   -29.81142 -118.98447 34.70424,
   -5.03734 -111.09056 34.81830,
   -30.74146 -118.69026 34.69566,
   -31.66875 -118.36550 34.69034,
   -5.74641 -110.27294 34.76173,
   -32.59477 -117.99852 34.69336,
   -6.20962 -109.73205 34.82566,
   -33.44397 -117.60410 34.68249,
   -34.35421 -117.06182 34.75395,
   -6.78082 -108.98054 34.83104,
   -35.00986 -116.50966 34.65418,
   -7.45224 -107.95471 35.03958,
   -35.63798 -115.72041 34.78266,
   -7.83209 -107.37868 34.88588,
   -36.00923 -114.68982 34.79030,
   -8.44803 -106.35077 34.89775,
   -36.11928 -114.40086 35.16190,
   -35.96470 -113.81398 34.80043,
   -9.03476 -105.35304 34.89039,
   -35.54364 -113.00825 34.75245,
   -9.40208 -104.75064 34.73361,
   -34.94710 -112.40913 34.77086,
   -33.63275 -111.53143 34.78839,
   -32.27742 -110.80177 34.78624,
   -34.30423 -111.91945 34.78609,
   -32.94151 -111.17310 34.78250,
   -31.53790 -110.35880 34.77670,
   -9.98437 -103.74197 34.86286,
   -30.81757 -109.74219 34.95821,
   -30.09917 -108.97986 34.79632,
   -10.51912 -102.83885 34.93088,
   -29.52661 -108.22482 34.81936,
   -10.96621 -102.09840 34.93987,
   -28.96918 -107.40598 34.84824,
   -28.45224 -106.61391 34.86684,
   -11.50534 -101.25334 34.88668,
   -27.89322 -105.78372 34.89301,
   -27.28071 -104.93463 34.92053,
   -12.09952 -100.33831 34.95630,
   -26.76577 -104.27314 34.92174,
   -12.52001 -99.76372 34.77034,
   -26.05455 -103.43345 34.91858,
   -25.40186 -102.72050 34.91970,
   -13.20445 -98.89738 34.96921,
   -24.71147 -101.98540 34.90758,
   -24.12520 -101.35512 35.08985,
   -22.88372 -100.15947 34.96222,
   -13.88521 -98.19535 35.15423,
   -23.37606 -100.62724 34.95471,
   -22.37492 -99.69389 34.96799,
   -14.58454 -97.72319 35.02148,
   -21.62978 -99.05143 35.02869,
   -15.44339 -97.32818 34.97590,
   -20.87555 -98.49332 34.98984,
   -19.45785 -97.67191 35.01969,
   -17.95043 -97.18555 34.83662,
   -16.36819 -97.08960 35.05054,
   -20.18644 -98.05770 34.99340,
   -18.68497 -97.34576 35.13044,
   -17.21658 -97.03950 35.18459,
   -8.15479 -118.22374 35.51048,
   -6.57380 -117.90244 35.52106,
   -5.02880 -117.41148 35.51783,
   -15.23638 -119.64860 35.49187,
   -13.65836 -119.36719 35.49431,
   -12.09042 -119.02547 35.50012,
   -10.53394 -118.68733 35.49515,
   -8.95109 -118.37282 35.49866,
   -7.35009 -118.07046 35.52312,
   -5.82480 -117.69131 35.40404,
   -4.29964 -117.01506 35.51239,
   -3.22902 -116.09081 35.79255,
   -17.68566 -119.89091 35.48218,
   -16.04977 -119.75624 35.47585,
   -14.50156 -119.52319 35.43732,
   -12.85694 -119.19835 35.50272,
   -11.44602 -118.87219 35.37681,
   -9.73789 -118.52334 35.50674,
   -3.68711 -116.54839 35.56448,
   -18.48178 -119.93156 35.46319,
   -16.91701 -119.83872 35.52150,
   -2.98538 -115.41927 35.54998,
   -20.90253 -119.99627 35.61340,
   -19.31201 -119.95595 35.49489,
   -2.86996 -114.61555 35.67230,
   -23.51887 -119.96399 35.47561,
   -21.85943 -119.99089 35.48507,
   -20.17314 -119.97558 35.47794,
   -24.31708 -119.93330 35.46090,
   -22.76330 -119.98339 35.47717,
   -3.10881 -113.62160 35.56226,
   -26.92769 -119.71759 35.47810,
   -25.25370 -119.88492 35.48273,
   -3.49428 -112.91270 35.50271,
   -27.68498 -119.61395 35.66226,
   -26.19630 -119.79848 35.37858,
   -28.47800 -119.44770 35.62744,
   -4.06455 -112.06131 35.56809,
   -29.48728 -119.18737 35.63096,
   -30.42276 -118.90820 35.67078,
   -4.69668 -111.25892 35.75482,
   -31.43514 -118.54131 35.47849,
   -5.29373 -110.65623 35.59413,
   -32.37497 -118.18454 35.48357,
   -33.17054 -117.85032 35.49019,
   -5.90574 -109.95446 35.62169,
   -33.93918 -117.46772 35.49750,
   -6.49345 -109.22590 35.59601,
   -34.72062 -116.93752 35.41364,
   -7.13652 -108.31334 35.64233,
   -35.31368 -116.42457 35.47967,
   -7.66393 -107.45328 35.87095,
   -35.95127 -115.41866 35.53754,
   -8.04323 -106.85357 35.69578,
   -36.18689 -114.72595 35.65451,
   -8.62381 -105.86291 35.71162,
   -36.18099 -114.14504 35.64001,
   -35.64831 -113.01035 35.57261,
   -35.97029 -113.53788 35.58578,
   -35.18362 -112.50251 35.57627,
   -9.23296 -104.82261 35.69699,
   -34.34183 -111.90118 35.59232,
   -32.95122 -111.13988 35.58961,
   -31.58132 -110.35488 35.58971,
   -9.59042 -104.22934 35.56807,
   -33.65004 -111.51276 35.58618,
   -32.17708 -110.73945 35.73024,
   -31.05930 -109.92191 35.60260,
   -30.33475 -109.18903 35.62379,
   -10.16587 -103.23422 35.68948,
   -29.76169 -108.47420 35.63922,
   -29.28711 -107.78648 35.65154,
   -10.70026 -102.33518 35.73802,
   -11.09816 -101.71248 35.55394,
   -28.89337 -107.16737 35.65974,
   -28.34310 -106.33642 35.67269,
   -11.68522 -100.74799 35.72336,
   -27.78561 -105.52936 35.68686,
   -27.15498 -104.66114 35.86938,
   -12.31476 -99.81848 35.75197,
   -26.59186 -103.98687 35.71103,
   -25.46027 -102.71527 35.72460,
   -12.73304 -99.26716 35.60126,
   -25.93437 -103.23246 35.71787,
   -24.97234 -102.19679 35.73146,
   -24.28822 -101.48764 35.74282,
   -13.45346 -98.43763 35.79201,
   -23.63356 -100.82354 35.75733,
   -14.14202 -97.84425 35.82487,
   -22.91346 -100.11706 35.76817,
   -22.20513 -99.44692 35.82774,
   -20.90400 -98.41263 35.80030,
   -14.92092 -97.38002 35.80987,
   -21.41336 -98.79433 35.79063,
   -20.20457 -97.95678 35.82424,
   -18.75881 -97.26438 35.81040,
   -17.22696 -96.93001 35.84666,
   -15.62645 -97.10263 35.81949,
   -19.47421 -97.53921 35.91514,
   -17.98704 -97.04426 35.80926,
   -16.51057 -96.90030 36.03141,
   -7.34681 -118.13406 36.31962,
   -5.78519 -117.79034 36.33299,
   -4.25860 -117.18693 36.32677,
   -14.43051 -119.57733 36.29614,
   -12.74130 -119.24603 36.42468,
   -11.29962 -118.91043 36.30898,
   -9.72664 -118.57887 36.30269,
   -8.17724 -118.28994 36.27752,
   -6.61613 -117.97194 36.14616,
   -4.92113 -117.48519 36.21376,
   -3.61057 -116.73018 36.34094,
   -16.74805 -119.89244 36.40631,
   -15.23479 -119.70778 36.28557,
   -13.62999 -119.42532 36.31113,
   -12.07910 -119.07163 36.11558,
   -10.51052 -118.73827 36.30965,
   -8.93645 -118.42739 36.31244,
   -2.97908 -116.01590 36.37098,
   -19.15327 -120.01334 36.28314,
   -17.72708 -119.95425 36.30551,
   -16.02371 -119.81356 36.29244,
   -2.65378 -115.13050 36.44159,
   -21.81788 -120.05536 36.28079,
   -20.14256 -120.03674 36.27758,
   -18.49541 -119.99031 36.28447,
   -22.63999 -120.05335 36.29943,
   -21.14847 -120.05245 36.28094,
   -2.74154 -114.08394 36.37155,
   -25.20533 -119.95952 36.27711,
   -23.57431 -120.02995 36.24692,
   -25.94399 -119.90733 36.33269,
   -24.53845 -119.99751 36.27721,
   -3.12789 -113.08894 36.45623,
   -26.95447 -119.79120 36.30385,
   -3.63997 -112.44878 36.22433,
   -27.97601 -119.62369 36.28778,
   -28.77632 -119.44646 36.28506,
   -4.27504 -111.62513 36.39511,
   -29.77467 -119.17672 36.28152,
   -4.91619 -110.92467 36.41902,
   -30.83722 -118.83081 36.14946,
   -31.71368 -118.52775 36.11754,
   -5.54147 -110.24696 36.41559,
   -32.65763 -118.16782 36.12895,
   -6.11417 -109.59768 36.31020,
   -33.56586 -117.78869 36.32096,
   -34.42465 -117.31030 36.32292,
   -6.73423 -108.75151 36.42706,
   -35.05524 -116.86222 36.27673,
   -7.36354 -107.81244 36.46394,
   -35.78364 -116.02544 36.29187,
   -36.20370 -115.35579 36.54440,
   -7.81393 -107.07755 36.48543,
   -8.24790 -106.32910 36.50889,
   -36.33598 -114.50094 36.42641,
   -36.18901 -113.79443 36.31774,
   -8.79693 -105.37532 36.53723,
   -35.70249 -112.95649 36.36749,
   -35.00797 -112.32537 36.39889,
   -33.65905 -111.48422 36.39706,
   -32.26708 -110.77898 36.38935,
   -9.42678 -104.30188 36.49710,
   -34.34574 -111.86493 36.39226,
   -32.81856 -111.08187 36.39067,
   -31.59754 -110.30898 36.38764,
   -9.73620 -103.74713 36.54415,
   -30.86723 -109.67440 36.40103,
   -30.20534 -108.94441 36.42310,
   -10.32660 -102.76205 36.51009,
   -29.61673 -108.16420 36.44753,
   -29.07607 -107.36230 36.47006,
   -10.90865 -101.79044 36.54787,
   -28.54214 -106.54475 36.48974,
   -11.28282 -101.19736 36.37954,
   -28.02504 -105.78158 36.44294,
   -27.40037 -104.91792 36.44858,
   -11.87976 -100.23845 36.53339,
   -26.80054 -104.15727 36.42317,
   -26.20377 -103.43715 36.55219,
   -12.51914 -99.32715 36.58366,
   -25.49312 -102.65851 36.52720,
   -12.96984 -98.76977 36.46984,
   -24.81365 -101.95271 36.52483,
   -24.15945 -101.25648 36.62052,
   -13.66553 -98.03910 36.65301,
   -23.45086 -100.55166 36.55770,
   -22.48729 -99.62396 36.57152,
   -14.43304 -97.47670 36.67181,
   -22.94352 -100.05801 36.56558,
   -21.68510 -98.94118 36.46308,
   -15.34445 -97.08289 36.45708,
   -20.96653 -98.33309 36.61985,
   -19.54340 -97.46162 36.60343,
   -18.03535 -96.91180 36.62240,
   -16.41063 -96.78925 36.63658,
   -20.18521 -97.78095 36.71766,
   -18.78751 -97.13794 36.62264,
   -17.26283 -96.78572 36.65228,
   -8.13023 -118.33053 37.12129,
   -6.52468 -118.04177 37.07967,
   -5.01896 -117.61738 37.12375,
   -3.56679 -116.89858 37.15714,
   -15.20503 -119.75102 37.09826,
   -13.50482 -119.45156 37.24379,
   -12.06736 -119.12873 37.09442,
   -10.50029 -118.78295 37.11034,
   -8.93141 -118.47526 37.11162,
   -7.40249 -118.20632 37.14430,
   -5.76512 -117.85415 37.13655,
   -4.11012 -117.21303 37.01558,
   -3.01319 -116.37373 37.19166,
   -17.65526 -119.99171 37.09025,
   -16.00094 -119.85407 37.08997,
   -14.40792 -119.62091 37.11571,
   -12.84669 -119.30451 37.10519,
   -11.28211 -118.95234 37.11170,
   -9.71378 -118.62195 37.11670,
   -2.56089 -115.63887 37.22853,
   -20.13953 -120.08292 37.08623,
   -18.46289 -120.03220 37.10947,
   -16.98434 -119.94728 37.09205,
   -2.36890 -114.86767 37.37908,
   -20.92496 -120.09979 37.08736,
   -19.39355 -120.05898 36.97906,
   -2.50571 -114.54281 36.88844,
   -23.32433 -120.09453 37.08382,
   -21.76903 -120.10760 37.10395,
   -2.46046 -114.24655 37.28381,
   -24.28875 -120.06424 37.06652,
   -22.62747 -120.10493 37.08501,
   -2.74836 -113.50783 37.21148,
   -26.66659 -119.88759 37.08379,
   -25.23847 -120.01517 37.09588,
   -27.68711 -119.74224 37.08521,
   -26.03487 -119.95276 37.08229,
   -3.24913 -112.64497 37.27218,
   -28.57636 -119.56442 37.08186,
   -3.85825 -111.96994 37.05937,
   -29.52947 -119.32306 37.07475,
   -30.46331 -119.04454 37.06497,
   -4.58040 -111.13441 37.21318,
   -31.39699 -118.73656 37.06618,
   -5.10845 -110.60062 37.28136,
   -32.32698 -118.39851 37.04745,
   -33.19073 -118.05720 37.10440,
   -5.87877 -109.72687 37.21197,
   -34.16638 -117.59393 37.29414,
   -6.31756 -109.18790 37.25765,
   -34.84606 -117.15975 37.12327,
   -6.97292 -108.26349 37.25147,
   -35.55384 -116.53845 37.12386,
   -7.58185 -107.30978 37.28084,
   -36.12526 -115.75356 37.12642,
   -7.95930 -106.70260 37.09476,
   -36.44254 -114.93983 37.28960,
   -8.44538 -105.81646 37.31179,
   -36.43966 -114.12087 37.29460,
   -36.18516 -113.46372 37.32623,
   -35.24988 -112.38824 37.17509,
   -8.96922 -104.89056 37.36930,
   -35.76174 -112.88511 37.16951,
   -34.37983 -111.82309 37.19408,
   -33.06461 -111.13830 37.05549,
   -33.69011 -111.45058 37.19164,
   -32.26629 -110.70579 37.20824,
   -31.17188 -109.88856 37.20938,
   -9.53834 -103.87836 37.50050,
   -31.62039 -110.26572 37.19534,
   -30.42756 -109.12775 37.23246,
   -9.88630 -103.29772 37.36109,
   -29.96878 -108.54294 37.24403,
   -10.50210 -102.26795 37.34190,
   -29.54591 -107.92809 37.25480,
   -28.98959 -107.09239 37.26779,
   -11.10595 -101.27066 37.35418,
   -28.42537 -106.20689 37.45539,
   -11.47663 -100.67596 37.21860,
   -27.85020 -105.40271 37.27045,
   -27.26949 -104.61165 37.29893,
   -12.06236 -99.75955 37.36586,
   -26.70516 -103.90053 37.35064,
   -26.05234 -103.15551 37.32020,
   -24.91213 -101.93362 37.33231,
   -12.74376 -98.85027 37.39341,
   -25.40362 -102.45015 37.32688,
   -24.39818 -101.39646 37.33934,
   -13.23714 -98.27310 37.39299,
   -23.68315 -100.68819 37.24365,
   -23.07024 -100.04318 37.36014,
   -13.78065 -97.74052 37.53564,
   -22.34479 -99.35073 37.36847,
   -14.72160 -97.16288 37.43547,
   -21.59088 -98.67697 37.38775,
   -20.48850 -97.85748 37.39654,
   -15.65026 -96.79891 37.42246,
   -20.98802 -98.21016 37.40364,
   -19.58595 -97.33286 37.40416,
   -18.06416 -96.76638 37.41035,
   -16.53907 -96.62124 37.49702,
   -18.84591 -97.00768 37.40561,
   -17.30645 -96.63481 37.44629,
   -8.91708 -118.50464 37.92383,
   -7.19791 -118.21912 37.96142,
   -5.75579 -117.90193 37.93940,
   -4.23478 -117.37482 37.93990,
   -3.08770 -116.66124 37.99236,
   -15.99672 -119.88046 37.89760,
   -14.24631 -119.61831 37.90344,
   -12.84880 -119.33319 37.90988,
   -11.27703 -118.98301 37.91466,
   -9.72492 -118.65790 37.92509,
   -8.11270 -118.36457 37.93173,
   -6.53188 -118.08583 37.93344,
   -4.98727 -117.67330 37.94179,
   -3.54738 -117.00462 37.86426,
   -2.56790 -116.02997 38.02832,
   -16.82573 -119.96293 37.89256,
   -15.18986 -119.77447 37.89996,
   -13.62140 -119.49722 37.90585,
   -12.05625 -119.15722 37.91239,
   -10.49090 -118.81244 37.91882,
   -2.26835 -115.27525 38.05071,
   -19.19799 -120.08559 37.88824,
   -17.71509 -120.02099 37.89335,
   -21.62378 -120.14051 37.88865,
   -20.15170 -120.11236 37.89367,
   -18.46745 -120.05766 37.89240,
   -2.23764 -114.46986 38.05977,
   -22.61001 -120.14197 37.88857,
   -20.95194 -120.13066 37.88920,
   -25.02646 -120.06710 37.88630,
   -23.57565 -120.12562 37.83265,
   -2.45947 -113.60543 38.14912,
   -26.00128 -119.99712 37.88547,
   -24.30781 -120.10243 37.88649,
   -2.87973 -112.94243 38.04117,
   -28.31685 -119.67239 37.89345,
   -26.95054 -119.89680 37.88906,
   -29.31988 -119.44153 37.89216,
   -27.69410 -119.78824 37.89149,
   -3.55796 -112.06667 37.95094,
   -30.03065 -119.24304 37.89197,
   -4.14173 -111.47818 37.97103,
   -30.72049 -119.03684 37.89192,
   -4.83788 -110.73100 38.14880,
   -31.66675 -118.72897 37.89266,
   -5.46259 -110.10157 38.00388,
   -32.60645 -118.39266 37.89553,
   -33.54052 -118.00316 37.90367,
   -6.09752 -109.32003 38.21093,
   -34.52284 -117.46128 37.80573,
   -6.52842 -108.77670 38.07807,
   -35.26706 -116.96050 37.92128,
   -7.18925 -107.79057 38.08758,
   -35.96259 -116.21312 37.83416,
   -36.41127 -115.46657 37.94525,
   -7.79834 -106.79755 38.10430,
   -8.18065 -106.14432 38.00435,
   -36.60988 -114.49007 38.07370,
   -36.40781 -113.66485 37.99519,
   -8.64527 -105.30165 38.11993,
   -35.86809 -112.88696 37.97001,
   -35.10086 -112.25362 37.97457,
   -33.80743 -111.48526 37.93865,
   -32.32293 -110.69732 37.99004,
   -9.17232 -104.37436 38.13175,
   -34.40206 -111.78904 37.99606,
   -32.99383 -111.09491 37.99400,
   -31.67742 -110.23061 38.00391,
   -30.97663 -109.60978 38.02604,
   -9.71226 -103.41466 38.24397,
   -30.32534 -108.88454 38.04878,
   -10.07691 -102.79386 38.15586,
   -29.74679 -108.11394 38.06558,
   -29.20493 -107.31154 38.05191,
   -10.68748 -101.76873 38.16339,
   -28.63998 -106.44775 38.03817,
   -28.07105 -105.58073 38.09336,
   -11.32133 -100.73677 38.16219,
   -27.48089 -104.74261 38.10816,
   -11.67014 -100.15218 38.16590,
   -26.90543 -103.99308 38.11488,
   -26.29411 -103.27017 38.09322,
   -12.28647 -99.25528 38.21601,
   -25.65348 -102.55206 38.11870,
   -24.98661 -101.84195 38.12494,
   -12.99009 -98.38592 38.22082,
   -24.31290 -101.14005 38.12323,
   -13.44367 -97.89115 38.25634,
   -23.64280 -100.44338 38.14739,
   -14.22940 -97.28848 38.23674,
   -22.96657 -99.75436 38.16096,
   -21.90056 -98.76424 38.16806,
   -22.42192 -99.24188 38.15366,
   -21.11627 -98.13843 38.08898,
   -14.84845 -96.93799 38.22760,
   -20.38808 -97.59022 38.18223,
   -18.88752 -96.85246 38.16632,
   -17.33539 -96.47860 38.18511,
   -16.00483 -96.50459 38.42536,
   -19.65052 -97.18127 38.18636,
   -18.12582 -96.58773 38.25471,
   -16.60599 -96.41002 38.46110,
   -9.70702 -118.66917 38.70006,
   -8.12448 -118.37840 38.70558,
   -6.54796 -118.10827 38.71184,
   -4.97376 -117.71070 38.72517,
   -3.55604 -117.10469 38.72405,
   -15.20312 -119.78288 38.67663,
   -13.52194 -119.48666 38.54847,
   -12.07007 -119.17356 38.69543,
   -10.49458 -118.82963 38.69839,
   -8.91716 -118.52146 38.70089,
   -7.42792 -118.26175 38.84913,
   -5.74965 -117.92667 38.71578,
   -4.21084 -117.42985 38.71958,
   -2.84462 -116.55198 38.70526,
   -17.65445 -120.02125 38.67218,
   -16.00884 -119.88503 38.67433,
   -14.40336 -119.65538 38.66750,
   -12.84284 -119.34404 38.68701,
   -11.27643 -118.99746 38.69372,
   -2.32769 -115.85745 38.80533,
   -20.13513 -120.12265 38.66833,
   -18.42427 -120.06087 38.69010,
   -17.00119 -119.97770 38.67308,
   -2.06523 -114.87858 38.90411,
   -20.98268 -120.14507 38.67601,
   -19.38848 -120.09906 38.79905,
   -23.39429 -120.14783 38.52864,
   -21.83992 -120.15824 38.68468,
   -2.15884 -114.05773 38.94553,
   -24.30353 -120.12297 38.66583,
   -22.61676 -120.15965 38.66524,
   -26.69764 -119.94960 38.66450,
   -25.23752 -120.07688 38.65995,
   -2.56097 -113.18622 38.78150,
   -27.67713 -119.81651 38.67537,
   -26.02507 -120.01702 38.66391,
   -3.11215 -112.42437 38.79785,
   -28.60297 -119.64042 38.66497,
   -29.56966 -119.40999 38.66828,
   -3.75477 -111.73173 38.79236,
   -30.50718 -119.14589 38.66975,
   -4.42036 -111.07845 38.80028,
   -31.44407 -118.85003 38.66978,
   -5.08045 -110.41251 38.81446,
   -32.37131 -118.52833 38.67534,
   -33.28346 -118.17058 38.67902,
   -5.71362 -109.71590 38.81124,
   -34.19662 -117.73909 38.68522,
   -6.30058 -108.98137 38.83436,
   -34.86070 -117.37669 38.67596,
   -6.79624 -108.27420 38.85347,
   -35.70041 -116.68433 38.65216,
   -36.23011 -116.07325 38.61829,
   -7.38520 -107.34092 38.90340,
   -36.69042 -115.02626 38.75590,
   -8.02076 -106.28154 38.85967,
   -36.83263 -114.67414 39.16341,
   -8.32151 -105.71864 38.93314,
   -36.70583 -114.09676 38.83253,
   -36.33381 -113.34099 38.77883,
   -35.13683 -112.20493 38.76281,
   -8.91529 -104.68775 38.85578,
   -35.68938 -112.63705 38.75163,
   -34.43001 -111.76037 38.63670,
   -33.00041 -111.04121 38.77602,
   -33.69116 -111.41769 38.75770,
   -32.31843 -110.61893 38.78029,
   -9.43751 -103.75786 38.91694,
   -31.60185 -110.09798 38.78068,
   -30.84843 -109.36912 38.80660,
   -9.91539 -102.89310 39.08030,
   -30.15706 -108.52542 38.93377,
   -10.28471 -102.27044 38.95655,
   -29.63437 -107.77393 39.00219,
   -29.07075 -106.94892 38.82606,
   -10.86254 -101.29765 38.98034,
   -28.55185 -106.13173 38.85038,
   -28.04139 -105.34717 38.89160,
   -11.43523 -100.33600 39.12879,
   -27.44787 -104.49670 38.95187,
   -11.80439 -99.75692 39.00033,
   -26.86834 -103.75357 38.92719,
   -26.23484 -103.01315 38.87748,
   -12.48385 -98.82886 39.01010,
   -25.56600 -102.23502 38.99129,
   -24.91347 -101.50828 39.07023,
   -13.17092 -97.99764 39.19412,
   -24.28846 -100.85296 39.04288,
   -23.27571 -99.83882 38.93536,
   -13.76775 -97.47472 39.02934,
   -23.74594 -100.32820 38.92802,
   -22.57373 -99.18559 38.79448,
   -14.54290 -96.95862 38.98309,
   -21.84254 -98.48669 38.86393,
   -15.48798 -96.56527 38.85053,
   -21.10786 -97.84650 38.98925,
   -19.74714 -97.03843 38.83555,
   -18.19205 -96.40590 38.99601,
   -16.56049 -96.26408 39.06200,
   -20.44255 -97.33695 39.14389,
   -18.95325 -96.63070 38.99193,
   -17.40398 -96.27054 39.04466,
   -8.92362 -118.52360 39.48247,
   -7.14766 -118.22186 39.48813,
   -5.75157 -117.93587 39.49294,
   -4.18665 -117.45163 39.50296,
   -2.84962 -116.67153 39.52408,
   -14.42553 -119.64754 39.45907,
   -12.73762 -119.31971 39.33896,
   -11.28953 -119.00094 39.47576,
   -9.67892 -118.66605 39.44596,
   -8.11646 -118.38154 39.48565,
   -6.53409 -118.10951 39.49017,
   -4.97008 -117.72560 39.49617,
   -3.34486 -117.05816 39.62770,
   -2.37752 -116.12327 39.56507,
   -16.75646 -119.94817 39.34146,
   -15.23529 -119.77261 39.46992,
   -13.62037 -119.50117 39.45321,
   -12.06578 -119.17112 39.46927,
   -10.49810 -118.83138 39.47599,
   -2.03668 -115.42948 39.68888,
   -19.16882 -120.08406 39.44940,
   -17.69119 -120.01061 39.48736,
   -16.02201 -119.87371 39.45294,
   -21.80131 -120.15771 39.44475,
   -20.17120 -120.11906 39.44275,
   -18.49332 -120.05463 39.45039,
   -1.96227 -114.44666 39.64245,
   -22.61351 -120.16112 39.44670,
   -21.16259 -120.14691 39.44583,
   -25.00891 -120.09344 39.44275,
   -23.52020 -120.15129 39.43563,
   -2.25323 -113.45800 39.58686,
   -25.99122 -120.02590 39.44913,
   -24.33039 -120.12522 39.44296,
   -2.72298 -112.78807 39.43222,
   -28.61359 -119.65433 39.44570,
   -26.99089 -119.92011 39.50229,
   -29.30094 -119.49914 39.44690,
   -28.07249 -119.75845 39.44449,
   -3.34856 -112.02402 39.59709,
   -30.21532 -119.25940 39.44819,
   -3.99139 -111.43559 39.41850,
   -30.98743 -119.03369 39.44905,
   -4.76160 -110.63558 39.58931,
   -31.72480 -118.80773 39.44949,
   -5.36029 -110.01542 39.65191,
   -32.65117 -118.48996 39.45176,
   -33.57302 -118.12437 39.45749,
   -6.04637 -109.21016 39.61411,
   -34.57438 -117.61672 39.47467,
   -6.49634 -108.63502 39.45435,
   -35.35396 -117.10492 39.46797,
   -36.07726 -116.43400 39.46429,
   -7.04994 -107.77115 39.63930,
   -36.60358 -115.65751 39.49097,
   -7.59359 -106.87182 39.66525,
   -36.87794 -114.89418 39.55911,
   -8.15103 -105.87789 39.83832,
   -36.92206 -114.33442 39.74663,
   -36.43516 -113.30871 39.53332,
   -8.49755 -105.27032 39.68495,
   -36.75220 -113.88646 39.56019,
   -35.95859 -112.75905 39.43695,
   -35.18076 -112.14310 39.54968,
   -33.70663 -111.35863 39.56007,
   -32.36003 -110.56893 39.54876,
   -9.09241 -104.22146 39.67043,
   -34.39059 -111.72779 39.54475,
   -32.99097 -110.94959 39.59590,
   -31.75043 -110.13354 39.40153,
   -31.12241 -109.57194 39.41126,
   -9.64601 -103.24376 39.70634,
   -30.43947 -108.81175 39.42876,
   -10.07051 -102.49826 39.71285,
   -29.84467 -107.98640 39.61655,
   -29.33471 -107.20895 39.62781,
   -10.50690 -101.74332 39.72325,
   -28.90370 -106.50403 39.63893,
   -11.07834 -100.79476 39.72184,
   -28.47641 -105.80839 39.65119,
   -27.91996 -104.91296 39.85108,
   -11.59354 -99.95986 39.74199,
   -27.36954 -104.15133 39.79566,
   -12.06783 -99.24017 39.76513,
   -26.75825 -103.35361 39.82570,
   -26.21152 -102.70277 39.82436,
   -25.05295 -101.44852 39.70277,
   -12.75150 -98.36571 39.76746,
   -25.49673 -101.93430 39.69812,
   -24.57725 -100.92833 39.70858,
   -13.37149 -97.68683 39.80670,
   -23.91384 -100.27621 39.54811,
   -23.23806 -99.53479 39.62299,
   -13.98901 -97.15403 39.85121,
   -22.55425 -98.78292 39.80029,
   -14.86439 -96.64218 39.74792,
   -21.83869 -98.14201 39.75597,
   -20.49629 -97.15336 39.76834,
   -15.75089 -96.27621 39.81313,
   -21.17498 -97.55598 39.88500,
   -19.76283 -96.75583 39.75229,
   -18.23997 -96.20867 39.73533,
   -16.71605 -96.05441 39.91738,
   -19.05360 -96.37196 39.95600,
   -17.51087 -96.02151 40.01433,
   -8.13669 -118.37181 40.26477,
   -6.55429 -118.10798 40.28346,
   -4.97226 -117.72040 40.28553,
   -3.63210 -117.20650 40.28145,
   -15.23117 -119.74563 40.23398,
   -13.64829 -119.48331 40.24210,
   -12.09090 -119.16315 40.25542,
   -10.51030 -118.82545 40.25867,
   -8.95264 -118.52143 40.25230,
   -7.40288 -118.24360 40.27119,
   -5.75646 -117.92704 40.27236,
   -4.20393 -117.45446 40.27911,
   -2.76159 -116.61878 40.26046,
   -17.68305 -119.98347 40.23138,
   -16.04618 -119.84706 40.23738,
   -14.43225 -119.62255 40.23100,
   -12.94449 -119.34426 40.23468,
   -11.28980 -118.98983 40.25170,
   -9.71895 -118.66502 40.25860,
   -2.21279 -116.02067 40.32908,
   -18.54152 -120.03396 40.24137,
   -16.92609 -119.92906 40.22965,
   -1.84140 -114.92055 40.36634,
   -20.91909 -120.12425 40.24558,
   -19.37332 -120.06731 40.23231,
   -1.76730 -114.33851 40.72031,
   -23.37540 -120.14408 40.22193,
   -21.78618 -120.14454 40.22469,
   -20.15952 -120.09876 40.22708,
   -1.94174 -113.95365 40.34737,
   -24.30151 -120.11786 40.22428,
   -22.63779 -120.15045 40.22209,
   -26.90248 -119.92417 40.22187,
   -25.30177 -120.06816 40.27391,
   -2.44503 -112.91959 40.24377,
   -27.73334 -119.81076 40.23416,
   -26.23991 -119.99531 40.22209,
   -2.91392 -112.37836 40.38180,
   -28.61751 -119.65572 40.22417,
   -29.54594 -119.44391 40.22592,
   -3.72935 -111.51760 40.31200,
   -30.51931 -119.19013 40.22716,
   -4.34391 -110.96682 40.32871,
   -31.46329 -118.91198 40.22789,
   -32.39921 -118.60544 40.23315,
   -4.99586 -110.32654 40.37253,
   -33.32054 -118.26257 40.23531,
   -5.66777 -109.58600 40.37977,
   -34.21625 -117.86407 40.24252,
   -34.96805 -117.45532 40.23361,
   -6.26569 -108.83027 40.43015,
   -6.65762 -108.26992 40.42461,
   -35.85614 -116.74864 40.15825,
   -36.43587 -116.14293 40.29244,
   -7.33030 -107.21293 40.39154,
   -36.87649 -115.28358 40.18560,
   -7.87686 -106.26954 40.43974,
   -37.03102 -114.72522 40.34700,
   -36.92681 -113.99668 40.29932,
   -8.36261 -105.36529 40.66674,
   -36.50447 -113.22081 40.32674,
   -8.70945 -104.75546 40.48501,
   -35.80418 -112.53910 40.32239,
   -34.42181 -111.67100 40.34286,
   -35.00888 -112.00254 40.32845,
   -33.69939 -111.26508 40.37661,
   -32.37832 -110.48272 40.33582,
   -9.27567 -103.75386 40.46620,
   -33.04410 -110.90962 40.33568,
   -31.67736 -109.96144 40.31149,
   -30.93957 -109.23744 40.34409,
   -9.87576 -102.70539 40.47771,
   -30.33449 -108.50595 40.36015,
   -10.21612 -102.13330 40.30035,
   -29.76044 -107.68896 40.38886,
   -29.27309 -106.90936 40.42015,
   -10.79536 -101.13572 40.45156,
   -28.77460 -106.09303 40.41111,
   -28.24639 -105.27267 40.30722,
   -11.36208 -100.20530 40.50712,
   -27.63874 -104.31579 40.46606,
   -11.75970 -99.59170 40.35467,
   -27.10483 -103.57442 40.47470,
   -26.49030 -102.79419 40.47678,
   -12.41031 -98.67807 40.47993,
   -25.84071 -102.08420 40.31792,
   -25.20513 -101.36038 40.35597,
   -13.11623 -97.83853 40.55407,
   -24.55072 -100.60803 40.41976,
   -13.59507 -97.35668 40.54196,
   -23.91748 -99.86423 40.53865,
   -14.38751 -96.75683 40.56802,
   -23.24240 -99.16422 40.48303,
   -22.53572 -98.40670 40.60816,
   -15.06300 -96.37633 40.56650,
   -21.86195 -97.76298 40.68732,
   -20.69180 -97.01427 40.42098,
   -19.11256 -96.19164 40.56294,
   -17.56722 -95.85753 40.60535,
   -16.08789 -95.96342 40.74956,
   -21.25735 -97.34345 40.57203,
   -19.88123 -96.47949 40.62838,
   -18.36129 -95.96967 40.59100,
   -16.84943 -95.83117 40.74346,
   -7.35040 -118.21198 41.04642,
   -5.76945 -117.91089 41.05175,
   -4.26659 -117.47713 41.07500,
   -2.80852 -116.69625 41.07348,
   -14.45395 -119.59175 41.01776,
   -12.87225 -119.30301 41.02468,
   -11.30830 -118.97580 41.03331,
   -9.72972 -118.65338 41.03722,
   -8.13727 -118.35662 41.04503,
   -6.73169 -118.10362 41.04839,
   -4.98536 -117.70626 41.05588,
   -3.45888 -117.12915 41.06174,
   -2.28411 -116.17660 41.10118,
   -16.66452 -119.87176 41.01147,
   -15.24117 -119.71037 41.00637,
   -13.65098 -119.45218 41.01684,
   -12.25117 -119.17620 41.02703,
   -10.51409 -118.80948 41.03431,
   -8.93897 -118.50197 41.04143,
   -1.85090 -115.41616 41.13558,
   -19.34856 -120.03604 41.00829,
   -17.68545 -119.94785 41.01419,
   -16.05406 -119.81198 41.01134,
   -1.67884 -114.59448 41.15264,
   -21.82284 -120.12428 41.00283,
   -20.12634 -120.07064 41.02153,
   -18.70192 -120.00582 41.00931,
   -22.63594 -120.13227 40.98582,
   -21.11431 -120.10504 41.11423,
   -1.75632 -114.08915 41.15329,
   -25.01335 -120.06577 41.00149,
   -23.52421 -120.12426 40.99925,
   -2.07787 -113.34028 41.09338,
   -26.01607 -119.99528 41.00177,
   -24.35074 -120.09758 41.00143,
   -26.95402 -119.90123 40.99127,
   -2.63836 -112.47188 41.26103,
   -28.03055 -119.75174 41.00088,
   -3.25828 -111.87942 41.13974,
   -30.21787 -119.27878 41.00631,
   -28.81617 -119.60679 41.00275,
   -3.94476 -111.24728 41.13581,
   -31.20138 -119.00538 41.00826,
   -29.56737 -119.43955 41.00482,
   -32.14860 -118.70994 41.01037,
   -4.62486 -110.61673 41.13688,
   -33.09223 -118.37718 41.01399,
   -5.22699 -110.03337 40.99282,
   -33.91170 -118.04770 41.01940,
   -5.90091 -109.21764 41.19046,
   -34.65071 -117.69924 41.02800,
   -35.39945 -117.23863 40.97101,
   -6.51079 -108.38100 41.31802,
   -36.11196 -116.70245 41.22630,
   -6.92139 -107.76178 41.21745,
   -36.77443 -115.80087 41.06868,
   -7.52804 -106.75841 41.21647,
   -37.07372 -115.12791 41.07110,
   -8.10287 -105.75176 41.20889,
   -37.14188 -114.32937 41.16081,
   -8.50395 -105.01162 41.23717,
   -36.93835 -113.73314 41.12080,
   -35.90918 -112.53018 41.08744,
   -36.38136 -112.96293 41.08510,
   -35.24351 -112.01833 41.09883,
   -8.92561 -104.23909 41.25709,
   -34.45044 -111.59344 41.12426,
   -33.06968 -110.83367 41.11665,
   -31.72379 -109.89160 41.12252,
   -33.75826 -111.22379 41.11872,
   -32.28855 -110.34062 41.10924,
   -31.25694 -109.44788 41.13964,
   -9.46175 -103.28021 41.29181,
   -30.57746 -108.68453 41.16086,
   -10.03999 -102.28143 41.24793,
   -30.12797 -108.06649 41.17092,
   -10.33450 -101.74361 41.29995,
   -29.65295 -107.33535 41.17866,
   -29.14353 -106.46634 41.30360,
   -10.98780 -100.66666 41.31093,
   -28.65016 -105.66504 41.17725,
   -28.16737 -104.85273 41.23951,
   -11.60648 -99.69263 41.31540,
   -27.64519 -104.06446 41.20996,
   -11.95066 -99.14405 41.34117,
   -27.05890 -103.25962 41.17277,
   -26.47058 -102.45905 41.30169,
   -12.62701 -98.26792 41.33057,
   -25.80751 -101.66825 41.28145,
   -25.15976 -100.93677 41.23479,
   -13.31719 -97.46969 41.53203,
   -24.54151 -100.22978 41.24069,
   -13.91948 -96.95813 41.34724,
   -23.90523 -99.45450 41.38654,
   -14.70511 -96.42577 41.31302,
   -23.23295 -98.70023 41.45046,
   -15.57593 -96.01959 41.23226,
   -22.52328 -97.97733 41.50612,
   -21.36785 -97.14834 41.22249,
   -16.86699 -95.64577 41.42220,
   -22.01617 -97.59826 41.34732,
   -20.70125 -96.62385 41.37300,
   -19.20622 -95.98350 41.27035,
   -17.60993 -95.64116 41.35371,
   -16.41126 -95.72309 41.40433,
   -19.93973 -96.24897 41.34027,
   -18.44072 -95.67900 41.55984,
   -8.15381 -118.34183 41.82310,
   -6.45553 -118.04047 41.71811,
   -4.99143 -117.68806 41.84233,
   -3.46105 -117.11706 41.84238,
   -13.67625 -119.42066 41.80056,
   -11.99772 -119.09740 41.66713,
   -10.53384 -118.79476 41.81597,
   -8.90550 -118.47892 41.83020,
   -7.33729 -118.19385 41.82191,
   -5.77652 -117.88970 41.83039,
   -4.12111 -117.42742 41.96937,
   -2.75541 -116.66096 41.84179,
   -16.04475 -119.76858 41.80745,
   -14.50383 -119.56118 41.77352,
   -12.87460 -119.27119 41.80190,
   -11.30945 -118.95214 41.80964,
   -9.73606 -118.63603 41.81677,
   -2.12614 -116.06717 41.87621,
   -18.44722 -119.96065 41.67457,
   -16.86154 -119.84295 41.79213,
   -15.26421 -119.67280 41.79253,
   -1.60120 -114.94007 42.03784,
   -20.84642 -120.06998 41.78414,
   -19.39223 -120.00365 41.83054,
   -17.71406 -119.90898 41.79011,
   -1.58667 -114.28142 41.94082,
   -23.38094 -120.10461 41.77958,
   -21.89220 -120.10054 41.77296,
   -20.18537 -120.04208 41.78565,
   -1.79432 -113.71295 41.77926,
   -24.26664 -120.08157 41.72273,
   -22.65897 -120.10902 41.77970,
   -26.92790 -119.88219 41.78023,
   -25.25681 -120.02754 41.77293,
   -2.25234 -112.87810 41.86560,
   -27.71926 -119.78244 41.64632,
   -26.22227 -119.95508 41.78075,
   -2.87266 -112.14696 41.90178,
   -28.60434 -119.63667 41.78500,
   -29.59232 -119.43209 41.78477,
   -3.56471 -111.49036 41.94330,
   -30.52075 -119.20683 41.78279,
   -4.29192 -110.83555 41.92120,
   -31.47314 -118.94526 41.78448,
   -32.42092 -118.65409 41.79548,
   -4.98587 -110.17093 41.91311,
   -33.34987 -118.32814 41.80534,
   -5.48208 -109.64724 41.94573,
   -34.26690 -117.94027 41.80298,
   -35.06899 -117.52193 41.79820,
   -6.12548 -108.84213 41.96379,
   -6.70792 -108.00926 41.97014,
   -35.85694 -116.97579 41.79669,
   -36.54103 -116.30242 41.80253,
   -7.16185 -107.27060 41.98379,
   -37.03450 -115.54688 41.83837,
   -7.71048 -106.31742 42.03950,
   -37.24881 -114.73304 41.83697,
   -37.03978 -113.65584 41.89124,
   -8.32503 -105.22660 42.01648,
   -37.18794 -113.97270 41.92509,
   -36.64203 -113.09290 41.76680,
   -8.65912 -104.62459 41.85999,
   -35.94309 -112.44111 41.85997,
   -35.15322 -111.91193 42.01806,
   -33.78120 -111.14442 41.90302,
   -32.46075 -110.35664 41.73065,
   -9.14147 -103.72123 42.04536,
   -34.47975 -111.53287 41.90033,
   -33.10228 -110.75742 41.89381,
   -31.81335 -109.84568 41.91729,
   -31.12164 -109.17011 41.94397,
   -9.67290 -102.77964 42.04293,
   -30.50036 -108.41981 41.96276,
   -29.91828 -107.58130 41.98980,
   -10.21663 -101.80539 42.22811,
   -29.42291 -106.81378 41.81942,
   -10.57231 -101.21015 42.07764,
   -28.99597 -106.02188 41.98254,
   -11.17262 -100.23099 42.09938,
   -28.63237 -105.36267 41.99502,
   -28.08768 -104.39956 42.17262,
   -11.76445 -99.29589 42.24738,
   -27.56516 -103.66256 41.97179,
   -12.16228 -98.72349 42.14196,
   -27.01016 -102.87805 41.98653,
   -26.41972 -102.04603 42.15602,
   -12.88284 -97.84237 42.15093,
   -25.80546 -101.27581 42.18590,
   -13.52834 -97.17072 42.14220,
   -25.19249 -100.52592 42.22733,
   -24.58208 -99.83435 42.16842,
   -14.18019 -96.60342 42.24625,
   -23.89809 -99.10492 42.07142,
   -22.91353 -98.06527 42.10815,
   -15.01727 -96.10090 42.08992,
   -23.41859 -98.58549 42.08631,
   -22.18969 -97.44311 42.00582,
   -15.87666 -95.69218 42.19338,
   -21.44126 -96.78965 42.14996,
   -20.00660 -96.04122 41.95978,
   -18.49972 -95.50125 42.14726,
   -16.84230 -95.47605 42.08815,
   -20.64961 -96.26004 42.23568,
   -19.27031 -95.69163 42.11889,
   -17.68587 -95.39660 42.22667,
   -7.36865 -118.17815 42.60428,
   -5.79302 -117.86593 42.61146,
   -4.37587 -117.46141 42.61858,
   -2.79827 -116.69801 42.62921,
   -12.89813 -119.24277 42.58257,
   -11.26458 -118.92144 42.59299,
   -9.75188 -118.62234 42.59740,
   -8.19522 -118.33369 42.63699,
   -6.63868 -118.03632 42.59477,
   -5.01189 -117.65674 42.61448,
   -3.48894 -117.10547 42.61508,
   -2.22549 -116.21310 42.64793,
   -16.90799 -119.80460 42.56975,
   -15.28740 -119.63293 42.57007,
   -13.72852 -119.39114 42.61803,
   -12.09731 -119.08930 42.58791,
   -10.53279 -118.77398 42.59210,
   -8.95591 -118.47146 42.59933,
   -1.71431 -115.48292 42.64459,
   -19.37622 -119.96778 42.56659,
   -17.69173 -119.86807 42.51658,
   -16.13452 -119.72592 42.70982,
   -14.48523 -119.51764 42.57619,
   -1.48148 -114.68069 42.73103,
   -21.84492 -120.07354 42.56066,
   -20.22748 -120.01199 42.57528,
   -18.61558 -119.92593 42.54327,
   -22.65278 -120.08499 42.56678,
   -21.08631 -120.05086 42.57195,
   -1.54144 -113.89355 42.84937,
   -25.22622 -120.00489 42.55959,
   -23.54978 -120.07761 42.55226,
   -1.90115 -113.25686 42.52513,
   -26.01063 -119.94811 42.55071,
   -24.55323 -120.04346 42.55938,
   -26.94308 -119.85790 42.55855,
   -2.49877 -112.39232 42.71144,
   -27.90305 -119.73637 42.50702,
   -3.14914 -111.76368 42.74022,
   -30.22062 -119.28353 42.56398,
   -28.84493 -119.57817 42.56019,
   -31.17450 -119.03953 42.56601,
   -29.57427 -119.43011 42.56232,
   -3.91630 -111.05269 42.88092,
   -32.12776 -118.76413 42.56805,
   -4.54713 -110.52926 42.70276,
   -33.07588 -118.45160 42.57118,
   -33.91154 -118.13540 42.57607,
   -5.20547 -109.86879 42.71672,
   -34.69834 -117.78135 42.58308,
   -5.84190 -109.12517 42.72641,
   -35.48826 -117.32836 42.57937,
   -6.49235 -108.24471 42.73851,
   -36.25307 -116.73780 42.60796,
   -6.85191 -107.67773 42.77301,
   -36.90523 -115.93895 42.47083,
   -7.40170 -106.75584 42.77311,
   -37.29414 -115.20222 42.69390,
   -7.92535 -105.82439 42.77805,
   -37.37183 -114.33410 42.69339,
   -37.12379 -113.58190 42.67484,
   -8.48995 -104.79516 42.81020,
   -36.57065 -112.89886 42.60429,
   -35.39200 -111.94489 42.65479,
   -8.78832 -104.22630 42.82137,
   -35.98415 -112.36165 42.64282,
   -34.52709 -111.46673 42.68675,
   -33.21871 -110.75547 42.56391,
   -33.81761 -111.07889 42.67594,
   -32.43891 -110.24332 42.67120,
   -9.42650 -103.09840 42.76130,
   -31.69574 -109.63084 42.68803,
   -30.99330 -108.88919 42.71125,
   -9.93961 -102.18587 42.81656,
   -30.41257 -108.10071 42.89732,
   -29.78427 -107.18269 42.76444,
   -10.37167 -101.43066 42.84079,
   -29.32928 -106.39700 42.74978,
   -10.80668 -100.69191 42.86007,
   -28.87499 -105.55987 42.78995,
   -28.41224 -104.77123 42.65719,
   -11.40255 -99.74707 42.85988,
   -27.96581 -103.96182 42.80843,
   -11.94693 -98.93160 42.87533,
   -27.55311 -103.31127 42.81677,
   -12.51133 -98.17698 42.89164,
   -26.99308 -102.51255 42.82233,
   -25.97325 -101.19483 42.82505,
   -26.42412 -101.76307 42.82186,
   -25.55580 -100.67972 42.82837,
   -13.21844 -97.37233 42.89838,
   -24.90501 -99.89452 42.83717,
   -13.73505 -96.86203 42.88889,
   -24.26472 -99.22866 42.65784,
   -14.54756 -96.23418 42.90505,
   -23.62680 -98.49716 42.69578,
   -22.93006 -97.74350 42.76705,
   -15.33129 -95.73926 43.05050,
   -22.22715 -97.03560 42.92563,
   -20.83766 -96.09002 42.89610,
   -16.24718 -95.39239 42.95181,
   -21.51404 -96.45889 43.00307,
   -20.09642 -95.72922 42.88095,
   -18.57238 -95.26762 42.90880,
   -17.03125 -95.21987 42.95479,
   -19.35402 -95.44446 42.91341,
   -17.78886 -95.18012 42.95141,
   -8.17081 -118.31152 43.38079,
   -6.43595 -117.98792 43.38608,
   -5.05318 -117.64601 43.39753,
   -3.49056 -117.08265 43.40185,
   -13.70503 -119.35276 43.35870,
   -12.11884 -119.06566 43.36420,
   -10.55647 -118.76021 43.37429,
   -8.96785 -118.45861 43.37897,
   -7.36343 -118.16268 43.37932,
   -5.79946 -117.84316 43.38807,
   -4.24676 -117.40425 43.40089,
   -2.78465 -116.68553 43.40128,
   -1.87604 -115.89013 43.43453,
   -16.01590 -119.67769 43.34922,
   -14.50726 -119.48064 43.36115,
   -12.90342 -119.21216 43.35973,
   -11.41442 -118.92601 43.50824,
   -9.75357 -118.60471 43.37446,
   -2.19681 -116.23196 43.42298,
   -18.38199 -119.87261 43.34732,
   -16.95588 -119.76712 43.34036,
   -15.29812 -119.59216 43.35119,
   -1.50382 -115.19301 43.45472,
   -20.84755 -120.01044 43.34236,
   -19.39820 -119.93412 43.34340,
   -17.74544 -119.82910 43.34830,
   -1.38473 -114.24009 43.46595,
   -23.51978 -120.05495 43.33690,
   -21.85280 -120.04758 43.34019,
   -20.21189 -119.97852 43.34378,
   -24.32427 -120.03104 43.33136,
   -22.77502 -120.06263 43.33732,
   -1.62494 -113.34903 43.53360,
   -25.25234 -119.98109 43.33444,
   -2.09983 -112.70574 43.43038,
   -27.65753 -119.74899 43.33800,
   -26.18987 -119.90787 43.43488,
   -28.59603 -119.60864 43.34784,
   -26.95267 -119.83336 43.33850,
   -2.77239 -111.97445 43.52656,
   -29.54762 -119.43106 43.34388,
   -3.45935 -111.39738 43.47610,
   -30.48268 -119.22373 43.34147,
   -4.16324 -110.79762 43.47849,
   -31.48056 -118.97316 43.34228,
   -32.43351 -118.70001 43.34485,
   -4.84948 -110.15889 43.48389,
   -33.39418 -118.38052 43.37484,
   -5.40140 -109.57420 43.52818,
   -34.29249 -118.02192 43.36420,
   -35.12351 -117.61312 43.35820,
   -6.06562 -108.74314 43.54962,
   -35.92734 -117.09743 43.35256,
   -6.68982 -107.82500 43.71929,
   -36.66205 -116.43733 43.32375,
   -7.02691 -107.28531 43.54523,
   -37.20644 -115.68311 43.33888,
   -7.68284 -106.16099 43.51650,
   -37.49584 -114.81508 43.47863,
   -8.19270 -105.22372 43.56472,
   -37.43834 -114.06792 43.48310,
   -36.65685 -112.84591 43.41989,
   -37.05275 -113.29901 43.43253,
   -36.08682 -112.35592 43.37697,
   -8.65651 -104.33633 43.73484,
   -35.26073 -111.82163 43.46522,
   -33.90162 -111.06163 43.33514,
   -32.49666 -110.18679 43.44729,
   -8.99758 -103.71759 43.59956,
   -34.53731 -111.39578 43.45744,
   -33.13048 -110.62206 43.44522,
   -31.91238 -109.72669 43.33034,
   -31.25761 -109.09268 43.30637,
   -9.59424 -102.65834 43.58101,
   -30.68900 -108.39426 43.38128,
   -30.04748 -107.45003 43.51277,
   -10.15769 -101.67306 43.61688,
   -29.66041 -106.78159 43.51868,
   -10.52338 -101.06818 43.43336,
   -29.25097 -105.97799 43.67984,
   -11.13083 -100.06368 43.58633,
   -28.78987 -105.13609 43.58779,
   -28.35333 -104.32749 43.58986,
   -11.69834 -99.18570 43.64727,
   -27.86226 -103.53212 43.47768,
   -12.12558 -98.58877 43.47818,
   -27.31059 -102.69449 43.45131,
   -26.72570 -101.87685 43.45063,
   -12.79324 -97.72637 43.67560,
   -26.13116 -101.09012 43.48606,
   -25.52581 -100.31754 43.51036,
   -13.41656 -97.04569 43.69444,
   -24.90921 -99.54865 43.53458,
   -14.09042 -96.44480 43.66587,
   -24.28469 -98.78906 43.56443,
   -14.86101 -95.89029 43.66241,
   -23.69897 -98.02582 43.76858,
   -15.67454 -95.43869 43.70045,
   -22.97797 -97.31366 43.72400,
   -22.27419 -96.67020 43.77099,
   -20.99081 -95.88951 43.59943,
   -19.41547 -95.25519 43.51280,
   -17.69556 -94.97535 43.65975,
   -16.47015 -95.13112 43.74632,
   -21.62081 -96.23391 43.69759,
   -20.21275 -95.44847 43.75425,
   -18.64675 -95.00070 43.77296,
   -17.07496 -94.99439 43.76186,
   -7.38591 -118.14816 44.16196,
   -5.78968 -117.82080 44.17105,
   -4.25491 -117.37556 44.17755,
   -2.79472 -116.69693 44.18604,
   -12.92350 -119.18473 44.14040,
   -11.20254 -118.86528 44.14675,
   -9.77401 -118.59320 44.15479,
   -8.17817 -118.29802 44.15971,
   -6.58147 -117.98614 44.15634,
   -4.98516 -117.61125 44.30818,
   -3.50732 -117.07306 44.18199,
   -2.18715 -116.25970 44.20277,
   -15.28075 -119.54892 44.12771,
   -13.69246 -119.31684 44.11044,
   -12.12446 -119.04002 44.14861,
   -10.55113 -118.73984 44.14973,
   -8.97231 -118.44316 44.15688,
   -1.58942 -115.55764 44.21630,
   -17.70205 -119.78431 44.14462,
   -16.11313 -119.64319 44.11285,
   -14.51630 -119.44365 44.13457,
   -1.26345 -114.62409 44.26021,
   -20.16370 -119.94414 44.13641,
   -18.55551 -119.84375 44.11730,
   -16.94113 -119.72235 44.12812,
   -22.66588 -120.03673 44.13919,
   -21.01973 -119.99070 44.11346,
   -19.40409 -119.89842 44.12463,
   -1.33134 -113.72724 44.28556,
   -25.24728 -119.95865 44.11752,
   -23.54705 -120.03262 44.11461,
   -21.86788 -120.02186 44.11854,
   -25.96156 -119.90668 44.11773,
   -24.53070 -119.99976 44.11708,
   -1.76124 -112.83676 44.42720,
   -26.93855 -119.81353 44.12018,
   -2.34919 -112.25957 44.23165,
   -27.96161 -119.68800 44.19540,
   -3.04994 -111.63881 44.24323,
   -30.49763 -119.22217 44.12194,
   -28.86097 -119.55090 44.11792,
   -31.15841 -119.06578 44.12330,
   -29.86248 -119.36113 44.12051,
   -3.77330 -111.04548 44.24521,
   -32.15286 -118.79967 44.12541,
   -4.48897 -110.42863 44.20737,
   -33.06129 -118.52117 44.12808,
   -33.93112 -118.21005 44.13298,
   -5.16554 -109.73738 44.37798,
   -34.74506 -117.86311 44.13852,
   -5.68586 -109.15255 44.30375,
   -35.50772 -117.46348 44.12745,
   -6.26778 -108.37630 44.29677,
   -36.34474 -116.86622 44.13047,
   -37.01632 -116.20122 44.14211,
   -6.86017 -107.47501 44.31513,
   -7.28172 -106.74611 44.33294,
   -37.47632 -115.43735 44.15946,
   -37.70055 -114.94848 44.61305,
   -7.87256 -105.68910 44.36059,
   -37.62136 -114.37093 44.17728,
   -37.32063 -113.47699 44.17735,
   -8.40976 -104.69949 44.35046,
   -36.69135 -112.73491 44.18581,
   -35.29466 -111.76157 44.22073,
   -35.92726 -112.14283 44.34274,
   -34.57572 -111.33240 44.24876,
   -33.17053 -110.55543 44.23520,
   -8.81161 -103.94066 44.36713,
   -33.85588 -110.97644 44.24435,
   -32.53395 -110.10672 44.22831,
   -9.22655 -103.17302 44.38141,
   -31.80500 -109.50221 44.22539,
   -31.11281 -108.76605 44.25049,
   -9.77500 -102.20046 44.38138,
   -30.53010 -108.00150 44.25793,
   -29.98695 -107.15623 44.28184,
   -10.38378 -101.15938 44.37780,
   -29.55333 -106.35754 44.35525,
   -10.70339 -100.59941 44.42463,
   -29.04426 -105.39838 44.32930,
   -11.32336 -99.62853 44.40220,
   -28.70116 -104.69923 44.34288,
   -28.26036 -103.84505 44.41304,
   -11.94484 -98.71114 44.44743,
   -27.80556 -103.08337 44.35581,
   -12.34274 -98.14941 44.48139,
   -27.27992 -102.25697 44.38197,
   -26.71164 -101.45509 44.37089,
   -13.07081 -97.29877 44.47037,
   -26.11732 -100.66774 44.35592,
   -13.62695 -96.75137 44.29328,
   -25.50931 -99.88984 44.34248,
   -24.89514 -99.12156 44.33712,
   -14.38494 -96.05105 44.61443,
   -24.31155 -98.39069 44.38628,
   -15.18766 -95.54030 44.44952,
   -23.64696 -97.59827 44.49734,
   -16.03427 -95.11454 44.46936,
   -22.99820 -96.92215 44.55695,
   -21.71230 -96.02944 44.30880,
   -16.95671 -94.86224 44.36164,
   -22.42063 -96.37793 44.66183,
   -21.02894 -95.54437 44.47684,
   -19.50607 -94.95323 44.45321,
   -17.94063 -94.72361 44.51164,
   -20.27492 -95.20764 44.46541,
   -18.73651 -94.77925 44.49736,
   -6.60426 -117.97559 44.94304,
   -5.04295 -117.59944 44.95121,
   -3.51221 -117.05576 44.96009,
   -12.14084 -119.01756 44.92181,
   -10.47712 -118.70904 44.93702,
   -8.98580 -118.43208 44.93644,
   -7.38805 -118.13340 44.94132,
   -5.82217 -117.80165 45.07635,
   -4.27457 -117.35725 44.95391,
   -2.76382 -116.67378 45.00073,
   -1.76517 -115.89852 44.98746,
   -16.13972 -119.60328 44.90766,
   -14.54854 -119.40991 44.92821,
   -12.99541 -119.16765 44.89503,
   -11.34127 -118.87190 44.92981,
   -9.77038 -118.57637 44.93208,
   -8.18719 -118.28407 44.93835,
   -2.16231 -116.26623 44.97706,
   -1.30168 -115.17135 45.00815,
   -18.59741 -119.80820 44.90513,
   -16.93137 -119.68078 44.87203,
   -15.38136 -119.51261 45.04102,
   -13.73300 -119.28814 44.91684,
   -21.05952 -119.96362 44.90000,
   -19.38687 -119.86471 44.86483,
   -17.88743 -119.75062 45.03932,
   -1.11934 -114.30993 44.91095,
   -23.53665 -120.01196 44.89422,
   -21.84996 -119.99767 44.86221,
   -20.36610 -119.92209 45.00936,
   -1.13196 -113.78438 45.19781,
   -24.30651 -119.99285 44.79506,
   -22.75370 -120.01242 45.04599,
   -1.40432 -113.23682 45.05728,
   -25.24468 -119.93878 44.89722,
   -1.94576 -112.51904 45.00504,
   -27.65740 -119.70928 44.89626,
   -26.17123 -119.86749 44.88444,
   -28.64534 -119.57119 44.91725,
   -26.97584 -119.78783 44.89663,
   -2.59844 -111.90510 45.05937,
   -29.53201 -119.42062 44.89511,
   -3.37445 -111.27633 45.00564,
   -30.49450 -119.22790 44.89788,
   -31.48351 -119.00122 44.89830,
   -4.07939 -110.70501 45.03679,
   -32.44826 -118.74450 44.90473,
   -4.75052 -110.09986 45.04681,
   -33.44416 -118.43133 44.94528,
   -5.41106 -109.39803 45.06319,
   -34.31132 -118.10588 44.92472,
   -35.17590 -117.70688 44.91798,
   -6.00795 -108.64966 45.07599,
   -36.00391 -117.23275 45.05782,
   -6.65704 -107.71071 45.08912,
   -36.79455 -116.53588 44.75090,
   -7.02945 -107.11012 44.92277,
   -37.35049 -115.93247 44.93734,
   -7.50911 -106.23321 45.11630,
   -37.71512 -115.17735 44.99336,
   -37.80740 -114.55813 45.03182,
   -8.04112 -105.25146 45.15318,
   -37.67538 -113.87961 45.05540,
   -37.26347 -113.21296 44.98474,
   -36.23118 -112.24152 44.97755,
   -8.61426 -104.19085 45.13802,
   -36.75063 -112.65224 44.97303,
   -35.34989 -111.70164 45.00634,
   -33.87786 -110.89923 45.01718,
   -8.95595 -103.56916 44.95861,
   -34.55409 -111.27313 45.15028,
   -33.19401 -110.46977 45.02089,
   -32.43759 -109.93998 45.01165,
   -31.52477 -109.09800 45.04057,
   -9.43439 -102.66617 45.15893,
   -31.86132 -109.43822 45.02892,
   -31.01655 -108.49886 45.05445,
   -9.95728 -101.73580 45.21937,
   -30.42421 -107.66811 45.06495,
   -29.91516 -106.82398 45.07120,
   -10.52579 -100.75094 45.34683,
   -29.44015 -105.91457 45.12726,
   -10.89526 -100.15560 45.20242,
   -29.04192 -105.09865 45.13107,
   -28.59872 -104.25606 44.99090,
   -11.52605 -99.19477 45.19261,
   -28.19685 -103.42726 45.14996,
   -12.12599 -98.32469 45.33192,
   -27.73892 -102.56959 45.30733,
   -12.64257 -97.67172 45.26386,
   -27.29710 -101.87075 45.31475,
   -26.71182 -101.02110 45.31430,
   -13.38231 -96.85821 45.25374,
   -26.15015 -100.24392 45.32355,
   -13.93886 -96.31881 45.24516,
   -25.55412 -99.44581 45.33561,
   -14.70162 -95.70828 45.24482,
   -24.95740 -98.67593 45.34017,
   -24.33337 -97.90831 45.36503,
   -15.44951 -95.20047 45.36104,
   -23.64026 -97.14557 45.38419,
   -22.65236 -96.30708 45.24996,
   -16.30855 -94.81699 45.28373,
   -23.14414 -96.73246 45.24667,
   -21.79363 -95.70616 45.19783,
   -20.34170 -94.99996 45.08601,
   -18.80010 -94.58436 45.12259,
   -17.20225 -94.55826 45.33280,
   -21.00788 -95.19443 45.35236,
   -19.59969 -94.67315 45.31939,
   -18.15056 -94.44670 45.41480,
   -7.40264 -118.12062 45.71962,
   -5.83134 -117.78094 45.72449,
   -4.28147 -117.33263 45.73551,
   -2.79612 -116.69391 45.74325,
   -11.35893 -118.85374 45.70380,
   -9.79378 -118.56673 45.71408,
   -8.15685 -118.26460 45.67739,
   -6.60296 -117.95734 45.71790,
   -5.05915 -117.57827 45.72475,
   -3.52418 -117.04522 45.73426,
   -2.14006 -116.27373 45.75683,
   -15.34820 -119.47426 45.68941,
   -13.75911 -119.25839 45.69904,
   -12.14993 -118.99426 45.70687,
   -10.67963 -118.72673 45.83719,
   -8.98811 -118.41769 45.71440,
   -1.48613 -115.64820 45.76013,
   -17.62574 -119.69687 45.68585,
   -16.19428 -119.56758 45.67190,
   -14.73827 -119.39827 45.69230,
   -12.94812 -119.12999 45.69831,
   -1.03809 -114.78531 45.81404,
   -20.08162 -119.87500 45.68131,
   -18.67691 -119.77751 45.66735,
   -16.97445 -119.64178 45.68667,
   -0.95646 -114.07275 45.81275,
   -22.64652 -119.99232 45.67393,
   -21.13623 -119.93860 45.66568,
   -19.43197 -119.83041 45.68268,
   -23.55031 -119.99145 45.67174,
   -21.89156 -119.97248 45.67660,
   -1.13515 -113.38359 45.85156,
   -25.96465 -119.86554 45.67571,
   -24.47761 -119.96250 45.64565,
   -1.58629 -112.70665 45.82190,
   -26.86618 -119.77994 45.68485,
   -25.26790 -119.91704 45.67545,
   -2.19441 -112.11860 45.79376,
   -27.89697 -119.65956 45.66449,
   -30.50056 -119.22793 45.67927,
   -28.87993 -119.52158 45.67574,
   -2.94020 -111.51096 45.80073,
   -31.16246 -119.08612 45.68053,
   -29.85966 -119.35412 45.67799,
   -3.67782 -110.94791 45.80571,
   -32.11646 -118.85382 45.68230,
   -4.33136 -110.41901 45.79622,
   -33.07290 -118.58080 45.68493,
   -33.95982 -118.29074 45.87149,
   -4.98905 -109.78490 45.83349,
   -34.88870 -117.89372 45.69399,
   -5.60207 -109.09496 45.79820,
   -35.62625 -117.52789 45.68893,
   -6.23098 -108.24303 45.88273,
   -36.42503 -117.00647 45.69200,
   -37.15478 -116.33843 45.67827,
   -6.87508 -107.25710 45.90051,
   -7.21016 -106.65622 45.92584,
   -37.66031 -115.60595 45.64561,
   -37.90866 -114.98549 45.78919,
   -7.72835 -105.71713 45.90794,
   -37.91765 -114.23594 45.82615,
   -37.35603 -113.14820 45.76463,
   -8.22003 -104.78590 45.96690,
   -37.69881 -113.65674 45.79296,
   -36.85178 -112.63124 45.72887,
   -36.06267 -112.05458 45.80047,
   -34.67292 -111.20816 45.79121,
   -8.82928 -103.66329 45.90836,
   -35.35712 -111.61272 45.77740,
   -33.90014 -110.80330 45.81706,
   -32.60692 -109.94096 45.81541,
   -9.16603 -103.04308 45.79762,
   -33.23320 -110.39413 45.79339,
   -31.96883 -109.40856 45.83159,
   -31.28913 -108.68985 45.85324,
   -9.64247 -102.15783 45.96075,
   -30.70621 -107.92922 45.86041,
   -30.15188 -107.06276 45.87057,
   -10.18128 -101.22265 45.96460,
   -29.74180 -106.34162 45.71244,
   -10.68802 -100.37285 45.97005,
   -29.34297 -105.47501 45.88124,
   -11.13446 -99.65328 45.98806,
   -28.96009 -104.63843 45.91918,
   -28.56301 -103.79748 45.94772,
   -11.76326 -98.72032 46.03422,
   -28.09373 -102.97467 45.77224,
   -12.33361 -97.95267 46.00665,
   -27.62858 -102.10368 45.94598,
   -27.04264 -101.19863 45.94103,
   -12.95802 -97.20298 46.01768,
   -26.47326 -100.38037 45.94245,
   -25.90081 -99.59512 45.94832,
   -13.58121 -96.53909 46.03196,
   -25.30190 -98.80100 45.95905,
   -14.28493 -95.89620 46.05643,
   -24.70906 -98.04749 45.97544,
   -15.00792 -95.35479 46.00076,
   -23.99615 -97.21351 46.00983,
   -15.79423 -94.87225 46.04598,
   -23.38206 -96.63309 45.89628,
   -22.62454 -95.95548 45.94282,
   -21.18589 -95.01241 46.01878,
   -18.08302 -94.25361 46.07097,
   -16.60742 -94.47765 46.22363,
   -21.89199 -95.39790 46.02304,
   -20.43433 -94.69025 46.00494,
   -18.89865 -94.29058 46.05888,
   -17.33532 -94.28242 46.24214,
   -19.67889 -94.43957 46.04442,
   -6.62263 -117.94250 46.50064,
   -5.06668 -117.55435 46.50885,
   -3.53139 -117.02892 46.51827,
   -12.16207 -118.97195 46.47946,
   -10.39534 -118.66110 46.48703,
   -9.00413 -118.40781 46.49507,
   -7.47356 -118.12235 46.48471,
   -5.84042 -117.76165 46.50000,
   -4.29695 -117.31564 46.50812,
   -2.81461 -116.70031 46.50364,
   -1.66287 -115.90197 46.54024,
   -16.17389 -119.52285 46.46650,
   -14.45038 -119.32746 46.34199,
   -12.93242 -119.09960 46.44697,
   -11.36797 -118.83469 46.48811,
   -9.78674 -118.55024 46.48972,
   -8.20299 -118.25903 46.49591,
   -2.13367 -116.28345 46.53135,
   -1.05201 -115.07940 46.56217,
   -18.62762 -119.73430 46.46334,
   -17.02214 -119.60466 46.46806,
   -15.35061 -119.43361 46.46469,
   -13.76062 -119.22539 46.47504,
   -0.82072 -114.44603 46.61111,
   -21.08449 -119.90733 46.45806,
   -19.47708 -119.79853 46.46884,
   -17.85944 -119.67418 46.44766,
   -21.92420 -119.94799 46.46771,
   -20.32707 -119.86042 46.44154,
   -0.86970 -113.62703 46.58509,
   -24.28777 -119.95274 46.45306,
   -22.75347 -119.97376 46.41582,
   -1.19095 -113.07677 46.41243,
   -25.24516 -119.89995 46.45551,
   -23.55451 -119.97188 46.45174,
   -27.85734 -119.64552 46.45452,
   -26.21891 -119.82108 46.48047,
   -1.77225 -112.30600 46.68082,
   -28.63656 -119.54484 46.30921,
   -27.15583 -119.72831 46.45486,
   -2.50326 -111.72421 46.57715,
   -29.49966 -119.41060 46.44796,
   -3.21589 -111.23685 46.45441,
   -30.50359 -119.23079 46.45775,
   -31.48857 -119.02750 46.44272,
   -4.00657 -110.57431 46.76120,
   -32.46294 -118.79029 46.45011,
   -4.68273 -110.00694 46.60184,
   -33.32520 -118.54805 46.49150,
   -34.40022 -118.15951 46.47137,
   -5.39531 -109.23221 46.79321,
   -35.20943 -117.81676 46.47789,
   -5.87110 -108.65899 46.62819,
   -36.07200 -117.35101 46.53039,
   -6.49676 -107.75777 46.64680,
   -36.84287 -116.78812 46.46591,
   -37.51457 -116.08519 46.48167,
   -7.05050 -106.83401 46.81536,
   -37.90057 -115.44841 46.51486,
   -7.39420 -106.21454 46.68999,
   -38.07849 -114.58248 46.59794,
   -7.99459 -105.10808 46.69203,
   -37.89840 -113.80530 46.42426,
   -37.41658 -113.03624 46.53799,
   -36.10683 -111.99026 46.54288,
   -8.48565 -104.17420 46.70185,
   -36.71563 -112.39858 46.65493,
   -35.43602 -111.57489 46.53849,
   -34.63721 -111.15375 46.56266,
   -33.23057 -110.28635 46.56893,
   -8.98739 -103.23138 46.70008,
   -33.94018 -110.74500 46.57455,
   -32.55992 -109.79427 46.70770,
   -9.31343 -102.61426 46.71251,
   -31.84263 -109.13353 46.77504,
   -31.15164 -108.34216 46.79630,
   -9.90884 -101.56805 46.69865,
   -30.56252 -107.51178 46.80457,
   -30.06362 -106.69508 46.67939,
   -10.46232 -100.62044 46.74830,
   -29.64997 -105.87253 46.66882,
   -10.84068 -100.02395 46.54671,
   -29.23952 -105.03040 46.51467,
   -11.48623 -99.01061 46.77401,
   -28.88984 -104.18109 46.68361,
   -28.49424 -103.31744 46.73962,
   -12.05671 -98.20601 46.78786,
   -28.07375 -102.50816 46.73274,
   -12.53260 -97.61062 46.63895,
   -27.62499 -101.73681 46.72432,
   -27.03431 -100.85245 46.63270,
   -13.23431 -96.78596 46.81693,
   -26.47668 -100.04361 46.62196,
   -13.82576 -96.21270 46.64874,
   -25.90685 -99.25165 46.61607,
   -25.31483 -98.45906 46.61463,
   -14.62231 -95.46739 46.97943,
   -24.71157 -97.69498 46.61668,
   -15.31200 -94.99939 46.80349,
   -24.03786 -96.90606 46.65042,
   -16.18544 -94.52236 46.76906,
   -23.43936 -96.26510 46.71909,
   -17.35045 -94.10335 46.87818,
   -22.68279 -95.60183 46.79033,
   -21.34426 -94.80540 46.71619,
   -19.74307 -94.23980 46.65670,
   -18.14311 -94.01653 46.85724,
   -16.92871 -94.20636 46.88606,
   -22.00732 -95.05720 46.98886,
   -20.55015 -94.40093 46.87714,
   -19.00786 -94.01513 46.93429,
   -7.41954 -118.09264 47.27728,
   -5.85152 -117.74253 47.28207,
   -4.30530 -117.29299 47.29337,
   -11.37832 -118.81581 47.26151,
   -9.71306 -118.52236 47.27789,
   -8.21664 -118.24821 47.27434,
   -6.62591 -117.92550 47.27682,
   -5.08164 -117.53675 47.28300,
   -3.48480 -116.98526 47.26999,
   -2.11029 -116.28416 47.31235,
   -15.38153 -119.39620 47.24822,
   -13.79825 -119.19763 47.26283,
   -12.21826 -118.95700 47.24663,
   -10.57431 -118.67587 47.26573,
   -9.00365 -118.39345 47.27193,
   -2.80417 -116.68460 47.30096,
   -1.40766 -115.72748 47.29501,
   -17.82484 -119.63002 47.24379,
   -16.17694 -119.48145 47.22981,
   -14.64968 -119.31025 47.22945,
   -12.97252 -119.07618 47.25626,
   -0.81527 -114.85083 47.39396,
   -20.27836 -119.82483 47.23906,
   -18.60078 -119.69371 47.25598,
   -17.17700 -119.57460 47.24489,
   -0.63110 -114.06467 47.42021,
   -22.62913 -119.94701 47.23220,
   -21.08134 -119.87837 47.24076,
   -19.65698 -119.77836 47.24043,
   -0.59386 -113.51128 47.78868,
   -23.55457 -119.95155 47.23383,
   -21.91518 -119.92270 47.23465,
   -0.82806 -113.23005 47.39986,
   -26.14881 -119.80641 47.23364,
   -24.48238 -119.92385 47.21237,
   -1.37642 -112.52501 47.31483,
   -26.95099 -119.73094 47.22450,
   -25.46036 -119.86328 47.23335,
   -2.05892 -111.92763 47.33935,
   -27.87762 -119.62573 47.23108,
   -28.79055 -119.50905 47.18085,
   -2.78947 -111.40591 47.38912,
   -31.14818 -119.10803 47.23776,
   -29.83645 -119.34807 47.23557,
   -3.57911 -110.84434 47.38381,
   -32.14720 -118.88738 47.23944,
   -30.50839 -119.22996 47.23672,
   -4.30369 -110.27207 47.37610,
   -33.12241 -118.63495 47.35990,
   -33.98159 -118.36141 47.23519,
   -4.92249 -109.68574 47.45189,
   -34.85664 -118.03669 47.33172,
   -5.60653 -108.91847 47.40849,
   -35.69139 -117.64214 47.24425,
   -6.20264 -108.11678 47.37486,
   -36.54410 -117.12961 47.26176,
   -37.26164 -116.54561 47.25302,
   -6.77189 -107.22534 47.44063,
   -37.81974 -115.87374 47.28350,
   -7.21756 -106.44710 47.44758,
   -38.14811 -115.07930 47.32340,
   -7.61092 -105.70260 47.46572,
   -38.16342 -114.10561 47.33949,
   -8.18742 -104.62325 47.44101,
   -37.91382 -113.51012 47.32485,
   -37.01529 -112.49126 47.30699,
   -37.48619 -112.92567 47.31264,
   -36.16806 -111.91791 47.32836,
   -34.66270 -111.07741 47.35327,
   -8.69340 -103.65433 47.47692,
   -35.32032 -111.43350 47.46873,
   -33.99333 -110.69053 47.31938,
   -32.63752 -109.76764 47.35110,
   -33.14488 -110.12916 47.47677,
   -32.13553 -109.32135 47.36510,
   -9.15989 -102.74361 47.68000,
   -31.41066 -108.55341 47.38830,
   -9.50167 -102.13663 47.50642,
   -30.82196 -107.78388 47.40053,
   -30.29144 -106.94222 47.40593,
   -10.09886 -101.09491 47.53563,
   -29.94262 -106.25772 47.41636,
   -10.69634 -100.10487 47.53630,
   -29.57366 -105.42737 47.50319,
   -11.07582 -99.51708 47.39513,
   -29.20707 -104.58002 47.47805,
   -28.80510 -103.71560 47.32568,
   -11.70329 -98.58176 47.51464,
   -28.43566 -102.77308 47.68207,
   -12.29103 -97.78933 47.53515,
   -28.04628 -102.04483 47.60596,
   -12.81604 -97.13725 47.60049,
   -27.54419 -101.27142 47.39482,
   -27.02243 -100.42558 47.44426,
   -13.54631 -96.34832 47.60749,
   -26.48667 -99.61277 47.47716,
   -14.12448 -95.78929 47.58447,
   -25.93128 -98.80376 47.50866,
   -14.85063 -95.17943 47.58741,
   -25.37015 -98.01421 47.55251,
   -24.78934 -97.23783 47.62168,
   -15.65059 -94.63506 47.55872,
   -24.11127 -96.50996 47.53227,
   -16.43044 -94.21794 47.59180,
   -23.48119 -95.88283 47.54985,
   -22.07825 -94.84046 47.59703,
   -17.36095 -93.89375 47.67012,
   -22.74953 -95.22201 47.71965,
   -21.36760 -94.46478 47.58791,
   -19.83760 -93.93060 47.59184,
   -18.34495 -93.74767 47.73382,
   -20.61205 -94.15743 47.58681,
   -19.05447 -93.79688 47.62413,
   -6.64054 -117.91091 48.05824,
   -5.08797 -117.51478 48.06655,
   -12.18341 -118.92700 48.03725,
   -10.59520 -118.66168 48.04384,
   -9.02431 -118.38439 48.05431,
   -7.39705 -118.07196 48.06408,
   -5.85909 -117.72455 48.05898,
   -4.31929 -117.27723 48.07093,
   -2.80747 -116.67462 48.08229,
   -1.58914 -115.91645 48.09312,
   -14.59251 -119.26481 48.03061,
   -12.99662 -119.05133 48.03402,
   -11.38709 -118.79702 48.04330,
   -9.91728 -118.54063 48.16942,
   -8.21875 -118.23386 48.05343,
   -3.55272 -116.99799 48.07644,
   -2.11858 -116.29255 48.08684,
   -0.95074 -115.23839 48.10697,
   -16.91431 -119.51575 47.89506,
   -15.44395 -119.36350 48.00769,
   -13.97677 -119.18771 48.03264,
   -0.52253 -114.44917 48.31642,
   -19.37694 -119.72467 47.90744,
   -17.87775 -119.59244 48.06758,
   -16.20822 -119.44261 48.02544,
   -0.45667 -113.73322 48.22330,
   -21.86349 -119.89494 48.02747,
   -20.27080 -119.79279 48.01279,
   -18.65810 -119.66023 48.02157,
   -24.27169 -119.91568 48.01058,
   -22.73364 -119.92857 47.98879,
   -21.10975 -119.85176 48.01617,
   -0.58333 -113.25224 48.24046,
   -25.16073 -119.86760 48.01003,
   -23.57155 -119.93226 48.00915,
   -0.91297 -112.75663 48.31927,
   -26.19156 -119.78440 47.99992,
   -1.60143 -112.13684 48.09523,
   -28.59103 -119.51857 48.01282,
   -27.16297 -119.68745 48.01314,
   -2.34405 -111.58636 48.18654,
   -29.47187 -119.39699 47.99952,
   -27.88382 -119.60539 48.01295,
   -30.50892 -119.23187 48.01830,
   -3.15676 -111.05005 48.14376,
   -31.48802 -119.05296 47.99721,
   -3.91213 -110.50119 48.20892,
   -32.48350 -118.83393 48.01726,
   -4.56812 -109.96029 48.16212,
   -33.42462 -118.58583 48.02095,
   -34.30071 -118.30918 48.02408,
   -5.35527 -109.13773 48.20056,
   -35.22545 -117.94554 48.03553,
   -5.78527 -108.60074 48.20649,
   -36.13707 -117.48735 48.01405,
   -36.95164 -116.97319 48.17079,
   -6.40689 -107.70693 48.20067,
   -37.65918 -116.24985 47.90665,
   -7.00437 -106.73014 48.22123,
   -38.14948 -115.50878 48.12528,
   -7.36800 -106.08168 48.03758,
   -38.33789 -114.59719 48.09084,
   -7.82004 -105.19138 48.24139,
   -38.01174 -113.40642 48.11883,
   -38.20829 -113.75504 48.14077,
   -37.58023 -112.85853 48.11960,
   -8.36779 -104.14183 48.27406,
   -36.86658 -112.28030 48.11552,
   -35.63778 -111.50785 48.11074,
   -36.18128 -111.81671 48.09949,
   -34.71370 -111.00319 48.13445,
   -33.43791 -110.22909 48.13232,
   -8.89976 -103.13327 48.26750,
   -34.00331 -110.58877 48.13213,
   -32.67171 -109.67306 48.12542,
   -31.95713 -109.02013 48.13581,
   -9.36085 -102.23640 48.48487,
   -31.30301 -108.27564 48.15152,
   -9.69701 -101.64946 48.30410,
   -30.72797 -107.46665 48.17097,
   -30.24724 -106.64377 48.17657,
   -10.27354 -100.65953 48.32736,
   -29.86860 -105.84472 48.22617,
   -10.88081 -99.67779 48.31323,
   -29.49305 -104.97242 48.22294,
   -11.22176 -99.13576 48.33270,
   -29.15559 -104.11752 48.28069,
   -28.81025 -103.30045 48.24865,
   -11.90852 -98.16918 48.34565,
   -28.33165 -102.26926 48.27464,
   -12.48678 -97.42401 48.35108,
   -27.98418 -101.58931 48.28415,
   -13.11299 -96.69677 48.36000,
   -27.58903 -100.89948 48.27914,
   -27.07751 -99.99596 48.44697,
   -13.74336 -96.03279 48.36695,
   -26.53409 -99.17167 48.42761,
   -14.44064 -95.37798 48.39343,
   -25.97800 -98.37077 48.39962,
   -15.14871 -94.81493 48.32881,
   -25.39688 -97.57413 48.39172,
   -24.70842 -96.76163 48.30225,
   -15.90679 -94.29804 48.39310,
   -24.14683 -96.13674 48.28980,
   -22.87368 -95.02043 48.36172,
   -16.69427 -93.90828 48.40600,
   -23.48949 -95.43864 48.47849,
   -22.16483 -94.59566 48.28934,
   -20.67936 -93.94675 48.20168,
   -19.09097 -93.58190 48.28995,
   -17.52598 -93.62230 48.53023,
   -21.35246 -94.10655 48.45900,
   -19.92598 -93.64489 48.45426,
   -18.29963 -93.54916 48.40605,
   -5.87073 -117.70713 48.83967,
   -4.32704 -117.25677 48.85112,
   -11.39746 -118.77909 48.81927,
   -9.61214 -118.47591 48.82697,
   -8.23607 -118.22429 48.83948,
   -6.68725 -117.90540 48.87516,
   -5.10285 -117.49870 48.84210,
   -3.60044 -117.00420 48.81195,
   -2.11593 -116.30443 48.86912,
   -13.68250 -119.12198 48.66479,
   -12.16154 -118.89990 48.82502,
   -10.59548 -118.64539 48.82490,
   -9.01896 -118.37003 48.82943,
   -7.43607 -118.06572 48.83489,
   -2.81743 -116.66901 48.85892,
   -1.37806 -115.79959 48.85264,
   -17.85683 -119.55229 48.80216,
   -16.24476 -119.40595 48.80776,
   -14.59487 -119.22840 48.80615,
   -12.99664 -119.02388 48.81429,
   -0.71470 -115.03906 48.76972,
   -20.30518 -119.76361 48.79718,
   -18.69854 -119.62635 48.80771,
   -17.10132 -119.48417 48.79620,
   -15.41469 -119.31995 48.80714,
   -0.35777 -114.23450 48.91675,
   -22.75514 -119.90687 48.78997,
   -21.08024 -119.82410 48.75291,
   -19.55997 -119.70367 48.77535,
   -0.33097 -113.40793 49.08262,
   -23.55816 -119.91121 48.79932,
   -22.05272 -119.87916 48.90690,
   -0.62358 -112.94819 48.80779,
   -26.16887 -119.76544 48.79154,
   -24.53201 -119.88157 48.84722,
   -1.16918 -112.30185 48.90070,
   -26.94193 -119.69411 48.70807,
   -25.50450 -119.82196 48.79105,
   -27.87423 -119.58858 48.79286,
   -1.80635 -111.84220 48.95073,
   -28.86388 -119.46840 48.80865,
   -2.71033 -111.23960 48.90979,
   -31.14932 -119.12220 48.79514,
   -29.82789 -119.33603 48.79341,
   -3.46741 -110.75064 48.94207,
   -32.12125 -118.93238 48.79667,
   -30.51624 -119.22835 48.79424,
   -33.08668 -118.70564 48.83870,
   -4.22217 -110.18208 48.93419,
   -34.01380 -118.43964 48.79623,
   -4.89860 -109.55660 48.95040,
   -34.90198 -118.13296 48.86225,
   -35.76146 -117.76496 48.80099,
   -5.58765 -108.75870 49.12580,
   -6.02710 -108.17723 48.98045,
   -36.48747 -117.39940 48.79709,
   -37.41726 -116.69368 48.84774,
   -6.61522 -107.26392 49.05108,
   -37.95011 -116.13150 48.80909,
   -7.24134 -106.20492 48.99215,
   -38.41484 -115.08828 48.88636,
   -7.57710 -105.57141 48.85665,
   -38.44273 -114.13433 48.90497,
   -8.02484 -104.67706 49.01940,
   -38.11972 -113.35912 48.91324,
   -36.91455 -112.20700 48.87173,
   -37.49650 -112.65292 48.97664,
   -36.26735 -111.77711 48.87582,
   -8.53917 -103.67882 49.06639,
   -35.44170 -111.32467 48.94418,
   -34.10006 -110.57229 48.79637,
   -34.72965 -110.92683 48.90875,
   -33.30280 -110.04477 48.95354,
   -9.11449 -102.59878 49.05220,
   -32.59295 -109.50686 48.91669,
   -9.50350 -101.86988 49.06980,
   -31.86253 -108.79115 48.93883,
   -31.23528 -108.02915 48.95351,
   -9.92389 -101.11885 49.08678,
   -30.60221 -107.07897 48.95938,
   -30.21471 -106.33569 49.00311,
   -10.49496 -100.16403 49.07912,
   -29.77478 -105.37485 48.99668,
   -29.41056 -104.50391 48.87871,
   -11.06637 -99.23199 49.25887,
   -11.51960 -98.58264 49.11715,
   -29.08610 -103.55921 49.19550,
   -28.75133 -102.79965 49.02749,
   -12.08198 -97.80655 49.19699,
   -28.34944 -101.94332 48.98767,
   -12.68774 -97.09183 48.97718,
   -27.90656 -101.13499 48.88325,
   -27.42750 -100.29214 48.92030,
   -13.39142 -96.27779 49.17192,
   -26.86182 -99.32303 49.06232,
   -13.97483 -95.69576 49.06710,
   -26.43625 -98.66285 49.06650,
   -14.76690 -94.93854 49.31555,
   -25.99568 -97.99911 49.07249,
   -15.43645 -94.43836 49.16464,
   -25.43353 -97.13225 49.27046,
   -16.15009 -94.00575 49.06190,
   -24.75873 -96.30709 49.26483,
   -23.64703 -95.26063 49.13445,
   -24.23765 -95.71956 49.29499,
   -23.01158 -94.81803 49.02032,
   -21.53832 -93.92192 49.13907,
   -18.24756 -93.35518 49.08079,
   -16.93337 -93.61027 49.22125,
   -22.26426 -94.27123 49.14627,
   -20.77421 -93.63455 49.12866,
   -19.20562 -93.30364 49.19571,
   -17.54364 -93.43343 49.20646,
   -20.00638 -93.42185 49.17194,
   -6.65803 -117.88090 49.61590,
   -5.10811 -117.47802 49.62427,
   -10.61250 -118.63174 49.60152,
   -8.97373 -118.34900 49.61563,
   -7.44898 -118.05426 49.61413,
   -5.87823 -117.69041 49.61849,
   -4.33584 -117.23959 49.62942,
   -2.81343 -116.66361 49.64027,
   -1.39075 -115.85493 49.64724,
   -14.62267 -119.19655 49.58916,
   -13.02579 -119.00243 49.58980,
   -11.44226 -118.76695 49.63307,
   -9.80215 -118.49331 49.59870,
   -8.23403 -118.21036 49.61091,
   -3.57218 -116.97003 49.63426,
   -1.98791 -116.28082 49.64115,
   -0.81402 -115.28263 49.65271,
   -17.05753 -119.44147 49.58307,
   -15.40146 -119.28209 49.55364,
   -13.88670 -119.11044 49.59176,
   -12.20411 -118.88472 49.59516,
   -0.33737 -114.56770 49.69180,
   -19.30423 -119.64567 49.57865,
   -17.86213 -119.51560 49.58542,
   -16.37777 -119.37786 49.58427,
   -0.16265 -113.83835 49.71770,
   -21.77734 -119.84099 49.57251,
   -20.35800 -119.73719 49.56593,
   -18.68846 -119.58983 49.57994,
   -24.19497 -119.87851 49.56772,
   -22.79593 -119.88365 49.58701,
   -21.13456 -119.79773 49.57424,
   -0.31719 -112.96543 49.81191,
   -25.26159 -119.82381 49.55632,
   -23.58722 -119.89196 49.56636,
   -0.75634 -112.44182 49.73862,
   -26.18523 -119.74486 49.56954,
   -1.43637 -111.92815 49.62116,
   -28.58666 -119.48485 49.57136,
   -27.11425 -119.65191 49.56197,
   -2.24495 -111.40837 49.68253,
   -29.57414 -119.35837 49.59628,
   -27.90980 -119.56361 49.57143,
   -30.51595 -119.22605 49.57967,
   -3.02422 -110.93181 49.81800,
   -31.48802 -119.07104 49.55389,
   -3.82228 -110.41172 49.71198,
   -32.37217 -118.90398 49.53534,
   -4.44890 -109.91379 49.72045,
   -33.44407 -118.64454 49.57794,
   -34.32246 -118.39170 49.58058,
   -5.14939 -109.19935 49.79387,
   -35.37057 -117.99955 49.63024,
   -5.79037 -108.42266 49.75389,
   -36.22962 -117.60400 49.58825,
   -37.04052 -117.12090 49.60817,
   -6.39321 -107.54350 49.76097,
   -37.75296 -116.52950 49.60177,
   -6.88778 -106.71145 49.78578,
   -38.30206 -115.76852 49.58739,
   -7.41944 -105.74960 49.80427,
   -38.59968 -114.72922 49.52109,
   -7.70674 -105.16611 49.79396,
   -38.45801 -113.72659 49.82705,
   -37.59081 -112.64252 49.65370,
   -8.22986 -104.14807 49.82960,
   -38.08380 -113.17548 49.66630,
   -36.95996 -112.13230 49.63139,
   -35.48324 -111.27502 49.67646,
   -36.13574 -111.62512 49.78497,
   -34.74999 -110.84961 49.68889,
   -33.37688 -110.00695 49.69397,
   -8.70916 -103.21340 49.87019,
   -33.99906 -110.42734 49.67431,
   -32.75920 -109.51857 49.72287,
   -32.14704 -108.95911 49.73976,
   -9.31563 -102.08940 49.84111,
   -31.47446 -108.19873 49.76409,
   -9.65222 -101.49309 49.67352,
   -30.90047 -107.39647 49.77567,
   -30.44000 -106.61537 49.71643,
   -10.22066 -100.49679 49.80094,
   -30.04629 -105.77647 49.76222,
   -10.78629 -99.56749 49.87168,
   -29.71860 -104.94091 49.84980,
   -11.24377 -98.86123 49.88786,
   -29.38637 -104.06313 49.81218,
   -29.06057 -103.19575 49.80954,
   -11.80744 -98.06905 49.89030,
   -28.72710 -102.32639 49.95360,
   -12.45648 -97.24658 49.84823,
   -28.32609 -101.49834 49.83752,
   -12.97729 -96.62128 49.91939,
   -27.88670 -100.64811 49.85980,
   -27.42179 -99.84007 49.84371,
   -13.67772 -95.84515 50.05889,
   -26.86312 -98.96898 49.73532,
   -14.29361 -95.25148 49.93764,
   -26.32280 -98.14500 49.70575,
   -14.98732 -94.63465 49.93085,
   -25.80986 -97.37129 49.75833,
   -25.30594 -96.63139 49.89383,
   -15.74080 -94.06128 49.98321,
   -24.37265 -95.55278 49.92886,
   -16.58086 -93.60701 49.86772,
   -24.74844 -95.94867 49.92824,
   -23.84119 -95.12278 49.78929,
   -17.39185 -93.30510 49.84751,
   -23.05934 -94.45719 49.92105,
   -21.71298 -93.73673 49.82884,
   -20.07098 -93.22499 49.80376,
   -18.44271 -93.08456 49.96253,
   -22.36670 -93.95715 50.09063,
   -20.89020 -93.35783 50.00130,
   -19.32952 -93.03399 50.08678,
   -5.88895 -117.67480 50.39733,
   -11.41589 -118.74685 50.37720,
   -9.82752 -118.48439 50.38368,
   -8.25600 -118.20276 50.39550,
   -6.68933 -117.87350 50.38901,
   -5.08063 -117.44864 50.44143,
   -3.57869 -116.95388 50.41636,
   -2.12056 -116.30558 50.42720,
   -13.82840 -119.07561 50.37066,
   -12.22163 -118.86760 50.37330,
   -10.61335 -118.61797 50.37976,
   -9.12899 -118.36001 50.51092,
   -7.45202 -118.04073 50.39246,
   -4.34809 -117.22145 50.40867,
   -2.83315 -116.65033 50.41677,
   -1.35071 -115.85152 50.41357,
   -16.17617 -119.32958 50.23265,
   -14.66684 -119.17128 50.35756,
   -13.19667 -118.99900 50.37209,
   -0.54451 -115.09910 50.43871,
   -18.63737 -119.55477 50.36829,
   -17.11781 -119.41181 50.41683,
   -15.44658 -119.25287 50.36624,
   -0.11729 -114.38806 50.48021,
   -22.77801 -119.86283 50.34811,
   -21.16953 -119.77461 50.35652,
   -19.50587 -119.63596 50.35761,
   -17.88817 -119.48487 50.36093,
   -0.01103 -113.37422 50.55358,
   -23.58688 -119.86956 50.35437,
   -22.02560 -119.83400 50.33592,
   -20.33205 -119.70781 50.35550,
   -0.03766 -112.88921 50.98305,
   -24.48614 -119.84483 50.34221,
   -0.28621 -112.71386 50.63630,
   -26.91335 -119.65269 50.35013,
   -25.47476 -119.78292 50.34880,
   -0.97287 -112.03154 50.61545,
   -27.81253 -119.55498 50.35156,
   -26.18981 -119.72212 50.34953,
   -1.72691 -111.60502 50.42099,
   -28.82575 -119.43822 50.34371,
   -2.59156 -111.10144 50.46825,
   -31.12121 -119.12722 50.35267,
   -29.81631 -119.31459 50.35144,
   -3.39253 -110.62138 50.48646,
   -32.14854 -118.94723 50.35433,
   -30.52800 -119.21419 50.35199,
   -33.04852 -118.75801 50.34243,
   -4.18191 -110.02374 50.65695,
   -34.03439 -118.49848 50.35593,
   -4.76785 -109.52365 50.50688,
   -34.94352 -118.20405 50.35260,
   -35.80167 -117.87054 50.50075,
   -5.54899 -108.64578 50.54483,
   -36.67229 -117.42578 50.36629,
   -5.97520 -108.08854 50.35732,
   -37.49444 -116.84588 50.21717,
   -6.55241 -107.16687 50.54776,
   -38.09662 -116.26229 50.38749,
   -7.12391 -106.17642 50.56599,
   -38.58878 -115.32440 50.16490,
   -38.73257 -114.84940 50.42033,
   -7.57654 -105.29340 50.73015,
   -38.67846 -114.19036 50.44327,
   -7.89359 -104.66942 50.59232,
   -38.27876 -113.24305 50.34360,
   -37.59837 -112.51939 50.41358,
   -36.23200 -111.62724 50.44757,
   -8.48483 -103.52866 50.60295,
   -36.77184 -111.93492 50.44061,
   -35.54024 -111.23009 50.47781,
   -34.07255 -110.39226 50.47327,
   -34.71913 -110.78047 50.58996,
   -33.40034 -109.92912 50.46516,
   -8.96634 -102.60163 50.61326,
   -32.69706 -109.36330 50.63217,
   -31.97166 -108.64658 50.64953,
   -9.50254 -101.60505 50.64742,
   -31.33802 -107.87018 50.68254,
   -9.83303 -101.00317 50.64983,
   -30.72706 -106.94471 50.69526,
   -30.34797 -106.24194 50.52127,
   -10.40984 -100.04100 50.62546,
   -29.96867 -105.36479 50.57083,
   -11.01608 -99.08200 50.66767,
   -29.63338 -104.47717 50.56820,
   -11.44844 -98.45395 50.58606,
   -29.31626 -103.58158 50.60552,
   -28.99389 -102.72887 50.53675,
   -12.05137 -97.62645 50.69518,
   -28.66074 -101.89051 50.61620,
   -12.63936 -96.90109 50.69320,
   -28.33322 -101.13359 50.76142,
   -13.25792 -96.19657 50.69819,
   -27.87159 -100.25273 50.73824,
   -13.89736 -95.51761 50.70215,
   -27.35540 -99.39503 50.58235,
   -26.87233 -98.57024 50.65256,
   -14.57968 -94.84767 50.73506,
   -26.36251 -97.76106 50.65795,
   -15.16314 -94.32148 50.75050,
   -25.76391 -96.92370 50.55691,
   -25.11595 -96.09097 50.54977,
   -15.99202 -93.70726 50.87190,
   -24.58096 -95.47336 50.59210,
   -16.79636 -93.28218 50.83150,
   -23.81264 -94.72266 50.70846,
   -22.42167 -93.76880 50.73069,
   -19.36929 -92.84948 50.75770,
   -17.65903 -93.01159 50.73639,
   -23.10627 -94.14741 50.83172,
   -21.69673 -93.42467 50.72118,
   -20.15968 -92.95265 50.73941,
   -18.65901 -92.83075 50.84980,
   -20.93746 -93.14797 50.72576,
   -5.12672 -117.44551 51.18205,
   -10.62855 -118.60910 51.15931,
   -8.89315 -118.31207 51.16617,
   -7.46672 -118.03169 51.17186,
   -5.89621 -117.66107 51.17608,
   -4.35496 -117.20579 51.18811,
   -2.82946 -116.64345 51.20134,
   -1.37440 -115.89634 51.20299,
   -12.92177 -118.94811 51.03482,
   -11.41816 -118.73405 51.15787,
   -9.81942 -118.47358 51.15839,
   -8.24855 -118.19049 51.16844,
   -6.67443 -117.85465 51.17361,
   -3.59281 -116.94004 51.19182,
   -2.02185 -116.30509 51.19793,
   -0.74978 -115.37889 51.20767,
   -17.08897 -119.38230 51.14218,
   -15.46961 -119.22925 51.13739,
   -13.82569 -119.05312 51.15277,
   -12.22337 -118.85228 51.15337,
   -0.15459 -114.67506 51.24624,
   -19.53163 -119.61358 51.13686,
   -17.92271 -119.46157 51.14724,
   -16.32964 -119.31095 51.11344,
   -14.65107 -119.14379 51.14799,
   0.15583 -113.85771 51.29280,
   -21.97440 -119.81030 51.13026,
   -20.28743 -119.68236 51.15224,
   -18.82811 -119.54561 51.25995,
   0.17272 -113.20991 51.46849,
   -24.46592 -119.82378 51.12565,
   -22.80439 -119.84096 51.12342,
   -21.36467 -119.77072 51.13206,
   -0.08568 -112.67747 51.37236,
   -25.24701 -119.78283 51.01364,
   -23.67699 -119.84739 51.12374,
   -0.62209 -112.13494 51.25948,
   -26.18608 -119.69946 51.13223,
   -1.28088 -111.71888 51.22294,
   -28.79513 -119.41874 51.12968,
   -27.16875 -119.59997 51.16846,
   -29.54051 -119.33166 51.04268,
   -28.10922 -119.49861 51.12963,
   -1.93650 -111.40597 51.24383,
   -30.51226 -119.20308 51.14343,
   -2.96007 -110.79516 51.23727,
   -31.47566 -119.06523 51.11795,
   -3.75369 -110.27973 51.29753,
   -32.36571 -118.91534 51.12439,
   -4.43607 -109.74665 51.26909,
   -33.46263 -118.66831 51.13452,
   -34.34077 -118.43397 51.13702,
   -5.10041 -109.07534 51.29709,
   -35.26205 -118.12431 51.14208,
   -36.24140 -117.69473 51.16401,
   -5.80377 -108.22053 51.25232,
   -37.09771 -117.21034 51.15811,
   -6.19258 -107.62345 51.32219,
   -37.80055 -116.66299 51.18082,
   -6.73622 -106.72153 51.36405,
   -38.42522 -115.86465 51.19397,
   -38.71015 -115.26217 51.17995,
   -7.33942 -105.64890 51.33806,
   -38.78976 -114.47626 51.21827,
   -7.72364 -104.88774 51.36329,
   -38.58994 -113.67882 51.21486,
   -8.09746 -104.13102 51.38788,
   -38.15852 -113.01403 51.20901,
   -37.07521 -112.03844 51.11650,
   -37.63995 -112.47593 51.21863,
   -36.24829 -111.55028 51.25849,
   -34.94150 -110.81118 51.24510,
   -8.67773 -103.02405 51.33552,
   -35.53243 -111.14310 51.23794,
   -34.06988 -110.29993 51.23434,
   -32.91012 -109.46020 51.26062,
   -33.42415 -109.86029 51.25698,
   -32.24468 -108.84996 51.27596,
   -9.17869 -102.06500 51.39470,
   -31.56180 -108.08032 51.29255,
   -30.99205 -107.28554 51.30167,
   -9.62744 -101.22265 51.50350,
   -30.55275 -106.52474 51.30626,
   -9.99504 -100.58448 51.42796,
   -30.15945 -105.66343 51.50498,
   -10.59267 -99.61290 51.40792,
   -29.85745 -104.90335 51.34100,
   -29.57707 -104.11808 51.19722,
   -11.27230 -98.57931 51.44357,
   -11.67582 -98.00924 51.42346,
   -29.26431 -103.17808 51.49959,
   -28.92919 -102.30115 51.38916,
   -12.23769 -97.26563 51.52170,
   -28.57602 -101.47427 51.28629,
   -12.84490 -96.56811 51.32769,
   -28.17839 -100.61096 51.41510,
   -13.56297 -95.75173 51.47537,
   -27.82358 -99.92503 51.42079,
   -14.15317 -95.13683 51.45314,
   -27.33424 -99.01599 51.57913,
   -26.82104 -98.16131 51.53483,
   -14.89796 -94.40473 51.63881,
   -26.27713 -97.33805 51.39635,
   -15.54763 -93.89477 51.46895,
   -25.76739 -96.56409 51.50140,
   -25.12783 -95.76738 51.43473,
   -16.38426 -93.29874 51.76434,
   -24.49358 -95.06412 51.50749,
   -18.59149 -92.67264 51.53547,
   -17.01667 -93.00450 51.66777,
   -23.75090 -94.37583 51.64245,
   -22.48510 -93.60662 51.41628,
   -20.99043 -92.99074 51.35837,
   -19.39491 -92.68212 51.43811,
   -17.93662 -92.76308 51.54076,
   -23.17875 -93.99377 51.51618,
   -21.63216 -93.15297 51.60836,
   -20.22730 -92.73814 51.61877,
   -5.90509 -117.64918 51.95517,
   -9.84186 -118.46867 51.94133,
   -8.28080 -118.18850 51.94953,
   -6.65716 -117.83762 51.92598,
   -5.16657 -117.44387 51.97370,
   -3.59328 -116.92624 51.97332,
   -2.14256 -116.31783 51.98464,
   -13.85238 -119.03955 51.92916,
   -12.23699 -118.84304 51.92612,
   -10.63561 -118.60219 51.93575,
   -9.12693 -118.34310 51.95032,
   -7.46684 -118.02012 51.95005,
   -4.36661 -117.19224 51.96612,
   -2.84815 -116.63362 51.97431,
   -1.34532 -115.89919 51.97211,
   -0.10791 -114.79085 52.00714,
   -16.28986 -119.28624 51.92352,
   -14.61879 -119.12181 51.93325,
   -13.13104 -118.95643 51.92376,
   -11.43236 -118.72701 51.93527,
   -0.52308 -115.27249 51.98630,
   0.17967 -114.24792 52.04138,
   -18.55845 -119.50295 51.91836,
   -17.10397 -119.36466 51.92167,
   -15.64163 -119.22431 51.92505,
   -21.07007 -119.72565 51.92340,
   -19.56442 -119.59721 51.94081,
   -17.91732 -119.44119 51.91982,
   0.32567 -113.53982 52.10405,
   -23.60197 -119.82404 51.90726,
   -21.95692 -119.78745 51.90998,
   -20.35827 -119.66756 51.91406,
   0.18475 -112.84984 52.15726,
   -24.48801 -119.79826 51.89997,
   -22.80095 -119.81860 51.90628,
   -0.16052 -112.38649 52.16097,
   -26.87600 -119.60584 51.90775,
   -25.41633 -119.73835 51.91052,
   -0.84518 -111.84368 52.04109,
   -27.88790 -119.49687 51.91372,
   -26.20825 -119.67122 51.90706,
   -1.61932 -111.41075 52.03249,
   -28.81338 -119.39218 51.90810,
   -2.55952 -110.92281 51.90444,
   -31.40808 -119.05658 51.90974,
   -29.73572 -119.28785 51.88344,
   -32.16291 -118.92647 51.91071,
   -30.81081 -119.14426 51.90937,
   -3.28958 -110.50452 52.04400,
   -33.07588 -118.74460 51.90333,
   -4.09636 -109.93150 52.04754,
   -34.03628 -118.50519 51.91001,
   -4.65003 -109.44733 52.06976,
   -34.96074 -118.21564 51.91992,
   -35.88801 -117.84947 51.91901,
   -5.32446 -108.69964 52.10704,
   -36.84500 -117.34946 51.93003,
   -37.45813 -116.96714 51.93136,
   -5.93691 -107.89156 52.09660,
   -6.41389 -107.14126 52.09925,
   -38.13212 -116.30424 51.92899,
   -38.57759 -115.63188 51.94083,
   -6.93719 -106.22231 52.16522,
   -38.79333 -114.86308 51.93789,
   -7.53102 -105.13483 52.13130,
   -38.74372 -114.09019 51.99256,
   -7.86384 -104.48582 51.98765,
   -38.15137 -112.96211 51.99148,
   -38.47578 -113.42265 51.97926,
   -37.62527 -112.42484 52.01008,
   -8.28597 -103.61728 52.15533,
   -36.89507 -111.91857 52.00559,
   -35.61716 -111.14681 52.02414,
   -36.25763 -111.51638 52.01275,
   -34.81981 -110.71471 52.02161,
   -33.49661 -109.84915 52.02972,
   -8.84709 -102.54556 52.15493,
   -34.10963 -110.26955 52.03480,
   -32.77496 -109.27987 52.03934,
   -32.06931 -108.59164 52.05944,
   -9.36762 -101.57234 52.19078,
   -31.43823 -107.83394 52.07290,
   -30.86509 -106.98439 52.07625,
   -9.79868 -100.79619 52.19780,
   -30.43472 -106.17879 52.09783,
   -10.22493 -100.06740 52.21071,
   -30.06643 -105.33606 52.11335,
   -10.81182 -99.13093 52.26127,
   -29.78424 -104.56236 52.12595,
   -29.43638 -103.58289 52.14529,
   -11.43271 -98.19739 52.40878,
   -29.14092 -102.73346 52.15615,
   -11.90870 -97.57499 52.26319,
   -28.84624 -101.94948 52.17104,
   -12.61371 -96.70631 52.24918,
   -28.45017 -101.03602 52.19090,
   -13.14769 -96.09208 52.21868,
   -27.98389 -100.08230 52.20422,
   -27.50507 -99.18851 52.20121,
   -13.83886 -95.31057 52.42637,
   -14.44439 -94.71410 52.27739,
   -27.14831 -98.54488 52.22476,
   -26.78502 -97.90767 52.23499,
   -15.12449 -94.08871 52.27845,
   -26.25218 -97.05444 52.25204,
   -15.85073 -93.52687 52.29655,
   -25.67567 -96.22299 52.27898,
   -16.67891 -93.03694 52.34720,
   -25.07796 -95.47267 52.30478,
   -17.67187 -92.68369 52.29365,
   -24.42100 -94.79218 52.30152,
   -23.30633 -93.90713 52.28265,
   -18.59820 -92.52097 52.30854,
   -23.87374 -94.31958 52.30309,
   -22.50825 -93.41255 52.32231,
   -21.05365 -92.80843 52.31783,
   -19.52049 -92.50948 52.34072,
   -21.79643 -93.07635 52.31739,
   -20.29753 -92.61451 52.33611,
   -10.64047 -118.59802 52.71849,
   -9.05413 -118.32200 52.72462,
   -7.47638 -118.01274 52.72853,
   -5.91812 -117.64093 52.74213,
   -4.37096 -117.18286 52.74832,
   -2.84412 -116.63261 52.75663,
   -1.37316 -115.93550 52.76210,
   -12.87659 -118.91927 52.71138,
   -11.39743 -118.71636 52.72173,
   -9.83211 -118.46177 52.72804,
   -8.47614 -118.21515 52.72681,
   -6.68930 -117.83458 52.73314,
   -5.14267 -117.42246 52.74119,
   -3.61079 -116.92141 52.75063,
   -2.02944 -116.30812 52.75757,
   -0.69258 -115.44641 52.80828,
   -15.41425 -119.19229 52.69975,
   -13.84643 -119.02989 52.70431,
   -12.23681 -118.83695 52.71287,
   0.00056 -114.75393 52.80005,
   -19.54760 -119.58402 52.69576,
   -17.93747 -119.43314 52.70588,
   -16.27491 -119.27436 52.70837,
   -14.66872 -119.11666 52.70728,
   0.36966 -114.03306 52.85096,
   -21.99556 -119.76977 52.68993,
   -20.37950 -119.65610 52.69574,
   -18.79806 -119.51613 52.72171,
   -17.10704 -119.35363 52.70142,
   0.42145 -113.23758 52.94204,
   -22.75986 -119.79534 52.69497,
   -21.30111 -119.72708 52.81909,
   -25.22018 -119.72832 52.68687,
   -23.68376 -119.79858 52.68339,
   0.10708 -112.44637 52.98504,
   -26.13092 -119.64896 52.70499,
   -24.49050 -119.77213 52.68536,
   -0.31068 -112.10554 52.95950,
   -27.11618 -119.54898 52.68058,
   -1.12764 -111.57438 52.79256,
   -29.48357 -119.28205 52.69009,
   -28.11240 -119.44073 52.68986,
   -1.93382 -111.15261 52.88537,
   -30.48984 -119.15606 52.65364,
   -28.82318 -119.35878 52.68993,
   -2.82596 -110.68255 52.83852,
   -31.43621 -119.02269 52.69057,
   -3.66651 -110.16849 52.71652,
   -32.41826 -118.85796 52.73542,
   -33.45059 -118.63738 52.69295,
   -4.38457 -109.56366 52.96886,
   -34.29896 -118.41882 52.69577,
   -4.97340 -108.99310 52.84736,
   -35.32906 -118.05689 52.81247,
   -36.22244 -117.68346 52.69221,
   -5.67837 -108.13018 52.85802,
   -37.06776 -117.20191 52.71592,
   -6.12434 -107.48597 52.78233,
   -37.76381 -116.65056 52.69948,
   -6.61251 -106.65528 52.89285,
   -38.45031 -115.69777 52.71439,
   -38.69363 -115.17827 52.64477,
   -7.11201 -105.74197 52.95376,
   -38.75885 -114.51586 52.71975,
   -7.71102 -104.62651 52.90945,
   -38.57996 -113.69379 52.75363,
   -8.03351 -104.00215 52.73130,
   -38.15510 -112.99528 52.75867,
   -37.19249 -112.09017 52.78681,
   -37.64952 -112.43956 52.78131,
   -36.28508 -111.50528 52.79394,
   -34.82715 -110.68103 52.80837,
   -8.47953 -103.08520 52.96172,
   -35.39372 -111.00289 52.80244,
   -34.17442 -110.27190 52.81742,
   -33.31250 -109.66437 52.90773,
   -32.34959 -108.82501 52.83649,
   -9.03528 -102.04207 52.94934,
   -32.79689 -109.24691 52.82723,
   -31.61577 -108.00778 52.85220,
   -31.03867 -107.21884 52.86276,
   -9.56301 -101.08119 52.96697,
   -30.66196 -106.57536 52.86942,
   -9.95686 -100.41215 52.82476,
   -30.28558 -105.80369 52.87667,
   -10.52792 -99.45449 53.00012,
   -29.91490 -104.90923 52.89624,
   -29.60057 -104.04033 52.91119,
   -11.11682 -98.55982 53.00738,
   -29.28472 -103.13961 52.97074,
   -11.61990 -97.84466 53.02683,
   -28.98395 -102.30440 52.92007,
   -12.19414 -97.09853 53.03748,
   -28.58053 -101.32249 52.95146,
   -12.78862 -96.38042 53.03443,
   -28.26080 -100.60742 52.96293,
   -13.40453 -95.67969 53.03671,
   -27.85348 -99.78834 52.87741,
   -14.04565 -94.98930 53.04397,
   -27.41879 -98.96673 53.03760,
   -26.92783 -98.09669 53.00643,
   -14.71926 -94.31953 53.07159,
   -26.43495 -97.27205 53.00695,
   -15.35958 -93.77763 52.92910,
   -25.92769 -96.48913 53.07363,
   -25.27136 -95.62304 53.04939,
   -16.19986 -93.17513 53.08724,
   -24.66635 -94.93596 53.10566,
   -16.93295 -92.79340 53.12578,
   -23.93378 -94.26639 53.06403,
   -22.54971 -93.32975 53.08598,
   -19.53641 -92.39985 53.10757,
   -17.92097 -92.50324 53.06499,
   -23.18185 -93.72042 52.92329,
   -21.87164 -93.00708 53.04283,
   -20.31416 -92.51289 53.08852,
   -18.84917 -92.38416 53.09722,
   -21.08662 -92.71004 53.08845,
   -5.91915 -117.63088 53.51662,
   -9.85020 -118.46250 53.50174,
   -8.19446 -118.15685 53.51232,
   -6.70659 -117.82994 53.51260,
   -5.15071 -117.41592 53.52361,
   -3.61102 -116.91630 53.53026,
   -2.14446 -116.32506 53.54658,
   -13.86033 -119.02746 53.48934,
   -12.25060 -118.83678 53.48191,
   -10.64245 -118.59689 53.50083,
   -9.03289 -118.31505 53.49266,
   -7.47949 -118.00613 53.51090,
   -4.38232 -117.17714 53.52643,
   -2.86429 -116.63227 53.53494,
   -1.38103 -115.96002 53.53374,
   -0.11384 -114.95143 53.56233,
   -16.29756 -119.27265 53.48349,
   -14.62390 -119.10828 53.43696,
   -13.12694 -118.94465 53.47584,
   -11.43827 -118.72143 53.49563,
   -0.67166 -115.46798 53.54786,
   0.34701 -114.34713 53.74159,
   -18.57793 -119.48987 53.47782,
   -17.10510 -119.35085 53.48140,
   -15.65367 -119.21072 53.48508,
   0.53405 -113.59593 53.64474,
   -20.99260 -119.69233 53.47291,
   -19.61437 -119.58274 53.47227,
   -17.92149 -119.42783 53.47941,
   -23.60736 -119.77884 53.30030,
   -22.03881 -119.75030 53.50831,
   -20.36777 -119.64481 53.47411,
   0.39014 -112.77047 53.65809,
   -24.48652 -119.74292 53.47306,
   -22.82265 -119.77397 53.46765,
   -0.03275 -112.17833 53.64016,
   -27.10973 -119.51475 53.47039,
   -25.45586 -119.67420 53.50216,
   -0.78200 -111.64875 53.39288,
   -27.87502 -119.43754 53.35989,
   -26.41361 -119.58727 53.46966,
   -1.48658 -111.30430 53.44214,
   -28.82010 -119.32570 53.48105,
   -29.81025 -119.20807 53.46995,
   -2.36821 -110.83450 53.59463,
   -32.10376 -118.86975 53.47506,
   -30.78507 -119.08075 53.47243,
   -3.15945 -110.38876 53.65808,
   -33.13115 -118.66705 53.35267,
   -31.45861 -118.97810 53.47381,
   -3.95957 -109.83127 53.61157,
   -33.98814 -118.44949 53.49898,
   -4.61716 -109.24449 53.62584,
   -34.92139 -118.16809 53.32051,
   -35.95787 -117.72499 53.49597,
   -5.26288 -108.52722 53.59720,
   -36.62451 -117.40391 53.50241,
   -5.96600 -107.58015 53.65963,
   -37.41464 -116.83449 53.60936,
   -6.28395 -107.05137 53.67067,
   -37.99761 -116.26448 53.50481,
   -6.80937 -106.14174 53.68907,
   -38.56737 -115.10786 53.47046,
   -38.69788 -114.79910 53.19197,
   -7.28543 -105.24223 53.75936,
   -38.61914 -114.20131 53.51922,
   -38.29815 -113.27705 53.52689,
   -7.90433 -104.08287 53.70451,
   -37.67854 -112.53173 53.56392,
   -8.22234 -103.46732 53.54952,
   -36.92975 -111.94716 53.53456,
   -35.63305 -111.08984 53.56240,
   -36.28989 -111.50826 53.57674,
   -34.83057 -110.64437 53.61236,
   -33.57615 -109.81625 53.60046,
   -8.67041 -102.56634 53.74386,
   -34.15118 -110.21625 53.59530,
   -32.82896 -109.23104 53.60632,
   -32.12527 -108.55414 53.62070,
   -9.21501 -101.56224 53.74311,
   -31.49003 -107.80897 53.63407,
   -30.91383 -106.98390 53.64486,
   -9.80963 -100.51598 53.75374,
   -30.45931 -106.17378 53.65758,
   -10.13518 -99.94872 53.79493,
   -30.07445 -105.33685 53.83206,
   -10.74896 -98.99144 53.75409,
   -29.70647 -104.40843 53.54139,
   -29.42540 -103.61912 53.69846,
   -11.39190 -98.04664 53.79839,
   -29.09835 -102.72791 53.81489,
   -11.80104 -97.51219 53.62755,
   -28.73759 -101.77458 53.50531,
   -12.42931 -96.68422 53.86459,
   -28.43237 -101.06687 53.74870,
   -12.99646 -96.03654 53.68509,
   -28.03263 -100.21514 53.74157,
   -27.59768 -99.36157 53.77191,
   -13.67285 -95.25193 53.87816,
   -27.12263 -98.48791 53.89384,
   -14.22000 -94.66576 53.85927,
   -26.68062 -97.69897 53.78695,
   -14.97233 -93.96822 53.80992,
   -26.30700 -97.05712 53.79608,
   -15.66958 -93.40017 53.85863,
   -25.67965 -96.13465 53.71103,
   -25.12688 -95.41313 53.84367,
   -23.97233 -94.25710 53.83822,
   -17.83075 -92.42536 53.87225,
   -16.46334 -92.90666 53.89501,
   -24.51973 -94.75067 53.83266,
   -23.33848 -93.77292 53.83129,
   -18.59828 -92.32614 53.77073,
   -17.09468 -92.62328 53.88123,
   -22.56705 -93.28495 53.85646,
   -21.10974 -92.64870 53.86907,
   -19.54942 -92.32292 53.88593,
   -21.86038 -92.93461 53.85918,
   -20.33927 -92.44099 53.87213,
   -10.64690 -118.59863 54.27901,
   -9.06286 -118.31788 54.28517,
   -7.50488 -118.00549 54.29997,
   -5.92512 -117.62471 54.29622,
   -4.38291 -117.17293 54.30724,
   -2.85693 -116.63834 54.31536,
   -1.37328 -115.98411 54.32291,
   -12.85905 -118.91581 54.27217,
   -11.40367 -118.71746 54.27616,
   -9.84698 -118.46175 54.27709,
   -8.46531 -118.20401 54.28756,
   -6.70247 -117.82091 54.29435,
   -5.15552 -117.40953 54.30187,
   -3.62406 -116.91783 54.31103,
   -2.03802 -116.32823 54.31861,
   -0.68927 -115.54957 54.31178,
   -15.42344 -119.19150 54.26016,
   -13.93965 -119.03878 54.26382,
   -12.24441 -118.83792 54.27370,
   0.04878 -114.92181 54.32710,
   -19.55322 -119.57615 54.25594,
   -17.95735 -119.43443 54.25637,
   -16.26658 -119.27308 54.26805,
   -14.67555 -119.11539 54.26767,
   0.51603 -114.10148 54.32607,
   -22.01382 -119.73326 54.25101,
   -20.39315 -119.64088 54.24664,
   -18.79016 -119.51214 54.29370,
   -17.11143 -119.35432 54.26164,
   0.62311 -113.25725 54.45891,
   -22.85098 -119.75114 54.24113,
   -21.26367 -119.70057 54.22848,
   -25.39099 -119.64654 54.24938,
   -23.67494 -119.74478 54.23002,
   0.30929 -112.39736 54.45617,
   -26.19878 -119.57609 54.24742,
   -24.72171 -119.69572 54.24823,
   -0.24355 -111.89081 54.36046,
   -27.12122 -119.47942 54.25274,
   -1.03684 -111.41077 54.33064,
   -29.72251 -119.17912 54.25244,
   -28.03845 -119.38023 54.24607,
   -1.88949 -110.98265 54.36600,
   -30.52222 -119.07983 54.09253,
   -29.09793 -119.25672 54.25214,
   -2.75039 -110.54639 54.28231,
   -31.37315 -118.94942 54.27304,
   -32.37315 -118.77641 54.25306,
   -3.50642 -110.06278 54.39472,
   -33.40790 -118.54520 54.34785,
   -4.23244 -109.48064 54.43276,
   -34.26338 -118.31632 54.35933,
   -4.82465 -108.91867 54.25027,
   -35.25945 -117.97548 54.25736,
   -36.15192 -117.57210 54.28255,
   -5.50191 -108.05716 54.45962,
   -36.98125 -117.06544 54.25109,
   -37.65071 -116.48099 54.28039,
   -6.08226 -107.19404 54.61414,
   -6.41899 -106.64644 54.45734,
   -38.20323 -115.66957 54.24730,
   -7.05123 -105.53392 54.47522,
   -38.47947 -114.72257 54.22510,
   -7.54568 -104.59766 54.48310,
   -38.38471 -113.68203 54.13767,
   -38.07387 -113.11814 54.16029,
   -37.17830 -112.16574 54.35053,
   -8.08271 -103.56704 54.48881,
   -37.61721 -112.55591 54.34160,
   -36.29144 -111.52467 54.35883,
   -34.85141 -110.65333 54.36981,
   -8.40710 -102.94682 54.35091,
   -35.42561 -110.99786 54.36472,
   -34.15166 -110.19420 54.38244,
   -33.40032 -109.67416 54.39388,
   -32.41488 -108.82140 54.39710,
   -8.87905 -102.02641 54.52258,
   -32.83132 -109.20690 54.38981,
   -31.67338 -108.01751 54.41155,
   -31.07824 -107.23702 54.42329,
   -9.36312 -101.13709 54.59307,
   -30.67731 -106.59213 54.43301,
   -9.94156 -100.12824 54.68784,
   -30.35940 -105.97105 54.44375,
   -10.31155 -99.53498 54.56320,
   -29.87892 -104.93201 54.46599,
   -29.56117 -104.11337 54.43627,
   -10.95253 -98.56011 54.56074,
   -29.22044 -103.21148 54.48382,
   -11.59890 -97.64699 54.55779,
   -28.88657 -102.34028 54.50490,
   -12.04275 -97.05618 54.58218,
   -28.51726 -101.45586 54.56940,
   -28.10876 -100.54585 54.52314,
   -12.76969 -96.17332 54.54988,
   -13.25922 -95.58799 54.61689,
   -27.74595 -99.79993 54.53762,
   -27.38974 -99.10148 54.54992,
   -13.98463 -94.78046 54.76614,
   -26.86193 -98.13212 54.53031,
   -14.57873 -94.20690 54.59279,
   -26.37259 -97.28680 54.58686,
   -25.87599 -96.49479 54.57755,
   -15.36916 -93.50065 54.83029,
   -25.28583 -95.68096 54.70915,
   -16.04200 -93.05110 54.66004,
   -24.69220 -94.97521 54.67463,
   -16.80629 -92.65769 54.69687,
   -23.95570 -94.25135 54.62266,
   -22.58880 -93.27900 54.63627,
   -17.84930 -92.35227 54.65116,
   -23.13865 -93.62364 54.62870,
   -21.87848 -92.91518 54.64708,
   -20.34094 -92.39710 54.63926,
   -18.76965 -92.24001 54.68237,
   -21.12411 -92.61568 54.64386,
   -19.57305 -92.27229 54.65992,
   -9.85764 -118.46474 55.06239,
   -8.17400 -118.14427 54.93903,
   -6.70999 -117.81649 55.08209,
   -5.16281 -117.40677 55.08602,
   -3.62206 -116.91815 55.09164,
   -2.15035 -116.35159 55.10781,
   -13.86657 -119.03389 55.04995,
   -12.26843 -118.84468 55.03920,
   -10.64464 -118.60077 55.06314,
   -9.05493 -118.31613 55.07039,
   -7.49154 -117.99725 55.07196,
   -5.93114 -117.61957 55.07785,
   -4.39362 -117.17234 55.08699,
   -2.87256 -116.64376 55.09543,
   -1.37799 -116.01111 55.09114,
   -0.04108 -115.05732 55.28487,
   -16.30076 -119.28292 55.04386,
   -14.68696 -119.12175 55.05176,
   -13.12237 -118.94937 55.04754,
   -11.44371 -118.72734 55.05635,
   -0.65275 -115.55421 55.10742,
   0.45557 -114.41943 55.13740,
   -18.63519 -119.50085 55.03810,
   -17.10370 -119.36099 55.04262,
   -15.63135 -119.21708 55.04557,
   0.73404 -113.54525 55.24977,
   -21.00535 -119.67307 55.03367,
   -19.59890 -119.57962 55.03334,
   -17.92523 -119.43752 55.03989,
   -23.57951 -119.71987 55.02723,
   -22.05018 -119.71590 55.02303,
   -20.37703 -119.63463 55.03472,
   0.60309 -112.67386 55.26488,
   -24.44716 -119.68368 54.98444,
   -22.84479 -119.72804 55.02903,
   -0.16641 -111.81024 55.16649,
   -25.42469 -119.61008 55.02392,
   -0.74089 -111.41883 55.13937,
   0.15871 -112.03686 55.18863,
   -27.83544 -119.36372 55.03277,
   -26.37740 -119.51544 55.13151,
   -1.40638 -111.12816 55.13859,
   -28.78185 -119.25555 54.99167,
   -27.14260 -119.43944 55.03253,
   -29.74606 -119.13482 55.03241,
   -2.24246 -110.72312 55.12406,
   -30.72891 -119.00027 55.09451,
   -3.06373 -110.25144 55.17439,
   -33.12584 -118.54904 55.03827,
   -31.68216 -118.85190 55.03839,
   -3.80108 -109.73688 55.14633,
   -33.90905 -118.35150 55.03789,
   -32.39316 -118.71280 55.03905,
   -34.97896 -117.98483 55.05269,
   -4.38429 -109.21679 55.18681,
   -5.04205 -108.49403 55.18980,
   -35.66619 -117.71618 55.06098,
   -36.42783 -117.30742 55.13159,
   -5.70352 -107.61311 55.24556,
   -37.24954 -116.68806 55.06192,
   -37.81167 -116.10667 54.89085,
   -6.26763 -106.72657 55.36415,
   -6.61114 -106.13364 55.25685,
   -38.23440 -115.15032 54.98569,
   -7.27001 -104.96688 55.18966,
   -38.33925 -114.31480 54.89700,
   -38.08389 -113.37484 55.04569,
   -7.73240 -104.06466 55.27149,
   -37.56811 -112.64276 55.11689,
   -36.28392 -111.56037 55.14005,
   -36.88341 -112.00550 54.96789,
   -35.64410 -111.10986 55.08397,
   -8.27072 -103.03871 55.27845,
   -34.83626 -110.62827 55.14796,
   -33.64254 -109.82508 55.16256,
   -8.55527 -102.46850 55.31919,
   -34.17226 -110.19546 55.15731,
   -32.86516 -109.21045 55.17265,
   -32.17682 -108.56100 55.18228,
   -9.07068 -101.52646 55.32224,
   -31.51894 -107.81498 55.19384,
   -30.93684 -107.02005 55.20850,
   -9.60733 -100.58505 55.32905,
   -30.43960 -106.19389 55.22146,
   -30.05155 -105.40899 55.21713,
   -10.11086 -99.74009 55.33277,
   -10.55710 -99.02895 55.34498,
   -29.66596 -104.53220 55.24546,
   -29.32508 -103.67260 55.22175,
   -11.19479 -98.08253 55.38406,
   -29.00404 -102.85288 55.28546,
   -28.63946 -101.95859 55.28110,
   -11.75486 -97.31191 55.37176,
   -12.33599 -96.56463 55.38429,
   -28.27797 -101.10839 55.18948,
   -27.87142 -100.26601 55.29390,
   -12.92962 -95.84588 55.37987,
   -27.44133 -99.41341 55.32982,
   -13.55911 -95.12649 55.40124,
   -26.99104 -98.55269 55.31314,
   -26.51938 -97.71652 55.44801,
   -14.19674 -94.45106 55.39885,
   -26.07709 -96.94312 55.36342,
   -14.87398 -93.81489 55.41039,
   -15.59951 -93.24376 55.42737,
   -25.65344 -96.27244 55.37059,
   -25.04200 -95.45657 55.37897,
   -24.13628 -94.47718 55.39812,
   -16.30954 -92.79363 55.59466,
   -24.59489 -94.94294 55.38933,
   -23.34543 -93.80523 55.37851,
   -18.62015 -92.20047 55.43376,
   -17.19841 -92.45199 55.43618,
   -22.57796 -93.28557 55.41205,
   -21.13551 -92.60462 55.43336,
   -19.57418 -92.23676 55.41934,
   -17.86415 -92.28989 55.43165,
   -21.87849 -92.91319 55.42082,
   -20.36366 -92.37460 55.43034,
   -10.65209 -118.60564 55.83959,
   -9.07141 -118.31848 55.84591,
   -7.50314 -117.99575 55.84329,
   -5.93662 -117.61568 55.85319,
   -4.39430 -117.17147 55.87032,
   -2.86457 -116.65366 55.87516,
   -1.37036 -116.03391 55.88320,
   -12.88406 -118.92853 55.83280,
   -11.42633 -118.72889 55.81450,
   -9.85152 -118.46555 55.84339,
   -8.37111 -118.17919 55.82450,
   -6.71425 -117.81196 55.85543,
   -5.16613 -117.40284 55.86263,
   -3.63300 -116.92304 55.87156,
   -2.03613 -116.35491 55.87911,
   -0.65503 -115.61281 55.88055,
   -15.41097 -119.20376 55.81459,
   -13.93678 -119.04886 55.83021,
   -12.25121 -118.84783 55.83449,
   0.17939 -114.94193 55.90207,
   -19.55972 -119.57848 55.81656,
   -17.94691 -119.44807 55.82042,
   -16.28906 -119.29132 55.82099,
   -14.68045 -119.12786 55.82821,
   0.65690 -114.27514 55.92693,
   -22.03216 -119.69815 55.81216,
   -20.39449 -119.63204 55.79853,
   -18.77826 -119.52068 55.85049,
   -17.11484 -119.37123 55.82214,
   0.84591 -113.14815 56.02725,
   -22.83034 -119.70443 55.80003,
   -21.25514 -119.67667 55.79387,
   0.81122 -112.68547 56.34412,
   -25.42476 -119.57404 55.81164,
   -23.71507 -119.68429 55.79666,
   0.49591 -112.23162 56.01068,
   -26.15959 -119.50735 55.81250,
   -24.71769 -119.62905 55.81056,
   -0.11557 -111.72600 55.95641,
   -27.05955 -119.41169 55.83062,
   -0.94001 -111.25815 55.93187,
   -28.05597 -119.30078 55.80411,
   -1.75236 -110.87695 55.91283,
   -30.43642 -118.99347 55.81556,
   -29.06123 -119.17967 55.81382,
   -2.60841 -110.42232 55.94854,
   -31.43972 -118.84098 55.72507,
   -29.75615 -119.08798 55.81415,
   -32.30826 -118.67743 55.83830,
   -3.42276 -109.90932 55.88277,
   -33.31783 -118.45002 55.81604,
   -4.09066 -109.36170 55.95123,
   -34.26138 -118.17693 55.81985,
   -35.18074 -117.83102 55.85925,
   -4.80474 -108.60253 56.13475,
   -36.00585 -117.43869 55.83928,
   -5.25394 -108.06270 56.02633,
   -36.80635 -116.89561 55.85214,
   -5.91458 -107.12370 56.06232,
   -37.44053 -116.26042 55.89482,
   -37.93159 -115.48729 55.77797,
   -6.45828 -106.22788 56.14458,
   -6.82514 -105.57686 56.04008,
   -38.14510 -114.66196 55.80981,
   -38.05706 -113.78804 55.92004,
   -7.42705 -104.48091 56.00999,
   -37.51462 -112.74699 55.89138,
   -37.76911 -113.07356 55.87167,
   -36.99880 -112.17868 56.00140,
   -7.91689 -103.54095 56.05549,
   -36.26192 -111.58858 55.91966,
   -34.85828 -110.65772 55.93114,
   -35.41924 -111.01862 55.92654,
   -34.17449 -110.18941 55.92295,
   -8.37989 -102.62851 56.23140,
   -33.45311 -109.68666 55.96190,
   -8.74027 -101.97490 56.09761,
   -32.71264 -109.06844 55.95444,
   -31.70936 -108.03590 55.97199,
   -32.17563 -108.54809 55.96344,
   -31.06924 -107.22852 55.98451,
   -9.32297 -100.95120 56.06005,
   -30.67127 -106.62282 55.99437,
   -9.87693 -100.00309 56.10486,
   -30.31749 -105.98971 56.00548,
   -10.27323 -99.38050 55.93418,
   -29.80344 -104.97196 56.03209,
   -29.42529 -104.10281 55.99901,
   -10.90313 -98.39040 56.14047,
   -29.08535 -103.27898 56.04381,
   -11.47501 -97.57374 56.14110,
   -28.74156 -102.41618 55.91593,
   -11.93915 -96.96916 55.99785,
   -28.35480 -101.55902 56.07390,
   -27.98062 -100.73391 56.03616,
   -12.56672 -96.14525 56.20175,
   -27.53592 -99.86623 56.21981,
   -13.12020 -95.51221 55.99155,
   -27.13256 -99.04550 56.11461,
   -13.82419 -94.70397 56.20367,
   -26.78379 -98.36920 56.12622,
   -14.41559 -94.12427 56.03928,
   -26.24013 -97.39146 56.10030,
   -25.73205 -96.56071 56.16314,
   -15.19793 -93.43464 56.25315,
   -25.19527 -95.77591 56.14022,
   -15.94848 -92.92487 56.26991,
   -24.59810 -95.03563 56.16457,
   -16.86182 -92.51032 56.15407,
   -23.89769 -94.31824 56.15949,
   -22.58939 -93.31991 56.19559,
   -17.75652 -92.25543 56.22645,
   -23.11533 -93.67639 56.19064,
   -21.88140 -92.92717 56.21361,
   -20.36314 -92.36092 56.20650,
   -18.78843 -92.16145 56.22167,
   -21.13740 -92.60396 56.20642,
   -19.59610 -92.21384 56.21887,
   -9.86402 -118.47031 56.62302,
   -8.09403 -118.12110 56.63029,
   -6.73501 -117.81287 56.63739,
   -5.17200 -117.40122 56.64477,
   -3.63238 -116.92576 56.64973,
   -2.15403 -116.38136 56.66784,
   -13.87250 -119.04716 56.61058,
   -12.19404 -118.84457 56.61890,
   -10.72752 -118.62246 56.61549,
   -9.07666 -118.32069 56.62863,
   -7.50165 -117.99203 56.63276,
   -5.94224 -117.61205 56.63906,
   -4.40301 -117.17204 56.64765,
   -2.87816 -116.66025 56.65593,
   -1.37540 -116.05855 56.64876,
   -0.00242 -115.14815 56.68587,
   -16.30407 -119.30266 56.60436,
   -14.70070 -119.13786 56.60657,
   -13.03581 -118.95002 56.61284,
   -11.44847 -118.73765 56.61702,
   -0.64162 -115.63261 56.66733,
   0.58353 -114.52812 56.70441,
   -18.64416 -119.51415 56.59853,
   -17.10439 -119.38039 56.60318,
   -15.67576 -119.23954 56.60592,
   0.94449 -113.71296 56.74469,
   -21.01175 -119.65459 56.59479,
   -19.59019 -119.58126 56.59146,
   -17.92692 -119.45484 56.60035,
   0.99040 -113.01304 56.90266,
   -23.70780 -119.65431 56.58920,
   -22.01999 -119.67904 56.59581,
   -20.38889 -119.62670 56.59567,
   -24.48998 -119.61605 56.50646,
   -22.98089 -119.67669 56.59013,
   0.76567 -112.45865 56.79582,
   -25.42633 -119.53835 56.59796,
   0.38812 -112.07316 56.75814,
   -28.03793 -119.26230 56.59439,
   -26.39862 -119.44308 56.63369,
   -0.34903 -111.53361 56.72147,
   -28.81017 -119.17453 56.48264,
   -27.32770 -119.34495 56.59449,
   -1.31154 -110.96771 56.83028,
   -29.74768 -119.04628 56.60150,
   -2.12355 -110.59566 56.70516,
   -30.72684 -118.90589 56.58989,
   -2.95203 -110.12183 56.67292,
   -31.68609 -118.74367 56.66067,
   -3.68814 -109.58176 56.74118,
   -32.62234 -118.56262 56.60348,
   -33.65391 -118.29787 56.60233,
   -4.34663 -108.97716 56.75547,
   -34.51158 -118.02560 56.61443,
   -35.59265 -117.51491 56.77243,
   -5.05834 -108.14034 56.96358,
   -36.33434 -117.10602 56.63151,
   -5.62413 -107.40716 56.78787,
   -36.99359 -116.53679 56.73532,
   -6.15814 -106.58195 56.79278,
   -37.60027 -115.74139 56.62618,
   -37.94337 -114.93943 56.50644,
   -6.67304 -105.65700 57.03351,
   -37.94007 -114.48151 56.76941,
   -7.01103 -105.05680 56.83848,
   -37.80370 -113.49856 56.64729,
   -7.59574 -103.98304 56.80815,
   -37.43159 -112.83506 56.65519,
   -36.25145 -111.64542 56.69927,
   -36.72187 -112.03548 56.69249,
   -35.62976 -111.15521 56.67403,
   -8.10818 -103.01403 56.84522,
   -34.84780 -110.64714 56.70672,
   -33.66833 -109.81842 56.72443,
   -34.18692 -110.19213 56.71903,
   -32.89130 -109.19382 56.73761,
   -8.57538 -102.10659 57.04861,
   -32.19849 -108.55357 56.74445,
   -8.92058 -101.50268 56.87994,
   -31.53761 -107.82192 56.75581,
   -30.94527 -107.04779 56.76746,
   -9.51373 -100.47817 56.89094,
   -30.41547 -106.22466 56.78242,
   -29.99960 -105.45181 56.71799,
   -10.12404 -99.47397 56.88590,
   -29.57514 -104.58639 56.80525,
   -10.50349 -98.88993 56.76263,
   -29.20928 -103.74336 56.70267,
   -11.12867 -97.94619 56.87980,
   -28.83027 -102.88774 56.82811,
   -28.44756 -102.02946 56.89102,
   -11.70498 -97.14071 56.89461,
   -28.07315 -101.19776 56.85199,
   -12.19668 -96.48264 56.94752,
   -27.76057 -100.53500 56.86739,
   -12.89741 -95.63039 56.89622,
   -27.25683 -99.51879 56.83956,
   -13.30287 -95.12602 56.96337,
   -26.80705 -98.65637 56.90790,
   -26.36248 -97.81658 56.89292,
   -14.11447 -94.28241 56.93993,
   -25.88754 -97.00378 57.02262,
   -14.65746 -93.74869 57.03317,
   -25.41903 -96.23565 56.92972,
   -24.54990 -95.08612 56.94687,
   -15.57502 -93.05290 57.19320,
   -24.92424 -95.54156 56.93707,
   -24.06789 -94.57302 56.95848,
   -16.24238 -92.68887 56.99170,
   -23.37795 -93.94350 56.94540,
   -18.78475 -92.12733 56.99909,
   -17.11751 -92.35252 57.00797,
   -22.56193 -93.33659 56.97046,
   -21.14430 -92.60995 57.00330,
   -19.59369 -92.19337 56.97199,
   -18.13721 -92.15556 56.99592,
   -21.87472 -92.94317 56.98214,
   -20.37863 -92.35515 56.99164,
   -10.65707 -118.61476 57.40020,
   -9.07881 -118.32146 57.40658,
   -7.42592 -117.97151 57.39578,
   -5.94846 -117.60951 57.41585,
   -4.40551 -117.17217 57.43316,
   -2.87198 -116.67080 57.43619,
   -1.36827 -116.08124 57.44346,
   -13.06500 -118.95965 57.39299,
   -11.45225 -118.74283 57.39267,
   -9.86160 -118.47275 57.40098,
   -8.27512 -118.15593 57.40819,
   -6.72495 -117.80594 57.41638,
   -5.17592 -117.39836 57.42345,
   -3.64104 -116.92998 57.43218,
   -2.03127 -116.38153 57.43957,
   -0.62016 -115.66573 57.45154,
   0.63037 -114.60345 57.47447,
   -15.43352 -119.22424 57.39457,
   -13.92247 -119.06013 57.38784,
   -12.42180 -118.87933 57.39475,
   0.23959 -115.03162 57.46092,
   0.96551 -113.97440 57.50057,
   -19.56674 -119.58034 57.37723,
   -17.95865 -119.46622 57.38717,
   -16.29451 -119.31239 57.39421,
   -14.68482 -119.14388 57.38875,
   -20.33274 -119.61903 57.37303,
   -18.77183 -119.53079 57.39241,
   -17.11609 -119.39152 57.38257,
   1.10903 -113.36387 57.54677,
   -22.83869 -119.65774 57.22420,
   -21.19660 -119.64968 57.35841,
   0.99048 -112.66275 57.57629,
   -23.72799 -119.62247 57.36843,
   -22.05269 -119.65953 57.37350,
   0.65785 -112.17672 57.55813,
   -26.14941 -119.43498 57.37427,
   -24.65406 -119.56511 57.36524,
   -0.04380 -111.60045 57.35769,
   -27.12498 -119.33144 57.36899,
   -25.45770 -119.50000 57.37373,
   -0.92265 -111.07898 57.34008,
   -28.05425 -119.22316 57.37518,
   -1.66555 -110.72872 57.48962,
   -30.67863 -118.86165 57.37856,
   -28.99274 -119.10917 57.37151,
   -31.39702 -118.73748 57.38103,
   -29.97802 -118.97269 57.37661,
   -2.41518 -110.33139 57.64218,
   -32.36226 -118.55248 57.29130,
   -3.27220 -109.78745 57.50747,
   -33.28038 -118.32189 57.40351,
   -3.88664 -109.28745 57.55185,
   -34.13616 -118.06587 57.40149,
   -35.17344 -117.65155 57.28295,
   -4.59367 -108.56036 57.59977,
   -35.89483 -117.26497 57.39784,
   -5.22874 -107.79221 57.56429,
   -36.63138 -116.68967 57.50504,
   -5.79114 -106.99045 57.54153,
   -37.23223 -116.04628 57.39461,
   -6.36078 -106.06967 57.57557,
   -37.71473 -114.99402 57.37275,
   -6.84767 -105.17135 57.78123,
   -37.76234 -114.00371 57.39142,
   -7.18941 -104.55004 57.62754,
   -37.45353 -113.11642 57.58455,
   -36.93759 -112.35726 57.48100,
   -7.76801 -103.48619 57.60858,
   -36.21893 -111.68300 57.47169,
   -34.85984 -110.67733 57.49194,
   -35.40517 -111.05736 57.48750,
   -34.21226 -110.21044 57.48231,
   -8.30226 -102.49536 57.63300,
   -33.49817 -109.69647 57.55511,
   -32.71824 -109.04390 57.51637,
   -8.76897 -101.60784 57.83883,
   -32.01653 -108.35552 57.52765,
   -30.94863 -107.06236 57.54794,
   -9.11950 -101.01221 57.66669,
   -31.40219 -107.65130 57.53885,
   -30.66984 -106.65266 57.55469,
   -9.69800 -100.03107 57.70138,
   -30.27217 -105.99882 57.56604,
   -29.73975 -105.02509 57.52486,
   -10.31629 -99.04271 57.66069,
   -29.33649 -104.20042 57.58493,
   -10.67268 -98.47855 57.70067,
   -28.96763 -103.38544 57.56172,
   -11.31697 -97.54229 57.71055,
   -28.56328 -102.50514 57.61423,
   -28.17122 -101.62694 57.50111,
   -11.87771 -96.77100 57.71417,
   -27.76421 -100.81055 57.65661,
   -12.47381 -95.99748 57.73765,
   -27.34531 -99.95308 57.64553,
   -26.91132 -99.11882 57.77486,
   -13.11251 -95.20072 57.89123,
   -26.50655 -98.30271 57.68669,
   -13.74066 -94.53738 57.68724,
   -26.15570 -97.62748 57.69684,
   -14.37498 -93.88950 57.81863,
   -25.59455 -96.67014 57.69602,
   -15.06227 -93.32797 57.76589,
   -25.08170 -95.89028 57.71773,
   -15.89536 -92.79295 57.78448,
   -24.50616 -95.14103 57.72987,
   -16.78222 -92.40486 57.78011,
   -23.86075 -94.43939 57.63728,
   -22.63600 -93.43683 57.75463,
   -17.86260 -92.15235 57.66584,
   -23.26964 -93.92255 57.74872,
   -21.89166 -92.97333 57.79496,
   -20.39320 -92.34930 57.79886,
   -18.79191 -92.09427 57.78468,
   -21.14222 -92.61469 57.76789,
   -19.61161 -92.17224 57.77849,
   -9.86935 -118.47762 58.18359,
   -8.29599 -118.15980 58.19019,
   -6.74317 -117.80684 58.19969,
   -5.18009 -117.39647 58.20434,
   -3.64065 -116.93116 58.21163,
   -2.15664 -116.40868 58.22366,
   -0.63390 -115.70618 58.22743,
   -13.87664 -119.06183 58.17113,
   -12.18519 -118.85515 58.15410,
   -10.70052 -118.62674 58.17888,
   -9.06772 -118.32104 58.17575,
   -7.69110 -118.02798 58.19276,
   -5.95269 -117.60621 58.20003,
   -4.41218 -117.17175 58.20836,
   -2.88443 -116.67465 58.21654,
   -1.37015 -116.10908 58.20544,
   0.05439 -115.22906 58.24279,
   -16.30704 -119.32372 58.16484,
   -14.70581 -119.15501 58.17835,
   -13.05456 -118.96503 58.15761,
   -11.45529 -118.74911 58.17778,
   0.68764 -114.64533 58.26912,
   -18.63515 -119.52458 58.15913,
   -17.10473 -119.40039 58.16281,
   -15.65253 -119.25685 58.16649,
   1.13867 -113.76515 58.32032,
   -21.23235 -119.63513 58.15563,
   -19.57923 -119.58013 58.15692,
   -17.92801 -119.47158 58.16079,
   1.18749 -113.07526 58.33355,
   -21.99265 -119.63864 58.16365,
   -20.60398 -119.62144 58.15653,
   -24.45704 -119.54751 58.15293,
   -22.92296 -119.62365 58.15710,
   0.91077 -112.28312 58.42667,
   -25.38896 -119.47267 58.10945,
   -23.74044 -119.59098 58.15156,
   0.45297 -111.86895 58.28995,
   -26.36497 -119.37460 58.14861,
   -0.32066 -111.33331 58.22875,
   -28.77485 -119.09351 58.15558,
   -27.30242 -119.26869 58.23985,
   -1.17986 -110.88071 58.24395,
   -29.70474 -118.96850 58.10778,
   -28.06924 -119.18159 58.15602,
   -2.01191 -110.46379 58.29043,
   -30.70179 -118.80913 58.16262,
   -2.82612 -109.98499 58.29958,
   -31.65816 -118.64061 58.15501,
   -32.62929 -118.43076 58.20788,
   -3.59034 -109.40069 58.43388,
   -33.54224 -118.17558 58.34328,
   -4.16286 -108.89105 58.32547,
   -34.55654 -117.82766 58.18945,
   -35.47558 -117.39632 58.15336,
   -4.96895 -107.98617 58.32041,
   -36.18009 -116.93239 58.20341,
   -5.42071 -107.38233 58.26438,
   -36.89769 -116.18362 58.32034,
   -5.97387 -106.52433 58.35721,
   -37.37284 -115.48837 58.11482,
   -6.57487 -105.52539 58.37257,
   -37.59112 -114.53272 58.22800,
   -6.98538 -104.77396 58.38922,
   -37.52039 -113.63366 58.18799,
   -7.38632 -104.01761 58.40534,
   -37.22829 -112.96843 58.21863,
   -36.44658 -111.95785 58.25395,
   -36.83792 -112.37604 58.24432,
   -35.62357 -111.21293 58.23815,
   -7.93664 -103.00751 58.40188,
   -34.84946 -110.67609 58.26685,
   -33.51396 -109.70420 58.28731,
   -34.05155 -110.11524 58.28130,
   -32.88428 -109.16271 58.29023,
   -8.51845 -101.95310 58.41760,
   -32.23240 -108.55769 58.30820,
   -8.91572 -101.23638 58.43717,
   -31.56578 -107.83683 58.31630,
   -30.92435 -107.02862 58.32879,
   -9.35372 -100.47753 58.45431,
   -30.40263 -106.25634 58.34201,
   -29.93301 -105.45924 58.31483,
   -9.91654 -99.54825 58.45789,
   -29.41774 -104.50581 58.36642,
   -10.49965 -98.59495 58.64998,
   -29.08114 -103.80443 58.37629,
   -10.92874 -97.96781 58.50270,
   -28.68493 -102.96131 58.33802,
   -28.28709 -102.13086 58.39106,
   -11.50373 -97.14704 58.48554,
   -27.88149 -101.29895 58.44367,
   -12.05488 -96.42201 58.33074,
   -27.39508 -100.30866 58.43235,
   -12.68752 -95.58624 58.52219,
   -27.04787 -99.60213 58.44477,
   -13.30707 -94.85431 58.51803,
   -26.64011 -98.77390 58.40602,
   -26.19092 -97.91724 58.47813,
   -13.95265 -94.16766 58.53738,
   -25.73536 -97.08128 58.46072,
   -14.63942 -93.54648 58.54034,
   -25.21465 -96.24611 58.54239,
   -24.66302 -95.45984 58.49811,
   -15.43005 -92.97700 58.53893,
   -23.94626 -94.62677 58.48775,
   -16.18219 -92.56570 58.56820,
   -23.27366 -93.98246 58.53092,
   -17.10250 -92.24524 58.55280,
   -22.55289 -93.40636 58.51860,
   -21.13682 -92.61866 58.55644,
   -19.60738 -92.14950 58.53033,
   -18.01306 -92.07995 58.57487,
   -21.86610 -92.98242 58.54233,
   -20.39274 -92.33984 58.55304,
   -18.81845 -92.06321 58.56201,
   -10.66065 -118.62496 58.96073,
   -9.08505 -118.32702 58.96719,
   -7.41024 -117.96351 58.84664,
   -5.96195 -117.60508 58.97616,
   -4.41401 -117.17134 58.99266,
   -2.88443 -116.68096 58.99939,
   -1.45353 -116.12961 59.00512,
   -13.07049 -118.97335 58.95360,
   -11.46012 -118.75483 58.94815,
   -9.87261 -118.48223 58.96350,
   -8.29318 -118.16028 58.97493,
   -6.73509 -117.80140 58.97726,
   -5.18560 -117.39425 58.98429,
   -3.64994 -116.93398 58.99291,
   -2.13440 -116.40536 59.00127,
   -0.61054 -115.72526 58.98073,
   0.56462 -114.84420 59.02970,
   -15.41602 -119.24128 58.95774,
   -13.91898 -119.07455 58.94970,
   -12.45062 -118.89544 58.95531,
   0.05206 -115.29316 59.01692,
   1.10386 -114.10847 59.22231,
   -17.94999 -119.48075 58.93815,
   -16.29444 -119.33299 58.94441,
   -14.68721 -119.16102 58.94923,
   1.28774 -113.42523 59.10396,
   -20.34862 -119.60455 58.93668,
   -18.77374 -119.53804 58.95051,
   -17.11882 -119.41127 58.94307,
   -22.81097 -119.60134 58.93310,
   -21.26484 -119.61870 58.97300,
   -19.57649 -119.57766 58.93807,
   1.16293 -112.60215 59.10223,
   -23.72734 -119.56014 58.93732,
   -22.07497 -119.61697 58.93497,
   0.74427 -111.96458 59.10460,
   -26.35374 -119.33760 58.93610,
   -24.74475 -119.48969 58.91535,
   0.00443 -111.36045 59.05719,
   -27.09267 -119.25895 58.93644,
   -25.62881 -119.41031 58.93579,
   -0.69491 -111.02445 59.05189,
   -28.04933 -119.14650 58.94964,
   -29.05754 -119.01839 58.92731,
   -1.44487 -110.68636 59.05498,
   -29.90390 -118.88843 59.10539,
   -2.34974 -110.17312 59.14607,
   -32.30064 -118.44198 58.94669,
   -30.90282 -118.73115 58.94252,
   -3.20728 -109.61396 59.01409,
   -33.20373 -118.21336 58.94578,
   -31.62326 -118.58835 58.94490,
   -34.15495 -117.89865 58.95312,
   -3.84782 -109.07051 59.09153,
   -35.16270 -117.44287 58.95660,
   -4.51102 -108.38490 59.07312,
   -35.76066 -117.11221 58.95711,
   -5.18067 -107.55821 59.09230,
   -36.47478 -116.50119 58.96771,
   -5.57419 -106.97264 59.13319,
   -37.03394 -115.76500 58.96834,
   -6.16188 -106.03978 59.16230,
   -37.36011 -114.97285 58.94352,
   -6.77330 -105.00229 59.15344,
   -37.44727 -114.06539 58.88925,
   -7.11388 -104.40213 58.96061,
   -37.23597 -113.26647 58.97694,
   -36.77513 -112.47604 59.02057,
   -7.57948 -103.49655 59.19603,
   -36.14325 -111.77140 58.99463,
   -34.85966 -110.71123 59.05260,
   -35.38223 -111.11046 59.04772,
   -34.22809 -110.21564 59.04633,
   -8.11540 -102.51802 59.22131,
   -33.48843 -109.66719 59.07186,
   -32.71993 -109.01763 59.07808,
   -8.70659 -101.47336 59.19867,
   -32.08263 -108.40029 59.08778,
   -9.07379 -100.84910 59.07069,
   -31.41273 -107.64500 59.09973,
   -30.75521 -106.78641 59.11319,
   -9.64274 -99.87771 59.18488,
   -30.21074 -105.96680 59.12714,
   -29.64989 -105.02260 59.16326,
   -10.21136 -98.95265 59.23471,
   -29.23248 -104.23718 59.15467,
   -10.66982 -98.23261 59.25923,
   -28.80682 -103.38976 59.12866,
   -28.32477 -102.43086 59.17562,
   -11.20572 -97.44443 59.22956,
   -27.99113 -101.74447 59.18654,
   -11.84261 -96.55370 59.23316,
   -27.61078 -100.94710 59.09449,
   -12.22887 -96.01136 59.29136,
   -27.16883 -100.09587 59.25691,
   -26.75650 -99.24747 59.21733,
   -12.95764 -95.11865 59.28056,
   -26.29929 -98.36367 59.34106,
   -13.53265 -94.46955 59.22786,
   -25.89659 -97.55814 59.25636,
   -14.17092 -93.81644 59.37358,
   -25.54510 -96.90463 59.26404,
   -14.96142 -93.18370 59.35777,
   -24.92770 -95.93840 59.24474,
   -24.44441 -95.27878 59.27359,
   -15.70889 -92.71638 59.34597,
   -23.75701 -94.50642 59.30103,
   -22.62397 -93.51174 59.31426,
   -17.89235 -92.04983 59.34048,
   -16.47891 -92.37236 59.34234,
   -23.24671 -94.02198 59.30807,
   -21.89759 -93.02060 59.32825,
   -20.41076 -92.33705 59.21990,
   -18.81543 -92.02979 59.32160,
   -17.09960 -92.18865 59.33970,
   -21.14577 -92.62735 59.32869,
   -19.63062 -92.12384 59.50247,
   -9.87440 -118.48706 59.74418,
   -8.30334 -118.16269 59.75087,
   -6.74623 -117.80146 59.76327,
   -5.19067 -117.39290 59.76548,
   -3.65100 -116.93757 59.77274,
   -2.12145 -116.42216 59.78196,
   -0.62119 -115.78313 59.78698,
   -13.88124 -119.07747 59.73169,
   -12.20412 -118.87011 59.73992,
   -10.69004 -118.63515 59.74129,
   -9.08036 -118.32900 59.74992,
   -7.60847 -118.00643 59.76737,
   -5.96287 -117.60133 59.76096,
   -4.42118 -117.17149 59.76909,
   -2.88998 -116.68979 59.77715,
   -1.33729 -116.14518 59.76170,
   0.05662 -115.36604 59.79339,
   -16.30851 -119.34474 59.72529,
   -14.70895 -119.17274 59.72580,
   -13.04590 -118.97736 59.73561,
   -11.46119 -118.76123 59.73846,
   0.73705 -114.78352 59.64748,
   -18.62159 -119.53153 59.71981,
   -17.10899 -119.41984 59.72386,
   -15.66825 -119.27876 59.72693,
   1.28340 -113.77877 59.73559,
   -21.25120 -119.60266 59.71690,
   -19.56811 -119.57446 59.71838,
   -17.92996 -119.48623 59.72126,
   1.36721 -112.98760 59.90528,
   -22.03505 -119.59530 59.71965,
   -20.59919 -119.59920 59.71759,
   -24.63848 -119.46129 59.71521,
   -22.93346 -119.56606 59.74587,
   1.07894 -112.19881 59.96545,
   -25.42845 -119.39793 59.63464,
   -23.91410 -119.51405 59.71404,
   0.54108 -111.67219 59.86377,
   -26.36032 -119.30112 59.72102,
   -0.22450 -111.17720 59.84187,
   -28.96219 -118.99016 59.71702,
   -27.33707 -119.19312 59.76946,
   -1.09033 -110.73677 59.84381,
   -29.62838 -118.89299 59.71768,
   -28.27722 -119.08279 59.71764,
   -1.84686 -110.37687 59.86662,
   -30.65970 -118.72367 59.67581,
   -31.58574 -118.54415 59.73709,
   -2.70924 -109.85509 59.86216,
   -32.56316 -118.33003 59.72016,
   -3.46150 -109.29069 59.86263,
   -33.50031 -118.07256 59.71352,
   -4.05288 -108.76984 59.68962,
   -34.44993 -117.71667 59.73050,
   -35.30381 -117.28852 59.73197,
   -4.74315 -107.95519 59.90070,
   -36.00736 -116.82658 59.59050,
   -5.37880 -107.07491 60.11915,
   -36.67218 -116.03851 59.77869,
   -5.77860 -106.49185 59.92068,
   -37.10662 -115.27178 59.65389,
   -37.10558 -114.93172 60.11431,
   -6.35577 -105.53892 59.95860,
   -37.26674 -114.50392 59.73017,
   -37.22053 -113.81132 59.76447,
   -6.95862 -104.49854 59.93445,
   -36.90246 -112.88560 59.77973,
   -7.30254 -103.88730 59.76516,
   -36.30988 -112.01290 59.81431,
   -35.65242 -111.36683 59.78938,
   -7.78283 -102.97048 59.97351,
   -34.84342 -110.71828 59.82656,
   -33.52706 -109.70283 59.84868,
   -34.08157 -110.14704 59.84228,
   -32.89561 -109.14676 59.84596,
   -8.30414 -102.02540 60.03165,
   -32.25924 -108.55588 59.87069,
   -31.59612 -107.84741 59.87783,
   -8.87099 -101.04425 59.98533,
   -30.97070 -107.08149 59.88896,
   -9.19824 -100.46830 60.02301,
   -30.39733 -106.28196 59.90206,
   -29.89980 -105.49969 59.88809,
   -9.84019 -99.41188 60.03982,
   -29.36007 -104.58039 59.92631,
   -28.97667 -103.86292 59.93628,
   -10.46597 -98.42383 60.02674,
   -10.84754 -97.85289 59.90119,
   -28.54376 -103.00659 59.79641,
   -28.12714 -102.22822 59.98514,
   -11.42818 -96.97927 60.05155,
   -27.69374 -101.37184 59.97588,
   -27.28481 -100.56143 60.00888,
   -12.03777 -96.10423 60.22914,
   -26.76164 -99.51160 60.00620,
   -12.58048 -95.43739 59.99986,
   -26.44489 -98.85060 60.01737,
   -13.31008 -94.57143 60.09197,
   -26.04781 -98.03467 59.97536,
   -13.75413 -94.07501 60.15682,
   -25.59169 -97.18344 60.04656,
   -25.07633 -96.30841 60.02730,
   -14.58662 -93.34016 60.27176,
   -24.55891 -95.57417 60.23458,
   -15.27056 -92.87835 60.11571,
   -23.95101 -94.79944 60.04222,
   -16.09784 -92.44889 60.14966,
   -23.23509 -94.06876 60.08812,
   -17.01629 -92.14916 60.13150,
   -22.52753 -93.46531 60.07373,
   -21.14075 -92.62673 60.12161,
   -19.55324 -92.08020 60.11898,
   -18.02690 -91.99643 60.12425,
   -21.85851 -93.01938 60.10238,
   -20.38179 -92.29946 60.12402,
   -18.84866 -91.99663 60.12412,
   -10.66425 -118.63637 60.52128,
   -9.09030 -118.33426 60.52773,
   -7.32795 -117.94018 60.53552,
   -5.97118 -117.60041 60.52617,
   -4.41692 -117.16962 60.54753,
   -2.89017 -116.69899 60.55969,
   -1.44672 -116.17742 60.56509,
   -13.07521 -118.98763 60.51418,
   -11.47011 -118.76809 60.51456,
   -9.87122 -118.49110 60.53151,
   -8.29731 -118.16289 60.52759,
   -6.74466 -117.79831 60.53809,
   -5.19515 -117.39061 60.54512,
   -3.65724 -116.94124 60.55358,
   -2.13373 -116.43666 60.56154,
   -0.62660 -115.82771 60.57231,
   0.68125 -114.89956 60.58567,
   -15.41147 -119.26042 60.50539,
   -13.90478 -119.08853 60.51172,
   -12.45796 -118.90916 60.51591,
   0.08083 -115.39877 60.57528,
   1.20469 -114.22726 60.59978,
   -17.94256 -119.49364 60.50211,
   -16.28750 -119.35330 60.50370,
   -14.69212 -119.17942 60.50979,
   1.47393 -113.45974 60.68502,
   -20.32745 -119.58709 60.37287,
   -18.78943 -119.54274 60.50859,
   -17.11885 -119.43007 60.50349,
   -22.93210 -119.53815 60.49431,
   -21.28761 -119.58495 60.48838,
   -19.58855 -119.57128 60.49905,
   1.36228 -112.51916 60.72547,
   -23.75178 -119.49324 60.49613,
   -22.29184 -119.56388 60.49604,
   -24.66581 -119.42476 60.49414,
   0.91434 -111.86009 60.66001,
   -27.07300 -119.18734 60.49830,
   -25.57908 -119.34344 60.48203,
   0.34235 -111.46036 60.63619,
   -28.05746 -119.07026 60.49526,
   -26.38635 -119.26124 60.49805,
   -0.48566 -110.98787 60.62152,
   -28.99077 -118.94613 60.49539,
   -1.41616 -110.48419 60.76981,
   -29.98046 -118.79723 60.48716,
   -2.25750 -110.04267 60.63653,
   -30.84505 -118.63861 60.66323,
   -2.95607 -109.60985 60.46425,
   -33.15138 -118.10274 60.51045,
   -31.86486 -118.43713 60.50986,
   -32.57267 -118.25929 60.51012,
   -3.72922 -108.92867 60.64584,
   -33.95561 -117.83845 60.51712,
   -4.29924 -108.33761 60.65125,
   -34.78836 -117.47443 60.51670,
   -35.60473 -116.97269 60.47325,
   -4.97267 -107.50159 60.72902,
   -36.24605 -116.37318 60.56474,
   -5.52664 -106.72715 60.69595,
   -36.78299 -115.53762 60.60327,
   -5.97752 -106.00242 60.71604,
   -37.07512 -114.35680 60.58540,
   -6.53657 -105.05215 60.75953,
   -36.97608 -113.39667 60.46289,
   -7.16262 -103.96423 60.72614,
   -36.63977 -112.65790 60.42379,
   -7.49817 -103.36521 60.58511,
   -36.05781 -111.87347 60.43820,
   -34.84935 -110.76823 60.61266,
   -35.34643 -111.18927 60.60672,
   -34.23227 -110.24167 60.59872,
   -7.98491 -102.45547 60.76210,
   -33.50910 -109.67782 60.63906,
   -32.73843 -109.00963 60.63941,
   -8.52373 -101.50602 60.76971,
   -32.10309 -108.39265 60.64877,
   -31.42609 -107.63960 60.66058,
   -9.06063 -100.55062 60.95331,
   -30.83090 -106.89059 60.67222,
   -9.43182 -99.94566 60.81220,
   -30.19147 -105.98693 60.68726,
   -29.62673 -105.08865 60.54763,
   -10.02564 -98.97857 60.83086,
   -29.16836 -104.31856 60.71955,
   -28.70547 -103.48645 60.71832,
   -10.64755 -98.00697 60.81035,
   -28.25578 -102.65960 60.76465,
   -10.98994 -97.46951 60.82440,
   -27.72481 -101.65398 60.75076,
   -27.38349 -100.98476 60.76555,
   -11.62986 -96.53511 60.88099,
   -12.21108 -95.74373 60.84599,
   -27.00200 -100.19086 60.66625,
   -26.56844 -99.34413 60.83056,
   -12.81411 -94.98797 60.83154,
   -26.16235 -98.49165 60.79472,
   -25.70270 -97.60521 60.91920,
   -13.47989 -94.21580 61.00628,
   -25.29348 -96.81988 60.82331,
   -14.08968 -93.64422 60.90009,
   -14.82832 -93.06834 60.89037,
   -24.85227 -96.08627 60.82935,
   -24.33393 -95.35150 60.84455,
   -23.22865 -94.12301 60.86782,
   -15.61213 -92.58704 61.00223,
   -23.68276 -94.58221 60.86087,
   -22.60334 -93.57907 60.87424,
   -16.37677 -92.25654 61.03390,
   -21.88552 -93.05760 60.88716,
   -20.50220 -92.34868 60.89418,
   -18.82396 -91.95954 60.87666,
   -17.34710 -92.02491 60.90169,
   -21.14955 -92.63925 60.88933,
   -19.63667 -92.08458 60.87646,
   -18.03136 -91.95048 60.90580,
   -9.87814 -118.49757 61.30469,
   -8.31027 -118.16669 61.31151,
   -6.65958 -117.77446 61.31562,
   -5.20381 -117.39053 61.32603,
   -3.66298 -116.94668 61.32822,
   -2.12066 -116.45257 61.33862,
   -0.60967 -115.85740 61.34668,
   -13.88568 -119.09430 61.29224,
   -12.20467 -118.88312 61.30704,
   -10.68513 -118.64561 61.30048,
   -9.08996 -118.33765 61.30215,
   -7.50659 -117.98011 61.30741,
   -5.97313 -117.59737 61.32201,
   -4.42978 -117.17189 61.32987,
   -2.89435 -116.70729 61.33771,
   -1.32733 -116.19254 61.32268,
   0.10671 -115.44964 61.35452,
   -16.31028 -119.36618 61.28576,
   -14.71486 -119.19215 61.28830,
   -13.05542 -118.99292 61.29281,
   -11.46689 -118.77426 61.29912,
   0.85222 -114.89837 61.36678,
   -18.59832 -119.53582 61.28051,
   -17.11463 -119.43882 61.28368,
   -15.66156 -119.29935 61.28744,
   1.45120 -113.94846 61.41243,
   -21.27199 -119.56576 61.27831,
   -19.56368 -119.56607 61.27753,
   -17.93051 -119.49921 61.28165,
   1.59621 -112.98268 61.46945,
   -22.03906 -119.54747 61.27616,
   -20.49947 -119.57372 61.27204,
   1.57463 -112.52702 61.83401,
   -22.96668 -119.50713 61.26952,
   1.26262 -112.07854 61.46629,
   -25.38879 -119.32603 61.27809,
   -23.93146 -119.44639 61.27617,
   0.65594 -111.51523 61.44635,
   -26.27620 -119.23696 61.29197,
   -24.67189 -119.38892 61.27741,
   -0.16881 -111.02779 61.27987,
   -27.29638 -119.12647 61.26854,
   -0.98481 -110.63092 61.31661,
   -29.56654 -118.81797 61.27948,
   -28.26733 -119.00637 61.27919,
   -1.80694 -110.20725 61.40104,
   -30.62800 -118.63236 61.28488,
   -28.99372 -118.90353 61.27850,
   -31.54018 -118.46285 61.13501,
   -2.59252 -109.72433 61.45653,
   -32.53945 -118.21058 61.30134,
   -3.33990 -109.15934 61.39956,
   -33.44381 -117.94900 61.30861,
   -34.36911 -117.57382 61.31492,
   -4.02579 -108.48437 61.53438,
   -35.15746 -117.15036 61.27244,
   -4.59269 -107.84252 61.47169,
   -35.92880 -116.47375 61.44147,
   -5.28892 -106.92753 61.46476,
   -36.43092 -115.88119 61.35440,
   -5.68004 -106.35709 61.29771,
   -36.83377 -114.88047 61.33238,
   -6.20168 -105.46578 61.50113,
   -36.91638 -113.93940 61.25111,
   -6.71809 -104.56002 61.57716,
   -36.66962 -112.98923 61.29664,
   -36.18067 -112.15202 61.37428,
   -7.32377 -103.51297 61.49046,
   -35.54557 -111.42408 61.37864,
   -7.61811 -102.95421 61.54374,
   -34.80100 -110.75792 61.38248,
   -33.53742 -109.70930 61.41003,
   -34.08147 -110.16936 61.40355,
   -32.91742 -109.14385 61.39057,
   -8.26007 -101.83962 61.49294,
   -32.28672 -108.55303 61.43260,
   -31.62606 -107.85332 61.43764,
   -8.77425 -100.93657 61.56091,
   -30.99076 -107.09553 61.44944,
   -9.22054 -100.17444 61.57169,
   -30.39370 -106.29988 61.46332,
   -29.86954 -105.52905 61.45645,
   -9.66991 -99.42619 61.57858,
   -29.40417 -104.78953 61.47980,
   -28.79090 -103.76878 61.49821,
   -10.25699 -98.47886 61.59608,
   -28.41450 -103.10094 61.50773,
   -10.81196 -97.58791 61.72426,
   -27.96375 -102.25794 61.37517,
   -11.29277 -96.87683 61.62921,
   -27.48429 -101.40720 61.57720,
   -27.08341 -100.62002 61.55984,
   -11.94541 -95.95565 61.61893,
   -26.66380 -99.77585 61.58996,
   -12.38102 -95.38543 61.45386,
   -26.16789 -98.75250 61.57825,
   -13.05232 -94.55080 61.65218,
   -25.86135 -98.09451 61.58876,
   -13.69701 -93.87705 61.66302,
   -25.45658 -97.28469 61.57224,
   -24.98416 -96.44880 61.60318,
   -14.38819 -93.27879 61.68809,
   -24.47125 -95.65887 61.59936,
   -15.18355 -92.75112 61.63929,
   -23.83886 -94.84898 61.63251,
   -16.08575 -92.31191 61.68398,
   -23.15494 -94.11227 61.64861,
   -16.96451 -92.05280 61.57916,
   -22.49661 -93.51764 61.62202,
   -21.19298 -92.66592 61.67620,
   -19.65572 -92.07166 61.67960,
   -18.05195 -91.90250 61.69882,
   -21.85130 -93.05726 61.66236,
   -20.43137 -92.31035 61.67891,
   -18.90062 -91.92613 61.83285,
   -10.66937 -118.64922 62.08193,
   -9.09607 -118.34299 62.08836,
   -7.53320 -117.98588 62.09539,
   -6.00116 -117.60213 62.12373,
   -4.42801 -117.17091 62.11490,
   -2.89597 -116.71616 62.12009,
   -1.41647 -116.21374 62.28006,
   0.10163 -115.49575 62.13450,
   -13.07974 -119.00329 62.07475,
   -11.48401 -118.78311 62.07592,
   -9.87835 -118.50288 62.09131,
   -8.31215 -118.16931 62.09743,
   -6.87075 -117.82423 62.22461,
   -5.20467 -117.38731 62.10599,
   -3.66443 -116.94836 62.11426,
   -2.13421 -116.46555 62.12190,
   -0.62275 -115.89715 62.13177,
   0.73898 -115.02450 62.14530,
   -15.42642 -119.28298 62.06995,
   -13.89706 -119.10486 62.07245,
   -12.47061 -118.92488 62.07647,
   1.34714 -114.35253 62.16675,
   -17.94505 -119.50553 62.06166,
   -16.29796 -119.37573 62.07503,
   -14.69523 -119.19916 62.07029,
   1.68917 -113.56039 62.21128,
   -20.25684 -119.56303 62.05970,
   -18.80420 -119.54435 62.06293,
   -17.12046 -119.44840 62.06394,
   1.71097 -112.73820 62.24562,
   -22.96233 -119.47689 62.05636,
   -21.26644 -119.54664 62.05948,
   -19.60031 -119.56107 62.05998,
   1.53372 -112.31496 62.25647,
   -23.73566 -119.43439 61.90184,
   -22.21827 -119.51022 62.17857,
   -24.66454 -119.35478 62.06761,
   1.10703 -111.80951 62.27591,
   -27.28277 -119.08920 62.06018,
   -25.63453 -119.26395 62.09642,
   0.36413 -111.24102 62.24632,
   -28.04509 -119.00028 61.95281,
   -26.58210 -119.16908 62.06027,
   -0.48124 -110.79465 62.13316,
   -28.96733 -118.86698 62.06655,
   -1.35601 -110.35438 62.17013,
   -29.90343 -118.72138 62.05791,
   -2.11847 -109.94096 62.19359,
   -30.93089 -118.53175 62.07734,
   -31.85346 -118.33677 62.09652,
   -2.90819 -109.39326 62.21249,
   -32.88687 -118.06499 62.07482,
   -3.60083 -108.79500 62.22386,
   -33.70589 -117.79635 62.08076,
   -34.75123 -117.24604 62.25163,
   -4.25372 -108.10595 62.24209,
   -35.46288 -116.78229 62.07753,
   -4.87979 -107.33485 62.21134,
   -36.13958 -115.99657 62.23442,
   -5.49625 -106.45934 62.25475,
   -36.53178 -115.33956 62.10911,
   -5.89079 -105.85088 62.11057,
   -36.76334 -114.32111 62.05272,
   -6.46398 -104.85917 62.29423,
   -36.65140 -113.46956 62.21998,
   -6.99114 -103.93910 62.29553,
   -36.35560 -112.65006 62.13382,
   -35.87335 -111.91429 62.15240,
   -34.94501 -110.89386 62.17450,
   -7.47658 -103.04070 62.48081,
   -35.47846 -111.45484 62.16266,
   -34.25923 -110.29855 62.18748,
   -7.82703 -102.43632 62.32839,
   -33.52681 -109.69441 62.20002,
   -32.79964 -109.05219 62.33535,
   -8.43792 -101.37421 62.35688,
   -32.11618 -108.37478 62.20998,
   -31.48330 -107.68072 62.22073,
   -9.00918 -100.40294 62.35144,
   -30.82372 -106.87422 62.23323,
   -9.37813 -99.80818 62.17681,
   -30.16692 -105.98910 62.24765,
   -29.69083 -105.28846 62.25801,
   -9.98613 -98.79450 62.30126,
   -29.08144 -104.33604 62.23646,
   -28.60273 -103.55429 62.28639,
   -10.51695 -97.93044 62.37829,
   -28.12291 -102.73608 62.28678,
   -10.98500 -97.19276 62.39071,
   -27.63653 -101.86560 62.25156,
   -27.14822 -101.01081 62.49078,
   -11.53475 -96.37718 62.37007,
   -26.77698 -100.23480 62.33829,
   -12.21197 -95.44050 62.39224,
   -26.39791 -99.41355 62.22448,
   -12.59655 -94.91845 62.42943,
   -25.96280 -98.53432 62.38529,
   -25.55701 -97.68512 62.36497,
   -13.30645 -94.12423 62.46405,
   -25.07060 -96.78913 62.47475,
   -13.95169 -93.50902 62.49431,
   -24.67883 -96.09774 62.38879,
   -23.82138 -94.91625 62.41574,
   -14.71449 -92.94031 62.45216,
   -24.24727 -95.45620 62.40417,
   -23.36172 -94.39661 62.42484,
   -15.48478 -92.49758 62.44071,
   -22.56514 -93.64361 62.60264,
   -16.36337 -92.14465 62.44961,
   -21.87441 -93.09162 62.44359,
   -20.42488 -92.30082 62.45641,
   -18.74212 -91.87865 62.46614,
   -17.37416 -91.90391 62.64231,
   -21.00205 -92.56217 62.45133,
   -19.65413 -92.05162 62.45035,
   -18.07855 -91.85594 62.47002,
   -9.88206 -118.50969 62.86524,
   -8.31647 -118.17295 62.87213,
   -6.55885 -117.74368 62.88026,
   -5.20735 -117.38596 62.87606,
   -3.66999 -116.95346 62.89144,
   -2.12107 -116.47977 62.89511,
   -0.60668 -115.92005 62.90742,
   -13.88928 -119.11290 62.85277,
   -12.20934 -118.89819 62.87275,
   -10.68210 -118.65779 62.86165,
   -9.09360 -118.34706 62.87093,
   -7.53185 -117.98639 62.87109,
   -5.98301 -117.59410 62.88295,
   -4.43838 -117.17225 62.89064,
   -2.89920 -116.72329 62.89830,
   -1.27924 -116.21194 62.90450,
   0.12825 -115.52246 62.88384,
   1.19557 -114.67182 62.93553,
   -16.31228 -119.38785 62.84624,
   -14.71454 -119.21260 62.85502,
   -13.06485 -119.01023 62.85440,
   -11.47214 -118.78857 62.85975,
   0.76550 -115.07738 62.92794,
   1.69597 -113.86639 62.97122,
   -18.54876 -119.53676 62.84119,
   -17.12112 -119.45668 62.84415,
   -15.67190 -119.32265 62.84790,
   -19.55328 -119.55384 62.83190,
   -17.93069 -119.50998 62.84196,
   1.84059 -113.10198 62.88169,
   -21.95181 -119.50033 62.83902,
   -20.49821 -119.54606 62.81651,
   1.75114 -112.50724 63.03321,
   -22.96991 -119.44601 62.83772,
   -21.29283 -119.52540 62.83965,
   1.41981 -112.00740 63.00984,
   -25.56796 -119.23479 62.84004,
   -23.87929 -119.38412 62.80410,
   0.71077 -111.34851 62.97478,
   -26.36881 -119.15351 62.85272,
   -24.90215 -119.29763 62.83966,
   -0.16781 -110.80770 62.95842,
   -27.29392 -119.05135 62.84301,
   -0.86206 -110.51800 62.96189,
   -28.22787 -118.93684 62.82802,
   -30.60000 -118.54143 62.84786,
   -29.27288 -118.78040 62.84047,
   -1.66314 -110.11495 62.96447,
   -31.57981 -118.33209 62.85380,
   -29.92534 -118.66798 62.84389,
   -2.47538 -109.60498 62.98845,
   -32.58840 -118.08567 62.70216,
   -3.16946 -109.08265 62.90199,
   -33.35271 -117.85835 62.69602,
   -34.32352 -117.41482 62.79325,
   -3.83303 -108.42324 63.05945,
   -35.03067 -116.99139 62.83757,
   -4.43826 -107.77146 62.84662,
   -35.71475 -116.35048 62.88751,
   -5.06428 -106.91689 63.03040,
   -36.26658 -115.48955 62.97516,
   -5.66257 -106.03513 63.03184,
   -36.54035 -114.78728 62.85570,
   -6.01643 -105.43723 63.06610,
   -36.59711 -113.96044 62.85468,
   -6.66318 -104.35986 63.03206,
   -36.41302 -113.11543 62.90459,
   -36.01389 -112.29280 62.93196,
   -7.19913 -103.41651 63.07412,
   -35.43229 -111.51552 62.93856,
   -34.79633 -110.86699 62.92608,
   -33.54415 -109.72391 62.97137,
   -7.67831 -102.52877 63.29909,
   -34.08101 -110.20997 62.96449,
   -32.99356 -109.20562 62.97875,
   -8.04777 -101.90556 63.13232,
   -32.31342 -108.54874 62.99291,
   -31.65524 -107.85303 63.00138,
   -8.60936 -100.94172 63.14313,
   -31.01328 -107.10289 63.00758,
   -30.40062 -106.31896 63.02345,
   -9.23735 -99.88842 63.13051,
   -29.84579 -105.55152 63.03037,
   -9.55867 -99.33610 63.17355,
   -29.29692 -104.74298 63.05207,
   -28.77628 -103.94963 63.15892,
   -10.17117 -98.34684 63.12764,
   -28.20562 -103.02139 63.07036,
   -10.73721 -97.43104 63.18672,
   -27.80444 -102.34863 63.08139,
   -11.14729 -96.80902 63.02500,
   -27.39827 -101.63591 63.09575,
   -26.93904 -100.76757 63.06805,
   -11.73688 -95.91412 63.18785,
   -26.47621 -99.85291 63.12836,
   -26.07897 -99.01663 63.17654,
   -12.35925 -95.04621 63.35778,
   -25.69360 -98.17451 63.14784,
   -12.95662 -94.35331 63.24631,
   -25.37519 -97.49280 63.15701,
   -13.58870 -93.70678 63.27961,
   -24.84059 -96.51893 63.18184,
   -14.27765 -93.14084 63.23256,
   -24.35100 -95.73076 63.17873,
   -15.05848 -92.64417 63.14689,
   -23.75789 -94.93078 63.19829,
   -16.00121 -92.20148 63.24667,
   -23.08637 -94.17166 63.19993,
   -17.01739 -91.91947 63.24535,
   -22.35300 -93.49060 63.21664,
   -21.20376 -92.68820 63.24007,
   -19.67354 -92.04072 63.24071,
   -18.07693 -91.81082 63.24852,
   -21.84566 -93.09977 63.22239,
   -20.43322 -92.30154 63.23151,
   -18.88212 -91.87067 63.24773,
   -10.67437 -118.66358 63.64255,
   -9.10020 -118.35380 63.64888,
   -7.54040 -117.98901 63.65603,
   -5.91019 -117.57295 63.64248,
   -4.44994 -117.17585 63.67662,
   -2.90189 -116.73264 63.68040,
   -1.40424 -116.24583 63.69228,
   0.11905 -115.58789 63.69420,
   -13.08400 -119.02060 63.63532,
   -11.49535 -118.79923 63.64198,
   -9.88465 -118.51638 63.65597,
   -8.31409 -118.17586 63.65538,
   -6.76081 -117.79290 63.65698,
   -5.21406 -117.38530 63.66696,
   -3.67157 -116.95521 63.67491,
   -2.13520 -116.49328 63.68231,
   -0.61739 -115.96247 63.69371,
   0.78247 -115.14761 63.70456,
   -17.12123 -119.46482 63.62433,
   -15.42424 -119.30467 63.63312,
   -13.89136 -119.12313 63.63306,
   -12.45517 -118.93814 63.63712,
   1.50581 -114.41213 63.73560,
   -17.93585 -119.51354 63.61738,
   -16.29010 -119.39605 63.62570,
   -14.69753 -119.22036 63.63079,
   1.88370 -113.65994 63.78422,
   -20.28991 -119.53709 63.62093,
   -18.81318 -119.54182 63.60294,
   1.93497 -112.86176 63.78374,
   -21.24750 -119.50611 63.61630,
   -19.61599 -119.54612 63.62119,
   -23.63150 -119.36860 63.61901,
   -22.20134 -119.46094 63.60606,
   1.68237 -112.14973 63.87663,
   -24.62255 -119.28960 63.57038,
   -22.99358 -119.41341 63.61848,
   1.20280 -111.65906 63.75961,
   -25.60122 -119.19628 63.61673,
   0.44111 -111.10357 63.74715,
   -27.98412 -118.92674 63.62161,
   -26.54174 -119.09618 63.71129,
   -0.39448 -110.66181 63.74621,
   -28.97280 -118.78534 63.60512,
   -27.31495 -119.01055 63.62200,
   -1.27671 -110.21495 63.76427,
   -29.87054 -118.63507 63.63453,
   -1.97288 -109.86922 63.58289,
   -30.87162 -118.44262 63.63280,
   -31.84571 -118.22480 63.61776,
   -2.83339 -109.23974 63.69155,
   -32.82329 -117.95537 63.61511,
   -3.41067 -108.72435 63.79972,
   -33.72412 -117.62416 63.59841,
   -34.64711 -117.12757 63.60194,
   -4.25356 -107.83352 63.78962,
   -35.23383 -116.68412 63.67144,
   -4.66903 -107.29659 63.83216,
   -35.89927 -115.85663 63.68315,
   -5.24813 -106.47863 63.88147,
   -36.31397 -114.84023 63.83169,
   -5.86799 -105.50471 64.02215,
   -36.46669 -114.38291 63.48891,
   -6.22457 -104.92523 63.86732,
   -36.39662 -113.62032 63.64614,
   -36.11382 -112.76566 63.76882,
   -6.84154 -103.88291 63.84557,
   -35.57667 -111.78865 63.71850,
   -34.94770 -111.04009 63.73215,
   -7.40514 -102.90210 63.86389,
   -34.26397 -110.36920 63.70900,
   -7.82431 -102.16147 63.88774,
   -33.53456 -109.71862 63.76193,
   -32.83977 -109.07623 63.78909,
   -8.25618 -101.40940 63.91078,
   -32.11812 -108.34372 63.77166,
   -31.49672 -107.66438 63.78191,
   -8.79873 -100.47870 63.96299,
   -30.85672 -106.90066 63.79367,
   -30.19038 -106.04162 63.80736,
   -9.36910 -99.50184 64.07413,
   -29.67630 -105.33481 63.81803,
   -9.73902 -98.89922 63.94731,
   -29.08541 -104.48266 63.82993,
   -28.49374 -103.58688 63.79918,
   -10.34633 -97.90880 63.93348,
   -27.99217 -102.80981 63.86841,
   -27.48919 -101.97899 63.86982,
   -10.94733 -96.95251 63.91478,
   -27.01960 -101.14825 63.88521,
   -11.27700 -96.40296 63.96378,
   -26.60981 -100.35913 63.91176,
   -26.18911 -99.48097 63.90957,
   -11.94139 -95.45274 64.00159,
   -25.82296 -98.64694 63.80401,
   -12.60775 -94.57478 64.18427,
   -25.40619 -97.78605 63.94642,
   -13.13357 -94.01375 64.00548,
   -24.95788 -96.91353 64.01469,
   -13.85436 -93.35835 64.00618,
   -24.50459 -96.10561 63.94949,
   -23.93854 -95.27244 63.96934,
   -14.67788 -92.77446 63.95199,
   -23.28463 -94.46660 63.98485,
   -15.41190 -92.36323 64.02345,
   -22.57279 -93.74137 64.04767,
   -16.31767 -92.02105 64.03277,
   -21.85819 -93.13578 64.00216,
   -20.43192 -92.29835 64.01740,
   -18.90424 -91.84985 64.02624,
   -17.32401 -91.81428 64.02910,
   -21.00950 -92.58185 64.01186,
   -19.68694 -92.03075 64.02641,
   -18.13376 -91.76200 64.19588,
   -9.88481 -118.52331 64.42571,
   -8.32195 -118.18170 64.43272,
   -6.76757 -117.79419 64.44007,
   -5.21939 -117.38584 64.43516,
   -3.67884 -116.96132 64.45231,
   -2.12255 -116.50876 64.45357,
   -0.59600 -115.99046 64.46754,
   0.80125 -115.20344 64.48603,
   -12.19689 -118.91057 64.29245,
   -10.67571 -118.67061 64.42274,
   -9.09974 -118.35926 64.42648,
   -7.53993 -117.99112 64.42809,
   -6.11019 -117.62367 64.57283,
   -4.44661 -117.17384 64.45138,
   -2.90377 -116.73946 64.45888,
   -1.26147 -116.25450 64.46489,
   0.13303 -115.63316 64.46006,
   1.31125 -114.75214 64.49329,
   -16.31336 -119.40784 64.40670,
   -14.72050 -119.23422 64.41126,
   -13.07372 -119.02842 64.41970,
   -11.47720 -118.80391 64.42035,
   1.86813 -113.96253 64.63679,
   -18.77689 -119.53684 64.40177,
   -17.12558 -119.47184 64.40445,
   -15.60800 -119.33893 64.53136,
   -13.89253 -119.13239 64.41334,
   2.04516 -113.24837 64.55756,
   -19.59302 -119.53699 64.34607,
   -17.99379 -119.51922 64.40211,
   -21.97676 -119.44704 64.40066,
   -20.56786 -119.51081 64.44131,
   1.93172 -112.45625 64.62687,
   -22.96088 -119.38592 64.36784,
   -21.31728 -119.48092 64.40135,
   1.49816 -111.77726 64.56048,
   -23.91463 -119.31168 64.39042,
   -26.31818 -119.08662 64.40262,
   -24.85863 -119.23010 64.40170,
   0.89745 -111.29456 64.54004,
   -27.22845 -118.98467 64.41815,
   -25.60051 -119.15914 64.40202,
   0.23229 -110.94244 64.53554,
   -28.25887 -118.85402 64.40109,
   -0.73283 -110.40588 64.64874,
   -29.23424 -118.70706 64.40235,
   -1.61897 -109.94235 64.56320,
   -30.17362 -118.54093 64.40901,
   -2.29454 -109.53198 64.55662,
   -32.54274 -117.95574 64.42030,
   -31.14510 -118.33577 64.41602,
   -33.36470 -117.67532 64.42094,
   -31.81658 -118.16588 64.41915,
   -3.14266 -108.82824 64.71865,
   -34.12616 -117.33242 64.41445,
   -3.74652 -108.26053 64.56006,
   -34.84523 -116.85709 64.47441,
   -4.42161 -107.45292 64.74322,
   -35.47298 -116.24304 64.44294,
   -4.89564 -106.84105 64.59635,
   -36.00811 -115.29416 64.48184,
   -5.42256 -106.06503 64.60453,
   -36.28450 -114.15569 64.38668,
   -6.07037 -105.01098 64.81434,
   -6.43378 -104.41433 64.64862,
   -36.15432 -113.21863 64.45870,
   -35.87166 -112.47322 64.30530,
   -7.01923 -103.41749 64.63555,
   -35.29566 -111.59576 64.51556,
   -34.75483 -110.95319 64.36275,
   -33.54336 -109.75266 64.53254,
   -7.61922 -102.38446 64.64501,
   -34.03654 -110.22969 64.52577,
   -33.02901 -109.24276 64.53980,
   -7.98472 -101.76890 64.52334,
   -32.33793 -108.54941 64.55462,
   -31.68630 -107.85587 64.56467,
   -8.52712 -100.81658 64.68561,
   -31.03709 -107.10868 64.57386,
   -30.41348 -106.33814 64.58499,
   -9.08546 -99.87211 64.70006,
   -29.83168 -105.57587 64.59574,
   -29.25938 -104.78904 64.60381,
   -9.53154 -99.11655 64.70667,
   -28.70372 -103.99311 64.58404,
   -9.96822 -98.37568 64.72482,
   -28.16513 -103.21710 64.73949,
   -27.59109 -102.30759 64.64462,
   -10.51770 -97.45790 64.77265,
   -27.03929 -101.38642 64.66407,
   -11.11750 -96.46998 64.92740,
   -26.70534 -100.76966 64.67668,
   -11.50732 -95.88696 64.75684,
   -26.30829 -99.95299 64.61809,
   -25.90608 -99.10122 64.69442,
   -12.15642 -94.99009 64.81902,
   -25.54603 -98.28842 64.68334,
   -25.13285 -97.41678 64.71652,
   -12.79075 -94.23492 64.79170,
   -13.40995 -93.61470 64.78721,
   -24.69756 -96.55807 64.60336,
   -14.21156 -92.98514 64.71466,
   -24.26428 -95.85014 64.75600,
   -14.94243 -92.51286 64.80003,
   -23.71234 -95.05360 64.68725,
   -23.09982 -94.31135 64.64613,
   -17.26488 -91.77127 64.80989,
   -15.73736 -92.14171 64.80874,
   -22.30642 -93.54074 64.77675,
   -21.20998 -92.72098 64.82130,
   -19.68930 -92.01707 64.80180,
   -18.02805 -91.73125 64.81300,
   -16.53207 -91.89500 64.80640,
   -21.83736 -93.15267 64.78237,
   -20.43593 -92.30090 64.78949,
   -18.90268 -91.82420 64.79906,
   -9.10434 -118.36651 65.20943,
   -7.54700 -117.99582 65.21670,
   -5.79667 -117.54037 65.22507,
   -4.44828 -117.17624 65.23092,
   -2.90781 -116.74834 65.24197,
   -1.36481 -116.27434 65.24744,
   0.13971 -115.68239 65.25384,
   -13.08763 -119.03717 65.19592,
   -11.49411 -118.81316 65.19787,
   -9.88626 -118.52995 65.21580,
   -8.31850 -118.18573 65.21368,
   -6.76746 -117.79602 65.22237,
   -5.22259 -117.38635 65.22783,
   -3.67820 -116.96315 65.23554,
   -2.13643 -116.52012 65.24281,
   -0.51351 -115.98410 65.25381,
   0.82870 -115.26029 65.26965,
   -17.12251 -119.47640 65.18459,
   -15.35049 -119.31681 65.18959,
   -13.88961 -119.14093 65.19378,
   -12.37578 -118.94138 65.15657,
   -10.67963 -118.67836 65.20315,
   1.55640 -114.60381 65.17080,
   -17.92158 -119.51606 65.17510,
   -16.29410 -119.41339 65.19200,
   -14.70003 -119.24023 65.19138,
   2.04713 -113.68419 65.22762,
   -20.47875 -119.49545 65.18215,
   -18.84307 -119.53165 65.16383,
   2.13172 -112.85115 65.44995,
   -21.27886 -119.45956 65.17894,
   -19.81777 -119.51809 65.18234,
   -23.88831 -119.27821 65.18144,
   -22.23397 -119.40242 65.16135,
   1.85946 -112.09105 65.48163,
   -24.67170 -119.21491 65.09520,
   -23.17026 -119.33557 65.18086,
   1.30582 -111.49387 65.33274,
   -25.60028 -119.12352 65.18908,
   0.57094 -110.99163 65.33104,
   -28.20770 -118.82103 65.18306,
   -26.57499 -119.02268 65.22733,
   -0.34511 -110.52020 65.15286,
   -28.97327 -118.71225 65.02407,
   -27.53902 -118.91193 65.18385,
   -1.25675 -110.03226 65.30847,
   -29.86610 -118.55083 65.13703,
   -30.80998 -118.35288 65.23587,
   -1.92939 -109.67113 65.31473,
   -31.77922 -118.12192 65.21925,
   -2.67671 -109.13579 65.32238,
   -32.74146 -117.84259 65.20573,
   -3.36921 -108.51861 65.35526,
   -33.64544 -117.47894 65.20334,
   -34.45414 -117.01939 65.17668,
   -4.00323 -107.84064 65.35085,
   -4.60326 -107.09332 65.37673,
   -35.16583 -116.37002 65.28267,
   -35.65382 -115.70348 65.27386,
   -5.15453 -106.32381 65.35384,
   -36.05696 -114.60204 65.21437,
   -5.77374 -105.37475 65.39162,
   -36.12573 -113.74433 65.06682,
   -6.21953 -104.63422 65.41509,
   -35.88657 -112.84562 65.24860,
   -6.65202 -103.89074 65.42819,
   -35.45064 -111.97692 65.33700,
   -34.85977 -111.14910 65.37587,
   -7.20799 -102.93332 65.46558,
   -34.20228 -110.41026 65.28846,
   -33.50137 -109.72794 65.31929,
   -7.84190 -101.85828 65.43627,
   -32.81259 -109.04802 65.38592,
   -8.15041 -101.31865 65.45734,
   -32.14151 -108.34944 65.33325,
   -31.51398 -107.66144 65.34329,
   -8.74035 -100.32361 65.44596,
   -30.85788 -106.89228 65.35475,
   -30.21166 -106.09080 65.36716,
   -9.31909 -99.34409 65.46669,
   -29.66332 -105.38109 65.37764,
   -9.68198 -98.74980 65.30378,
   -29.04834 -104.55539 65.38927,
   -28.45687 -103.73371 65.40094,
   -10.24437 -97.76795 65.50558,
   -27.89140 -102.88358 65.22872,
   -27.36258 -102.06855 65.26567,
   -10.80624 -96.84110 65.51012,
   -26.82192 -101.18888 65.44449,
   -26.41181 -100.41148 65.45894,
   -11.26506 -96.09616 65.52474,
   -25.97705 -99.53112 65.57327,
   -11.74989 -95.36697 65.57098,
   -25.62955 -98.71811 65.48057,
   -12.44882 -94.47780 65.57863,
   -25.25791 -97.87836 65.46783,
   -12.97746 -93.91650 65.39221,
   -24.85137 -97.03661 65.49943,
   -24.41805 -96.24687 65.56175,
   -13.67831 -93.24492 65.69172,
   -23.84167 -95.37519 65.69662,
   -14.50837 -92.67693 65.56428,
   -23.25965 -94.59048 65.50657,
   -15.35864 -92.23116 65.52081,
   -22.55987 -93.83251 65.56101,
   -16.21821 -91.92200 65.50544,
   -21.83786 -93.18303 65.56219,
   -20.43837 -92.30106 65.57810,
   -18.92401 -91.80360 65.58681,
   -17.29492 -91.71499 65.60660,
   -21.02251 -92.61178 65.57221,
   -19.70388 -92.00954 65.59014,
   -18.14412 -91.69933 65.59433,
   -9.88728 -118.53661 65.98608,
   -8.32657 -118.19297 65.99327,
   -6.77443 -117.79976 66.00071,
   -5.16290 -117.37275 65.99191,
   -3.68405 -116.97052 66.01629,
   -2.13041 -116.53044 66.01533,
   -0.73435 -116.08389 66.16978,
   0.82667 -115.31845 66.04525,
   -13.89434 -119.14796 65.97391,
   -12.12818 -118.91370 65.97903,
   -10.65641 -118.67972 65.98052,
   -9.10694 -118.37284 65.99335,
   -7.54361 -117.99927 65.99601,
   -5.98970 -117.59214 65.99956,
   -4.45352 -117.17987 66.01204,
   -2.90877 -116.75384 66.01950,
   -1.37168 -116.29236 66.02700,
   0.15130 -115.71592 66.01666,
   1.44285 -114.80078 66.07454,
   -16.31707 -119.42087 65.96725,
   -14.70034 -119.24817 65.97323,
   -13.08068 -119.04306 65.97064,
   -11.48201 -118.81716 65.98096,
   1.99024 -114.09597 66.07446,
   -18.78868 -119.52346 65.96256,
   -17.12520 -119.47835 65.96481,
   -15.58906 -119.35213 65.97499,
   2.21253 -113.43781 66.08483,
   -19.58333 -119.51267 65.94868,
   -18.01903 -119.51605 65.96250,
   -22.18866 -119.37456 65.96201,
   -20.52094 -119.47491 65.95196,
   2.10174 -112.38827 66.18412,
   -23.00057 -119.31664 65.96213,
   -21.51085 -119.41943 65.96270,
   -23.90527 -119.24280 65.96198,
   1.67469 -111.71529 66.12003,
   -26.31661 -119.01277 65.96447,
   -24.83171 -119.16057 65.97567,
   1.02932 -111.16215 66.21230,
   -27.30902 -118.89825 65.97324,
   -25.63296 -119.08287 65.96397,
   0.21055 -110.69811 66.14927,
   -28.22776 -118.77821 65.96272,
   -0.62867 -110.29997 66.06916,
   -29.18198 -118.63285 65.94579,
   -1.48574 -109.84414 66.08897,
   -30.18200 -118.43395 66.13913,
   -2.13403 -109.44189 66.16522,
   -31.12653 -118.24493 65.98074,
   -32.05881 -118.00747 65.98707,
   -3.02981 -108.72652 66.07754,
   -32.96994 -117.70768 65.98844,
   -3.55948 -108.20368 66.11665,
   -33.96899 -117.21360 65.97018,
   -34.71340 -116.68172 65.93393,
   -4.25628 -107.38915 66.20457,
   -4.78890 -106.71267 66.04193,
   -35.38529 -115.82769 66.14647,
   -35.75767 -115.13011 66.02601,
   -5.37740 -105.83463 66.15746,
   -35.97029 -114.18840 65.89608,
   -5.99470 -104.86518 66.17443,
   -35.85073 -113.29137 66.16739,
   -6.36909 -104.25801 66.01733,
   -35.59573 -112.46903 66.05040,
   -6.86560 -103.37563 66.22070,
   -35.16361 -111.70358 66.05710,
   -34.65413 -111.03489 66.06928,
   -33.71740 -109.96950 66.09166,
   -7.41183 -102.44362 66.22372,
   -34.16170 -110.44839 66.08369,
   -33.03768 -109.27242 66.10123,
   -32.30365 -108.50639 66.08301,
   -7.96946 -101.45961 66.41705,
   -31.70082 -107.86497 66.12673,
   -8.32904 -100.87194 66.25929,
   -31.05336 -107.12799 66.13322,
   -30.42906 -106.38018 66.14792,
   -8.91407 -99.88660 66.23580,
   -29.81453 -105.61242 66.15642,
   -29.21352 -104.83645 66.16141,
   -9.53651 -98.82870 66.26190,
   -28.62764 -104.05819 66.17069,
   -9.88762 -98.24017 66.12815,
   -28.05372 -103.26347 66.15075,
   -27.50197 -102.46511 66.18518,
   -10.45615 -97.26188 66.23499,
   -26.94768 -101.59051 66.21289,
   -26.53393 -100.89086 66.36328,
   -11.00680 -96.34127 66.32233,
   -11.42508 -95.70449 66.15326,
   -26.11237 -100.02327 66.24524,
   -25.73774 -99.18518 66.20235,
   -12.08738 -94.77337 66.33670,
   -25.36584 -98.34239 66.25340,
   -24.94114 -97.44140 66.38798,
   -12.71420 -94.04019 66.32420,
   -13.30497 -93.45685 66.36292,
   -24.57247 -96.66759 66.28342,
   -14.04814 -92.87796 66.34973,
   -24.17827 -95.96592 66.29701,
   -23.62445 -95.14151 66.31540,
   -14.84747 -92.37259 66.50841,
   -23.00080 -94.35599 66.32824,
   -21.83081 -93.20791 66.34256,
   -15.64362 -92.02937 66.33876,
   -22.26884 -93.59499 66.33707,
   -21.23318 -92.76721 66.36795,
   -19.70418 -91.99559 66.36332,
   -18.14705 -91.66250 66.37345,
   -16.51272 -91.76453 66.47860,
   -20.44385 -92.30421 66.34770,
   -18.92857 -91.77930 66.36153,
   -17.47368 -91.64796 66.37463,
   -9.10739 -118.37887 66.76986,
   -7.55194 -118.00639 66.77724,
   -6.00347 -117.59885 66.78477,
   -4.44935 -117.18521 66.78502,
   -2.91365 -116.76507 66.80077,
   -1.36377 -116.31327 66.80542,
   0.15211 -115.76333 66.81476,
   -13.09255 -119.04780 66.75663,
   -11.51116 -118.82540 66.76662,
   -9.88492 -118.54085 66.76704,
   -8.32591 -118.19845 66.77190,
   -6.77205 -117.80404 66.77894,
   -5.33813 -117.42233 66.91206,
   -3.68339 -116.97516 66.79607,
   -2.13831 -116.54474 66.80342,
   -0.38157 -115.98105 66.81140,
   0.84399 -115.36731 66.82234,
   2.05175 -114.17064 66.85476,
   -17.12419 -119.47727 66.74452,
   -15.39386 -119.33101 66.86849,
   -13.88923 -119.15157 66.75496,
   -12.37096 -118.95041 66.75557,
   -10.68515 -118.68957 66.76372,
   1.65539 -114.69823 66.83364,
   2.23744 -113.77842 66.87943,
   -17.92066 -119.50914 66.71391,
   -16.29653 -119.42022 66.74821,
   -14.70322 -119.25159 66.75201,
   -20.50155 -119.45346 66.74373,
   -18.83249 -119.51254 66.73042,
   2.30874 -112.86371 66.91540,
   -21.27636 -119.40969 66.74794,
   -19.81567 -119.48567 66.74366,
   2.26971 -112.38379 67.33104,
   -22.21366 -119.34378 66.73954,
   2.00404 -111.95219 66.91283,
   -24.63186 -119.14321 66.74407,
   -23.12595 -119.26738 66.88054,
   1.41076 -111.34240 66.81809,
   -25.57479 -119.05473 66.71025,
   -23.92186 -119.20612 66.74367,
   0.59356 -110.78379 66.87114,
   -26.53009 -118.95447 66.73805,
   -0.36265 -110.27744 66.86947,
   -28.87011 -118.63520 66.74317,
   -27.48755 -118.83305 66.87625,
   -29.84754 -118.45689 66.75001,
   -28.23761 -118.73358 66.74423,
   -1.01586 -110.01237 66.87589,
   -30.87350 -118.24135 66.66292,
   -1.82667 -109.53407 66.97757,
   -31.74810 -118.02745 66.61455,
   -2.57576 -109.00920 66.84711,
   -32.72041 -117.69721 66.72775,
   -33.55237 -117.33240 66.75955,
   -3.30400 -108.32557 67.05086,
   -34.30573 -116.87613 66.70552,
   -3.87041 -107.72982 66.92512,
   -35.01524 -116.15894 66.75279,
   -4.57278 -106.86366 66.91275,
   -4.94334 -106.32534 66.95239,
   -35.51217 -115.26480 66.93080,
   -35.75317 -114.59684 66.77238,
   -5.58482 -105.36097 66.95858,
   -35.80411 -113.80736 66.77263,
   -6.21499 -104.35298 66.95426,
   -35.66431 -112.98802 66.75397,
   -6.57671 -103.75255 66.83433,
   -35.27975 -112.07898 66.85878,
   -34.78130 -111.28429 66.82168,
   -7.14393 -102.77019 66.94520,
   -34.13544 -110.50384 66.85784,
   -33.46099 -109.77461 66.88249,
   -7.67823 -101.84709 67.01622,
   -32.76941 -109.03979 66.86797,
   -32.14538 -108.38053 66.89374,
   -8.12185 -101.08902 67.02256,
   -31.50145 -107.66940 66.90397,
   -8.55186 -100.35110 67.04390,
   -30.87668 -106.94959 66.91376,
   -30.25161 -106.20108 66.92447,
   -9.10293 -99.40391 67.08741,
   -29.59939 -105.39619 66.93594,
   -28.99152 -104.62852 66.94625,
   -9.69623 -98.40012 67.03254,
   -28.39733 -103.85658 66.95790,
   -10.01708 -97.81933 67.05287,
   -27.80173 -103.04701 66.97158,
   -27.24534 -102.23593 66.98918,
   -10.63222 -96.78769 67.06021,
   -26.68370 -101.32618 67.01471,
   -26.26717 -100.53763 66.95686,
   -11.22985 -95.82951 67.08683,
   -25.83658 -99.65088 67.01409,
   -11.63859 -95.23171 66.93017,
   -25.43264 -98.77351 67.18103,
   -12.34667 -94.31819 67.06834,
   -25.09507 -97.94801 67.05106,
   -24.68860 -97.07762 67.08877,
   -12.91956 -93.69243 67.13458,
   -24.27789 -96.28105 67.05209,
   -13.60849 -93.09186 67.15358,
   -23.76431 -95.45313 67.06789,
   -14.38708 -92.55889 67.14910,
   -23.17767 -94.65204 67.09514,
   -15.31456 -92.08631 67.14807,
   -22.52439 -93.89947 67.11556,
   -16.21003 -91.78410 67.14960,
   -21.82200 -93.22630 67.12256,
   -20.44782 -92.30139 67.13864,
   -18.94533 -91.75268 67.14688,
   -17.29728 -91.61781 67.00117,
   -21.01448 -92.62677 67.13271,
   -19.71430 -91.98265 67.14491,
   -18.14033 -91.62177 67.15598,
   -9.89242 -118.54652 67.54655,
   -8.33052 -118.20558 67.55379,
   -6.77943 -117.81224 67.56126,
   -5.23286 -117.39752 67.56882,
   -3.70289 -116.98988 67.57012,
   -2.13479 -116.55439 67.57785,
   -0.58238 -116.04761 67.58707,
   0.83521 -115.40995 67.60559,
   -12.12348 -118.91769 67.53973,
   -10.64400 -118.68446 67.55004,
   -9.11704 -118.38563 67.56299,
   -7.54448 -118.01131 67.55862,
   -5.98784 -117.60200 67.57527,
   -4.62308 -117.23487 67.57177,
   -2.91205 -116.77228 67.58001,
   -1.37281 -116.32241 67.58781,
   0.24067 -115.73435 67.58012,
   1.45500 -114.93373 67.60949,
   -16.31698 -119.41993 67.52715,
   -14.72552 -119.25507 67.52883,
   -13.07452 -119.04687 67.53614,
   -11.48802 -118.82340 67.54159,
   2.11962 -114.16319 67.64412,
   -18.80512 -119.49878 67.52361,
   -17.12885 -119.47148 67.52503,
   -15.64083 -119.35839 67.60129,
   -13.90051 -119.15335 67.53467,
   2.39481 -113.42221 67.66486,
   -19.58327 -119.47896 67.52264,
   -18.06159 -119.50023 67.52307,
   -20.51739 -119.43018 67.52242,
   2.29004 -112.29930 67.71019,
   -22.96282 -119.25430 67.52358,
   -21.46343 -119.36409 67.62312,
   -23.89668 -119.17402 67.53387,
   -22.22012 -119.31207 67.52420,
   1.86069 -111.63784 67.75481,
   -26.52985 -118.91343 67.52629,
   -24.90990 -119.08232 67.50411,
   1.16069 -111.07578 67.64099,
   -27.26003 -118.82527 67.52597,
   -25.79636 -118.99483 67.52612,
   0.30142 -110.57724 67.65400,
   -28.19866 -118.69663 67.53517,
   -0.54913 -110.16406 67.68436,
   -29.14588 -118.54689 67.51653,
   -1.46571 -109.66511 67.67288,
   -30.15222 -118.35293 67.50981,
   -2.14742 -109.23715 67.67209,
   -31.11979 -118.13162 67.50868,
   -32.07245 -117.85333 67.58534,
   -2.86796 -108.64801 67.69861,
   -32.98617 -117.49933 67.68167,
   -33.90075 -116.99987 67.67401,
   -3.53180 -107.98943 67.71157,
   -34.54913 -116.51587 67.51267,
   -4.15683 -107.25884 67.72510,
   -35.20975 -115.60554 67.54022,
   -4.76796 -106.42720 67.89616,
   -5.16624 -105.85723 67.74193,
   -35.62118 -114.39121 67.60969,
   -35.73617 -114.06240 67.18582,
   -5.77771 -104.90175 67.77811,
   -35.63369 -113.48828 67.58098,
   -35.37745 -112.54408 67.61020,
   -6.38111 -103.92167 67.74933,
   -34.96476 -111.72658 67.62212,
   -6.70064 -103.35888 67.79066,
   -34.09654 -110.56653 67.63817,
   -34.52812 -111.11745 67.62679,
   -33.62774 -110.00975 67.64877,
   -7.33230 -102.29563 67.76437,
   -32.97551 -109.29728 67.65958,
   -32.31848 -108.59871 67.70533,
   -7.90239 -101.32168 67.79431,
   -31.67418 -107.89319 67.67537,
   -8.28320 -100.69279 67.66815,
   -31.02246 -107.15675 67.68373,
   -30.38460 -106.41136 67.70376,
   -8.83894 -99.71580 67.82441,
   -29.75616 -105.65440 67.71239,
   -29.14073 -104.89858 67.70500,
   -9.36877 -98.80480 67.82362,
   -28.52912 -104.12865 67.72338,
   -27.93720 -103.35464 67.73655,
   -9.84594 -97.94190 67.97812,
   -27.36240 -102.55771 67.75888,
   -10.20691 -97.32079 67.84271,
   -26.83218 -101.75289 67.78591,
   -26.35117 -100.92053 67.79139,
   -10.82879 -96.28894 67.87912,
   -25.87404 -99.99350 67.87568,
   -11.47053 -95.31742 67.85629,
   -25.56074 -99.25934 67.81567,
   -11.90606 -94.70510 67.82943,
   -25.20076 -98.41002 67.82966,
   -24.82393 -97.54834 67.86042,
   -12.54089 -93.95142 67.92454,
   -24.44007 -96.73319 67.84365,
   -13.25525 -93.29085 67.81398,
   -24.12001 -96.11679 67.85695,
   -13.93777 -92.75310 67.91071,
   -23.54701 -95.22306 67.87593,
   -14.77615 -92.25053 67.93596,
   -22.96315 -94.44703 67.88815,
   -21.95708 -93.38634 67.90098,
   -15.58317 -91.89816 67.92906,
   -22.49736 -93.92030 67.89448,
   -21.23556 -92.79282 67.92014,
   -19.72211 -91.96458 67.92439,
   -18.17208 -91.58309 67.93336,
   -16.55351 -91.64182 67.92099,
   -20.45408 -92.29911 67.90497,
   -18.95767 -91.72376 67.92699,
   -17.39408 -91.54581 67.93713,
   -9.11219 -118.38907 68.33746,
   -7.55588 -118.02172 68.34484,
   -6.00694 -117.61633 68.35228,
   -4.36209 -117.17720 68.34816,
   -2.91930 -116.78656 68.35570,
   -1.37210 -116.33370 68.37357,
   0.01477 -115.82922 68.38346,
   -13.10163 -119.04758 68.32465,
   -11.52727 -118.82855 68.33220,
   -9.89168 -118.54815 68.33296,
   -8.33238 -118.21199 68.33862,
   -6.77532 -117.82070 68.34969,
   -5.23032 -117.40864 68.36066,
   -3.68611 -116.99489 68.36350,
   -2.14142 -116.56543 68.37118,
   -0.61276 -116.07138 68.37952,
   0.84724 -115.42683 68.37951,
   2.12131 -114.28403 68.41430,
   -15.33762 -119.32057 68.31808,
   -13.85742 -119.14541 68.32948,
   -12.37452 -118.95026 68.32304,
   -10.69329 -118.69393 68.33153,
   1.69663 -114.78551 68.39901,
   2.36446 -113.83122 68.43876,
   -17.91772 -119.48959 68.16698,
   -16.31727 -119.41166 68.32032,
   -14.71215 -119.24913 68.31997,
   -18.82080 -119.48098 68.31154,
   -17.13295 -119.46253 68.31164,
   2.49182 -112.70201 68.48434,
   -21.22208 -119.35844 68.31253,
   -19.75416 -119.44210 68.45165,
   2.38620 -112.36010 68.21698,
   2.45571 -112.34582 68.74145,
   -22.20225 -119.28265 68.31708,
   -20.52608 -119.40410 68.31243,
   2.20741 -111.91290 68.50230,
   -24.81609 -119.05208 68.31313,
   -23.17186 -119.20096 68.35290,
   1.47335 -111.13323 68.44328,
   -25.59363 -118.97906 68.21318,
   -24.10708 -119.11983 68.31284,
   0.78398 -110.75193 68.44389,
   -26.53457 -118.87246 68.31646,
   -29.15322 -118.49261 68.31406,
   -27.50672 -118.75352 68.33451,
   0.05744 -110.42618 68.44811,
   -29.81366 -118.36230 68.31974,
   -28.55947 -118.59638 68.31227,
   -0.91014 -109.89920 68.57918,
   -30.84472 -118.12198 68.32839,
   -1.72615 -109.43542 68.48553,
   -31.71439 -117.88520 68.33399,
   -2.37013 -108.98014 68.47944,
   -32.63005 -117.56290 68.33671,
   -33.52368 -117.13154 68.32274,
   -3.13970 -108.27908 68.53936,
   -34.15358 -116.72605 68.29052,
   -3.73986 -107.66148 68.34657,
   -34.80423 -116.01762 68.29403,
   -4.39256 -106.82744 68.54222,
   -4.94211 -106.06775 68.51914,
   -35.31496 -115.00505 68.33999,
   -5.42130 -105.33013 68.54227,
   -35.50959 -113.96102 68.36180,
   -35.40370 -113.05454 68.38980,
   -5.99420 -104.41144 68.54695,
   -35.10810 -112.21002 68.31700,
   -6.55895 -103.43830 68.73258,
   -34.62304 -111.38374 68.41618,
   -6.91886 -102.84289 68.57810,
   -34.02817 -110.60313 68.47455,
   -33.41278 -109.87866 68.40867,
   -7.50589 -101.84740 68.56486,
   -32.78897 -109.18320 68.34777,
   -32.10412 -108.44295 68.46104,
   -8.11555 -100.80938 68.57237,
   -31.46993 -107.74008 68.47071,
   -8.47283 -100.21882 68.43635,
   -30.81848 -106.99742 68.48017,
   -30.15568 -106.22087 68.49093,
   -29.26460 -105.14932 68.50669,
   -9.04896 -99.20731 68.55673,
   -29.71893 -105.69857 68.49872,
   -28.65924 -104.40441 68.51808,
   -28.06534 -103.64980 68.52955,
   -9.56839 -98.29324 68.61955,
   -27.44695 -102.81900 68.54469,
   -26.88934 -102.00793 68.56423,
   -10.05050 -97.40758 68.82879,
   -26.49351 -101.36862 68.58251,
   -10.41770 -96.78994 68.64349,
   -26.17149 -100.76855 68.58908,
   -11.01567 -95.82332 68.68216,
   -25.65911 -99.71323 68.61080,
   -25.27867 -98.83757 68.65811,
   -11.72909 -94.81068 68.66667,
   -24.94598 -98.02081 68.61778,
   -12.14247 -94.27777 68.60760,
   -24.55133 -97.14438 68.66377,
   -12.73025 -93.63526 68.69952,
   -24.16584 -96.35857 68.63347,
   -13.50607 -92.96791 68.69816,
   -23.67006 -95.51756 68.65671,
   -14.30820 -92.43335 68.58985,
   -23.11158 -94.70835 68.67131,
   -22.50061 -93.95930 68.68109,
   -16.50321 -91.58487 68.72179,
   -15.08710 -92.01138 68.71971,
   -21.81158 -93.25900 68.68991,
   -20.46138 -92.29114 68.70636,
   -17.30743 -91.49401 68.72840,
   -15.75479 -91.75776 68.71856,
   -21.06310 -92.66231 68.69995,
   -19.73708 -91.94698 68.70760,
   -18.19192 -91.53782 68.72955,
   -18.97295 -91.69080 68.71528,
   -9.90157 -118.55118 69.12150,
   -8.33494 -118.21882 69.12851,
   -6.78151 -117.83284 69.13581,
   -5.04458 -117.37437 69.14413,
   -3.69187 -117.01081 69.15165,
   -2.13900 -116.57857 69.17192,
   -0.67640 -116.11917 69.16729,
   0.84986 -115.43497 69.17852,
   -12.12101 -118.91171 69.11497,
   -10.64542 -118.68410 69.06034,
   -9.11905 -118.39345 69.13498,
   -7.55039 -118.02920 69.13357,
   -5.99332 -117.62639 69.14599,
   -4.45938 -117.21746 69.14697,
   -2.91351 -116.79607 69.15456,
   -1.37413 -116.34629 69.16262,
   0.14549 -115.81653 69.16666,
   1.46732 -114.99489 69.19790,
   -16.33354 -119.40223 69.10240,
   -14.74245 -119.24573 69.11505,
   -13.09287 -119.04198 69.10757,
   -11.49905 -118.82122 69.11674,
   2.19138 -114.21567 69.20632,
   -17.12512 -119.44768 69.10376,
   -15.59719 -119.33967 69.10041,
   -13.91319 -119.14602 69.11001,
   2.54014 -113.44056 69.22755,
   -19.52613 -119.43696 69.09995,
   -18.01992 -119.46904 69.06530,
   2.57916 -112.60450 69.26003,
   -20.50056 -119.37944 69.10689,
   -18.83001 -119.46098 69.09957,
   -22.94999 -119.18855 69.09963,
   -21.44037 -119.31140 69.08571,
   2.39028 -112.06120 69.27834,
   -23.91128 -119.10145 69.10553,
   -22.24882 -119.24716 69.10007,
   1.96450 -111.52743 69.28004,
   -24.84097 -119.01240 69.09729,
   1.23135 -110.94271 69.23690,
   -27.23261 -118.74270 69.10269,
   -25.75611 -118.91949 69.10604,
   0.36833 -110.46009 69.25661,
   -28.25527 -118.59458 69.11215,
   -26.56713 -118.82517 69.10273,
   -0.45132 -110.07532 69.25223,
   -29.12592 -118.44954 69.11170,
   -1.44872 -109.50882 69.23686,
   -30.09573 -118.25425 69.11466,
   -31.06519 -118.01643 69.12028,
   -2.06584 -109.11555 69.28918,
   -32.00637 -117.72914 69.12566,
   -2.75387 -108.55231 69.27770,
   -32.90927 -117.36312 69.12646,
   -33.74614 -116.88635 69.10785,
   -3.50825 -107.79787 69.27649,
   -34.36843 -116.40556 68.95556,
   -4.06189 -107.14163 69.29154,
   -34.99493 -115.44301 69.07123,
   -4.70070 -106.29801 69.29049,
   -5.11674 -105.70002 69.14950,
   -35.33188 -114.39058 69.11873,
   -5.73013 -104.72237 69.26318,
   -35.35748 -113.51380 69.11439,
   -35.14718 -112.66400 69.19397,
   -6.26727 -103.81898 69.35152,
   -34.71915 -111.74350 69.29534,
   -34.19641 -110.94081 69.27768,
   -6.71263 -103.05730 69.35349,
   -33.57362 -110.17963 69.38444,
   -7.13606 -102.32075 69.38342,
   -32.95536 -109.45029 69.20756,
   -32.28360 -108.71102 69.23660,
   -7.69294 -101.36337 69.40899,
   -31.61082 -107.97039 69.25205,
   -30.95238 -107.23298 69.26603,
   -8.28365 -100.36191 69.36455,
   -30.30312 -106.48956 69.28421,
   -8.59055 -99.81417 69.40991,
   -29.65564 -105.73410 69.29992,
   -29.01272 -104.97608 69.35224,
   -9.21393 -98.74522 69.38346,
   -28.41549 -104.24655 69.35956,
   -27.79264 -103.44882 69.36421,
   -9.77066 -97.77375 69.40374,
   -27.21933 -102.66081 69.34495,
   -10.18965 -97.02674 69.42891,
   -26.64668 -101.80035 69.38251,
   -26.19564 -101.02274 69.39048,
   -10.63384 -96.26721 69.44081,
   -25.75564 -100.15368 69.43527,
   -25.40318 -99.33664 69.38831,
   -11.20966 -95.36828 69.50815,
   -25.04915 -98.47722 69.38770,
   -11.91489 -94.43135 69.46658,
   -24.69570 -97.63427 69.40503,
   -12.37520 -93.88345 69.48447,
   -24.23566 -96.66398 69.44549,
   -13.09318 -93.20250 69.48365,
   -23.83729 -95.90725 69.43498,
   -23.24826 -94.98312 69.45401,
   -13.87276 -92.60655 69.47236,
   -22.64729 -94.18617 69.46537,
   -14.63326 -92.14350 69.50653,
   -21.94645 -93.42163 69.47520,
   -15.43319 -91.78608 69.55397,
   -21.25571 -92.81401 69.52981,
   -16.48418 -91.51644 69.53082,
   -20.45266 -92.27467 69.49380,
   -18.98816 -91.65771 69.50721,
   -17.42303 -91.43339 69.52238,
   -19.74090 -91.92128 69.50160,
   -18.20437 -91.49250 69.50826,
   -9.11787 -118.39594 69.91216,
   -7.55843 -118.04018 69.91945,
   -6.00690 -117.64334 69.92675,
   -4.47252 -117.23753 69.94437,
   -2.92260 -116.81415 69.94709,
   -1.36953 -116.35999 69.94760,
   0.15211 -115.81529 69.95872,
   -13.11417 -119.03635 69.89990,
   -11.45851 -118.81029 69.90903,
   -9.93682 -118.55674 69.90336,
   -8.32937 -118.22325 69.91289,
   -6.77855 -117.84448 69.92730,
   -5.30935 -117.45988 69.95479,
   -3.68616 -117.02288 69.93796,
   -2.14240 -116.59099 69.94583,
   -0.42857 -116.05230 69.95494,
   0.85574 -115.44403 69.95448,
   2.16183 -114.33038 69.98477,
   -15.53425 -119.32181 69.89296,
   -13.87040 -119.13388 69.84230,
   -12.28760 -118.92691 69.90045,
   -10.70427 -118.69144 69.90664,
   1.71171 -114.82507 69.97311,
   2.46694 -113.81124 70.00518,
   -17.83563 -119.44940 69.88687,
   -16.38511 -119.38908 69.93726,
   -14.92704 -119.25895 69.89484,
   -18.81645 -119.43816 69.90140,
   -17.15160 -119.43264 69.88671,
   2.65651 -112.94609 69.89024,
   -21.18577 -119.30320 69.88845,
   -19.73512 -119.39809 69.88378,
   2.58258 -112.32092 70.06325,
   -22.16266 -119.22560 69.82541,
   -20.55263 -119.34923 69.88830,
   2.26470 -111.80716 69.86240,
   -23.15016 -119.13624 69.87861,
   -25.51155 -118.90364 69.88964,
   -24.09349 -119.04795 69.88875,
   1.64447 -111.15574 70.02751,
   -26.49548 -118.79528 69.84776,
   -24.84813 -118.97221 69.88903,
   1.00994 -110.79619 70.02581,
   -27.47013 -118.67109 69.87785,
   0.04439 -110.25579 70.09401,
   -28.44885 -118.51911 69.99229,
   -0.78854 -109.85099 69.99075,
   -29.34750 -118.36910 69.89414,
   -1.62726 -109.34791 70.02276,
   -30.35408 -118.14953 69.90337,
   -2.36749 -108.79881 70.04990,
   -31.38375 -117.86850 69.91002,
   -32.27098 -117.56737 69.91773,
   -3.05778 -108.16599 70.07042,
   -33.17733 -117.13129 69.91263,
   -34.08872 -116.46975 69.85324,
   -3.69311 -107.47774 70.07905,
   -34.55322 -115.95409 69.91306,
   -4.28966 -106.73287 70.08393,
   -35.10026 -114.88501 69.75495,
   -4.89782 -105.88376 70.11398,
   -5.25426 -105.32275 70.12965,
   -35.24572 -114.01430 69.83595,
   -35.13708 -113.14806 70.03749,
   -5.91512 -104.27151 70.09679,
   -34.86648 -112.28153 69.97926,
   -6.48036 -103.31242 70.15132,
   -34.44072 -111.45815 69.90359,
   -6.86209 -102.68235 69.96269,
   -33.93321 -110.76708 70.00307,
   -33.31933 -110.00565 70.01676,
   -7.34867 -101.80345 70.16771,
   -32.68535 -109.27789 70.02710,
   -31.56528 -108.02326 70.04349,
   -32.03440 -108.54877 70.03689,
   -31.09203 -107.48707 70.05037,
   -7.87499 -100.88445 70.23070,
   -30.46065 -106.77274 70.06022,
   -29.80596 -106.02187 70.07165,
   -8.44385 -99.88010 70.35240,
   -29.13957 -105.26087 70.19491,
   -8.80253 -99.27863 70.20194,
   -28.55952 -104.57651 70.24686,
   -27.94404 -103.80846 70.25283,
   -9.40686 -98.22453 70.24033,
   -27.34788 -103.02285 70.28235,
   -26.79765 -102.23129 70.30628,
   -9.97742 -97.24767 70.19361,
   -26.26116 -101.35664 70.30908,
   -10.33198 -96.64550 70.03355,
   -25.89491 -100.63107 70.16396,
   -10.85161 -95.76834 70.23998,
   -25.50922 -99.80936 70.21090,
   -25.15322 -98.94955 70.17887,
   -11.48607 -94.85534 70.25136,
   -24.76411 -98.03142 70.30272,
   -12.06849 -94.11429 70.27982,
   -24.44363 -97.24337 70.20172,
   -12.69568 -93.46232 70.23680,
   -24.05426 -96.42479 70.22615,
   -13.40661 -92.84863 70.24393,
   -23.59162 -95.58471 70.20827,
   -14.16433 -92.31914 70.28084,
   -23.05867 -94.76426 70.25302,
   -22.46138 -93.98623 70.25903,
   -14.93461 -91.89175 70.44445,
   -21.80931 -93.28283 70.26467,
   -20.47671 -92.27124 70.28146,
   -15.82046 -91.57336 70.45456,
   -21.13489 -92.70257 70.43195,
   -19.75205 -91.89759 70.30714,
   -18.21907 -91.44598 70.29888,
   -16.80211 -91.40097 70.30309,
   -19.00354 -91.62234 70.29202,
   -17.43760 -91.37483 70.30696,
   -9.91175 -118.55077 70.69655,
   -8.33920 -118.23106 70.70319,
   -6.78218 -117.85769 70.71034,
   -5.14451 -117.43703 70.86012,
   -3.67914 -117.03782 70.71528,
   -2.14104 -116.60243 70.73686,
   -0.68150 -116.12620 70.74093,
   0.84875 -115.44236 70.75310,
   -12.31515 -118.92201 70.68963,
   -10.72207 -118.68978 70.69707,
   -9.12188 -118.39824 70.70762,
   -7.55532 -118.04867 70.70666,
   -6.00062 -117.65792 70.71707,
   -4.45789 -117.24946 70.72146,
   -2.91353 -116.82424 70.72908,
   -1.37783 -116.36352 70.73745,
   0.13014 -115.82280 70.73979,
   1.46971 -115.01774 70.77509,
   -16.35160 -119.37097 70.67765,
   -14.66565 -119.21450 70.69310,
   -13.17931 -119.03538 70.67578,
   -11.71325 -118.83986 70.69133,
   2.22821 -114.25127 70.77655,
   -17.16700 -119.41324 70.67414,
   -15.51604 -119.30493 70.67613,
   -13.92739 -119.12796 70.68529,
   2.62378 -113.51216 70.79668,
   -19.50278 -119.38765 70.67564,
   -18.05521 -119.42674 70.65820,
   2.70851 -112.68212 70.79980,
   -20.45824 -119.32970 70.61414,
   -18.85272 -119.41434 70.67511,
   -23.13336 -119.10218 70.67547,
   -21.46406 -119.24958 70.66020,
   2.46614 -111.89765 70.84384,
   -23.89577 -119.03495 70.57262,
   -22.46573 -119.16326 70.67581,
   2.02043 -111.38619 70.82439,
   -24.83938 -118.93522 70.68483,
   1.29759 -110.83971 70.83472,
   -25.83614 -118.82868 70.67271,
   0.41044 -110.35792 70.73935,
   -28.19326 -118.50987 70.67818,
   -26.78395 -118.71590 70.67956,
   -0.47747 -109.90970 70.81242,
   -29.10710 -118.35123 70.65368,
   -27.47147 -118.62095 70.67916,
   -1.19569 -109.54320 70.81420,
   -30.02919 -118.15156 70.71272,
   -31.01491 -117.89298 70.70816,
   -1.88824 -109.09546 70.82554,
   -31.90352 -117.60595 70.72299,
   -2.57451 -108.53517 70.84640,
   -32.79164 -117.22915 70.63318,
   -33.74760 -116.61366 70.56856,
   -3.36186 -107.75033 70.86236,
   -3.91539 -107.11491 70.77539,
   -34.26835 -116.10125 70.74133,
   -34.69937 -115.52638 70.58802,
   -4.49778 -106.32549 70.92512,
   -35.04643 -114.46479 70.68948,
   -5.10522 -105.42812 71.02067,
   -35.09002 -113.63413 70.71946,
   -5.50067 -104.80616 70.90712,
   -34.90360 -112.73710 70.80706,
   -6.09500 -103.82532 70.89994,
   -34.55981 -111.89677 70.76063,
   -34.07970 -111.11125 70.75358,
   -6.70171 -102.78691 70.92798,
   -33.46696 -110.29477 70.79268,
   -7.06349 -102.17615 70.78340,
   -32.80414 -109.50492 70.81073,
   -32.16354 -108.78864 70.83549,
   -7.60739 -101.19936 70.96043,
   -31.50498 -108.06158 70.84692,
   -30.84857 -107.33548 70.88264,
   -8.14656 -100.26629 70.95556,
   -30.20892 -106.61113 70.84516,
   -29.56193 -105.84645 70.67257,
   -8.63645 -99.37190 71.16217,
   -28.90999 -105.12112 70.87398,
   -8.99622 -98.76950 70.98437,
   -28.32957 -104.42683 70.88384,
   -27.70828 -103.64044 70.89314,
   -9.57393 -97.76433 71.00551,
   -27.10978 -102.82500 70.90664,
   -26.57375 -102.01722 70.92564,
   -10.18879 -96.72038 71.01295,
   -25.99214 -101.02433 70.99177,
   -10.53372 -96.15669 70.82658,
   -25.61954 -100.25454 70.95306,
   -25.21660 -99.35599 71.05100,
   -11.16340 -95.18715 70.98586,
   -24.90745 -98.55409 70.97293,
   -11.79147 -94.34243 71.04417,
   -24.55451 -97.68809 70.99952,
   -12.24083 -93.80229 71.07035,
   -24.14137 -96.77380 71.07214,
   -23.74364 -95.96785 71.00933,
   -12.98832 -93.08862 71.05745,
   -23.18955 -95.04410 71.02780,
   -13.72522 -92.51481 71.04917,
   -22.63741 -94.25972 71.03896,
   -14.57526 -91.99718 71.08635,
   -21.93788 -93.44686 71.04978,
   -15.42396 -91.63356 71.08814,
   -21.34256 -92.87788 71.05929,
   -16.51496 -91.38211 70.92945,
   -20.46651 -92.25073 71.06072,
   -19.03669 -91.59049 71.10963,
   -17.43495 -91.31718 71.09078,
   -19.76122 -91.87191 71.07819,
   -18.23880 -91.39826 71.08313,
   -9.12455 -118.40014 71.48693,
   -7.56119 -118.05892 71.49410,
   -6.00602 -117.67415 71.50122,
   -4.46110 -117.26900 71.50702,
   -2.91962 -116.84213 71.52051,
   -1.37572 -116.37401 71.51991,
   0.14214 -115.81445 71.53413,
   -13.12789 -119.01819 71.47507,
   -11.45941 -118.79725 71.48729,
   -9.91767 -118.54920 71.48405,
   -8.33910 -118.23579 71.48861,
   -6.77678 -117.86924 71.49983,
   -5.39470 -117.51648 71.50409,
   -3.68458 -117.05602 71.51243,
   -2.14448 -116.61336 71.52048,
   -0.45499 -116.06330 71.53010,
   0.85182 -115.44667 71.53076,
   2.17981 -114.36961 71.55801,
   -15.55165 -119.29169 71.46826,
   -13.94852 -119.11905 71.48015,
   -12.30713 -118.91280 71.47676,
   -10.71600 -118.68394 71.48177,
   1.68287 -114.88491 71.54739,
   2.52525 -113.83973 71.57591,
   -18.01704 -119.40315 71.46265,
   -16.37498 -119.35335 71.46298,
   -14.93124 -119.23126 71.47016,
   -18.81300 -119.39020 71.44276,
   -17.24750 -119.39469 71.46224,
   2.75616 -113.07156 71.59586,
   -21.43648 -119.21982 71.46409,
   -19.76650 -119.34290 71.46483,
   2.68078 -112.26948 71.60632,
   -22.21138 -119.15924 71.33992,
   -20.77562 -119.27340 71.46414,
   -23.14678 -119.06729 71.46492,
   2.33159 -111.61185 71.62709,
   -25.75120 -118.79611 71.46619,
   -24.05208 -118.98045 71.45400,
   1.80110 -111.14159 71.60814,
   -26.52801 -118.70616 71.37187,
   -25.09871 -118.87016 71.46526,
   1.03639 -110.63776 71.76176,
   -27.47335 -118.57362 71.46972,
   0.13722 -110.18615 71.57493,
   -28.46280 -118.41961 71.45266,
   -0.74256 -109.73035 71.60562,
   -29.36580 -118.23969 71.62843,
   -1.52043 -109.27170 71.58796,
   -30.36564 -117.99954 71.67796,
   -31.42566 -117.68480 71.60862,
   -2.33712 -108.63337 71.78285,
   -32.23259 -117.37896 71.66616,
   -2.97438 -108.06842 71.58606,
   -33.14098 -116.92995 71.43097,
   -33.85621 -116.37841 71.46013,
   -3.69070 -107.28106 71.63359,
   -4.19525 -106.63485 71.66295,
   -34.50973 -115.52411 71.48027,
   -34.84361 -114.78160 71.44674,
   -4.80579 -105.77843 71.67682,
   -5.28694 -105.03322 71.68630,
   -34.99193 -114.02552 71.36819,
   -34.91168 -113.26293 71.52744,
   -5.73081 -104.29459 71.69957,
   -34.61531 -112.26028 71.59189,
   -34.21368 -111.49653 71.56391,
   -6.28551 -103.34342 71.75039,
   -33.58123 -110.55481 71.58895,
   -32.95136 -109.77920 71.60030,
   -6.91720 -102.26318 71.69650,
   -32.31471 -109.05391 71.60835,
   -7.22045 -101.70586 71.76415,
   -31.63339 -108.29424 71.61617,
   -31.01058 -107.61200 71.62296,
   -7.80989 -100.69157 71.70708,
   -30.37278 -106.93438 71.78993,
   -29.72852 -106.19147 71.63906,
   -8.34863 -99.74350 71.75549,
   -29.07109 -105.44396 71.63749,
   -28.42494 -104.68540 71.66797,
   -8.77701 -98.98810 71.76824,
   -27.81280 -103.92455 71.67384,
   -9.19458 -98.24194 71.81562,
   -27.22664 -103.14509 71.67590,
   -26.67830 -102.34559 71.68056,
   -9.75306 -97.28020 71.82067,
   -26.14806 -101.47815 71.71411,
   -25.74756 -100.75434 71.87546,
   -10.34902 -96.29554 71.79223,
   -10.66879 -95.74693 71.83317,
   -25.35702 -99.87184 71.74394,
   -25.00178 -99.01453 71.77756,
   -11.39831 -94.73010 71.80722,
   -24.65236 -98.13513 71.80319,
   -24.31830 -97.30606 71.77663,
   -11.99705 -93.96377 71.94806,
   -12.59392 -93.34604 71.84485,
   -23.93174 -96.43969 71.68680,
   -13.22747 -92.80199 71.68230,
   -23.52474 -95.66476 71.77801,
   -23.00641 -94.81956 71.85294,
   -14.04457 -92.18610 72.00596,
   -22.43379 -94.02400 71.82708,
   -14.84777 -91.76882 71.87944,
   -21.80751 -93.30486 71.83933,
   -20.49439 -92.24854 71.85640,
   -15.76631 -91.44562 71.87170,
   -21.16164 -92.71471 71.84958,
   -19.76195 -91.84400 71.87410,
   -18.26395 -91.35317 71.87671,
   -16.67707 -91.27595 71.90581,
   -19.03442 -91.55038 71.86907,
   -17.46836 -91.26067 71.87999,
   -8.34481 -118.24148 72.27798,
   -6.78341 -117.88312 72.28492,
   -5.25176 -117.49844 72.27051,
   -3.68330 -117.07423 72.30634,
   -2.14169 -116.62446 72.30949,
   -0.70780 -116.14000 72.17486,
   0.84312 -115.44323 72.32797,
   -12.32799 -118.90569 72.26469,
   -10.74016 -118.68210 72.27224,
   -9.12677 -118.40080 72.27889,
   -7.55540 -118.06610 72.28147,
   -6.08956 -117.71120 72.27190,
   -4.45536 -117.28534 72.29591,
   -2.91304 -116.85402 72.30358,
   -1.38257 -116.37804 72.31221,
   0.12369 -115.81949 72.32313,
   1.49455 -115.00709 72.31601,
   -14.63259 -119.18498 72.13776,
   -13.14399 -119.00954 72.26078,
   -11.65022 -118.81428 72.37756,
   -9.92270 -118.54744 72.27167,
   2.24639 -114.29593 72.34811,
   -17.16767 -119.36965 72.24730,
   -15.54239 -119.27305 72.24843,
   -13.94263 -119.10491 72.26051,
   2.68095 -113.58009 72.37277,
   -19.73139 -119.31763 72.25104,
   -18.08527 -119.37899 72.24269,
   -16.37086 -119.33312 72.25293,
   2.80901 -112.71939 72.38460,
   -20.52921 -119.26517 72.27110,
   -18.99983 -119.35471 72.25044,
   -21.45250 -119.18917 72.25177,
   2.57684 -111.84279 72.43925,
   -23.84965 -118.96277 72.25197,
   -22.36413 -119.10659 72.25964,
   2.09932 -111.25416 72.44501,
   -24.79251 -118.86614 72.18960,
   -23.16469 -119.03059 72.25152,
   1.39867 -110.77301 72.28976,
   -25.77253 -118.75243 72.25363,
   0.40066 -110.18385 72.37970,
   -28.37971 -118.38149 72.25499,
   -26.70212 -118.64200 72.22697,
   -29.00619 -118.26442 72.25602,
   -27.74497 -118.48812 72.25569,
   -0.28869 -109.89726 72.38997,
   -30.03226 -118.02995 72.26308,
   -1.06708 -109.48556 72.39298,
   -31.07365 -117.74662 72.09635,
   -1.85876 -108.95377 72.40494,
   -31.85597 -117.46178 72.27386,
   -2.58391 -108.34934 72.42557,
   -32.82750 -116.98271 72.27973,
   -3.24256 -107.68498 72.43676,
   -33.45741 -116.58102 72.27071,
   -3.85408 -106.96867 72.44651,
   -34.05151 -115.97784 72.30303,
   -4.43341 -106.19497 72.45481,
   -34.71145 -114.71077 72.26040,
   -34.84497 -114.42096 71.96282,
   -5.04648 -105.29470 72.45394,
   -34.83884 -113.83644 72.28636,
   -5.44524 -104.67157 72.28675,
   -34.69411 -112.85747 72.32786,
   -5.94960 -103.78278 72.50153,
   -34.35456 -111.96223 72.32467,
   -33.90078 -111.21481 72.37107,
   -6.48901 -102.84613 72.50797,
   -33.32001 -110.40621 72.38181,
   -32.68254 -109.62394 72.40464,
   -7.03290 -101.85827 72.67837,
   -32.03000 -108.87972 72.46128,
   -7.38059 -101.26079 72.55015,
   -31.41626 -108.18147 72.37394,
   -30.80883 -107.49974 72.28100,
   -7.98775 -100.20579 72.52053,
   -30.10187 -106.74179 72.42206,
   -28.99605 -105.50271 72.44438,
   -29.44963 -106.01848 72.43479,
   -28.53324 -104.96047 72.45469,
   -8.55289 -99.21381 72.55105,
   -27.93121 -104.22728 72.46306,
   -8.92298 -98.58905 72.39637,
   -27.31739 -103.42960 72.47172,
   -26.86534 -102.80073 72.48179,
   -9.40381 -97.71885 72.56393,
   -26.43863 -102.14822 72.49647,
   -9.92842 -96.81144 72.64918,
   -25.90500 -101.22043 72.52159,
   -25.49061 -100.36691 72.48272,
   -10.53240 -95.81957 72.77446,
   -25.11895 -99.52254 72.57442,
   -10.92443 -95.23787 72.61577,
   -24.76610 -98.62374 72.54724,
   -11.61621 -94.31992 72.63342,
   -24.42479 -97.75486 72.56645,
   -12.21901 -93.62149 72.63304,
   -24.06867 -96.90149 72.56718,
   -23.70823 -96.12538 72.57508,
   -12.91005 -92.95650 72.60647,
   -23.14884 -95.13382 72.60134,
   -13.58976 -92.40986 72.61790,
   -22.61423 -94.32233 72.61298,
   -14.38198 -91.90445 72.66030,
   -21.91732 -93.46256 72.62441,
   -21.35554 -92.89085 72.63417,
   -16.65280 -91.21241 72.66828,
   -15.02852 -91.59301 72.66312,
   -20.50644 -92.24261 72.64439,
   -19.06617 -91.52776 72.52597,
   -17.47825 -91.20529 72.64887,
   -16.03733 -91.30074 72.66747,
   -19.78470 -91.82660 72.65269,
   -18.27524 -91.30500 72.65887,
   -9.13244 -118.40197 73.06179,
   -7.56481 -118.07603 73.06880,
   -5.79905 -117.65507 73.07661,
   -4.45483 -117.30437 73.08051,
   -2.91155 -116.87008 73.08840,
   -1.37914 -116.38900 73.09323,
   0.13204 -115.81309 73.10923,
   -11.38000 -118.77045 73.05502,
   -9.87374 -118.53535 73.06108,
   -8.34836 -118.24568 73.07176,
   -6.77546 -117.89363 73.07662,
   -5.22830 -117.50918 73.07929,
   -3.68239 -117.09116 73.08689,
   -2.14614 -116.63707 73.09508,
   -0.54978 -116.11059 73.10707,
   0.86531 -115.43444 73.11022,
   2.19442 -114.40956 73.13169,
   -15.57140 -119.25732 73.04376,
   -13.95812 -119.09423 73.04823,
   -12.32301 -118.89603 73.05136,
   -10.72842 -118.67449 73.05695,
   1.67103 -114.92155 73.12179,
   2.57317 -113.87619 73.14802,
   -18.04138 -119.35518 73.03838,
   -16.34411 -119.31145 73.04730,
   -14.83282 -119.19119 73.02857,
   -13.14119 -118.99767 73.05006,
   2.84184 -113.11428 73.17001,
   -18.86125 -119.33813 73.04837,
   -17.26378 -119.35007 73.03840,
   -19.76007 -119.29012 73.03844,
   2.79342 -112.21224 73.17362,
   -22.14912 -119.09614 73.03979,
   -20.70050 -119.21669 73.16270,
   -23.10265 -119.00305 73.04857,
   -21.46474 -119.15746 73.03996,
   2.42382 -111.48258 73.23272,
   -24.07849 -118.90341 73.02917,
   1.80852 -110.93145 73.16408,
   -26.47292 -118.62023 73.04351,
   -25.08525 -118.79178 73.04118,
   1.06711 -110.50513 73.16419,
   -27.40830 -118.49395 72.96196,
   -25.78737 -118.70705 73.04240,
   0.18284 -110.06295 73.16243,
   -28.40297 -118.32549 73.04534,
   -0.65480 -109.64310 73.19514,
   -29.35358 -118.14163 73.03316,
   -1.40066 -109.22177 73.04421,
   -30.32471 -117.90627 73.03568,
   -31.31951 -117.59647 73.03693,
   -2.18898 -108.61224 73.19995,
   -32.19823 -117.23454 73.07448,
   -2.78678 -108.06490 73.23025,
   -33.03179 -116.76065 73.08958,
   -33.68605 -116.26112 72.95426,
   -3.54652 -107.24247 73.23022,
   -4.02986 -106.63088 73.23879,
   -34.20574 -115.52316 73.12707,
   -4.63604 -105.77747 73.27656,
   -34.65843 -114.32072 73.03302,
   -5.30679 -104.75270 73.26942,
   -34.67675 -113.49280 73.08754,
   -5.62406 -104.20002 73.27976,
   -34.43781 -112.43436 73.11291,
   -34.03324 -111.65203 73.29231,
   -6.23331 -103.16138 73.23621,
   -33.44117 -110.73332 73.35106,
   -32.84789 -109.96985 73.35281,
   -6.74659 -102.24219 73.29116,
   -32.22208 -109.22349 73.32592,
   -31.56135 -108.47025 73.31468,
   -7.22921 -101.33934 73.50602,
   -30.92185 -107.74118 73.16774,
   -7.57999 -100.74285 73.33295,
   -30.26123 -107.02468 73.17098,
   -29.58510 -106.29681 73.22075,
   -8.16563 -99.71448 73.33950,
   -28.89824 -105.53835 73.27432,
   -28.28092 -104.82528 73.29012,
   -8.74748 -98.70187 73.33894,
   -27.64875 -104.04082 73.29847,
   -9.10389 -98.10695 73.16057,
   -27.07085 -103.26034 73.26978,
   -26.51954 -102.44831 73.28666,
   -9.65790 -97.12623 73.36667,
   -25.99915 -101.58416 73.30767,
   -25.59435 -100.80121 73.29492,
   -10.23043 -96.19027 73.37076,
   -25.20557 -99.94524 73.31808,
   -10.69978 -95.45055 73.39311,
   -24.90131 -99.15752 73.23923,
   -11.37031 -94.52584 73.41634,
   -24.53046 -98.22792 73.33934,
   -24.15197 -97.30356 73.45186,
   -11.89908 -93.87133 73.40213,
   -12.46742 -93.26055 73.39449,
   -23.83051 -96.52524 73.36118,
   -23.44757 -95.72730 73.28256,
   -13.18574 -92.61487 73.42396,
   -22.95287 -94.87872 73.43448,
   -13.97016 -92.05299 73.43297,
   -22.40437 -94.06531 73.39068,
   -14.68574 -91.65568 73.45345,
   -21.80172 -93.32918 73.41379,
   -15.72797 -91.29262 73.49086,
   -21.16966 -92.71803 73.41891,
   -19.80566 -91.81362 73.44386,
   -18.20646 -91.24892 73.33165,
   -16.67759 -91.14411 73.46006,
   -20.50953 -92.22975 73.43153,
   -19.07133 -91.49004 73.44565,
   -17.50089 -91.14397 73.45285,
   -8.35051 -118.24909 73.85273,
   -6.78489 -117.90658 73.85952,
   -5.24313 -117.53092 73.86992,
   -3.67909 -117.10918 73.88097,
   -2.14332 -116.64899 73.88223,
   -0.76713 -116.17607 73.89070,
   0.83800 -115.44536 73.90281,
   -12.34184 -118.88812 73.83985,
   -10.76218 -118.67349 73.85318,
   -9.15548 -118.40518 73.87175,
   -7.55900 -118.08178 73.85587,
   -6.08246 -117.73996 73.86724,
   -4.45268 -117.32200 73.87033,
   -2.91209 -116.88549 73.87809,
   -1.38633 -116.39481 73.88690,
   0.11795 -115.81794 73.89876,
   1.52342 -114.99846 73.92602,
   -14.59066 -119.14841 73.83408,
   -13.10287 -118.98191 73.84453,
   -11.61451 -118.79375 73.84893,
   -9.93405 -118.54217 73.84681,
   2.25639 -114.35339 73.92081,
   -17.16315 -119.32912 73.67562,
   -15.61671 -119.24069 73.87191,
   -13.95854 -119.08004 73.83574,
   2.74519 -113.63537 73.94583,
   -19.75525 -119.26349 73.82655,
   -18.06823 -119.33083 73.82380,
   -16.39146 -119.29376 73.82839,
   2.93625 -112.62215 73.98231,
   -20.44485 -119.21528 73.82749,
   -18.98419 -119.30441 73.82576,
   -21.44736 -119.12950 73.83937,
   2.72009 -111.77285 73.99927,
   -24.06159 -118.86683 73.82812,
   -22.42761 -119.03417 73.88269,
   2.15954 -111.07435 73.97057,
   -24.84122 -118.78678 73.67249,
   -23.38604 -118.93963 73.82775,
   1.41801 -110.57264 73.95816,
   -25.71581 -118.67514 73.84730,
   0.65452 -110.21726 73.95658,
   -26.70524 -118.54933 73.81850,
   -29.32835 -118.08866 73.83530,
   -27.66067 -118.40201 73.95895,
   0.00605 -109.96102 73.96661,
   -29.96300 -117.93439 73.83912,
   -28.70888 -118.22081 73.83231,
   -1.08786 -109.32214 73.94582,
   -31.03655 -117.60599 73.84383,
   -1.72104 -108.90716 73.98002,
   -31.71292 -117.37186 73.84747,
   -2.55789 -108.17978 74.16770,
   -32.46161 -117.02094 73.86008,
   -3.16240 -107.58752 73.96535,
   -33.37279 -116.37447 73.80778,
   -33.86619 -115.85581 73.85167,
   -3.82115 -106.78139 74.19981,
   -4.26600 -106.19826 74.02755,
   -34.38018 -114.84557 73.85638,
   -4.83400 -105.35798 74.03733,
   -34.57195 -113.83603 73.85429,
   -34.44461 -112.89717 74.01022,
   -5.44744 -104.34851 74.22709,
   -5.79454 -103.76137 74.07549,
   -34.16744 -112.08372 73.91311,
   -33.77866 -111.40975 73.93222,
   -6.40953 -102.68857 74.05477,
   -33.21902 -110.58495 73.94850,
   -32.59097 -109.77849 73.95967,
   -6.94589 -101.72252 74.09364,
   -31.97149 -109.04762 73.96760,
   -31.29811 -108.28293 73.97503,
   -7.36774 -100.95911 74.10588,
   -30.67689 -107.60351 73.98271,
   -29.72243 -106.56766 74.00063,
   -7.77984 -100.21559 74.13214,
   -30.17869 -107.06076 73.99155,
   -29.05607 -105.84115 74.01484,
   -28.38864 -105.11046 74.16470,
   -8.34311 -99.22493 74.14566,
   -27.82536 -104.43546 74.16173,
   -27.18832 -103.61599 74.22302,
   -8.94472 -98.18978 74.12474,
   -26.61920 -102.76667 74.05767,
   -9.29965 -97.59732 73.97753,
   -26.07109 -101.89161 74.07796,
   -25.70743 -101.23124 74.09634,
   -9.87270 -96.62030 74.12707,
   -25.37604 -100.51168 74.00512,
   -10.45923 -95.69277 74.15071,
   -24.95435 -99.55453 74.11575,
   -10.86481 -95.10215 73.98667,
   -24.63148 -98.70605 74.09508,
   -11.51282 -94.21930 74.16742,
   -24.29656 -97.83061 74.13325,
   -23.94583 -96.95853 74.16133,
   -12.11505 -93.51340 74.20642,
   -23.59977 -96.16657 74.14336,
   -12.77207 -92.86396 74.20219,
   -23.14290 -95.29271 74.19986,
   -13.43065 -92.33378 74.05711,
   -22.56484 -94.35985 74.18736,
   -21.88656 -93.47201 74.19902,
   -14.29779 -91.74385 74.36571,
   -21.37222 -92.91353 74.20883,
   -15.00926 -91.42689 74.24006,
   -20.54781 -92.24109 74.22234,
   -19.07408 -91.45911 74.23353,
   -17.47169 -91.09212 74.09379,
   -15.92142 -91.15498 74.38698,
   -19.77212 -91.75561 74.36497,
   -18.31523 -91.22369 74.25285,
   -16.70082 -91.07274 74.24447,
   -9.14204 -118.40151 74.63680,
   -7.56873 -118.09017 74.64349,
   -5.83360 -117.69449 74.65095,
   -4.45118 -117.34054 74.65332,
   -2.91329 -116.90303 74.66945,
   -1.38134 -116.40512 74.66725,
   0.12337 -115.81505 74.68416,
   -11.32698 -118.74729 74.63033,
   -9.95076 -118.54072 74.63587,
   -8.35370 -118.25190 74.64680,
   -6.78087 -117.91656 74.65274,
   -5.22638 -117.54321 74.65375,
   -3.67996 -117.12718 74.66137,
   -2.14731 -116.66234 74.66966,
   -0.56246 -116.11845 74.68244,
   0.85752 -115.44054 74.68622,
   2.21085 -114.45025 74.70522,
   -15.58837 -119.22159 74.61880,
   -13.90652 -119.06199 74.62902,
   -12.33750 -118.87819 74.62683,
   -10.74043 -118.66403 74.63204,
   1.66925 -114.94630 74.69615,
   2.63681 -113.90339 74.71998,
   -16.41978 -119.27480 74.61518,
   -14.74086 -119.15040 74.61398,
   -13.15720 -118.97663 74.62542,
   2.96034 -113.16012 74.74145,
   -18.86375 -119.29282 74.45560,
   -17.25267 -119.30587 74.58532,
   -19.75382 -119.23707 74.61619,
   -18.06544 -119.30716 74.61409,
   2.98195 -112.14202 74.81863,
   -22.35123 -119.01004 74.61559,
   -20.68809 -119.16476 74.61549,
   2.91212 -111.75589 75.17007,
   -23.17599 -118.92625 74.62204,
   -21.70733 -119.07349 74.61584,
   2.62883 -111.46019 74.78657,
   -24.08045 -118.82841 74.61697,
   1.92403 -110.82789 74.74641,
   -26.70114 -118.50142 74.62023,
   -25.00152 -118.72393 74.62725,
   1.12539 -110.37722 74.75266,
   -27.40102 -118.39633 74.62076,
   -26.04582 -118.59248 74.61953,
   0.25620 -109.96648 74.74870,
   -28.39706 -118.22613 74.61289,
   -0.56658 -109.57687 74.62099,
   -29.30923 -118.04135 74.63093,
   -1.37270 -109.07629 74.75892,
   -30.27218 -117.79902 74.63216,
   -31.21162 -117.49263 74.63300,
   -2.09495 -108.52820 74.77529,
   -32.07732 -117.11251 74.68095,
   -2.78936 -107.88382 74.79850,
   -32.91120 -116.62931 74.52065,
   -3.41648 -107.19421 74.79987,
   -33.56616 -116.03859 74.62852,
   -4.00515 -106.45164 74.81353,
   -34.04174 -115.35353 74.63813,
   -4.56896 -105.65373 74.77422,
   -34.38920 -114.30370 74.70362,
   -5.15264 -104.73166 74.84269,
   -34.43048 -113.43343 74.66612,
   -34.22778 -112.52499 74.69247,
   -5.65922 -103.83986 75.05624,
   -33.86678 -111.73271 74.70624,
   -6.00585 -103.23811 74.89144,
   -33.33828 -110.86951 74.71657,
   -32.74845 -110.08532 74.74640,
   -6.59663 -102.17940 74.91247,
   -32.12531 -109.32478 74.72217,
   -31.47586 -108.58245 74.74584,
   -7.14568 -101.19736 74.87835,
   -30.81072 -107.85112 74.75700,
   -7.49938 -100.59228 74.68189,
   -30.15141 -107.15597 74.78664,
   -29.46689 -106.42556 74.76251,
   -7.97413 -99.69771 74.92095,
   -28.83722 -105.72941 74.67231,
   -28.13045 -104.94228 74.82110,
   -8.52712 -98.72515 74.95603,
   -27.54969 -104.22771 74.82587,
   -26.90450 -103.32929 74.71208,
   -9.10865 -97.73250 74.94439,
   -26.40296 -102.57173 74.67849,
   -9.42149 -97.18222 74.96372,
   -25.80992 -101.61384 74.88552,
   -25.43887 -100.88603 74.89236,
   -10.07078 -96.14190 74.97622,
   -25.06061 -100.02797 74.86528,
   -10.70920 -95.18688 74.96118,
   -24.71369 -99.16201 74.90224,
   -11.15142 -94.56132 74.94439,
   -24.37790 -98.26211 74.88639,
   -24.04894 -97.41090 74.97642,
   -11.70533 -93.85614 74.99703,
   -23.71736 -96.58172 74.93646,
   -12.27537 -93.21045 75.07584,
   -23.44094 -95.94202 74.95044,
   -13.09996 -92.47474 74.98928,
   -22.82921 -94.84102 74.99906,
   -13.86268 -91.91969 74.98226,
   -22.37143 -94.11090 74.96496,
   -14.64747 -91.48753 75.03613,
   -21.78858 -93.35424 74.98835,
   -15.67427 -91.14312 75.03496,
   -21.16596 -92.71938 74.99211,
   -19.86202 -91.79592 75.01372,
   -18.32645 -91.18588 75.02384,
   -16.70343 -91.00186 75.01974,
   -20.52298 -92.21576 75.00663,
   -19.08827 -91.43146 75.01512,
   -17.56098 -91.03912 75.00737,
   -8.35708 -118.25427 75.42752,
   -6.78729 -117.92720 75.43416,
   -5.22979 -117.56095 75.43302,
   -3.67770 -117.14554 75.45958,
   -2.14380 -116.67449 75.45714,
   -0.78070 -116.19010 75.46542,
   0.83378 -115.44895 75.47760,
   -12.35565 -118.86966 75.41496,
   -10.69456 -118.65048 75.42635,
   -9.17358 -118.40525 75.42045,
   -7.56441 -118.09488 75.43101,
   -6.10760 -117.77269 75.42908,
   -4.45006 -117.35839 75.44475,
   -2.91088 -116.91793 75.45258,
   -1.38973 -116.41256 75.46157,
   0.11303 -115.81910 75.46953,
   1.52190 -115.01653 75.50320,
   -14.78575 -119.13767 75.40893,
   -13.11549 -118.96167 75.35881,
   -11.52937 -118.76504 75.41337,
   -9.94579 -118.53548 75.42196,
   2.26070 -114.41607 75.49399,
   -17.08463 -119.27928 75.40276,
   -15.61819 -119.20526 75.40296,
   -14.16311 -119.07691 75.41060,
   2.83404 -113.67694 75.51715,
   -18.05238 -119.28253 75.41394,
   -16.41065 -119.25424 75.40365,
   3.11738 -112.76845 75.54670,
   -20.43939 -119.15956 75.40329,
   -18.94214 -119.25518 75.39353,
   3.09220 -112.05157 75.68884,
   -21.41141 -119.07455 75.35727,
   -19.78224 -119.20853 75.40246,
   2.84316 -111.56241 75.59334,
   -22.38836 -118.97464 75.39820,
   -24.75639 -118.71145 75.40469,
   -23.30263 -118.87081 75.56664,
   2.33897 -111.04950 75.55292,
   -25.72296 -118.59275 75.36148,
   -24.09376 -118.78872 75.40409,
   1.65679 -110.61466 75.54089,
   -26.71102 -118.45525 75.41136,
   0.79559 -110.17509 75.53371,
   -27.73470 -118.29956 75.39097,
   -0.09437 -109.74587 75.54361,
   -28.67113 -118.13417 75.40972,
   -0.96013 -109.26915 75.54202,
   -29.64076 -117.91968 75.41482,
   -1.60447 -108.84341 75.57969,
   -30.54427 -117.66926 75.42069,
   -31.53976 -117.29101 75.42115,
   -2.44643 -108.13106 75.57407,
   -32.45257 -116.80504 75.44215,
   -2.98537 -107.58430 75.58290,
   -33.20293 -116.24420 75.42866,
   -33.73528 -115.70206 75.24481,
   -3.73130 -106.70930 75.58727,
   -4.17190 -106.10681 75.59290,
   -34.15498 -114.79447 75.42066,
   -4.78135 -105.19653 75.60510,
   -34.32894 -113.84233 75.45183,
   -34.24402 -113.01727 75.47132,
   -5.37510 -104.22569 75.63230,
   -33.95120 -112.12693 75.48923,
   -33.41598 -111.10414 75.52265,
   -5.80133 -103.47016 75.64837,
   -6.20872 -102.72032 75.67218,
   -32.98171 -110.52727 75.52757,
   -32.48013 -109.90079 75.53336,
   -6.76125 -101.71698 75.68199,
   -31.87113 -109.16833 75.54059,
   -30.75619 -107.90838 75.55228,
   -31.17025 -108.36131 75.54742,
   -30.28375 -107.39985 75.56043,
   -7.33994 -100.67340 75.67587,
   -29.57375 -106.66971 75.68505,
   -7.68838 -100.07494 75.49660,
   -28.97084 -106.01702 75.54193,
   -28.28245 -105.26413 75.60497,
   -8.17803 -99.16466 75.71027,
   -27.67307 -104.53775 75.61149,
   -27.06357 -103.74260 75.61618,
   -8.67490 -98.28642 75.78687,
   -26.51099 -102.94332 75.60483,
   -25.99585 -102.11246 75.62000,
   -9.26859 -97.26821 75.88200,
   -25.51111 -101.27055 75.82529,
   -9.64682 -96.65794 75.75571,
   -25.15716 -100.47850 75.67576,
   -10.26300 -95.69973 75.77109,
   -24.81975 -99.65162 75.64360,
   -24.48036 -98.76552 75.67921,
   -10.91723 -94.76200 75.75849,
   -24.16028 -97.89859 75.70751,
   -11.33896 -94.18105 75.80364,
   -23.79156 -96.95854 75.75556,
   -12.05422 -93.33751 75.91204,
   -23.47301 -96.18412 75.73249,
   -12.65700 -92.74760 75.75688,
   -23.05062 -95.31543 75.72550,
   -22.57583 -94.49568 75.87213,
   -13.37715 -92.13786 75.79856,
   -21.85848 -93.49061 75.77345,
   -14.13140 -91.64197 75.81834,
   -21.39323 -92.94874 75.78317,
   -14.99714 -91.25073 75.83110,
   -20.57773 -92.24099 75.80211,
   -19.09930 -91.40189 75.80925,
   -17.55349 -90.98674 75.81431,
   -15.93062 -91.00617 75.81284,
   -19.80279 -91.73127 75.75515,
   -18.34504 -91.14833 75.82014,
   -16.80181 -90.92883 75.81881,
   -9.15254 -118.39938 76.21190,
   -7.57415 -118.10183 76.21828,
   -5.84290 -117.72512 76.22545,
   -4.44972 -117.37660 76.22593,
   -2.91472 -116.93647 76.24681,
   -1.38413 -116.42264 76.23990,
   0.11526 -115.81835 76.25904,
   -11.55661 -118.75917 76.20477,
   -9.96235 -118.53293 76.21730,
   -8.35610 -118.25521 76.22083,
   -6.77849 -117.93475 76.22015,
   -5.22520 -117.57606 76.22820,
   -3.67755 -117.16321 76.23588,
   -2.14819 -116.68859 76.24422,
   -0.57107 -116.12617 76.25868,
   0.84957 -115.44707 76.26140,
   2.22272 -114.48918 76.27895,
   -13.90757 -119.03398 76.23067,
   -12.41074 -118.86588 76.19440,
   -10.95806 -118.67984 76.20656,
   1.67005 -114.96422 76.27069,
   2.73149 -113.89448 76.44343,
   -16.40250 -119.23361 76.19132,
   -14.77585 -119.12061 76.19829,
   -13.17245 -118.95418 76.20062,
   3.11731 -113.11808 76.31346,
   -18.84645 -119.23773 76.18923,
   -17.22025 -119.25981 76.17328,
   -15.60649 -119.18653 76.19403,
   -19.67441 -119.18758 76.20053,
   -18.08884 -119.25883 76.18969,
   3.22917 -112.40952 76.35487,
   -22.38185 -118.94108 76.19161,
   -20.70127 -119.10580 76.18552,
   3.07788 -111.76557 76.39493,
   -23.10504 -118.86441 76.19163,
   -21.68374 -119.01276 76.19183,
   2.73451 -111.31856 76.37546,
   -24.02261 -118.76022 76.20517,
   2.00609 -110.71487 76.32191,
   -25.00910 -118.64287 76.18512,
   1.19331 -110.27300 76.34658,
   -27.61851 -118.26989 76.19776,
   -25.97382 -118.51304 76.30132,
   0.35207 -109.89796 76.27694,
   -28.40485 -118.13397 76.05597,
   -26.95642 -118.37780 76.19740,
   -0.50117 -109.46710 76.33454,
   -29.29349 -117.94030 76.17264,
   -30.17868 -117.70533 76.22820,
   -1.30979 -108.96168 76.45816,
   -31.20251 -117.34054 76.22490,
   -2.01697 -108.43540 76.32837,
   -31.97881 -117.00435 76.09909,
   -2.76245 -107.71099 76.54238,
   -32.76602 -116.47817 76.22416,
   -3.35430 -107.07532 76.33618,
   -33.45592 -115.81672 76.22501,
   -33.89583 -115.20586 76.03490,
   -3.96046 -106.27752 76.53635,
   -4.38033 -105.68267 76.40595,
   -34.17160 -114.29032 76.19841,
   -34.17607 -113.57196 76.38495,
   -4.98066 -104.74398 76.39338,
   -34.03202 -112.55135 76.11826,
   -5.58425 -103.71573 76.44062,
   -33.70420 -111.88561 76.28773,
   -5.94266 -103.09091 76.25079,
   -33.18354 -110.98177 76.32573,
   -32.61060 -110.18200 76.33503,
   -6.40431 -102.19983 76.46793,
   -31.99529 -109.41561 76.33005,
   -31.34897 -108.66772 76.34230,
   -6.93165 -101.22922 76.49518,
   -30.69834 -107.95934 76.34692,
   -30.02964 -107.25721 76.34272,
   -7.53572 -100.14481 76.47148,
   -29.34055 -106.54515 76.36437,
   -28.34579 -105.47169 76.38850,
   -7.87807 -99.55742 76.30862,
   -28.85917 -106.03704 76.37518,
   -27.83316 -104.88650 76.39929,
   -27.14326 -104.01245 76.40268,
   -8.40571 -98.59493 76.51430,
   -26.70197 -103.40473 76.40840,
   -8.97211 -97.63679 76.50454,
   -26.28321 -102.77253 76.41930,
   -25.74057 -101.85072 76.44130,
   -9.42677 -96.87532 76.52189,
   -25.27778 -100.95471 76.48528,
   -9.88401 -96.14075 76.52520,
   -24.90261 -100.09439 76.45679,
   -24.56545 -99.23442 76.47618,
   -10.47177 -95.24699 76.59636,
   -24.29326 -98.45099 76.40415,
   -11.06442 -94.42714 76.56499,
   -23.93264 -97.50048 76.49911,
   -11.64006 -93.70431 76.56400,
   -23.58426 -96.62620 76.60085,
   -12.27340 -93.00177 76.56885,
   -23.22502 -95.78303 76.52822,
   -12.94743 -92.36889 76.56443,
   -22.87259 -95.05709 76.54074,
   -13.66061 -91.82537 76.54255,
   -22.33380 -94.15918 76.54770,
   -21.76881 -93.37708 76.56275,
   -14.28973 -91.44234 76.60854,
   -21.16426 -92.72371 76.56942,
   -19.91052 -91.77559 76.58811,
   -18.35948 -91.10880 76.60124,
   -16.72261 -90.87938 76.43826,
   -15.28448 -91.06778 76.61381,
   -20.53628 -92.20027 76.58180,
   -19.11332 -91.37325 76.59293,
   -17.55479 -90.93510 76.58632,
   -15.92183 -90.93116 76.60960,
   -8.36478 -118.25745 77.00239,
   -6.79091 -117.94520 77.00888,
   -5.24082 -117.59585 77.00897,
   -3.67899 -117.18216 77.02966,
   -2.14645 -116.70160 77.02938,
   -0.79646 -116.20646 77.04009,
   0.83010 -115.45241 77.05238,
   -12.36989 -118.84995 76.99010,
   -10.68543 -118.63499 76.98390,
   -9.15460 -118.39700 76.99959,
   -7.56865 -118.10507 77.00647,
   -6.08914 -117.79275 77.01842,
   -4.44773 -117.39369 77.01919,
   -2.90968 -116.95070 77.02708,
   -1.39278 -116.43126 77.03622,
   0.10312 -115.82440 77.04282,
   1.52070 -115.03233 77.07745,
   -14.80351 -119.10649 76.98423,
   -13.19865 -118.94512 76.99308,
   -11.55066 -118.74958 76.99909,
   -9.95780 -118.52703 76.99711,
   2.25894 -114.47446 77.06627,
   -17.26369 -119.23758 76.97838,
   -15.57323 -119.16640 76.98909,
   -14.09423 -119.03903 77.09632,
   2.93897 -113.64165 77.01270,
   -18.09084 -119.23505 76.95713,
   -16.50561 -119.21961 76.97907,
   3.27872 -112.76230 77.13034,
   -20.67370 -119.07773 76.97918,
   -18.98855 -119.20030 77.00291,
   3.27421 -112.10478 77.14076,
   -21.45540 -119.01021 76.86225,
   -19.98403 -119.13565 76.97835,
   -22.38806 -118.90789 76.98286,
   2.98949 -111.45029 77.17391,
   -24.99718 -118.60180 76.98094,
   -23.34814 -118.80047 77.02186,
   2.54024 -111.04377 77.13817,
   -25.72738 -118.50445 76.98283,
   -24.36689 -118.68178 76.98013,
   1.73733 -110.48201 77.27726,
   -26.65477 -118.37612 76.92596,
   0.80140 -110.00419 77.29822,
   -27.64302 -118.21697 76.98425,
   0.01464 -109.67950 77.11370,
   -28.64328 -118.03723 76.96212,
   -0.89817 -109.16849 77.12220,
   -29.61450 -117.79696 77.16484,
   -1.61980 -108.67702 77.13791,
   -30.53621 -117.52050 77.17583,
   -31.52091 -117.13130 77.04732,
   -2.31580 -108.08220 77.14703,
   -32.32643 -116.68311 77.01214,
   -2.98036 -107.40181 77.16918,
   -33.16120 -115.98044 76.95862,
   -3.57893 -106.68855 77.16834,
   -33.67033 -115.30108 76.98900,
   -33.99102 -114.61042 76.88749,
   -4.14617 -105.92008 77.18167,
   -34.08547 -113.98995 76.99676,
   -4.60280 -105.21649 77.20099,
   -34.03292 -113.10240 77.03011,
   -5.17742 -104.26335 77.24629,
   -33.78865 -112.30407 77.06772,
   -33.28499 -111.33766 77.28346,
   -5.79367 -103.19373 77.20263,
   -32.75620 -110.49287 77.10497,
   -6.13203 -102.58097 77.05752,
   -32.15538 -109.71486 77.11289,
   -31.49549 -108.92791 77.11887,
   -6.59840 -101.67451 77.25508,
   -30.86813 -108.23508 77.12231,
   -30.15614 -107.49766 77.22474,
   -7.10507 -100.73284 77.30376,
   -29.52214 -106.84565 77.13759,
   -28.82513 -106.13658 77.16310,
   -7.72248 -99.63146 77.27405,
   -28.13187 -105.37855 77.13359,
   -8.08321 -99.00640 77.17546,
   -27.53661 -104.66753 77.09399,
   -26.89872 -103.85666 77.22466,
   -8.62814 -98.05869 77.24799,
   -26.35212 -103.05453 77.21188,
   -25.85216 -102.23621 77.21874,
   -9.19283 -97.11326 77.29248,
   -25.38295 -101.36570 77.23153,
   -9.58129 -96.50541 77.13155,
   -24.99723 -100.58033 77.40777,
   -10.16756 -95.57493 77.32806,
   -24.62742 -99.59382 77.07196,
   -24.33230 -98.83728 77.27695,
   -10.79765 -94.67352 77.34109,
   -24.03182 -97.97861 77.23836,
   -11.24160 -94.09426 77.17214,
   -23.70557 -97.10088 77.29344,
   -11.89721 -93.27938 77.40170,
   -23.38439 -96.28657 77.32157,
   -12.44682 -92.69081 77.39168,
   -22.98472 -95.39772 77.31628,
   -22.53219 -94.55295 77.38177,
   -13.27155 -91.98559 77.40861,
   -21.85955 -93.54434 77.34753,
   -13.96349 -91.52174 77.38659,
   -21.39121 -92.96473 77.35772,
   -14.99856 -91.08775 77.23692,
   -20.56519 -92.20814 77.33366,
   -19.12433 -91.34476 77.38507,
   -17.59012 -90.89062 77.38971,
   -15.86443 -90.86240 77.40485,
   -19.82112 -91.69264 77.32680,
   -18.38131 -91.07438 77.37633,
   -16.79939 -90.80995 77.38917,
   -7.57952 -118.11087 77.79303,
   -5.82255 -117.74606 77.80013,
   -4.44331 -117.40967 77.78955,
   -2.90079 -116.96448 77.80748,
   -1.38665 -116.44089 77.81250,
   0.10739 -115.82242 77.83392,
   -11.56971 -118.74243 77.77983,
   -9.97924 -118.52476 77.79071,
   -8.36912 -118.25836 77.79608,
   -6.79193 -117.95368 77.79884,
   -5.22445 -117.60694 77.80271,
   -3.67532 -117.19861 77.81039,
   -2.14892 -116.71546 77.81878,
   -0.57821 -116.13397 77.83268,
   0.83963 -115.45566 77.83800,
   2.23457 -114.52787 77.85265,
   -13.82589 -118.99797 77.77435,
   -12.38388 -118.84076 77.77624,
   -10.87702 -118.65180 77.89172,
   -9.16337 -118.39553 77.78700,
   1.66693 -114.98616 77.84517,
   2.78767 -113.92186 77.87276,
   -16.41972 -119.19256 77.76889,
   -14.85537 -119.09172 77.82427,
   -13.18794 -118.93066 77.77583,
   3.16454 -113.35169 77.81826,
   -18.95683 -119.17697 77.76464,
   -17.33551 -119.21561 77.75123,
   -15.62649 -119.15016 77.76950,
   3.38322 -112.45713 77.92670,
   -19.76979 -119.12679 77.77781,
   -18.27128 -119.20512 77.76482,
   -20.69370 -119.04776 77.76579,
   3.23181 -111.68483 77.95060,
   -23.07134 -118.79821 77.76765,
   -21.60652 -118.95842 77.73734,
   2.79504 -111.12572 77.78182,
   -24.10715 -118.67412 77.77752,
   -22.41226 -118.87160 77.76758,
   2.12507 -110.63300 77.77392,
   -25.01351 -118.55945 77.76934,
   1.21458 -110.12275 77.89284,
   -26.04517 -118.42011 77.74949,
   0.36852 -109.75586 77.88946,
   -28.33784 -118.03528 77.77489,
   -26.94725 -118.28421 77.77383,
   -29.26947 -117.83231 77.77755,
   -27.66037 -118.16113 77.77421,
   -0.41972 -109.38056 77.91036,
   -30.18531 -117.57959 77.78174,
   -1.22478 -108.88607 77.95236,
   -31.17787 -117.20608 77.78330,
   -1.85098 -108.41782 77.90960,
   -31.87850 -116.87157 77.78983,
   -2.65052 -107.66220 77.95052,
   -32.65156 -116.33417 77.77439,
   -3.18493 -107.06759 77.95278,
   -33.28336 -115.67673 77.76496,
   -3.86065 -106.21022 77.96103,
   -33.82321 -114.62731 77.77070,
   -4.32104 -105.56263 77.81038,
   -33.99282 -114.23937 77.41016,
   -33.97237 -113.65025 77.79165,
   -4.84394 -104.69528 77.99311,
   -33.83281 -112.72732 77.83483,
   -5.35830 -103.79320 78.06823,
   -33.57077 -112.10886 77.85628,
   -33.02680 -111.04601 77.78636,
   -5.99159 -102.66610 78.01255,
   -32.50452 -110.28906 77.73356,
   -6.31759 -102.06598 77.86642,
   -31.85384 -109.47361 77.84737,
   -31.20558 -108.73090 77.94345,
   -6.78814 -101.14939 78.04778,
   -30.62091 -108.09559 77.90796,
   -29.93158 -107.38288 77.92245,
   -28.96979 -106.40694 77.94392,
   -7.27620 -100.23801 78.11751,
   -29.42865 -106.87161 77.93359,
   -28.21879 -105.63697 78.09461,
   -27.67074 -104.99473 77.94265,
   -7.94229 -99.07030 78.05539,
   -27.03557 -104.22986 78.12590,
   -8.22228 -98.56026 78.10727,
   -26.50219 -103.47511 78.09528,
   -25.91827 -102.53445 77.99915,
   -8.81332 -97.57830 78.07204,
   -25.53141 -101.84961 78.01598,
   -9.41531 -96.60386 78.08929,
   -25.17429 -101.13465 78.03241,
   -9.80263 -96.01062 77.96348,
   -24.74534 -100.16482 78.05302,
   -24.42837 -99.32622 78.01669,
   -10.41201 -95.09164 78.08964,
   -24.10639 -98.43746 78.06226,
   -11.02509 -94.24243 78.11843,
   -23.78724 -97.53027 78.03979,
   -11.48938 -93.63918 78.11867,
   -23.46047 -96.66950 78.13296,
   -23.06442 -95.71736 78.10436,
   -12.21375 -92.80494 78.29616,
   -12.82705 -92.23866 78.11452,
   -22.72688 -94.98856 78.11662,
   -22.23465 -94.12022 78.13215,
   -13.62638 -91.60103 78.35569,
   -21.74608 -93.39596 78.13733,
   -14.26828 -91.25661 78.16577,
   -21.15294 -92.71611 78.14374,
   -19.97581 -91.77019 78.16246,
   -16.80577 -90.75207 78.18257,
   -15.17395 -90.92052 78.19605,
   -20.55149 -92.18443 78.15686,
   -19.14215 -91.32057 78.17499,
   -17.65419 -90.85456 78.15058,
   -16.15008 -90.75796 78.18253,
   -18.39038 -91.03537 78.17888,
   -8.37261 -118.25851 78.57724,
   -6.79455 -117.96049 78.58358,
   -5.24360 -117.62648 78.60106,
   -3.67621 -117.21680 78.59831,
   -2.14894 -116.72930 78.60022,
   -0.81579 -116.22453 78.61475,
   0.82635 -115.45660 78.62719,
   -10.60347 -118.60845 78.57035,
   -9.11047 -118.38335 78.57790,
   -7.57396 -118.11291 78.58189,
   -6.10713 -117.81833 78.59097,
   -4.44610 -117.42757 78.59360,
   -2.90866 -116.98365 78.60160,
   -1.39558 -116.45058 78.61088,
   0.09425 -115.82909 78.62367,
   1.51834 -115.04932 78.65007,
   -14.82246 -119.07287 78.55963,
   -13.22191 -118.92159 78.57432,
   -11.56853 -118.73325 78.57198,
   -9.96958 -118.51757 78.57220,
   2.26284 -114.52726 78.63894,
   -17.28651 -119.19266 78.55400,
   -15.65221 -119.13242 78.56275,
   -14.07487 -119.00795 78.56091,
   -12.38441 -118.82960 78.56526,
   2.98869 -113.75422 78.65582,
   -18.09934 -119.18662 78.56597,
   -16.50097 -119.17319 78.70389,
   3.40384 -112.83217 78.69598,
   -18.98716 -119.15035 78.54706,
   3.44240 -112.08052 78.71454,
   -21.41871 -118.94804 78.55580,
   -19.96437 -119.08205 78.55409,
   -22.31631 -118.84964 78.56675,
   -20.70106 -119.01776 78.55500,
   3.15531 -111.33396 78.86571,
   -23.31382 -118.73511 78.54611,
   2.59876 -110.83122 78.71085,
   -25.71724 -118.41954 78.55907,
   -24.29256 -118.60711 78.69378,
   1.79363 -110.34587 78.67833,
   -26.69915 -118.28005 78.43215,
   -25.03153 -118.51482 78.55696,
   0.87985 -109.91953 78.67211,
   -27.58129 -118.12950 78.57563,
   0.03459 -109.54615 78.68778,
   -28.57677 -117.94509 78.55839,
   -0.84503 -109.06188 78.68797,
   -29.56752 -117.71332 78.55027,
   -30.50620 -117.42261 78.55834,
   -1.55544 -108.56727 78.76536,
   -31.41852 -117.03828 78.55370,
   -2.24547 -107.97900 78.69449,
   -32.20417 -116.56686 78.58215,
   -2.95243 -107.21977 78.92259,
   -32.91252 -115.94803 78.58765,
   -3.50367 -106.57730 78.71238,
   -33.42095 -115.24312 78.57293,
   -4.12937 -105.71693 78.75495,
   -33.79779 -114.15240 78.55506,
   -4.43286 -105.22579 78.78172,
   -33.82614 -113.13340 78.49113,
   -5.11805 -104.09115 78.79512,
   -33.58547 -112.35230 78.64160,
   -33.16994 -111.46850 78.66545,
   -5.63147 -103.16586 78.79726,
   -32.67761 -110.68493 78.63465,
   -32.07394 -109.87060 78.65992,
   -6.13995 -102.21876 78.78949,
   -31.41551 -109.09810 78.84909,
   -6.42196 -101.65276 78.83758,
   -30.74985 -108.35330 78.86971,
   -30.11200 -107.66549 78.68129,
   -7.03395 -100.52282 78.84140,
   -29.38844 -106.95685 78.72945,
   -28.69004 -106.23523 78.57460,
   -7.53599 -99.60902 78.84979,
   -27.94269 -105.46731 78.75581,
   -27.45547 -104.91023 78.76078,
   -8.03644 -98.68802 79.03767,
   -26.79179 -104.04015 78.76409,
   -8.36259 -98.15313 78.88414,
   -26.22790 -103.17483 78.60685,
   -25.68702 -102.32854 78.83384,
   -8.98794 -97.13702 78.85287,
   -25.22098 -101.44716 78.82845,
   -24.86081 -100.65975 78.82900,
   -9.59285 -96.18155 78.87115,
   -24.50256 -99.77555 78.83180,
   -9.94671 -95.62108 78.90878,
   -24.20502 -98.93940 78.79071,
   -10.62344 -94.65626 78.91586,
   -23.88756 -98.03937 78.83675,
   -23.57848 -97.16520 78.86808,
   -11.19109 -93.89072 78.92777,
   -11.78942 -93.16166 78.93421,
   -23.23176 -96.26420 78.94086,
   -22.88249 -95.42511 78.90405,
   -12.43050 -92.47595 78.93879,
   -22.46311 -94.57680 78.90570,
   -13.13307 -91.85754 78.96145,
   -21.87267 -93.62064 78.92143,
   -13.89118 -91.34909 78.98362,
   -21.17573 -92.73349 78.93686,
   -14.93104 -90.90905 78.98009,
   -21.46451 -93.06306 78.93060,
   -20.53483 -92.15929 78.95691,
   -15.88347 -90.71988 78.85931,
   -19.83876 -91.66337 78.91656,
   -18.41007 -91.00273 78.97660,
   -16.83160 -90.69483 78.97704,
   -19.14885 -91.29477 78.96001,
   -17.62704 -90.79922 78.96587,
   -7.58643 -118.11773 79.36789,
   -5.82856 -117.77090 79.37473,
   -4.44509 -117.44422 79.39050,
   -2.90007 -116.99813 79.39330,
   -1.42764 -116.47651 79.38424,
   0.09911 -115.82562 79.40887,
   -11.58270 -118.72538 79.35487,
   -9.99779 -118.51596 79.36467,
   -8.39867 -118.26228 79.38962,
   -6.78408 -117.96549 79.37101,
   -5.22437 -117.63579 79.37724,
   -3.67321 -117.23350 79.38483,
   -2.14923 -116.74359 79.39332,
   -0.65807 -116.17302 79.40688,
   0.82304 -115.46806 79.41471,
   2.24440 -114.56486 79.42661,
   -14.01751 -118.98688 79.34934,
   -12.35276 -118.81541 79.35469,
   -10.84616 -118.63298 79.35468,
   -9.17490 -118.39037 79.36215,
   1.65287 -115.01558 79.41964,
   2.82976 -113.97624 79.44349,
   -16.37975 -119.14952 79.34300,
   -14.86644 -119.05829 79.33856,
   -13.41938 -118.92952 79.35071,
   3.29022 -113.33352 79.43375,
   -18.98365 -119.12538 79.34061,
   -17.30609 -119.17003 79.33992,
   -15.64676 -119.11236 79.34497,
   3.55460 -112.40733 79.49964,
   -19.74123 -119.07980 79.22654,
   -18.23136 -119.15808 79.34022,
   -20.69330 -118.99052 79.35012,
   3.41367 -111.60440 79.45161,
   -23.30727 -118.69900 79.34368,
   -21.67008 -118.88754 79.38154,
   2.91884 -110.91276 79.50391,
   -24.05850 -118.60499 79.34409,
   -22.64300 -118.77909 79.34352,
   2.12578 -110.36287 79.46886,
   -24.95401 -118.48609 79.35589,
   1.26015 -109.97145 79.46385,
   -25.94754 -118.34668 79.34518,
   0.50214 -109.69406 79.46345,
   -26.93577 -118.19205 79.41219,
   -29.25379 -117.72780 79.35447,
   -27.95026 -118.01626 79.35164,
   -0.30181 -109.30715 79.59279,
   -30.13319 -117.47784 79.35796,
   -28.59452 -117.88303 79.35277,
   -1.12355 -108.81682 79.48855,
   -30.93741 -117.18661 79.35909,
   -1.85142 -108.24971 79.51477,
   -31.62169 -116.86662 79.36469,
   -2.51046 -107.62339 79.51386,
   -32.51233 -116.20178 79.37326,
   -3.15330 -106.90404 79.53736,
   -33.10393 -115.56757 79.29183,
   -3.72178 -106.16982 79.53718,
   -33.55344 -114.62285 79.38156,
   -4.29631 -105.32173 79.62755,
   -33.73052 -113.69678 79.28893,
   -4.68991 -104.67810 79.56830,
   -33.62411 -112.87822 79.38299,
   -33.24977 -111.78817 79.44854,
   -5.32259 -103.58444 79.54451,
   -32.85797 -111.12314 79.45745,
   -5.82456 -102.64215 79.59341,
   -32.40937 -110.48066 79.46551,
   -31.79966 -109.67104 79.47346,
   -6.28461 -101.72587 79.78060,
   -31.14515 -108.88672 79.47765,
   -6.60941 -101.12254 79.63671,
   -30.50210 -108.18338 79.48219,
   -29.55299 -107.22254 79.50167,
   -30.00692 -107.66993 79.49235,
   -28.79859 -106.48333 79.53930,
   -7.22802 -99.99810 79.59187,
   -28.13026 -105.80843 79.52944,
   -27.50597 -105.12303 79.56912,
   -7.74348 -99.06777 79.63533,
   -26.90345 -104.36146 79.54839,
   -26.33523 -103.55183 79.53126,
   -8.20906 -98.23773 79.76167,
   -25.83265 -102.76537 79.60745,
   -8.60798 -97.58880 79.67301,
   -25.30526 -101.82796 79.65749,
   -24.95217 -101.08465 79.60909,
   -9.19357 -96.64866 79.70820,
   -24.59109 -100.23092 79.59019,
   -9.79299 -95.70067 79.87508,
   -24.27092 -99.38424 79.60588,
   -10.19877 -95.12147 79.69646,
   -23.96363 -98.50795 79.63618,
   -10.84959 -94.20878 79.75631,
   -23.66734 -97.64221 79.67706,
   -11.37786 -93.54361 79.56474,
   -23.35478 -96.74824 79.65661,
   -23.02723 -95.91289 79.80412,
   -12.04291 -92.74219 79.77062,
   -22.65287 -95.03745 79.69117,
   -12.64295 -92.16392 79.55972,
   -22.23473 -94.21654 79.57328,
   -13.44386 -91.50863 79.76938,
   -21.71895 -93.41556 79.71607,
   -14.20766 -91.07810 79.78520,
   -21.15839 -92.72259 79.72116,
   -19.88901 -91.67441 79.73815,
   -16.84132 -90.64172 79.75656,
   -15.15621 -90.75619 79.77430,
   -20.47978 -92.08974 79.73275,
   -19.17653 -91.27995 79.74987,
   -17.66010 -90.75786 79.76840,
   -16.04345 -90.62786 79.77208,
   -18.41861 -90.96801 79.75560,
   -8.38241 -118.25840 80.15229,
   -6.79977 -117.97395 80.15838,
   -5.22679 -117.64997 80.15413,
   -3.67250 -117.25092 80.17034,
   -2.14586 -116.75864 80.17333,
   -0.64456 -116.16668 80.19079,
   -10.62163 -118.59645 80.14540,
   -9.18844 -118.38909 80.14705,
   -7.58600 -118.12025 80.15628,
   -6.09834 -117.83572 80.15705,
   -4.44479 -117.46043 80.16805,
   -2.90748 -117.01778 80.17610,
   -1.29622 -116.44365 80.18604,
   0.08793 -115.83346 80.19743,
   1.51268 -115.06402 80.22606,
   -13.15178 -118.88830 80.14522,
   -11.58278 -118.71626 80.14790,
   -9.98249 -118.50798 80.14744,
   0.82163 -115.45973 80.20212,
   2.26678 -114.56728 80.21130,
   -15.68160 -119.09551 80.12691,
   -14.00026 -118.97037 80.12981,
   -12.39935 -118.80895 80.14047,
   3.04957 -113.80825 80.22680,
   -18.12181 -119.13938 80.13943,
   -16.50549 -119.13571 80.10033,
   -14.84192 -119.03894 80.13510,
   3.53345 -112.88390 80.12464,
   -18.99679 -119.09997 80.12835,
   -17.30904 -119.14815 80.12959,
   3.66437 -112.05829 80.31688,
   -21.59685 -118.86458 80.13174,
   -19.91535 -119.03231 80.11172,
   3.51922 -111.61673 80.00299,
   3.62356 -111.58849 80.63952,
   -22.40548 -118.77411 80.13284,
   -20.94132 -118.93515 80.13116,
   3.32524 -111.15037 80.32889,
   -23.31990 -118.66279 80.13307,
   2.71300 -110.65472 80.30316,
   -24.30018 -118.53458 80.18396,
   1.88076 -110.20821 80.26541,
   -26.62860 -118.19412 80.13812,
   -25.25074 -118.40544 80.13406,
   0.97776 -109.82623 80.26289,
   -27.64369 -118.02783 80.01572,
   -25.95837 -118.29829 80.13637,
   0.13350 -109.46909 80.27494,
   -28.52530 -117.85137 80.15578,
   -0.69883 -109.02277 80.27953,
   -29.50653 -117.61714 80.14594,
   -30.44144 -117.31540 80.15077,
   -1.37766 -108.56244 80.28818,
   -31.32605 -116.92455 80.14349,
   -2.07306 -107.96377 80.32557,
   -32.03834 -116.51230 79.98486,
   -2.85825 -107.15426 80.30963,
   -32.82226 -115.75519 80.06476,
   -3.34527 -106.55719 80.32238,
   -33.23032 -115.13923 80.15891,
   -3.99256 -105.66922 80.32912,
   -33.56308 -114.14713 80.13503,
   -33.58567 -113.28977 80.17387,
   -4.55233 -104.76246 80.55845,
   -4.90763 -104.15991 80.38273,
   -33.43090 -112.56098 80.05705,
   -33.00300 -111.58312 80.26688,
   -5.49597 -103.09993 80.35303,
   -32.50272 -110.73559 80.25510,
   -31.94271 -109.95850 80.25667,
   -6.00994 -102.11834 80.38769,
   -31.32582 -109.19491 80.24860,
   -30.66343 -108.45045 80.24756,
   -6.46557 -101.19727 80.59878,
   -29.97548 -107.75412 80.27746,
   -6.79222 -100.60139 80.42319,
   -29.26588 -107.07033 80.26135,
   -28.10028 -105.92657 80.31953,
   -28.58184 -106.41593 80.30703,
   -27.57135 -105.37511 80.50558,
   -7.40043 -99.50616 80.39211,
   -27.01980 -104.68150 80.33661,
   -26.51832 -104.00641 80.33857,
   -7.92948 -98.57115 80.43891,
   -26.10743 -103.39151 80.34548,
   -8.37630 -97.81620 80.45025,
   -25.58586 -102.51870 80.36196,
   -8.89085 -96.98699 80.45757,
   -25.08658 -101.53715 80.23492,
   -24.69063 -100.70660 80.39886,
   -9.48175 -96.07135 80.46736,
   -24.31806 -99.80494 80.52208,
   -9.96082 -95.34620 80.48197,
   -24.01686 -98.87615 80.23983,
   -10.54852 -94.50327 80.51211,
   -23.74559 -98.10570 80.43329,
   -23.39605 -97.11064 80.52778,
   -11.16383 -93.69022 80.43219,
   -11.61495 -93.09398 80.53463,
   -23.14485 -96.35857 80.45568,
   -22.81967 -95.52495 80.49043,
   -12.43609 -92.23028 80.50840,
   -22.42370 -94.65185 80.48205,
   -13.11019 -91.63221 80.55117,
   -22.00152 -93.87639 80.46104,
   -21.16960 -92.74316 80.51144,
   -13.73731 -91.20745 80.56054,
   -21.45525 -93.09182 80.50459,
   -20.59436 -92.19396 80.52858,
   -15.85780 -90.57017 80.54705,
   -14.47209 -90.85034 80.71263,
   -19.92897 -91.68518 80.52514,
   -18.43079 -90.93282 80.55101,
   -16.84256 -90.58526 80.54712,
   -15.20464 -90.66235 80.55476,
   -19.17406 -91.25268 80.53410,
   -17.66357 -90.71202 80.54264,
   -7.59363 -118.12410 80.94278,
   -5.83097 -117.79379 80.94940,
   -4.46133 -117.48147 80.94783,
   -2.90510 -117.03406 80.96881,
   -1.43293 -116.49820 80.95284,
   0.09192 -115.83020 80.98385,
   -11.59584 -118.70838 80.92993,
   -9.92260 -118.49425 80.92987,
   -8.40996 -118.26278 80.93642,
   -6.78798 -117.97891 80.94872,
   -5.22505 -117.66391 80.95179,
   -3.67107 -117.26834 80.95923,
   -2.14943 -116.77232 80.96785,
   -0.66246 -116.18035 80.98851,
   0.79641 -115.48414 80.99072,
   2.24714 -114.59558 81.00127,
   -14.03553 -118.95809 80.92476,
   -12.36067 -118.79537 80.87002,
   -10.77021 -118.60821 80.93729,
   -9.18641 -118.38551 80.93732,
   1.64383 -115.03026 80.99480,
   2.86144 -114.02978 81.01607,
   -16.48984 -119.11434 80.91877,
   -14.81711 -119.02131 80.92881,
   -13.37651 -118.89832 80.92622,
   3.38926 -113.38337 81.01053,
   -17.27907 -119.12613 80.92801,
   -15.81478 -119.08689 80.92036,
   3.73195 -112.55843 81.08547,
   -19.69093 -119.02762 80.91785,
   -18.19222 -119.10710 81.08358,
   3.75471 -111.79169 81.11675,
   -20.64831 -118.94154 80.86635,
   -19.00882 -119.07511 80.91639,
   -21.63087 -118.83196 80.91210,
   3.57744 -111.33806 81.13989,
   -24.04920 -118.53205 80.92007,
   -22.57302 -118.71461 81.05710,
   3.19225 -110.94870 81.09389,
   -25.02180 -118.39666 80.91371,
   -23.33909 -118.62461 80.91971,
   2.46797 -110.46192 81.06089,
   -25.91712 -118.26262 80.94282,
   1.58985 -110.04915 81.05033,
   -26.87550 -118.11530 80.92201,
   0.61160 -109.62635 81.04051,
   -27.91519 -117.92750 81.01396,
   -0.22795 -109.22416 81.13075,
   -28.84016 -117.74557 80.93189,
   -1.02917 -108.74308 81.05224,
   -29.75118 -117.50722 80.93532,
   -30.79273 -117.10996 80.93480,
   -1.84326 -108.07278 81.28978,
   -31.66381 -116.64689 80.91235,
   -2.45888 -107.49323 81.12634,
   -32.36836 -116.09970 80.89130,
   -3.06348 -106.80911 81.11359,
   -33.01229 -115.25371 81.11459,
   -3.67775 -106.01196 81.07261,
   -33.33651 -114.61665 80.93343,
   -4.22318 -105.19535 81.11651,
   -33.50724 -113.71240 80.86026,
   -4.70051 -104.39898 81.14575,
   -33.40712 -112.90887 80.96868,
   -33.11455 -112.04028 81.02864,
   -5.11110 -103.64331 81.16945,
   -32.64986 -111.12137 81.03411,
   -32.06394 -110.22678 81.04725,
   -5.66890 -102.59987 81.16314,
   -31.57581 -109.61632 81.04950,
   -6.19218 -101.59213 81.17596,
   -31.02682 -108.97572 81.05064,
   -29.95133 -107.84395 81.06278,
   -30.40326 -108.30153 81.05437,
   -29.40211 -107.32001 81.17520,
   -6.64459 -100.67225 81.40640,
   -28.70909 -106.65313 81.08724,
   -6.97691 -100.07967 81.21048,
   -27.99308 -105.94438 81.06925,
   -27.32295 -105.20688 81.06038,
   -7.60076 -98.97851 81.18026,
   -26.70665 -104.43285 81.08223,
   -26.16622 -103.66866 81.14274,
   -8.12140 -98.08198 81.22746,
   -25.67178 -102.86438 81.13765,
   -8.52368 -97.45626 81.04437,
   -25.18109 -101.96089 81.11694,
   -24.83729 -101.24530 81.13389,
   -9.11670 -96.49737 81.21000,
   -24.43739 -100.31620 81.18873,
   -9.73686 -95.55340 81.26192,
   -24.11870 -99.46120 81.20926,
   -10.14893 -94.95718 81.15356,
   -23.82797 -98.59476 81.19225,
   -10.74436 -94.09903 81.28887,
   -23.53275 -97.70051 81.22375,
   -23.23000 -96.79975 81.25041,
   -11.31110 -93.34526 81.28856,
   -22.94429 -95.98203 81.23631,
   -11.92715 -92.61524 81.27270,
   -22.57967 -95.08545 81.26590,
   -12.64093 -91.86838 81.47880,
   -22.25779 -94.37923 81.27519,
   -13.27727 -91.37924 81.32455,
   -21.68527 -93.44209 81.29552,
   -14.18576 -90.89613 81.26194,
   -21.14934 -92.74012 81.29776,
   -19.90392 -91.65861 81.31358,
   -15.10198 -90.60925 81.27107,
   -20.48382 -92.09038 81.30822,
   -19.19606 -91.24086 81.30250,
   -17.70257 -90.66990 81.35122,
   -16.05855 -90.49838 81.35225,
   -18.45022 -90.89405 81.48160,
   -16.87814 -90.53549 81.33121,
   -8.39188 -118.25972 81.72734,
   -6.80466 -117.98802 81.73318,
   -5.22838 -117.67910 81.74654,
   -3.66953 -117.28633 81.74453,
   -2.14398 -116.78691 81.74921,
   -0.65029 -116.17774 81.76563,
   -10.79735 -118.60462 81.72003,
   -9.20810 -118.38670 81.72484,
   -7.59554 -118.12821 81.73876,
   -6.09255 -117.85471 81.75388,
   -4.44309 -117.49378 81.74250,
   -2.90614 -117.05220 81.75055,
   -1.28148 -116.45337 81.76089,
   0.08068 -115.83896 81.76971,
   1.50608 -115.07370 81.80046,
   -13.12687 -118.86400 81.59281,
   -11.64431 -118.70582 81.71329,
   -10.20536 -118.52852 81.72184,
   0.81562 -115.46243 81.77718,
   2.26567 -114.59667 81.78578,
   -15.63742 -119.05728 81.70200,
   -14.02812 -118.94391 81.70574,
   -12.41549 -118.78968 81.71592,
   3.09416 -113.86035 81.79894,
   -18.10668 -119.09605 81.70306,
   -16.53178 -119.09430 81.74814,
   -14.86099 -119.00772 81.71062,
   3.63822 -113.04607 81.81783,
   -18.99274 -119.05240 81.70528,
   -17.33036 -119.10655 81.70508,
   3.87285 -112.19364 81.90516,
   -21.62617 -118.80135 81.70776,
   -20.01268 -118.97382 81.68912,
   3.78988 -111.54403 81.92795,
   -22.34648 -118.71717 81.70788,
   -20.93004 -118.87968 81.70725,
   3.44486 -111.05909 81.73569,
   -23.24756 -118.60234 81.72733,
   2.77504 -110.51650 81.70806,
   -24.26167 -118.46888 81.69936,
   1.90240 -110.06364 81.75086,
   -26.88700 -118.06189 81.71549,
   -25.19098 -118.32899 81.83449,
   0.99169 -109.69072 81.86244,
   -27.58110 -117.93902 81.71686,
   -26.16656 -118.18516 81.71405,
   0.25871 -109.41763 81.85816,
   -28.55149 -117.75196 81.60856,
   -29.45578 -117.51790 81.74440,
   -0.62081 -108.94196 81.85671,
   -30.37478 -117.20750 81.76062,
   -1.32834 -108.45086 81.87215,
   -31.25246 -116.81070 81.67485,
   -2.07006 -107.80095 81.88863,
   -31.99304 -116.31104 81.73442,
   -2.71060 -107.12276 81.92950,
   -32.64647 -115.64479 81.73542,
   -3.26389 -106.47023 81.75823,
   -33.11524 -114.88746 81.72364,
   -3.84894 -105.63533 81.91043,
   -33.34977 -114.11619 81.72505,
   -33.36931 -113.42814 81.71937,
   -4.49001 -104.63134 81.92924,
   -4.84337 -104.02868 81.73490,
   -33.18667 -112.52267 81.78440,
   -32.84817 -111.66327 81.70648,
   -5.30727 -103.11506 81.96832,
   -32.37579 -110.85901 81.78133,
   -31.81028 -110.05436 81.85180,
   -5.83794 -102.09601 81.96566,
   -31.20336 -109.28713 81.83429,
   -30.55936 -108.56516 81.83435,
   -6.37313 -101.06157 81.97374,
   -29.88604 -107.89158 81.84693,
   -28.66483 -106.74164 81.87583,
   -29.15893 -107.20557 81.86448,
   -28.12691 -106.23375 81.99860,
   -6.81822 -100.16560 82.18592,
   -27.47673 -105.54439 81.88936,
   -7.17166 -99.54473 82.01420,
   -26.90612 -104.87011 81.88497,
   -26.26220 -104.03123 82.09427,
   -7.76202 -98.52359 82.00031,
   -25.71691 -103.14019 81.92384,
   -25.33728 -102.47094 81.93732,
   -8.36741 -97.52489 82.00679,
   -8.70250 -96.97647 82.07625,
   -24.93547 -101.68508 81.95796,
   -24.57206 -100.85322 81.89367,
   -9.31800 -96.04169 82.04984,
   -24.20769 -99.96180 82.01714,
   -23.89221 -99.05276 81.99072,
   -9.93424 -95.12514 82.07278,
   -10.32836 -94.53464 82.09965,
   -23.62280 -98.20305 81.94771,
   -23.32534 -97.30957 82.07386,
   -10.95675 -93.66911 82.09393,
   -23.03314 -96.41772 82.03065,
   -11.49372 -92.99421 81.91126,
   -22.69155 -95.49402 82.04241,
   -12.17105 -92.20600 82.08288,
   -22.35220 -94.68371 82.05991,
   -21.95181 -93.90399 82.06286,
   -12.85986 -91.56278 82.12339,
   -21.33408 -93.00268 82.08054,
   -13.52926 -91.09710 82.11953,
   -20.62217 -92.23047 82.08887,
   -16.07384 -90.43670 82.12102,
   -14.44175 -90.68450 82.13341,
   -19.84999 -91.61662 82.09398,
   -18.49184 -90.89074 82.11723,
   -16.90638 -90.48130 82.11752,
   -15.29207 -90.47495 82.27944,
   -19.19551 -91.22209 82.10884,
   -17.74623 -90.63701 82.26423,
   -7.59986 -118.13309 82.51764,
   -5.84573 -117.82171 82.52404,
   -4.44724 -117.51310 82.52135,
   -2.90444 -117.07077 82.54154,
   -1.43666 -116.52444 82.52379,
   0.08580 -115.83684 82.55891,
   -11.60914 -118.69443 82.50510,
   -9.93645 -118.48892 82.51820,
   -8.37606 -118.25896 82.51575,
   -6.79503 -117.99551 82.52082,
   -5.22525 -117.69396 82.52640,
   -3.66817 -117.30564 82.53349,
   -2.14851 -116.80410 82.54233,
   -0.66535 -116.19333 82.56485,
   0.78966 -115.48660 82.52368,
   2.24363 -114.61985 82.57647,
   -14.05372 -118.93272 82.50038,
   -12.44132 -118.78412 82.50128,
   -10.78413 -118.59814 82.50728,
   -9.19769 -118.38357 82.51258,
   1.64816 -115.02761 82.57054,
   2.88135 -114.07698 82.59059,
   -16.51297 -119.07749 82.49469,
   -14.83405 -118.99392 82.45100,
   -13.31358 -118.86924 82.51243,
   3.46681 -113.43132 82.58912,
   -17.37385 -119.08760 82.49450,
   -15.75660 -119.04543 82.65583,
   3.87572 -112.58874 82.62039,
   -19.90660 -118.95582 82.49432,
   -18.18799 -119.07043 82.49755,
   3.94954 -111.83569 82.69630,
   -20.70955 -118.87862 82.50437,
   -19.22201 -119.01236 82.49283,
   -21.63181 -118.77283 82.50104,
   3.69485 -111.12990 82.69901,
   -24.24329 -118.43322 82.49656,
   -22.60641 -118.65134 82.55144,
   3.26965 -110.75154 82.66220,
   -24.93573 -118.33230 82.49810,
   -23.59652 -118.52420 82.49605,
   2.48471 -110.27659 82.56404,
   -25.92192 -118.18017 82.47799,
   1.63285 -109.89986 82.77519,
   -26.90720 -118.01377 82.51070,
   0.64590 -109.49664 82.79549,
   -27.88747 -117.84136 82.49313,
   -0.17707 -109.13751 82.64157,
   -28.82567 -117.64107 82.54951,
   -0.88101 -108.71313 82.68683,
   -29.72591 -117.38391 82.67532,
   -30.79120 -116.95026 82.68713,
   -1.64277 -108.11811 82.64808,
   -31.54458 -116.56255 82.49826,
   -2.31255 -107.46979 82.67229,
   -32.22879 -116.03054 82.34604,
   -3.05695 -106.62290 82.68080,
   -32.86112 -115.13398 82.53291,
   -3.48361 -106.04659 82.68904,
   -33.18447 -114.43213 82.38146,
   -33.22150 -113.94693 82.66567,
   -4.02870 -105.23273 82.69990,
   -33.20805 -113.05406 82.50304,
   -4.70813 -104.11501 82.70941,
   -32.94186 -112.13903 82.58592,
   -5.03442 -103.52215 82.53297,
   -32.52446 -111.26477 82.57653,
   -31.94821 -110.40102 82.79791,
   -5.48851 -102.59786 82.75780,
   -31.34283 -109.56015 82.62428,
   -30.66992 -108.77335 82.62604,
   -6.00356 -101.58932 82.77220,
   -30.09082 -108.18699 82.63046,
   -29.35810 -107.49161 82.62652,
   -6.55609 -100.52854 82.76720,
   -28.59845 -106.80554 82.66993,
   -27.83021 -106.06566 82.68178,
   -27.08141 -105.26089 82.69936,
   -6.99941 -99.65009 82.98014,
   -27.40133 -105.62222 82.69337,
   -7.38311 -98.99324 82.82314,
   -26.61891 -104.67691 82.69696,
   -25.99843 -103.75722 82.60515,
   -7.92861 -98.07799 82.80266,
   -25.49575 -102.96068 82.74526,
   -25.01546 -102.06063 82.73223,
   -8.50478 -97.12108 82.97368,
   -24.62714 -101.23663 82.74712,
   -8.90160 -96.53225 82.82917,
   -24.27950 -100.39201 82.76271,
   -9.51907 -95.59810 82.87664,
   -23.97353 -99.55358 82.78976,
   -23.67565 -98.64751 82.77197,
   -10.13937 -94.65954 83.05773,
   -23.39816 -97.76812 82.79815,
   -10.60407 -94.01989 82.86014,
   -23.09836 -96.84230 82.86379,
   -11.30055 -93.09681 82.84427,
   -22.83521 -96.02472 82.81158,
   -11.70773 -92.55091 82.90249,
   -22.48539 -95.12500 82.98589,
   -12.46571 -91.76935 82.94233,
   -22.12074 -94.29002 82.85099,
   -13.10801 -91.26180 82.80041,
   -21.65655 -93.47640 82.87804,
   -21.13898 -92.76677 82.87301,
   -19.91499 -91.65016 82.88901,
   -14.94497 -90.46642 82.91990,
   -13.95499 -90.77399 82.92663,
   -20.48284 -92.09618 82.88345,
   -19.18550 -91.19523 82.89628,
   -17.71378 -90.59948 82.90947,
   -16.07792 -90.37128 82.91287,
   -14.43346 -90.58909 82.92511,
   -18.45089 -90.84112 82.87934,
   -17.04268 -90.45028 82.90700,
   -6.80910 -118.00572 83.30814,
   -5.25079 -117.71632 83.31125,
   -3.66555 -117.32555 83.31783,
   -2.14170 -116.82090 83.32286,
   -0.65362 -116.19364 83.34064,
   -10.80883 -118.59683 83.29516,
   -9.21099 -118.38596 83.31634,
   -7.59775 -118.13880 83.30441,
   -6.09214 -117.87827 83.31351,
   -4.44090 -117.53057 83.31695,
   -2.90336 -117.09096 83.32474,
   -1.25543 -116.46493 83.33590,
   0.14815 -115.80757 83.33767,
   1.50123 -115.08094 83.36506,
   -13.06373 -118.83646 83.29041,
   -11.62679 -118.69083 83.29095,
   -10.12730 -118.51014 83.41738,
   -8.40164 -118.26511 83.30261,
   0.81030 -115.46743 83.35252,
   2.26104 -114.61994 83.36027,
   -15.56275 -119.02346 83.28452,
   -14.12083 -118.92708 83.27874,
   -12.43050 -118.77434 83.29140,
   3.12179 -113.91636 83.37218,
   -18.10134 -119.05822 83.27861,
   -16.57020 -119.06246 83.27656,
   -14.87898 -118.98154 83.28624,
   3.73243 -113.13058 83.38717,
   -18.94542 -119.01643 83.22249,
   -17.35237 -119.07014 83.28079,
   4.02158 -112.38470 83.42144,
   -19.93484 -118.93156 83.27338,
   3.94806 -111.44082 83.42725,
   -22.34025 -118.65847 83.28435,
   -20.86735 -118.82672 83.41189,
   3.56820 -110.83959 83.47395,
   -23.33831 -118.52583 83.31095,
   -21.65689 -118.74114 83.28419,
   2.83452 -110.29883 83.41914,
   -24.25279 -118.39772 83.28402,
   1.96607 -109.92076 83.40754,
   -25.25806 -118.24820 83.28203,
   0.97794 -109.55157 83.40341,
   -27.82272 -117.80256 83.29506,
   -26.12505 -118.10478 83.41522,
   0.25596 -109.29558 83.40918,
   -28.46987 -117.66804 83.29601,
   -27.13555 -117.93730 83.29405,
   -29.41584 -117.42475 83.29689,
   -0.49699 -108.88972 83.56550,
   -30.39807 -117.07354 83.29884,
   -1.27139 -108.35448 83.46008,
   -31.26188 -116.64391 83.29527,
   -1.99008 -107.71569 83.46621,
   -31.94316 -116.14499 83.33732,
   -2.64626 -107.01219 83.48942,
   -32.50977 -115.51568 83.31938,
   -3.22111 -106.30139 83.47993,
   -33.00251 -114.52934 83.28365,
   -3.77101 -105.52476 83.43475,
   -33.14251 -113.46465 83.30638,
   -4.33871 -104.60424 83.50334,
   -32.97735 -112.58936 83.47846,
   -4.90637 -103.59946 83.51695,
   -32.67024 -111.74319 83.38431,
   -5.22371 -102.99214 83.35906,
   -32.30220 -111.10221 83.39436,
   -31.67542 -110.11776 83.29734,
   -5.66572 -102.07393 83.55204,
   -31.08057 -109.37935 83.39811,
   -30.44176 -108.66598 83.42455,
   -6.17098 -101.07606 83.57704,
   -29.83843 -108.04756 83.28742,
   -28.75530 -107.05469 83.44481,
   -29.25087 -107.50414 83.43417,
   -28.03353 -106.40281 83.49639,
   -6.73033 -100.01684 83.56024,
   -27.32239 -105.68573 83.50277,
   -26.71884 -104.97988 83.50266,
   -7.18967 -99.12821 83.78873,
   -26.16253 -104.21355 83.47444,
   -7.55793 -98.52502 83.61272,
   -25.62526 -103.38063 83.52209,
   -25.12946 -102.51944 83.62586,
   -8.13537 -97.57656 83.64790,
   -24.73912 -101.70756 83.53173,
   -8.67342 -96.74326 83.61302,
   -24.44024 -101.00991 83.49906,
   -9.14540 -96.02422 83.63525,
   -24.04064 -99.99986 83.55572,
   -23.76289 -99.22831 83.73737,
   -9.76221 -95.11283 83.62573,
   -10.30063 -94.31874 83.64560,
   -23.49844 -98.30123 83.45132,
   -23.19531 -97.36000 83.58963,
   -10.85208 -93.53475 83.65205,
   -22.90155 -96.45324 83.71160,
   -11.47863 -92.68232 83.81975,
   -22.62235 -95.59772 83.62115,
   -11.95630 -92.12611 83.68266,
   -22.27830 -94.72342 83.64995,
   -21.89605 -93.92305 83.65033,
   -12.78127 -91.37305 83.68035,
   -21.30299 -93.00895 83.65479,
   -13.41091 -90.93039 83.73225,
   -20.69132 -92.29989 83.59799,
   -14.38389 -90.51396 83.74595,
   -19.89177 -91.62453 83.67201,
   -18.52807 -90.84598 83.69200,
   -16.86711 -90.37716 83.55500,
   -15.29185 -90.33995 83.73381,
   -19.21761 -91.19287 83.68359,
   -17.73505 -90.56266 83.70792,
   -16.11488 -90.30950 83.69548,
   -7.60727 -118.14526 84.09298,
   -5.83617 -117.84699 84.09934,
   -4.44964 -117.55210 84.10639,
   -2.90169 -117.11104 84.11286,
   -1.43761 -116.55574 84.09602,
   0.08157 -115.84701 84.13454,
   -9.82721 -118.47096 84.08625,
   -8.34106 -118.25857 84.09950,
   -6.80621 -118.01553 84.10114,
   -5.22485 -117.72672 84.10138,
   -3.66435 -117.34605 84.10749,
   -2.14586 -116.84058 84.11676,
   -0.67289 -116.21454 84.13111,
   0.81939 -115.47044 84.13814,
   2.23677 -114.63846 84.15219,
   -14.07191 -118.91106 84.07650,
   -12.46316 -118.76963 84.08153,
   -10.80757 -118.59354 84.09210,
   -9.20840 -118.38536 84.08815,
   1.64764 -115.02688 84.14670,
   2.89151 -114.11982 84.16731,
   -16.53615 -119.04630 84.07100,
   -14.90870 -118.97120 84.06766,
   -13.30579 -118.85202 84.04639,
   -11.62321 -118.68462 84.08063,
   3.53673 -113.48378 84.16622,
   -17.33443 -119.05107 84.09063,
   -15.75809 -119.02190 84.05903,
   4.02285 -112.66824 84.19748,
   -19.93569 -118.90728 84.07104,
   -18.21241 -119.03445 84.05718,
   4.16703 -111.82223 84.37029,
   -20.63527 -118.83598 84.07191,
   -19.24783 -118.96823 84.06952,
   -21.56951 -118.72326 84.09580,
   3.91410 -111.07179 84.30559,
   -22.56120 -118.60223 84.06338,
   3.37038 -110.54901 84.24348,
   -24.88366 -118.26647 84.07498,
   -23.54062 -118.45999 84.16789,
   2.58172 -110.12140 84.20556,
   -25.89191 -118.10498 84.07922,
   -24.27965 -118.35643 84.07330,
   1.65764 -109.78621 84.18789,
   -26.85042 -117.94411 84.02819,
   0.69861 -109.43195 84.17608,
   -27.85361 -117.74827 84.08935,
   -0.08246 -109.07925 84.22368,
   -28.80989 -117.54728 84.07675,
   -0.89129 -108.57619 84.22889,
   -29.71522 -117.29521 84.07114,
   -30.71100 -116.88754 84.06302,
   -1.60015 -108.00089 84.28225,
   -31.47562 -116.44107 84.08034,
   -2.21187 -107.42648 84.07415,
   -32.17062 -115.80574 84.10624,
   -2.88575 -106.62506 84.30275,
   -32.71530 -114.97404 84.06029,
   -3.42797 -105.91835 84.18967,
   -33.00922 -113.96698 84.07541,
   -3.98699 -105.05671 84.26271,
   -32.99372 -113.07098 84.12079,
   -4.55116 -104.09241 84.29281,
   -32.75638 -112.18660 84.17687,
   -32.37377 -111.35763 84.18066,
   -5.10178 -103.06831 84.29918,
   -31.86033 -110.51973 84.16905,
   -5.37054 -102.48793 84.34269,
   -31.28977 -109.75816 84.22530,
   -30.60773 -108.94832 84.24653,
   -5.84159 -101.54565 84.33951,
   -29.96275 -108.28613 84.25675,
   -29.20936 -107.58468 84.22663,
   -6.33658 -100.56663 84.38747,
   -28.51612 -106.96166 84.09919,
   -27.42401 -105.92796 84.26273,
   -27.94916 -106.45270 84.24701,
   -26.86436 -105.34876 84.44458,
   -6.92297 -99.48179 84.36000,
   -26.19845 -104.45289 84.27128,
   -7.33070 -98.75149 84.38063,
   -25.78217 -103.82865 84.27568,
   -7.80684 -97.95918 84.38641,
   -25.38699 -103.16383 84.28560,
   -24.86486 -102.17024 84.26095,
   -8.41751 -96.99673 84.38676,
   -24.46354 -101.32455 84.34218,
   -8.82615 -96.41205 84.17843,
   -24.12618 -100.48325 84.33252,
   -9.43983 -95.46199 84.38052,
   -23.81106 -99.60068 84.34550,
   -23.52861 -98.72505 84.37136,
   -10.06818 -94.53344 84.41373,
   -23.25780 -97.82730 84.37405,
   -10.43170 -93.98070 84.38441,
   -22.99718 -96.95067 84.38629,
   -11.04245 -93.10923 84.48376,
   -22.72528 -96.07256 84.39683,
   -22.43748 -95.22529 84.39375,
   -11.66627 -92.32218 84.45454,
   -12.39206 -91.57973 84.42090,
   -22.06421 -94.33218 84.42560,
   -21.62351 -93.50067 84.43348,
   -13.00831 -91.06294 84.50841,
   -21.14120 -92.79195 84.44781,
   -19.92940 -91.63530 84.46425,
   -15.30390 -90.26946 84.48767,
   -13.79555 -90.61486 84.65337,
   -20.53303 -92.13245 84.45097,
   -19.27152 -91.19914 84.48327,
   -17.74351 -90.53263 84.48833,
   -16.15017 -90.24547 84.49488,
   -14.54942 -90.36537 84.67621,
   -18.48999 -90.80145 84.45426,
   -17.01449 -90.35597 84.43722,
   -6.81427 -118.02147 84.88377,
   -5.24485 -117.74407 84.88057,
   -3.66355 -117.36323 84.89208,
   -2.14069 -116.85577 84.89621,
   -0.65534 -116.21176 84.91655,
   -10.82085 -118.58893 84.87059,
   -9.23905 -118.38743 84.87646,
   -7.64404 -118.15348 84.91531,
   -6.08056 -117.89711 84.89811,
   -4.43950 -117.56508 84.89180,
   -2.90084 -117.12905 84.89801,
   -1.24530 -116.48538 84.91149,
   0.11811 -115.83229 84.91807,
   1.48666 -115.09244 84.93545,
   -13.26324 -118.83217 84.86629,
   -11.60447 -118.67549 84.87085,
   -10.07929 -118.49925 84.87479,
   -8.41140 -118.26852 84.87836,
   0.80399 -115.47304 84.92882,
   2.25349 -114.63352 84.93672,
   -15.60131 -118.99427 84.86101,
   -14.07424 -118.89613 84.86581,
   -12.62073 -118.77608 84.86737,
   3.10828 -113.98011 84.94796,
   3.97565 -112.90865 84.96798,
   -18.20693 -119.01104 84.85376,
   -16.53539 -119.02869 84.86152,
   -14.90034 -118.95239 84.86290,
   3.57785 -113.49032 84.95454,
   4.23358 -112.28142 84.99572,
   -19.00982 -118.96449 84.86644,
   -17.52410 -119.03180 84.85524,
   -19.93842 -118.88168 84.86283,
   4.21976 -111.39322 85.08883,
   -22.55427 -118.56793 84.86113,
   -20.92099 -118.77134 84.90918,
   -23.25681 -118.47141 84.86102,
   -21.85995 -118.65940 84.86153,
   3.87796 -110.86078 85.15684,
   -24.20336 -118.33024 84.87164,
   3.16418 -110.33844 85.01205,
   -25.18682 -118.18270 84.86413,
   0.96038 -109.44253 84.97911,
   2.31655 -109.95984 84.99250,
   -26.21208 -118.01622 84.83147,
   0.32197 -109.21953 84.98133,
   1.68624 -109.73410 84.98785,
   -27.07694 -117.85609 84.99628,
   -29.36663 -117.33787 84.87503,
   -28.11107 -117.65752 84.87497,
   -0.53174 -108.75179 84.99021,
   -30.36280 -116.96829 84.87559,
   -28.76619 -117.50056 84.87501,
   -1.17188 -108.29238 85.04276,
   -31.04794 -116.64027 84.86816,
   -1.99025 -107.55876 85.00220,
   -31.73244 -116.14191 84.88623,
   -2.52548 -106.96574 85.05411,
   -32.35471 -115.47460 84.70896,
   -3.21024 -106.10948 85.07061,
   -32.79254 -114.47742 84.87390,
   -3.59298 -105.54267 85.06538,
   -32.93770 -113.52181 84.82890,
   -4.21426 -104.54376 85.06008,
   -32.81414 -112.66210 84.87222,
   -32.47435 -111.72618 84.96140,
   -4.74566 -103.57814 85.09679,
   -32.05852 -110.97759 84.97443,
   -5.19313 -102.66767 85.25466,
   -31.62793 -110.35038 84.97906,
   -5.49834 -102.04651 85.13255,
   -31.01091 -109.53940 84.98262,
   -30.37615 -108.80128 84.85350,
   -29.19489 -107.68582 85.00513,
   -6.01651 -101.01669 85.13001,
   -29.73166 -108.18418 84.99217,
   -28.59870 -107.15299 85.02451,
   -27.89580 -106.53549 85.04316,
   -6.51507 -100.04643 85.17589,
   -27.19527 -105.82745 84.92286,
   -26.60976 -105.16794 85.00983,
   -7.11239 -98.96773 85.16321,
   -25.96135 -104.29692 85.09537,
   -7.47344 -98.38745 84.96760,
   -25.44157 -103.46190 85.06922,
   -24.97783 -102.60954 85.04758,
   -8.05023 -97.42733 85.14076,
   -24.48988 -101.64909 85.23881,
   -24.20478 -100.93552 85.11958,
   -8.66631 -96.47702 85.17056,
   -9.01405 -95.94112 85.24058,
   -23.90016 -100.10783 85.08806,
   -23.60063 -99.23956 85.19667,
   -9.64461 -95.01244 85.20746,
   -23.32222 -98.31473 85.15204,
   -10.21727 -94.13762 85.33446,
   -23.05853 -97.40424 85.13192,
   -10.64159 -93.50805 85.25489,
   -22.81808 -96.56499 85.12470,
   -11.31853 -92.60190 85.22810,
   -22.52699 -95.65336 85.19581,
   -11.83942 -91.98796 85.04361,
   -22.21907 -94.78575 85.15827,
   -21.84224 -93.94408 85.20990,
   -12.59370 -91.24061 85.29287,
   -21.27024 -93.00477 85.22922,
   -13.36086 -90.75487 85.15231,
   -20.76357 -92.36755 85.24182,
   -14.28927 -90.36486 85.29464,
   -19.93181 -91.62187 85.25077,
   -18.50589 -90.77886 85.26768,
   -16.97545 -90.30349 85.27249,
   -15.31240 -90.19458 85.27646,
   -19.11233 -91.07686 85.25940,
   -17.75728 -90.50077 85.27780,
   -16.24719 -90.19847 85.27108,
   -7.61709 -118.14342 85.66892,
   -5.82437 -117.85698 85.67572,
   -4.44903 -117.57409 85.67446,
   -2.91033 -117.14155 85.68623,
   -1.44615 -116.58095 85.66248,
   0.07439 -115.85245 85.71168,
   -9.81328 -118.45281 85.66219,
   -8.42369 -118.26201 85.65939,
   -6.79961 -118.01841 85.66364,
   -5.22836 -117.74445 85.67734,
   -3.66442 -117.37307 85.68067,
   -2.14707 -116.86704 85.69108,
   -0.67557 -116.22547 85.70909,
   0.81491 -115.46846 85.71530,
   2.22518 -114.64924 85.72884,
   -12.38924 -118.73546 85.66567,
   -10.82521 -118.57529 85.66677,
   -9.22055 -118.37295 85.66397,
   1.61562 -115.03933 85.83988,
   2.89382 -114.15239 85.74397,
   -14.85572 -118.92359 85.67153,
   -13.24685 -118.81067 85.64667,
   -11.63866 -118.66301 85.65616,
   3.59104 -113.53166 85.74276,
   -17.35498 -119.00499 85.65496,
   -15.70796 -118.98103 85.62616,
   -14.09236 -118.87415 85.65319,
   4.16110 -112.73093 85.77249,
   -18.22762 -118.97967 85.63888,
   -16.55675 -119.00268 85.64668,
   4.39658 -111.87025 85.79975,
   -20.60790 -118.77785 85.64918,
   -19.18851 -118.90693 85.75918,
   4.35809 -111.23288 86.00180,
   -21.66532 -118.64888 85.67976,
   -19.96333 -118.84568 85.64782,
   4.09284 -110.89523 85.72529,
   -22.56493 -118.52841 85.65015,
   3.43085 -110.31638 85.65663,
   -23.58281 -118.37861 85.70748,
   2.64450 -109.95299 85.74948,
   -25.87977 -118.01514 85.65698,
   -24.45694 -118.25010 85.65052,
   1.73580 -109.66871 85.77250,
   -26.84326 -117.84640 85.66072,
   -25.20760 -118.12653 85.65351,
   0.79148 -109.34898 85.76252,
   -27.80061 -117.66723 85.61270,
   0.01933 -109.00989 85.79881,
   -28.75139 -117.44595 85.67608,
   -29.68845 -117.18085 85.66685,
   -0.81038 -108.49271 85.80620,
   -30.59827 -116.80071 85.66561,
   -1.53307 -107.90103 85.83452,
   -31.34773 -116.34992 85.63521,
   -2.19231 -107.24548 85.83789,
   -32.14625 -115.54397 85.67889,
   -2.80560 -106.52485 85.84849,
   -32.51576 -114.94568 85.69239,
   -3.35775 -105.78254 85.84304,
   -32.80067 -113.99519 85.65696,
   -3.79316 -105.09808 85.86169,
   -32.80004 -113.15517 85.69415,
   -4.39957 -104.06184 85.87181,
   -32.60804 -112.26103 85.57354,
   -32.25517 -111.52856 85.76618,
   -4.93694 -103.04596 85.88544,
   -31.73168 -110.61692 85.77307,
   -31.18572 -109.85691 85.76389,
   -5.36975 -102.12941 86.07166,
   -30.48580 -109.01449 85.75857,
   -5.67457 -101.51293 85.91430,
   -29.85227 -108.37931 85.76761,
   -29.09299 -107.68436 85.74955,
   -28.05320 -106.78275 85.81512,
   -6.19038 -100.49314 85.92903,
   -28.53854 -107.20516 85.80533,
   -27.30522 -106.08645 85.83194,
   -26.69123 -105.42715 85.83895,
   -6.70729 -99.51444 85.96886,
   -26.11111 -104.69007 85.88624,
   -25.55795 -103.87100 85.96830,
   -7.29610 -98.48539 85.95195,
   -25.12211 -103.09378 85.86261,
   -7.64506 -97.90806 85.96831,
   -24.77444 -102.41909 85.87643,
   -8.23980 -96.98140 85.96341,
   -24.26272 -101.32290 85.93739,
   -23.96682 -100.55676 85.90210,
   -8.82122 -96.07136 86.13552,
   -23.65763 -99.67464 85.91946,
   -9.23135 -95.48382 85.99004,
   -23.38242 -98.80031 85.95163,
   -9.85719 -94.54182 86.03276,
   -23.12178 -97.89607 85.92832,
   -10.38976 -93.74381 86.00537,
   -22.87178 -97.01547 85.96104,
   -10.95963 -92.93301 85.95685,
   -22.62873 -96.15122 85.91306,
   -22.33733 -95.25191 85.99176,
   -11.62121 -92.07128 86.03992,
   -22.00469 -94.37563 86.00024,
   -12.14836 -91.48829 86.01204,
   -21.58969 -93.53138 86.06712,
   -12.81696 -90.92605 86.11084,
   -21.13381 -92.80678 86.02305,
   -13.68714 -90.46752 86.08984,
   -20.54964 -92.13819 86.02451,
   -19.30196 -91.17081 86.05399,
   -16.10583 -90.13708 85.89933,
   -14.54874 -90.21700 86.07240,
   -19.94553 -91.61805 86.03952,
   -18.49355 -90.74500 86.05403,
   -17.02320 -90.26240 86.11108,
   -15.34298 -90.12197 86.06034,
   -17.77049 -90.46754 86.06661,
   -2.90860 -117.13631 86.46716,
   -6.82683 -118.00254 86.45952,
   -5.25686 -117.73724 86.46707,
   -3.65342 -117.36141 86.48013,
   -2.14826 -116.86139 86.46850,
   -0.66777 -116.20908 86.49341,
   -10.83653 -118.54732 86.44398,
   -9.16748 -118.33850 86.45522,
   -7.65140 -118.12716 86.45090,
   -6.11261 -117.89049 86.46794,
   -4.44689 -117.56465 86.46583,
   -1.22814 -116.47384 86.48774,
   0.08147 -115.83608 86.49864,
   1.39047 -115.13619 86.51129,
   -13.28401 -118.77654 86.44149,
   -11.61226 -118.63194 86.39556,
   -10.00632 -118.45272 86.43629,
   -8.42688 -118.23777 86.45359,
   0.78795 -115.46291 86.50638,
   2.23759 -114.63422 86.51483,
   3.59497 -113.55731 86.53149,
   -15.74321 -118.93577 86.43568,
   -14.03487 -118.83239 86.45025,
   -12.63530 -118.72335 86.44225,
   3.06836 -114.05546 86.52566,
   4.03589 -113.00668 86.54061,
   -18.23435 -118.93548 86.42698,
   -16.49816 -118.95696 86.44059,
   -15.07849 -118.90244 86.43796,
   4.40017 -112.29795 86.56205,
   -18.94535 -118.89167 86.43165,
   -17.44491 -118.94387 86.59849,
   -19.86734 -118.80432 86.45344,
   4.50619 -111.55893 86.60600,
   -20.86705 -118.70012 86.42440,
   4.33896 -110.98876 86.62115,
   -23.25636 -118.37813 86.43569,
   -21.79955 -118.56661 86.56298,
   3.94088 -110.54836 86.62057,
   -24.25502 -118.22479 86.44273,
   -22.58291 -118.47318 86.43623,
   3.21599 -110.12344 86.55006,
   -25.13475 -118.07847 86.45323,
   2.39485 -109.82806 86.68833,
   -26.12125 -117.91811 86.44239,
   1.43252 -109.53156 86.56181,
   -27.14462 -117.73555 86.43826,
   0.46976 -109.15543 86.54987,
   -28.01374 -117.55570 86.57783,
   -0.38844 -108.69607 86.56638,
   -29.11215 -117.29455 86.45233,
   -1.05671 -108.24476 86.41694,
   -29.90031 -117.05092 86.45616,
   -30.92151 -116.53103 86.43763,
   -1.81472 -107.53015 86.65691,
   -31.65085 -115.96248 86.45161,
   -2.40335 -106.92142 86.47294,
   -32.28555 -115.10930 86.63174,
   -3.06546 -106.06384 86.65923,
   -32.60567 -114.43840 86.44925,
   -3.52509 -105.42745 86.46617,
   -32.74724 -113.54724 86.37137,
   -4.03082 -104.55953 86.65802,
   -32.63032 -112.77040 86.50773,
   -32.34674 -111.91065 86.55928,
   -4.58102 -103.56237 86.66139,
   -31.89403 -111.04868 86.68438,
   -31.28361 -110.06592 86.55897,
   -5.10883 -102.52615 86.68612,
   -30.80406 -109.48463 86.55807,
   -5.53778 -101.60447 86.86664,
   -30.22781 -108.85046 86.55672,
   -29.24362 -107.91766 86.70123,
   -5.83344 -101.00737 86.72291,
   -29.78465 -108.40842 86.56528,
   -28.53229 -107.30546 86.58621,
   -27.81493 -106.69619 86.59162,
   -26.83349 -105.72625 86.63177,
   -6.37374 -99.96162 86.73823,
   -27.25742 -106.16822 86.61991,
   -26.30881 -105.10536 86.63258,
   -6.90248 -98.99258 86.77160,
   -25.86327 -104.48988 86.63424,
   -25.28170 -103.55407 86.61774,
   -7.43189 -98.07896 86.84315,
   -24.80569 -102.68533 86.66728,
   -7.82554 -97.46536 86.78560,
   -24.39135 -101.81787 86.65927,
   -24.05537 -101.05596 86.82469,
   -8.43431 -96.53014 86.80617,
   -23.70943 -100.04835 86.53291,
   -8.99324 -95.69878 86.77494,
   -23.44409 -99.27029 86.71049,
   -9.52621 -94.89592 86.78569,
   -23.20252 -98.49709 86.91417,
   -10.14868 -93.96227 86.77599,
   -22.93274 -97.50221 86.76407,
   -10.54744 -93.36079 86.63446,
   -22.68240 -96.59280 86.74719,
   -22.42667 -95.71096 86.77044,
   -11.17710 -92.45733 86.77829,
   -22.12161 -94.80022 86.79674,
   -11.88945 -91.60159 86.86985,
   -21.79149 -93.98286 86.78972,
   -12.40726 -91.11150 86.76487,
   -21.23174 -92.99851 86.80330,
   -20.79835 -92.40649 86.81561,
   -14.54769 -90.13027 86.85942,
   -13.18703 -90.58414 86.87229,
   -19.97117 -91.62393 86.83195,
   -18.53078 -90.73435 86.84191,
   -17.01214 -90.22345 86.85074,
   -15.38626 -90.04765 86.84270,
   -13.92151 -90.27461 86.87599,
   -19.12022 -91.03784 86.83468,
   -17.78194 -90.43771 86.85988,
   -16.25366 -90.09534 86.80559,
   -6.04114 -117.83379 87.24706,
   -4.46992 -117.53614 87.24853,
   -2.90851 -117.10538 87.25060,
   -1.47673 -116.55978 87.23341,
   0.04655 -115.82053 87.28812,
   -10.04350 -118.40319 87.23095,
   -8.45148 -118.19349 87.24864,
   -6.83319 -117.95916 87.24507,
   -5.45397 -117.73410 87.24895,
   -3.68144 -117.34077 87.24842,
   -2.16812 -116.84080 87.26083,
   -0.70648 -116.19804 87.28098,
   0.78384 -115.43638 87.28798,
   2.19357 -114.63107 87.30499,
   -12.37121 -118.65607 87.10531,
   -10.88978 -118.49901 87.22369,
   -9.41297 -118.32408 87.23453,
   -7.63760 -118.07902 87.24080,
   1.56597 -115.02184 87.29280,
   2.86811 -114.15751 87.32665,
   -14.83196 -118.83639 87.08987,
   -13.33153 -118.71518 87.26805,
   -11.66160 -118.57806 87.22614,
   3.58952 -113.56962 87.32212,
   -17.34641 -118.89500 87.20674,
   -15.79496 -118.86416 87.25811,
   -14.11624 -118.77571 87.22382,
   4.23303 -112.77021 87.34842,
   -18.23649 -118.86657 87.20805,
   -16.57717 -118.89156 87.21364,
   4.55340 -111.92394 87.37274,
   -20.85766 -118.62695 87.22071,
   -19.21093 -118.79379 87.25284,
   4.54075 -111.29937 87.39162,
   -21.58946 -118.53774 87.22151,
   -20.13640 -118.70775 87.21919,
   -22.51634 -118.40917 87.23214,
   3.29435 -110.06559 87.37010,
   4.21762 -110.64185 87.43566,
   -23.51161 -118.26996 87.20629,
   2.68712 -109.80988 87.35522,
   3.81683 -110.37004 87.39542,
   -24.40007 -118.11145 87.34985,
   1.76768 -109.52477 87.28128,
   -26.80811 -117.70225 87.23404,
   -25.41916 -117.95521 87.22773,
   0.84561 -109.20880 87.34354,
   -27.77334 -117.51178 87.23748,
   -26.13725 -117.82503 87.23104,
   0.16279 -108.93071 87.36988,
   -28.75283 -117.28351 87.23841,
   -29.57788 -117.04392 87.25715,
   -0.71867 -108.38275 87.34145,
   -30.53788 -116.62110 87.24764,
   -1.37758 -107.83866 87.40570,
   -31.20010 -116.25513 87.09176,
   -2.17882 -107.04766 87.35720,
   -31.86761 -115.54513 87.30671,
   -2.65458 -106.46731 87.41534,
   -32.38486 -114.71503 87.24711,
   -3.35983 -105.52310 87.40819,
   -32.59876 -113.97341 87.23220,
   -3.69229 -104.97390 87.45927,
   -32.61017 -113.32513 87.23613,
   -32.42864 -112.37650 87.30808,
   -4.22981 -104.04451 87.45957,
   -32.15321 -111.71829 87.32329,
   -4.75321 -103.05013 87.47693,
   -31.60680 -110.67733 87.28570,
   -31.05352 -109.90254 87.38168,
   -5.27715 -102.00408 87.47757,
   -30.42542 -109.14486 87.34406,
   -29.75226 -108.46993 87.36122,
   -28.50282 -107.37286 87.37872,
   -5.70780 -101.07675 87.66308,
   -29.02305 -107.81822 87.36855,
   -27.92031 -106.87336 87.50348,
   -6.01476 -100.47082 87.52288,
   -27.22184 -106.23465 87.41144,
   -26.57911 -105.54778 87.32919,
   -6.56638 -99.43343 87.52791,
   -25.94322 -104.74755 87.42734,
   -25.42224 -103.95221 87.40096,
   -7.07263 -98.52693 87.59466,
   -24.94946 -103.14743 87.54800,
   -24.42674 -102.10040 87.45986,
   -7.60688 -97.65950 87.54258,
   -8.12026 -96.86303 87.54797,
   -24.15161 -101.47057 87.47517,
   -23.82916 -100.65403 87.50256,
   -8.72859 -95.94506 87.54732,
   -23.51473 -99.74876 87.50233,
   -9.14409 -95.35731 87.35502,
   -23.24179 -98.86258 87.50638,
   -9.73643 -94.41444 87.55354,
   -22.98926 -97.97391 87.52781,
   -22.76796 -97.18327 87.70879,
   -10.37216 -93.45625 87.52730,
   -10.70991 -92.88625 87.59633,
   -22.51620 -96.19773 87.41738,
   -22.24024 -95.29856 87.56494,
   -11.39544 -91.98940 87.59990,
   -21.93625 -94.42343 87.57462,
   -12.10512 -91.22565 87.62483,
   -21.55142 -93.56842 87.58973,
   -12.65482 -90.76134 87.68192,
   -21.11429 -92.82072 87.59601,
   -13.69960 -90.27248 87.47555,
   -20.56319 -92.14414 87.60796,
   -19.35582 -91.16708 87.50187,
   -16.22047 -90.03996 87.63485,
   -14.54438 -90.04486 87.64858,
   -19.95981 -91.60112 87.61492,
   -18.50449 -90.69873 87.61307,
   -17.01529 -90.18339 87.64926,
   -15.53778 -89.98520 87.63398,
   -17.79305 -90.41030 87.64254,
   -2.94242 -117.06038 88.02151,
   -6.85460 -117.89036 88.02302,
   -5.13913 -117.61315 88.01342,
   -3.69585 -117.28343 88.01961,
   -2.18843 -116.78902 88.04591,
   -0.71129 -116.14159 88.06393,
   -10.86190 -118.41555 88.00302,
   -9.12253 -118.21189 87.98712,
   -7.65152 -118.00663 88.01647,
   -6.04340 -117.76413 88.02322,
   -4.47609 -117.47651 88.02911,
   -1.30638 -116.41858 88.07886,
   0.01877 -115.77849 88.07330,
   1.31657 -115.08980 88.08485,
   -13.31187 -118.63004 88.00263,
   -11.68911 -118.49699 88.00418,
   -10.04838 -118.32362 88.00593,
   -8.45482 -118.11954 88.01710,
   0.74096 -115.39838 88.07948,
   2.17469 -114.59628 88.08417,
   3.55491 -113.57305 88.10935,
   -15.76935 -118.77282 87.99420,
   -14.14787 -118.68466 88.00707,
   -12.60489 -118.57686 88.00372,
   3.02425 -114.03373 88.10332,
   4.01891 -113.05662 88.11461,
   -16.60733 -118.79287 87.99206,
   -15.06254 -118.74104 87.99478,
   4.47711 -112.26715 88.12979,
   -18.93550 -118.72602 87.99089,
   -17.49505 -118.79386 87.98074,
   4.61730 -111.61197 88.15826,
   -19.90270 -118.64283 87.97488,
   -18.25743 -118.76943 87.98365,
   -20.86274 -118.52883 88.00388,
   4.44987 -110.89573 88.19717,
   -23.46920 -118.17428 87.99700,
   -21.81576 -118.40827 88.00443,
   4.05021 -110.43794 88.05974,
   -24.18044 -118.06212 87.99751,
   -22.77629 -118.27671 87.99814,
   3.30183 -109.97201 88.16446,
   -25.13226 -117.90639 87.96741,
   2.38967 -109.65347 88.15330,
   -26.09739 -117.72845 88.00779,
   1.47948 -109.36451 88.25568,
   -27.04533 -117.55516 88.01634,
   0.49985 -108.97008 88.22777,
   -28.01521 -117.35757 88.01845,
   -0.27807 -108.56847 88.14586,
   -28.96713 -117.11396 88.08089,
   -29.85156 -116.82300 88.06567,
   -1.01295 -108.03490 88.17668,
   -30.83939 -116.32044 87.96415,
   -1.70612 -107.39732 88.20244,
   -31.46600 -115.82116 88.01471,
   -2.33159 -106.71880 88.20034,
   -32.12732 -114.92866 88.02275,
   -2.90933 -105.98943 88.19840,
   -32.42958 -114.22358 87.97005,
   -32.41406 -113.91241 88.40051,
   -3.48171 -105.14670 88.30880,
   -32.50473 -113.66793 88.01227,
   -3.85234 -104.53706 88.24370,
   -32.43202 -112.83813 88.15290,
   -32.20092 -111.97651 88.10604,
   -4.41229 -103.52979 88.25694,
   -31.77251 -111.06751 88.12660,
   -31.22750 -110.22156 88.18529,
   -4.92638 -102.52469 88.27601,
   -30.53080 -109.30726 88.13535,
   -29.99576 -108.76657 88.13639,
   -5.45185 -101.46780 88.27117,
   -29.19044 -108.00834 88.16059,
   -28.47110 -107.41768 88.16962,
   -27.23512 -106.34058 88.19101,
   -5.86903 -100.58370 88.41277,
   -27.70478 -106.76966 88.18061,
   -26.68022 -105.75526 88.18493,
   -6.19682 -99.95280 88.29464,
   -26.09791 -105.06852 88.26038,
   -25.62375 -104.39806 88.21397,
   -6.80315 -98.84398 88.32561,
   -25.25782 -103.80671 88.22085,
   -7.35245 -97.90937 88.33384,
   -24.73002 -102.84757 88.20413,
   -7.76769 -97.28196 88.17855,
   -24.26896 -101.91135 88.25935,
   -23.91561 -101.07892 88.27797,
   -8.35413 -96.35300 88.31706,
   -23.59615 -100.21433 88.27688,
   -8.98684 -95.39227 88.33429,
   -23.30348 -99.31230 88.25753,
   -9.34129 -94.83401 88.36205,
   -23.03173 -98.40190 88.31312,
   -9.90178 -93.96525 88.34399,
   -22.80533 -97.55930 88.31570,
   -22.56818 -96.67037 88.33960,
   -10.47366 -93.04970 88.46980,
   -22.32651 -95.78003 88.31690,
   -10.86237 -92.45343 88.38109,
   -22.01733 -94.78711 88.18404,
   -11.63109 -91.52947 88.40934,
   -21.72641 -94.02402 88.36384,
   -21.19524 -93.01353 88.37648,
   -12.32269 -90.84774 88.58449,
   -20.57206 -92.14927 88.39489,
   -13.06006 -90.40166 88.43154,
   -20.83055 -92.46261 88.38802,
   -20.00098 -91.62282 88.41146,
   -18.55360 -90.69943 88.41640,
   -15.31733 -89.92368 88.29797,
   -13.82787 -90.10058 88.44476,
   -19.22331 -91.06028 88.44300,
   -17.79500 -90.38126 88.42726,
   -16.27319 -89.99184 88.47696,
   -14.58438 -89.95640 88.43022,
   -17.04525 -90.15189 88.42912,
   -6.10232 -117.66573 88.84451,
   -4.36403 -117.36116 88.73694,
   -2.96519 -116.97400 88.83537,
   -1.47234 -116.40099 88.86561,
   -8.37527 -118.01713 88.68878,
   -6.87929 -117.78779 88.82351,
   -5.34655 -117.53348 88.87882,
   -3.74362 -117.16945 89.03468,
   -2.15129 -116.65843 89.02168,
   -0.72554 -116.05946 88.88360,
   0.63766 -115.38887 88.77464,
   -12.54915 -118.44814 88.82113,
   -10.89123 -118.30382 88.80643,
   -9.33326 -118.11689 88.84798,
   -7.71494 -117.86896 89.04175,
   0.00002 -115.70225 88.88664,
   1.47285 -114.92397 88.93958,
   2.79524 -114.10777 88.79141,
   -15.01404 -118.60335 88.81859,
   -13.33383 -118.50870 88.79555,
   -11.82198 -118.37428 88.90431,
   -10.10928 -118.21551 88.82536,
   2.15012 -114.52332 88.90250,
   3.53294 -113.52507 88.93997,
   -17.47530 -118.65647 88.79599,
   -15.79640 -118.65412 88.71295,
   -14.35205 -118.54255 88.95617,
   4.19719 -112.77621 88.89712,
   -18.22653 -118.65226 88.67996,
   -16.80125 -118.63381 88.92994,
   4.56261 -112.01717 88.92236,
   -19.15247 -118.56523 88.81707,
   4.59648 -111.31286 88.96756,
   -20.06015 -118.48239 88.80430,
   -22.55639 -118.19968 88.67825,
   -21.06166 -118.34962 88.91585,
   4.24582 -110.50295 89.00765,
   -23.45106 -118.06266 88.70980,
   -21.80940 -118.27486 88.81831,
   3.84297 -110.24051 88.98274,
   -24.42137 -117.88512 88.83536,
   1.84859 -109.39161 88.94497,
   3.02640 -109.80693 88.95994,
   -25.41214 -117.72519 88.77649,
   0.84044 -109.01966 88.76555,
   2.43454 -109.59000 88.95204,
   -26.35735 -117.52547 88.93872,
   0.18440 -108.72029 88.93739,
   -28.92078 -116.97696 88.83708,
   -27.32042 -117.33040 89.01196,
   -29.48128 -116.79997 88.83211,
   -28.26531 -117.15622 88.84197,
   -0.56929 -108.24534 88.95276,
   -30.28586 -116.45672 88.82374,
   -1.22473 -107.74263 88.79786,
   -31.08339 -115.91088 88.94147,
   -1.95726 -106.97419 89.03035,
   -31.65491 -115.38295 88.81142,
   -2.50891 -106.36968 88.83353,
   -32.19895 -114.35450 88.84495,
   -3.13670 -105.49355 89.03408,
   -32.37829 -113.31702 88.84899,
   -3.68336 -104.64127 89.12305,
   -32.23355 -112.37334 88.98184,
   -4.05812 -104.00346 89.02114,
   -31.95321 -111.57890 88.92156,
   -4.59538 -102.99631 89.05641,
   -31.58753 -110.91431 88.92970,
   -30.95437 -109.93223 88.86595,
   -5.08947 -102.00724 89.09711,
   -30.33161 -109.18937 88.94642,
   -29.71130 -108.57069 88.93272,
   -28.47339 -107.48371 88.97086,
   -5.62033 -100.94248 89.09322,
   -28.96480 -107.89883 88.96240,
   -27.87368 -106.95569 88.98162,
   -27.12658 -106.28121 88.99488,
   -6.05831 -100.02338 89.29387,
   -26.49972 -105.63064 89.00783,
   -6.42037 -99.36333 89.12371,
   -25.86920 -104.83578 89.03155,
   -25.33274 -104.03512 89.02322,
   -6.97790 -98.37957 89.10784,
   -24.83917 -103.18245 89.03318,
   -24.35168 -102.23389 89.05112,
   -7.56317 -97.39871 89.15757,
   -24.03724 -101.53396 89.06580,
   -7.97219 -96.79313 89.00617,
   -23.69915 -100.70370 89.14186,
   -8.54510 -95.87548 89.18210,
   -23.38791 -99.80584 89.08880,
   -23.11530 -98.92794 89.10013,
   -9.09626 -94.99990 89.29778,
   -9.47615 -94.41767 89.16443,
   -22.85722 -98.00331 89.05543,
   -22.62615 -97.14366 89.12142,
   -10.08983 -93.44358 89.20684,
   -22.38889 -96.24868 89.14412,
   -10.68332 -92.51066 89.33817,
   -22.13882 -95.35926 89.16408,
   -11.07688 -91.94323 89.23850,
   -21.84867 -94.46930 89.16518,
   -11.87121 -91.09480 89.25026,
   -21.46054 -93.53928 88.99061,
   -12.60177 -90.52245 89.26236,
   -21.09464 -92.86341 89.18638,
   -13.81318 -89.99993 89.25613,
   -20.54089 -92.13732 89.20204,
   -19.42341 -91.17777 89.21522,
   -16.25995 -89.94959 89.23135,
   -14.60045 -89.87025 89.24327,
   -13.37249 -90.13579 89.26419,
   -19.96412 -91.58823 89.21012,
   -18.55770 -90.67893 89.22275,
   -17.05940 -90.11958 89.22495,
   -15.49977 -89.86117 89.26116,
   -17.81563 -90.35977 89.23536,
   -3.77679 -117.07471 89.65557,
   -2.25439 -116.59923 89.66117,
   -7.75517 -117.76187 89.65397,
   -6.16736 -117.53471 89.69285,
   -4.57222 -117.25484 89.67253,
   -3.00221 -116.83877 89.75921,
   -1.50355 -116.29574 89.68657,
   -0.13146 -115.67443 89.61934,
   -11.78809 -118.23439 89.63639,
   -10.08716 -118.08084 89.56874,
   -8.52740 -117.86156 89.69562,
   -7.03977 -117.64034 89.76698,
   -5.35385 -117.40466 89.66256,
   -0.76350 -115.96614 89.69004,
   0.73514 -115.21660 89.75423,
   2.12135 -114.44455 89.74032,
   -12.45581 -118.31331 89.50038,
   -10.94845 -118.14190 89.71511,
   -9.35959 -117.97914 89.64597,
   1.42293 -114.84971 89.71209,
   2.86797 -113.99559 89.71946,
   4.12821 -112.79435 89.73460,
   -14.98407 -118.45112 89.56742,
   -13.48478 -118.33020 89.75270,
   3.69637 -113.30604 89.73521,
   4.40442 -112.32879 89.73611,
   -17.51163 -118.50739 89.50477,
   -15.92103 -118.46976 89.63128,
   -14.25437 -118.39931 89.63728,
   -18.40635 -118.44503 89.62325,
   -16.72554 -118.48704 89.62407,
   4.59619 -111.57491 89.74793,
   -21.01078 -118.21069 89.63411,
   -19.41628 -118.34456 89.75563,
   4.46861 -110.88683 89.78011,
   -21.70208 -118.15702 89.48826,
   -20.36378 -118.28186 89.63325,
   4.05515 -110.31679 89.73681,
   -22.72703 -117.98415 89.66547,
   3.35757 -109.86442 89.69413,
   -23.69090 -117.85284 89.60036,
   2.49715 -109.51941 89.80533,
   -24.65370 -117.65567 89.80886,
   1.56021 -109.20021 89.75873,
   -26.99272 -117.24995 89.65350,
   -25.61705 -117.51903 89.64463,
   0.67402 -108.84010 89.73160,
   -27.98993 -117.05429 89.55107,
   -26.30611 -117.38575 89.64913,
   -0.05757 -108.47681 89.58736,
   -28.90185 -116.82527 89.53622,
   -29.77428 -116.51937 89.54860,
   -0.87225 -107.84098 89.84159,
   -30.70049 -116.01749 89.52842,
   -1.50189 -107.30587 89.66399,
   -31.30221 -115.46227 89.74240,
   -2.20200 -106.51692 89.84986,
   -31.76113 -114.88438 89.68296,
   -2.72718 -105.86232 89.84804,
   -32.17052 -113.77099 89.70235,
   -3.29345 -105.05390 89.89744,
   -32.21976 -112.92364 89.67653,
   -3.96719 -103.97613 89.96125,
   -32.03684 -112.03546 89.72929,
   -4.26934 -103.42139 89.88157,
   -31.68690 -111.17334 89.72520,
   -31.18391 -110.32524 89.71378,
   -4.76480 -102.47189 89.88415,
   -30.54470 -109.47106 89.74859,
   -29.90780 -108.78371 89.75212,
   -5.25031 -101.49523 89.92382,
   -29.15788 -108.08591 89.76940,
   -28.39106 -107.44097 89.71744,
   -27.19358 -106.39956 89.79791,
   -5.79584 -100.41722 89.90340,
   -27.64855 -106.81248 89.79006,
   -26.63522 -105.81681 89.81068,
   -26.16633 -105.26306 89.62004,
   -6.24333 -99.49463 90.12915,
   -25.48284 -104.33668 89.82601,
   -6.61558 -98.85248 89.88573,
   -25.06160 -103.65801 89.83484,
   -7.18027 -97.86017 89.96362,
   -24.63197 -102.87013 89.73274,
   -24.20410 -102.02399 89.86486,
   -7.73975 -96.94317 89.98123,
   -23.81188 -101.13340 89.87842,
   -8.09426 -96.38953 89.98675,
   -23.50604 -100.35686 90.03627,
   -8.72807 -95.40576 89.97807,
   -23.18266 -99.38042 89.93510,
   -22.92275 -98.49370 89.90172,
   -9.29373 -94.47133 90.15563,
   -22.68492 -97.62301 89.92750,
   -9.69418 -93.85093 89.97776,
   -22.46946 -96.77188 89.87831,
   -10.24549 -92.95785 90.03354,
   -22.22033 -95.86818 90.01034,
   -10.88131 -92.00774 90.15363,
   -21.95036 -94.94135 89.97101,
   -11.36081 -91.40705 90.04680,
   -21.64411 -94.07578 90.00481,
   -21.16950 -93.08696 89.98621,
   -12.10970 -90.70735 90.08623,
   -20.55204 -92.16199 90.00822,
   -12.92116 -90.20420 90.10936,
   -20.81168 -92.49850 89.99994,
   -19.95382 -91.58154 90.05993,
   -15.45894 -89.80595 90.03833,
   -13.79512 -89.90797 90.06944,
   -19.26538 -91.06325 90.04651,
   -17.82353 -90.33631 90.03171,
   -16.25339 -89.90236 90.05329,
   -14.74104 -89.77670 90.18962,
   -18.57327 -90.66804 90.03099,
   -17.07191 -90.08865 90.04261,
   -3.05429 -116.72314 90.45756,
   -7.00816 -117.48835 90.46857,
   -5.29642 -117.25022 90.38648,
   -3.85406 -116.94615 90.42283,
   -2.30120 -116.47006 90.47806,
   -0.89013 -115.90862 90.40844,
   0.66688 -115.13203 90.51883,
   -11.02859 -117.99393 90.44651,
   -9.29222 -117.82522 90.35428,
   -7.79851 -117.60294 90.45934,
   -6.16473 -117.35090 90.52889,
   -4.61273 -117.10668 90.47698,
   -1.54674 -116.17868 90.48616,
   -0.07568 -115.51273 90.48028,
   1.40947 -114.73930 90.52964,
   2.82037 -113.89372 90.53541,
   -11.73367 -118.08127 90.32821,
   -10.25869 -117.90900 90.47481,
   -8.61325 -117.71471 90.46393,
   2.16003 -114.31899 90.64357,
   3.43449 -113.40979 90.44775,
   -14.23661 -118.23352 90.35959,
   -12.70464 -118.11876 90.46524,
   4.07356 -112.72403 90.56026,
   -16.69901 -118.31616 90.33673,
   -15.16342 -118.24818 90.46150,
   -13.49631 -118.17118 90.45286,
   4.47788 -111.93101 90.54605,
   -17.61877 -118.28742 90.40704,
   -15.97225 -118.27803 90.44668,
   4.54901 -111.29262 90.55438,
   -20.08989 -118.14929 90.33425,
   -18.55849 -118.21117 90.55321,
   -21.01277 -118.03005 90.44491,
   -19.34735 -118.18647 90.44321,
   4.25424 -110.49289 90.59635,
   -21.93128 -117.92008 90.43503,
   3.82934 -110.13711 90.60016,
   -24.25723 -117.57855 90.44326,
   -22.91156 -117.76184 90.54741,
   3.08130 -109.69479 90.75347,
   -25.35219 -117.41517 90.31622,
   -23.68081 -117.67055 90.44099,
   2.18973 -109.35023 90.56925,
   -26.23408 -117.25256 90.32504,
   1.26669 -108.98604 90.55996,
   -27.23346 -117.01252 90.50915,
   0.38586 -108.54661 90.63466,
   -28.19734 -116.79879 90.49267,
   -0.36074 -108.07971 90.60420,
   -29.13572 -116.54706 90.42380,
   -30.03317 -116.17488 90.41443,
   -1.21520 -107.38178 90.56807,
   -30.81497 -115.67019 90.43134,
   -1.74298 -106.83753 90.64958,
   -31.45657 -114.96616 90.51548,
   -2.44179 -106.01003 90.76586,
   -31.86806 -114.24527 90.47282,
   -2.93652 -105.39356 90.59890,
   -32.08544 -113.31670 90.49365,
   -3.44717 -104.62750 90.64040,
   -32.04234 -112.56832 90.53724,
   -31.81795 -111.64938 90.52642,
   -4.07483 -103.56049 90.83283,
   -4.39688 -102.97707 90.70980,
   -31.48395 -110.94994 90.53882,
   -30.91734 -110.01673 90.44824,
   -4.93754 -101.94592 90.69216,
   -30.26089 -109.20551 90.56559,
   -29.69462 -108.63446 90.55255,
   -28.61769 -107.64497 90.58196,
   -5.42221 -100.97244 90.74321,
   -29.10865 -108.07179 90.57390,
   -27.93804 -107.07897 90.59524,
   -27.12565 -106.34279 90.60549,
   -5.97551 -99.89609 90.71486,
   -26.40712 -105.58991 90.64800,
   -25.83707 -104.87693 90.64102,
   -6.41958 -99.00529 90.90807,
   -25.28270 -104.06899 90.63772,
   -6.78366 -98.37983 90.73352,
   -24.78890 -103.24115 90.64256,
   -24.37227 -102.45508 90.65739,
   -7.35731 -97.39379 90.77920,
   -23.95838 -101.58902 90.67588,
   -7.91034 -96.46439 90.91448,
   -23.65026 -100.85536 90.68994,
   -8.29833 -95.87750 90.79938,
   -23.28684 -99.87633 90.70537,
   -23.02138 -99.07124 90.85485,
   -8.90792 -94.90826 90.80828,
   -22.74279 -98.09196 90.76648,
   -9.46490 -93.97152 90.94958,
   -22.50875 -97.20121 90.72715,
   -9.86031 -93.33819 90.78871,
   -22.27495 -96.31091 90.75661,
   -10.45214 -92.41085 90.83245,
   -22.03521 -95.42980 90.78061,
   -21.76652 -94.56070 90.82915,
   -11.08983 -91.51476 90.97715,
   -11.60854 -90.94939 90.87698,
   -21.42470 -93.67257 90.79297,
   -21.00732 -92.85479 90.79872,
   -12.28289 -90.41082 90.91928,
   -20.51499 -92.15393 90.80720,
   -19.29465 -91.07294 90.83181,
   -14.50221 -89.71943 90.85064,
   -13.14999 -89.97140 91.01847,
   -19.85417 -91.49296 90.82609,
   -18.61791 -90.67222 90.84397,
   -17.07813 -90.05563 90.83651,
   -15.50550 -89.74760 90.87731,
   -13.85319 -89.79747 90.86565,
   -17.83878 -90.31609 90.84762,
   -16.29630 -89.86642 90.84677,
   -6.26577 -117.19947 91.28392,
   -4.65728 -116.97403 91.12316,
   -3.09625 -116.57156 91.26600,
   -1.63860 -116.08363 91.18915,
   -0.10706 -115.37993 91.32060,
   -8.65692 -117.58366 91.07394,
   -7.03731 -117.31995 91.25604,
   -5.49783 -117.07389 91.31142,
   -4.02170 -116.77748 91.39398,
   -2.34430 -116.32913 91.27989,
   -0.88537 -115.74340 91.30091,
   0.59383 -115.04497 91.29797,
   2.08075 -114.25146 91.33945,
   -11.04901 -117.82972 91.17040,
   -9.49363 -117.63888 91.28253,
   -8.00112 -117.41990 91.38967,
   1.45061 -114.58563 91.45489,
   2.78002 -113.79738 91.35126,
   -13.45559 -117.99466 91.17232,
   -11.91731 -117.87313 91.27307,
   -10.27913 -117.73256 91.26095,
   3.54684 -113.19121 91.39136,
   -15.92146 -118.09672 91.15084,
   -14.39473 -118.01138 91.27673,
   -12.73579 -117.93076 91.26285,
   4.18567 -112.41969 91.34949,
   -18.55073 -118.03362 91.24577,
   -16.88007 -118.07756 91.26047,
   -15.21405 -118.04712 91.26143,
   4.48989 -111.43055 91.56282,
   -19.26712 -118.02403 91.10945,
   -17.75121 -118.02609 91.40165,
   4.42579 -110.87810 91.37582,
   -20.26327 -117.89939 91.28160,
   4.06497 -110.30046 91.39365,
   -22.87293 -117.60150 91.25159,
   -21.27228 -117.77261 91.37515,
   3.35468 -109.73220 91.38681,
   -23.59060 -117.53234 91.09892,
   -22.21779 -117.68869 91.25534,
   2.51006 -109.34076 91.22481,
   -24.56014 -117.33918 91.25589,
   1.66309 -109.02733 91.16044,
   -25.56244 -117.15405 91.29157,
   0.74635 -108.58916 91.31887,
   -26.52327 -116.98412 91.24744,
   -27.47065 -116.75817 91.37544,
   0.03688 -108.18255 91.42528,
   -28.46840 -116.49455 91.43071,
   -0.68153 -107.66346 91.38485,
   -29.39731 -116.18217 91.45776,
   -30.23679 -115.77985 91.40097,
   -1.43288 -106.93302 91.61376,
   -30.99764 -115.21170 91.24299,
   -2.02865 -106.33390 91.41557,
   -31.72467 -114.10872 91.29920,
   -2.66245 -105.50904 91.63211,
   -31.92291 -113.63190 91.11593,
   -3.16396 -104.86724 91.38981,
   -31.91192 -113.10639 91.44798,
   -3.75373 -103.94309 91.45519,
   -31.83975 -112.06137 91.41151,
   -31.58438 -111.24900 91.33600,
   -4.25108 -103.04747 91.63830,
   -31.14062 -110.41770 91.35837,
   -4.57537 -102.45607 91.49294,
   -30.56715 -109.61789 91.39917,
   -29.86378 -108.80668 91.36847,
   -5.11669 -101.41320 91.50701,
   -29.15905 -108.15456 91.37891,
   -28.41431 -107.52165 91.40100,
   -27.18500 -106.42532 91.40949,
   -5.56634 -100.50684 91.58088,
   -27.64056 -106.84269 91.40255,
   -26.62589 -105.84063 91.41816,
   -26.06210 -105.18633 91.42846,
   -6.16597 -99.36604 91.52796,
   -25.45842 -104.36636 91.43973,
   -6.61598 -98.47325 91.75716,
   -25.02839 -103.69446 91.44904,
   -6.95459 -97.90717 91.57479,
   -24.64071 -103.01953 91.45868,
   -24.15208 -102.08015 91.46531,
   -7.53397 -96.91978 91.61207,
   -23.73115 -101.17373 91.49426,
   -23.41408 -100.37197 91.44202,
   -8.11233 -95.93462 91.78409,
   -8.49604 -95.35500 91.61093,
   -23.08935 -99.45823 91.51459,
   -22.81912 -98.57537 91.52618,
   -9.07463 -94.40618 91.63720,
   -22.59525 -97.80292 91.74248,
   -9.63999 -93.43192 91.79405,
   -22.33422 -96.78486 91.54873,
   -10.01001 -92.83386 91.61033,
   -22.09861 -95.89279 91.56048,
   -21.84488 -95.00133 91.58459,
   -10.64261 -91.89495 91.64895,
   -21.55567 -94.13458 91.61225,
   -11.31488 -91.04295 91.81483,
   -21.16925 -93.24466 91.58638,
   -11.90002 -90.53335 91.65845,
   -20.68498 -92.43509 91.61446,
   -12.89125 -89.96985 91.68922,
   -19.99454 -91.63854 91.70606,
   -13.77171 -89.72284 91.63771,
   -19.30240 -91.07153 91.64605,
   -17.84954 -90.29319 91.63872,
   -16.31261 -89.82784 91.64637,
   -14.67287 -89.65270 91.67734,
   -18.59167 -90.63956 91.64565,
   -17.09905 -90.02767 91.65574,
   -15.50476 -89.70145 91.65513,
   -3.93768 -116.59811 92.09130,
   -2.38468 -116.20836 91.93084,
   -0.89427 -115.59187 92.11593,
   -7.92807 -117.24644 92.08546,
   -6.32413 -117.03808 92.03739,
   -4.70203 -116.74729 92.14082,
   -3.13928 -116.37960 92.18195,
   -1.65289 -115.91045 92.07893,
   -0.18139 -115.27898 92.09313,
   1.32273 -114.53569 92.14603,
   -10.28283 -117.56662 91.96538,
   -8.73251 -117.35726 92.08148,
   -7.21326 -117.12373 92.19357,
   -5.52490 -116.89949 92.09701,
   0.68615 -114.83875 92.25484,
   2.04875 -114.13931 92.14421,
   3.44203 -113.14670 92.16277,
   -12.70937 -117.75248 91.98004,
   -11.16497 -117.62203 92.07085,
   -9.53497 -117.45750 92.07753,
   2.82727 -113.68281 92.15899,
   3.96349 -112.57035 91.98988,
   -15.15004 -117.86448 91.95147,
   -13.63907 -117.77180 92.08091,
   -11.97426 -117.68409 92.06951,
   4.33707 -111.90135 92.03262,
   -17.76692 -117.85069 92.04998,
   -16.11364 -117.85581 92.06910,
   -14.45443 -117.80772 92.07253,
   4.44942 -111.17383 92.15628,
   -18.57110 -117.80981 92.09885,
   -17.05817 -117.81934 92.21592,
   -19.47391 -117.76154 92.06394,
   4.23536 -110.49544 92.19849,
   -21.93790 -117.55146 91.95364,
   -20.47182 -117.65439 92.15856,
   3.83533 -110.09238 92.20688,
   -22.89867 -117.39786 92.08692,
   -21.21196 -117.60437 92.06609,
   3.09180 -109.57422 92.16722,
   -23.83384 -117.27273 92.03150,
   2.24433 -109.16748 92.17149,
   -24.80356 -117.08221 92.15593,
   1.34243 -108.75930 92.16575,
   -25.79110 -116.88600 92.24552,
   0.53328 -108.34377 92.18108,
   -28.34298 -116.35191 92.09645,
   -26.67074 -116.72400 92.23846,
   -28.98412 -116.14977 92.08610,
   -27.67020 -116.53478 92.10120,
   -0.23358 -107.83637 92.20582,
   -29.85598 -115.77914 92.06789,
   -0.95148 -107.23614 92.24404,
   -30.54316 -115.34965 92.05117,
   -1.61342 -106.58461 92.24696,
   -31.15796 -114.69614 92.06238,
   -2.23023 -105.88493 92.24327,
   -2.80994 -105.14157 92.25193,
   -31.71984 -113.58341 92.01056,
   -3.35092 -104.37000 92.22702,
   -31.80713 -112.62209 92.09677,
   -31.65212 -111.62062 92.13562,
   -3.94055 -103.42265 92.28340,
   -31.33665 -110.85436 92.15076,
   -4.43125 -102.52062 92.46664,
   -30.91315 -110.16395 92.16222,
   -4.75954 -101.91519 92.33477,
   -30.22451 -109.22503 92.01428,
   -29.66543 -108.65555 92.02574,
   -28.61555 -107.68519 92.19549,
   -5.33089 -100.82637 92.31649,
   -29.10461 -108.11917 92.18766,
   -27.93442 -107.10447 92.20051,
   -27.14561 -106.38437 92.22114,
   -5.82346 -99.86442 92.32376,
   -26.44978 -105.66225 92.36344,
   -25.83121 -104.89821 92.24414,
   -6.37186 -98.81252 92.35862,
   -25.26077 -104.08703 92.25263,
   -6.75388 -98.10131 92.36460,
   -24.76748 -103.28637 92.25751,
   -24.34065 -102.51098 92.27611,
   -7.17600 -97.35383 92.38488,
   -23.80922 -101.44619 92.29174,
   -7.74114 -96.39957 92.38362,
   -23.52000 -100.77906 92.30531,
   -23.19121 -99.91565 92.27976,
   -8.29598 -95.43012 92.59784,
   -22.90854 -99.05954 92.27024,
   -8.68343 -94.82951 92.41202,
   -22.63899 -98.16039 92.33793,
   -9.23975 -93.88738 92.45578,
   -22.39656 -97.26818 92.35565,
   -22.18374 -96.48236 92.55728,
   -9.79277 -92.93565 92.55283,
   -10.18791 -92.29151 92.44377,
   -21.93941 -95.50958 92.24962,
   -21.65143 -94.58755 92.39404,
   -10.84906 -91.39039 92.46820,
   -21.33571 -93.72131 92.40772,
   -11.54616 -90.61913 92.63787,
   -20.89034 -92.82652 92.46131,
   -12.19165 -90.16455 92.51904,
   -20.47617 -92.18928 92.42419,
   -19.29302 -91.05933 92.44717,
   -14.70861 -89.59157 92.46685,
   -13.08462 -89.77661 92.50595,
   -19.83153 -91.49326 92.44046,
   -18.63259 -90.64583 92.39879,
   -17.10547 -89.99499 92.46021,
   -15.50568 -89.65364 92.43384,
   -13.93661 -89.60317 92.61396,
   -17.86448 -90.27201 92.46018,
   -16.32937 -89.79293 92.46173,
[truncated: 2,072,818 more chars]
