# Supplementary material for: Determination of muscle shape deformations of the tibialis anterior during dynamic contractions using 3D ultrasound
Source: Front Bioeng Biotechnol. 2024 Jun 5;12:1388907. doi: 10.3389/fbioe.2024.1388907 (PMC11188672; doi:10.3389/fbioe.2024.1388907)
Supplement: Supplementary file 1 [file DataSheet1.zip › Dyn_100_S06_126d.wrl]

#VRML V2.0 utf8
Transform { children [ Shape {
 appearance Appearance { material Material {
  ambientIntensity 0.2
  diffuseColor 1.000 1.000 0.200
  specularColor 0.1 0.1 0.1
  emissiveColor 0 0 0
  shininess     0.2
  transparency  0.000
 } }
 geometry IndexedFaceSet {
  coord Coordinate { point [
   -22.76930 -114.97292 -3.50118,
   -22.76930 -114.97292 -3.50118,
   -21.13277 -114.87413 -3.49808,
   -21.13277 -114.87413 -3.49808,
   -19.57239 -114.48400 -3.49082,
   -19.57239 -114.48400 -3.49082,
   -18.24302 -113.82459 -3.47987,
   -18.24302 -113.82459 -3.47987,
   -23.58979 -114.96439 -3.50189,
   -23.58979 -114.96439 -3.50189,
   -21.97136 -114.98073 -3.50048,
   -21.97136 -114.98073 -3.50048,
   -20.34997 -114.67668 -3.49441,
   -20.34997 -114.67668 -3.49441,
   -18.83595 -114.15668 -3.48531,
   -18.83595 -114.15668 -3.48531,
   -17.40509 -113.34506 -3.47204,
   -17.40509 -113.34506 -3.47204,
   -24.49410 -114.82744 -3.50082,
   -24.49410 -114.82744 -3.50082,
   -22.96540 -114.33327 -3.49207,
   -21.43570 -113.86443 -3.48370,
   -19.90600 -113.39558 -3.47532,
   -18.37630 -112.92674 -3.46694,
   -16.50625 -112.71022 -3.46189,
   -16.50625 -112.71022 -3.46189,
   -25.40904 -114.26464 -3.49356,
   -25.40904 -114.26464 -3.49356,
   -23.89604 -114.02692 -3.48856,
   -22.36634 -113.55807 -3.48018,
   -20.83664 -113.08923 -3.47181,
   -19.30693 -112.62038 -3.46343,
   -17.77723 -112.15154 -3.45505,
   -16.23016 -111.68909 -3.44675,
   -16.23016 -111.68909 -3.44675,
   -26.08695 -113.84076 -3.48808,
   -26.08695 -113.84076 -3.48808,
   -24.82668 -113.72056 -3.48505,
   -23.29697 -113.25172 -3.47667,
   -21.76727 -112.78287 -3.46830,
   -20.23757 -112.31403 -3.45992,
   -18.70787 -111.84519 -3.45154,
   -17.17817 -111.37634 -3.44316,
   -16.06326 -110.77095 -3.43322,
   -16.06326 -110.77095 -3.43322,
   -25.75731 -113.41421 -3.48154,
   -24.22761 -112.94536 -3.47316,
   -22.69791 -112.47652 -3.46478,
   -21.16821 -112.00768 -3.45641,
   -19.63851 -111.53883 -3.44803,
   -18.10881 -111.06999 -3.43965,
   -16.57911 -110.60114 -3.43127,
   -26.70319 -113.45386 -3.48308,
   -26.70319 -113.45386 -3.48308,
   -25.15825 -112.63901 -3.46965,
   -23.62855 -112.17017 -3.46127,
   -22.09885 -111.70132 -3.45289,
   -20.56915 -111.23248 -3.44452,
   -19.03944 -110.76363 -3.43614,
   -17.50974 -110.29479 -3.42776,
   -15.91521 -109.77430 -3.41857,
   -15.91521 -109.77430 -3.41857,
   -27.73187 -112.78896 -3.47445,
   -27.73187 -112.78896 -3.47445,
   -26.08889 -112.33266 -3.46614,
   -24.55919 -111.86381 -3.45776,
   -23.02949 -111.39497 -3.44938,
   -21.49978 -110.92612 -3.44101,
   -19.97008 -110.45728 -3.43263,
   -18.44038 -109.98843 -3.42425,
   -16.91068 -109.51959 -3.41587,
   -28.08326 -112.34218 -3.14972,
   -27.01953 -112.02630 -3.46263,
   -25.48982 -111.55746 -3.45425,
   -23.96012 -111.08861 -3.44587,
   -22.43042 -110.61977 -3.43749,
   -20.90072 -110.15092 -3.42912,
   -19.37102 -109.68208 -3.42074,
   -17.84132 -109.21323 -3.41236,
   -16.45811 -108.87824 -3.40608,
   -16.45811 -108.87824 -3.40608,
   -28.23035 -112.07251 -3.46453,
   -28.23035 -112.07251 -3.46453,
   -26.42046 -111.25110 -3.45074,
   -24.89076 -110.78226 -3.44236,
   -23.36106 -110.31341 -3.43398,
   -21.83136 -109.84457 -3.42560,
   -20.30166 -109.37572 -3.41723,
   -18.77196 -108.90688 -3.40885,
   -17.25039 -108.07490 -3.39520,
   -17.25039 -108.07490 -3.39520,
   -27.35110 -110.94475 -3.44722,
   -25.82140 -110.47590 -3.43885,
   -24.29170 -110.00706 -3.43047,
   -22.76200 -109.53821 -3.42209,
   -21.23229 -109.06937 -3.41372,
   -19.70259 -108.60053 -3.40534,
   -18.17289 -108.13168 -3.39696,
   -28.08723 -110.71694 -3.44466,
   -28.08723 -110.71694 -3.44466,
   -26.75204 -110.16955 -3.43534,
   -25.22234 -109.70071 -3.42696,
   -23.69263 -109.23186 -3.41858,
   -22.16293 -108.76302 -3.41020,
   -20.63323 -108.29417 -3.40183,
   -19.10353 -107.82533 -3.39345,
   -17.74087 -107.57264 -3.38839,
   -17.74087 -107.57264 -3.38839,
   -27.98163 -109.76478 -3.43070,
   -27.98163 -109.76478 -3.43070,
   -26.15297 -109.39435 -3.42345,
   -24.62327 -108.92551 -3.41507,
   -23.09357 -108.45666 -3.40669,
   -21.56387 -107.98782 -3.39831,
   -20.03417 -107.51897 -3.38994,
   -18.40429 -106.92706 -3.37967,
   -18.40429 -106.92706 -3.37967,
   -27.08361 -109.08800 -3.41993,
   -25.55391 -108.61915 -3.41156,
   -24.02421 -108.15031 -3.40318,
   -22.49451 -107.68146 -3.39480,
   -20.96480 -107.21262 -3.38643,
   -19.17669 -106.40938 -3.37292,
   -19.17669 -106.40938 -3.37292,
   -27.88412 -108.82229 -3.41688,
   -27.88412 -108.82229 -3.41688,
   -26.48455 -108.31280 -3.40805,
   -24.95485 -107.84395 -3.39967,
   -23.42514 -107.37511 -3.39129,
   -21.89544 -106.90626 -3.38291,
   -20.36574 -106.43742 -3.37454,
   -27.78102 -107.88602 -3.40315,
   -27.78102 -107.88602 -3.40315,
   -25.88548 -107.53760 -3.39616,
   -24.35578 -107.06875 -3.38778,
   -22.82608 -106.59991 -3.37940,
   -21.29638 -106.13106 -3.37102,
   -19.79466 -106.00231 -3.36762,
   -19.79466 -106.00231 -3.36762,
   -26.81612 -107.23124 -3.39264,
   -25.28642 -106.76240 -3.38427,
   -23.75672 -106.29356 -3.37589,
   -22.22702 -105.82471 -3.36751,
   -20.75434 -105.37180 -3.35943,
   -20.75434 -105.37180 -3.35943,
   -27.55424 -107.06208 -3.39093,
   -27.55424 -107.06208 -3.39093,
   -26.40279 -106.27918 -3.37837,
   -26.40279 -106.27918 -3.37837,
   -24.68736 -105.98720 -3.37238,
   -23.15765 -105.51836 -3.36400,
   -21.61261 -104.80809 -3.35209,
   -21.61261 -104.80809 -3.35209,
   -26.99382 -106.65160 -3.38439,
   -26.99382 -106.65160 -3.38439,
   -25.62233 -105.77648 -3.37026,
   -25.62233 -105.77648 -3.37026,
   -24.35434 -104.97140 -3.35726,
   -24.35434 -104.97140 -3.35726,
   -22.27363 -104.37442 -3.34646,
   -22.27363 -104.37442 -3.34646,
   -24.89410 -105.31282 -3.36278,
   -24.89410 -105.31282 -3.36278,
   -23.47952 -104.41843 -3.34832,
   -23.47952 -104.41843 -3.34832,
   -22.74297 -104.14175 -3.34355,
   -22.74297 -104.14175 -3.34355,
   -19.55390 -114.55726 -2.70775,
   -21.90614 -115.01375 -2.73508,
   -20.35059 -114.75879 -2.73432,
   -18.79925 -114.28750 -2.70663,
   -17.44825 -113.61740 -2.59797,
   -24.18393 -114.88571 -2.71784,
   -22.79856 -115.01864 -2.77010,
   -21.11586 -114.91861 -2.71584,
   -18.06588 -113.93601 -2.70429,
   -16.65145 -113.02061 -2.71396,
   -23.60342 -114.97740 -2.71932,
   -16.02995 -112.26149 -2.68122,
   -24.91379 -114.60131 -2.71577,
   -15.72239 -111.46601 -2.54126,
   -25.73120 -114.16947 -2.75954,
   -26.53996 -113.69752 -2.71309,
   -15.63818 -110.34529 -2.68533,
   -27.29092 -113.19230 -2.73121,
   -15.67232 -109.56412 -2.49975,
   -27.92661 -112.56356 -2.66684,
   -15.96404 -109.14272 -2.73646,
   -28.18280 -112.02162 -2.58317,
   -16.53877 -108.26421 -2.61371,
   -28.21977 -111.17996 -2.65858,
   -17.15243 -107.70269 -2.74526,
   -28.13152 -110.22825 -2.65741,
   -17.92140 -106.87979 -2.61284,
   -27.98774 -109.28823 -2.65262,
   -18.60530 -106.37104 -2.68231,
   -19.29019 -105.94605 -2.75112,
   -27.80385 -108.37640 -2.62792,
   -27.50882 -107.44995 -2.63781,
   -20.03853 -105.32946 -2.40338,
   -26.97916 -106.73090 -2.60262,
   -25.62848 -105.72815 -2.58685,
   -20.95636 -104.87475 -2.60226,
   -26.12549 -106.06811 -2.59121,
   -24.97110 -105.28321 -2.55920,
   -21.72614 -104.46199 -2.53523,
   -24.24689 -104.79656 -2.59594,
   -22.75403 -104.24769 -2.65428,
   -23.49954 -104.41238 -2.55958,
   -20.31100 -114.83868 -1.93397,
   -18.76791 -114.41043 -1.92157,
   -22.55849 -115.07134 -1.93858,
   -21.10817 -114.97600 -1.93327,
   -19.51364 -114.64809 -1.93326,
   -18.01100 -114.09185 -1.93517,
   -16.65460 -113.35048 -1.78166,
   -23.56200 -114.99845 -1.94622,
   -21.91422 -115.05622 -1.93646,
   -17.29558 -113.72375 -1.92013,
   -15.94625 -112.70400 -1.75859,
   -24.47330 -114.79929 -1.93298,
   -15.48693 -111.90196 -1.76822,
   -25.38335 -114.43290 -1.94413,
   -26.32574 -113.93289 -1.93082,
   -15.38513 -110.92919 -2.04548,
   -15.28278 -110.10275 -1.81754,
   -26.99025 -113.51079 -1.92638,
   -27.70168 -112.86984 -1.90734,
   -15.52764 -109.14554 -1.77540,
   -28.07452 -112.31638 -1.88474,
   -15.98827 -108.67418 -2.19013,
   -28.26000 -111.58878 -1.88438,
   -16.01055 -108.25372 -1.70393,
   -16.59676 -107.65543 -1.85875,
   -28.26285 -110.68748 -1.86359,
   -17.23891 -107.08940 -1.97885,
   -28.14636 -109.86828 -2.05470,
   -17.30325 -106.69360 -1.46920,
   -17.95640 -106.33751 -1.79747,
   -27.90618 -108.79365 -1.85426,
   -18.81413 -105.77411 -1.91952,
   -27.57594 -107.83969 -1.83735,
   -19.50892 -105.36013 -1.96908,
   -26.92892 -106.82531 -1.82323,
   -27.20832 -107.16575 -1.83283,
   -26.42176 -106.32044 -1.79772,
   -20.32041 -104.84497 -1.82806,
   -25.61868 -105.67697 -1.80682,
   -24.25609 -104.73209 -1.79597,
   -21.11570 -104.41222 -1.64201,
   -24.73778 -105.04219 -1.79944,
   -23.59293 -104.40519 -1.84540,
   -22.08601 -104.20063 -1.78712,
   -22.80378 -104.19655 -1.72076,
   -21.09117 -115.03511 -1.15382,
   -19.49697 -114.77598 -0.96076,
   -17.97632 -114.25249 -1.14772,
   -21.90982 -115.09994 -1.16514,
   -20.28124 -114.91665 -1.14596,
   -18.74334 -114.51671 -1.26590,
   -17.22609 -113.89982 -1.15912,
   -15.92928 -113.07720 -0.95764,
   -24.18170 -114.90070 -1.15146,
   -22.79896 -115.10062 -1.12996,
   -16.54358 -113.50133 -1.12309,
   -15.38291 -112.42219 -0.97410,
   -23.59055 -115.01371 -1.15412,
   -24.93999 -114.67091 -1.15342,
   -15.10317 -111.56439 -1.17130,
   -25.86225 -114.27737 -1.08025,
   -14.93388 -110.68270 -1.09113,
   -26.64503 -113.83356 -1.15471,
   -27.41502 -113.23129 -1.14698,
   -15.09861 -109.54490 -1.12221,
   -27.92825 -112.63457 -1.10312,
   -15.07613 -109.00311 -0.68715,
   -15.44913 -108.56938 -1.01311,
   -28.24893 -111.88803 -1.09321,
   -28.33701 -111.19064 -0.99544,
   -16.05860 -107.60516 -0.94669,
   -16.67163 -107.03086 -1.06693,
   -28.25734 -110.07434 -1.06416,
   -28.06744 -109.29486 -1.09121,
   -17.37840 -106.25155 -0.89443,
   -18.06768 -105.77287 -1.01972,
   -27.76704 -108.41025 -1.06316,
   -18.94403 -105.24429 -1.15157,
   -27.37890 -107.60392 -1.05310,
   -19.75467 -104.81788 -1.22888,
   -26.88801 -106.89763 -1.04704,
   -25.67159 -105.71571 -1.02346,
   -20.50288 -104.46755 -1.23664,
   -26.12712 -106.10975 -1.02745,
   -25.04484 -105.21709 -0.95646,
   -24.24591 -104.67719 -1.02669,
   -22.80991 -104.07986 -0.92723,
   -21.36627 -104.12249 -1.00711,
   -23.34410 -104.23849 -0.97943,
   -22.27394 -104.02154 -0.93206,
   -20.27606 -114.99048 -0.37227,
   -18.70260 -114.64233 -0.36547,
   -17.17381 -114.13492 -0.14122,
   -22.56983 -115.14042 -0.37452,
   -21.09741 -115.09284 -0.39217,
   -19.61644 -114.87072 -0.36829,
   -17.83012 -114.32546 -0.50375,
   -16.43828 -113.68441 -0.38957,
   -15.27846 -112.83073 -0.12854,
   -23.56280 -115.04428 -0.37823,
   -21.89756 -115.14324 -0.37329,
   -15.82030 -113.26752 -0.30885,
   -14.88902 -112.20569 -0.20067,
   -24.48144 -114.85317 -0.37165,
   -14.98435 -111.90104 -0.68149,
   -25.41574 -114.53292 -0.37798,
   -14.65067 -111.27663 -0.34648,
   -26.28009 -114.12995 -0.27519,
   -14.41149 -110.59959 0.02866,
   -14.67569 -110.18175 -0.47864,
   -27.05777 -113.61582 -0.36357,
   -14.67823 -109.35562 -0.14052,
   -27.77237 -112.92431 -0.30996,
   -28.12658 -112.35139 -0.30730,
   -14.96595 -108.53688 -0.05977,
   -15.58401 -107.85297 -0.42595,
   -28.36764 -111.50627 -0.26477,
   -28.37037 -110.68669 -0.32072,
   -16.08673 -107.03558 -0.18608,
   -28.21596 -109.76122 -0.30470,
   -16.89420 -106.34160 -0.38244,
   -27.92322 -108.84688 -0.29917,
   -17.42660 -105.70741 -0.10473,
   -27.52339 -107.97910 -0.28213,
   -18.22043 -105.18864 -0.24057,
   -27.03775 -107.20789 -0.26657,
   -19.07837 -104.71896 -0.36373,
   -26.34324 -106.38080 -0.26211,
   -19.95480 -104.31934 -0.40945,
   -25.61344 -105.67021 -0.23521,
   -24.29274 -104.66125 -0.23027,
   -20.91921 -104.01718 -0.39388,
   -24.84116 -105.03767 -0.23603,
   -23.64266 -104.31393 -0.35550,
   -21.96823 -103.90426 -0.36817,
   -22.82333 -103.96995 -0.15310,
   -21.06863 -115.14986 0.40822,
   -19.46905 -114.92619 0.39916,
   -17.91377 -114.53059 0.42036,
   -16.51689 -113.99099 0.51712,
   -21.86972 -115.18676 0.40056,
   -20.36124 -115.06270 0.27578,
   -18.67485 -114.74956 0.42166,
   -17.14671 -114.24464 0.41091,
   -15.71000 -113.48956 0.42654,
   -14.79334 -112.65311 0.53453,
   -24.18385 -114.95594 0.41212,
   -22.78774 -115.16694 0.46444,
   -15.10317 -112.99159 0.49874,
   -23.58174 -115.06814 0.40994,
   -14.45050 -111.86329 0.39041,
   -24.96751 -114.74167 0.40900,
   -14.17038 -111.02869 0.56812,
   -25.76681 -114.44089 0.40779,
   -26.65409 -113.97031 0.40961,
   -14.25005 -109.94974 0.47118,
   -27.43623 -113.37166 0.42463,
   -27.96668 -112.75381 0.50529,
   -14.54712 -108.85007 0.50263,
   -28.34096 -111.89336 0.47827,
   -15.00581 -107.89275 0.55908,
   -28.43606 -111.11925 0.46266,
   -15.58094 -107.23947 0.38016,
   -28.34167 -110.18055 0.49702,
   -16.22155 -106.41464 0.50065,
   -28.09192 -109.31227 0.47480,
   -16.87219 -105.82520 0.45003,
   -27.72008 -108.44524 0.50148,
   -17.51406 -105.16695 0.63778,
   -27.25881 -107.63323 0.46258,
   -18.41705 -104.61131 0.50828,
   -26.80365 -107.00076 0.39117,
   -25.87127 -105.95517 0.53937,
   -19.26968 -104.18032 0.45560,
   -26.30495 -106.41610 0.53365,
   -25.07231 -105.21754 0.66274,
   -20.18138 -103.85541 0.43400,
   -24.32247 -104.63868 0.55294,
   -21.15205 -103.66071 0.49390,
   -23.53892 -104.15090 0.57937,
   -22.08331 -103.65429 0.64979,
   -22.84883 -103.85305 0.62264,
   -17.87345 -114.64902 1.19772,
   -20.17443 -115.11824 1.18290,
   -18.65831 -114.85535 1.20736,
   -17.13045 -114.40994 1.21400,
   -15.66766 -113.75641 1.30942,
   -22.58772 -115.20843 1.18959,
   -21.04395 -115.20666 1.20772,
   -19.43750 -115.00939 1.19541,
   -16.35984 -114.08267 1.19391,
   -14.94459 -113.18773 1.16490,
   -23.56421 -115.10155 1.18727,
   -21.88149 -115.22889 1.18994,
   -14.33126 -112.44436 1.15986,
   -24.48910 -114.91514 1.18818,
   -13.89873 -111.58533 1.29513,
   -25.44466 -114.61051 1.19361,
   -26.30248 -114.22930 1.22609,
   -13.89012 -110.50282 1.09743,
   -27.11840 -113.71640 1.19970,
   -13.83116 -109.70625 1.40488,
   -14.14983 -109.32518 0.95846,
   -27.71372 -113.18261 1.21867,
   -14.16425 -108.72926 1.33403,
   -28.22245 -112.39446 1.25026,
   -14.54663 -108.13604 1.17319,
   -14.54863 -107.68768 1.67022,
   -28.47263 -111.52024 1.34904,
   -15.06703 -107.23467 1.28175,
   -28.45320 -110.68490 1.23574,
   -15.62846 -106.79138 0.91686,
   -28.25030 -109.76787 1.26005,
   -15.68082 -106.35577 1.44543,
   -16.30813 -105.81457 1.27804,
   -27.89606 -108.86577 1.25651,
   -16.94210 -105.43351 0.96628,
   -27.43693 -108.00916 1.27162,
   -17.00968 -105.03799 1.48362,
   -26.94063 -107.28897 1.37276,
   -17.76630 -104.52824 1.35404,
   -26.29473 -106.47075 1.32127,
   -18.56225 -104.06917 1.29131,
   -25.58808 -105.71549 1.34068,
   -19.44753 -103.69545 1.25558,
   -24.88006 -105.05364 1.33048,
   -23.79565 -104.23915 1.34582,
   -20.44446 -103.41967 1.33199,
   -24.32436 -104.60949 1.33624,
   -22.84671 -103.72967 1.39297,
   -21.37490 -103.38224 1.33264,
   -22.15394 -103.44109 1.61367,
   -18.62216 -114.94799 1.98191,
   -17.07069 -114.53775 1.97273,
   -20.90377 -115.24999 1.97045,
   -19.41357 -115.08893 1.97870,
   -17.84772 -114.77137 1.99351,
   -16.32509 -114.25498 1.94899,
   -14.89858 -113.51582 2.03235,
   -21.87494 -115.27197 1.97172,
   -20.23022 -115.19303 1.97102,
   -15.58523 -113.91905 1.99040,
   -14.22275 -112.90896 1.98444,
   -24.17944 -115.01570 1.97520,
   -22.79737 -115.22027 1.83318,
   -13.65261 -112.08131 2.05594,
   -24.99306 -114.80350 1.97225,
   -23.57389 -115.12762 1.97362,
   -13.36693 -111.34422 2.19445,
   -13.59656 -110.95232 1.68444,
   -25.81239 -114.51147 1.97170,
   -13.39201 -110.32874 2.09067,
   -26.75589 -114.02987 2.01930,
   -27.51207 -113.46612 1.99410,
   -13.66622 -109.17525 2.01901,
   -28.15054 -112.69308 2.09672,
   -14.05555 -108.16261 2.08689,
   -28.45823 -111.93514 2.05312,
   -14.56742 -107.22053 2.19929,
   -28.53706 -111.09892 2.02906,
   -15.12350 -106.59880 2.05430,
   -28.39382 -110.18633 2.07304,
   -28.08783 -109.33229 2.04440,
   -15.76404 -105.76470 2.18029,
   -27.66271 -108.48344 2.06614,
   -16.41771 -105.17883 2.07207,
   -27.20549 -107.75251 2.07236,
   -26.50310 -106.80765 2.09268,
   -17.10701 -104.46711 2.23040,
   -26.83144 -107.22953 2.08319,
   -25.82068 -106.01258 2.10384,
   -17.82661 -103.98743 2.15240,
   -25.09593 -105.26787 2.00745,
   -18.69653 -103.55132 2.08318,
   -24.41189 -104.64253 2.11014,
   -19.68665 -103.21929 2.08862,
   -23.60729 -104.04179 2.12759,
   -22.18553 -103.31172 2.19671,
   -20.65421 -103.06088 2.19302,
   -22.85507 -103.56813 2.28135,
   -21.58495 -103.10891 2.33153,
   -19.39950 -115.16496 2.75742,
   -17.80684 -114.89978 2.95119,
   -16.26931 -114.42016 2.75231,
   -14.81316 -113.75229 2.78635,
   -21.86546 -115.31040 2.75350,
   -20.23697 -115.25826 2.74939,
   -18.57755 -115.03593 2.76459,
   -17.01805 -114.67361 2.75696,
   -15.49397 -114.09045 2.73329,
   -14.17296 -113.31239 2.80962,
   -22.66087 -115.26835 2.73213,
   -21.08658 -115.31373 2.78563,
   -13.57121 -112.71958 2.82239,
   -23.57632 -115.15800 2.75329,
   -13.06630 -111.85716 2.93516,
   -24.50396 -114.97140 2.74846,
   -25.44969 -114.68819 2.75671,
   -13.04933 -110.83820 2.71378,
   -26.36449 -114.29955 2.74441,
   -12.85990 -110.16005 3.13696,
   -27.22259 -113.79100 2.87342,
   -13.16294 -109.64192 2.72636,
   -13.27581 -108.91674 2.94229,
   -27.85503 -113.22260 2.78382,
   -13.59918 -108.59308 2.56722,
   -28.35889 -112.45637 2.83153,
   -13.57729 -108.13643 3.02474,
   -14.00993 -107.54315 2.86995,
   -28.60592 -111.46186 2.82449,
   -28.52634 -110.63142 2.79084,
   -14.60226 -106.58187 2.98069,
   -28.26639 -109.77604 2.82479,
   -15.28595 -105.96790 2.67961,
   -27.86846 -108.92276 2.70150,
   -15.81929 -105.18452 2.95279,
   -27.38207 -108.10810 2.85449,
   -16.57877 -104.58271 2.73696,
   -26.83773 -107.33312 2.86218,
   -26.22569 -106.55348 2.90617,
   -17.07001 -103.96846 3.02134,
   -25.55099 -105.76843 2.91501,
   -17.99345 -103.41435 2.91988,
   -24.96141 -105.13652 2.82486,
   -23.66404 -104.00296 2.91360,
   -18.88380 -103.03621 2.88059,
   -24.15474 -104.39387 2.90451,
   -22.98738 -103.55073 2.94128,
   -21.48537 -102.90392 2.95405,
   -19.81526 -102.79655 2.93554,
   -22.22424 -103.15047 2.97848,
   -20.85012 -102.75491 3.05060,
   -18.48888 -115.13104 3.67624,
   -17.00788 -114.80428 3.61456,
   -15.55178 -114.35808 3.64917,
   -14.03757 -113.57093 3.57326,
   -20.93467 -115.36293 3.64710,
   -19.40129 -115.24038 3.52789,
   -17.78612 -114.97435 3.54710,
   -16.24139 -114.53176 3.32613,
   -14.74558 -113.95596 3.45835,
   -13.42848 -113.09508 3.61227,
   -23.56683 -115.18630 3.53726,
   -21.88309 -115.35091 3.53947,
   -20.20217 -115.31544 3.53464,
   -12.83782 -112.39569 3.67969,
   -24.17062 -115.07324 3.53847,
   -22.84700 -115.28644 3.53543,
   -12.50934 -111.63324 3.77398,
   -25.18502 -114.80287 3.53622,
   -12.74437 -111.27088 3.28702,
   -12.51121 -110.66243 3.67798,
   -25.93995 -114.54450 3.53636,
   -26.65726 -114.22773 3.53652,
   -12.72590 -109.53291 3.62382,
   -27.56718 -113.60421 3.56611,
   -28.19985 -112.92038 3.58220,
   -13.11336 -108.44619 3.64433,
   -28.60399 -112.02997 3.52403,
   -13.50183 -107.54024 3.81000,
   -14.10501 -106.83995 3.56258,
   -28.64662 -111.35777 3.59677,
   -28.43672 -110.22319 3.69427,
   -14.68991 -106.01138 3.63231,
   -28.06507 -109.34999 3.61393,
   -15.28321 -105.40755 3.49695,
   -27.59105 -108.52356 3.65557,
   -26.80260 -107.38868 3.64623,
   -15.94453 -104.55113 3.69502,
   -27.07897 -107.75550 3.63837,
   -26.42096 -106.88498 3.65725,
   -16.57702 -104.03366 3.54992,
   -25.76481 -106.07643 3.66811,
   -16.63925 -103.62402 4.07781,
   -25.11352 -105.33226 3.67702,
   -17.40640 -103.27275 3.73222,
   -24.47336 -104.66294 3.66826,
   -18.11238 -102.87372 3.70388,
   -23.69263 -103.95415 3.69558,
   -19.07810 -102.53962 3.71994,
   -22.94245 -103.39954 3.70639,
   -21.53105 -102.70652 3.70614,
   -20.02396 -102.40138 3.80778,
   -22.27009 -103.00077 3.75335,
   -20.77212 -102.50626 3.72160,
   -19.36382 -115.30842 4.32054,
   -17.76124 -115.07493 4.31992,
   -16.20322 -114.70837 4.30582,
   -14.68455 -114.17629 4.33261,
   -13.23839 -113.47833 4.58690,
   -21.84948 -115.38954 4.31719,
   -20.16179 -115.37166 4.30716,
   -18.67448 -115.22672 4.32369,
   -16.97691 -114.90922 4.32181,
   -15.43217 -114.46423 4.32188,
   -13.88128 -113.73958 4.22694,
   -12.68388 -112.91699 4.46617,
   -22.65441 -115.33322 4.29755,
   -21.19308 -115.40481 4.31597,
   -12.20084 -112.17260 4.49995,
   -23.57593 -115.21499 4.31943,
   -11.82848 -111.56384 4.83231,
   -24.51209 -115.02716 4.30848,
   -12.15262 -111.24224 4.28490,
   -25.52376 -114.73549 4.32613,
   -11.93775 -110.48600 4.69268,
   -26.40660 -114.38851 4.31515,
   -12.26321 -109.92680 4.30289,
   -27.24778 -113.92242 4.36653,
   -12.21332 -109.38090 4.67129,
   -27.95513 -113.35166 4.34321,
   -12.58780 -108.83349 4.33740,
   -12.61875 -108.31930 4.72702,
   -28.46764 -112.65562 4.23038,
   -13.04897 -107.85239 4.35922,
   -28.68291 -112.17883 4.39508,
   -28.74244 -111.54531 4.41506,
   -13.60989 -106.83551 4.48014,
   -28.59426 -110.68499 4.22638,
   -14.14155 -106.39392 4.08662,
   -28.26610 -109.78575 4.38960,
   -14.18052 -105.98389 4.57405,
   -14.76000 -105.38511 4.40362,
   -27.87629 -109.08930 4.40468,
   -15.34177 -104.96119 4.04878,
   -27.27908 -108.13889 4.43332,
   -15.39165 -104.52766 4.57480,
   -26.75698 -107.41547 4.43040,
   -16.02085 -103.93869 4.44057,
   -26.14114 -106.60765 4.28256,
   -25.50578 -105.82780 4.48505,
   -16.70160 -103.19204 4.63082,
   -24.90392 -105.11494 4.47850,
   -17.42021 -102.73865 4.52298,
   -24.21573 -104.37572 4.47032,
   -23.02386 -103.32722 4.49826,
   -18.26385 -102.34968 4.49289,
   -23.49755 -103.70737 4.48198,
   -22.32771 -102.90453 4.37946,
   -20.75706 -102.26520 4.41036,
   -19.22452 -102.10860 4.53248,
   -21.61855 -102.49044 4.60859,
   -20.08419 -102.04427 4.68606,
   -16.16441 -114.84126 5.10039,
   -14.62914 -114.37454 5.11383,
   -20.17612 -115.42950 5.09831,
   -18.54449 -115.28790 5.08655,
   -16.94705 -115.02325 5.10038,
   -15.38211 -114.61304 5.06341,
   -13.87443 -114.06875 5.12772,
   -12.55800 -113.34820 5.30666,
   -20.95987 -115.44548 5.05293,
   -19.38145 -115.38472 5.14050,
   -17.73259 -115.17116 5.11003,
   -13.16572 -113.68260 5.12669,
   -11.95153 -112.67585 5.26702,
   -23.56052 -115.24416 5.10090,
   -21.89536 -115.42678 5.10839,
   -11.52346 -111.93348 5.39685,
   -24.16963 -115.13018 5.10176,
   -22.84861 -115.34823 5.09945,
   -25.19128 -114.86741 5.10020,
   -11.56212 -110.94867 5.21868,
   -25.97953 -114.61488 5.10078,
   -11.79052 -109.84518 5.16413,
   -26.65507 -114.35037 5.09916,
   -27.68747 -113.68252 5.14823,
   -12.15465 -108.77116 5.20293,
   -28.29861 -113.09873 5.14022,
   -28.65662 -112.51494 5.13139,
   -12.61279 -107.75466 5.29607,
   -13.10142 -107.29265 4.88246,
   -28.81787 -111.82806 5.17962,
   -13.11983 -106.84536 5.38891,
   -28.76037 -111.18522 5.26301,
   -13.65595 -106.22475 5.21495,
   -28.47559 -110.25575 5.18182,
   -28.03038 -109.37036 5.17929,
   -14.24841 -105.35526 5.33145,
   -27.49858 -108.54585 5.25132,
   -14.85984 -104.71094 5.18665,
   -26.94525 -107.76835 5.20487,
   -26.31806 -106.93417 5.23246,
   -15.45725 -103.86784 5.39030,
   -25.75879 -106.21959 5.35411,
   -16.11805 -103.34882 5.13735,
   -25.08043 -105.36931 5.24204,
   -24.42488 -104.59665 5.28953,
   -16.75797 -102.60715 5.41343,
   -23.80538 -103.93075 5.25408,
   -17.57691 -102.15764 5.30596,
   -23.06253 -103.24526 5.27930,
   -21.66509 -102.31614 5.31152,
   -20.16326 -101.80425 5.30996,
   -18.48056 -101.83725 5.29942,
   -22.32495 -102.70010 5.29647,
   -20.93868 -102.01569 5.29588,
   -19.49160 -101.68690 5.41261,
   -16.91750 -115.13212 5.88716,
   -15.34988 -114.77682 5.88303,
   -13.80544 -114.33921 6.09461,
   -19.26970 -115.45241 5.99793,
   -17.71271 -115.26396 5.87875,
   -16.12404 -114.97178 5.89755,
   -14.55441 -114.51436 5.78974,
   -13.05599 -113.94591 5.86882,
   -11.81978 -113.20203 6.07586,
   -21.83330 -115.46708 5.88097,
   -20.20307 -115.48759 5.88477,
   -18.51358 -115.36823 5.88718,
   -12.38040 -113.55513 5.92122,
   -11.20653 -112.45643 6.12361,
   -22.61674 -115.40325 5.89967,
   -21.22933 -115.49188 5.87975,
   -10.93220 -111.72839 6.18755,
   -23.58954 -115.26904 5.88429,
   -11.19501 -111.40260 5.76397,
   -24.52685 -115.08181 5.86255,
   -11.01964 -110.82274 6.05287,
   -25.53838 -114.80393 5.90634,
   -11.32252 -110.15999 5.80161,
   -26.44130 -114.47237 5.88565,
   -11.23636 -109.69332 6.18342,
   -27.32366 -114.01115 5.87268,
   -11.63659 -109.18727 5.83081,
   -28.11067 -113.41328 5.97030,
   -11.64331 -108.62630 6.26855,
   -12.08929 -108.10437 5.92972,
   -28.58169 -112.84308 5.93464,
   -12.12303 -107.60634 6.39152,
   -28.84731 -112.17323 5.96384,
   -12.60154 -107.13794 6.02365,
   -28.85874 -111.51973 5.78331,
   -28.63269 -110.52950 5.94169,
   -13.16294 -106.23898 6.09634,
   -28.22544 -109.70603 5.95580,
   -13.70921 -105.66952 5.88285,
   -27.74747 -108.98081 5.97147,
   -14.27284 -104.78002 6.09108,
   -27.16429 -108.15116 5.83591,
   -14.89833 -104.14726 5.90013,
   -26.71398 -107.56468 5.85364,
   -26.09940 -106.75005 6.00694,
   -15.53022 -103.29151 6.06555,
   -25.43611 -105.87070 5.92363,
   -16.14235 -102.79298 5.86745,
   -24.86552 -105.13040 6.02189,
   -16.19512 -102.34250 6.42980,
   -24.25667 -104.37794 6.03673,
   -16.89074 -102.01268 6.14805,
   -23.60531 -103.65191 6.04427,
   -22.40798 -102.58496 6.08689,
   -17.68979 -101.62179 6.08711,
   -22.89172 -102.97663 6.06298,
   -21.76087 -102.19242 5.97828,
   -20.19319 -101.55346 5.96822,
   -18.63149 -101.36848 6.12735,
   -21.04692 -101.76420 6.18559,
   -19.48341 -101.26813 6.34601,
   -17.68588 -115.35446 6.67056,
   -15.98581 -115.08158 6.77525,
   -14.52733 -114.71314 6.64358,
   -13.11006 -114.27165 6.74442,
   -11.59016 -113.42678 6.70940,
   -20.15269 -115.53753 6.66173,
   -18.48220 -115.44348 6.66072,
   -16.88356 -115.23858 6.68911,
   -15.32124 -114.88695 6.47046,
   -13.76739 -114.48255 6.67260,
   -12.23171 -113.80489 6.60255,
   -11.03123 -113.01537 6.85518,
   -20.96658 -115.53804 6.68901,
   -19.42171 -115.51423 6.66416,
   -10.51812 -112.26649 6.91844,
   -23.55567 -115.30264 6.66445,
   -21.86710 -115.50447 6.68348,
   -10.16821 -111.67405 7.21486,
   -24.19316 -115.18189 6.66497,
   -22.85024 -115.40939 6.66342,
   -10.56133 -111.29211 6.67971,
   -25.20692 -114.92717 6.66431,
   -26.12110 -114.63323 6.66618,
   -10.77939 -110.15698 6.65707,
   -26.90961 -114.31042 6.66578,
   -11.14791 -109.10990 6.72282,
   -27.62996 -113.91346 6.66998,
   -28.40702 -113.21057 6.70734,
   -11.62932 -108.03957 6.83625,
   -28.78321 -112.61501 6.70858,
   -12.12985 -107.14000 6.89928,
   -28.96042 -111.74298 6.72973,
   -12.62120 -106.58289 6.68728,
   -28.84967 -111.13230 6.74842,
   -28.50144 -110.24576 6.73550,
   -13.22919 -105.62974 6.79998,
   -27.99277 -109.39607 6.73817,
   -13.77995 -105.02820 6.63163,
   -27.41192 -108.58561 6.73348,
   -26.85055 -107.84988 6.74726,
   -14.38016 -104.10994 6.81493,
   -26.23984 -107.03775 6.77396,
   -14.94302 -103.68924 6.44796,
   -25.65674 -106.25250 6.82778,
   -14.97665 -103.23846 6.97221,
   -25.12296 -105.51983 6.76231,
   -15.55751 -102.66536 6.81541,
   -24.46984 -104.65924 6.74600,
   -23.87993 -103.91867 6.81622,
   -16.24397 -101.89362 6.99380,
   -23.21732 -103.17865 6.85775,
   -17.00312 -101.42781 6.89860,
   -22.46060 -102.46946 6.88380,
   -19.55442 -101.05336 6.85365,
   -17.90032 -101.09597 6.85757,
   -21.68803 -101.89813 6.90776,
   -20.35456 -101.25054 6.88174,
   -18.87146 -100.94340 6.93970,
   -21.07194 -101.54622 6.89526,
   -18.47493 -115.51824 7.44997,
   -16.80457 -115.34269 7.56497,
   -15.25689 -115.05924 7.47842,
   -13.71757 -114.67626 7.45025,
   -12.22455 -114.14381 7.45743,
   -10.88110 -113.48023 7.62471,
   -19.27181 -115.56341 7.41015,
   -17.63353 -115.43731 7.44435,
   -16.06906 -115.20570 7.44838,
   -14.49143 -114.87996 7.45044,
   -12.94644 -114.42374 7.44056,
   -11.51862 -113.63997 7.16791,
   -10.22729 -112.79734 7.61863,
   -21.71110 -115.54538 7.44485,
   -20.11127 -115.58985 7.43824,
   -9.80850 -112.06965 7.74593,
   -22.60770 -115.46391 7.43743,
   -20.97924 -115.57838 7.44363,
   -23.59374 -115.32848 7.44845,
   -9.92084 -111.08968 7.57920,
   -24.54967 -115.13503 7.41593,
   -10.33527 -110.61971 7.13141,
   -25.58660 -114.85891 7.48251,
   -10.18591 -110.07024 7.60568,
   -26.43445 -114.57384 7.45611,
   -10.67180 -109.53050 7.18205,
   -27.34592 -114.14282 7.44520,
   -10.62350 -109.06283 7.60765,
   -28.18225 -113.54683 7.53800,
   -11.06374 -108.44419 7.44862,
   -28.68713 -112.96643 7.49413,
   -11.11366 -107.89073 7.90838,
   -11.65989 -107.38481 7.48192,
   -28.97941 -112.21194 7.48195,
   -28.98312 -111.39652 7.51904,
   -12.10089 -106.57519 7.64139,
   -28.67971 -110.49860 7.50601,
   -12.70387 -105.86795 7.45348,
   -28.21588 -109.73945 7.52014,
   -12.73996 -105.42923 7.96941,
   -27.67747 -109.02128 7.53570,
   -13.27655 -104.98925 7.57993,
   -13.82487 -104.54928 7.20098,
   -27.12406 -108.31947 7.54588,
   -13.85748 -104.11717 7.70364,
   -26.57421 -107.60486 7.55869,
   -14.42197 -103.48189 7.54404,
   -26.03053 -106.86370 7.57004,
   -25.43100 -106.01814 7.58033,
   -15.05414 -102.57832 7.69006,
   -24.81030 -105.14105 7.53951,
   -15.70660 -102.04616 7.43271,
   -24.28691 -104.40681 7.59426,
   -23.68606 -103.62531 7.60980,
   -16.36532 -101.25927 7.74178,
   -23.04543 -102.88339 7.62029,
   -21.83668 -101.79708 7.65454,
   -17.14120 -100.86003 7.66105,
   -22.42183 -102.26206 7.63967,
   -21.14964 -101.38040 7.56842,
   -19.48894 -100.76631 7.49599,
   -18.00366 -100.60152 7.69177,
   -20.44072 -100.95885 7.75686,
   -18.88537 -100.48288 7.90546,
   -15.24221 -115.18633 8.23067,
   -13.65543 -114.89384 8.42063,
   -12.11796 -114.38408 8.20958,
   -10.66165 -113.71071 8.25420,
   -17.54664 -115.53212 8.35174,
   -16.02232 -115.32110 8.24640,
   -14.43714 -115.03057 8.24709,
   -12.89992 -114.66895 8.25363,
   -11.38284 -114.06619 8.17688,
   -10.05064 -113.33892 8.37461,
   -19.93134 -115.64115 8.22556,
   -18.47624 -115.59218 8.23389,
   -16.83641 -115.43351 8.23292,
   -9.41375 -112.57401 8.42665,
   -20.93486 -115.62277 8.20975,
   -19.28654 -115.62927 8.22812,
   -9.14770 -111.85711 8.52486,
   -23.36225 -115.39130 8.22785,
   -21.87098 -115.57261 8.25158,
   -9.48098 -111.51000 8.09950,
   -24.21270 -115.23635 8.22813,
   -22.66840 -115.48727 8.22773,
   -9.28792 -111.04023 8.41739,
   -25.22443 -114.98944 8.22818,
   -9.64701 -110.44292 8.18565,
   -26.13464 -114.71067 8.23082,
   -9.59935 -109.80959 8.59897,
   -27.09267 -114.31305 8.23118,
   -10.09976 -109.35869 8.19122,
   -27.79920 -113.93448 8.23511,
   -10.58164 -108.35106 8.32910,
   -28.52319 -113.31160 8.27736,
   -28.93183 -112.68911 8.36269,
   -11.21014 -107.26749 8.39425,
   -11.64676 -106.78459 8.21178,
   -29.10034 -111.82336 8.32975,
   -28.94520 -111.08215 8.29297,
   -12.20272 -105.86580 8.36228,
   -28.52053 -110.25036 8.29053,
   -27.95731 -109.45658 8.29370,
   -12.77439 -104.97331 8.50211,
   -27.32146 -108.65093 8.32266,
   -13.32194 -104.35444 8.32787,
   -26.71945 -107.89423 8.33378,
   -26.13560 -107.11633 8.35465,
   -13.87212 -103.46284 8.50712,
   -25.57596 -106.32361 8.36983,
   -14.45545 -102.85320 8.26315,
   -25.01490 -105.49941 8.37320,
   -24.48683 -104.71862 8.38214,
   -15.04975 -101.98607 8.40427,
   -23.85485 -103.84737 8.24730,
   -15.66030 -101.60275 8.07130,
   -23.30565 -103.13948 8.20417,
   -15.69273 -101.17549 8.58241,
   -22.59169 -102.33490 8.26901,
   -16.35531 -100.69622 8.52000,
   -21.96599 -101.68635 8.48081,
   -18.95945 -100.25790 8.40738,
   -17.32066 -100.31410 8.44016,
   -21.18995 -101.11362 8.44842,
   -19.75873 -100.44294 8.42400,
   -18.22361 -100.13891 8.52757,
   -20.50059 -100.72155 8.47183,
   -16.01061 -115.42989 9.01110,
   -14.28791 -115.17466 9.13428,
   -12.86457 -114.85971 9.07892,
   -11.29967 -114.38379 9.05170,
   -9.80140 -113.78559 9.26529,
   -18.43644 -115.65925 9.01362,
   -16.79969 -115.52883 9.02523,
   -15.18725 -115.30949 9.01921,
   -13.62162 -115.01657 9.02073,
   -12.07115 -114.56397 8.79026,
   -10.44018 -113.92662 8.90022,
   -9.22420 -113.20547 9.10020,
   -19.23697 -115.68560 8.98813,
   -17.81536 -115.62117 9.01334,
   -8.72141 -112.45335 9.15780,
   -21.74513 -115.62462 9.15530,
   -20.18855 -115.68799 8.98184,
   -8.35696 -111.76424 9.45561,
   -22.64388 -115.52453 9.00611,
   -20.96027 -115.66373 9.00748,
   -8.79486 -111.40986 8.96067,
   -23.62438 -115.38238 9.01214,
   -24.57275 -115.19181 8.98017,
   -9.08468 -110.25781 9.01450,
   -25.56377 -114.93689 8.95728,
   -26.43257 -114.66844 9.02688,
   -9.50576 -109.25355 9.14753,
   -27.43576 -114.21709 9.01830,
   -10.06225 -108.60525 8.90795,
   -28.25502 -113.67390 9.01795,
   -10.06195 -108.16551 9.36817,
   -28.80566 -113.09720 9.05324,
   -10.60502 -107.68975 8.97268,
   -29.17406 -112.15637 9.11317,
   -11.14006 -106.74942 9.15358,
   -11.67322 -106.30661 8.75943,
   -29.14393 -111.43137 9.08818,
   -28.70404 -110.46363 9.06971,
   -11.70424 -105.84249 9.29755,
   -28.99514 -111.02332 9.07316,
   -28.19067 -109.77194 9.08273,
   -12.25598 -105.21005 9.12230,
   -27.52646 -108.95781 9.10022,
   -26.89650 -108.20598 9.11273,
   -12.82058 -104.32584 9.27104,
   -26.30544 -107.45149 9.12634,
   -13.37043 -103.70361 9.07494,
   -25.80255 -106.75233 9.13529,
   -13.91241 -102.84811 9.17556,
   -25.38429 -106.12029 9.14324,
   -14.48054 -102.39393 8.78733,
   -24.72146 -105.11105 9.22831,
   -14.50065 -101.93627 9.30119,
   -24.26811 -104.40694 9.09769,
   -15.06398 -101.37310 9.10065,
   -23.71048 -103.58242 9.16516,
   -23.12476 -102.79111 9.16683,
   -15.81985 -100.51524 9.32946,
   -22.55288 -102.09950 9.15851,
   -16.49245 -100.13133 9.23770,
   -21.83973 -101.34769 9.37194,
   -20.55801 -100.53549 9.06109,
   -19.05688 -99.95446 9.12874,
   -17.48875 -99.81677 9.22955,
   -21.08906 -100.79966 9.25355,
   -19.98462 -100.16022 9.31672,
   -18.30166 -99.68617 9.44403,
   -12.79008 -115.01597 9.79633,
   -16.78862 -115.61842 9.79510,
   -15.04529 -115.43256 9.90789,
   -13.57273 -115.17450 9.80525,
   -12.00413 -114.83381 9.78003,
   -10.45205 -114.35204 9.77985,
   -9.02459 -113.70462 9.92830,
   -7.83186 -112.94343 10.38500,
   -17.62160 -115.68216 9.77841,
   -15.97051 -115.53330 9.79020,
   -14.37443 -115.31260 9.79706,
   -11.22486 -114.61088 9.76835,
   -9.71777 -114.03113 9.78697,
   -8.33869 -112.98180 9.88591,
   -19.99783 -115.74994 9.88326,
   -18.45047 -115.73119 9.83126,
   -7.95393 -112.19289 9.97024,
   -20.95457 -115.70785 9.78918,
   -19.26070 -115.74498 9.79100,
   -23.34412 -115.45700 9.79114,
   -21.98023 -115.63284 9.79110,
   -8.10980 -111.15690 9.86704,
   -24.24201 -115.29270 9.79097,
   -22.65566 -115.55571 9.79158,
   -8.58457 -110.70980 9.43357,
   -25.27409 -115.05431 9.89869,
   -8.44978 -110.14652 9.93279,
   -26.11703 -114.81198 9.86587,
   -8.99040 -109.50186 9.68923,
   -27.12431 -114.41308 9.79343,
   -8.97803 -109.02654 10.16762,
   -27.86774 -114.04811 9.79511,
   -9.52514 -108.56347 9.78810,
   -28.60287 -113.46343 9.69185,
   -10.09989 -107.62951 9.91526,
   -29.09525 -112.82977 9.85435,
   -10.61326 -107.16829 9.58005,
   -29.32797 -112.40227 10.28311,
   -10.64095 -106.73695 10.07443,
   -29.28460 -111.82781 9.79001,
   -11.16924 -106.12353 9.91180,
   -29.04952 -111.02933 9.87128,
   -28.53566 -110.25049 9.84989,
   -11.76419 -105.20194 10.05940,
   -27.91165 -109.50412 9.84588,
   -12.30361 -104.60529 9.84443,
   -27.24479 -108.72968 9.87545,
   -26.61879 -107.96871 9.90853,
   -12.87611 -103.73883 9.93186,
   -26.07457 -107.24227 9.93322,
   -13.40153 -103.25469 9.59670,
   -25.49795 -106.38832 9.92216,
   -13.42051 -102.86524 10.03924,
   -24.97487 -105.56125 9.93049,
   -13.92744 -102.20008 9.90939,
   -24.51056 -104.79990 10.03821,
   -23.92215 -103.88277 9.95782,
   -14.52564 -101.32783 9.98718,
   -23.36560 -103.05559 9.96663,
   -15.11813 -100.73412 9.83864,
   -22.72873 -102.20999 9.97962,
   -15.15727 -100.31865 10.35744,
   -22.14797 -101.53248 9.99487,
   -15.79499 -99.99669 10.08146,
   -21.33118 -100.80669 9.90126,
   -18.38292 -99.43927 9.99661,
   -16.70926 -99.56936 10.01525,
   -20.65308 -100.26051 10.04096,
   -19.17415 -99.61971 9.97593,
   -17.59092 -99.36817 10.06338,
   -19.93911 -99.89338 10.00194,
   -13.53550 -115.31876 10.58766,
   -11.94184 -115.07270 10.79651,
   -10.37204 -114.68040 10.77223,
   -8.86708 -114.12092 10.78637,
   -7.66394 -113.19750 10.76703,
   -15.81650 -115.64338 10.72354,
   -14.33379 -115.44089 10.58308,
   -12.76427 -115.17001 10.51937,
   -11.16105 -114.81851 10.49230,
   -9.59429 -114.30314 10.48554,
   -8.19786 -113.59388 10.59845,
   -7.37046 -112.89510 10.91822,
   -18.35925 -115.80307 10.70145,
   -16.78087 -115.70356 10.55281,
   -15.14623 -115.54661 10.57563,
   -7.59210 -112.61816 10.51371,
   -20.94194 -115.75166 10.57096,
   -19.26064 -115.80229 10.57380,
   -17.58482 -115.75706 10.57574,
   -7.26947 -111.99388 10.85363,
   -21.75675 -115.69060 10.55362,
   -20.26049 -115.78491 10.57033,
   -7.66346 -111.59699 10.33372,
   -22.64606 -115.59560 10.57293,
   -7.45795 -111.05891 10.78550,
   -23.63638 -115.44779 10.57102,
   -7.94452 -110.42031 10.46726,
   -24.60182 -115.25689 10.54678,
   -7.90534 -109.91178 10.95101,
   -25.56800 -115.02273 10.57281,
   -8.43238 -109.44949 10.57015,
   -26.49893 -114.73413 10.53016,
   -27.44497 -114.35158 10.59063,
   -8.96604 -108.50574 10.77786,
   -28.30261 -113.84695 10.58047,
   -9.54759 -107.90581 10.53106,
   -28.91862 -113.28788 10.59205,
   -9.59598 -107.46774 11.05502,
   -10.13794 -107.00372 10.64645,
   -29.33946 -112.57478 10.66101,
   -29.43453 -112.02947 10.69452,
   -10.75219 -106.09133 10.77154,
   -29.33432 -111.62370 10.73960,
   -28.57890 -110.30458 10.63476,
   -11.25186 -105.51874 10.61453,
   -28.94871 -110.82195 10.63545,
   -28.16128 -109.80292 10.64298,
   -27.47543 -109.03306 10.66036,
   -11.83041 -104.65026 10.73588,
   -26.78864 -108.24015 10.78431,
   -12.36446 -104.00527 10.56871,
   -26.22918 -107.53544 10.84101,
   -12.41710 -103.59491 11.07728,
   -25.62266 -106.65925 10.69956,
   -12.92740 -103.10727 10.67870,
   -25.22204 -106.01539 10.70919,
   -13.41309 -102.21232 10.90841,
   -24.78538 -105.27724 10.72106,
   -13.98486 -101.55635 10.60419,
   -24.28860 -104.44236 10.69217,
   -14.02404 -101.12156 11.12248,
   -23.76638 -103.58539 10.73976,
   -14.57579 -100.68051 10.73248,
   -23.23195 -102.76538 10.73350,
   -22.66436 -101.97773 10.75322,
   -15.20215 -99.89283 10.95896,
   -22.04113 -101.23505 10.78236,
   -15.85477 -99.48186 10.84327,
   -21.36312 -100.56194 10.82080,
   -19.99731 -99.71643 10.58430,
   -18.46319 -99.20203 10.58658,
   -16.93909 -99.08521 10.82913,
   -20.68140 -100.00368 10.93998,
   -19.33347 -99.33701 10.84968,
   -17.76133 -98.97292 10.91591,
   -14.30487 -115.55640 11.36383,
   -12.71815 -115.33319 11.36234,
   -11.08505 -115.01562 11.37905,
   -9.56512 -114.62509 11.38250,
   -8.10436 -114.02131 11.43894,
   -7.05384 -113.31615 11.69655,
   -16.74788 -115.78361 11.35716,
   -15.10267 -115.65022 11.37726,
   -13.57326 -115.43877 11.23723,
   -11.91089 -115.18337 11.36412,
   -10.33759 -114.83111 11.35065,
   -8.80720 -114.34273 11.36891,
   -7.55659 -113.45720 11.17702,
   -6.68496 -112.82212 11.94575,
   -19.23925 -115.85664 11.35331,
   -17.55588 -115.82642 11.35118,
   -16.14813 -115.74272 11.35718,
   -6.98309 -112.65471 11.38187,
   -20.02915 -115.84092 11.32858,
   -18.48795 -115.85439 11.35615,
   -6.70491 -111.87057 11.78675,
   -22.64496 -115.63628 11.35467,
   -20.96890 -115.79715 11.35167,
   -6.99023 -111.32578 11.41047,
   -23.34339 -115.53453 11.35310,
   -22.01324 -115.71128 11.35458,
   -6.96355 -110.81803 11.76744,
   -24.30871 -115.35811 11.35232,
   -7.40875 -110.37373 11.34124,
   -25.24023 -115.14829 11.36025,
   -26.17929 -114.88639 11.34771,
   -7.90734 -109.37388 11.54339,
   -27.01236 -114.59935 11.32235,
   -8.47330 -108.78739 11.31069,
   -28.12572 -114.02171 11.35952,
   -8.54285 -108.35500 11.84453,
   -9.06735 -107.90266 11.45813,
   -28.70703 -113.63530 11.37143,
   -29.33382 -112.84675 11.42309,
   -9.66998 -107.02531 11.61450,
   -29.51964 -112.38592 11.46231,
   -10.25363 -106.41748 11.33087,
   -29.49855 -111.77924 11.47335,
   -29.16246 -111.00310 11.39147,
   -10.79904 -105.57897 11.53823,
   -28.58216 -110.25278 11.40715,
   -11.34983 -104.91655 11.38295,
   -27.89637 -109.53353 11.39208,
   -11.43135 -104.52870 11.89657,
   -27.18405 -108.76527 11.26163,
   -11.91800 -104.05882 11.49522,
   -26.56516 -108.03295 11.45800,
   -26.00219 -107.27416 11.41735,
   -12.48490 -103.14004 11.65078,
   -25.43209 -106.39888 11.48261,
   -12.90212 -102.58784 11.45730,
   -24.95882 -105.60076 11.49147,
   -24.54823 -104.87771 11.41714,
   -13.52091 -101.57456 11.55270,
   -23.97265 -103.89353 11.52142,
   -23.42313 -102.99552 11.53132,
   -14.14198 -100.62452 11.65883,
   -14.64058 -100.09321 11.48817,
   -23.02049 -102.34717 11.53700,
   -14.71805 -99.72169 12.03042,
   -22.54475 -101.66229 11.54743,
   -15.30606 -99.39420 11.70122,
   -21.92697 -100.91751 11.57267,
   -20.75576 -99.86539 11.61370,
   -16.11670 -98.97078 11.64108,
   -21.32939 -100.28166 11.74085,
   -20.08203 -99.44961 11.59018,
   -18.56678 -98.87712 11.55057,
   -17.07534 -98.70613 11.69142,
   -19.34771 -99.11154 11.57951,
   -17.84608 -98.65464 11.82092,
   -12.65742 -115.45017 12.16441,
   -11.08096 -115.16903 12.15454,
   -9.51370 -114.81230 12.15348,
   -8.01577 -114.30848 12.18961,
   -6.87083 -113.60005 12.38195,
   -15.08948 -115.74087 12.14271,
   -13.45650 -115.56109 12.12304,
   -11.86107 -115.31346 12.14201,
   -10.28054 -114.99886 12.15156,
   -8.72326 -114.57508 12.16683,
   -7.35418 -113.94551 12.25553,
   -6.50465 -113.08711 12.51303,
   -17.54910 -115.89320 12.13922,
   -15.90489 -115.80489 12.11870,
   -14.35694 -115.66955 12.13861,
   -18.36036 -115.91051 12.11671,
   -16.81087 -115.86232 12.13285,
   -6.41921 -112.26682 12.36275,
   -20.92496 -115.84901 12.13355,
   -19.27581 -115.91420 12.14653,
   -21.74901 -115.78274 12.12387,
   -20.26621 -115.88556 12.13294,
   -6.58219 -111.21907 12.29116,
   -22.64624 -115.68664 12.13776,
   -23.64125 -115.53875 12.14292,
   -6.95552 -110.26036 12.31836,
   -24.54081 -115.36514 12.05024,
   -7.44945 -109.55443 12.23219,
   -25.56357 -115.13456 12.13308,
   -26.45017 -114.89061 12.13214,
   -8.03056 -108.77931 12.26535,
   -27.47615 -114.48505 12.09460,
   -28.41886 -113.97187 12.14750,
   -8.62744 -108.00072 12.31443,
   -29.08336 -113.41406 12.16242,
   -9.11591 -107.42113 12.27514,
   -29.53691 -112.72833 12.21701,
   -9.78968 -106.52189 12.32458,
   -29.66769 -112.09082 12.28038,
   -10.37562 -105.76930 12.29797,
   -29.51245 -111.52377 12.22240,
   -28.63728 -110.27154 12.18909,
   -29.03823 -110.73806 12.19055,
   -28.14128 -109.72802 12.19658,
   -10.95620 -104.97267 12.34134,
   -27.42348 -108.99260 12.20269,
   -26.79353 -108.31164 12.22776,
   -11.51858 -104.17786 12.37382,
   -26.19408 -107.55621 12.24290,
   -11.96331 -103.54267 12.32950,
   -25.62432 -106.72034 12.21937,
   -25.21011 -106.02528 12.27038,
   -12.56680 -102.60654 12.34347,
   -13.05081 -102.04353 11.99636,
   -24.86574 -105.39548 12.28052,
   -13.09919 -101.73310 12.38502,
   -24.34775 -104.47561 12.26447,
   -13.52295 -101.04453 12.35941,
   -23.84496 -103.59023 12.29246,
   -23.34216 -102.74357 12.31271,
   -14.17860 -100.12577 12.41935,
   -22.80810 -101.92417 12.30961,
   -22.23098 -101.15692 12.26330,
   -14.82592 -99.37652 12.61094,
   -21.53488 -100.37622 12.32856,
   -15.45470 -98.94001 12.53837,
   -20.81788 -99.73115 12.39557,
   -19.40663 -98.92833 12.31670,
   -17.91655 -98.48581 12.44215,
   -16.34449 -98.58859 12.48115,
   -19.99425 -99.19394 12.41343,
   -18.67489 -98.64355 12.40367,
   -17.21019 -98.43909 12.51592,
   -11.84326 -115.42673 12.94533,
   -10.26175 -115.12912 12.93590,
   -8.64057 -114.74774 13.06746,
   -7.23853 -114.15099 13.06913,
   -6.49877 -113.58414 13.14585,
   -14.14497 -115.75609 13.04858,
   -12.64317 -115.55255 12.94443,
   -11.04807 -115.29101 12.96416,
   -9.46461 -114.95085 12.95088,
   -7.94503 -114.44728 12.76781,
   -6.76876 -113.67373 12.76448,
   -16.60598 -115.93555 13.05721,
   -15.10483 -115.82161 12.89197,
   -13.44180 -115.66100 12.94292,
   -6.24642 -112.99706 13.15418,
   -19.00775 -115.97340 12.92953,
   -17.55303 -115.95661 12.91369,
   -15.89286 -115.88186 12.93287,
   -20.04681 -115.95182 12.96276,
   -18.36715 -115.97297 12.93178,
   -6.20972 -111.71868 13.06146,
   -22.38748 -115.77142 12.93106,
   -21.01244 -115.89463 12.87443,
   -23.37056 -115.63507 12.92818,
   -21.75418 -115.83771 12.93034,
   -6.51049 -110.69184 13.04815,
   -24.32340 -115.47072 12.98624,
   -25.24657 -115.26279 12.89949,
   -7.05876 -109.68518 12.99768,
   -26.22615 -115.01194 12.93629,
   -7.55469 -109.11637 12.89187,
   -27.14574 -114.70231 12.90467,
   -28.14244 -114.26417 13.09074,
   -8.15923 -108.29235 13.02403,
   -28.83401 -113.81024 12.93817,
   -8.80180 -107.40441 13.23285,
   -29.39659 -113.21764 12.86799,
   -9.36401 -106.77236 13.08200,
   -29.75376 -112.50792 13.02403,
   -29.62379 -111.43143 13.01669,
   -10.04963 -105.88872 13.07962,
   -29.76143 -111.75097 13.05999,
   -29.28725 -110.89146 12.90832,
   -10.46997 -105.33690 13.10376,
   -28.66130 -110.19535 12.98494,
   -27.94771 -109.52771 12.96052,
   -11.09463 -104.47625 13.13039,
   -27.23564 -108.78881 13.15892,
   -26.57129 -108.03506 13.02804,
   -11.65170 -103.68623 13.11740,
   -26.02003 -107.29024 13.03731,
   -12.23467 -102.83129 13.04778,
   -25.46937 -106.42576 13.05061,
   -24.99248 -105.58866 13.10312,
   -12.74834 -101.97872 13.12030,
   -24.56952 -104.82678 12.95742,
   -23.98253 -103.77029 13.10062,
   -13.21291 -101.19731 13.13906,
   -13.67081 -100.47073 13.15002,
   -23.64805 -103.14848 13.10558,
   -23.27300 -102.48614 13.11102,
   -14.34351 -99.62563 13.23229,
   -22.69715 -101.58309 13.29792,
   -22.08526 -100.81194 13.12156,
   -14.99476 -99.01432 13.27303,
   -21.45943 -100.12217 13.17554,
   -20.39081 -99.27620 13.17350,
   -18.70591 -98.49191 13.17958,
   -17.19136 -98.27080 13.24435,
   -15.60696 -98.64615 13.23867,
   -20.84162 -99.59775 13.18640,
   -19.47214 -98.77893 13.15138,
   -17.93368 -98.32678 13.19451,
   -16.60919 -98.33601 13.23213,
   -12.61496 -115.63500 13.74118,
   -11.02981 -115.38074 13.73337,
   -9.45157 -115.08979 13.81318,
   -7.88275 -114.60882 13.71640,
   -6.54478 -113.83127 13.82632,
   -15.05870 -115.89161 13.72819,
   -13.36512 -115.72747 13.71044,
   -11.81042 -115.51516 13.74650,
   -10.34445 -115.24284 13.61543,
   -8.65605 -114.86433 13.72736,
   -7.16877 -114.27831 13.75641,
   -6.15047 -113.32063 13.85536,
   -17.52129 -116.01782 13.72704,
   -15.84107 -115.94416 13.71498,
   -14.41130 -115.83901 13.72987,
   -18.32353 -116.03098 13.71335,
   -16.84736 -115.99586 13.72619,
   -5.95351 -112.30066 13.85122,
   -20.70200 -115.97677 13.72266,
   -19.25343 -116.03022 13.74764,
   -21.72748 -115.90027 13.71774,
   -20.04524 -116.00675 13.72258,
   -6.14321 -111.11062 13.81894,
   -22.67166 -115.80102 13.74035,
   -23.61627 -115.65406 13.61909,
   -6.60801 -110.14117 13.77705,
   -26.00278 -115.14084 13.72726,
   -24.60564 -115.47977 13.72182,
   -26.81990 -114.90414 13.72610,
   -25.29860 -115.32095 13.72408,
   -7.22051 -109.19731 13.77331,
   -7.66686 -108.67934 13.81567,
   -27.64282 -114.60599 13.71741,
   -28.52977 -114.12723 13.58212,
   -8.34519 -107.79829 13.89074,
   -29.23975 -113.62259 13.74628,
   -8.96551 -107.04572 13.85486,
   -29.79848 -112.82537 13.80268,
   -9.57910 -106.26501 13.89067,
   -29.93993 -112.07999 13.72880,
   -29.73179 -111.35363 13.82461,
   -10.18236 -105.44313 14.03441,
   -29.21671 -110.70225 13.74882,
   -28.29519 -109.77518 13.78480,
   -10.63652 -104.88262 13.89865,
   -28.68489 -110.11667 13.77523,
   -27.48847 -108.97264 13.80442,
   -26.78440 -108.23561 13.67070,
   -11.27586 -103.99362 13.89914,
   -26.24424 -107.56553 13.65543,
   -11.78467 -103.28079 13.76392,
   -25.76856 -106.84049 13.84681,
   -12.33753 -102.37710 13.88715,
   -25.42027 -106.24194 13.85891,
   -24.83556 -105.20291 13.89054,
   -12.93452 -101.41009 13.92252,
   -24.40091 -104.39452 13.88698,
   -13.32313 -100.79378 13.73559,
   -23.93121 -103.53560 13.91336,
   -23.45391 -102.69706 13.93653,
   -13.87398 -99.95845 13.95969,
   -22.93833 -101.88818 13.80175,
   -22.30664 -100.98313 13.93910,
   -14.62147 -99.15804 14.02563,
   -21.84922 -100.40500 13.95820,
   -15.22966 -98.68810 14.04592,
   -20.98965 -99.60105 13.83919,
   -19.50340 -98.66624 13.95995,
   -16.21196 -98.28980 14.00940,
   -21.52852 -100.05257 13.97207,
   -20.23569 -99.05309 13.93807,
   -18.76194 -98.38515 13.95104,
   -17.20389 -98.14032 14.03121,
   -17.97773 -98.19646 13.99510,
   -11.80580 -115.58860 14.53051,
   -10.22481 -115.31488 14.50452,
   -8.63453 -114.95441 14.51562,
   -7.12344 -114.38646 14.53415,
   -6.10183 -113.55380 14.65090,
   -15.86515 -116.00824 14.52104,
   -14.25473 -115.89389 14.52483,
   -12.59446 -115.70580 14.54340,
   -11.08939 -115.45907 14.40068,
   -9.42460 -115.14542 14.52197,
   -7.85351 -114.71089 14.52371,
   -6.51074 -113.98841 14.59245,
   -5.82256 -113.07180 14.86220,
   -16.72058 -116.05051 14.50691,
   -15.10211 -115.96107 14.52342,
   -13.41065 -115.80571 14.52806,
   -5.86868 -112.75184 14.30198,
   -19.07189 -116.09958 14.63056,
   -17.53438 -116.07960 14.53128,
   -5.75458 -112.25325 14.73078,
   -20.02579 -116.06842 14.51673,
   -18.33987 -116.09089 14.52020,
   -5.90091 -111.72343 14.23194,
   -22.41848 -115.89390 14.52059,
   -20.98137 -116.01271 14.40624,
   -5.89613 -111.28640 14.75673,
   -23.38279 -115.76719 14.53419,
   -21.72144 -115.96395 14.51924,
   -6.22932 -110.67002 14.48416,
   -24.33053 -115.60567 14.51490,
   -25.26916 -115.41846 14.53319,
   -6.78841 -109.63764 14.58458,
   -26.31568 -115.15874 14.55672,
   -27.19565 -114.88830 14.53480,
   -7.40300 -108.72454 14.79078,
   -28.13474 -114.49721 14.50173,
   -7.98242 -108.08238 14.62690,
   -28.97068 -114.01709 14.54547,
   -29.64098 -113.38762 14.54658,
   -8.68394 -107.21401 14.62796,
   -9.10908 -106.70398 14.66852,
   -30.09886 -112.53176 14.65101,
   -30.08858 -112.25680 14.37355,
   -30.22181 -112.27878 14.96176,
   -9.77332 -105.84774 14.69388,
   -30.08736 -111.88431 14.63841,
   -29.29117 -110.64560 14.57276,
   -29.68133 -111.10727 14.58642,
   -28.74395 -110.06878 14.57629,
   -10.36177 -105.08021 14.68140,
   -28.03358 -109.43987 14.59172,
   -10.94928 -104.29259 14.63101,
   -27.31712 -108.75789 14.59642,
   -26.62737 -107.97210 14.59233,
   -11.60061 -103.34933 14.67806,
   -26.10394 -107.25948 14.61988,
   -11.94661 -102.78590 14.71377,
   -25.57468 -106.41256 14.67230,
   -25.08918 -105.56896 14.57509,
   -12.51733 -101.87265 14.71126,
   -24.69260 -104.80680 14.68180,
   -13.14765 -100.88082 14.71681,
   -24.36068 -104.16202 14.68720,
   -13.53417 -100.28219 14.57534,
   -23.81904 -103.17660 14.80660,
   -23.31333 -102.32010 14.74964,
   -14.24114 -99.39897 14.79178,
   -22.80035 -101.51937 14.71017,
   -22.24754 -100.75338 14.74252,
   -14.90102 -98.78285 14.92210,
   -21.57308 -99.98684 14.78463,
   -20.26013 -98.96678 14.75643,
   -15.49312 -98.42181 14.92006,
   -20.91773 -99.41317 14.74025,
   -19.54934 -98.59017 14.74918,
   -17.97391 -98.09473 14.80955,
   -16.54159 -98.11433 14.79074,
   -18.77553 -98.28777 14.76698,
   -17.22983 -98.04043 14.80377,
   -12.58393 -115.76716 15.32780,
   -11.00085 -115.52105 15.31145,
   -9.41590 -115.20963 15.31183,
   -7.83884 -114.79065 15.31932,
   -6.45162 -114.07056 15.37379,
   -14.85330 -116.00350 15.31700,
   -13.44054 -115.87407 15.33685,
   -11.90616 -115.66099 15.19653,
   -10.20534 -115.36984 15.32186,
   -8.62045 -115.02139 15.32060,
   -7.09362 -114.47879 15.33402,
   -5.88135 -113.44162 15.47573,
   -17.40669 -116.13445 15.31530,
   -15.91739 -116.07301 15.33467,
   -14.21163 -115.94998 15.31894,
   -5.67640 -112.74365 15.43082,
   -20.01362 -116.12996 15.31146,
   -18.33377 -116.15049 15.31651,
   -16.67350 -116.10721 15.31485,
   -20.79604 -116.09471 15.30132,
   -19.32917 -116.14738 15.31182,
   -5.71868 -111.64731 15.36713,
   -21.74097 -116.02955 15.31983,
   -24.35453 -115.67770 15.31059,
   -22.64569 -115.92371 15.14481,
   -6.02123 -110.68177 15.37407,
   -25.04818 -115.54121 15.31172,
   -23.67068 -115.79656 15.31063,
   -6.33145 -110.23447 15.40213,
   -26.05714 -115.31863 15.45312,
   -26.88306 -115.09509 15.47049,
   -6.99160 -109.19284 15.45292,
   -27.93100 -114.67518 15.30893,
   -7.61583 -108.39992 15.41378,
   -28.63284 -114.36319 15.30484,
   -8.24531 -107.62450 15.45297,
   -29.40704 -113.84139 15.36809,
   -30.00338 -113.14781 15.36746,
   -8.87794 -106.81288 15.61160,
   -30.29390 -112.57081 15.51769,
   -9.32618 -106.29974 15.46486,
   -30.21793 -111.73772 15.43622,
   -30.31292 -112.01155 15.49288,
   -29.92160 -111.21733 15.26792,
   -10.03317 -105.38130 15.46800,
   -29.33894 -110.54231 15.36134,
   -10.54036 -104.74396 15.29305,
   -28.63981 -109.91110 15.51038,
   -27.86338 -109.21851 15.39100,
   -26.90979 -108.21290 15.40870,
   -11.15043 -103.84796 15.49457,
   -27.36639 -108.72827 15.40137,
   -26.36638 -107.52471 15.41850,
   -11.71880 -102.97069 15.64374,
   -25.90092 -106.82750 15.43785,
   -12.11287 -102.35090 15.50688,
   -25.44807 -106.04919 15.49663,
   -24.98315 -105.20650 15.47017,
   -12.70526 -101.39492 15.53774,
   -24.54029 -104.37316 15.50557,
   -24.02426 -103.47032 15.32496,
   -13.38945 -100.37517 15.52410,
   -23.52218 -102.56609 15.50043,
   -13.79170 -99.79736 15.44399,
   -23.12781 -101.89122 15.50805,
   -14.48879 -99.04892 15.58553,
   -22.73375 -101.26201 15.51748,
   -15.22328 -98.51615 15.58757,
   -22.07866 -100.42438 15.54207,
   -20.95926 -99.35065 15.55928,
   -16.16310 -98.14965 15.41959,
   -21.48704 -99.79123 15.56063,
   -20.31011 -98.90718 15.56834,
   -18.79632 -98.21189 15.57572,
   -17.23540 -97.96139 15.60392,
   -19.56152 -98.51174 15.55633,
   -18.03676 -98.01845 15.72953,
   -13.38314 -115.92439 16.11666,
   -11.79873 -115.71361 16.10845,
   -10.19945 -115.42697 16.11457,
   -8.60902 -115.08294 16.11453,
   -7.07404 -114.55570 16.12711,
   -5.95994 -113.73288 16.22693,
   -15.83817 -116.12243 16.11005,
   -14.17090 -116.00662 16.14917,
   -12.59422 -115.81643 15.97289,
   -10.98364 -115.57237 16.12057,
   -9.40116 -115.26237 16.11768,
   -7.82393 -114.85563 16.11825,
   -6.42342 -114.16968 16.16190,
   -5.62442 -113.09922 16.23868,
   -18.31265 -116.20806 16.10870,
   -16.62946 -116.16561 16.14520,
   -15.12949 -116.06763 15.97762,
   -19.10359 -116.20747 16.08141,
   -17.53411 -116.18279 15.95586,
   -5.54482 -112.20946 16.18554,
   -21.68955 -116.10027 16.10731,
   -20.04908 -116.19320 16.12098,
   -22.50269 -116.02160 16.09751,
   -21.06464 -116.14526 16.10607,
   -5.75587 -111.08965 16.17385,
   -23.42826 -115.90588 16.09507,
   -24.40974 -115.75473 16.13485,
   -6.14318 -110.25319 16.24820,
   -25.34781 -115.56918 16.07963,
   -6.66121 -109.51286 16.20166,
   -26.39007 -115.31944 16.11280,
   -27.26926 -115.05167 16.04273,
   -7.35759 -108.57644 16.19018,
   -28.26813 -114.65804 16.08404,
   -7.79454 -108.08330 16.23286,
   -29.10256 -114.20903 16.10395,
   -29.85015 -113.60294 16.21941,
   -8.46981 -107.24275 16.26535,
   -30.29221 -112.95061 16.19001,
   -9.08706 -106.47908 16.25204,
   -30.46628 -112.35741 16.30341,
   -9.70546 -105.69906 16.21335,
   -30.33600 -111.70703 16.24276,
   -29.88596 -111.02576 16.16159,
   -28.87344 -109.96195 16.15853,
   -10.37237 -104.81051 16.26644,
   -29.39202 -110.45758 16.15691,
   -28.18829 -109.40317 16.10014,
   -10.74596 -104.29413 16.29467,
   -27.44840 -108.69745 16.22574,
   -26.79066 -107.96610 16.20540,
   -11.35900 -103.40145 16.33240,
   -26.23500 -107.21042 16.23464,
   -25.70529 -106.38573 16.12839,
   -11.88750 -102.59072 16.29641,
   -25.28202 -105.60738 16.25950,
   -12.31455 -101.87279 16.31796,
   -24.89704 -104.87834 16.27106,
   -12.90570 -100.92810 16.36662,
   -24.42022 -103.98424 16.34612,
   -23.95002 -103.14753 16.26392,
   -13.59045 -99.96789 16.33600,
   -23.44178 -102.27243 16.29497,
   -14.02208 -99.39904 16.40101,
   -22.92886 -101.45985 16.32273,
   -22.39102 -100.71731 16.29488,
   -14.76892 -98.74135 16.41243,
   -21.66341 -99.91933 16.17260,
   -15.57472 -98.28804 16.31888,
   -20.98005 -99.28414 16.35675,
   -19.57008 -98.44296 16.27131,
   -18.05708 -97.96985 16.37891,
   -16.56552 -97.97770 16.35343,
   -20.31199 -98.82844 16.35028,
   -18.77960 -98.11757 16.47989,
   -17.31320 -97.89144 16.54642,
   -8.59806 -115.13812 16.91397,
   -7.05641 -114.63077 16.92319,
   -5.88994 -113.82362 17.01160,
   -12.53660 -115.88004 16.89652,
   -10.97254 -115.62797 16.90974,
   -9.36930 -115.31615 16.93306,
   -7.81035 -114.90963 16.83481,
   -6.39828 -114.23787 16.85025,
   -5.62749 -113.43786 17.06182,
   -14.94861 -116.12391 16.89553,
   -13.34485 -115.97932 16.91514,
   -11.76288 -115.76353 16.91561,
   -10.18047 -115.47783 16.91525,
   -17.43987 -116.25008 16.89305,
   -15.79982 -116.17929 16.91293,
   -14.18432 -116.06249 16.90826,
   -5.43378 -112.68517 17.03472,
   -19.79461 -116.26029 16.90019,
   -18.31102 -116.26561 16.87624,
   -16.64599 -116.22061 16.90383,
   -20.80867 -116.22603 16.93368,
   -19.14059 -116.26932 16.90088,
   -5.50114 -111.67217 17.02228,
   -23.41785 -115.98326 16.89972,
   -21.77577 -116.15690 16.84911,
   -24.08712 -115.88465 16.89835,
   -22.73858 -116.06932 16.90170,
   -5.87197 -110.57560 16.97972,
   -25.03507 -115.73310 17.05834,
   -6.33747 -109.82060 16.98580,
   -26.03934 -115.49270 16.89194,
   -26.96243 -115.24853 16.89901,
   -6.92410 -109.03575 16.97691,
   -27.87645 -114.92974 16.86248,
   -28.81041 -114.51443 16.97037,
   -7.56579 -108.19227 17.17471,
   -8.03522 -107.68549 17.03311,
   -29.55454 -114.03131 16.90015,
   -30.16171 -113.41793 16.88119,
   -8.75844 -106.78129 17.03620,
   -30.55483 -112.74090 17.13994,
   -9.28618 -106.15442 16.86924,
   -30.59926 -112.03787 17.22202,
   -29.97676 -110.97045 16.96524,
   -9.92710 -105.28751 17.07142,
   -30.30549 -111.42211 16.99024,
   -29.48480 -110.44357 16.91527,
   -28.73214 -109.79563 16.94493,
   -10.53591 -104.44283 17.22461,
   -27.96169 -109.09210 17.15301,
   -11.06463 -103.71876 17.09056,
   -27.27112 -108.42635 16.99474,
   -26.61962 -107.63150 17.00491,
   -11.66652 -102.82163 17.08082,
   -26.10573 -106.86252 17.11198,
   -12.03991 -102.23183 16.89795,
   -25.57866 -105.99243 17.04150,
   -25.11766 -105.14339 17.09038,
   -12.56234 -101.34237 17.12279,
   -24.68890 -104.36707 16.94204,
   -24.13061 -103.34123 17.08318,
   -13.14073 -100.45705 17.12726,
   -23.77146 -102.68653 17.08866,
   -13.79969 -99.57404 17.30244,
   -23.40066 -102.03795 17.09533,
   -14.37921 -98.98533 17.19670,
   -22.76827 -101.08280 17.24321,
   -15.16662 -98.43322 17.17374,
   -22.14077 -100.30361 17.10270,
   -16.19802 -98.00690 17.16928,
   -21.62306 -99.73288 17.12639,
   -20.31874 -98.74596 17.14497,
   -18.85214 -98.08087 17.16045,
   -17.22271 -97.83710 17.18337,
   -21.01068 -99.21839 17.15020,
   -19.58085 -98.34776 17.14337,
   -18.07389 -97.90530 17.16895,
   -9.37693 -115.37438 17.71010,
   -7.79960 -114.98388 17.71033,
   -6.35718 -114.34076 17.74184,
   -13.15859 -116.01882 17.70643,
   -11.75999 -115.82242 17.70594,
   -10.13914 -115.52502 17.66281,
   -8.58462 -115.19867 17.70907,
   -7.03728 -114.70567 17.72154,
   -5.81108 -113.86401 17.76379,
   -15.63453 -116.22838 17.69902,
   -14.18839 -116.12230 17.70868,
   -12.54367 -115.94091 17.71029,
   -10.95646 -115.68337 17.71135,
   -5.42190 -113.16206 17.79118,
   -18.28505 -116.32721 17.69713,
   -16.65471 -116.28065 17.70543,
   -14.98955 -116.18568 17.70037,
   -19.06923 -116.32957 17.67567,
   -17.55585 -116.31301 17.69816,
   -5.32856 -112.16334 17.78582,
   -21.50818 -116.24747 17.69509,
   -19.99962 -116.31930 17.70346,
   -22.48771 -116.16525 17.68889,
   -20.81111 -116.28721 17.69441,
   -5.59043 -111.02585 17.70825,
   -23.46144 -116.05529 17.69991,
   -24.37323 -115.91435 17.60714,
   -6.04681 -110.08597 17.77353,
   -26.66564 -115.42651 17.70226,
   -25.37155 -115.73709 17.69379,
   -6.53232 -109.47963 17.59878,
   -27.47457 -115.18744 17.69641,
   -26.05394 -115.58098 17.69829,
   -7.15567 -108.64070 17.77177,
   -28.24083 -114.91686 17.68552,
   -29.21891 -114.39826 17.65285,
   -7.78695 -107.86018 17.81902,
   -29.97243 -113.83770 17.68810,
   -8.41314 -107.10527 17.78367,
   -30.50326 -113.21743 17.83395,
   -9.11316 -106.21580 17.84915,
   -30.74090 -112.40484 17.88932,
   -9.51754 -105.70766 17.87866,
   -30.56111 -111.60787 17.77543,
   -30.03373 -110.86275 17.74941,
   -28.78507 -109.73560 17.75854,
   -10.15752 -104.85864 17.90167,
   -29.34115 -110.20382 17.84529,
   -28.29621 -109.31100 17.76989,
   -10.72531 -104.08116 17.87818,
   -27.49757 -108.55610 17.66801,
   -26.90840 -107.88318 17.81904,
   -11.27528 -103.28313 17.85279,
   -26.44190 -107.25292 17.84707,
   -25.89339 -106.39084 17.83315,
   -11.88731 -102.33939 17.88184,
   -12.25843 -101.73146 17.73091,
   -25.51253 -105.70271 17.84727,
   -24.98892 -104.74021 17.88748,
   -12.87434 -100.75739 17.87226,
   -24.55805 -103.94222 17.86142,
   -24.10713 -103.12284 17.88612,
   -13.48286 -99.89652 17.93632,
   -23.58405 -102.23192 17.91506,
   -14.01943 -99.25089 17.96261,
   -23.02551 -101.39423 17.74044,
   -22.40211 -100.52371 17.92574,
   -14.68765 -98.67099 17.97137,
   -21.80178 -99.83305 17.94660,
   -15.52137 -98.19291 17.95340,
   -21.06093 -99.16519 17.93468,
   -19.63490 -98.29663 17.95019,
   -18.10662 -97.84821 17.97249,
   -16.45619 -97.88544 17.96130,
   -20.27152 -98.60109 18.07593,
   -18.85475 -98.01230 17.98744,
   -17.33343 -97.79313 17.96575,
   -10.15279 -115.59337 18.50615,
   -8.57371 -115.25653 18.50486,
   -7.01912 -114.78146 18.51084,
   -5.78467 -114.00946 18.58286,
   -14.15709 -116.17595 18.49724,
   -12.53484 -115.99807 18.49193,
   -10.95602 -115.74543 18.49354,
   -9.36124 -115.43467 18.50868,
   -7.78512 -115.05096 18.51099,
   -6.32397 -114.42710 18.54055,
   -5.41835 -113.51157 18.65121,
   -16.61838 -116.33580 18.49262,
   -14.93611 -116.24318 18.54659,
   -13.40432 -116.10371 18.51802,
   -11.73420 -115.87882 18.50537,
   -17.41830 -116.36910 18.52032,
   -15.86492 -116.29953 18.50939,
   -5.21534 -112.73322 18.61446,
   -19.87426 -116.39592 18.64507,
   -18.30415 -116.38829 18.49322,
   -20.79526 -116.35338 18.48863,
   -19.11111 -116.39177 18.48944,
   -5.30921 -111.57480 18.57603,
   -23.13031 -116.16841 18.48889,
   -21.74187 -116.28919 18.37238,
   -24.19575 -116.01905 18.43200,
   -22.49723 -116.23476 18.48999,
   -5.71549 -110.51318 18.54568,
   -25.14139 -115.86274 18.47387,
   -26.12173 -115.66253 18.50979,
   -6.29062 -109.56954 18.55338,
   -27.01868 -115.43652 18.52550,
   -6.72533 -109.07326 18.60137,
   -27.98533 -115.10701 18.49331,
   -28.89446 -114.70240 18.46378,
   -7.44892 -108.15477 18.60193,
   -29.70863 -114.24038 18.59487,
   -7.98561 -107.55477 18.40854,
   -30.37259 -113.61346 18.51197,
   -8.65478 -106.68373 18.64395,
   -30.81057 -112.89819 18.60586,
   -30.99616 -112.52410 19.00082,
   -9.29338 -105.84710 18.81992,
   -30.86682 -111.95337 18.65266,
   -9.82104 -105.19006 18.67158,
   -30.53246 -111.34617 18.55670,
   -29.62375 -110.30309 18.54104,
   -30.10385 -110.77333 18.54550,
   -28.86246 -109.68460 18.56604,
   -10.47814 -104.30363 18.66481,
   -28.11439 -109.07886 18.56111,
   -10.91393 -103.69904 18.55761,
   -27.38765 -108.34533 18.62750,
   -26.77962 -107.58869 18.75565,
   -11.47096 -102.83931 18.67638,
   -26.20878 -106.77504 18.60806,
   -25.71520 -105.93006 18.66175,
   -12.05098 -101.92675 18.67100,
   -25.27116 -105.13830 18.53512,
   -12.39106 -101.32195 18.71008,
   -24.85060 -104.32589 18.66396,
   -13.09273 -100.30508 18.69894,
   -24.51902 -103.69157 18.66814,
   -24.01480 -102.80257 18.67718,
   -13.75702 -99.46442 18.73841,
   -23.44516 -101.86028 18.73690,
   -14.29068 -98.90683 18.80059,
   -22.91421 -101.06700 18.68392,
   -15.11860 -98.33468 18.76150,
   -22.33016 -100.30016 18.72315,
   -21.68643 -99.60749 18.73804,
   -20.59012 -98.73698 18.73904,
   -17.34340 -97.72848 18.77791,
   -15.94388 -97.96583 18.75791,
   -21.06469 -99.07959 18.74129,
   -19.65206 -98.23014 18.75443,
   -18.10653 -97.78472 18.75977,
   -16.77382 -97.76881 18.76808,
   -18.90123 -97.95642 18.75567,
   -10.92661 -115.80325 19.30132,
   -9.35007 -115.49278 19.30053,
   -7.77427 -115.11278 19.30064,
   -6.29156 -114.51693 19.32276,
   -13.23278 -116.15658 19.41138,
   -11.73244 -115.94209 19.30703,
   -10.13271 -115.65481 19.30730,
   -8.55729 -115.31824 19.31152,
   -6.99908 -114.85666 19.31656,
   -5.68095 -114.04182 19.35893,
   -15.70379 -116.35786 19.40199,
   -14.11818 -116.23249 19.29724,
   -12.51631 -116.05737 19.29884,
   -5.19044 -113.25511 19.37217,
   -18.19527 -116.45790 19.43699,
   -16.58246 -116.39408 19.29480,
   -14.96211 -116.29939 19.28932,
   -4.98919 -112.60808 19.77734,
   -20.77902 -116.41884 19.28278,
   -19.10568 -116.45416 19.28673,
   -17.42575 -116.42596 19.28700,
   -5.08738 -112.12381 19.38710,
   -21.58324 -116.37486 19.26957,
   -20.04539 -116.44412 19.28289,
   -22.49732 -116.30642 19.28881,
   -5.38369 -110.99956 19.37487,
   -25.12518 -115.95195 19.28157,
   -23.45566 -116.20009 19.21878,
   -25.81511 -115.81571 19.28421,
   -24.43277 -116.07140 19.28026,
   -5.87692 -110.07256 19.37701,
   -26.75021 -115.61434 19.45128,
   -27.56331 -115.37700 19.40789,
   -6.46732 -109.24068 19.38279,
   -28.48422 -115.01400 19.27727,
   -7.10014 -108.46732 19.34191,
   -29.23800 -114.67296 19.27145,
   -7.80637 -107.58961 19.40142,
   -30.09763 -114.05831 19.23093,
   -8.21965 -107.10810 19.46313,
   -30.74843 -113.35988 19.38007,
   -8.89173 -106.26366 19.47662,
   -31.04496 -112.73920 19.41814,
   -9.48746 -105.50637 19.45245,
   -31.09213 -112.30104 19.44847,
   -30.82158 -111.56159 19.38203,
   -31.01719 -111.93591 19.40665,
   -30.19979 -110.74916 19.29474,
   -10.06747 -104.74146 19.43757,
   -29.46478 -110.11436 19.37879,
   -28.70715 -109.51550 19.35766,
   -27.60564 -108.47479 19.37756,
   -10.70585 -103.85397 19.45885,
   -28.13714 -109.00915 19.36999,
   -27.03267 -107.83005 19.38603,
   -11.06499 -103.30826 19.48988,
   -26.53327 -107.14805 19.40258,
   -11.67714 -102.35850 19.53871,
   -26.17663 -106.56553 19.41804,
   -25.59435 -105.54905 19.47388,
   -12.25771 -101.41547 19.66829,
   -25.14551 -104.72049 19.45162,
   -12.62462 -100.81800 19.51309,
   -24.69756 -103.88565 19.48104,
   -24.22865 -103.05577 19.42995,
   -13.33051 -99.86029 19.53957,
   -23.71402 -102.19656 19.37032,
   -23.12455 -101.26627 19.49674,
   -13.98260 -99.10773 19.68081,
   -14.61876 -98.57694 19.56616,
   -22.70380 -100.65456 19.50942,
   -15.45909 -98.09978 19.55218,
   -22.15396 -99.98327 19.53039,
   -21.14666 -99.06257 19.41646,
   -16.41548 -97.77750 19.57244,
   -21.72787 -99.54526 19.53778,
   -20.38726 -98.51980 19.57441,
   -18.93773 -97.89232 19.54595,
   -17.36431 -97.66612 19.58042,
   -19.68221 -98.16356 19.54686,
   -18.15668 -97.71967 19.56553,
   -11.70423 -115.99973 20.09464,
   -10.12328 -115.71546 20.09601,
   -8.54830 -115.37730 20.09537,
   -6.98208 -114.94605 20.28773,
   -5.65967 -114.21173 20.31908,
   -14.12970 -116.29216 20.08593,
   -12.49080 -116.11568 20.10254,
   -10.90904 -115.86598 20.10882,
   -9.33109 -115.55579 20.10062,
   -7.76673 -115.16301 19.99559,
   -6.26515 -114.59350 20.03119,
   -5.15237 -113.58892 20.26224,
   -16.59059 -116.45270 20.08129,
   -14.93149 -116.35551 20.07823,
   -13.50547 -116.23428 20.08792,
   -4.95694 -112.98898 20.20114,
   -19.08172 -116.51495 20.07792,
   -17.39937 -116.48467 20.07668,
   -15.95632 -116.42116 20.08176,
   -19.88711 -116.50828 20.07409,
   -18.35993 -116.50974 20.07924,
   -4.91331 -112.08907 20.29639,
   -22.46388 -116.37878 20.07773,
   -20.77170 -116.48251 20.04524,
   -5.13661 -111.38524 20.04853,
   -23.22086 -116.31395 20.18000,
   -21.80135 -116.43050 20.07746,
   -5.20520 -111.00802 20.54950,
   -24.14209 -116.18882 20.05150,
   -5.51063 -110.51874 20.17708,
   -25.11590 -116.04310 20.07686,
   -26.12033 -115.84107 20.02286,
   -6.10886 -109.57702 20.23299,
   -27.09213 -115.60620 20.08453,
   -6.67216 -108.92386 19.98236,
   -27.95116 -115.31411 19.90642,
   -29.00423 -114.89100 20.08925,
   -7.34617 -108.04349 20.21790,
   -29.82850 -114.41402 20.04982,
   -30.53572 -113.83151 20.09177,
   -7.99593 -107.22270 20.39196,
   -8.53373 -106.59717 20.23717,
   -31.02038 -113.13312 20.04764,
   -31.22322 -112.60405 20.23588,
   -9.23833 -105.70120 20.23907,
   -31.12559 -111.90097 20.16151,
   -9.67040 -105.17488 20.06281,
   -30.69541 -111.18872 20.14222,
   -29.51478 -110.06522 20.14108,
   -30.08633 -110.54560 20.27241,
   -28.92469 -109.58102 20.01702,
   -10.26976 -104.33392 20.24044,
   -28.23436 -108.99893 20.17443,
   -27.50541 -108.28943 20.16763,
   -10.84029 -103.51510 20.26968,
   -26.88940 -107.53690 20.17178,
   -11.42352 -102.63221 20.28398,
   -26.38584 -106.78149 20.22393,
   -25.85157 -105.89642 20.13170,
   -11.93614 -101.81491 20.28645,
   -25.44858 -105.12884 20.24342,
   -12.48235 -100.91537 20.50759,
   -25.05917 -104.39020 20.25285,
   -12.87084 -100.32574 20.33042,
   -24.60955 -103.53917 20.40477,
   -24.09546 -102.67004 20.23905,
   -13.57493 -99.45157 20.35893,
   -23.55755 -101.78231 20.27474,
   -14.22269 -98.80731 20.35680,
   -23.05278 -101.01365 20.30324,
   -22.43308 -100.20426 20.34126,
   -14.77621 -98.38629 20.35032,
   -21.79918 -99.51131 20.34832,
   -20.43853 -98.46986 20.33329,
   -15.73659 -97.92354 20.34767,
   -21.10129 -98.91522 20.28920,
   -19.70166 -98.08852 20.36478,
   -18.14172 -97.64608 20.37766,
   -16.72389 -97.66257 20.35939,
   -18.95296 -97.81855 20.34929,
   -17.39465 -97.60106 20.37040,
   -12.48856 -116.17715 20.88711,
   -10.89587 -115.92672 20.89084,
   -9.19931 -115.59517 21.01352,
   -7.74354 -115.25472 20.87930,
   -6.23985 -114.68181 20.89254,
   -5.15834 -113.88133 21.18495,
   -14.93452 -116.41550 20.87805,
   -13.33105 -116.27883 20.87551,
   -11.68249 -116.06115 20.89884,
   -10.10216 -115.76733 20.79476,
   -8.53548 -115.43039 20.70375,
   -6.97071 -115.00121 20.89290,
   -5.61407 -114.28714 20.94122,
   -4.88988 -113.38493 21.14420,
   -17.39869 -116.54435 20.87536,
   -15.78480 -116.47067 20.86742,
   -14.16246 -116.35703 20.89074,
   -18.19669 -116.56575 20.86749,
   -16.62915 -116.51545 20.88845,
   -4.79247 -112.60265 20.98521,
   -20.58065 -116.55506 20.87124,
   -19.09159 -116.57363 20.83234,
   -21.55059 -116.51017 20.85381,
   -19.90371 -116.57062 20.87179,
   -4.95879 -111.48006 20.93879,
   -22.52451 -116.44153 20.83975,
   -24.89664 -116.15745 20.86909,
   -23.47276 -116.35203 20.86991,
   -5.30327 -110.61017 21.12679,
   -25.83393 -115.99398 20.91096,
   -24.19927 -116.25981 20.86880,
   -5.74764 -109.98033 20.97318,
   -26.79023 -115.77261 20.87103,
   -27.70137 -115.51145 20.85870,
   -6.46022 -108.97330 20.96470,
   -28.66226 -115.16274 20.93889,
   -6.90023 -108.47950 21.02274,
   -29.46910 -114.77408 20.86325,
   -7.58578 -107.63560 21.04021,
   -30.20602 -114.28762 20.77019,
   -8.19838 -106.89163 21.02092,
   -30.92651 -113.59176 20.93215,
   -31.26321 -112.99700 20.96119,
   -8.80839 -106.13407 21.00370,
   -31.34049 -112.19282 20.98866,
   -9.47188 -105.27873 21.01588,
   -31.16572 -111.66941 21.09272,
   -30.33354 -110.61563 20.92883,
   -9.86659 -104.75147 21.05844,
   -30.78407 -111.10149 20.94034,
   -29.55853 -109.98775 20.94758,
   -28.81346 -109.43545 20.93262,
   -10.54232 -103.81323 21.05659,
   -28.03229 -108.73594 20.96579,
   -27.23938 -107.88186 20.97432,
   -11.00040 -103.15923 20.88404,
   -27.55173 -108.24745 20.97151,
   -26.79732 -107.27947 20.98923,
   -11.58257 -102.23174 21.03998,
   -26.21813 -106.35518 21.06897,
   -25.74531 -105.52466 21.03022,
   -12.18134 -101.28422 21.08886,
   -25.27263 -104.64434 21.06889,
   -12.64017 -100.55580 21.10776,
   -24.83716 -103.86190 20.92942,
   -24.28568 -102.86878 21.06351,
   -13.32053 -99.66329 21.14215,
   -23.91146 -102.21086 21.07029,
   -13.90382 -99.02390 21.12049,
   -23.55009 -101.59667 21.07768,
   -14.51864 -98.50159 21.16187,
   -22.93816 -100.71756 21.09648,
   -15.39656 -98.00759 21.16221,
   -22.31244 -99.91757 21.28088,
   -21.15219 -98.85887 21.12733,
   -16.33288 -97.69211 21.05392,
   -21.73980 -99.33759 21.12596,
   -20.47860 -98.41083 21.11177,
   -18.97138 -97.76894 20.90898,
   -17.39955 -97.53398 21.17644,
   -19.70809 -97.99181 21.29180,
   -18.23733 -97.57737 21.27741,
   -11.67428 -116.12384 21.68330,
   -10.10091 -115.84684 21.67915,
   -8.52207 -115.50868 21.67286,
   -6.95300 -115.07252 21.67621,
   -5.55859 -114.37542 21.71956,
   -14.01376 -116.41807 21.81320,
   -12.50541 -116.24376 21.69208,
   -10.93417 -115.99060 21.56016,
   -9.30618 -115.67922 21.68481,
   -7.73211 -115.31161 21.68458,
   -6.21279 -114.77044 21.69803,
   -4.96106 -113.77338 21.80572,
   -16.45672 -116.57610 21.79921,
   -14.94934 -116.47457 21.63571,
   -13.28652 -116.33537 21.67688,
   -4.67864 -112.99464 21.82219,
   -18.84409 -116.63670 21.66667,
   -17.42567 -116.60640 21.68213,
   -15.74167 -116.52743 21.67068,
   -19.85153 -116.63380 21.65580,
   -18.21634 -116.62699 21.66798,
   -4.71222 -112.05202 21.74601,
   -22.28239 -116.53116 21.66563,
   -20.77157 -116.61513 21.68197,
   -23.17536 -116.45397 21.65205,
   -21.57679 -116.57600 21.66570,
   -5.04070 -110.93861 21.73915,
   -24.18978 -116.34314 21.66959,
   -5.46104 -110.22383 21.75938,
   -26.80591 -115.86419 21.67248,
   -25.11637 -116.21097 21.64829,
   -27.40976 -115.70099 21.67521,
   -26.20993 -116.00306 21.66848,
   -6.03516 -109.40970 21.79560,
   -28.21151 -115.44223 21.66549,
   -6.66389 -108.58483 21.95075,
   -29.09821 -115.06016 21.54701,
   -7.14641 -108.06606 21.80401,
   -29.96323 -114.61489 21.67827,
   -30.70573 -114.04816 21.71309,
   -7.86410 -107.18086 21.80445,
   -31.23125 -113.40151 21.73324,
   -8.39591 -106.55828 21.64865,
   -31.47299 -112.64368 21.72539,
   -9.02611 -105.73251 21.81423,
   -31.38867 -111.85923 21.80373,
   -30.88409 -111.06287 21.69649,
   -9.61925 -104.95426 21.84536,
   -30.21318 -110.43910 21.76409,
   -29.09121 -109.53389 21.73995,
   -10.20730 -104.15986 21.80556,
   -29.57573 -109.90485 21.73204,
   -28.28766 -108.86954 21.64072,
   -27.61559 -108.19859 21.78235,
   -10.83293 -103.25490 21.85061,
   -27.02917 -107.48601 21.78739,
   -11.20843 -102.65667 21.87915,
   -26.54931 -106.76608 21.83346,
   -26.04836 -105.92287 21.81922,
   -11.78830 -101.74773 21.86887,
   -25.68417 -105.23805 21.83115,
   -12.41735 -100.78252 21.88245,
   -25.16203 -104.27056 21.89031,
   -12.82658 -100.16950 21.77277,
   -24.71357 -103.45926 21.83929,
   -24.23839 -102.62042 21.86288,
   -13.48082 -99.36032 21.89870,
   -23.72227 -101.76688 21.89170,
   -23.20478 -100.99308 21.83789,
   -14.13973 -98.72147 21.94646,
   -22.59114 -100.18569 21.84833,
   -14.74655 -98.27971 21.93953,
   -21.85624 -99.39958 21.79214,
   -15.73547 -97.79129 22.12107,
   -21.15800 -98.77803 21.90678,
   -19.76096 -97.94063 21.93958,
   -18.23200 -97.51554 21.95400,
   -16.69694 -97.54450 21.92014,
   -20.25387 -98.18733 21.93067,
   -19.01821 -97.67965 21.93810,
   -17.48778 -97.45042 22.11613,
   -12.46039 -116.30021 22.47512,
   -10.83164 -116.05024 22.46099,
   -9.29478 -115.74327 22.47177,
   -7.72021 -115.37502 22.47448,
   -6.18912 -114.85252 22.48400,
   -5.01212 -114.04464 22.55645,
   -14.90689 -116.53283 22.46667,
   -13.24263 -116.39429 22.50883,
   -11.64535 -116.18647 22.49469,
   -10.07660 -115.90560 22.48009,
   -8.50546 -115.56629 22.47953,
   -6.93992 -115.14452 22.48116,
   -5.52048 -114.48278 22.51674,
   -4.63696 -113.42525 22.63237,
   -17.37142 -116.66332 22.46373,
   -15.66776 -116.58051 22.44591,
   -14.22798 -116.48222 22.46822,
   -18.18336 -116.68948 22.49419,
   -16.71714 -116.63721 22.46393,
   -4.52949 -112.50294 22.55085,
   -20.64449 -116.69266 22.59733,
   -19.09294 -116.70217 22.48266,
   -21.56457 -116.64369 22.46093,
   -19.87269 -116.69677 22.46038,
   -4.71638 -111.50713 22.58026,
   -23.93803 -116.44655 22.45727,
   -22.52131 -116.57058 22.32207,
   -24.96479 -116.32372 22.57849,
   -23.27976 -116.51545 22.45866,
   -5.18671 -110.44302 22.53511,
   -25.89648 -116.15302 22.44729,
   -5.64574 -109.84842 22.41573,
   -26.89459 -115.94221 22.49065,
   -27.74782 -115.71031 22.49249,
   -6.25980 -109.00423 22.59569,
   -28.71290 -115.35914 22.45219,
   -29.59037 -114.96200 22.46913,
   -6.87765 -108.25394 22.58572,
   -30.40585 -114.45772 22.45480,
   -7.50248 -107.50678 22.56263,
   -31.06029 -113.83612 22.35427,
   -8.17478 -106.67392 22.59650,
   -31.51552 -113.18388 22.56246,
   -8.58086 -106.17351 22.64524,
   -31.65262 -112.20962 22.62604,
   -9.29290 -105.25791 22.62816,
   -31.34285 -111.51541 22.54974,
   -30.24861 -110.36635 22.52551,
   -9.79278 -104.62447 22.44510,
   -30.81138 -110.85799 22.68470,
   -29.62768 -109.84424 22.56144,
   -28.89671 -109.31716 22.53802,
   -10.40615 -103.73181 22.65388,
   -28.14756 -108.65303 22.60780,
   -27.44628 -107.90409 22.56250,
   -10.97534 -102.86563 22.78015,
   -26.88554 -107.14740 22.63828,
   -11.37021 -102.24168 22.67399,
   -26.34537 -106.29989 22.59758,
   -25.87341 -105.45130 22.64808,
   -11.98084 -101.29219 22.65656,
   -25.40343 -104.59802 22.55457,
   -24.90968 -103.67841 22.64578,
   -12.66171 -100.29542 22.70106,
   -13.10949 -99.68189 22.67797,
   -24.54519 -103.00887 22.65148,
   -24.16934 -102.34258 22.65812,
   -13.75115 -98.98838 22.73493,
   -23.62286 -101.44239 22.83946,
   -14.42116 -98.43545 22.71848,
   -23.00576 -100.59038 22.66547,
   -15.31553 -97.93574 22.62243,
   -22.43418 -99.87058 22.69594,
   -16.33444 -97.56048 22.74091,
   -21.83875 -99.24597 22.68335,
   -20.59641 -98.31073 22.63822,
   -19.03266 -97.60256 22.73844,
   -17.36818 -97.39685 22.75742,
   -21.20407 -98.71969 22.71937,
   -19.78753 -97.86959 22.73490,
   -18.25190 -97.44256 22.74415,
   -11.57211 -116.25483 23.40375,
   -10.06673 -115.97001 23.27260,
   -8.49306 -115.63007 23.26909,
   -6.92353 -115.21579 23.27140,
   -5.47709 -114.57515 23.30063,
   -4.67607 -113.84562 23.39187,
   -14.03401 -116.52794 23.25800,
   -12.43402 -116.36115 23.27515,
   -10.84887 -116.11968 23.27399,
   -9.27665 -115.80353 23.27437,
   -7.70616 -115.43706 23.27443,
   -6.16603 -114.93674 23.28252,
   -4.92399 -114.14747 23.35175,
   -16.48572 -116.68453 23.24224,
   -14.85971 -116.59045 23.27311,
   -13.25910 -116.45507 23.26516,
   -4.43137 -113.16114 23.41048,
   -18.92162 -116.76996 23.38281,
   -17.33797 -116.72303 23.26362,
   -15.71397 -116.64395 23.25937,
   -21.54493 -116.71073 23.25381,
   -19.87639 -116.76051 23.26023,
   -18.18860 -116.74723 23.25635,
   -4.46798 -112.00755 23.34147,
   -22.35787 -116.66095 23.23735,
   -20.82084 -116.74145 23.25381,
   -23.26104 -116.59102 23.25290,
   -4.82322 -110.95023 23.35644,
   -25.88383 -116.24632 23.25366,
   -24.25652 -116.48290 23.18840,
   -26.59723 -116.10052 23.25916,
   -25.22209 -116.35923 23.25099,
   -5.35673 -110.03169 23.33766,
   -27.48465 -115.89661 23.41408,
   -5.81984 -109.46110 23.37498,
   -28.51916 -115.52909 23.25469,
   -29.21870 -115.25931 23.24774,
   -6.53047 -108.55189 23.36868,
   -7.08381 -107.92676 23.21194,
   -30.06304 -114.80049 23.11977,
   -30.85022 -114.26866 23.25751,
   -7.73698 -107.09785 23.39439,
   -31.45587 -113.61877 23.33024,
   -8.39972 -106.23840 23.61173,
   -31.76991 -112.82939 23.19060,
   -8.95620 -105.57571 23.37152,
   -31.86341 -112.60942 23.42508,
   -31.74634 -111.96173 23.49672,
   -31.03890 -110.91612 23.31801,
   -9.63481 -104.67757 23.41734,
   -31.44589 -111.41757 23.34136,
   -30.31173 -110.30094 23.33543,
   -10.01159 -104.15428 23.45342,
   -29.51489 -109.70050 23.43758,
   -28.43044 -108.81859 23.34847,
   -28.92119 -109.24418 23.34007,
   -27.68889 -108.09126 23.21899,
   -10.60528 -103.28924 23.50245,
   -27.16191 -107.45208 23.21332,
   -26.66836 -106.69474 23.39013,
   -11.14844 -102.46305 23.46109,
   -11.56849 -101.77010 23.47894,
   -26.29968 -106.05244 23.40544,
   -25.78261 -105.10847 23.47880,
   -12.19324 -100.81271 23.51799,
   -25.30354 -104.23184 23.43074,
   -24.84600 -103.39457 23.45571,
   -12.86780 -99.89151 23.49793,
   -24.36276 -102.54717 23.48576,
   -13.29680 -99.34166 23.56814,
   -23.85071 -101.73020 23.35538,
   -23.24012 -100.80857 23.48140,
   -14.11819 -98.58350 23.67402,
   -22.70152 -100.09159 23.49850,
   -14.74544 -98.16148 23.47417,
   -22.00533 -99.32526 23.51258,
   -15.68722 -97.69944 23.54530,
   -21.24558 -98.65627 23.50883,
   -16.61708 -97.42772 23.53658,
   -20.48874 -98.13702 23.49772,
   -19.05868 -97.53331 23.51217,
   -17.50754 -97.32819 23.54298,
   -19.81273 -97.79482 23.53455,
   -18.28363 -97.37195 23.54533,
   -12.43236 -116.42275 24.06317,
   -10.83718 -116.18201 24.05728,
   -9.26176 -115.86824 24.06725,
   -7.69239 -115.50543 24.08165,
   -6.14299 -115.01998 24.08934,
   -4.86719 -114.25703 24.14199,
   -14.73408 -116.64319 24.05537,
   -13.27672 -116.51940 24.07022,
   -11.75048 -116.33101 24.06526,
   -10.04563 -116.03134 24.06965,
   -8.47695 -115.69106 24.06896,
   -6.90885 -115.28579 24.06943,
   -5.43926 -114.67642 24.09427,
   -4.36089 -113.51729 24.17088,
   -17.24198 -116.77871 24.05203,
   -15.74836 -116.70756 24.06880,
   -14.06011 -116.59090 24.05704,
   -4.14345 -112.94273 24.53381,
   -19.84189 -116.82308 24.04892,
   -18.17399 -116.80783 24.05028,
   -16.52200 -116.74676 24.05256,
   -4.24755 -112.62867 24.16827,
   -20.65648 -116.80876 24.04333,
   -19.17542 -116.82402 24.04890,
   -23.24353 -116.66393 24.04659,
   -21.53722 -116.77620 24.02021,
   -4.51293 -111.41741 24.13637,
   -24.02000 -116.59962 24.16288,
   -22.61752 -116.71423 24.04760,
   -24.96838 -116.47454 24.04432,
   -4.99141 -110.43622 24.16981,
   -25.95447 -116.32718 24.07757,
   -26.88817 -116.12281 23.94087,
   -5.55816 -109.62991 24.15025,
   -27.82766 -115.87893 24.01203,
   -6.17274 -108.87037 24.12195,
   -28.86341 -115.51557 24.03697,
   -29.71098 -115.14461 24.04098,
   -6.84562 -108.04327 24.15804,
   -30.52622 -114.67534 24.03201,
   -7.26564 -107.56103 24.20382,
   -31.26195 -114.07159 24.06326,
   -7.97028 -106.67897 24.26306,
   -31.79561 -113.38085 24.16817,
   -8.58723 -105.91406 24.21823,
   -31.99520 -112.85840 24.18225,
   -31.94231 -112.24051 24.07315,
   -9.17897 -105.14971 24.23811,
   -31.58128 -111.45353 24.05594,
   -30.94697 -110.73840 24.14388,
   -29.76480 -109.76533 24.12018,
   -9.78967 -104.30570 24.40107,
   -30.32216 -110.19274 24.11462,
   -29.02116 -109.23005 24.11654,
   -10.32437 -103.57572 24.24634,
   -28.27525 -108.59554 24.14251,
   -27.56760 -107.83823 24.11920,
   -10.90758 -102.70474 24.25201,
   -27.00662 -107.08472 24.15929,
   -11.29647 -102.10012 24.06203,
   -26.48970 -106.25413 24.21759,
   -26.02868 -105.44864 24.11590,
   -11.82001 -101.23611 24.27690,
   -25.61199 -104.64694 24.22533,
   -12.40700 -100.36275 24.34306,
   -25.27435 -104.00002 24.23125,
   -24.72504 -103.00652 24.36729,
   -13.09616 -99.47853 24.48587,
   -24.22644 -102.17029 24.29365,
   -13.68628 -98.88455 24.33114,
   -23.72362 -101.37118 24.25113,
   -14.41698 -98.30593 24.32736,
   -23.17615 -100.57259 24.28284,
   -15.36412 -97.77602 24.32269,
   -22.57044 -99.80750 24.30909,
   -21.91022 -99.11209 24.29525,
   -20.56987 -98.08912 24.31813,
   -17.52147 -97.25559 24.35147,
   -16.10696 -97.49018 24.32983,
   -21.15422 -98.47197 24.31047,
   -19.85316 -97.72743 24.32518,
   -18.28201 -97.29944 24.32526,
   -16.96918 -97.29966 24.34414,
   -19.08608 -97.45699 24.33086,
   -9.24605 -115.93103 24.86370,
   -7.67738 -115.56671 24.86367,
   -6.12363 -115.09810 24.86805,
   -4.80559 -114.35989 24.92393,
   -13.23123 -116.57505 24.85357,
   -11.63068 -116.37938 24.84718,
   -10.02893 -116.09579 24.86506,
   -8.51650 -115.76765 24.80871,
   -6.89252 -115.35747 24.86608,
   -5.40382 -114.76437 24.88353,
   -4.35887 -113.85660 24.95834,
   -15.68621 -116.76126 24.84801,
   -14.01436 -116.64969 24.89062,
   -12.44943 -116.48918 24.86246,
   -10.81843 -116.24513 24.86275,
   -4.08534 -113.28821 25.12726,
   -18.16085 -116.86752 24.84471,
   -16.47209 -116.80733 24.89215,
   -14.95136 -116.70535 24.71648,
   -18.94818 -116.88119 24.82741,
   -17.38358 -116.83317 24.70634,
   -4.06112 -112.62602 25.01872,
   -21.37634 -116.85040 24.84200,
   -19.84571 -116.88329 24.80921,
   -4.24334 -111.97492 24.79933,
   -22.33361 -116.79965 24.82582,
   -20.66679 -116.87279 24.84263,
   -23.32213 -116.73151 24.85521,
   -4.64744 -110.86750 24.94197,
   -25.64848 -116.45798 24.84032,
   -24.26880 -116.64033 24.83847,
   -26.63907 -116.28007 24.86250,
   -24.96826 -116.55515 24.83882,
   -5.13963 -110.07542 25.03055,
   -27.55267 -116.06148 24.85292,
   -5.75840 -109.30994 24.75042,
   -28.46480 -115.77088 24.81342,
   -29.35535 -115.44243 24.93862,
   -6.42191 -108.44183 24.97328,
   -30.19706 -115.01301 24.83196,
   -7.08845 -107.59696 25.18664,
   -30.93885 -114.52161 24.74691,
   -7.62310 -106.99171 25.00524,
   -31.64944 -113.86272 24.88608,
   -32.05468 -113.24280 25.02174,
   -8.35199 -106.08342 24.99366,
   -8.74870 -105.58205 25.04473,
   -32.16524 -112.46751 24.99709,
   -31.96845 -111.81201 24.95821,
   -30.99529 -110.65034 24.90924,
   -9.39753 -104.72730 25.06665,
   -31.51525 -111.15285 25.05105,
   -30.40154 -110.14860 24.93119,
   -9.96736 -103.95032 25.03671,
   -29.61201 -109.60949 24.90918,
   -28.89235 -109.05260 25.05350,
   -27.82644 -108.02706 24.94721,
   -10.51107 -103.16153 25.01407,
   -28.30720 -108.53493 24.94332,
   -27.30092 -107.37953 24.95839,
   -11.14027 -102.20113 25.03868,
   -26.82335 -106.66733 24.98054,
   -11.51291 -101.60442 24.88793,
   -26.35722 -105.86623 25.02912,
   -25.91172 -105.05019 25.01526,
   -12.13572 -100.64298 25.08663,
   -25.44796 -104.18416 25.04812,
   -24.95368 -103.32524 24.87506,
   -12.75683 -99.80528 25.10328,
   -24.43757 -102.40810 25.04502,
   -13.30355 -99.16798 25.12054,
   -23.88870 -101.51917 25.05821,
   -14.03617 -98.51685 25.09617,
   -23.52589 -100.94283 25.06698,
   -14.72910 -98.04020 25.09573,
   -23.00815 -100.22250 25.08370,
   -15.59410 -97.60905 25.13420,
   -22.42025 -99.52296 25.09640,
   -21.35175 -98.56092 24.96809,
   -16.59562 -97.30112 25.15775,
   -21.94009 -99.04302 25.10334,
   -20.59680 -98.01845 25.12084,
   -19.10921 -97.37865 25.14650,
   -17.52541 -97.18912 25.15461,
   -19.86584 -97.64612 25.12824,
   -18.33546 -97.22631 25.13630,
   -10.01383 -116.15956 25.65905,
   -8.44699 -115.81925 25.65825,
   -6.87825 -115.42469 25.65800,
   -5.37537 -114.85697 25.67525,
   -12.34044 -116.55290 25.77108,
   -10.79633 -116.30809 25.66279,
   -9.22681 -115.99625 25.66459,
   -7.66126 -115.63417 25.66219,
   -6.10337 -115.17670 25.66828,
   -4.73406 -114.43303 25.68935,
   -4.06926 -113.63752 25.79651,
   -14.79961 -116.76533 25.62594,
   -13.19086 -116.63346 25.65531,
   -11.59955 -116.43967 25.65405,
   -4.24278 -113.94132 25.75727,
   -17.28328 -116.89869 25.62542,
   -15.64479 -116.81971 25.65158,
   -14.03218 -116.70858 25.64572,
   -3.92816 -112.92289 25.76347,
   -19.69689 -116.94878 25.63747,
   -18.16983 -116.92569 25.60144,
   -16.49472 -116.86418 25.64106,
   -20.62676 -116.93759 25.62863,
   -18.97964 -116.94413 25.63760,
   -4.04423 -111.92211 25.69630,
   -22.98127 -116.82666 25.63511,
   -21.53527 -116.91137 25.64998,
   -4.35632 -111.23632 25.61188,
   -23.98882 -116.74701 25.68068,
   -22.34796 -116.86758 25.63572,
   -24.96572 -116.64065 25.64660,
   -4.84455 -110.35000 25.73845,
   -27.29503 -116.22415 25.64651,
   -25.91740 -116.49348 25.52508,
   -28.06087 -116.01621 25.64444,
   -26.67331 -116.36331 25.64118,
   -5.54165 -109.35666 25.72603,
   -5.98264 -108.86449 25.77740,
   -28.79282 -115.77884 25.63299,
   -29.78501 -115.34645 25.59178,
   -6.66028 -108.03186 25.81626,
   -30.67204 -114.86585 25.62974,
   -7.28405 -107.28416 25.78607,
   -31.48765 -114.25544 25.75200,
   -7.90138 -106.52170 25.82384,
   -31.98823 -113.65048 25.69890,
   -32.28086 -112.90336 25.73956,
   -8.53116 -105.70661 25.97748,
   -9.05649 -105.05598 25.82900,
   -32.26426 -112.12451 25.77809,
   -31.81571 -111.33781 25.71969,
   -32.11105 -111.75533 25.73999,
   -31.07402 -110.57630 25.71868,
   -9.73060 -104.15097 25.82393,
   -30.27545 -109.98820 25.80330,
   -29.15291 -109.17023 25.72783,
   -10.15700 -103.55601 25.73388,
   -29.66670 -109.56150 25.72011,
   -28.40198 -108.51606 25.77757,
   -27.71667 -107.79375 25.72984,
   -10.71469 -102.70066 25.84173,
   -27.16986 -107.06122 25.77295,
   -26.62509 -106.21711 25.68648,
   -11.34200 -101.73206 25.85311,
   -26.21110 -105.44990 25.80473,
   -11.69334 -101.13508 25.90437,
   -25.86358 -104.78228 25.81320,
   -12.37134 -100.19048 25.84815,
   -25.32669 -103.79492 25.88359,
   -24.86454 -102.98224 25.81306,
   -13.00594 -99.40436 25.89187,
   -24.35806 -102.11915 25.84026,
   -13.62348 -98.78624 25.85837,
   -23.85444 -101.31048 25.86758,
   -14.35736 -98.20917 25.91576,
   -23.26905 -100.46274 25.90585,
   -22.69069 -99.74891 25.74878,
   -15.13567 -97.75503 25.91221,
   -21.99623 -98.99268 25.91331,
   -15.93383 -97.41967 25.91947,
   -21.25672 -98.36282 25.92222,
   -19.92474 -97.60170 25.77299,
   -18.34056 -97.16185 25.82558,
   -16.82042 -97.18040 26.07037,
   -20.61867 -97.94158 25.91353,
   -19.27661 -97.32960 26.04796,
   -17.57583 -97.11890 25.94371,
   -10.78765 -116.37253 26.45129,
   -9.21477 -116.06005 26.45304,
   -7.64808 -115.69655 26.45284,
   -6.08668 -115.25142 26.45490,
   -4.70374 -114.56303 26.49828,
   -13.20326 -116.69470 26.44205,
   -11.55977 -116.49916 26.47238,
   -9.99859 -116.22578 26.46359,
   -8.42922 -115.88524 26.45995,
   -6.86207 -115.49502 26.46094,
   -5.34099 -114.94161 26.46979,
   -4.16458 -114.03749 26.56405,
   -15.46996 -116.86973 26.43674,
   -14.02399 -116.76831 26.44206,
   -12.51608 -116.62233 26.44447,
   -3.83119 -113.31671 26.59410,
   -18.13308 -116.98872 26.43301,
   -16.48056 -116.92390 26.43513,
   -14.83720 -116.82899 26.43806,
   -20.63487 -117.00209 26.43117,
   -18.90092 -117.00364 26.41111,
   -17.42443 -116.96585 26.43421,
   -3.80341 -112.52210 26.68371,
   -21.41822 -116.99121 26.56131,
   -19.84385 -117.00124 26.29656,
   -22.33343 -116.93733 26.43005,
   -4.13043 -111.30619 26.48793,
   -24.69586 -116.74692 26.42647,
   -23.27262 -116.86497 26.29856,
   -4.52014 -110.70440 26.39857,
   -25.73703 -116.61078 26.39006,
   -24.05680 -116.80931 26.42728,
   -26.65018 -116.46361 26.43432,
   -5.10482 -109.80988 26.55160,
   -27.62163 -116.24818 26.47740,
   -28.57908 -115.94892 26.44493,
   -5.74698 -108.95449 26.73789,
   -29.46817 -115.60377 26.40711,
   -6.30215 -108.34579 26.57135,
   -30.37567 -115.17759 26.47800,
   -31.13707 -114.69926 26.42242,
   -7.02777 -107.46305 26.57138,
   -7.49381 -106.93397 26.44786,
   -31.81916 -114.07191 26.35996,
   -32.30865 -113.38154 26.55945,
   -8.12438 -106.12136 26.62999,
   -32.47357 -112.49462 26.59861,
   -8.72300 -105.36467 26.61171,
   -32.21690 -111.67263 26.51369,
   -9.30863 -104.59792 26.59148,
   -31.67662 -111.02497 26.53551,
   -30.36820 -109.99039 26.50953,
   -30.92434 -110.39399 26.50317,
   -29.70607 -109.49329 26.50987,
   -9.93903 -103.72663 26.60286,
   -28.95721 -108.93737 26.52788,
   -10.30519 -103.16929 26.64567,
   -28.17952 -108.20748 26.53481,
   -27.60395 -107.53653 26.54403,
   -10.92164 -102.22235 26.68736,
   -26.97586 -106.63479 26.55797,
   -26.50330 -105.83038 26.58646,
   -11.50836 -101.28973 26.82062,
   -26.05719 -105.00230 26.63275,
   -11.87777 -100.71375 26.68380,
   -25.57259 -104.12590 26.53465,
   -25.05349 -103.18020 26.62661,
   -12.62231 -99.74598 26.69538,
   -24.69003 -102.53167 26.63292,
   -13.21627 -99.07822 26.71091,
   -24.32592 -101.90217 26.63996,
   -13.89631 -98.47252 26.70585,
   -23.72221 -100.96018 26.75858,
   -14.65078 -97.95680 26.69918,
   -23.10750 -100.12003 26.70376,
   -15.57912 -97.48949 26.79272,
   -22.57547 -99.46517 26.69396,
   -21.34881 -98.33331 26.69851,
   -16.56817 -97.18639 26.64829,
   -21.95502 -98.82690 26.69189,
   -20.66238 -97.86781 26.76350,
   -19.16644 -97.23842 26.71974,
   -17.53101 -97.04889 26.72659,
   -19.93402 -97.49395 26.71637,
   -18.41012 -97.09246 26.70400,
   -9.98154 -116.28900 27.24838,
   -8.41674 -115.94760 27.24752,
   -6.84917 -115.55896 27.24701,
   -5.31951 -115.03270 27.25785,
   -4.11419 -114.18575 27.32945,
   -14.00406 -116.82686 27.23438,
   -12.39324 -116.67189 27.21577,
   -10.76620 -116.43571 27.25303,
   -9.19676 -116.12664 27.25959,
   -7.63323 -115.76279 27.25531,
   -6.06767 -115.32654 27.26180,
   -4.64195 -114.64325 27.27194,
   -3.78910 -113.71085 27.49500,
   -16.46749 -116.98215 27.22950,
   -14.84616 -116.88888 27.22308,
   -13.24984 -116.76258 27.24503,
   -11.56992 -116.56362 27.24255,
   -17.31410 -117.02030 27.22075,
   -15.70667 -116.94330 27.24752,
   -3.68220 -113.08264 27.36436,
   -19.74663 -117.07419 27.22179,
   -18.16430 -117.05100 27.22842,
   -22.31544 -117.00601 27.22368,
   -20.64470 -117.06754 27.23530,
   -18.95030 -117.06756 27.22605,
   -3.81345 -111.95886 27.34778,
   -23.10426 -116.95792 27.21658,
   -21.59700 -117.04006 27.22411,
   -24.03062 -116.88893 27.21881,
   -4.28320 -110.78500 27.28878,
   -26.62826 -116.56191 27.22714,
   -25.02188 -116.79149 27.17730,
   -4.72157 -110.23820 27.16495,
   -27.39716 -116.41293 27.38500,
   -26.00886 -116.66743 27.22230,
   -28.13775 -116.21381 27.36513,
   -5.33425 -109.38815 27.36402,
   -29.31676 -115.76774 27.22160,
   -5.95640 -108.63719 27.35092,
   -29.95272 -115.51131 27.21426,
   -6.58112 -107.89588 27.33857,
   -30.74529 -115.09117 27.12585,
   -31.58502 -114.51774 27.23071,
   -7.27075 -107.05498 27.35128,
   -32.18520 -113.87648 27.22928,
   -7.68154 -106.55926 27.39733,
   -32.62180 -112.92259 27.38387,
   -8.39098 -105.66518 27.39555,
   -32.74458 -112.62710 27.75760,
   -8.91304 -105.01795 27.24969,
   -32.57580 -112.17947 27.35848,
   -31.74719 -110.92792 27.29264,
   -32.22499 -111.45679 27.46254,
   -31.17303 -110.42882 27.17115,
   -9.51233 -104.18648 27.39900,
   -30.36793 -109.87090 27.28356,
   -29.02449 -108.90853 27.32506,
   -29.55842 -109.32240 27.31728,
   -28.43302 -108.37479 27.20756,
   -10.07519 -103.38108 27.42677,
   -27.84367 -107.72382 27.34453,
   -10.53836 -102.67074 27.44013,
   -27.32480 -107.03728 27.33098,
   -26.81884 -106.23203 27.37703,
   -11.09965 -101.79543 27.44436,
   -26.42555 -105.51916 27.39266,
   -11.73272 -100.80790 27.63904,
   -25.95581 -104.63744 27.47132,
   -12.14921 -100.21254 27.49229,
   -25.47659 -103.77107 27.40496,
   -25.02692 -102.96431 27.42946,
   -12.85883 -99.36150 27.51920,
   -24.50098 -102.07482 27.45744,
   -13.62638 -98.62891 27.46644,
   -23.95576 -101.24488 27.27358,
   -23.36204 -100.36271 27.46500,
   -14.23539 -98.15397 27.50498,
   -22.83363 -99.67595 27.47803,
   -14.95249 -97.72200 27.50244,
   -22.06306 -98.87405 27.35948,
   -15.93971 -97.28958 27.56501,
   -21.38553 -98.26249 27.50086,
   -19.94961 -97.41689 27.51832,
   -18.41069 -97.01328 27.52343,
   -16.81543 -97.05578 27.51266,
   -20.64123 -97.73350 27.63178,
   -19.19050 -97.16545 27.50716,
   -17.63936 -96.95423 27.67926,
   -10.75637 -116.50008 28.04006,
   -9.17952 -116.20477 28.23113,
   -7.61806 -115.82808 28.14210,
   -6.05502 -115.39626 28.13155,
   -4.63455 -114.78470 28.21044,
   -13.07064 -116.82001 28.15930,
   -11.58448 -116.63184 28.04872,
   -9.96497 -116.35551 28.06480,
   -8.52504 -116.03554 27.91601,
   -6.83883 -115.60793 27.85741,
   -5.30391 -115.09313 27.86539,
   -4.01046 -114.24864 28.10119,
   -15.53950 -117.00205 28.14042,
   -14.02027 -116.88728 27.99498,
   -12.36273 -116.73272 28.03277,
   -3.55139 -113.38940 28.21794,
   -17.96076 -117.10514 28.02157,
   -16.49020 -117.03988 27.97469,
   -14.80953 -116.94653 28.02666,
   -20.60286 -117.13205 28.01968,
   -18.95771 -117.13075 28.02822,
   -17.27676 -117.07925 28.02285,
   -3.57526 -112.39969 28.12937,
   -21.36980 -117.11719 28.06213,
   -19.87176 -117.13899 28.02016,
   -24.01794 -116.96456 28.01519,
   -22.35600 -117.07506 28.03499,
   -3.89845 -111.37742 28.14017,
   -24.77992 -116.90745 28.12745,
   -23.35311 -117.01502 28.01626,
   -25.72525 -116.78885 28.00087,
   -4.45899 -110.36639 28.07876,
   -26.70925 -116.63519 27.98453,
   -4.88776 -109.85418 28.13858,
   -27.70370 -116.42230 28.03284,
   -28.53505 -116.15327 27.83656,
   -5.60957 -108.93139 28.13263,
   -29.54860 -115.80648 28.03886,
   -6.17073 -108.29808 28.00059,
   -30.44080 -115.39441 27.99765,
   -31.31715 -114.89459 28.09518,
   -6.81220 -107.49970 28.14876,
   -32.00080 -114.33014 28.03558,
   -7.43107 -106.74037 28.18177,
   -32.55278 -113.59515 28.05857,
   -8.04163 -105.98704 28.15559,
   -32.82625 -112.99616 28.27325,
   -32.79893 -112.37616 28.18760,
   -8.69940 -105.14501 28.17398,
   -32.48422 -111.61718 28.12323,
   -9.08309 -104.63304 28.22772,
   -31.84475 -110.85890 28.11239,
   -31.08401 -110.29660 28.07855,
   -29.81606 -109.40441 27.96397,
   -9.77405 -103.68084 28.21660,
   -30.43224 -109.82570 28.10023,
   -29.06787 -108.84098 28.12722,
   -10.23247 -103.03094 28.03147,
   -28.31166 -108.13648 28.19513,
   -27.70365 -107.42984 28.17909,
   -10.84144 -102.07645 28.17982,
   -27.12858 -106.60653 28.15080,
   -26.63486 -105.76181 28.20733,
   -11.42701 -101.16506 28.24575,
   -26.21522 -105.00629 28.07536,
   -25.77584 -104.16237 28.20611,
   -11.90743 -100.43863 28.27145,
   -12.56536 -99.59864 28.31110,
   -25.45775 -103.55916 28.21096,
   -24.94180 -102.66117 28.22113,
   -13.17198 -98.95392 28.25930,
   -24.36352 -101.70433 28.28628,
   -13.82122 -98.38500 28.30600,
   -23.84915 -100.91639 28.22641,
   -14.64090 -97.83976 28.28861,
   -23.28441 -100.11989 28.26219,
   -15.52708 -97.40125 28.20506,
   -22.67114 -99.36907 28.26705,
   -16.32890 -97.10367 28.31535,
   -22.03380 -98.70430 28.26853,
   -20.74540 -97.73873 28.30661,
   -19.22096 -97.08753 28.31129,
   -17.38955 -96.91079 28.33085,
   -21.40109 -98.18427 28.29171,
   -19.97667 -97.34394 28.30697,
   -18.43135 -96.93916 28.31140,
   -16.78556 -96.99017 28.32569,
   -11.54003 -116.68956 28.83087,
   -9.91659 -116.42465 28.96509,
   -8.39308 -116.07361 28.82257,
   -6.82275 -115.68102 28.82431,
   -5.28502 -115.18329 28.83261,
   -4.00787 -114.44754 29.06692,
   -13.97580 -116.94561 28.82304,
   -12.31872 -116.79212 28.86060,
   -10.72562 -116.56376 28.85170,
   -9.16787 -116.25238 28.83700,
   -7.60685 -115.88119 28.83753,
   -6.04614 -115.45572 28.83887,
   -4.58480 -114.83797 28.86538,
   -3.51445 -113.79505 29.00290,
   -16.44012 -117.10079 28.81791,
   -14.76709 -117.00244 28.81115,
   -13.33836 -116.89335 28.82400,
   -3.29178 -113.15318 29.11656,
   -18.92095 -117.19166 28.81446,
   -17.22525 -117.13691 28.80414,
   -15.79511 -117.06670 28.81892,
   -3.40078 -112.75670 28.74570,
   -19.77326 -117.20099 28.81168,
   -18.18342 -117.16305 28.67402,
   -22.13394 -117.15163 28.81168,
   -20.61368 -117.19781 28.82461,
   -3.59517 -111.83201 28.91086,
   -23.06938 -117.10631 28.84423,
   -21.43303 -117.17750 28.81263,
   -25.72652 -116.87592 28.80904,
   -24.03832 -117.04094 28.81503,
   -4.06369 -110.82858 28.95392,
   -26.47024 -116.78303 28.94312,
   -25.03195 -116.95547 28.80780,
   -27.39437 -116.59108 28.81108,
   -4.63395 -110.00558 28.91599,
   -28.29020 -116.35709 28.80998,
   -5.25124 -109.24543 28.89051,
   -29.22901 -116.04173 28.85359,
   -30.25619 -115.59075 28.80426,
   -5.93050 -108.41841 28.92155,
   -6.36336 -107.92377 28.97391,
   -30.93320 -115.26368 28.79981,
   -31.67126 -114.76482 28.66220,
   -7.07799 -107.05184 28.96584,
   -32.39491 -114.13206 28.84948,
   -7.62656 -106.40756 28.80809,
   -32.84337 -113.50872 29.02625,
   -8.26672 -105.57253 28.98839,
   -32.99936 -112.73430 29.00268,
   -32.84964 -112.01572 28.97571,
   -8.85332 -104.81132 29.00446,
   -32.39474 -111.33002 28.89696,
   -31.14164 -110.23881 28.88947,
   -9.42910 -104.03856 28.96344,
   -31.65700 -110.61213 28.88246,
   -30.46980 -109.75634 28.87355,
   -29.68962 -109.24057 28.91407,
   -28.54283 -108.27366 28.91924,
   -10.07191 -103.11353 29.01277,
   -29.07902 -108.76321 28.91686,
   -27.92821 -107.63103 28.79127,
   -10.43069 -102.54103 29.05194,
   -27.38657 -106.88171 28.94859,
   -11.04335 -101.60565 29.01873,
   -26.97291 -106.20555 28.96764,
   -26.51007 -105.37410 29.00469,
   -11.66647 -100.67079 29.06132,
   -26.07695 -104.56485 28.99562,
   -12.11844 -100.03641 28.98726,
   -25.61778 -103.71494 29.02350,
   -25.14213 -102.88327 28.97297,
   -12.75486 -99.27519 29.09912,
   -24.63811 -102.04653 28.91333,
   -13.42263 -98.63468 29.09620,
   -24.04545 -101.09822 29.04051,
   -13.98161 -98.18897 29.09375,
   -23.64158 -100.48654 29.05151,
   -14.95508 -97.59709 29.12565,
   -23.15367 -99.82576 29.06404,
   -22.20227 -98.77945 29.07789,
   -15.84172 -97.19952 29.10132,
   -22.72442 -99.32122 29.07100,
   -21.48329 -98.14341 29.09981,
   -16.83002 -96.91517 29.15940,
   -20.72052 -97.61599 29.10141,
   -19.19800 -97.00516 29.05976,
   -17.67009 -96.82918 29.11460,
   -20.00416 -97.26505 29.11146,
   -18.46230 -96.86305 29.11365,
   -10.64340 -116.63067 29.76262,
   -9.15636 -116.31794 29.62077,
   -7.59360 -115.94600 29.62394,
   -6.03212 -115.52395 29.62497,
   -4.54551 -114.92068 29.64835,
   -3.49252 -114.09649 29.93279,
   -14.78161 -117.06436 29.61530,
   -13.17966 -116.94323 29.61595,
   -11.50952 -116.75143 29.63060,
   -9.93262 -116.48450 29.63248,
   -8.37221 -116.13556 29.63159,
   -6.81150 -115.74360 29.63231,
   -5.26750 -115.25990 29.63879,
   -3.92789 -114.50452 29.68828,
   -3.23948 -113.57882 29.90210,
   -15.63982 -117.11832 29.60489,
   -13.99383 -117.00996 29.63500,
   -12.33454 -116.85503 29.62099,
   -18.02663 -117.22953 29.60744,
   -16.48023 -117.16476 29.62619,
   -3.18210 -112.83640 29.71145,
   -20.47131 -117.26382 29.60815,
   -18.94021 -117.25124 29.56264,
   -17.24952 -117.19923 29.61112,
   -3.35866 -112.22185 29.51884,
   -21.39924 -117.24491 29.59916,
   -19.73380 -117.26481 29.60892,
   -23.76858 -117.13105 29.60360,
   -22.32746 -117.21191 29.60804,
   -3.72206 -111.24875 29.70456,
   -24.75333 -117.06243 29.64657,
   -23.12021 -117.16970 29.60468,
   -27.40258 -116.69080 29.61700,
   -25.74402 -116.96300 29.61438,
   -4.27217 -110.36113 29.69433,
   -27.98388 -116.55065 29.62170,
   -26.71607 -116.82497 29.60842,
   -4.83820 -109.67058 29.53935,
   -28.80737 -116.30063 29.60992,
   -5.49525 -108.82714 29.73376,
   -29.63159 -115.98184 29.49693,
   -30.58520 -115.57046 29.59134,
   -6.16463 -107.98888 29.93740,
   -31.40309 -115.12323 29.59106,
   -6.73011 -107.35846 29.71528,
   -32.21914 -114.52284 29.67644,
   -7.45174 -106.46396 29.76083,
   -32.76309 -113.91148 29.66071,
   -7.85203 -105.96959 29.80599,
   -33.10882 -113.19614 29.78319,
   -8.49245 -105.14665 29.84569,
   -33.16905 -112.42188 29.95131,
   -9.03234 -104.47136 29.62270,
   -32.88881 -111.73626 29.87376,
   -31.95763 -110.70999 29.56908,
   -32.47401 -111.20183 29.68330,
   -31.16345 -110.13614 29.67157,
   -29.76686 -109.22127 29.70673,
   -9.64260 -103.59111 29.81122,
   -30.26866 -109.55119 29.69814,
   -29.14866 -108.72442 29.74520,
   -28.44299 -108.08840 29.70725,
   -10.19998 -102.75312 29.89748,
   -27.84866 -107.39960 29.70405,
   -10.59623 -102.12924 29.82904,
   -27.30452 -106.60637 29.76617,
   -26.76495 -105.71406 29.68817,
   -11.25685 -101.12647 29.86199,
   -26.37923 -104.97088 29.78852,
   -11.91737 -100.19498 29.85905,
   -26.03573 -104.30856 29.79404,
   -12.37923 -99.59960 29.81101,
   -25.54788 -103.40026 29.94640,
   -25.02292 -102.52131 29.78677,
   -12.95885 -98.96535 29.94074,
   -24.51321 -101.67624 29.81658,
   -13.73826 -98.30709 29.90374,
   -24.01338 -100.89479 29.84302,
   -14.55358 -97.77377 29.76612,
   -23.41567 -100.05239 29.88130,
   -15.35778 -97.33497 29.89329,
   -22.82177 -99.31180 29.88117,
   -22.12656 -98.58310 29.86433,
   -17.69250 -96.75598 29.92024,
   -16.05445 -97.04971 29.90359,
   -21.39692 -97.94650 29.99548,
   -20.05380 -97.19343 29.90628,
   -18.46529 -96.78983 29.88691,
   -16.95834 -96.80937 30.07648,
   -20.75040 -97.53995 29.90341,
   -19.27621 -96.93258 29.90234,
   -11.51102 -116.81612 30.41871,
   -9.92071 -116.55003 30.42446,
   -8.35822 -116.20121 30.42074,
   -6.79664 -115.80875 30.42057,
   -5.24805 -115.33699 30.42694,
   -3.85786 -114.59762 30.48456,
   -13.87521 -117.07558 30.55753,
   -12.35483 -116.92197 30.42618,
   -10.84315 -116.71711 30.42178,
   -9.13605 -116.38249 30.42612,
   -7.57754 -116.00784 30.42681,
   -6.01781 -115.59057 30.42791,
   -4.51966 -115.02100 30.44594,
   -3.30417 -114.00419 30.55198,
   -16.24413 -117.21237 30.40646,
   -14.84025 -117.13208 30.43343,
   -13.13285 -117.00005 30.41268,
   -3.04893 -113.23908 30.59264,
   -18.70284 -117.31235 30.40297,
   -17.27348 -117.26248 30.41525,
   -15.58976 -117.17575 30.40767,
   -21.40098 -117.31210 30.40078,
   -19.70476 -117.32877 30.39841,
   -18.06298 -117.29257 30.40380,
   -3.12309 -112.30618 30.47726,
   -22.17596 -117.29732 30.52452,
   -20.61420 -117.31736 30.27202,
   -3.42476 -111.63735 30.34109,
   -23.10248 -117.24327 30.39796,
   -25.46834 -117.07254 30.39626,
   -24.02529 -117.18832 30.37011,
   -3.96213 -110.63773 30.42300,
   -26.45711 -116.95698 30.42333,
   -24.82159 -117.12915 30.39629,
   -27.46951 -116.77759 30.42672,
   -4.59779 -109.74900 30.49483,
   -28.32468 -116.56772 30.44662,
   -5.05110 -109.24456 30.55617,
   -29.30903 -116.23376 30.39676,
   -30.23771 -115.84833 30.35844,
   -5.73836 -108.41261 30.57934,
   -31.10011 -115.45567 30.51232,
   -6.36600 -107.66851 30.55215,
   -31.87812 -114.96107 30.39516,
   -6.97990 -106.92289 30.57579,
   -32.63105 -114.32662 30.48025,
   -33.10952 -113.65258 30.52062,
   -7.62478 -106.09836 30.75251,
   -8.14845 -105.46778 30.59889,
   -33.33797 -112.78799 30.61342,
   -33.13228 -111.89352 30.52141,
   -8.86789 -104.53363 30.58549,
   -32.57979 -111.13851 30.42986,
   -9.23309 -104.02793 30.62311,
   -31.84998 -110.53419 30.44368,
   -30.59327 -109.66676 30.37560,
   -31.20997 -110.06659 30.47970,
   -29.79804 -109.14322 30.50124,
   -9.85529 -103.13176 30.65516,
   -29.04935 -108.55656 30.62201,
   -28.11493 -107.62091 30.51292,
   -28.51080 -108.06342 30.51060,
   -10.44798 -102.20867 30.82387,
   -27.61533 -106.95358 30.53512,
   -10.82280 -101.62482 30.65322,
   -27.15586 -106.20809 30.62137,
   -26.67487 -105.36438 30.57475,
   -11.46476 -100.67808 30.66892,
   -26.24836 -104.55641 30.61851,
   -25.75425 -103.67409 30.50229,
   -12.14354 -99.78317 30.66883,
   -25.21374 -102.71075 30.60739,
   -12.57763 -99.25837 30.72291,
   -24.83430 -102.05513 30.61464,
   -13.34179 -98.55193 30.68612,
   -24.45700 -101.42461 30.62268,
   -14.01415 -98.02952 30.76543,
   -23.87341 -100.55005 30.63904,
   -14.90505 -97.49851 30.67911,
   -23.29144 -99.73321 30.82022,
   -15.77722 -97.09672 30.71640,
   -22.69846 -99.04933 30.66135,
   -21.65002 -98.07117 30.67748,
   -16.76612 -96.80436 30.68790,
   -22.15972 -98.51437 30.66919,
   -20.76820 -97.45973 30.73041,
   -19.31895 -96.85241 30.72107,
   -17.68050 -96.68743 30.69562,
   -20.06601 -97.09508 30.84017,
   -18.51324 -96.71232 30.70368,
   -12.30618 -116.97886 31.20910,
   -10.70682 -116.76172 31.19603,
   -9.12007 -116.44815 31.21760,
   -7.56201 -116.07373 31.21945,
   -6.00192 -115.66060 31.22009,
   -4.48766 -115.10992 31.23389,
   -3.33039 -114.27388 31.31127,
   -14.75373 -117.18339 31.20382,
   -13.07988 -117.05969 31.25111,
   -11.53828 -116.88651 31.22300,
   -9.89974 -116.61427 31.22188,
   -8.34113 -116.26514 31.22066,
   -6.78289 -115.87205 31.22162,
   -5.22968 -115.41480 31.22518,
   -3.82606 -114.72383 31.26290,
   -2.97087 -113.63452 31.40893,
   -17.22222 -117.32071 31.19928,
   -15.55031 -117.23615 31.23359,
   -14.02964 -117.13315 31.20562,
   -19.70286 -117.39372 31.19728,
   -18.01582 -117.35734 31.24721,
   -16.50822 -117.27701 31.07189,
   -2.91888 -112.75958 31.32281,
   -20.51215 -117.39392 31.18782,
   -18.93187 -117.38380 31.21804,
   -23.08669 -117.31462 31.19236,
   -21.42746 -117.38009 31.20723,
   -3.18383 -111.70955 31.23443,
   -23.85012 -117.28383 31.30543,
   -22.40603 -117.34665 31.19316,
   -3.57751 -111.07330 31.17398,
   -24.80246 -117.21230 31.18964,
   -27.25609 -116.91398 31.20144,
   -25.75576 -117.12116 31.08253,
   -4.16679 -110.18176 31.30583,
   -28.08687 -116.74747 31.34354,
   -26.51378 -117.03673 31.19392,
   -29.00279 -116.46954 31.31679,
   -4.80970 -109.34490 31.46928,
   -29.81764 -116.15420 31.18790,
   -5.37804 -108.72372 31.33131,
   -30.57959 -115.83742 31.18119,
   -6.11649 -107.83602 31.33168,
   -31.52635 -115.32903 31.14270,
   -6.53537 -107.34442 31.38591,
   -32.33215 -114.79570 31.19906,
   -32.95887 -114.24108 31.35111,
   -7.21162 -106.51306 31.39861,
   -7.81714 -105.76369 31.37802,
   -33.45627 -113.20796 31.33883,
   -33.60673 -112.91238 31.66118,
   -8.41897 -104.99115 31.40309,
   -33.47178 -112.29257 31.36057,
   -33.08767 -111.56146 31.27952,
   -31.92444 -110.47690 31.26837,
   -9.02042 -104.16821 31.55004,
   -32.45976 -110.90087 31.26650,
   -31.25963 -110.00686 31.22710,
   -9.59964 -103.38014 31.40510,
   -30.41759 -109.47064 31.34375,
   -29.31672 -108.68777 31.30424,
   -29.81992 -109.07238 31.29928,
   -28.56744 -108.00492 31.32056,
   -10.12063 -102.60194 31.40916,
   -27.96413 -107.30936 31.32308,
   -10.60159 -101.84587 31.42448,
   -27.46073 -106.57466 31.37211,
   -26.97736 -105.76097 31.36220,
   -11.06610 -101.11677 31.43803,
   -26.58259 -105.02066 31.37728,
   -11.68139 -100.24320 31.49424,
   -26.09327 -104.11186 31.40708,
   -25.64812 -103.30665 31.37972,
   -12.37005 -99.38803 31.63648,
   -25.15792 -102.45246 31.40481,
   -12.94570 -98.81910 31.48039,
   -24.65026 -101.61326 31.43297,
   -13.60284 -98.26212 31.51071,
   -24.13634 -100.82541 31.38457,
   -14.44115 -97.69598 31.47772,
   -23.58304 -100.04351 31.34824,
   -22.90746 -99.20558 31.34988,
   -15.07534 -97.33397 31.48136,
   -22.25011 -98.48494 31.50224,
   -16.13258 -96.89811 31.58124,
   -21.50665 -97.84869 31.46275,
   -20.08826 -97.03332 31.50055,
   -18.49138 -96.64207 31.37714,
   -16.97036 -96.68622 31.51818,
   -20.78482 -97.34367 31.62497,
   -19.31165 -96.77045 31.57467,
   -17.74293 -96.60694 31.51093,
   -9.10388 -116.51339 32.01524,
   -7.54721 -116.13704 32.01582,
   -5.98738 -115.72769 32.01640,
   -4.46044 -115.20282 32.02724,
   -11.39449 -116.94466 32.12753,
   -9.88346 -116.67899 32.01566,
   -8.31889 -116.32491 31.96137,
   -6.76909 -115.93193 31.93543,
   -5.21265 -115.48351 31.93665,
   -3.77447 -114.82853 32.06402,
   -2.99091 -114.07033 32.14118,
   -13.88964 -117.18584 31.99337,
   -12.27448 -117.03946 32.01029,
   -10.67853 -116.82486 32.01077,
   -3.23482 -114.38781 32.10170,
   -16.32566 -117.33722 31.98167,
   -14.70188 -117.24138 32.00845,
   -13.10476 -117.12073 32.00112,
   -2.78544 -113.41229 32.16757,
   -18.76510 -117.44932 32.11244,
   -17.18546 -117.38103 31.99501,
   -15.56230 -117.29450 31.99612,
   -21.36902 -117.44671 31.98892,
   -19.73839 -117.45949 32.00296,
   -18.03474 -117.41602 31.99203,
   -2.88370 -112.26033 32.09371,
   -22.12258 -117.43005 32.04263,
   -20.64119 -117.45924 31.99057,
   -24.78181 -117.29218 31.98400,
   -23.12051 -117.38647 31.99958,
   -3.33509 -111.14341 32.03125,
   -25.57887 -117.22802 31.98856,
   -24.12384 -117.33475 31.98440,
   -3.73764 -110.61965 32.12506,
   -26.49892 -117.13110 31.98877,
   -27.49362 -116.95969 31.90065,
   -4.39659 -109.76136 32.12547,
   -28.37280 -116.76086 31.99875,
   -29.42217 -116.41197 31.94279,
   -5.02940 -109.01075 32.11654,
   -30.34107 -116.05324 31.98839,
   -5.66307 -108.26964 32.10547,
   -31.19709 -115.64358 31.94210,
   -32.06363 -115.16722 32.09008,
   -6.29889 -107.48394 32.26902,
   -32.76257 -114.61898 32.00800,
   -6.84889 -106.84064 32.16434,
   -33.34377 -113.90926 32.01567,
   -7.55962 -105.96039 32.16160,
   -33.67685 -113.23822 32.16940,
   -8.01074 -105.42168 32.01413,
   -33.71930 -112.64287 32.16462,
   -8.63300 -104.57835 32.22200,
   -33.55925 -112.00742 32.27011,
   -32.76068 -111.00910 31.95376,
   -9.20048 -103.80929 32.19489,
   -33.20580 -111.47021 32.07307,
   -31.96311 -110.37959 32.05998,
   -30.52949 -109.48201 32.08866,
   -31.14057 -109.85523 32.20405,
   -29.88507 -109.02607 32.12847,
   -9.74598 -103.02375 32.17079,
   -29.16897 -108.47937 32.13793,
   -28.39128 -107.71307 32.10008,
   -10.37152 -102.07641 32.20292,
   -27.85467 -107.02097 32.18206,
   -10.76046 -101.47364 32.04217,
   -27.27576 -106.13791 32.14052,
   -26.79711 -105.29258 32.11264,
   -11.31049 -100.62645 32.25264,
   -26.39558 -104.54824 32.01560,
   -25.82423 -103.48756 32.18944,
   -12.00845 -99.72554 32.26666,
   -12.58422 -99.08064 32.28127,
   -25.47389 -102.84833 32.19528,
   -25.09831 -102.19225 32.20244,
   -13.25888 -98.45068 32.40877,
   -24.55018 -101.28515 32.37602,
   -13.96477 -97.93815 32.23005,
   -23.95582 -100.42468 32.20351,
   -14.79259 -97.42316 32.28709,
   -23.40947 -99.67013 32.23151,
   -15.66958 -97.02029 32.16582,
   -22.79906 -98.93401 32.23888,
   -16.78822 -96.65515 32.31497,
   -22.14306 -98.26504 32.26081,
   -20.84569 -97.32026 32.29954,
   -19.35799 -96.70842 32.28996,
   -17.67680 -96.53242 32.29924,
   -21.54047 -97.77830 32.27538,
   -20.12306 -96.96055 32.29673,
   -18.61031 -96.57121 32.25217,
   -9.86726 -116.74321 32.81093,
   -8.30968 -116.39565 32.80975,
   -6.75292 -116.00311 32.81056,
   -5.19283 -115.56822 32.81160,
   -3.73265 -114.94002 32.83805,
   -12.27806 -117.10055 32.79744,
   -10.62874 -116.88280 32.83366,
   -9.08783 -116.57913 32.81625,
   -7.53202 -116.20421 32.81326,
   -5.97054 -115.79896 32.81485,
   -4.42939 -115.28966 32.81614,
   -3.16656 -114.50861 32.88968,
   -14.54711 -117.29260 32.79262,
   -13.10795 -117.18223 32.80151,
   -11.64684 -117.02846 32.79964,
   -2.70229 -113.74240 32.81853,
   -17.02574 -117.43364 32.78773,
   -15.57565 -117.35636 32.79873,
   -13.90418 -117.24704 32.79446,
   -2.48677 -113.15456 33.28156,
   -19.67199 -117.52132 32.78566,
   -18.00977 -117.47674 32.78321,
   -16.37161 -117.39989 32.78879,
   -2.61800 -112.80877 32.92022,
   -20.49493 -117.52547 32.80425,
   -19.01997 -117.50986 32.78535,
   -22.85478 -117.46407 32.78078,
   -21.40382 -117.51168 32.79660,
   -2.94954 -111.71108 32.87914,
   -23.89386 -117.41983 32.81807,
   -22.20189 -117.48795 32.78174,
   -26.46920 -117.22256 32.78081,
   -24.84983 -117.35965 32.72421,
   -3.47114 -110.74357 33.00702,
   -27.28615 -117.09782 32.77816,
   -25.83990 -117.29010 32.77862,
   -3.93985 -110.22879 32.89835,
   -28.15749 -116.91724 32.80189,
   -29.07973 -116.64346 32.76225,
   -4.68579 -109.29288 32.89667,
   -29.96059 -116.34134 32.89350,
   -5.23541 -108.69601 32.72883,
   -30.82018 -115.96016 32.77188,
   -5.89488 -107.87854 32.91431,
   -31.50766 -115.64922 32.76562,
   -32.47561 -114.99110 32.63930,
   -6.51419 -107.12823 32.94739,
   -33.16459 -114.42467 32.79851,
   -7.12864 -106.38062 32.92443,
   -33.67622 -113.69006 32.85513,
   -7.80077 -105.53415 32.96538,
   -33.89253 -113.01064 32.95200,
   -8.20529 -105.01734 32.99142,
   -33.77378 -112.28137 32.78300,
   -33.32773 -111.44063 32.81023,
   -8.86766 -104.13800 32.97989,
   -32.65398 -110.78736 32.90416,
   -31.43633 -109.93073 32.86812,
   -9.39772 -103.40176 32.91943,
   -31.99859 -110.29280 32.85877,
   -30.57092 -109.41104 32.89090,
   -29.20485 -108.42455 32.89791,
   -29.77243 -108.86958 33.00747,
   -28.63450 -107.86956 32.93029,
   -9.94993 -102.56481 33.00056,
   -28.15563 -107.32181 32.89980,
   -27.59862 -106.52925 32.93294,
   -10.60794 -101.56606 33.01498,
   -10.98577 -100.98838 32.86568,
   -27.25260 -105.92496 32.94709,
   -26.69608 -104.93476 32.94422,
   -11.65151 -100.06121 33.00257,
   -26.22348 -104.05395 32.97146,
   -25.77555 -103.23536 32.99594,
   -12.28064 -99.30619 33.06103,
   -25.28190 -102.37815 33.01990,
   -12.84689 -98.73663 33.09080,
   -24.79015 -101.58738 32.89112,
   -13.67408 -98.06791 33.06746,
   -24.18713 -100.64883 33.02326,
   -23.64665 -99.88011 33.03769,
   -14.35721 -97.60541 33.06581,
   -23.09574 -99.17641 33.04556,
   -15.22584 -97.12946 33.06297,
   -22.29545 -98.34725 32.91738,
   -16.03538 -96.78469 33.09231,
   -21.63022 -97.74548 33.04956,
   -18.58997 -96.48567 33.08827,
   -16.94299 -96.53013 33.14509,
   -20.85288 -97.21614 33.09868,
   -19.41910 -96.63922 33.11572,
   -17.84315 -96.43171 33.22806,
   -20.14358 -96.87985 33.09349,
   -9.07202 -116.64204 33.60455,
   -7.51659 -116.26708 33.60475,
   -5.95656 -115.86520 33.60473,
   -4.40817 -115.37987 33.60959,
   -3.09814 -114.63048 33.67078,
   -13.07706 -117.23779 33.58985,
   -11.48592 -117.07112 33.58298,
   -9.85167 -116.80601 33.61559,
   -8.29353 -116.46141 33.61107,
   -6.73768 -116.07187 33.61156,
   -5.17350 -115.64619 33.61277,
   -3.68904 -115.03956 33.62683,
   -2.64821 -114.10034 33.71857,
   -15.53493 -117.41053 33.58483,
   -13.86770 -117.30383 33.61533,
   -12.32464 -117.16759 33.60617,
   -10.64944 -116.94792 33.59900,
   -2.42519 -113.53358 33.74399,
   -18.00653 -117.53563 33.58062,
   -16.31464 -117.45911 33.64084,
   -14.81307 -117.35805 33.46722,
   -18.86394 -117.56349 33.56560,
   -17.23944 -117.50333 33.58651,
   -2.40577 -112.82907 33.79891,
   -21.17510 -117.57723 33.57782,
   -19.69914 -117.58178 33.58496,
   -2.62189 -112.19713 33.69103,
   -22.16703 -117.55133 33.56938,
   -20.48861 -117.58458 33.57982,
   -24.56684 -117.44748 33.57353,
   -23.08666 -117.51939 33.58008,
   -3.10904 -111.18012 33.69422,
   -25.55506 -117.38419 33.56472,
   -23.88924 -117.48115 33.57406,
   -27.90614 -117.06626 33.58798,
   -26.55100 -117.28673 33.54565,
   -3.68743 -110.36567 33.67789,
   -28.66690 -116.87641 33.58644,
   -27.28462 -117.18484 33.58209,
   -4.31901 -109.61254 33.64509,
   -29.32607 -116.67521 33.57706,
   -5.00324 -108.79722 33.68788,
   -30.33860 -116.26419 33.40645,
   -5.43499 -108.31188 33.74459,
   -31.29011 -115.86252 33.58261,
   -32.14726 -115.39943 33.56773,
   -6.16735 -107.43062 33.73076,
   -32.87981 -114.89250 33.53873,
   -6.70786 -106.80725 33.55733,
   -33.58096 -114.08806 33.47758,
   -7.35140 -105.98079 33.74740,
   -33.97812 -113.44964 33.76573,
   -7.95472 -105.21561 33.77173,
   -34.05414 -112.58535 33.77130,
   -8.53849 -104.45650 33.74776,
   -33.77585 -111.84147 33.68405,
   -32.70097 -110.70940 33.65121,
   -33.26100 -111.18106 33.81073,
   -32.06845 -110.23980 33.67130,
   -9.17419 -103.58107 33.76713,
   -31.27294 -109.77097 33.71658,
   -30.05405 -108.98109 33.68789,
   -9.54783 -103.01945 33.79579,
   -30.58156 -109.33241 33.68182,
   -29.26015 -108.37167 33.71090,
   -28.54488 -107.65840 33.85728,
   -10.14120 -102.11083 33.84470,
   -27.96592 -106.95257 33.69627,
   -27.44840 -106.14799 33.75441,
   -10.84822 -101.05924 33.80163,
   -26.90685 -105.21389 33.68847,
   -11.17507 -100.53307 33.87536,
   -26.53759 -104.49283 33.76969,
   -11.89578 -99.62995 33.83544,
   -26.18933 -103.82713 33.77512,
   -25.66259 -102.88248 33.87703,
   -12.48796 -98.98038 33.87249,
   -25.15281 -102.02304 33.84089,
   -13.21620 -98.33899 33.81763,
   -24.65157 -101.21798 33.79479,
   -13.91570 -97.80943 33.85623,
   -24.11604 -100.40351 33.82504,
   -14.72934 -97.30873 33.81887,
   -23.54889 -99.61713 33.85139,
   -15.54820 -96.89013 33.87653,
   -22.92544 -98.86303 33.83799,
   -22.19930 -98.12477 33.78579,
   -17.81225 -96.36256 33.89465,
   -16.45297 -96.54157 34.07040,
   -21.53020 -97.53662 33.99099,
   -20.19974 -96.81566 33.88034,
   -18.65404 -96.40926 33.91278,
   -17.08198 -96.38956 34.10501,
   -20.87623 -97.13778 33.89775,
   -19.41248 -96.55616 33.88077,
   -9.83615 -116.86539 34.40010,
   -8.27890 -116.52330 34.39910,
   -6.72276 -116.13457 34.39945,
   -5.15810 -115.71914 34.39846,
   -3.65413 -115.14627 34.41526,
   -12.13425 -117.21403 34.48334,
   -10.66772 -117.01231 34.40582,
   -9.05821 -116.70558 34.41735,
   -7.50354 -116.33429 34.40914,
   -5.93968 -115.93737 34.41295,
   -4.37361 -115.46084 34.39860,
   -3.03237 -114.74052 34.44635,
   -2.33557 -113.88748 34.57089,
   -14.63219 -117.41052 34.35904,
   -13.04394 -117.29217 34.39329,
   -11.44020 -117.12410 34.38899,
   -2.53364 -114.23452 34.50969,
   -17.07630 -117.55766 34.49551,
   -15.49356 -117.46418 34.38460,
   -13.87622 -117.35832 34.38368,
   -2.21574 -113.17721 34.61956,
   -19.54394 -117.63492 34.37471,
   -18.02360 -117.58962 34.33801,
   -16.34462 -117.51171 34.37778,
   -22.16935 -117.60744 34.37107,
   -20.47939 -117.64044 34.37696,
   -18.81725 -117.61893 34.37462,
   -2.37670 -112.26455 34.62234,
   -22.92832 -117.58824 34.48050,
   -21.43490 -117.61924 34.24225,
   -2.73645 -111.63537 34.46918,
   -23.87205 -117.54231 34.36904,
   -26.30442 -117.39249 34.47740,
   -24.82218 -117.48952 34.23875,
   -3.32233 -110.68683 34.52785,
   -27.25076 -117.26602 34.37208,
   -25.57095 -117.44838 34.36904,
   -3.89258 -110.04815 34.27795,
   -28.21025 -117.08521 34.42520,
   -29.15266 -116.81987 34.38988,
   -4.56890 -109.19630 34.50200,
   -30.02001 -116.51325 34.35687,
   -30.95760 -116.12832 34.40804,
   -5.24491 -108.36972 34.70277,
   -31.96379 -115.61088 34.36855,
   -5.82649 -107.72932 34.47918,
   -32.63133 -115.23918 34.37458,
   -6.48737 -106.92394 34.52920,
   -33.29677 -114.70863 34.31174,
   -6.91096 -106.41042 34.55351,
   -33.92807 -113.88160 34.40947,
   -7.61311 -105.52863 34.56101,
   -34.21229 -112.93199 34.46492,
   -8.14885 -104.86508 34.42072,
   -34.11025 -112.16951 34.49647,
   -33.57625 -111.35996 34.45635,
   -8.75135 -104.03252 34.56637,
   -33.89298 -111.73361 34.47019,
   -32.76889 -110.64020 34.46793,
   -31.30681 -109.71815 34.46980,
   -31.94144 -110.09800 34.57191,
   -30.64956 -109.29419 34.50352,
   -9.30643 -103.24175 34.58377,
   -29.88455 -108.79038 34.50871,
   -28.76606 -107.82217 34.48980,
   -9.76810 -102.53611 34.60226,
   -29.25797 -108.28831 34.48993,
   -28.23551 -107.21459 34.50136,
   -10.35348 -101.62481 34.66136,
   -27.74165 -106.51035 34.52488,
   -27.27991 -105.73173 34.57401,
   -10.96886 -100.68390 34.77611,
   -26.82620 -104.90476 34.56343,
   -11.39389 -100.09925 34.64786,
   -26.36376 -104.03986 34.60184,
   -25.91239 -103.22799 34.53168,
   -12.11893 -99.24362 34.67616,
   -25.35367 -102.26251 34.59015,
   -12.77369 -98.61105 34.60724,
   -24.82635 -101.39710 34.60244,
   -13.48061 -98.02418 34.65078,
   -24.44767 -100.78685 34.61134,
   -14.20093 -97.50818 34.74993,
   -23.95719 -100.05800 34.62514,
   -15.08900 -97.01239 34.65364,
   -23.43403 -99.35054 34.63358,
   -22.30466 -98.12093 34.65018,
   -15.95918 -96.63441 34.63019,
   -22.79841 -98.61208 34.64128,
   -21.76810 -97.65999 34.66319,
   -16.88771 -96.36298 34.71466,
   -20.89037 -97.07669 34.56607,
   -19.45311 -96.47984 34.68422,
   -17.81817 -96.27554 34.67811,
   -20.19932 -96.72661 34.68577,
   -18.64219 -96.32329 34.67619,
   -10.62180 -117.06140 35.18795,
   -9.04161 -116.76305 35.19433,
   -7.48305 -116.41017 35.40092,
   -5.92306 -116.01679 35.37104,
   -4.36124 -115.56320 35.31804,
   -2.96725 -114.88432 35.40731,
   -13.05045 -117.34399 35.17929,
   -11.39672 -117.17359 35.21304,
   -9.81844 -116.92221 35.20069,
   -8.29629 -116.58778 35.13603,
   -6.70665 -116.19559 35.12909,
   -5.14072 -115.79208 35.14621,
   -3.64758 -115.25730 35.13771,
   -2.42119 -114.32039 35.25606,
   -15.50813 -117.51628 35.17421,
   -13.86748 -117.40935 35.17970,
   -12.42667 -117.28785 35.18029,
   -2.10401 -113.60855 35.31816,
   -17.97871 -117.64273 35.17001,
   -16.31213 -117.56202 35.16776,
   -14.88661 -117.47880 35.17561,
   -20.45536 -117.69048 35.16948,
   -18.76073 -117.66830 35.15951,
   -17.33850 -117.61510 35.17077,
   -2.12150 -112.77989 35.36597,
   -21.23467 -117.68026 35.15444,
   -19.75775 -117.68226 35.06026,
   -23.85238 -117.59246 35.16459,
   -22.17833 -117.65671 35.17195,
   -2.46530 -111.84390 35.24787,
   -24.62758 -117.55604 35.16841,
   -23.18616 -117.62097 35.16496,
   -2.99168 -110.97816 35.26689,
   -27.23276 -117.33568 35.17086,
   -25.56465 -117.50535 35.16722,
   -27.99325 -117.21206 35.34559,
   -26.55324 -117.42367 35.16623,
   -3.65748 -110.10252 35.27141,
   -28.77876 -117.01848 35.28616,
   -4.11833 -109.60422 35.35054,
   -29.85956 -116.66072 35.16763,
   -4.82240 -108.78415 35.33854,
   -30.55257 -116.40004 35.16254,
   -5.45156 -108.05465 35.31911,
   -31.34118 -116.05546 35.08575,
   -32.25507 -115.59566 35.13196,
   -6.06906 -107.31786 35.33735,
   -33.07530 -115.07459 35.18966,
   -33.73441 -114.49937 35.30823,
   -6.70970 -106.51421 35.49057,
   -7.26039 -105.86021 35.31810,
   -34.26134 -113.53778 35.24224,
   -34.30445 -113.15463 34.94662,
   -34.42332 -113.19413 35.57636,
   -7.90928 -105.02357 35.37817,
   -34.33789 -112.62020 35.17886,
   -8.30317 -104.50592 35.38848,
   -33.98737 -111.66430 35.25508,
   -33.39678 -111.04956 35.26733,
   -32.23074 -110.17212 35.25093,
   -9.01285 -103.52646 35.37601,
   -32.77150 -110.52759 35.24386,
   -31.35704 -109.66346 35.28035,
   -29.92179 -108.74607 35.28483,
   -9.46988 -102.87736 35.21383,
   -30.52874 -109.16367 35.35087,
   -29.33531 -108.27060 35.29499,
   -28.64902 -107.61353 35.27133,
   -10.05756 -101.94227 35.40478,
   -28.06726 -106.88686 35.31317,
   -27.52497 -106.05812 35.34979,
   -10.65535 -101.02736 35.41434,
   -27.10533 -105.31243 35.34849,
   -11.19413 -100.21067 35.59174,
   -26.72116 -104.58444 35.35944,
   -11.82215 -99.44337 35.46555,
   -26.25524 -103.72034 35.41723,
   -25.77225 -102.86519 35.37077,
   -12.38748 -98.82855 35.51556,
   -25.25932 -101.98982 35.38898,
   -13.06651 -98.23394 35.44069,
   -24.75109 -101.16342 35.40451,
   -13.83938 -97.65628 35.42859,
   -24.19792 -100.32347 35.43587,
   -14.78902 -97.06580 35.44430,
   -23.66345 -99.59218 35.27425,
   -23.02734 -98.79671 35.44782,
   -15.45932 -96.70669 35.53568,
   -22.31654 -98.05651 35.45491,
   -17.86129 -96.17594 35.47986,
   -16.27379 -96.40823 35.46909,
   -21.59778 -97.44642 35.45959,
   -20.16822 -96.65283 35.26586,
   -18.64784 -96.23405 35.45248,
   -17.09105 -96.22281 35.48406,
   -20.90028 -96.98542 35.47656,
   -19.46918 -96.39577 35.47067,
   -9.76892 -116.98146 36.15555,
   -8.25323 -116.64470 35.99800,
   -6.69459 -116.26458 35.99527,
   -5.13211 -115.86924 35.99443,
   -3.59317 -115.35207 35.99866,
   -2.34256 -114.52612 36.08682,
   -13.85450 -117.45786 35.99308,
   -12.17539 -117.31411 35.99612,
   -10.59465 -117.11150 36.00649,
   -9.03158 -116.80782 35.81575,
   -7.47256 -116.45551 36.00953,
   -5.91240 -116.06880 36.00945,
   -4.34731 -115.63708 36.00949,
   -2.84133 -114.98676 36.04060,
   -2.00382 -113.98599 36.16108,
   -16.32299 -117.61187 35.98728,
   -14.71368 -117.51824 35.98734,
   -13.00484 -117.38993 35.99009,
   -11.41774 -117.22698 35.99834,
   -17.09458 -117.65113 35.97811,
   -15.55474 -117.56972 35.99728,
   -1.90886 -113.16025 36.14533,
   -19.57808 -117.72985 35.94799,
   -17.93543 -117.69076 35.99733,
   -22.15031 -117.69880 35.98065,
   -20.47749 -117.73447 35.98643,
   -18.79454 -117.71705 35.98427,
   -2.16260 -112.16622 36.06718,
   -22.94980 -117.66977 35.96523,
   -21.48270 -117.71827 35.98142,
   -2.60751 -111.42154 35.91248,
   -25.54842 -117.55148 35.97872,
   -23.89000 -117.63337 35.97986,
   -26.34078 -117.48711 35.98160,
   -24.90661 -117.58860 35.97855,
   -3.21211 -110.54073 36.05150,
   -27.26538 -117.38286 35.98006,
   -28.26091 -117.20453 35.99232,
   -3.87567 -109.69909 36.26858,
   -29.24901 -116.93916 35.94720,
   -4.44367 -109.11167 36.09824,
   -30.13470 -116.65019 35.99548,
   -31.03292 -116.29340 35.97443,
   -5.19632 -108.23453 36.09568,
   -31.95435 -115.85355 35.93554,
   -5.62688 -107.73725 36.16272,
   -32.87014 -115.32494 36.01865,
   -6.29549 -106.92381 36.20881,
   -33.50443 -114.86699 35.99815,
   -6.91459 -106.16959 36.16433,
   -34.10454 -114.17415 36.02393,
   -34.45333 -113.44907 36.08362,
   -7.51136 -105.41414 36.18335,
   -34.52392 -112.78889 36.11735,
   -8.13808 -104.56587 36.37002,
   -34.36656 -112.20280 36.09009,
   -33.44802 -110.99086 36.05882,
   -8.67381 -103.87543 36.12354,
   -33.96853 -111.51586 36.24019,
   -32.84071 -110.49266 36.07019,
   -32.04569 -110.01027 36.12152,
   -30.80896 -109.25490 36.09120,
   -9.29366 -102.97202 36.17958,
   -31.35526 -109.58736 36.08326,
   -29.97014 -108.69831 36.10885,
   -9.67800 -102.39781 36.03285,
   -29.14639 -108.02278 36.15005,
   -28.39114 -107.22577 36.11256,
   -28.69970 -107.59050 36.10569,
   -10.28851 -101.42497 36.18449,
   -27.91602 -106.55679 36.23374,
   -27.36723 -105.68932 36.15840,
   -10.87342 -100.53556 36.23449,
   -26.91210 -104.86670 36.17540,
   -26.46751 -104.04881 36.08451,
   -11.44044 -99.70836 36.48394,
   -25.92812 -103.07094 36.19107,
   -11.96525 -99.12695 36.25494,
   -25.55220 -102.39817 36.19919,
   -12.63272 -98.46430 36.27031,
   -25.18328 -101.75856 36.20759,
   -13.32137 -97.86727 36.39619,
   -24.65683 -100.91492 36.22024,
   -14.12886 -97.32661 36.22773,
   -23.99144 -99.94065 36.28415,
   -14.94145 -96.84302 36.24242,
   -23.53443 -99.31209 36.24098,
   -15.75514 -96.45856 36.29508,
   -22.87531 -98.53573 36.25472,
   -21.65825 -97.42246 36.28014,
   -17.11728 -96.10032 36.32369,
   -22.15119 -97.82580 36.26747,
   -20.96410 -96.95951 36.30373,
   -19.35267 -96.29171 36.14388,
   -17.86378 -96.07203 36.26323,
   -16.52530 -96.20646 36.32717,
   -20.27279 -96.60203 36.28222,
   -18.70629 -96.13908 36.28738,
   -10.60159 -117.16364 36.81699,
   -9.02587 -116.87891 36.81990,
   -7.46269 -116.52075 36.81605,
   -5.89989 -116.14213 36.81507,
   -4.33631 -115.72468 36.82627,
   -2.87795 -115.08369 36.85263,
   -12.86949 -117.42824 36.80934,
   -11.39749 -117.27236 36.81126,
   -9.84564 -117.04012 36.82182,
   -8.23650 -116.70370 36.82406,
   -6.67829 -116.33009 36.82531,
   -5.11268 -115.94226 36.82501,
   -3.57231 -115.44363 36.83269,
   -2.19188 -114.52936 36.81503,
   -1.69733 -113.69782 37.00436,
   -15.31430 -117.60146 36.80420,
   -13.88710 -117.50816 36.81570,
   -12.21845 -117.36642 36.81078,
   -1.82999 -114.04525 36.95265,
   -1.76189 -113.46358 36.70634,
   -17.79107 -117.72727 36.80017,
   -16.35128 -117.65983 36.81018,
   -14.66850 -117.56103 36.80569,
   -1.63499 -113.04586 37.33424,
   -20.44844 -117.77322 36.79816,
   -18.78648 -117.75954 36.79925,
   -17.13818 -117.69838 36.80099,
   -1.87341 -112.51621 36.83923,
   -21.24294 -117.76086 36.80800,
   -19.78726 -117.77480 36.79863,
   -23.84942 -117.66735 36.79427,
   -22.19791 -117.73240 36.79976,
   -2.33199 -111.51505 36.85592,
   -24.64974 -117.62956 36.77391,
   -23.15883 -117.69709 36.79462,
   -2.81841 -110.91173 36.76233,
   -27.24223 -117.43022 36.79661,
   -25.58083 -117.58405 36.79525,
   -28.03414 -117.29796 36.80210,
   -26.56145 -117.51097 36.79397,
   -3.45224 -110.11020 36.90008,
   -28.79565 -117.13047 36.78603,
   -29.75756 -116.85995 36.91100,
   -4.09833 -109.37488 36.92442,
   -30.77415 -116.47797 36.79546,
   -4.73863 -108.65955 36.90609,
   -31.52771 -116.16899 36.79269,
   -5.39255 -107.87437 37.09086,
   -32.25163 -115.83936 36.79110,
   -5.94120 -107.25217 36.95074,
   -33.20881 -115.22636 36.78527,
   -33.87561 -114.66011 36.83554,
   -6.68994 -106.33266 36.96083,
   -7.07859 -105.84738 37.00722,
   -34.41358 -113.80758 36.71371,
   -34.62408 -113.25571 36.91658,
   -7.73235 -104.99868 37.04095,
   -34.57326 -112.46895 36.91868,
   -8.31525 -104.22310 37.00536,
   -34.17970 -111.63594 36.88701,
   -33.50435 -110.94099 36.88014,
   -32.08830 -109.98042 36.89003,
   -8.88591 -103.41194 37.01636,
   -32.71554 -110.36738 37.00312,
   -31.42232 -109.56368 36.91378,
   -30.63609 -109.09377 36.95317,
   -29.45045 -108.21551 36.91943,
   -9.48656 -102.51444 37.00417,
   -29.97187 -108.62996 36.91716,
   -28.75168 -107.55621 36.92185,
   -9.84733 -101.91317 37.06214,
   -28.16608 -106.84630 36.94746,
   -27.55689 -105.95231 36.96380,
   -10.48247 -100.94283 37.01749,
   -27.19003 -105.29753 36.97603,
   -11.09455 -100.04449 37.06133,
   -26.77333 -104.51840 37.07568,
   -26.30954 -103.67410 36.98653,
   -11.60642 -99.36592 37.09726,
   -25.83698 -102.82456 37.00494,
   -12.19953 -98.71431 37.10038,
   -25.36779 -102.01179 37.02156,
   -12.90522 -98.07387 37.06959,
   -24.83543 -101.14371 37.02577,
   -13.63979 -97.49963 37.07669,
   -24.34260 -100.37784 37.06017,
   -23.74783 -99.54263 37.06083,
   -14.38441 -96.97851 37.19771,
   -23.06519 -98.71386 36.96997,
   -15.24390 -96.53650 37.09025,
   -22.45014 -98.04605 37.12375,
   -16.19090 -96.18646 37.03532,
   -21.67906 -97.37815 37.09614,
   -20.27124 -96.52498 37.11322,
   -18.65898 -96.05067 36.95175,
   -17.10028 -95.98493 37.12019,
   -20.95738 -96.87618 37.10619,
   -19.52839 -96.24217 37.09657,
   -17.94984 -95.92771 37.32824,
   -11.39914 -117.31913 37.62846,
   -9.76572 -117.07628 37.61416,
   -8.22718 -116.76260 37.63230,
   -6.66550 -116.39894 37.63659,
   -5.09725 -116.01967 37.63609,
   -3.55057 -115.53674 37.64291,
   -2.24161 -114.76192 37.70279,
   -13.83848 -117.54685 37.62293,
   -12.22229 -117.41145 37.63036,
   -10.56562 -117.20678 37.63354,
   -9.00412 -116.93036 37.63855,
   -7.44325 -116.58159 37.64000,
   -5.88070 -116.21027 37.64104,
   -4.31597 -115.80251 37.64259,
   -2.84568 -115.19890 37.66894,
   -1.67564 -114.03906 37.70798,
   -16.30673 -117.69981 37.61744,
   -14.62059 -117.60423 37.67644,
   -13.08638 -117.48892 37.63265,
   -1.51616 -113.42821 37.77806,
   -18.77929 -117.79844 37.61453,
   -17.15704 -117.74182 37.61440,
   -15.55543 -117.65948 37.63423,
   -1.61904 -112.79714 37.72994,
   -19.57073 -117.80782 37.58514,
   -18.00565 -117.77919 37.64324,
   -22.14515 -117.76249 37.61095,
   -20.47926 -117.80626 37.61635,
   -1.96990 -111.95051 37.66000,
   -22.95137 -117.73148 37.60803,
   -21.47835 -117.78468 37.61153,
   -25.54756 -117.61247 37.60909,
   -23.89582 -117.69238 37.61157,
   -2.56811 -110.97490 37.66090,
   -26.34424 -117.55240 37.60887,
   -24.89611 -117.64879 37.60916,
   -3.00990 -110.49040 37.76183,
   -27.27291 -117.45825 37.60808,
   -28.30025 -117.29245 37.61752,
   -3.72035 -109.66790 37.77976,
   -29.15018 -117.09472 37.61527,
   -4.31388 -109.05913 37.56859,
   -30.15544 -116.77008 37.44125,
   -31.07049 -116.45294 37.63535,
   -4.97913 -108.27470 37.74085,
   -32.01263 -116.03294 37.61069,
   -5.61072 -107.53456 37.77482,
   -32.91910 -115.52563 37.60214,
   -33.61819 -115.04174 37.62849,
   -6.21926 -106.80237 37.79128,
   -34.28633 -114.30460 37.66803,
   -6.86961 -105.96678 37.98432,
   -34.63447 -113.65320 37.71145,
   -7.38738 -105.33357 37.81183,
   -34.74809 -112.86375 37.80402,
   -8.06535 -104.43064 37.81884,
   -34.54052 -112.11361 37.71207,
   -8.49181 -103.86311 37.66116,
   -34.06475 -111.41495 37.69618,
   -32.99680 -110.46579 37.69220,
   -33.52076 -110.86225 37.68851,
   -32.11872 -109.92684 37.70799,
   -30.67172 -109.06027 37.72777,
   -9.06949 -102.97548 37.85446,
   -31.29847 -109.44787 37.85678,
   -30.02685 -108.60116 37.75079,
   -29.31135 -108.03291 37.73293,
   -9.62959 -102.08206 37.95966,
   -28.61247 -107.32206 37.74292,
   -10.00206 -101.47811 37.87258,
   -27.95561 -106.47674 37.76690,
   -27.44999 -105.68763 37.78616,
   -10.68147 -100.45371 37.84688,
   -26.97397 -104.84929 37.80652,
   -26.47986 -103.94789 37.81062,
   -11.32433 -99.55104 37.89932,
   -25.97951 -103.04170 37.82217,
   -11.78837 -99.00618 37.76212,
   -25.62408 -102.39607 37.83038,
   -12.39382 -98.33610 37.99467,
   -25.24261 -101.73165 37.83934,
   -13.18177 -97.67890 37.89094,
   -24.65438 -100.78226 37.98108,
   -14.03966 -97.08742 37.74617,
   -24.09936 -99.96393 37.85770,
   -23.57278 -99.24378 37.86607,
   -14.72488 -96.63430 37.91138,
   -22.95647 -98.50188 37.95712,
   -15.49559 -96.23368 38.06170,
   -22.22384 -97.77624 37.89859,
   -21.02500 -96.86643 37.92900,
   -19.55736 -96.16576 37.92295,
   -17.97870 -95.84584 37.93286,
   -16.38753 -95.96454 37.95653,
   -21.70281 -97.34032 37.90983,
   -20.30048 -96.46690 37.92350,
   -18.78453 -95.95611 37.92978,
   -17.21303 -95.81419 38.11470,
   -5.08015 -116.09358 38.45716,
   -3.52817 -115.63449 38.46190,
   -10.58316 -117.25637 38.44683,
   -8.99765 -116.98331 38.44787,
   -7.43169 -116.64480 38.45168,
   -5.84598 -116.27981 38.47488,
   -4.29629 -115.88122 38.40828,
   -2.81364 -115.31150 38.46312,
   -1.67988 -114.41631 38.71734,
   -12.90908 -117.52506 38.55594,
   -11.45900 -117.37250 38.46109,
   -9.85084 -117.14243 38.45079,
   -8.21021 -116.81864 38.45423,
   -6.64743 -116.46320 38.45612,
   -2.15742 -114.87080 38.50570,
   -1.40616 -113.82805 38.67204,
   -15.38492 -117.69732 38.55826,
   -13.81669 -117.58823 38.44223,
   -12.20007 -117.45230 38.44143,
   -17.82818 -117.80880 38.43079,
   -16.33463 -117.74053 38.38461,
   -14.65260 -117.64501 38.43598,
   -1.39933 -113.02016 38.55677,
   -20.44160 -117.83715 38.42829,
   -18.80731 -117.83549 38.43887,
   -17.12174 -117.78043 38.43153,
   -1.65295 -112.40785 38.32944,
   -21.19041 -117.82245 38.49310,
   -19.78450 -117.84336 38.42886,
   -23.84509 -117.71554 38.42543,
   -22.20558 -117.78694 38.43255,
   -2.13740 -111.43438 38.48799,
   -24.64487 -117.67768 38.42648,
   -23.17636 -117.74634 38.42568,
   -27.24528 -117.49032 38.42611,
   -25.58768 -117.63091 38.42634,
   -2.74028 -110.59784 38.64829,
   -28.04841 -117.36960 38.42827,
   -26.55776 -117.56453 38.42463,
   -3.32971 -109.98836 38.52991,
   -28.85494 -117.21206 38.42955,
   -29.82366 -116.94865 38.39721,
   -4.06416 -109.16287 38.57925,
   -30.74469 -116.64734 38.47081,
   -4.52771 -108.68583 38.54470,
   -31.75330 -116.22918 38.42747,
   -32.48341 -115.89236 38.42748,
   -5.26870 -107.83082 38.55980,
   -5.80095 -107.20772 38.57695,
   -33.32880 -115.35739 38.30601,
   -34.01826 -114.80911 38.45487,
   -6.44646 -106.40693 38.66319,
   -34.52878 -114.21267 38.67451,
   -7.06176 -105.63738 38.61925,
   -34.81516 -113.29078 38.54673,
   -7.64956 -104.86719 38.60841,
   -34.76916 -112.48068 38.54035,
   -34.12211 -111.37351 38.51151,
   -8.28332 -103.99274 38.62465,
   -34.45846 -111.79678 38.51837,
   -33.52697 -110.77898 38.50606,
   -8.67676 -103.40770 38.66355,
   -32.80681 -110.30946 38.51088,
   -31.55219 -109.52374 38.53182,
   -32.13152 -109.87460 38.52333,
   -30.68966 -109.00054 38.54233,
   -29.36309 -108.01731 38.55433,
   -9.23071 -102.54305 38.72610,
   -29.87068 -108.43297 38.55211,
   -28.81110 -107.47822 38.56180,
   -28.26898 -106.84839 38.49580,
   -9.84339 -101.54110 38.85516,
   -27.60928 -105.91531 38.59473,
   -10.20761 -100.96008 38.69699,
   -27.25436 -105.29568 38.60599,
   -10.88340 -99.96348 38.68795,
   -26.79951 -104.47475 38.63300,
   -26.36211 -103.66956 38.61910,
   -11.51616 -99.12062 38.72212,
   -25.88306 -102.80533 38.64014,
   -11.97442 -98.58938 38.72918,
   -25.40204 -101.96638 38.65971,
   -12.73165 -97.87220 38.71917,
   -24.90703 -101.14940 38.60404,
   -24.31360 -100.23196 38.67979,
   -13.45710 -97.29000 38.69072,
   -23.79341 -99.49058 38.69326,
   -14.23804 -96.74137 38.74934,
   -23.20189 -98.74679 38.70237,
   -15.06604 -96.31297 38.61316,
   -22.44425 -97.93618 38.77725,
   -21.78191 -97.34539 38.72489,
   -18.81283 -95.86422 38.74321,
   -17.22523 -95.71059 38.77095,
   -15.87249 -95.95801 38.77055,
   -21.00505 -96.78784 38.74551,
   -19.58940 -96.09641 38.72373,
   -18.05061 -95.73543 38.78237,
   -16.59909 -95.77246 38.77868,
   -20.31741 -96.40516 38.74471,
   -5.84812 -116.35202 39.27231,
   -4.27945 -115.97208 39.27459,
   -2.76775 -115.42682 39.28922,
   -11.38097 -117.40615 39.25894,
   -9.77829 -117.17668 39.24971,
   -8.19993 -116.87530 39.26697,
   -6.60773 -116.51936 39.21775,
   -5.05813 -116.17136 39.27850,
   -3.50411 -115.73569 39.28644,
   -2.10849 -115.01307 39.29984,
   -13.82248 -117.62952 39.25328,
   -12.16835 -117.49288 39.28643,
   -10.64542 -117.31230 39.26828,
   -8.98130 -117.03340 39.26852,
   -7.41483 -116.70435 39.27043,
   -1.42946 -114.26872 39.40677,
   -16.29073 -117.78138 39.24794,
   -14.60212 -117.68272 39.24378,
   -13.18759 -117.58193 39.25438,
   -1.22508 -113.47771 39.39167,
   -18.76475 -117.86960 39.24525,
   -17.04185 -117.81659 39.23308,
   -15.62927 -117.74597 39.24914,
   -19.62955 -117.87407 39.22877,
   -18.01771 -117.84751 39.10902,
   -1.38935 -112.47679 39.32736,
   -21.91135 -117.82162 39.24203,
   -20.45206 -117.86624 39.24794,
   -1.75929 -111.87020 39.15618,
   -22.88946 -117.78226 39.31180,
   -21.28929 -117.84391 39.24249,
   -25.54489 -117.65117 39.24042,
   -23.89850 -117.73346 39.24425,
   -2.34150 -110.97215 39.32680,
   -26.34951 -117.59368 39.23545,
   -24.88795 -117.68792 39.24056,
   -27.27872 -117.50923 39.23902,
   -2.97293 -110.23692 39.35377,
   -28.32977 -117.35873 39.24587,
   -3.63613 -109.51710 39.39183,
   -29.17330 -117.18628 39.24510,
   -30.17414 -116.90908 39.24357,
   -4.32875 -108.72798 39.60982,
   -31.14779 -116.56636 39.17378,
   -4.90316 -108.14334 39.35774,
   -32.07327 -116.18363 39.19484,
   -32.96904 -115.72464 39.25368,
   -5.57658 -107.32608 39.61653,
   -33.71480 -115.22418 39.25771,
   -6.08710 -106.74901 39.42379,
   -34.37133 -114.55339 39.27738,
   -6.81661 -105.83809 39.40865,
   -34.82675 -113.66812 39.37780,
   -7.22028 -105.31507 39.43341,
   -34.92813 -112.85047 39.38719,
   -7.85570 -104.45486 39.42879,
   -34.68655 -112.00008 39.35497,
   -34.16063 -111.30989 39.32229,
   -32.85491 -110.28754 39.33118,
   -8.41937 -103.64473 39.45884,
   -33.39250 -110.64916 39.32448,
   -32.16257 -109.83735 39.29171,
   -8.95510 -102.82828 39.47017,
   -31.38117 -109.38695 39.34432,
   -30.10762 -108.54032 39.24085,
   -30.71319 -108.95575 39.36080,
   -29.36498 -107.94687 39.36866,
   -9.51285 -101.93752 39.47408,
   -28.68742 -107.26492 39.57249,
   -28.09023 -106.54304 39.38258,
   -10.03368 -101.03957 39.67380,
   -27.52254 -105.69847 39.41432,
   -10.40117 -100.45742 39.52814,
   -27.03755 -104.87141 39.35540,
   -26.52782 -103.94891 39.44181,
   -11.09795 -99.47155 39.51720,
   -26.14350 -103.23098 39.45096,
   -11.71154 -98.67133 39.67954,
   -25.79168 -102.58131 39.45935,
   -12.30239 -98.08046 39.54051,
   -25.28977 -101.71449 39.47160,
   -13.03862 -97.45414 39.41691,
   -24.73452 -100.81071 39.47397,
   -24.18248 -99.97149 39.49753,
   -13.81450 -96.79909 39.76119,
   -23.62792 -99.21033 39.51157,
   -14.54355 -96.38325 39.55849,
   -23.00009 -98.45802 39.51490,
   -15.40006 -95.98275 39.52526,
   -22.33906 -97.76374 39.63278,
   -21.03612 -96.74926 39.55814,
   -16.31837 -95.71726 39.43762,
   -21.55326 -97.11203 39.54474,
   -20.34109 -96.35028 39.57055,
   -18.85104 -95.77348 39.56904,
   -17.26444 -95.58459 39.58846,
   -19.61174 -96.02137 39.55745,
   -18.05593 -95.62431 39.56767,
   -6.61675 -116.59460 40.08686,
   -5.04610 -116.24478 40.08901,
   -3.48043 -115.82988 40.09002,
   -2.03648 -115.13914 40.11633,
   -10.44882 -117.33816 40.19558,
   -8.97189 -117.08437 40.07972,
   -7.43631 -116.77102 40.04906,
   -5.82553 -116.42219 40.09445,
   -4.26549 -116.06197 40.11151,
   -2.73020 -115.53853 40.09771,
   -1.48246 -114.63074 40.17637,
   -12.94045 -117.60370 40.05944,
   -11.35136 -117.44703 40.08175,
   -9.76247 -117.22433 40.08089,
   -8.18486 -116.93003 40.08446,
   -1.07307 -113.90713 40.27729,
   -15.40879 -117.77403 40.06351,
   -13.79285 -117.66988 40.07770,
   -12.18189 -117.53539 40.07221,
   -17.89419 -117.88594 40.05594,
   -16.25221 -117.82085 40.06928,
   -14.63696 -117.72645 40.06638,
   -1.11328 -112.91956 40.15074,
   -20.30011 -117.89863 40.05898,
   -18.81866 -117.90575 40.07937,
   -17.10559 -117.85855 40.06219,
   -21.22528 -117.87157 40.05196,
   -19.59325 -117.90724 40.05970,
   -1.48756 -111.91006 40.13622,
   -23.84016 -117.75408 40.05671,
   -22.17331 -117.83367 40.06556,
   -1.91751 -111.35336 40.12283,
   -24.64576 -117.71373 40.06455,
   -23.18728 -117.78638 40.05691,
   -27.24519 -117.53583 40.05675,
   -25.59501 -117.66482 40.05914,
   -2.56863 -110.53658 40.21541,
   -28.06002 -117.42721 40.05583,
   -26.55505 -117.60312 40.05588,
   -3.18425 -109.93741 39.96635,
   -28.90529 -117.28266 40.06100,
   -29.87023 -117.05036 40.05030,
   -3.88676 -109.13452 40.22785,
   -30.82170 -116.75900 40.05146,
   -4.53256 -108.44147 40.20862,
   -31.71288 -116.42561 40.02730,
   -32.61837 -116.02942 40.17838,
   -5.14856 -107.75399 40.20946,
   -33.40411 -115.56956 40.06934,
   -5.77061 -107.02481 40.22782,
   -34.17197 -114.94870 40.13611,
   -6.38130 -106.27390 40.25087,
   -34.64381 -114.35435 40.10609,
   -7.01412 -105.43546 40.43021,
   -35.02254 -113.17430 40.17801,
   -7.43900 -104.89228 40.27838,
   -34.95067 -112.45393 40.16500,
   -8.09746 -103.96782 40.27314,
   -34.60252 -111.73653 40.14655,
   -33.66058 -110.75538 40.01658,
   -8.59703 -103.24180 40.17037,
   -34.20315 -111.24437 40.13951,
   -32.85511 -110.21287 40.13644,
   -31.43089 -109.36429 40.16948,
   -31.98416 -109.69261 40.16107,
   -30.75194 -108.92319 40.13655,
   -9.15268 -102.35172 40.24066,
   -30.00036 -108.40697 40.17211,
   -28.91639 -107.46511 40.19029,
   -29.39673 -107.91683 40.18832,
   -28.27943 -106.75028 40.20491,
   -9.72361 -101.40693 40.29162,
   -27.80035 -106.08569 40.22116,
   -10.21919 -100.54420 40.48002,
   -27.42073 -105.46177 40.23338,
   -10.61087 -99.94131 40.35211,
   -26.88319 -104.53540 40.24115,
   -26.40482 -103.66740 40.25730,
   -11.30178 -99.00329 40.36437,
   -25.95797 -102.85144 40.27440,
   -11.89798 -98.30337 40.36692,
   -25.45266 -101.96232 40.30065,
   -24.96160 -101.14165 40.17699,
   -12.53924 -97.65784 40.40830,
   -24.37485 -100.21571 40.31168,
   -13.24026 -97.07828 40.33882,
   -14.01908 -96.51812 40.36021,
   -23.95724 -99.59650 40.32315,
   -23.05391 -98.46688 40.33795,
   -23.45861 -98.93933 40.33291,
   -22.54910 -97.93948 40.34385,
   -14.71120 -96.09359 40.44165,
   -21.87621 -97.32395 40.35312,
   -15.69010 -95.70849 40.36785,
   -21.05396 -96.70906 40.37357,
   -19.62797 -95.94954 40.38862,
   -18.10692 -95.51281 40.39678,
   -16.51616 -95.50848 40.39579,
   -20.35999 -96.29667 40.37650,
   -18.88635 -95.66639 40.57522,
   -17.30420 -95.45525 40.40273,
   -7.38673 -116.82571 40.90076,
   -5.81594 -116.49026 40.90368,
   -4.20313 -116.13426 41.04363,
   -2.72780 -115.67373 41.05274,
   -1.38758 -114.79065 40.96482,
   -11.36281 -117.49169 40.88953,
   -9.75612 -117.27098 40.88366,
   -8.20927 -116.99069 40.86433,
   -6.59384 -116.66015 40.90816,
   -5.01327 -116.31290 40.92119,
   -3.46530 -115.89957 40.71790,
   -1.97861 -115.28085 40.91212,
   -0.98699 -114.24586 41.01306,
   -13.68102 -117.70529 40.88377,
   -12.17610 -117.57755 40.88802,
   -10.73305 -117.41472 40.89126,
   -8.95926 -117.13519 40.89839,
   -0.75976 -113.68418 41.20536,
   -16.09306 -117.85289 40.87874,
   -14.64390 -117.76942 40.88438,
   -12.98920 -117.65087 40.88523,
   -0.89963 -113.31045 40.78750,
   -18.75036 -117.93988 40.87600,
   -17.08898 -117.89820 40.87606,
   -15.45119 -117.81756 40.87993,
   -19.57204 -117.94029 40.90215,
   -18.05869 -117.92956 40.87670,
   -1.12394 -112.36364 40.94602,
   -21.91200 -117.86830 40.87302,
   -20.45128 -117.92278 40.88081,
   -22.92635 -117.81827 40.86866,
   -21.28265 -117.89502 40.87337,
   -1.61212 -111.44486 41.11564,
   -25.54144 -117.68419 40.87176,
   -23.98449 -117.76635 40.87804,
   -2.18203 -110.81995 40.99371,
   -26.35220 -117.62858 40.86688,
   -24.89221 -117.72116 40.87190,
   -27.28431 -117.55206 40.87051,
   -2.95926 -109.95344 41.00231,
   -28.35210 -117.41885 40.87525,
   -3.43941 -109.49613 41.04196,
   -29.18581 -117.27431 40.87500,
   -30.19564 -117.02809 40.87457,
   -4.20031 -108.68341 41.04118,
   -31.15175 -116.73339 40.87487,
   -4.71633 -108.12809 41.09406,
   -32.02245 -116.40736 40.87134,
   -33.11090 -115.85148 40.89243,
   -5.46667 -107.27387 41.05258,
   -33.84094 -115.38118 40.88781,
   -5.94690 -106.70471 41.06987,
   -34.47164 -114.82422 41.03998,
   -6.60832 -105.86894 41.10003,
   -34.96630 -113.91607 40.92384,
   -7.20165 -105.09065 41.07561,
   -35.11509 -112.87183 40.82974,
   -7.77628 -104.29755 41.03639,
   -34.80163 -111.91149 40.76431,
   -34.28328 -111.23416 40.96389,
   -8.41746 -103.35252 41.05834,
   -33.54133 -110.63886 40.94321,
   -32.25386 -109.78166 40.86092,
   -8.75355 -102.80393 41.11598,
   -32.89500 -110.18576 40.96430,
   -31.42090 -109.28837 40.97270,
   -30.05719 -108.39135 41.00175,
   -30.57200 -108.75219 40.99707,
   -29.39949 -107.85299 40.99375,
   -9.35547 -101.83397 41.07711,
   -28.75263 -107.23912 40.98704,
   -28.13791 -106.50541 41.01723,
   -9.91809 -100.88942 41.11602,
   -27.59618 -105.71900 41.04527,
   -27.12010 -104.91832 41.07491,
   -10.41905 -100.02080 41.33469,
   -26.55685 -103.92753 41.07373,
   -10.86035 -99.38813 41.16890,
   -26.19240 -103.24067 41.08259,
   -11.50599 -98.54917 41.21246,
   -25.82377 -102.55717 41.09159,
   -12.13542 -97.90045 41.03674,
   -25.25654 -101.57607 41.10992,
   -24.79316 -100.79926 41.10942,
   -12.86473 -97.15692 41.34936,
   -24.26446 -99.98248 41.13197,
   -13.53696 -96.66618 41.16147,
   -23.68778 -99.18571 41.15705,
   -14.35702 -96.16074 41.04054,
   -23.06392 -98.43104 41.15508,
   -15.14042 -95.74014 41.20547,
   -22.36944 -97.70840 41.20152,
   -21.62386 -97.06727 41.17489,
   -20.38327 -96.24198 41.22217,
   -18.90900 -95.60606 41.19886,
   -17.33888 -95.34252 41.11376,
   -15.92105 -95.47092 41.23335,
   -21.07836 -96.67018 41.18702,
   -19.53055 -95.81831 41.33857,
   -18.20381 -95.41173 41.32758,
   -16.52958 -95.36009 41.23048,
   -8.15973 -117.04104 41.71459,
   -6.58584 -116.72636 41.71729,
   -5.01911 -116.41724 41.80918,
   -3.44339 -116.00185 41.71459,
   -2.00606 -115.44764 41.87901,
   -12.16449 -117.61972 41.70270,
   -10.47740 -117.42439 41.67936,
   -8.96816 -117.19008 41.71955,
   -7.37127 -116.88812 41.72623,
   -5.91142 -116.57983 41.59888,
   -4.22606 -116.21428 41.72367,
   -2.68481 -115.73608 41.72797,
   -1.28720 -114.92218 41.73110,
   -0.66942 -114.07931 41.89627,
   -14.62089 -117.80936 41.69675,
   -13.00499 -117.69500 41.69735,
   -11.34056 -117.53447 41.72230,
   -9.74424 -117.31863 41.71040,
   -0.83377 -114.40628 41.83674,
   -17.08887 -117.93830 41.69281,
   -15.47179 -117.86102 41.69293,
   -13.84085 -117.75778 41.70495,
   -0.56283 -113.38913 41.99642,
   -17.89122 -117.96285 41.68927,
   -16.31765 -117.90639 41.69746,
   -0.81182 -112.73228 41.66722,
   -20.28355 -117.95778 41.68963,
   -18.71666 -117.97600 41.71429,
   -21.23264 -117.92283 41.68500,
   -19.58267 -117.97176 41.69034,
   -1.23491 -111.83351 41.77814,
   -23.63052 -117.80236 41.68795,
   -22.17601 -117.87848 41.69934,
   -24.58474 -117.75441 41.75883,
   -22.98411 -117.83563 41.68813,
   -1.84036 -110.97680 41.93177,
   -27.24429 -117.57707 41.68763,
   -25.59929 -117.69717 41.69042,
   -2.45802 -110.37553 41.77612,
   -28.06943 -117.48011 41.68454,
   -26.56847 -117.63649 41.68714,
   -28.96115 -117.34785 41.69125,
   -3.17851 -109.58673 41.99997,
   -29.91773 -117.14984 41.68940,
   -3.79376 -109.01014 41.79846,
   -30.88084 -116.88719 41.70497,
   -31.78903 -116.57310 41.68889,
   -4.48165 -108.24902 42.00344,
   -32.71285 -116.16569 41.66157,
   -5.06354 -107.64177 41.81192,
   -33.52473 -115.73706 41.79036,
   -5.72758 -106.83439 42.03816,
   -34.25007 -115.16779 41.71041,
   -6.19509 -106.28772 41.88550,
   -34.83033 -114.46929 41.73282,
   -6.86619 -105.41751 41.88791,
   -35.19391 -113.49826 41.49997,
   -7.38056 -104.74614 41.71100,
   -35.28499 -113.11101 41.79334,
   -35.17295 -112.56106 41.78984,
   -7.99280 -103.82353 41.93312,
   -34.75085 -111.72071 41.78687,
   -33.59829 -110.62427 41.77433,
   -34.17684 -111.10498 41.77350,
   -32.96078 -110.17708 41.80722,
   -8.54215 -102.95386 42.07183,
   -32.12939 -109.67785 41.77560,
   -30.84553 -108.86349 41.70790,
   -8.89564 -102.39245 41.93141,
   -31.47098 -109.26256 41.80253,
   -30.04171 -108.30745 41.80033,
   -28.80964 -107.24496 41.82741,
   -29.18469 -107.60246 41.82298,
   -28.34132 -106.71721 41.83713,
   -9.54535 -101.32077 41.90801,
   -27.86821 -106.08252 41.85208,
   -10.10607 -100.37900 41.93723,
   -27.47193 -105.45430 41.86473,
   -26.91715 -104.51835 41.87421,
   -10.62080 -99.50513 42.18158,
   -26.43583 -103.64916 41.89180,
   -11.07076 -98.89986 41.99155,
   -25.97741 -102.80933 41.90757,
   -25.51365 -101.98139 41.86022,
   -11.63351 -98.20172 42.01467,
   -24.94967 -101.02021 41.93018,
   -12.34834 -97.47009 41.98082,
   -24.56034 -100.37571 41.94003,
   -13.06866 -96.83573 41.98545,
   -24.07972 -99.65650 41.95331,
   -13.85477 -96.25524 42.00793,
   -23.50316 -98.89689 41.96693,
   -22.62180 -97.92036 41.97659,
   -14.58373 -95.81924 42.03316,
   -23.07169 -98.39414 41.97212,
   -21.84135 -97.20584 41.97784,
   -15.62074 -95.43453 41.88044,
   -21.10612 -96.63488 42.00399,
   -19.68732 -95.82051 42.00889,
   -18.16671 -95.31785 42.02274,
   -16.49096 -95.22863 42.01247,
   -20.36166 -96.14194 42.14141,
   -18.94318 -95.52896 42.01292,
   -17.39354 -95.20886 42.02363,
   -8.93781 -117.23718 42.52805,
   -7.35861 -116.94837 42.53072,
   -5.79614 -116.64921 42.52090,
   -4.20981 -116.29905 42.53566,
   -2.65419 -115.83473 42.53486,
   -1.28114 -115.14971 42.72562,
   -11.22875 -117.56773 42.52020,
   -9.70714 -117.36339 42.55137,
   -8.13936 -117.09611 42.53196,
   -6.68282 -116.80968 42.41202,
   -4.99114 -116.47653 42.53551,
   -3.42617 -116.08987 42.53835,
   -1.91488 -115.50506 42.54575,
   -0.70516 -114.54517 42.61394,
   -13.71283 -117.80033 42.65106,
   -12.21775 -117.67056 42.53041,
   -10.53851 -117.48127 42.52206,
   -0.39254 -113.75415 42.70658,
   -16.09305 -117.93651 42.50915,
   -14.68378 -117.85775 42.52449,
   -12.97199 -117.73567 42.51566,
   -18.58394 -118.01130 42.50681,
   -17.13256 -117.98111 42.52014,
   -15.43503 -117.90120 42.51027,
   -0.46219 -112.91365 42.75087,
   -19.54264 -118.00445 42.49096,
   -17.90319 -118.00227 42.50767,
   -0.86392 -112.23967 42.40975,
   -21.92328 -117.91586 42.50394,
   -20.45273 -117.98070 42.51611,
   -22.92992 -117.86110 42.50094,
   -21.27604 -117.94733 42.50421,
   -1.42309 -111.34103 42.61545,
   -25.53821 -117.71798 42.50298,
   -23.87513 -117.81122 42.51383,
   -2.06815 -110.62596 42.60717,
   -26.35065 -117.66373 42.50096,
   -24.89256 -117.75535 42.50313,
   -27.29083 -117.59212 42.50069,
   -2.73114 -109.96193 42.61698,
   -29.59818 -117.26712 42.50575,
   -28.36735 -117.47286 42.50515,
   -3.40442 -109.28704 42.64133,
   -30.63609 -117.01694 42.50756,
   -28.96408 -117.38467 42.50566,
   -31.44202 -116.77714 42.50803,
   -4.05316 -108.62731 42.64010,
   -32.28522 -116.46491 42.50367,
   -4.70188 -107.93164 42.66515,
   -33.05238 -116.12441 42.50274,
   -5.32239 -107.23406 42.66564,
   -33.92358 -115.57249 42.48502,
   -5.92794 -106.50999 42.68151,
   -34.62054 -114.94447 42.56347,
   -6.53444 -105.74236 42.65656,
   -35.25850 -113.84164 42.57566,
   -35.38028 -113.44777 42.59155,
   -7.21371 -104.81950 42.69679,
   -35.34798 -112.80911 42.61984,
   -7.57297 -104.29876 42.73467,
   -34.94715 -111.81763 42.58830,
   -34.35924 -111.11986 42.58907,
   -8.18002 -103.38374 42.74531,
   -33.61813 -110.55020 42.62121,
   -32.36915 -109.73135 42.60570,
   -32.93520 -110.08244 42.59740,
   -31.53730 -109.24019 42.63756,
   -30.09788 -108.28725 42.63483,
   -8.72943 -102.48006 42.86917,
   -30.72776 -108.73926 42.60619,
   -29.46997 -107.78220 42.65755,
   -9.08377 -101.89019 42.74484,
   -28.82442 -107.19395 42.63961,
   -28.18745 -106.46021 42.65322,
   -9.72361 -100.81465 42.73951,
   -27.62798 -105.67134 42.67294,
   -27.11808 -104.84769 42.60415,
   -10.30043 -99.86055 42.76406,
   -26.69435 -104.08131 42.70286,
   -10.82138 -99.00961 43.00469,
   -26.36143 -103.44730 42.71109,
   -11.33606 -98.37632 42.77343,
   -25.86446 -102.54536 42.72351,
   -25.35100 -101.63590 42.74733,
   -11.95167 -97.67052 42.80798,
   -24.82933 -100.75516 42.74427,
   -12.62139 -97.03250 42.77090,
   -24.31604 -99.95148 42.77474,
   -13.42028 -96.39408 42.73280,
   -23.73597 -99.14474 42.80080,
   -23.16396 -98.44370 42.80010,
   -14.15423 -95.85330 42.97443,
   -22.45560 -97.70817 42.79104,
   -14.96005 -95.48046 42.80540,
   -21.74891 -97.06192 42.93508,
   -20.51798 -96.19907 42.82229,
   -18.96709 -95.44596 42.83601,
   -17.41839 -95.08943 42.85226,
   -15.78258 -95.19394 42.86455,
   -21.11902 -96.59729 42.81664,
   -19.72410 -95.76397 42.81286,
   -18.20147 -95.21930 42.84888,
   -16.63875 -95.04683 42.99947,
   -8.13527 -117.15328 43.34421,
   -6.46999 -116.85106 43.34089,
   -4.97849 -116.55556 43.34559,
   -3.40026 -116.18630 43.39114,
   -1.86605 -115.62378 43.35144,
   -0.65892 -114.77554 43.42169,
   -12.14711 -117.70681 43.33298,
   -10.54643 -117.52885 43.33189,
   -8.92302 -117.28867 43.34898,
   -7.33360 -117.00977 43.35760,
   -5.76218 -116.71439 43.34840,
   -4.18661 -116.37916 43.35538,
   -2.63167 -115.94117 43.35462,
   -1.18331 -115.22643 43.37561,
   -0.25018 -114.16495 43.49938,
   -14.60422 -117.89500 43.32706,
   -12.93399 -117.77803 43.36498,
   -11.37393 -117.62887 43.35035,
   -9.72557 -117.41406 43.34005,
   -0.02170 -113.66607 43.89722,
   -17.07168 -118.02018 43.32337,
   -15.39472 -117.94487 43.37090,
   -13.94336 -117.85198 43.32854,
   -0.17956 -113.35370 43.50606,
   -17.87991 -118.04220 43.34665,
   -16.33487 -117.98511 43.19063,
   -20.27390 -118.01856 43.32023,
   -18.76605 -118.04899 43.35364,
   -0.55973 -112.26664 43.36066,
   -21.23956 -117.97582 43.31722,
   -19.57257 -118.03802 43.32088,
   -0.97718 -111.71683 43.39512,
   -23.64976 -117.84118 43.31906,
   -22.17693 -117.92564 43.32795,
   -24.62551 -117.78514 43.31483,
   -22.97882 -117.87927 43.31916,
   -1.67057 -110.87595 43.44601,
   -27.24293 -117.61792 43.31856,
   -25.67707 -117.72644 43.32383,
   -2.30631 -110.28387 43.30415,
   -28.07035 -117.53312 43.31288,
   -26.56778 -117.67200 43.31829,
   -28.96144 -117.42340 43.32048,
   -3.00754 -109.55335 43.51566,
   -29.96300 -117.24626 43.32971,
   -3.59580 -108.98646 43.49441,
   -30.89368 -117.01937 43.26069,
   -31.79479 -116.74891 43.35005,
   -4.37124 -108.18095 43.45573,
   -32.78645 -116.33926 43.32232,
   -4.89134 -107.61742 43.50529,
   -33.63767 -115.88326 43.30692,
   -34.35447 -115.38073 43.39882,
   -5.63334 -106.75808 43.48678,
   -6.08956 -106.19117 43.54240,
   -34.95020 -114.72304 43.34504,
   -35.39046 -113.93480 43.51742,
   -6.75511 -105.32016 43.51147,
   -35.49082 -113.14294 43.44122,
   -7.37566 -104.41654 43.72500,
   -35.32491 -112.41734 43.41426,
   -7.77009 -103.85740 43.54954,
   -34.86512 -111.62600 43.40462,
   -33.64429 -110.51605 43.40673,
   -34.26758 -111.00818 43.55378,
   -33.00105 -110.06449 43.44035,
   -8.40881 -102.86048 43.53521,
   -32.20929 -109.59507 43.46359,
   -30.97413 -108.81846 43.44241,
   -31.51208 -109.15865 43.43553,
   -30.15390 -108.26068 43.46545,
   -8.91694 -101.98013 43.68501,
   -29.34731 -107.61804 43.53202,
   -28.52723 -106.81319 43.46582,
   -9.28733 -101.34019 43.58598,
   -28.83820 -107.15046 43.46115,
   -28.12064 -106.29896 43.47719,
   -9.90695 -100.29795 43.56351,
   -27.41354 -105.28254 43.47195,
   -26.95875 -104.51203 43.50779,
   -10.51024 -99.32532 43.60179,
   -26.50192 -103.68703 43.52672,
   -26.01927 -102.80292 43.54093,
   -10.97148 -98.63927 43.62734,
   -25.56396 -101.98256 43.41818,
   -11.54804 -97.91501 43.63408,
   -24.99678 -100.99700 43.56231,
   -12.13103 -97.33039 43.43872,
   -24.63084 -100.37735 43.57161,
   -12.91472 -96.59830 43.54192,
   -24.16190 -99.66297 43.58462,
   -13.65445 -96.02690 43.59128,
   -23.56808 -98.85931 43.77879,
   -22.48305 -97.69026 43.61153,
   -14.49007 -95.52172 43.65249,
   -23.01648 -98.22747 43.60638,
   -21.95485 -97.20774 43.61778,
   -21.15542 -96.56926 43.63676,
   -19.73558 -95.69443 43.64281,
   -16.64389 -94.93634 43.67368,
   -15.25069 -95.19249 43.67079,
   -20.42355 -96.08031 43.59025,
   -19.01027 -95.37053 43.65253,
   -17.45344 -94.97390 43.66789,
   -16.00346 -94.99746 43.67791,
   -18.23733 -95.12040 43.65974,
   -3.38238 -116.27332 44.16895,
   -8.91683 -117.34043 44.15748,
   -7.20436 -117.06258 44.28599,
   -5.75606 -116.78889 44.15828,
   -4.18271 -116.46852 44.15773,
   -2.58669 -116.03668 44.14797,
   -1.11379 -115.37495 44.17982,
   -0.06528 -114.34041 44.29629,
   -11.27221 -117.67142 44.28962,
   -9.71806 -117.46265 44.15501,
   -8.10526 -117.20751 44.16598,
   -6.53728 -116.93338 44.16182,
   -4.95398 -116.63031 44.16665,
   -1.83679 -115.75638 44.16621,
   -0.43883 -114.80537 44.07996,
   0.08286 -113.93288 44.35649,
   -13.73097 -117.88136 44.13100,
   -12.12607 -117.75056 44.16120,
   -10.52019 -117.57262 44.15219,
   -16.16988 -118.02515 44.12854,
   -14.57069 -117.93738 44.14524,
   -12.95507 -117.82210 44.14594,
   0.09392 -113.35665 44.38486,
   -18.59471 -118.08548 44.13731,
   -17.04601 -118.06102 44.14032,
   -15.41870 -117.98676 44.14058,
   -0.18346 -112.68026 44.15736,
   -19.55305 -118.07114 44.12898,
   -17.88642 -118.08070 44.13826,
   -21.93939 -117.96446 44.13483,
   -20.45732 -118.03957 44.14977,
   -0.65216 -111.79207 44.33456,
   -22.93322 -117.90470 44.13116,
   -21.26947 -118.00102 44.13501,
   -1.23258 -111.18094 44.23881,
   -25.31220 -117.76346 44.13430,
   -23.87364 -117.84906 44.14077,
   -26.34938 -117.69896 44.13317,
   -24.68081 -117.79934 44.13447,
   -2.02194 -110.37979 44.15319,
   -28.95880 -117.45985 44.13550,
   -27.29270 -117.63395 44.13447,
   -2.58313 -109.85219 44.29029,
   -29.61657 -117.35691 44.13585,
   -28.35328 -117.53455 44.13497,
   -30.68734 -117.14382 44.29759,
   -3.34801 -109.07731 44.44580,
   -31.44743 -116.93680 44.16232,
   -3.95519 -108.51107 44.25264,
   -32.42840 -116.59754 44.26381,
   -33.25713 -116.21513 44.13463,
   -4.65660 -107.73783 44.47273,
   -5.26464 -107.08970 44.26496,
   -33.96737 -115.81712 44.14003,
   -34.76191 -115.12359 44.16894,
   -5.85247 -106.36930 44.38751,
   -6.31248 -105.78656 44.35351,
   -35.30360 -114.35009 44.17987,
   -35.55278 -113.60004 44.21955,
   -6.97089 -104.88140 44.39299,
   -35.53349 -112.79160 44.24554,
   -7.53890 -104.06244 44.35271,
   -35.25792 -112.08177 44.22180,
   -34.52147 -111.15086 44.21887,
   -8.12438 -103.16766 44.28093,
   -34.92131 -111.57116 44.21935,
   -33.68561 -110.47668 44.23109,
   -32.23892 -109.55924 44.24294,
   -32.88498 -109.95576 44.36671,
   -31.58037 -109.14089 44.27833,
   -8.62234 -102.32927 44.35812,
   -30.80530 -108.65408 44.29750,
   -29.57597 -107.74404 44.27194,
   -30.13725 -108.18285 44.26818,
   -28.90028 -107.13959 44.29197,
   -9.11390 -101.43205 44.56550,
   -28.25713 -106.42820 44.28923,
   -9.46642 -100.82081 44.40996,
   -27.68981 -105.65666 44.30830,
   -27.10678 -104.74735 44.32475,
   -10.08534 -99.78849 44.39460,
   -26.74333 -104.08894 44.33425,
   -10.68987 -98.84584 44.43270,
   -26.39322 -103.42737 44.34304,
   -11.13547 -98.25231 44.29240,
   -25.82760 -102.40628 44.34469,
   -25.39873 -101.62266 44.36893,
   -11.76441 -97.47197 44.46038,
   -24.92104 -100.79584 44.38163,
   -12.46349 -96.79251 44.37675,
   -24.37603 -99.93471 44.40851,
   -23.83598 -99.17639 44.32360,
   -13.20859 -96.10628 44.65259,
   -23.17329 -98.36090 44.44865,
   -13.89154 -95.67115 44.46931,
   -22.50285 -97.66240 44.43087,
   -14.77248 -95.22905 44.42601,
   -21.76830 -96.99088 44.48211,
   -20.47145 -96.04347 44.45347,
   -15.70545 -94.94629 44.32460,
   -21.06396 -96.43998 44.44667,
   -19.77865 -95.64131 44.46792,
   -18.28090 -95.03667 44.37882,
   -16.67931 -94.80556 44.49188,
   -19.02371 -95.28568 44.47208,
   -17.49748 -94.85431 44.48656,
   -4.14546 -116.54582 44.98635,
   -2.57854 -116.14821 44.98228,
   -1.07317 -115.52180 44.98937,
   -9.70714 -117.50948 44.96977,
   -7.90277 -117.23298 44.97414,
   -6.52795 -117.00032 44.97714,
   -4.96520 -116.71255 44.94998,
   -3.36259 -116.36863 44.99833,
   -1.77292 -115.85191 44.94240,
   -0.43759 -115.07704 45.03808,
   -12.12904 -117.79366 44.96341,
   -10.52842 -117.62004 44.97044,
   -8.89717 -117.39055 44.97956,
   -7.31643 -117.13547 44.97528,
   -5.72811 -116.85597 44.97947,
   0.09802 -114.39423 44.95635,
   -14.58796 -117.98080 44.95739,
   -12.93177 -117.86350 44.95721,
   -11.43009 -117.72469 44.96523,
   0.33978 -113.61520 45.16984,
   -17.05442 -118.10204 44.95392,
   -15.38297 -118.02803 44.95071,
   -13.97767 -117.94163 44.95869,
   -17.85961 -118.11832 44.94730,
   -16.40445 -118.07907 44.95436,
   0.19034 -112.78228 45.24131,
   -20.26446 -118.07923 44.95085,
   -18.76034 -118.12089 44.99713,
   -0.25841 -112.14418 44.99975,
   -21.24728 -118.02888 44.94909,
   -19.56278 -118.10390 44.95140,
   -23.65774 -117.88184 44.95014,
   -22.18151 -117.97303 44.95701,
   -0.88153 -111.28551 45.20311,
   -24.63370 -117.82273 44.94698,
   -22.97339 -117.92373 44.95019,
   -1.53068 -110.71149 45.02708,
   -27.24113 -117.65928 44.94949,
   -25.64066 -117.76293 44.88237,
   -28.05822 -117.58711 44.93869,
   -26.56068 -117.70883 44.94939,
   -2.21880 -110.06477 45.07088,
   -28.97091 -117.49419 44.94873,
   -2.90915 -109.41835 45.10003,
   -29.95833 -117.34670 44.88888,
   -3.57723 -108.77523 45.10064,
   -31.00582 -117.12880 44.95544,
   -31.77399 -116.92547 44.95198,
   -4.22839 -108.11745 45.10137,
   -32.86114 -116.49706 44.91161,
   -4.86829 -107.42866 45.11831,
   -33.74163 -116.05464 44.96465,
   -34.54435 -115.47660 45.00537,
   -5.47653 -106.72809 45.12373,
   -35.14020 -114.81717 44.92056,
   -6.07929 -105.97681 45.13838,
   -35.51021 -114.14470 44.99963,
   -6.66329 -105.19102 45.15459,
   -35.65976 -113.17366 45.03418,
   -7.29225 -104.28847 45.16812,
   -35.50200 -112.41643 45.06672,
   -7.69603 -103.70261 44.98072,
   -34.97668 -111.52827 45.05106,
   -34.30874 -110.89358 45.05895,
   -33.11912 -110.02186 45.04613,
   -8.27325 -102.74186 45.14084,
   -33.69020 -110.40986 45.03912,
   -32.27788 -109.51692 45.06543,
   -30.83657 -108.61689 45.07863,
   -31.46047 -109.01744 45.19178,
   -30.19804 -108.16378 45.10450,
   -8.80815 -101.81882 45.18740,
   -29.45311 -107.58236 45.11714,
   -28.70920 -106.87927 45.09614,
   -9.29535 -100.90464 45.40333,
   -28.16675 -106.24334 45.10874,
   -9.64682 -100.29550 45.23251,
   -27.51047 -105.32246 45.19389,
   -26.98878 -104.48134 45.14200,
   -10.27890 -99.26683 45.21811,
   -26.53103 -103.66170 45.16367,
   -26.08296 -102.83719 45.08900,
   -10.89335 -98.35132 45.25992,
   -25.54068 -101.84967 45.18136,
   -11.36092 -97.77211 45.10839,
   -25.18282 -101.19126 45.19055,
   -12.05082 -96.94548 45.40955,
   -24.81606 -100.55100 45.19996,
   -12.67202 -96.39362 45.24379,
   -24.14884 -99.54545 45.24414,
   -13.40935 -95.80541 45.27411,
   -23.63361 -98.85088 45.21747,
   -23.09582 -98.20566 45.40548,
   -22.01539 -97.16871 45.24929,
   -14.06228 -95.35921 45.40792,
   -22.50768 -97.62295 45.24476,
   -21.19785 -96.50044 45.26298,
   -15.06497 -94.94616 45.28014,
   -20.48517 -95.99248 45.26258,
   -19.08399 -95.24043 45.14906,
   -17.50999 -94.75715 45.13637,
   -15.91927 -94.73023 45.29743,
   -19.78305 -95.57225 45.27610,
   -18.31177 -94.93107 45.28911,
   -16.72422 -94.67141 45.30396,
   -4.91771 -116.77799 45.79833,
   -3.34023 -116.44920 45.80095,
   -1.77619 -115.98868 45.79465,
   -0.37003 -115.23519 45.82927,
   -8.89750 -117.43796 45.78728,
   -7.31854 -117.19405 45.77981,
   -5.76571 -116.93724 45.82744,
   -4.12228 -116.62548 45.81930,
   -2.54885 -116.24202 45.78981,
   -1.03294 -115.65635 45.80132,
   0.15458 -114.72752 45.86438,
   -12.93885 -117.90560 45.77638,
   -11.31251 -117.75548 45.78113,
   -9.73834 -117.55689 45.73811,
   -8.22783 -117.32980 45.65295,
   -6.50755 -117.05968 45.79290,
   0.52601 -114.08455 45.96739,
   -15.40270 -118.06943 45.77115,
   -13.79605 -117.97141 45.76950,
   -12.17330 -117.83999 45.79360,
   -10.50247 -117.65982 45.78259,
   0.72406 -113.52406 46.38298,
   -16.17017 -118.10819 45.75907,
   -14.64009 -118.02512 45.77792,
   0.51210 -113.23540 45.91253,
   -18.63768 -118.16030 45.89102,
   -17.01320 -118.13918 45.77614,
   -19.56083 -118.13475 45.76659,
   -17.86963 -118.15544 45.76883,
   0.12809 -112.38444 45.84522,
   -21.95534 -118.01189 45.76578,
   -20.48372 -118.09039 45.62259,
   -0.44180 -111.64560 45.83754,
   -22.93642 -117.94832 45.76412,
   -21.26294 -118.05317 45.76589,
   -1.11156 -110.95296 45.85747,
   -25.32990 -117.79902 45.76543,
   -23.87425 -117.88894 45.76850,
   -26.24931 -117.74424 45.76498,
   -24.67661 -117.83785 45.76558,
   -1.80041 -110.32891 45.84937,
   -28.95534 -117.52978 45.76543,
   -27.29685 -117.67582 45.76688,
   -2.45232 -109.77185 45.71667,
   -29.64149 -117.44015 45.76600,
   -28.30383 -117.59765 45.76495,
   -30.64008 -117.26782 45.78020,
   -3.19641 -109.02885 45.95612,
   -31.57191 -117.04703 45.76707,
   -3.81251 -108.45923 45.78224,
   -32.49787 -116.73827 45.73810,
   -33.41806 -116.34558 45.87624,
   -4.54873 -107.67380 45.91406,
   -34.18008 -115.89252 45.77471,
   -5.09542 -107.06946 45.93546,
   -34.93622 -115.25105 45.81713,
   -5.66460 -106.39135 45.93602,
   -35.35614 -114.73733 45.82253,
   -6.27132 -105.63117 45.78751,
   -35.72111 -113.61390 45.85717,
   -6.89811 -104.73422 45.93665,
   -35.69542 -112.75166 45.89746,
   -7.52646 -103.78578 45.99623,
   -35.41332 -112.05806 45.92762,
   -34.36696 -110.87827 45.85180,
   -7.88105 -103.20617 46.01632,
   -34.86760 -111.34959 45.85222,
   -33.74185 -110.38226 45.86352,
   -32.96830 -109.89200 45.90429,
   -31.70068 -109.09553 45.88378,
   -8.44030 -102.27106 45.99162,
   -32.28017 -109.45692 45.87592,
   -30.87073 -108.57408 45.90047,
   -29.51328 -107.57567 45.90683,
   -30.09361 -108.03037 46.03895,
   -28.92368 -107.03215 45.95122,
   -9.00730 -101.27428 46.00348,
   -28.33202 -106.39929 45.92749,
   -27.81447 -105.72244 45.94097,
   -9.47160 -100.38400 46.22600,
   -27.14508 -104.72125 45.95635,
   -9.83096 -99.77131 46.04262,
   -26.79537 -104.09445 45.96555,
   -10.47650 -98.75390 46.04163,
   -26.42866 -103.40912 45.97488,
   -25.91799 -102.47410 45.97296,
   -11.07648 -97.90230 46.07784,
   -25.42854 -101.58030 45.99917,
   -11.57472 -97.29393 46.04887,
   -24.96381 -100.76252 46.02084,
   -24.46360 -99.96216 45.94020,
   -12.24349 -96.58953 46.07252,
   -23.82656 -99.05082 46.04539,
   -12.93901 -95.97805 46.07090,
   -23.33346 -98.43491 46.05641,
   -13.68728 -95.45758 45.99498,
   -22.60859 -97.66624 46.06309,
   -21.85444 -96.97849 46.05631,
   -20.51824 -95.94951 46.08313,
   -14.51446 -94.99625 46.11261,
   -21.11374 -96.37090 46.07619,
   -19.85406 -95.52819 46.11804,
   -18.33764 -94.83429 46.11629,
   -16.68897 -94.56025 45.98499,
   -15.31637 -94.70255 46.13319,
   -19.08606 -95.12725 46.07752,
   -17.56963 -94.63534 46.11852,
   -15.94071 -94.57928 46.12868,
   -5.69702 -116.98128 46.61175,
   -4.07019 -116.69312 46.74552,
   -2.51535 -116.31870 46.71046,
   -1.00248 -115.77872 46.61786,
   -9.69106 -117.59242 46.60019,
   -8.01467 -117.35225 46.60094,
   -6.48245 -117.11302 46.62215,
   -4.88458 -116.83641 46.62626,
   -3.32680 -116.50766 46.43922,
   -1.64070 -116.02195 46.49215,
   -0.32012 -115.38566 46.64099,
   0.64589 -114.34612 46.71542,
   -11.97469 -117.85960 46.59443,
   -10.44513 -117.69004 46.58542,
   -8.85975 -117.47518 46.60232,
   -7.29236 -117.24073 46.60663,
   0.26709 -114.88425 46.67800,
   0.85782 -113.83708 46.90631,
   -14.39045 -118.04665 46.58861,
   -12.97236 -117.94577 46.59859,
   -11.29796 -117.79040 46.59636,
   0.78893 -113.31628 46.75495,
   -16.87476 -118.16960 46.58483,
   -15.42124 -118.10674 46.59279,
   -13.75091 -118.00384 46.58994,
   -19.55407 -118.16297 46.58209,
   -17.86734 -118.18803 46.58579,
   -16.21643 -118.14519 46.58552,
   0.49748 -112.62551 46.69999,
   -20.33538 -118.13023 46.55133,
   -18.82372 -118.18221 46.58282,
   -0.01282 -112.00601 46.46230,
   -21.25494 -118.07740 46.58083,
   -23.65147 -117.92242 46.58125,
   -22.18571 -118.01744 46.59011,
   -0.70667 -111.17233 46.68492,
   -24.63968 -117.85982 46.57716,
   -22.96788 -117.96632 46.58128,
   -1.35733 -110.62929 46.54047,
   -27.23894 -117.70186 46.58041,
   -25.57895 -117.80508 46.57055,
   -28.04471 -117.64026 46.56916,
   -26.54849 -117.74774 46.58045,
   -2.14137 -109.89217 46.69138,
   -28.98160 -117.56017 46.57824,
   -2.81747 -109.27447 46.77058,
   -31.28179 -117.18630 46.58738,
   -29.92260 -117.43988 46.43509,
   -30.67836 -117.31394 46.58457,
   -3.57417 -108.57033 46.66096,
   -32.07037 -116.97729 46.58367,
   -4.14447 -108.00586 46.68194,
   -32.77597 -116.74791 46.57684,
   -33.83888 -116.21240 46.57098,
   -4.77333 -107.32868 46.75115,
   -34.63075 -115.67844 46.61136,
   -5.37973 -106.63274 46.73578,
   -35.20758 -115.14597 46.77979,
   -6.10711 -105.71642 46.74657,
   -35.68550 -114.17608 46.65626,
   -6.48698 -105.18937 46.78958,
   -35.82868 -113.15374 46.63882,
   -7.09735 -104.29906 46.78976,
   -35.61976 -112.28332 46.66903,
   -35.08658 -111.47122 46.48523,
   -7.67265 -103.37133 46.96861,
   -34.39138 -110.81313 46.66230,
   -33.00527 -109.86448 46.68353,
   -8.06080 -102.74235 46.82418,
   -33.57568 -110.23022 46.67560,
   -32.26551 -109.38170 46.70246,
   -31.53728 -108.95191 46.68331,
   -30.34561 -108.15088 46.71760,
   -8.62810 -101.75614 46.82079,
   -30.87507 -108.51505 46.71196,
   -29.53848 -107.53162 46.72738,
   -28.81909 -106.86727 46.82570,
   -9.18730 -100.75065 46.83285,
   -28.21246 -106.19081 46.74023,
   -27.58301 -105.33632 46.74645,
   -9.65793 -99.84423 47.08043,
   -27.05805 -104.50234 46.77471,
   -10.01064 -99.25915 46.88042,
   -26.57910 -103.65621 46.80772,
   -26.13299 -102.84110 46.66393,
   -10.66853 -98.26421 46.87692,
   -25.57919 -101.82203 46.81347,
   -11.21830 -97.51915 46.89589,
   -25.24560 -101.19509 46.82198,
   -11.82584 -96.82166 46.88615,
   -24.79384 -100.40453 46.96583,
   -12.43149 -96.25938 46.69899,
   -24.27740 -99.60746 46.84845,
   -23.71489 -98.83535 46.86330,
   -13.25306 -95.55598 46.90879,
   -23.12203 -98.13714 46.88608,
   -21.90416 -96.96524 46.88119,
   -13.89946 -95.12624 46.95349,
   -22.41052 -97.41831 46.87743,
   -21.26148 -96.43670 46.86522,
   -15.04533 -94.67109 46.75731,
   -20.54167 -95.89437 46.89075,
   -19.11005 -95.04185 46.92403,
   -15.85497 -94.45744 46.90240,
   -19.74088 -95.35520 47.03871,
   -18.36974 -94.74073 46.92297,
   -16.80838 -94.41438 46.95639,
   -17.60876 -94.52466 46.94086,
   -6.48276 -117.15705 47.42537,
   -4.76166 -116.88412 47.56814,
   -3.31729 -116.57634 47.43734,
   -1.75241 -116.13509 47.42235,
   -0.32043 -115.54894 47.59734,
   -10.48717 -117.72635 47.41361,
   -8.69459 -117.48744 47.41860,
   -7.23962 -117.27432 47.46767,
   -5.67153 -117.02814 47.44283,
   -4.09566 -116.74648 47.43519,
   -2.53359 -116.37499 47.43719,
   -0.99473 -115.84611 47.21136,
   0.34075 -115.04996 47.48515,
   -12.92382 -117.97062 47.40745,
   -11.29649 -117.81939 47.41097,
   -9.67157 -117.62206 47.41957,
   -8.08203 -117.39882 47.42038,
   0.88956 -114.25368 47.45354,
   -15.38754 -118.13382 47.40239,
   -13.76743 -118.03401 47.39910,
   -12.19148 -117.90477 47.28497,
   1.05178 -113.43973 47.60586,
   -17.85261 -118.21531 47.39941,
   -16.23526 -118.17454 47.40018,
   -14.63505 -118.09124 47.41253,
   0.81775 -112.96149 47.34020,
   -18.65314 -118.21126 47.36742,
   -17.09422 -118.20433 47.40673,
   -21.25597 -118.09746 47.39700,
   -19.56719 -118.18569 47.39675,
   0.35856 -112.11115 47.48644,
   -21.96630 -118.05306 47.39691,
   -20.52744 -118.13945 47.39714,
   -0.20762 -111.51328 47.50506,
   -22.94426 -117.98717 47.39517,
   -25.35419 -117.83323 47.39659,
   -23.87643 -117.92594 47.39719,
   -0.99728 -110.76440 47.49167,
   -26.32825 -117.77529 47.39124,
   -24.67227 -117.87467 47.39674,
   -1.68789 -110.18607 47.47276,
   -28.95252 -117.59643 47.39547,
   -27.36980 -117.71442 47.39315,
   -29.73619 -117.50935 47.43422,
   -28.24687 -117.65946 47.39510,
   -2.44719 -109.48571 47.67730,
   -30.66787 -117.37371 47.40244,
   -3.09865 -108.91957 47.55653,
   -31.59840 -117.18522 47.42477,
   -32.57332 -116.88614 47.39911,
   -3.76345 -108.28548 47.55827,
   -33.47597 -116.50249 47.37515,
   -4.40914 -107.62809 47.55739,
   -34.38249 -115.98980 47.57341,
   -5.01305 -106.97232 47.49410,
   -34.98674 -115.49302 47.43086,
   -5.60763 -106.24732 47.58364,
   -35.57092 -114.69899 47.49350,
   -6.28797 -105.32837 47.79290,
   -35.91699 -113.61085 47.49566,
   -6.68926 -104.77672 47.61534,
   -35.88772 -112.87883 47.49493,
   -7.30634 -103.82972 47.66564,
   -35.50131 -111.91758 47.46389,
   -34.99652 -111.30693 47.46413,
   -33.83369 -110.32190 47.37759,
   -7.88131 -102.86472 47.83698,
   -34.42315 -110.76545 47.48310,
   -33.01194 -109.80252 47.49295,
   -31.59127 -108.93455 47.52025,
   -8.23912 -102.26448 47.64552,
   -32.14859 -109.27928 47.51267,
   -30.91105 -108.48702 47.47942,
   -30.12639 -107.93638 47.58125,
   -28.99939 -106.99209 47.54315,
   -8.81312 -101.23773 47.64705,
   -29.54365 -107.47998 47.54103,
   -28.40303 -106.36785 47.56703,
   -27.84075 -105.66886 47.42796,
   -9.37180 -100.22217 47.65834,
   -27.33439 -104.90532 47.58343,
   -9.83667 -99.34255 47.87589,
   -26.98571 -104.30132 47.59271,
   -10.23003 -98.70780 47.72364,
   -26.38385 -103.24450 47.61526,
   -25.96853 -102.46525 47.61812,
   -10.85589 -97.80188 47.71771,
   -25.51275 -101.61955 47.63395,
   -11.37982 -97.17148 47.51940,
   -25.02382 -100.74999 47.66217,
   -24.46329 -99.83564 47.66019,
   -12.08275 -96.36742 47.74351,
   -24.04151 -99.20183 47.67345,
   -12.70938 -95.82593 47.57434,
   -23.16408 -98.11535 47.69055,
   -23.54212 -98.54978 47.68838,
   -22.61277 -97.54690 47.68652,
   -13.50704 -95.18454 47.85099,
   -21.92494 -96.91190 47.69257,
   -14.27325 -94.78268 47.72163,
   -21.20879 -96.29778 47.81905,
   -20.02877 -95.47263 47.71797,
   -16.84281 -94.29300 47.75163,
   -15.18634 -94.44004 47.78098,
   -20.57518 -95.84574 47.71024,
   -19.14512 -94.96336 47.74755,
   -17.64995 -94.41309 47.76633,
   -16.05841 -94.27461 47.87504,
   -18.40345 -94.64056 47.75375,
   -5.67505 -117.05919 48.24434,
   -4.08974 -116.78111 48.24749,
   -2.52678 -116.41735 48.25300,
   -0.99540 -115.92765 48.25767,
   0.24586 -115.25267 48.28990,
   -9.67860 -117.64432 48.23132,
   -8.08173 -117.42338 48.22964,
   -6.46475 -117.18411 48.24070,
   -5.04678 -116.95660 48.24677,
   -3.30570 -116.61037 48.25421,
   -1.75478 -116.19392 48.25791,
   -0.28852 -115.59312 48.27515,
   0.90516 -114.58417 48.32136,
   -11.99993 -117.91139 48.22599,
   -10.50441 -117.74877 48.22889,
   -8.99243 -117.55175 48.23705,
   -7.27407 -117.30542 48.23879,
   1.26066 -113.84395 48.47366,
   -14.41985 -118.09814 48.21985,
   -12.93230 -117.99114 48.19444,
   -11.28372 -117.83866 48.22696,
   -16.87905 -118.21801 48.21571,
   -15.41784 -118.15579 48.21865,
   -13.73760 -118.05238 48.22121,
   1.15280 -113.08918 48.40985,
   -19.54512 -118.20439 48.21309,
   -17.86226 -118.23406 48.21507,
   -16.20124 -118.19362 48.21669,
   0.69478 -112.29815 48.20218,
   -20.32072 -118.17062 48.20746,
   -18.86496 -118.22471 48.21357,
   -21.25846 -118.11437 48.21282,
   0.12552 -111.59679 48.38182,
   -23.65135 -117.95759 48.21245,
   -22.18569 -118.05310 48.21709,
   -0.55225 -111.02158 48.27897,
   -24.64136 -117.89447 48.21239,
   -22.96195 -118.00219 48.21249,
   -27.03798 -117.75299 48.21151,
   -25.57803 -117.83906 48.21866,
   -1.28244 -110.40111 48.32997,
   -28.04544 -117.69188 48.21274,
   -26.38340 -117.78939 48.21179,
   -1.99962 -109.80215 48.34712,
   -30.64917 -117.42904 48.21474,
   -28.98986 -117.62643 48.21248,
   -2.70133 -109.19018 48.36093,
   -31.31947 -117.30039 48.21946,
   -30.00930 -117.52307 48.21161,
   -32.24999 -117.05855 48.21626,
   -3.37818 -108.56627 48.38912,
   -33.05837 -116.78321 48.21100,
   -3.98650 -107.98144 48.35407,
   -33.77342 -116.47369 48.21100,
   -4.62924 -107.30573 48.36925,
   -34.77858 -115.78647 48.27868,
   -5.23111 -106.61514 48.39174,
   -35.31498 -115.26494 48.23855,
   -5.88114 -105.79707 48.40144,
   -35.85496 -114.28303 48.27034,
   -6.47070 -104.98597 48.42191,
   -36.02466 -113.19934 48.18944,
   -6.94457 -104.27186 48.44285,
   -35.77158 -112.22091 48.29654,
   -35.21792 -111.39631 48.29657,
   -7.51304 -103.36652 48.44438,
   -34.45601 -110.71953 48.26758,
   -8.02408 -102.49814 48.45051,
   -33.68561 -110.19282 48.29931,
   -32.42994 -109.39099 48.24633,
   -33.03996 -109.77010 48.31745,
   -31.59404 -108.88123 48.33357,
   -30.20973 -107.95557 48.35356,
   -8.43648 -101.74463 48.47084,
   -30.76012 -108.34538 48.34814,
   -29.59702 -107.46938 48.37924,
   -28.88837 -106.82961 48.38942,
   -9.00491 -100.70193 48.49802,
   -28.22758 -106.10064 48.36805,
   -27.64476 -105.32082 48.38135,
   -9.55036 -99.71365 48.48383,
   -27.13500 -104.51885 48.41283,
   -26.63200 -103.64190 48.44215,
   -10.01941 -98.85585 48.66230,
   -26.11084 -102.69486 48.43243,
   -10.44406 -98.20335 48.51023,
   -25.76313 -102.02370 48.44135,
   -11.01205 -97.39688 48.59400,
   -25.43929 -101.40026 48.44951,
   -11.60037 -96.69659 48.54694,
   -24.86100 -100.39184 48.56091,
   -24.36309 -99.59814 48.47008,
   -12.26368 -96.02404 48.51614,
   -23.79108 -98.79147 48.50747,
   -13.04037 -95.38227 48.48382,
   -23.18834 -98.06704 48.50152,
   -13.79603 -94.86666 48.57106,
   -22.50982 -97.36191 48.55503,
   -21.42072 -96.40471 48.51194,
   -21.96457 -96.86941 48.50834,
   -20.63756 -95.79663 48.52428,
   -16.06170 -94.16240 48.57411,
   -14.45424 -94.53768 48.57375,
   -19.84430 -95.25354 48.54218,
   -18.46645 -94.57061 48.44113,
   -16.86884 -94.16807 48.56635,
   -15.40147 -94.25015 48.58737,
   -19.17095 -94.87224 48.55670,
   -17.71530 -94.28803 48.70730,
   -6.47765 -117.20059 49.04410,
   -4.80379 -116.93853 49.05697,
   -3.30589 -116.63024 49.05761,
   -1.74531 -116.21824 49.06748,
   -0.23762 -115.61907 49.07419,
   -10.48624 -117.75670 49.03182,
   -8.67147 -117.51811 49.03730,
   -7.24612 -117.31358 49.00425,
   -5.65917 -117.07326 49.03995,
   -4.08738 -116.79922 49.05264,
   -2.52493 -116.43806 49.05826,
   -0.98554 -115.95564 49.06436,
   0.44248 -115.23174 49.07283,
   1.24741 -114.30325 49.13420,
   -12.92232 -118.00150 49.02583,
   -11.29972 -117.85007 49.03191,
   -9.66767 -117.65284 49.03183,
   -8.08010 -117.43490 49.03910,
   1.01394 -114.64032 49.10635,
   1.48019 -113.58261 49.23962,
   -15.38692 -118.16518 49.02104,
   -13.69335 -118.05930 48.97360,
   -12.21102 -117.94145 49.12631,
   1.41603 -113.92061 49.15784,
   1.35728 -113.33818 48.95644,
   -17.85099 -118.24609 49.01709,
   -16.23641 -118.20603 49.02124,
   -14.62065 -118.12133 49.01537,
   -18.65659 -118.24228 49.03106,
   -17.10929 -118.23553 49.00786,
   1.08914 -112.55815 49.16490,
   -21.25574 -118.12666 49.01560,
   -19.56907 -118.21501 49.01728,
   0.57123 -111.93140 49.06820,
   -21.98580 -118.08168 49.01551,
   -20.54838 -118.16756 49.01573,
   -22.94811 -118.01761 49.01771,
   -0.13106 -111.23697 49.10392,
   -25.36870 -117.86672 49.01512,
   -23.88011 -117.95742 49.02459,
   -0.86041 -110.63562 49.12050,
   -26.32853 -117.81388 49.01806,
   -24.67004 -117.90788 49.01527,
   -1.53240 -110.13303 48.96451,
   -28.94702 -117.66349 49.01307,
   -27.33300 -117.76211 48.96664,
   -29.75234 -117.58572 49.02150,
   -28.25959 -117.71372 49.01307,
   -2.29946 -109.46214 49.11838,
   -30.68833 -117.47112 49.02266,
   -2.95657 -108.88289 49.14699,
   -31.61673 -117.28837 48.83359,
   -32.62761 -117.01348 49.03490,
   -3.74449 -108.10937 49.36688,
   -33.54891 -116.64510 49.01800,
   -4.34484 -107.52428 49.19851,
   -34.39261 -116.16920 48.99578,
   -35.05043 -115.69567 49.15849,
   -4.95712 -106.85296 49.19096,
   -5.54664 -106.14089 49.18487,
   -35.64933 -114.92524 49.00781,
   -6.24923 -105.20513 49.21568,
   -36.09711 -113.85217 49.08089,
   -6.64940 -104.64010 49.05296,
   -36.16682 -113.42875 49.10287,
   -36.05798 -112.74301 49.11512,
   -7.24728 -103.68513 49.21314,
   -35.66219 -111.90899 49.09885,
   -35.05669 -111.19421 49.09221,
   -33.93839 -110.28283 49.10809,
   -7.83990 -102.69626 49.22289,
   -34.46752 -110.66618 49.10292,
   -33.10414 -109.76434 49.13555,
   -8.16501 -102.12943 49.06054,
   -32.28250 -109.27675 49.11557,
   -30.98512 -108.43455 49.15934,
   -31.62473 -108.85757 49.14010,
   -30.20105 -107.89698 49.14835,
   -28.95753 -106.85197 49.16459,
   -8.63142 -101.22713 49.28103,
   -29.41775 -107.27493 49.16277,
   -28.43284 -106.30180 49.02290,
   -27.81758 -105.52066 49.19020,
   -9.16901 -100.22723 49.30275,
   -27.40837 -104.90333 49.20210,
   -9.74108 -99.20666 49.28763,
   -27.01207 -104.23399 49.21251,
   -26.48606 -103.30096 49.28140,
   -10.17625 -98.45554 49.31883,
   -26.00560 -102.41797 49.23519,
   -10.66664 -97.71302 49.32765,
   -25.56194 -101.58554 49.26176,
   -25.13301 -100.80182 49.26954,
   -11.33630 -96.82240 49.48580,
   -24.55073 -99.82938 49.27874,
   -11.92324 -96.20687 49.29623,
   -24.13740 -99.18746 49.29170,
   -12.59711 -95.56974 49.34684,
   -23.62129 -98.49108 49.31041,
   -22.76230 -97.52821 49.31294,
   -13.32645 -95.01331 49.37129,
   -23.20119 -97.99507 49.31308,
   -22.04102 -96.84100 49.30216,
   -14.09372 -94.56900 49.38782,
   -21.33205 -96.22432 49.34199,
   -19.93296 -95.19930 49.33977,
   -15.16808 -94.20968 49.19589,
   -20.50214 -95.58479 49.32841,
   -19.22049 -94.80113 49.23552,
   -17.72291 -94.18997 49.38110,
   -16.05517 -94.03452 49.39102,
   -18.48615 -94.42840 49.36595,
   -16.98434 -94.03670 49.52303,
   -5.68454 -117.07748 49.85012,
   -4.09362 -116.80181 49.85146,
   -2.52337 -116.44096 49.86597,
   -0.98249 -115.96419 49.86197,
   0.38159 -115.27889 49.88421,
   -9.69025 -117.65556 49.83755,
   -8.10347 -117.43986 49.84957,
   -6.54107 -117.21223 49.83297,
   -4.98282 -116.96182 49.97294,
   -3.30854 -116.63184 49.85879,
   -1.75023 -116.22248 49.86538,
   -0.24893 -115.64512 49.87416,
   1.05152 -114.70665 49.90670,
   -11.94184 -117.91748 49.83102,
   -10.46879 -117.75476 49.84039,
   -8.94231 -117.55437 49.83204,
   -7.28457 -117.32047 49.84503,
   1.54641 -113.85078 49.94664,
   -14.43317 -118.11215 49.82612,
   -12.98258 -118.00852 49.82076,
   -11.29559 -117.85101 49.83246,
   1.58818 -113.29175 49.99798,
   -16.86417 -118.23224 49.82159,
   -15.43474 -118.17024 49.81855,
   -13.74947 -118.06612 49.82746,
   1.38014 -112.80453 49.88510,
   -19.55565 -118.22193 49.81912,
   -17.86988 -118.24983 49.81811,
   -16.21473 -118.20821 49.82279,
   -20.34559 -118.18916 49.81234,
   -18.83740 -118.24198 49.81936,
   0.94637 -112.14204 49.90155,
   -21.26158 -118.13566 49.81884,
   0.29879 -111.48202 49.88023,
   -23.65087 -117.98560 49.81837,
   -22.18613 -118.07691 49.83418,
   -0.38652 -110.94766 49.75128,
   -24.64302 -117.92535 49.81910,
   -22.96601 -118.02792 49.81847,
   -27.06453 -117.79320 49.81731,
   -25.57754 -117.87345 49.83502,
   -1.19127 -110.27471 49.90422,
   -27.95708 -117.75116 49.81017,
   -26.37895 -117.82775 49.81765,
   -1.89480 -109.71925 49.90277,
   -30.64087 -117.52598 49.81844,
   -28.99578 -117.69364 49.82920,
   -31.43184 -117.38043 49.81662,
   -29.97323 -117.61238 49.81600,
   -2.61483 -109.10288 49.96667,
   -32.16525 -117.21669 49.81978,
   -3.29983 -108.48551 49.97580,
   -33.26018 -116.83096 49.81883,
   -3.97310 -107.83394 49.98653,
   -34.00254 -116.49379 49.81994,
   -4.62331 -107.14690 50.03866,
   -34.76513 -116.00698 49.83309,
   -5.14591 -106.55466 49.99719,
   -35.44388 -115.35134 49.84899,
   -5.80577 -105.71904 50.00227,
   -36.04542 -114.34151 49.89263,
   -36.25139 -113.65960 49.94624,
   -6.46735 -104.80058 49.99706,
   -6.81174 -104.25965 50.05316,
   -36.23881 -113.10266 49.92512,
   -36.03303 -112.47280 49.90552,
   -35.10496 -111.17426 49.90564,
   -7.42391 -103.27041 50.03555,
   -35.47966 -111.56243 49.90274,
   -34.52785 -110.66516 49.92141,
   -33.75832 -110.14423 49.96236,
   -32.50450 -109.35059 49.93189,
   -8.03268 -102.21791 50.05543,
   -33.07279 -109.70088 49.92461,
   -31.66542 -108.84351 49.95442,
   -30.25022 -107.89160 49.95892,
   -8.33339 -101.63955 50.06857,
   -30.85618 -108.32126 50.05642,
   -29.65021 -107.41677 49.94263,
   -28.94508 -106.78162 49.96566,
   -8.83408 -100.69565 50.09156,
   -28.33524 -106.11556 49.95810,
   -27.71266 -105.29335 49.99798,
   -9.35326 -99.72451 50.13119,
   -27.18133 -104.46644 50.04335,
   -26.72764 -103.69225 49.88431,
   -9.96746 -98.66341 50.10165,
   -26.15778 -102.65559 50.03991,
   -10.36315 -98.01673 50.05547,
   -25.83551 -102.02638 50.04811,
   -10.93123 -97.19883 50.14788,
   -25.41679 -101.23089 50.15923,
   -24.95082 -100.40730 50.04719,
   -11.52787 -96.47254 50.13820,
   -24.45099 -99.57773 50.08769,
   -12.17347 -95.80500 50.13692,
   -23.85089 -98.70793 50.11434,
   -12.84575 -95.23877 50.05567,
   -23.32631 -98.04091 50.15140,
   -22.60860 -97.27661 50.09957,
   -13.61277 -94.68300 50.25681,
   -21.93478 -96.61886 50.23797,
   -20.72908 -95.66848 49.99661,
   -14.50166 -94.27029 50.14477,
   -21.34620 -96.13727 50.12546,
   -19.99724 -95.11615 50.16825,
   -18.51564 -94.31668 50.18290,
   -16.96565 -93.93449 50.17909,
   -15.34326 -94.00912 50.18305,
   -19.22610 -94.64889 50.11481,
   -17.76416 -94.07714 50.18799,
   -16.34689 -93.90348 50.17805,
   -6.49225 -117.19352 50.65130,
   -4.68632 -116.90335 50.65695,
   -3.32014 -116.62454 50.66458,
   -1.74358 -116.21129 50.66671,
   -0.27015 -115.67091 50.68071,
   -8.89568 -117.53932 50.64359,
   -7.30801 -117.31500 50.65399,
   -5.68015 -117.06788 50.65210,
   -4.09968 -116.79360 50.65868,
   -2.53594 -116.43164 50.66669,
   -0.98743 -115.96154 50.67339,
   0.46243 -115.28955 50.66616,
   1.47567 -114.21373 50.72664,
   -12.93502 -117.99972 50.63232,
   -11.31738 -117.84732 50.63963,
   -9.68958 -117.64792 50.64105,
   -8.28521 -117.45459 50.64558,
   1.10105 -114.72763 50.69734,
   1.73120 -113.56593 51.00103,
   -15.40070 -118.16447 50.62780,
   -13.77400 -118.06372 50.63523,
   -12.17539 -117.93389 50.62821,
   -10.49996 -117.75201 50.63834,
   -17.86375 -118.24926 50.62294,
   -16.25995 -118.20679 50.62593,
   -14.62378 -118.11990 50.62152,
   1.63139 -112.99047 50.80849,
   -18.66116 -118.24775 50.63721,
   -17.10805 -118.23691 50.63048,
   1.29890 -112.37557 50.74559,
   -19.56911 -118.22365 50.62271,
   0.75046 -111.81618 50.51758,
   -21.99353 -118.09937 50.62166,
   -20.55507 -118.17961 50.62201,
   -22.94686 -118.03982 50.62406,
   -21.26238 -118.14139 50.62181,
   -0.02809 -111.06829 50.66738,
   -25.36466 -117.89977 50.62100,
   -23.88151 -117.98342 50.63083,
   -0.73002 -110.53718 50.70913,
   -26.33179 -117.85080 50.62298,
   -24.67005 -117.93756 50.62119,
   -28.71477 -117.73219 50.61897,
   -27.27863 -117.80874 50.63409,
   -1.49779 -109.94212 50.75144,
   -29.70101 -117.66776 50.67732,
   -28.08452 -117.76381 50.61941,
   -2.21496 -109.36995 50.74527,
   -30.71649 -117.55916 50.63621,
   -2.86862 -108.82815 50.62086,
   -31.68629 -117.39200 50.62494,
   -32.69490 -117.10600 50.53335,
   -3.59357 -108.13817 50.79118,
   -33.54652 -116.79692 50.64090,
   -4.21213 -107.52147 50.79800,
   -34.44449 -116.31028 50.62729,
   -35.15585 -115.76552 50.62908,
   -4.94912 -106.69306 50.98476,
   -5.40901 -106.15519 50.80317,
   -35.82251 -114.95562 50.65733,
   -6.08067 -105.25965 50.82566,
   -36.22350 -114.12976 50.67027,
   -36.34136 -113.45375 50.70394,
   -6.62089 -104.46798 50.83653,
   -36.24471 -112.81171 50.73464,
   -7.06901 -103.74570 50.85942,
   -35.78002 -111.85273 50.72199,
   -35.13300 -111.12713 50.70993,
   -33.78930 -110.13037 50.71984,
   -7.65888 -102.74947 50.84927,
   -34.35777 -110.51481 50.71360,
   -33.12515 -109.69700 50.73914,
   -32.38545 -109.26872 50.73226,
   -31.09281 -108.43615 50.75306,
   -8.14824 -101.84669 50.97242,
   -31.65476 -108.80120 50.74660,
   -30.27125 -107.86419 50.76207,
   -8.48877 -101.19681 50.89936,
   -29.53665 -107.27464 50.90306,
   -28.56142 -106.32173 50.77743,
   -28.98538 -106.77125 50.77288,
   -28.03316 -105.67109 50.79316,
   -9.03006 -100.17848 50.89998,
   -27.60276 -105.04700 50.80557,
   -9.50818 -99.28040 50.96751,
   -26.97399 -104.04522 50.81898,
   -26.56244 -103.30606 50.82369,
   -10.19350 -98.13809 50.94697,
   -26.10517 -102.45860 50.84800,
   -10.53474 -97.60625 50.86040,
   -25.63618 -101.58044 50.87949,
   -25.10335 -100.61675 50.87177,
   -11.12733 -96.79201 50.98381,
   -24.73984 -99.96444 50.88153,
   -11.73363 -96.12568 50.80212,
   -24.36888 -99.34846 50.89208,
   -12.46569 -95.39597 50.99489,
   -23.69326 -98.38347 51.07220,
   -13.25228 -94.81251 50.89375,
   -23.20674 -97.78392 51.07465,
   -22.19383 -96.75967 50.92750,
   -14.05089 -94.33821 50.97979,
   -22.64896 -97.20717 50.92632,
   -21.42814 -96.08529 50.89385,
   -20.70739 -95.48926 50.95364,
   -19.28677 -94.55064 50.96634,
   -15.95115 -93.80865 50.93551,
   -14.85309 -94.01423 50.98945,
   -19.86293 -94.89304 50.95097,
   -18.56561 -94.20807 50.99567,
   -17.01059 -93.81661 50.98762,
   -15.34155 -93.88488 50.99224,
   -17.80326 -93.95790 50.99084,
   -5.70248 -117.05197 51.45750,
   -4.07803 -116.77120 51.45951,
   -2.54136 -116.41471 51.47625,
   -0.99562 -115.95599 51.47654,
   0.47352 -115.30075 51.48681,
   -9.70526 -117.63794 51.44437,
   -8.02091 -117.40377 51.44761,
   -6.44820 -117.16915 51.47026,
   -4.87489 -116.90905 51.46226,
   -3.32558 -116.60521 51.46564,
   -1.76690 -116.20067 51.47501,
   -0.11955 -115.61848 51.59291,
   1.11053 -114.77939 51.50579,
   -11.95905 -117.90453 51.43746,
   -10.45970 -117.73659 51.39460,
   -8.88618 -117.52550 51.44725,
   -7.30164 -117.29788 51.45231,
   1.63457 -114.06320 51.53397,
   -14.41779 -118.09879 51.43298,
   -12.96415 -117.99357 51.43166,
   -11.31028 -117.83671 51.43886,
   1.79410 -113.22403 51.62800,
   -16.84800 -118.22268 51.42818,
   -15.41146 -118.15736 51.43059,
   -13.76342 -118.05440 51.43425,
   -19.56529 -118.22360 51.42549,
   -17.87137 -118.24423 51.42586,
   -16.22898 -118.19820 51.42952,
   1.58595 -112.59801 51.55775,
   -20.33823 -118.19480 51.28199,
   -18.83839 -118.24056 51.42564,
   1.10206 -111.91884 51.54279,
   -21.26128 -118.14626 51.42530,
   0.46341 -111.35806 51.45118,
   -23.65323 -118.00870 51.42440,
   -22.18458 -118.09242 51.44137,
   -24.64222 -117.95388 51.42522,
   -22.96928 -118.04732 51.42456,
   -0.32357 -110.72241 51.52956,
   -27.06552 -117.83503 51.42313,
   -25.57905 -117.90668 51.44355,
   -1.07968 -110.17434 51.52176,
   -28.02725 -117.79492 51.41741,
   -26.37442 -117.86594 51.42349,
   -1.80312 -109.62575 51.54088,
   -30.44883 -117.62342 51.42289,
   -28.97622 -117.75333 51.43852,
   -31.43277 -117.47864 51.42322,
   -29.78311 -117.68786 51.42175,
   -2.64181 -108.92041 51.62784,
   -32.25592 -117.30078 51.40565,
   -3.22269 -108.41927 51.59484,
   -33.22330 -116.98784 51.47644,
   -34.20429 -116.51429 51.42849,
   -3.90500 -107.76708 51.59391,
   -4.54689 -107.09544 51.60063,
   -34.86447 -116.10131 51.43724,
   -5.15701 -106.39459 51.60657,
   -35.50794 -115.50606 51.40376,
   -5.77608 -105.60434 51.57979,
   -36.12358 -114.52226 51.26679,
   -36.37107 -113.82129 51.47763,
   -6.39495 -104.72605 51.62047,
   -6.79955 -104.11138 51.47506,
   -36.38511 -113.01142 51.65618,
   -36.15955 -112.37993 51.63542,
   -7.37592 -103.13852 51.59701,
   -35.59819 -111.52615 51.50845,
   -34.59972 -110.61348 51.39159,
   -35.16000 -111.07500 51.51112,
   -33.79337 -110.08100 51.51942,
   -32.37217 -109.22445 51.54192,
   -7.90014 -102.19963 51.66022,
   -32.93859 -109.56483 51.53491,
   -31.68578 -108.79235 51.51771,
   -30.90966 -108.29147 51.54607,
   -29.77152 -107.42843 51.57029,
   -8.35888 -101.31009 51.84626,
   -30.28437 -107.83519 51.56497,
   -29.01658 -106.74220 51.57933,
   -8.68151 -100.68917 51.70615,
   -28.38084 -106.04452 51.58472,
   -27.79458 -105.26785 51.60970,
   -9.26074 -99.60900 51.70970,
   -27.27606 -104.47758 51.55274,
   -26.73686 -103.56158 51.63305,
   -9.79569 -98.65382 51.71286,
   -26.35725 -102.85610 51.64304,
   -10.32045 -97.75296 51.92423,
   -26.00336 -102.17694 51.65205,
   -10.72945 -97.17358 51.73227,
   -25.48655 -101.21465 51.72589,
   -25.00617 -100.34900 51.67337,
   -11.41444 -96.31650 51.76514,
   -24.53268 -99.54068 51.70068,
   -11.99303 -95.69414 51.77427,
   -24.00756 -98.73811 51.72522,
   -23.42876 -97.96786 51.72837,
   -12.80127 -94.97168 51.91472,
   -22.73044 -97.17153 51.76717,
   -13.49649 -94.51132 51.78390,
   -22.04628 -96.49930 51.71959,
   -14.36957 -94.06872 51.81520,
   -21.33949 -95.85578 51.83114,
   -20.08723 -94.95664 51.61876,
   -15.30109 -93.76985 51.84788,
   -20.73534 -95.39828 51.74291,
   -19.32745 -94.45603 51.77452,
   -17.83353 -93.85336 51.67444,
   -16.23180 -93.66591 51.80714,
   -18.60115 -94.06736 51.95566,
   -17.05102 -93.69665 51.79112,
   -4.91591 -116.89501 52.26332,
   -3.34377 -116.58642 52.27300,
   -1.76830 -116.18137 52.28816,
   -0.23039 -115.66595 52.28425,
   -8.91200 -117.51290 52.25038,
   -7.33088 -117.28463 52.26335,
   -5.75595 -117.04046 52.31095,
   -4.17424 -116.75244 52.41218,
   -2.55692 -116.39417 52.27460,
   -0.87561 -115.91026 52.40178,
   0.47293 -115.30005 52.26927,
   1.57488 -114.27384 52.32032,
   -12.94950 -117.98106 52.23895,
   -11.29722 -117.82335 52.24847,
   -9.77445 -117.63327 52.23476,
   -8.21918 -117.41206 52.37592,
   -6.51146 -117.15981 52.25850,
   1.14154 -114.78305 52.29856,
   1.86204 -113.62235 52.38318,
   -13.71528 -118.04072 52.23689,
   -12.10871 -117.90639 52.24004,
   -10.51576 -117.73008 52.24503,
   1.97882 -113.17244 52.85425,
   -16.18218 -118.18744 52.24431,
   -14.55857 -118.09638 52.22786,
   1.84207 -112.89214 52.40521,
   -18.65427 -118.24126 52.09525,
   -17.03284 -118.22029 52.23759,
   -15.41499 -118.14720 52.23457,
   1.41096 -112.09344 52.25173,
   -19.56598 -118.22191 52.22898,
   -17.87681 -118.23845 52.22922,
   -21.97510 -118.11244 52.22787,
   -20.48713 -118.18561 52.24053,
   0.82380 -111.43046 52.47553,
   -22.94643 -118.05780 52.22898,
   -21.26866 -118.14904 52.22806,
   0.11743 -110.92999 52.31419,
   -25.35767 -117.93240 52.22689,
   -23.88366 -118.00689 52.24141,
   -0.59653 -110.45868 52.18700,
   -26.33514 -117.88850 52.22658,
   -24.67007 -117.96578 52.22713,
   -28.70563 -117.78937 52.22457,
   -27.27979 -117.85274 52.24350,
   -1.37396 -109.85345 52.48748,
   -29.72682 -117.73126 52.22070,
   -28.07605 -117.81497 52.22510,
   -2.14062 -109.27654 52.37746,
   -30.74779 -117.63702 52.16822,
   -2.85011 -108.68581 52.38086,
   -31.71624 -117.48845 52.22919,
   -32.67215 -117.24735 52.22740,
   -3.53431 -108.05823 52.44454,
   -33.63344 -116.87898 52.13642,
   -4.09853 -107.50645 52.42142,
   -34.49613 -116.43628 52.25184,
   -35.26051 -115.85867 52.25198,
   -4.89571 -106.63567 52.39656,
   -5.34453 -106.09059 52.41408,
   -35.93644 -115.06618 52.26819,
   -36.28429 -114.40265 52.22845,
   -5.98991 -105.22482 52.42156,
   -36.46429 -113.45290 52.31135,
   -6.62442 -104.28724 52.41731,
   -36.34252 -112.66356 52.32289,
   -6.95338 -103.73277 52.47651,
   -35.85199 -111.74704 52.15034,
   -35.23285 -111.07196 52.32232,
   -7.57344 -102.66818 52.46885,
   -34.46747 -110.49709 52.32319,
   -33.17314 -109.64757 52.35604,
   -33.81936 -110.06123 52.32724,
   -32.33991 -109.15928 52.33373,
   -31.15119 -108.40755 52.35928,
   -8.08507 -101.72606 52.48496,
   -31.68146 -108.74960 52.35337,
   -30.32184 -107.82274 52.37294,
   -29.55313 -107.19296 52.45513,
   -8.56223 -100.77777 52.70802,
   -28.78723 -106.44605 52.38269,
   -8.89037 -100.14937 52.52333,
   -28.34818 -105.92806 52.39304,
   -27.61197 -104.90660 52.54128,
   -9.47297 -99.08642 52.48090,
   -27.10654 -104.11097 52.41218,
   -26.61826 -103.25801 52.43735,
   -10.02433 -98.12873 52.52434,
   -26.15926 -102.41087 52.46330,
   -25.70730 -101.57491 52.35120,
   -10.54571 -97.27266 52.75549,
   -25.28963 -100.77961 52.47536,
   -11.01634 -96.66242 52.53479,
   -24.94831 -100.14244 52.48412,
   -11.72261 -95.81095 52.75854,
   -24.36882 -99.17595 52.61709,
   -12.31624 -95.26170 52.57270,
   -23.80723 -98.36046 52.50639,
   -13.04546 -94.68060 52.57661,
   -23.26049 -97.65416 52.51032,
   -22.61852 -96.92315 52.63172,
   -21.57951 -95.95367 52.54067,
   -13.72618 -94.24322 52.64531,
   -22.08255 -96.41046 52.54055,
   -20.83426 -95.34421 52.52654,
   -14.69799 -93.80950 52.72815,
   -20.06953 -94.78103 52.57777,
   -18.66387 -94.01670 52.59863,
   -17.05953 -93.59133 52.46911,
   -15.48758 -93.60282 52.73478,
   -19.35347 -94.35611 52.57720,
   -17.87576 -93.73442 52.59963,
   -16.25811 -93.54628 52.59201,
   -5.72237 -117.01354 53.06439,
   -4.04740 -116.71796 53.06925,
   -2.55885 -116.37114 53.08409,
   -1.00332 -115.93526 53.08642,
   0.46974 -115.29866 53.09320,
   -9.72174 -117.61101 53.05106,
   -7.93974 -117.35618 53.05713,
   -6.52697 -117.14275 53.06842,
   -4.91037 -116.87407 53.07252,
   -3.34709 -116.56283 53.07229,
   -1.66931 -116.13647 53.20929,
   -0.22851 -115.63921 53.06141,
   1.13817 -114.82798 53.11158,
   -12.13773 -117.89748 53.04353,
   -10.52711 -117.71792 53.04574,
   -8.90958 -117.49689 53.05232,
   -7.32048 -117.26379 53.05924,
   1.73027 -114.18406 53.12970,
   -14.59930 -118.08764 53.03936,
   -12.94142 -117.96874 53.04363,
   -11.41951 -117.82440 53.04516,
   2.01478 -113.22943 53.24025,
   -17.06333 -118.21340 53.03430,
   -15.38694 -118.13554 53.04335,
   -13.95549 -118.04548 53.04054,
   -17.87063 -118.23150 53.03425,
   -16.41177 -118.18872 53.03580,
   1.80337 -112.45699 53.21896,
   -20.29059 -118.19759 53.03156,
   -18.77860 -118.23306 53.01129,
   1.26397 -111.74154 53.13797,
   -21.25980 -118.15315 53.03255,
   -19.57435 -118.21997 53.03185,
   0.56349 -111.13583 53.11983,
   -23.65030 -118.03058 53.03043,
   -22.18463 -118.10505 53.04699,
   -24.64302 -117.98174 53.03092,
   -22.97221 -118.06470 53.03066,
   -0.24130 -110.56109 53.10420,
   -27.06731 -117.87815 53.02888,
   -25.57820 -117.94036 53.05081,
   -0.98065 -110.05878 53.16017,
   -28.03324 -117.84467 53.02359,
   -26.36999 -117.90492 53.02931,
   -1.73356 -109.51647 53.17063,
   -30.45571 -117.70085 53.02785,
   -28.97505 -117.81225 53.04346,
   -31.41337 -117.57984 53.02620,
   -29.77125 -117.75798 53.02705,
   -2.52182 -108.88588 53.22941,
   -32.33261 -117.39402 53.02490,
   -3.13152 -108.37011 53.19923,
   -33.29179 -117.09023 53.02359,
   -34.08088 -116.75000 53.05542,
   -3.89447 -107.63017 53.35793,
   -34.93555 -116.21411 53.04114,
   -4.51271 -107.00384 53.15859,
   -35.63903 -115.58683 53.07295,
   -5.14514 -106.25382 53.36746,
   -36.14229 -114.95568 53.30661,
   -5.61751 -105.66105 53.21352,
   -36.47614 -113.91479 53.08901,
   -6.21109 -104.81979 53.23497,
   -36.49778 -112.99624 53.12265,
   -6.77413 -103.94429 53.25322,
   -36.26479 -112.30472 53.10857,
   -7.19765 -103.21513 53.27814,
   -35.73609 -111.52711 53.15707,
   -34.52308 -110.49804 53.12406,
   -35.12325 -110.96042 53.12018,
   -33.87095 -110.05892 53.14769,
   -32.39775 -109.17063 53.14899,
   -7.74862 -102.22322 53.30000,
   -33.03448 -109.55327 53.25536,
   -31.72969 -108.74818 53.18000,
   -31.00465 -108.28788 53.15793,
   -29.85382 -107.40885 53.17656,
   -8.31773 -101.15750 53.29084,
   -30.31686 -107.78021 53.17123,
   -29.04176 -106.65376 53.18912,
   -28.47627 -106.02688 53.20673,
   -8.69527 -100.40637 53.30013,
   -27.89581 -105.26700 53.14851,
   -9.09075 -99.62971 53.31207,
   -27.29754 -104.36304 53.22732,
   -26.89714 -103.67537 53.23700,
   -9.66588 -98.58882 53.34872,
   -26.55867 -103.04941 53.24582,
   -10.26894 -97.59843 53.34450,
   -25.97560 -101.99231 53.23720,
   -10.70768 -96.93245 53.35701,
   -25.56565 -101.21509 53.25804,
   -25.11686 -100.38393 53.28693,
   -11.27501 -96.20651 53.35394,
   -24.63334 -99.54812 53.23755,
   -11.91943 -95.50249 53.36883,
   -24.03517 -98.60114 53.31519,
   -23.49914 -97.84836 53.33296,
   -12.62400 -94.86557 53.42105,
   -22.90955 -97.13382 53.34235,
   -13.36531 -94.35223 53.33667,
   -22.20382 -96.39609 53.35832,
   -14.30184 -93.86583 53.39478,
   -21.45529 -95.71539 53.32158,
   -20.10971 -94.68548 53.36503,
   -15.25620 -93.55483 53.40590,
   -20.74867 -95.11411 53.47111,
   -19.44323 -94.29608 53.25310,
   -17.91688 -93.62170 53.40750,
   -16.25386 -93.43111 53.34657,
   -18.65662 -93.87675 53.40293,
   -17.14621 -93.46732 53.38855,
   -4.93641 -116.85567 53.87015,
   -3.33485 -116.53747 53.88064,
   -1.79628 -116.14765 53.88675,
   -0.25781 -115.62613 53.89277,
   -8.92927 -117.48285 53.85706,
   -7.26593 -117.23715 53.87882,
   -5.73845 -116.99589 53.86596,
   -4.13323 -116.70109 53.86105,
   -2.46197 -116.32222 54.00224,
   -1.02198 -115.91028 53.88227,
   0.46844 -115.28581 53.87475,
   1.64361 -114.33580 53.91725,
   -11.30244 -117.79837 53.84706,
   -9.71110 -117.59470 53.85878,
   -8.10468 -117.36144 53.85437,
   -6.53094 -117.12331 53.86534,
   1.15705 -114.82052 53.90320,
   2.06052 -113.57714 53.97638,
   -13.71890 -118.01824 53.84812,
   -12.12945 -117.88486 53.84765,
   -10.53136 -117.70446 53.85156,
   2.15009 -113.05580 54.02122,
   -16.19270 -118.16799 53.84387,
   -14.58138 -118.07613 53.83980,
   -12.96413 -117.95938 53.84550,
   2.01896 -112.64900 53.83592,
   -18.61927 -118.23160 53.83525,
   -17.04738 -118.20442 53.83831,
   -15.42963 -118.12697 53.84122,
   -19.56120 -118.21816 53.83681,
   -17.88984 -118.22594 53.83567,
   1.64222 -111.96804 53.94299,
   -21.94054 -118.12488 53.83407,
   -20.48662 -118.18751 53.84267,
   0.99932 -111.32767 53.96136,
   -22.94745 -118.07505 53.83392,
   -21.27503 -118.15560 53.83431,
   0.22590 -110.77347 53.88333,
   -25.33851 -117.96583 53.83278,
   -23.88811 -118.02984 53.83909,
   -26.33884 -117.92698 53.83117,
   -24.66989 -117.99407 53.83307,
   -0.54322 -110.25925 53.95239,
   -28.71813 -117.84433 53.83018,
   -27.27885 -117.89741 53.84900,
   -1.33391 -109.71874 53.99501,
   -29.73317 -117.79691 53.82715,
   -28.06771 -117.86619 53.83078,
   -2.03657 -109.21227 53.98036,
   -31.94675 -117.53662 53.83452,
   -30.68135 -117.72805 53.85643,
   -32.84319 -117.31035 53.83351,
   -31.45444 -117.61768 53.83359,
   -2.77695 -108.61298 53.98729,
   -3.46718 -107.99485 53.99876,
   -33.59067 -117.05626 53.83303,
   -4.13303 -107.33801 54.00961,
   -34.57054 -116.53705 53.80884,
   -35.33381 -115.98848 53.85400,
   -4.77411 -106.63883 54.00527,
   -35.96905 -115.29406 53.85958,
   -5.36077 -105.92445 54.02523,
   -36.37567 -114.52455 53.84716,
   -5.94395 -105.13297 54.00255,
   -36.58962 -113.50010 53.91782,
   -6.55641 -104.20926 54.03560,
   -36.33326 -112.26680 53.92009,
   -6.93568 -103.59723 53.85845,
   -36.49186 -112.65028 53.93224,
   -36.01531 -111.76959 53.91704,
   -35.28768 -110.97319 53.92050,
   -7.42894 -102.69479 54.07723,
   -34.52888 -110.43197 53.96923,
   -33.29254 -109.65669 53.94149,
   -33.85042 -109.99120 53.93438,
   -32.41254 -109.14334 53.95335,
   -31.00431 -108.25303 53.96791,
   -7.92842 -101.76110 54.08388,
   -31.54895 -108.61542 53.96236,
   -30.37200 -107.78611 53.95439,
   -29.64268 -107.18145 53.98910,
   -8.50809 -100.65456 54.07855,
   -28.87641 -106.42301 53.99037,
   -8.84948 -99.98095 53.97286,
   -28.34404 -105.78369 54.06576,
   -27.71321 -104.91831 54.01345,
   -9.26750 -99.14827 54.13320,
   -27.18859 -104.09254 54.03118,
   -26.72615 -103.28978 54.04966,
   -9.83987 -98.14152 54.15651,
   -26.24221 -102.41726 53.98197,
   -25.71371 -101.43529 54.07286,
   -10.49210 -97.12169 54.14221,
   -10.84987 -96.59387 54.14746,
   -25.37154 -100.77701 54.08176,
   -25.01414 -100.10592 54.09106,
   -11.57948 -95.72127 54.19848,
   -24.48153 -99.19860 54.08783,
   -12.13350 -95.15500 54.20057,
   -23.91215 -98.31446 54.11339,
   -23.37204 -97.56983 54.15471,
   -12.97743 -94.45028 54.36203,
   -22.74917 -96.83594 54.13508,
   -13.66421 -94.04455 54.18427,
   -22.11114 -96.15793 54.27561,
   -21.01623 -95.21906 54.15591,
   -14.55391 -93.64276 54.21189,
   -21.50935 -95.63386 54.15284,
   -20.14843 -94.57873 54.17563,
   -17.17449 -93.34683 54.20976,
   -15.49759 -93.38553 54.21606,
   -19.40276 -94.11236 54.17556,
   -17.94599 -93.50766 54.20378,
   -16.44209 -93.28612 54.30821,
   -18.70126 -93.77061 54.20615,
   -4.15444 -116.68381 54.67553,
   -2.59038 -116.32869 54.68494,
   -1.03668 -115.87951 54.69416,
   0.45926 -115.27877 54.70016,
   -8.13870 -117.34912 54.66319,
   -6.55014 -117.10780 54.67176,
   -4.94097 -116.83545 54.67180,
   -3.37162 -116.51498 54.81158,
   -1.81823 -116.12191 54.68247,
   -0.27585 -115.60965 54.69181,
   1.14370 -114.86017 54.71924,
   -12.15186 -117.87565 54.64997,
   -10.54747 -117.69320 54.66457,
   -8.93155 -117.46788 54.65853,
   -7.50796 -117.25477 54.66538,
   -5.74213 -116.97564 54.67111,
   1.79990 -114.26887 54.72223,
   -14.61415 -118.06722 54.64599,
   -12.91091 -117.94358 54.65655,
   -11.40314 -117.79584 54.79320,
   -9.73835 -117.58388 54.65770,
   2.22571 -113.37105 54.81480,
   -17.07666 -118.19755 54.64082,
   -15.36352 -118.11360 54.65504,
   -13.95875 -118.02373 54.64714,
   2.23560 -112.66137 54.85079,
   -17.86714 -118.21890 54.64378,
   -16.35072 -118.16608 54.78550,
   1.98298 -112.17009 54.79002,
   -20.27274 -118.19872 54.63787,
   -18.77800 -118.22514 54.62149,
   1.46524 -111.64393 54.56997,
   -21.25671 -118.16011 54.63931,
   -19.58355 -118.21647 54.63820,
   -23.65032 -118.05251 54.63646,
   -22.18302 -118.11774 54.64089,
   0.77771 -111.02820 54.83601,
   -24.64496 -118.00989 54.63544,
   -22.97507 -118.08227 54.63674,
   -0.09479 -110.44674 54.73864,
   -27.06251 -117.92217 54.63462,
   -25.57871 -117.97433 54.65004,
   -0.85470 -109.97125 54.72093,
   -28.03992 -117.89475 54.63021,
   -26.36574 -117.94443 54.63511,
   -30.45108 -117.77799 54.63283,
   -28.97454 -117.87044 54.64392,
   -1.64618 -109.42244 54.77861,
   -31.43916 -117.66815 54.63396,
   -29.75929 -117.82661 54.63238,
   -2.40186 -108.85189 54.78681,
   -32.37370 -117.49532 54.63562,
   -2.99235 -108.36221 54.81959,
   -33.34318 -117.20441 54.64638,
   -34.20742 -116.82192 54.64153,
   -3.79757 -107.60966 54.81485,
   -35.16041 -116.20213 54.68183,
   -4.47120 -106.90986 54.81383,
   -35.74554 -115.66254 54.53037,
   -5.11469 -106.16315 54.82566,
   -36.18121 -115.11829 54.66556,
   -5.56107 -105.58175 54.84585,
   -36.61713 -113.92086 54.84719,
   -6.14451 -104.74723 54.84545,
   -36.64146 -113.04699 54.77764,
   -6.81979 -103.68389 54.86734,
   -36.40291 -112.27799 54.74549,
   -7.12047 -103.14013 54.87958,
   -35.84244 -111.47913 54.71750,
   -34.56083 -110.41769 54.73076,
   -35.20479 -110.89014 54.89349,
   -33.83936 -109.93207 54.75192,
   -7.72371 -102.05139 54.80491,
   -33.09620 -109.52280 54.73389,
   -31.77099 -108.70717 54.79764,
   -32.42231 -109.11777 54.75613,
   -30.97045 -108.18825 54.76264,
   -29.68289 -107.17369 54.78628,
   -8.17324 -101.16442 54.89460,
   -30.20798 -107.62391 54.77947,
   -29.07923 -106.59670 54.60243,
   -28.56449 -106.01427 54.64836,
   -8.71547 -100.10884 54.90169,
   -27.91512 -105.15046 54.82013,
   -9.03364 -99.48372 54.76562,
   -27.35668 -104.30778 54.83455,
   -9.47876 -98.62138 54.93597,
   -26.98481 -103.66916 54.84307,
   -26.62615 -103.01777 54.85238,
   -10.02199 -97.68715 54.98984,
   -26.09866 -102.06050 54.85358,
   -25.62753 -101.18137 54.87786,
   -10.64550 -96.72087 55.13213,
   -25.17109 -100.33314 54.90511,
   -11.11133 -96.12390 54.96461,
   -24.71214 -99.52532 54.79108,
   -24.12286 -98.55038 54.92015,
   -11.84269 -95.28917 55.12371,
   -12.45312 -94.74470 55.00495,
   -23.72766 -97.94553 54.93248,
   -13.21796 -94.18206 54.99485,
   -23.22980 -97.27939 54.94809,
   -22.38258 -96.32582 54.95723,
   -22.78417 -96.75634 54.95356,
   -21.61948 -95.60150 54.93765,
   -13.85515 -93.81266 54.99844,
   -20.85199 -94.95491 54.93823,
   -19.47365 -94.02329 54.98675,
   -16.38189 -93.18393 55.00652,
   -14.87650 -93.41447 55.01015,
   -20.15846 -94.40642 55.13018,
   -18.74423 -93.66731 55.00240,
   -17.21389 -93.22735 55.02731,
   -15.66667 -93.23637 55.00909,
   -18.00364 -93.36977 55.19585,
   -4.95672 -116.81746 55.47696,
   -3.38122 -116.49185 55.48192,
   -1.82655 -116.08912 55.49356,
   -0.28611 -115.58351 55.50079,
   -8.94658 -117.45479 55.46379,
   -7.24530 -117.20205 55.34395,
   -5.71426 -116.95192 55.43650,
   -4.15633 -116.66149 55.47236,
   -2.61160 -116.30518 55.48464,
   -1.05191 -115.85540 55.49922,
   0.46725 -115.25647 55.50892,
   1.71219 -114.37625 55.51849,
   -11.25160 -117.76815 55.45566,
   -9.69756 -117.56527 55.40793,
   -8.12770 -117.33225 55.46176,
   -6.54993 -117.08947 55.47214,
   1.16186 -114.84412 55.50916,
   2.20799 -113.67097 55.55793,
   -13.69554 -117.99689 55.32865,
   -12.14997 -117.86420 55.45494,
   -10.54657 -117.68030 55.45807,
   2.39110 -113.04247 55.67187,
   -16.11564 -118.14581 55.44640,
   -14.65941 -118.05980 55.50059,
   -12.97861 -117.93922 55.45206,
   -18.60187 -118.22289 55.44172,
   -17.13212 -118.19091 55.50288,
   -15.44431 -118.10816 55.44786,
   2.25092 -112.31324 55.64359,
   -19.55549 -118.21502 55.44220,
   -17.90266 -118.21415 55.44217,
   1.82797 -111.74088 55.55134,
   -21.94807 -118.13595 55.44024,
   -20.49167 -118.18983 55.45346,
   1.17156 -111.17486 55.50563,
   -22.94895 -118.09266 55.43868,
   -21.28141 -118.16264 55.44054,
   0.36953 -110.62253 55.54184,
   -25.33968 -117.99869 55.43865,
   -23.88840 -118.05355 55.44916,
   -26.34419 -117.96602 55.43638,
   -24.66971 -118.02275 55.43899,
   -0.41294 -110.12683 55.69600,
   -28.74284 -117.89937 55.43575,
   -27.27835 -117.94239 55.44543,
   -1.21721 -109.63498 55.57631,
   -29.74288 -117.86384 55.43395,
   -28.05936 -117.91775 55.43643,
   -2.02206 -109.08395 55.45130,
   -31.98952 -117.62723 55.43946,
   -30.67317 -117.81134 55.47077,
   -33.09797 -117.33781 55.44048,
   -31.44040 -117.71380 55.43800,
   -2.75569 -108.47844 55.73285,
   -33.81786 -117.08398 55.44071,
   -3.38880 -107.93972 55.58414,
   -34.53735 -116.73475 55.43924,
   -4.06764 -107.27290 55.61755,
   -35.43011 -116.08997 55.46227,
   -4.71455 -106.56694 55.62430,
   -35.97878 -115.53298 55.44546,
   -5.29606 -105.85916 55.63309,
   -36.48586 -114.58973 55.46417,
   -5.81297 -105.15177 55.64098,
   -36.71448 -113.49013 55.52064,
   -6.36525 -104.31607 55.65315,
   -36.61160 -112.63222 55.54357,
   -6.96715 -103.29799 55.85731,
   -36.26895 -111.92860 55.52656,
   -35.42948 -110.99052 55.52661,
   -7.30618 -102.68798 55.69416,
   -35.89022 -111.43425 55.52362,
   -34.57487 -110.36934 55.53176,
   -33.14469 -109.52109 55.55182,
   -33.68888 -109.83003 55.54465,
   -32.49200 -109.13278 55.57650,
   -31.03430 -108.20138 55.57424,
   -7.87531 -101.61997 55.65870,
   -31.64689 -108.61180 55.68629,
   -30.39765 -107.72310 55.58819,
   -29.69867 -107.13762 55.59024,
   -8.37394 -100.63392 55.70448,
   -28.96319 -106.40337 55.57781,
   -28.41600 -105.74809 55.58316,
   -8.91289 -99.58044 55.71728,
   -27.79524 -104.89259 55.62177,
   -9.21322 -99.00270 55.54320,
   -27.28278 -104.08926 55.64477,
   -26.79003 -103.24672 55.66393,
   -9.74833 -98.01741 55.74502,
   -26.31701 -102.40632 55.54071,
   -25.89415 -101.60476 55.67641,
   -10.34068 -97.06559 55.75437,
   -25.54968 -100.94254 55.68544,
   -10.82107 -96.36225 55.77327,
   -24.98277 -99.91480 55.70445,
   -11.42657 -95.61685 55.79750,
   -24.55701 -99.15703 55.70410,
   -24.06072 -98.34460 55.72844,
   -12.06284 -94.96097 55.79094,
   -23.45578 -97.47328 55.76592,
   -12.80880 -94.34266 55.79015,
   -22.90171 -96.77042 55.79079,
   -13.53239 -93.87292 55.77367,
   -22.20269 -96.02099 55.76394,
   -14.53186 -93.44130 55.62885,
   -21.51731 -95.36090 55.84808,
   -20.29605 -94.41624 55.77764,
   -15.40779 -93.19075 55.64842,
   -20.91501 -94.87649 55.76811,
   -19.54219 -93.92751 55.81509,
   -18.03406 -93.28100 55.82205,
   -16.42621 -93.06384 55.80983,
   -18.76125 -93.51158 55.94502,
   -17.29292 -93.09626 55.97380,
   -4.17580 -116.64233 56.28237,
   -2.61584 -116.27617 56.29146,
   -1.06665 -115.82736 56.30133,
   0.44333 -115.25261 56.30767,
   -8.15615 -117.31968 56.26988,
   -6.57259 -117.07667 56.27076,
   -5.00494 -116.80742 56.26740,
   -3.39222 -116.46936 56.28725,
   -1.84421 -116.06622 56.29472,
   -0.30265 -115.56528 56.30379,
   1.16867 -114.85482 56.32598,
   -12.16606 -117.85512 56.25646,
   -10.57062 -117.67088 56.27008,
   -9.00309 -117.44888 56.25574,
   -7.41834 -117.20638 56.26943,
   -5.76164 -116.94072 56.27796,
   1.86439 -114.34396 56.31854,
   -14.62899 -118.04789 56.25262,
   -12.94088 -117.92613 56.20172,
   -11.39987 -117.77412 56.23540,
   -9.75453 -117.55876 56.26434,
   2.41629 -113.41788 56.38816,
   -17.08981 -118.18253 56.24734,
   -15.47374 -118.10083 56.25204,
   -13.89174 -117.99817 56.25736,
   2.48330 -112.57744 56.43180,
   -17.91828 -118.20815 56.24832,
   -16.32334 -118.14853 56.25498,
   2.18577 -111.93536 56.38221,
   -20.24898 -118.20016 56.24419,
   -18.78349 -118.21802 56.23364,
   -21.25299 -118.16738 56.24453,
   -19.59257 -118.21364 56.24454,
   1.60385 -111.28607 56.50540,
   -23.64723 -118.07486 56.24248,
   -22.19057 -118.13050 56.24209,
   0.85619 -110.80864 56.30636,
   -24.64750 -118.03841 56.24062,
   -22.97797 -118.10017 56.24281,
   0.02150 -110.30362 56.31191,
   -27.05563 -117.96677 56.24032,
   -25.58368 -118.00856 56.24770,
   -0.77687 -109.82625 56.37314,
   -28.04715 -117.94562 56.23777,
   -26.36155 -117.98437 56.24089,
   -30.49627 -117.85650 56.36387,
   -28.99531 -117.92280 56.10376,
   -1.59154 -109.30209 56.35668,
   -31.43930 -117.76202 56.24090,
   -29.74775 -117.89598 56.23762,
   -2.32114 -108.77209 56.40135,
   -32.39156 -117.60051 56.23764,
   -3.02004 -108.20254 56.40366,
   -33.38741 -117.31971 56.26873,
   -34.27631 -116.93744 56.24385,
   -3.68281 -107.59364 56.40818,
   -35.13110 -116.40390 56.20999,
   -4.28315 -106.99937 56.21659,
   -35.78367 -115.85242 56.26297,
   -4.99847 -106.15969 56.42883,
   -36.30661 -115.14959 56.27174,
   -5.50971 -105.51139 56.31117,
   -36.69496 -114.11743 56.27357,
   -6.10333 -104.64188 56.42554,
   -36.75568 -113.00318 56.33742,
   -6.70300 -103.67757 56.46666,
   -36.51432 -112.27204 56.17249,
   -35.94007 -111.40079 56.33282,
   -7.12239 -102.93083 56.47974,
   -35.25814 -110.81344 56.32737,
   -33.95388 -109.92047 56.36751,
   -7.53436 -102.14277 56.49580,
   -34.59902 -110.33697 56.33734,
   -33.14214 -109.46987 56.39084,
   -31.87576 -108.71429 56.36931,
   -32.44822 -109.06305 56.36317,
   -31.04431 -108.17014 56.37647,
   -8.06369 -101.11294 56.48803,
   -30.26574 -107.58700 56.38545,
   -29.15644 -106.55642 56.40070,
   -29.71303 -107.10522 56.39355,
   -28.65087 -105.98036 56.40854,
   -8.56186 -100.11982 56.51301,
   -27.97963 -105.10132 56.42767,
   -9.07907 -99.10606 56.55243,
   -27.57121 -104.47664 56.43778,
   -9.37733 -98.51293 56.56412,
   -27.13906 -103.76302 56.44750,
   -26.61493 -102.85546 56.44961,
   -9.96285 -97.52219 56.52255,
   -26.16834 -102.03922 56.46664,
   -25.72848 -101.21622 56.49034,
   -10.56670 -96.58981 56.56386,
   -25.25509 -100.34415 56.43169,
   -10.98769 -96.03295 56.37217,
   -24.74587 -99.41918 56.51198,
   -11.69752 -95.18901 56.60091,
   -24.34593 -98.71752 56.52180,
   -12.31615 -94.62402 56.45121,
   -23.94732 -98.06653 56.53242,
   -23.29916 -97.13744 56.71566,
   -13.15223 -93.94767 56.78718,
   -22.77248 -96.49025 56.66910,
   -21.61126 -95.32849 56.56842,
   -13.82742 -93.59110 56.58292,
   -22.09193 -95.78160 56.56807,
   -21.02864 -94.83384 56.55159,
   -14.77451 -93.21039 56.59998,
   -20.26531 -94.24844 56.58019,
   -18.82212 -93.42954 56.61248,
   -17.25658 -92.97978 56.62653,
   -15.64745 -93.01131 56.59175,
   -19.43062 -93.72445 56.59550,
   -18.07274 -93.16399 56.62437,
   -16.46483 -92.94319 56.61640,
   -3.40316 -116.44717 57.08840,
   -1.85293 -116.03783 57.10022,
   -0.31393 -115.53866 57.10854,
   -7.36629 -117.18021 57.07588,
   -5.78164 -116.92558 57.08381,
   -4.18237 -116.62211 57.08347,
   -2.62980 -116.25444 57.09078,
   -1.08105 -115.80434 57.10396,
   0.44260 -115.23126 57.10869,
   1.76821 -114.40445 57.12294,
   -11.36499 -117.75876 57.06202,
   -9.77461 -117.54865 57.07009,
   -8.15585 -117.30433 57.07398,
   -6.73400 -117.08122 57.07825,
   -4.97676 -116.78040 57.08378,
   1.15469 -114.85292 57.11624,
   2.33694 -113.77566 57.14691,
   -13.64384 -117.97162 57.05760,
   -12.20854 -117.84859 57.05466,
   -10.70791 -117.67829 57.06425,
   -8.96344 -117.42809 57.07048,
   2.64823 -113.04794 57.23447,
   -16.12197 -118.12847 57.05306,
   -14.67921 -118.04228 57.04992,
   -12.99283 -117.92037 57.05862,
   2.72494 -112.49835 57.56659,
   -18.59948 -118.21442 57.04817,
   -17.15666 -118.17733 57.04454,
   -15.45891 -118.09033 57.05449,
   2.52070 -112.13469 57.25354,
   -19.55117 -118.21208 57.04592,
   -17.91555 -118.20260 57.04870,
   1.98286 -111.49371 57.02996,
   -21.94602 -118.14749 57.04641,
   -20.50154 -118.19234 57.04876,
   1.32066 -110.95980 57.13230,
   -22.94933 -118.11051 57.04363,
   -21.28770 -118.16992 57.04676,
   -25.34373 -118.03180 57.04451,
   -23.88947 -118.07741 57.05491,
   0.53056 -110.45637 57.29438,
   -26.35001 -118.00562 57.04246,
   -24.66933 -118.05170 57.04492,
   -0.32949 -109.99287 57.16460,
   -28.82194 -117.95218 57.03430,
   -27.27772 -117.98813 57.04482,
   -1.13410 -109.52844 57.09894,
   -31.42712 -117.81025 57.04231,
   -29.75402 -117.93123 57.04151,
   -28.05113 -117.96971 57.04206,
   -1.89314 -109.01664 57.19441,
   -32.03471 -117.72068 57.04417,
   -30.74679 -117.88111 57.04012,
   -33.14991 -117.45775 57.21206,
   -2.66774 -108.42996 57.19669,
   -33.83718 -117.22955 57.20358,
   -3.26456 -107.91910 57.22497,
   -34.72487 -116.76278 57.04592,
   -4.08515 -107.11864 57.24926,
   -35.51902 -116.18856 57.03562,
   -4.70342 -106.44855 57.16024,
   -36.06605 -115.63611 57.05726,
   -5.27894 -105.73530 57.22316,
   -36.60471 -114.65431 57.07762,
   -5.71923 -105.12483 57.23505,
   -36.84087 -113.57323 57.12186,
   -6.31060 -104.22164 57.26233,
   -36.74228 -112.61919 57.17615,
   -6.93522 -103.17410 57.26858,
   -36.39319 -111.91043 57.16496,
   -35.29324 -110.77867 57.13552,
   -7.28315 -102.53263 57.14483,
   -35.72564 -111.11663 57.13176,
   -34.63362 -110.31530 57.10395,
   -33.17242 -109.46090 57.15887,
   -33.80632 -109.82213 57.26568,
   -32.43335 -109.01473 57.16912,
   -7.71830 -101.65588 57.30393,
   -31.70760 -108.59020 57.15142,
   -30.45097 -107.69689 57.02602,
   -31.06338 -108.15124 57.18063,
   -29.78841 -107.12421 57.22402,
   -8.24426 -100.61097 57.30733,
   -29.06965 -106.40318 57.19860,
   -28.46425 -105.67745 57.20617,
   -8.76959 -99.56743 57.32450,
   -27.89594 -104.89112 57.23654,
   -27.34841 -104.03961 57.27230,
   -9.18625 -98.73093 57.42760,
   -26.89392 -103.27412 57.21066,
   -9.54094 -98.07143 57.35608,
   -26.31437 -102.24913 57.27371,
   -10.15728 -97.05956 57.36404,
   -25.97358 -101.60317 57.28286,
   -25.56024 -100.81244 57.41856,
   -10.77015 -96.15706 57.40218,
   -25.09583 -99.96503 57.28357,
   -11.13700 -95.66372 57.38023,
   -24.63039 -99.12438 57.31925,
   -24.12993 -98.28339 57.34051,
   -11.97557 -94.77735 57.40258,
   -23.60602 -97.48640 57.34915,
   -12.59302 -94.23478 57.44388,
   -23.03567 -96.72002 57.36570,
   -13.48675 -93.64674 57.41306,
   -22.36431 -95.96864 57.22252,
   -21.64162 -95.22799 57.37355,
   -15.65954 -92.88374 57.42431,
   -14.24415 -93.27700 57.41661,
   -20.94558 -94.60524 57.47544,
   -19.62023 -93.74411 57.25106,
   -16.39006 -92.83917 57.32194,
   -15.08169 -92.99888 57.42390,
   -20.29872 -94.15023 57.38763,
   -18.85289 -93.32053 57.41609,
   -17.34236 -92.88147 57.43736,
   -18.11283 -93.05104 57.43106,
   -4.19617 -116.60388 57.88914,
   -2.63889 -116.23018 57.89782,
   -1.09442 -115.77715 57.90825,
   -8.17350 -117.29160 57.87661,
   -6.51726 -117.03298 57.88645,
   -4.90717 -116.74540 57.91023,
   -3.41132 -116.42630 57.88968,
   -1.86707 -116.01581 57.90092,
   -0.30449 -115.50629 57.93741,
   1.15607 -114.85339 57.93227,
   -12.18026 -117.83543 57.86299,
   -10.52033 -117.64032 57.87269,
   -8.92232 -117.40765 57.88786,
   -7.35828 -117.16376 57.88099,
   -5.78092 -116.90732 57.88485,
   0.42101 -115.21876 57.91541,
   1.88554 -114.39224 57.91894,
   2.71283 -113.23345 57.97896,
   -14.64355 -118.02994 57.85924,
   -13.02758 -117.91341 57.86873,
   -11.35673 -117.74636 57.85622,
   -9.77065 -117.53463 57.87101,
   2.42062 -113.76947 57.94332,
   2.83467 -112.71999 58.04752,
   -17.10327 -118.16800 57.85390,
   -15.49504 -118.08400 57.86145,
   -13.89129 -117.97896 57.85944,
   -17.93203 -118.19666 57.85872,
   -16.32431 -118.13125 57.85817,
   2.76244 -112.18379 58.16364,
   -20.25323 -118.20098 57.85050,
   -18.79027 -118.21078 57.83989,
   2.45669 -111.77411 58.04134,
   -21.24876 -118.17465 57.84874,
   -19.60172 -118.21075 57.85089,
   1.76942 -111.11427 57.94144,
   -23.64618 -118.09729 57.84849,
   -22.19401 -118.14362 57.85075,
   1.00877 -110.63469 57.91895,
   -24.65026 -118.06718 57.84613,
   -22.98098 -118.11824 57.84889,
   0.15083 -110.15484 57.96436,
   -27.10463 -118.01357 57.97632,
   -25.58571 -118.04317 57.84326,
   -29.73617 -117.96490 57.84287,
   -28.05651 -117.99711 57.84596,
   -26.35739 -118.02459 57.84666,
   -0.67914 -109.67575 58.16449,
   -30.52584 -117.92343 57.81516,
   -29.05074 -117.98495 57.84349,
   -1.47594 -109.22303 57.97319,
   -31.46847 -117.85061 57.84672,
   -2.29256 -108.65722 57.93889,
   -32.39601 -117.69917 57.64935,
   -33.43638 -117.42998 57.85087,
   -2.94820 -108.13111 58.01011,
   -34.27588 -117.09221 57.88575,
   -3.63864 -107.50192 58.02716,
   -35.17064 -116.54660 57.82731,
   -4.29066 -106.83617 58.03360,
   -35.85712 -115.96717 57.86724,
   -4.89930 -106.13642 58.03750,
   -36.42650 -115.19698 57.87712,
   -5.48458 -105.37849 58.04985,
   -36.84184 -114.08427 57.90365,
   -5.97448 -104.66055 58.06268,
   -36.89322 -112.99483 57.93973,
   -6.54061 -103.74615 58.07457,
   -36.63801 -112.17419 57.94887,
   -36.02953 -111.30548 57.91804,
   -7.15884 -102.65674 58.08121,
   -35.30962 -110.71300 57.92887,
   -34.08591 -109.92590 57.95061,
   -7.45070 -102.06072 58.12128,
   -34.64029 -110.25279 57.94362,
   -33.18072 -109.42440 57.95981,
   -31.75789 -108.59338 57.97812,
   -32.30367 -108.92642 57.97262,
   -31.09068 -108.13747 57.99168,
   -7.90795 -101.14454 58.10775,
   -30.37593 -107.60085 57.99421,
   -29.11516 -106.39790 58.00963,
   -29.57290 -106.87235 58.00360,
   -28.74016 -105.96056 58.01595,
   -8.41431 -100.12674 58.09829,
   -28.20273 -105.25809 58.03077,
   -8.94115 -99.08231 58.14047,
   -27.76748 -104.61386 58.04146,
   -27.14976 -103.61906 58.21897,
   -9.40203 -98.16998 58.35449,
   -26.73217 -102.90702 58.05415,
   -9.75984 -97.55186 58.16547,
   -26.23693 -102.01599 58.08011,
   -25.76949 -101.14872 58.10672,
   -10.36941 -96.58908 58.19434,
   -25.26091 -100.20873 58.10672,
   -24.90259 -99.53329 58.11638,
   -10.97916 -95.72150 58.32919,
   -11.58009 -95.04828 58.14557,
   -24.55972 -98.90204 58.12446,
   -23.96290 -97.91544 58.26391,
   -12.20733 -94.42464 58.21147,
   -23.40971 -97.11220 58.14355,
   -12.96187 -93.84686 58.19327,
   -22.85760 -96.39102 58.15362,
   -13.71800 -93.39080 58.24075,
   -22.22181 -95.67606 58.15085,
   -21.17907 -94.69399 58.18248,
   -14.66286 -93.01033 58.16744,
   -21.66952 -95.13191 58.18133,
   -20.37473 -94.06978 58.19477,
   -15.62504 -92.76460 58.25396,
   -19.61692 -93.57219 58.22633,
   -18.14992 -92.93419 58.24937,
   -16.63036 -92.69963 58.25040,
   -18.89710 -93.21411 58.21932,
   -17.38288 -92.76249 58.24167,
   -3.42412 -116.40658 58.69509,
   -1.87757 -115.99036 58.70673,
   -7.38370 -117.15079 58.68254,
   -5.81165 -116.89541 58.69207,
   -4.22507 -116.58948 58.71363,
   -2.65607 -116.21103 58.70582,
   -1.07015 -115.73946 58.75095,
   0.41231 -115.19908 58.71956,
   1.76728 -114.44839 58.72876,
   -11.38004 -117.73810 58.66863,
   -9.79698 -117.52567 58.67742,
   -8.22403 -117.28404 58.72402,
   -6.67557 -117.03476 58.81093,
   -4.99626 -116.74569 58.69063,
   -0.34182 -115.49237 58.71591,
   1.13736 -114.84559 58.72365,
   2.43834 -113.84405 58.76261,
   -13.63370 -117.95204 58.66423,
   -12.20236 -117.82727 58.66429,
   -10.67542 -117.64824 58.80383,
   -8.98001 -117.40226 58.67716,
   2.87917 -113.09972 58.80370,
   -16.29381 -118.12123 58.65935,
   -14.65177 -118.02201 58.66240,
   -13.00696 -117.90234 58.66518,
   2.96617 -112.38329 58.94280,
   -18.76269 -118.20725 58.65448,
   -17.12274 -118.16149 58.65578,
   -15.64227 -118.08446 58.66077,
   2.71726 -111.80531 58.82618,
   -19.54418 -118.20870 58.65182,
   -18.02860 -118.19422 58.65516,
   -21.94532 -118.15915 58.65257,
   -20.50211 -118.19501 58.64874,
   2.22003 -111.29259 58.76665,
   -22.94839 -118.12859 58.64990,
   -21.29397 -118.17733 58.65298,
   1.46749 -110.71815 58.87793,
   -25.35329 -118.06502 58.65035,
   -23.88777 -118.10162 58.66488,
   0.62120 -110.28673 58.73247,
   -28.04309 -118.02197 58.64767,
   -26.35614 -118.04544 58.64955,
   -24.66906 -118.08084 58.65084,
   -0.22571 -109.84672 58.80799,
   -28.82627 -118.01059 58.64491,
   -27.36543 -118.03147 58.64848,
   -1.15689 -109.32249 58.79279,
   -31.41398 -117.90479 58.64666,
   -29.76677 -117.99859 58.64780,
   -32.17890 -117.79396 58.66456,
   -30.74795 -117.96304 58.64489,
   -1.80851 -108.92644 58.80151,
   -33.12040 -117.58059 58.64599,
   -2.54865 -108.39160 58.79937,
   -33.91915 -117.31766 58.67010,
   -3.16188 -107.87761 58.85198,
   -34.79483 -116.87601 58.65074,
   -3.97452 -107.10212 58.83746,
   -35.58915 -116.28843 58.51918,
   -4.52348 -106.50790 58.85479,
   -36.21223 -115.65384 58.70893,
   -5.12581 -105.77816 58.84576,
   -36.72614 -114.72304 58.68849,
   -5.69095 -105.01697 58.74212,
   -36.98493 -113.61335 58.72213,
   -6.26829 -104.11646 58.82338,
   -36.88192 -112.56528 58.76903,
   -6.81505 -103.17146 58.87799,
   -36.51033 -111.83086 58.73931,
   -35.34103 -110.68500 58.74150,
   -35.89344 -111.12278 58.88998,
   -34.69940 -110.24333 58.76092,
   -7.28715 -102.25674 59.07696,
   -33.94607 -109.83760 58.75862,
   -32.53665 -109.01325 58.77554,
   -7.59044 -101.65003 58.90895,
   -33.19875 -109.40307 58.76601,
   -31.74261 -108.53937 58.82978,
   -30.55170 -107.69399 58.79193,
   -31.09188 -108.10149 58.78707,
   -29.88075 -107.11305 58.85920,
   -8.10549 -100.60324 58.93506,
   -29.14202 -106.36601 58.81454,
   -28.54307 -105.64329 58.83127,
   -8.60678 -99.59072 58.94237,
   -27.96594 -104.84327 58.86781,
   -27.44365 -104.04437 58.80291,
   -9.12429 -98.58045 58.96979,
   -26.92709 -103.18141 58.86492,
   -9.54047 -97.80415 58.95781,
   -26.50287 -102.42609 58.87690,
   -9.98835 -97.03492 58.98432,
   -26.15440 -101.77519 58.88635,
   -25.62562 -100.79481 58.96067,
   -10.62315 -96.08740 58.98666,
   -25.14751 -99.91302 58.90957,
   -11.17321 -95.36075 58.99710,
   -24.70885 -99.10950 58.93459,
   -24.22957 -98.28994 58.88558,
   -11.80969 -94.66021 59.01227,
   -23.63551 -97.35442 58.95403,
   -12.42357 -94.13408 58.82957,
   -23.10164 -96.60070 58.97103,
   -22.49414 -95.85703 58.98262,
   -13.17553 -93.57060 59.01749,
   -21.81437 -95.14858 58.93303,
   -14.01933 -93.10590 59.14810,
   -21.05615 -94.45449 58.98643,
   -19.66463 -93.47725 59.00945,
   -16.59188 -92.58003 59.03262,
   -14.92870 -92.79594 59.01932,
   -20.33815 -93.87693 59.11041,
   -18.92768 -93.10524 59.01651,
   -17.39839 -92.65973 58.90743,
   -15.78147 -92.59872 59.18973,
   -18.16050 -92.79628 59.15710,
   -4.21607 -116.56724 59.49592,
   -2.66074 -116.18759 59.50416,
   -8.19069 -117.26401 59.48333,
   -6.44544 -116.98610 59.48955,
   -5.01111 -116.73019 59.49267,
   -3.43345 -116.38736 59.49738,
   -1.83912 -115.95107 59.56415,
   -0.35273 -115.47034 59.51919,
   1.13935 -114.83899 59.54131,
   -12.19416 -117.81644 59.46948,
   -10.44585 -117.60619 59.47525,
   -8.99270 -117.39023 59.48277,
   -7.38761 -117.13664 59.47906,
   -5.79949 -116.87596 59.49170,
   -1.12006 -115.72983 59.51510,
   0.39652 -115.18055 59.52288,
   1.89412 -114.42099 59.51215,
   2.86475 -113.31881 59.56699,
   -12.96532 -117.88844 59.47685,
   -11.37565 -117.72631 59.46388,
   -9.78660 -117.51096 59.47767,
   2.49074 -113.84464 59.54185,
   3.07828 -112.75952 59.63393,
   -15.43068 -118.06217 59.46034,
   -13.80827 -117.95327 59.46793,
   -17.91438 -118.18446 59.46806,
   -16.28051 -118.11199 59.46475,
   -14.65794 -118.01206 59.46584,
   3.00915 -111.96670 59.69283,
   -20.25371 -118.20230 59.45680,
   -18.74455 -118.20318 59.45077,
   -17.11681 -118.15362 59.46047,
   2.62951 -111.44950 59.60209,
   -21.24443 -118.18226 59.45400,
   -19.61077 -118.20820 59.45723,
   1.85701 -110.83295 59.39962,
   -23.64518 -118.12001 59.45450,
   -22.19839 -118.15705 59.45428,
   1.13546 -110.42481 59.54981,
   -26.35337 -118.06472 59.45244,
   -24.65315 -118.09628 59.45237,
   -22.98389 -118.13666 59.45496,
   -27.13036 -118.05465 59.46545,
   -25.58923 -118.07805 59.44498,
   0.40673 -110.09639 59.57310,
   -29.72471 -118.03352 59.44813,
   -28.06712 -118.04877 59.45339,
   -0.55877 -109.57828 59.66637,
   -30.52502 -118.00186 59.42624,
   -29.06326 -118.04479 59.44893,
   -1.36527 -109.13383 59.60230,
   -31.49705 -117.93926 59.45227,
   -2.27254 -108.52813 59.56029,
   -32.41918 -117.81887 59.45033,
   -33.50020 -117.53543 59.45739,
   -2.90221 -108.02970 59.68482,
   -34.35562 -117.19848 59.49783,
   -3.57094 -107.43999 59.59220,
   -35.22821 -116.67867 59.45537,
   -35.87447 -116.14905 59.44019,
   -4.28607 -106.69045 59.81458,
   -4.83907 -106.06946 59.61612,
   -36.49841 -115.35266 59.48794,
   -5.50262 -105.20069 59.67811,
   -36.98910 -114.11587 59.50487,
   -5.87579 -104.64308 59.66625,
   -37.06301 -113.08484 59.53454,
   -6.49284 -103.63450 59.69866,
   -36.86179 -112.30457 59.55827,
   -36.16869 -111.30154 59.54009,
   -7.03849 -102.64888 59.68936,
   -36.56257 -111.76423 59.54449,
   -35.37522 -110.64991 59.54706,
   -33.92926 -109.78727 59.56147,
   -34.49081 -110.09685 59.55409,
   -33.26909 -109.41523 59.59027,
   -31.78492 -108.54120 59.58486,
   -7.47422 -101.75947 59.88456,
   -32.40668 -108.92123 59.71752,
   -31.08685 -108.06013 59.59889,
   -7.77057 -101.14603 59.72787,
   -30.40735 -107.54126 59.61329,
   -29.64286 -106.83747 59.61057,
   -8.28707 -100.08989 59.73281,
   -28.96490 -106.09824 59.62065,
   -28.42742 -105.41213 59.63399,
   -8.79404 -99.07191 59.75520,
   -27.77945 -104.47478 59.77991,
   -27.24400 -103.63898 59.64527,
   -9.33004 -98.05694 59.75143,
   -26.79636 -102.87103 59.66583,
   -9.68708 -97.43135 59.57521,
   -26.33931 -102.05020 59.68948,
   -25.88458 -101.21016 59.70426,
   -10.30344 -96.42965 59.72152,
   -25.30537 -100.14725 59.71435,
   -10.88813 -95.58663 59.81947,
   -24.98326 -99.53221 59.72305,
   -11.38293 -94.99304 59.69199,
   -24.56206 -98.75729 59.83624,
   -24.06386 -97.92416 59.73344,
   -12.08947 -94.25533 59.85425,
   -23.50730 -97.06149 59.75480,
   -12.79606 -93.69345 59.82675,
   -22.97299 -96.31921 59.78880,
   -13.57162 -93.24035 59.69653,
   -22.34192 -95.56561 59.79187,
   -14.67142 -92.75390 59.83250,
   -21.69783 -94.89927 59.78991,
   -20.50778 -93.90295 59.80121,
   -15.50291 -92.54442 59.83582,
   -21.08908 -94.36029 59.79482,
   -19.70629 -93.37019 59.82278,
   -18.22894 -92.70864 59.84447,
   -16.63706 -92.45180 59.84754,
   -18.93369 -92.95109 59.94098,
   -17.47143 -92.52998 59.84283,
   -3.44440 -116.36868 60.30185,
   -1.90048 -115.94667 60.31336,
   -7.40150 -117.12145 60.28930,
   -5.73937 -116.84660 60.30693,
   -4.18876 -116.54030 60.31420,
   -2.67235 -116.16859 60.30614,
   -1.13079 -115.70825 60.31887,
   0.39303 -115.15812 60.32425,
   1.74562 -114.47431 60.33526,
   -11.39481 -117.71793 60.27521,
   -9.81988 -117.50311 60.28542,
   -8.20398 -117.25136 60.28566,
   -6.58923 -116.98830 60.28275,
   -5.01511 -116.71222 60.29737,
   -0.36842 -115.44727 60.32292,
   1.11624 -114.82777 60.33079,
   2.48991 -113.90338 60.36032,
   -13.84255 -117.94593 60.27045,
   -12.19677 -117.80602 60.27346,
   -10.66354 -117.62500 60.26430,
   -8.99656 -117.37667 60.28385,
   3.05912 -113.14429 60.38339,
   -16.30831 -118.10458 60.26598,
   -14.62632 -118.00052 60.27459,
   -13.21403 -117.89839 60.27141,
   3.24612 -112.29981 60.46426,
   -18.77334 -118.20042 60.26089,
   -17.08965 -118.14514 60.26934,
   -15.63570 -118.06545 60.26740,
   3.27754 -111.87087 60.89330,
   -19.58621 -118.20666 60.19500,
   -18.02051 -118.18306 60.26166,
   3.02823 -111.58745 60.57547,
   -21.94243 -118.17146 60.25873,
   -20.50210 -118.19848 60.25273,
   2.42423 -111.06427 60.31282,
   -22.94653 -118.14718 60.25597,
   -21.30015 -118.18552 60.25919,
   1.63623 -110.55671 60.32749,
   -25.41015 -118.10064 60.39079,
   -23.89105 -118.12597 60.26496,
   0.75194 -110.10928 60.38150,
   -28.03517 -118.07380 60.25329,
   -26.36332 -118.08539 60.25563,
   -24.66881 -118.11038 60.25675,
   -0.12851 -109.72129 60.26585,
   -28.82762 -118.06886 60.25590,
   -27.37522 -118.07794 60.25416,
   -31.40155 -117.99945 60.25090,
   -29.78170 -118.06563 60.25384,
   -0.92396 -109.30658 60.40052,
   -32.15463 -117.90625 60.30184,
   -30.76581 -118.04304 60.24974,
   -1.76524 -108.80585 60.39266,
   -33.12165 -117.70502 60.25697,
   -2.47720 -108.30906 60.40956,
   -34.02847 -117.40637 60.25446,
   -3.19161 -107.72023 60.42773,
   -34.92525 -116.96208 60.35773,
   -3.85969 -107.08732 60.43340,
   -35.63443 -116.45189 60.26410,
   -4.50600 -106.39123 60.44920,
   -36.27586 -115.79165 60.27837,
   -5.06694 -105.70629 60.44926,
   -36.84678 -114.82230 60.29273,
   -5.65927 -104.89451 60.46443,
   -37.14506 -113.64237 60.22136,
   -6.10222 -104.19407 60.48747,
   -37.03503 -112.54798 60.28793,
   -6.67563 -103.20067 60.52052,
   -36.63173 -111.75919 60.30036,
   -35.98935 -111.07444 60.35081,
   -34.77269 -110.20225 60.23415,
   -7.25327 -102.11501 60.49236,
   -35.38320 -110.59596 60.34788,
   -33.92619 -109.73146 60.40590,
   -32.64959 -109.02029 60.37969,
   -33.22533 -109.34476 60.37312,
   -31.76477 -108.48707 60.37795,
   -30.60882 -107.66003 60.39813,
   -7.61373 -101.36012 60.51720,
   -31.12197 -108.05038 60.39335,
   -29.85566 -107.00320 60.29629,
   -7.96746 -100.59990 60.53686,
   -29.20162 -106.31599 60.41799,
   -28.65588 -105.65076 60.45232,
   -8.47501 -99.56060 60.54095,
   -28.07403 -104.85437 60.41389,
   -27.45614 -103.91590 60.46151,
   -8.97110 -98.57335 60.58585,
   -26.99560 -103.14892 60.47152,
   -9.51360 -97.58006 60.54785,
   -26.58513 -102.42217 60.48303,
   -9.80933 -97.03246 60.59329,
   -26.15892 -101.63091 60.62351,
   -25.70477 -100.80019 60.50207,
   -10.50626 -95.97751 60.59501,
   -25.25166 -99.95379 60.52199,
   -24.78551 -99.09836 60.54946,
   -11.12218 -95.15904 60.58895,
   -24.24132 -98.15417 60.54581,
   -11.73053 -94.47488 60.61093,
   -23.71488 -97.29614 60.55939,
   -12.39282 -93.85323 60.72737,
   -23.32314 -96.69372 60.57082,
   -13.12751 -93.35054 60.58757,
   -22.83466 -96.02912 60.58494,
   -21.75976 -94.83482 60.59904,
   -13.92681 -92.91618 60.64178,
   -22.16748 -95.25517 60.59820,
   -21.17540 -94.31613 60.51344,
   -14.87901 -92.56225 60.66447,
   -20.44316 -93.71411 60.60044,
   -19.01563 -92.87657 60.62946,
   -17.50452 -92.40781 60.66045,
   -15.81598 -92.37946 60.62173,
   -19.72183 -93.20367 60.77244,
   -18.26773 -92.59407 60.64875,
   -16.77381 -92.31338 60.75707,
   -2.68159 -116.14822 61.11090,
   -6.61481 -116.97504 61.09567,
   -5.03345 -116.69709 61.11086,
   -3.46416 -116.35270 61.11525,
   -1.95895 -115.94393 61.06502,
   -0.37641 -115.42720 61.12918,
   1.09795 -114.83081 61.14629,
   -10.60130 -117.60513 61.08146,
   -9.01825 -117.36678 61.08921,
   -7.40670 -117.10678 61.08467,
   -5.98378 -116.86926 61.09782,
   -4.23579 -116.53222 61.10285,
   -1.14410 -115.68540 61.12186,
   0.37371 -115.14392 61.13009,
   1.84961 -114.44474 61.11563,
   3.00007 -113.34513 61.16405,
   -12.96744 -117.86969 61.07828,
   -11.39324 -117.70661 61.07547,
   -9.99042 -117.51754 61.08371,
   -8.20785 -117.23656 61.09005,
   2.51964 -113.90438 61.14545,
   3.33854 -112.66945 61.21899,
   -15.43647 -118.04377 61.07768,
   -13.82621 -117.93556 61.07342,
   -12.20790 -117.79762 61.07597,
   3.40845 -112.06261 61.29563,
   -17.92599 -118.17328 61.07513,
   -16.30188 -118.09573 61.06945,
   -14.67242 -117.99403 61.07245,
   3.26970 -111.67760 61.29763,
   -20.25842 -118.20458 61.06309,
   -18.82867 -118.19789 61.05764,
   -17.13046 -118.13937 61.06704,
   -21.23836 -118.19066 61.06261,
   -19.61952 -118.20663 61.06356,
   2.85314 -111.19879 61.20315,
   -23.65433 -118.14317 61.06050,
   -22.20065 -118.17120 61.05522,
   2.29747 -110.83678 61.17519,
   -26.34947 -118.10507 61.05820,
   -24.65599 -118.12591 61.05939,
   -22.98670 -118.15576 61.06101,
   1.34658 -110.27310 61.25032,
   -27.13321 -118.09986 61.07047,
   -25.66700 -118.11244 61.05885,
   0.39643 -109.84332 61.20154,
   -29.71316 -118.10048 61.05347,
   -28.07876 -118.10008 61.05996,
   -0.44966 -109.46309 61.20577,
   -30.52773 -118.08205 61.09296,
   -29.07889 -118.10375 61.05442,
   -1.29573 -109.02587 61.13875,
   -33.10923 -117.77172 61.05952,
   -31.46164 -118.03803 61.04229,
   -2.06742 -108.53586 61.21304,
   -33.73280 -117.58488 61.06415,
   -32.43050 -117.91959 61.05530,
   -2.73459 -108.04292 61.21154,
   -34.48956 -117.27186 61.05868,
   -3.51591 -107.35488 61.25921,
   -35.31897 -116.77556 61.04942,
   -36.03130 -116.16873 61.06277,
   -4.22740 -106.63561 61.25292,
   -4.74664 -106.03420 61.25804,
   -36.64910 -115.37445 61.10637,
   -5.49083 -105.06654 61.26324,
   -37.08634 -114.35041 60.87061,
   -5.81605 -104.57062 61.26899,
   -37.24348 -113.75077 61.10424,
   -37.22539 -113.02753 61.05786,
   -6.36470 -103.65836 61.29046,
   -36.98222 -112.21381 61.15949,
   -36.05689 -111.06759 61.14746,
   -6.87577 -102.71820 61.30283,
   -36.48213 -111.47529 61.14989,
   -35.43138 -110.58578 61.10636,
   -33.95731 -109.72320 61.16865,
   -34.62340 -110.10383 61.14583,
   -33.21339 -109.29702 61.18688,
   -31.81104 -108.49058 61.19164,
   -7.43948 -101.60967 61.29759,
   -32.46588 -108.89676 61.18381,
   -31.15096 -108.03399 61.20916,
   -7.74487 -100.97041 61.12749,
   -30.45502 -107.49688 61.19744,
   -29.71086 -106.79819 61.27124,
   -8.14921 -100.07718 61.33476,
   -29.04271 -106.06525 61.22828,
   -28.46735 -105.31312 61.41645,
   -8.67393 -99.01311 61.34843,
   -27.87738 -104.48403 61.24794,
   -27.33734 -103.63808 61.25983,
   -9.08904 -98.18031 61.44219,
   -26.85920 -102.82869 61.27952,
   -26.37657 -101.96936 61.30387,
   -9.68426 -97.09717 61.56391,
   -25.85723 -101.02260 61.30768,
   -10.05360 -96.49750 61.40745,
   -25.50782 -100.35734 61.31724,
   -10.70960 -95.54648 61.41650,
   -25.14283 -99.66554 61.32726,
   -24.64539 -98.75540 61.42351,
   -11.30049 -94.80069 61.41553,
   -24.14883 -97.90039 61.34472,
   -11.95184 -94.12559 61.40145,
   -23.65958 -97.10161 61.36845,
   -12.74981 -93.46824 61.43269,
   -23.06430 -96.23862 61.40570,
   -22.47652 -95.48787 61.43201,
   -13.43519 -93.03374 61.43450,
   -21.81313 -94.76327 61.42046,
   -14.24511 -92.62757 61.61597,
   -21.06573 -94.06949 61.44944,
   -19.82904 -93.18358 61.42494,
   -16.58620 -92.20483 61.44622,
   -15.08590 -92.36541 61.58476,
   -20.48189 -93.61980 61.41295,
   -19.05163 -92.76663 61.43632,
   -17.53782 -92.28463 61.47279,
   -15.85579 -92.25255 61.44178,
   -18.30718 -92.47649 61.45234,
   -3.46430 -116.33201 61.90858,
   -7.41947 -117.09268 61.89614,
   -5.70756 -116.80949 61.78245,
   -4.25018 -116.51619 61.90457,
   -2.72553 -116.14009 61.87792,
   -1.15206 -115.66457 61.92728,
   0.37890 -115.12546 61.92192,
   1.84823 -114.44547 61.94129,
   -11.40940 -117.69806 61.88178,
   -9.73824 -117.46586 61.88810,
   -8.18009 -117.21821 61.85369,
   -6.61219 -116.95938 61.88993,
   -5.03363 -116.68008 61.90411,
   -1.92244 -115.90534 61.92000,
   -0.39173 -115.40724 61.92984,
   1.21464 -114.79966 61.93719,
   2.51695 -113.95156 61.95928,
   -13.85681 -117.92806 61.87704,
   -12.18465 -117.78453 61.88653,
   -10.58301 -117.59056 61.88506,
   -9.01309 -117.35172 61.89056,
   3.20292 -113.18866 61.96997,
   -16.32264 -118.08809 61.87259,
   -14.60243 -117.97994 61.88559,
   -13.21236 -117.87898 61.87799,
   3.48644 -112.45384 61.87169,
   -18.78380 -118.19405 61.86730,
   -17.09983 -118.13136 61.82598,
   -15.58226 -118.04228 62.01330,
   3.50374 -111.81492 62.11239,
   -19.58567 -118.20504 61.86295,
   -18.02071 -118.17237 61.86817,
   3.20763 -111.36150 61.96128,
   -21.94786 -118.18440 61.86488,
   -20.42365 -118.20262 61.85734,
   2.56966 -110.79905 61.84324,
   -22.94624 -118.16658 61.86424,
   -21.30632 -118.19449 61.86540,
   1.75885 -110.34694 61.81821,
   -25.43521 -118.13261 61.87439,
   -23.89429 -118.15119 61.86788,
   0.78308 -109.87109 61.97167,
   -28.02716 -118.12493 61.85895,
   -26.37153 -118.12598 61.86158,
   -24.66825 -118.14057 61.86265,
   -28.82825 -118.12692 61.86210,
   -27.39281 -118.12421 61.85984,
   0.03072 -109.58851 61.99506,
   -31.28283 -118.07969 61.85617,
   -29.66333 -118.13625 61.84885,
   -0.81410 -109.18202 62.13971,
   -32.18506 -117.99991 61.85683,
   -30.54869 -118.11299 61.85564,
   -1.62523 -108.75293 61.99924,
   -33.22910 -117.80039 61.87553,
   -2.39635 -108.23434 62.02055,
   -34.04520 -117.54691 61.87951,
   -34.95583 -117.09759 61.90677,
   -3.12158 -107.65090 62.03474,
   -35.70716 -116.56694 61.86773,
   -3.81334 -107.00050 62.05886,
   -36.38344 -115.88403 61.84756,
   -4.44187 -106.32601 62.05742,
   -36.79815 -115.36508 62.29263,
   -5.03643 -105.59579 62.07120,
   -36.92723 -115.01759 61.79405,
   -37.23383 -114.24237 61.90073,
   -5.65246 -104.72298 62.27777,
   -5.99719 -104.18518 62.09330,
   -37.34691 -113.32538 61.93623,
   -37.22393 -112.58888 61.95994,
   -6.65738 -103.04116 62.04231,
   -36.76271 -111.69469 61.91130,
   -36.06649 -110.98294 61.94546,
   -34.88523 -110.17875 61.95995,
   -7.12162 -102.12236 62.11225,
   -35.42714 -110.50414 61.95392,
   -33.97771 -109.69198 61.97316,
   -32.51949 -108.90202 61.98907,
   -33.06337 -109.20436 61.98304,
   -31.84379 -108.48015 62.00110,
   -30.48671 -107.48375 62.00664,
   -7.61520 -101.10077 62.13270,
   -30.95115 -107.85564 62.00126,
   -29.96300 -107.00243 62.01658,
   -7.92400 -100.44651 61.94593,
   -29.21814 -106.23114 61.84783,
   -28.76156 -105.66197 61.88916,
   -8.33220 -99.54365 62.17067,
   -28.08416 -104.72537 62.05646,
   -27.53328 -103.88716 62.06834,
   -8.87296 -98.47230 62.16164,
   -27.13955 -103.23113 62.07599,
   -9.39648 -97.49434 62.17699,
   -26.79624 -102.62594 62.08527,
   -26.23122 -101.61557 62.16524,
   -9.83392 -96.72513 62.18366,
   -25.75694 -100.74809 62.11015,
   -10.29680 -95.98857 62.19732,
   -25.30827 -99.90966 62.13498,
   -24.87565 -99.12093 62.02204,
   -10.93603 -95.10501 62.22730,
   -24.32071 -98.12902 62.15240,
   -11.52535 -94.42367 62.14109,
   -23.94217 -97.46993 62.16120,
   -12.21428 -93.74916 62.24547,
   -23.54638 -96.82332 62.17118,
   -13.00066 -93.16338 62.25606,
   -22.91322 -95.90608 62.35826,
   -13.78322 -92.74873 62.13007,
   -22.27088 -95.11171 62.36246,
   -21.19153 -94.05298 62.21069,
   -14.81991 -92.33785 62.24553,
   -21.71566 -94.53355 62.20952,
   -20.56220 -93.56397 62.11236,
   -15.69762 -92.17089 62.10520,
   -19.81350 -93.03362 62.23123,
   -18.31966 -92.37214 62.14692,
   -16.76330 -92.08608 62.25998,
   -19.09225 -92.65742 62.23806,
   -17.59526 -92.14770 62.42089,
   -6.63277 -116.94478 62.70242,
   -5.06492 -116.66877 62.70912,
   -3.47460 -116.31391 62.71225,
   -1.92841 -115.88459 62.72721,
   -0.39360 -115.38277 62.74129,
   1.06997 -114.80063 62.75287,
   -10.61684 -117.58384 62.68813,
   -9.04318 -117.34337 62.70019,
   -7.48929 -117.08950 62.68412,
   -5.90322 -116.81986 62.69087,
   -4.25521 -116.49797 62.70972,
   -2.70216 -116.10966 62.71754,
   -1.16693 -115.64371 62.72856,
   0.35014 -115.10426 62.73725,
   1.82808 -114.44663 62.72900,
   3.03639 -113.47845 62.75927,
   -12.96395 -117.85035 62.68043,
   -11.44728 -117.69137 62.71730,
   -9.93344 -117.48283 62.80067,
   -8.22490 -117.20978 62.69678,
   2.53192 -113.95497 62.75083,
   3.52928 -112.73467 62.82761,
   -15.38214 -118.02217 62.67791,
   -13.89506 -117.92164 62.72433,
   -12.22182 -117.77943 62.68250,
   3.66201 -112.18424 62.82366,
   -17.93504 -118.16310 62.68092,
   -16.39082 -118.08393 62.66761,
   -14.68682 -117.97658 62.67906,
   -20.46838 -118.20522 62.66921,
   -18.82694 -118.19179 62.66442,
   -17.14395 -118.12595 62.67362,
   3.53453 -111.42794 63.00978,
   -21.23214 -118.19953 62.67012,
   -19.82122 -118.20532 62.66976,
   3.09783 -110.99040 62.81709,
   -23.65838 -118.16770 62.66648,
   -22.20326 -118.18647 62.66324,
   2.32616 -110.45672 62.77106,
   -26.34549 -118.14651 62.66395,
   -24.65927 -118.15678 62.66597,
   -22.98943 -118.17603 62.66706,
   1.47342 -110.07636 62.73860,
   -27.13682 -118.14604 62.68119,
   -25.67203 -118.14963 62.66464,
   0.55658 -109.70465 62.80504,
   -29.49825 -118.16013 62.65950,
   -28.09169 -118.15058 62.66846,
   -0.32628 -109.34620 62.79126,
   -30.48809 -118.15814 62.64776,
   -28.86187 -118.15369 62.66061,
   -1.34253 -108.82704 62.81694,
   -32.90033 -117.93404 62.66301,
   -31.47040 -118.12602 62.63988,
   -33.78985 -117.71330 62.84069,
   -32.22809 -118.04600 62.65976,
   -1.98844 -108.45081 62.81950,
   -34.56215 -117.38537 62.66413,
   -2.66830 -107.95745 62.88079,
   -3.36891 -107.38125 62.67349,
   -35.38670 -116.89371 62.64058,
   -36.10413 -116.29837 62.67855,
   -4.09918 -106.63357 62.90481,
   -4.63695 -106.02391 62.86607,
   -36.68677 -115.61153 62.69324,
   -37.07672 -114.93296 62.68729,
   -5.30296 -105.15828 62.90459,
   -5.82230 -104.39287 62.87999,
   -37.39590 -113.80757 62.70641,
   -6.25318 -103.65621 62.89132,
   -37.40502 -112.84779 62.92473,
   -37.14491 -112.14387 62.79334,
   -6.82881 -102.59030 62.87826,
   -36.64346 -111.45489 62.75479,
   -35.49957 -110.50491 62.74658,
   -36.11288 -110.95524 62.75312,
   -34.72859 -110.07909 62.75645,
   -33.32170 -109.29322 62.79290,
   -7.31690 -101.59293 62.91430,
   -33.98471 -109.66048 62.77583,
   -32.56099 -108.88867 62.78899,
   -31.18480 -107.98363 62.81915,
   -31.83790 -108.43886 62.79836,
   -30.50273 -107.44994 62.80652,
   -7.78828 -100.58704 62.93953,
   -29.77061 -106.75514 62.82716,
   -8.09955 -99.92424 62.75844,
   -29.10751 -106.01680 62.81586,
   -28.52872 -105.27073 62.82006,
   -8.53897 -98.97547 62.96121,
   -27.96264 -104.45996 62.85698,
   -27.43049 -103.63024 62.87371,
   -9.05909 -97.96735 62.95449,
   -26.94484 -102.81654 62.89235,
   -26.50271 -102.03356 62.90693,
   -9.62018 -96.95484 62.98342,
   -25.91666 -100.97840 62.91464,
   -9.98606 -96.35991 62.79625,
   -25.58962 -100.35471 62.92363,
   -10.64949 -95.36908 62.93713,
   -25.11622 -99.47813 62.91879,
   -24.71421 -98.73296 62.93890,
   -11.27223 -94.56822 63.00867,
   -24.23522 -97.88343 62.96016,
   -11.89394 -93.91159 63.00446,
   -23.72673 -97.03345 63.00290,
   -23.21612 -96.25375 62.99038,
   -12.52994 -93.35553 63.09633,
   -22.61305 -95.43742 63.00303,
   -13.31178 -92.84758 63.04551,
   -21.93004 -94.65878 62.90567,
   -14.14003 -92.44978 63.03868,
   -21.24469 -93.96786 63.03238,
   -15.06806 -92.14830 63.04374,
   -20.48038 -93.34207 63.04074,
   -19.19396 -92.58656 62.94271,
   -17.62819 -92.05184 63.07794,
   -15.99591 -91.99567 63.02484,
   -19.85156 -92.92595 63.03676,
   -18.38842 -92.24604 63.03303,
   -16.97632 -91.97245 63.06415,
   -7.43723 -117.06392 63.50293,
   -5.84699 -116.79042 63.50850,
   -4.27409 -116.48286 63.50965,
   -2.71095 -116.09077 63.52046,
   -1.17513 -115.62397 63.54588,
   0.34492 -115.08821 63.55195,
   1.82679 -114.43907 63.54875,
   -11.42412 -117.67901 63.48840,
   -9.65083 -117.42761 63.49493,
   -8.24028 -117.19810 63.50164,
   -6.63397 -116.92861 63.50286,
   -5.24270 -116.68057 63.51041,
   -3.48386 -116.29590 63.51512,
   -1.94371 -115.86589 63.52662,
   -0.41573 -115.36579 63.53659,
   1.15790 -114.77223 63.67912,
   2.52367 -113.99282 63.56597,
   -13.87106 -117.91027 63.48363,
   -12.23562 -117.77078 63.48935,
   -10.60638 -117.57094 63.48680,
   -9.02931 -117.32739 63.49724,
   3.30636 -113.25324 63.56998,
   -16.33645 -118.07232 63.47918,
   -14.71726 -117.96989 63.48888,
   -13.14938 -117.85304 63.59307,
   3.71336 -112.53081 63.62436,
   -18.79435 -118.18881 63.47370,
   -17.16921 -118.12070 63.47884,
   -15.56053 -118.02429 63.48502,
   3.76453 -111.70117 63.66028,
   -19.58698 -118.20501 63.47954,
   -18.00277 -118.16113 63.63720,
   -21.94943 -118.19913 63.47102,
   -20.50220 -118.20882 63.52602,
   3.45105 -111.04624 63.66862,
   -22.94551 -118.18765 63.47145,
   -21.31235 -118.20528 63.47160,
   2.92549 -110.66121 63.60450,
   -25.44101 -118.16962 63.48296,
   -23.89709 -118.17821 63.47184,
   2.03624 -110.17506 63.56527,
   -28.01935 -118.17879 63.46454,
   -26.37994 -118.16892 63.46883,
   -24.66771 -118.17257 63.46852,
   1.24679 -109.89441 63.58338,
   -28.82717 -118.19022 63.52641,
   -27.40262 -118.17339 63.46547,
   0.21392 -109.45918 63.77333,
   -31.27128 -118.17232 63.46054,
   -29.74337 -118.20422 63.45374,
   -0.70524 -109.09298 63.58358,
   -32.20804 -118.10729 63.46192,
   -30.53607 -118.19431 63.46054,
   -1.53680 -108.65719 63.63744,
   -33.19494 -117.94251 63.43752,
   -2.27797 -108.18507 63.63407,
   -34.10291 -117.66652 63.46858,
   -35.00857 -117.22556 63.46060,
   -3.15636 -107.49723 63.60147,
   -35.78310 -116.68706 63.47124,
   -3.70524 -106.97825 63.66067,
   -36.53643 -115.93749 63.50518,
   -4.43977 -106.17485 63.84634,
   -36.94639 -115.36962 63.49300,
   -4.93051 -105.58432 63.66764,
   -37.37010 -114.33588 63.50113,
   -5.62569 -104.61881 63.67785,
   -5.96441 -104.06277 63.69802,
   -37.51398 -113.29634 63.53798,
   -6.48150 -103.13691 63.70100,
   -37.39740 -112.50648 63.57592,
   -36.72676 -111.44395 63.56043,
   -37.09319 -111.90203 63.57129,
   -36.17747 -110.94092 63.57203,
   -34.72170 -110.02788 63.57120,
   -7.00658 -102.10130 63.73213,
   -35.37202 -110.39662 63.70033,
   -34.02788 -109.65103 63.53546,
   -32.54733 -108.84652 63.59585,
   -33.17064 -109.19449 63.70589,
   -31.88215 -108.43590 63.55035,
   -7.49328 -101.07707 63.73424,
   -31.07844 -107.86947 63.73224,
   -30.04893 -106.98423 63.62266,
   -30.52030 -107.42230 63.61311,
   -29.31180 -106.20110 63.63769,
   -7.97784 -100.02971 63.76121,
   -28.78445 -105.54395 63.64851,
   -8.27586 -99.39775 63.57464,
   -28.15742 -104.68166 63.66363,
   -8.71845 -98.46303 63.75481,
   -27.74053 -104.04038 63.67216,
   -27.28328 -103.30047 63.68108,
   -9.25068 -97.45346 63.79770,
   -26.80551 -102.47846 63.78008,
   -26.31819 -101.62048 63.69510,
   -9.84289 -96.43554 63.77767,
   -25.86420 -100.78375 63.72343,
   -10.16698 -95.88723 63.83107,
   -25.39706 -99.92201 63.66596,
   -24.88037 -98.96722 63.74770,
   -10.83132 -94.96381 63.82636,
   -24.50985 -98.28472 63.75644,
   -11.48123 -94.16156 63.99382,
   -24.15046 -97.63761 63.76450,
   -12.07638 -93.60608 63.80905,
   -23.57333 -96.68550 63.88387,
   -12.95454 -92.93831 63.84845,
   -23.01883 -95.86969 63.77916,
   -22.44774 -95.11030 63.79576,
   -13.62620 -92.55198 63.84862,
   -21.84013 -94.41070 63.79776,
   -20.59670 -93.29546 63.82635,
   -15.98129 -91.87331 63.85473,
   -14.44912 -92.20592 63.85172,
   -21.12911 -93.72564 63.82185,
   -19.90223 -92.81689 63.87859,
   -18.42716 -92.12710 63.86155,
   -16.81817 -91.86279 63.71638,
   -15.30359 -91.97151 63.85376,
   -19.18670 -92.42111 63.85403,
   -17.67022 -91.93328 63.88301,
   -6.65064 -116.91508 64.30918,
   -4.94889 -116.61123 64.19048,
   -3.49467 -116.27856 64.31902,
   -1.94642 -115.84470 64.33566,
   -0.41747 -115.34756 64.33766,
   1.08671 -114.78684 64.34785,
   -10.63174 -117.56392 64.29475,
   -9.06992 -117.32141 64.30574,
   -7.39758 -117.04200 64.31938,
   -5.84566 -116.77430 64.30078,
   -4.27417 -116.46503 64.31654,
   -2.72228 -116.07244 64.32410,
   -1.18840 -115.60458 64.33539,
   0.46035 -115.04413 64.47147,
   1.81664 -114.43507 64.32907,
   3.07947 -113.55168 64.36128,
   -12.89047 -117.82473 64.28821,
   -11.45104 -117.67214 64.28822,
   -9.90794 -117.45708 64.27895,
   -8.24140 -117.18387 64.30344,
   2.53005 -113.99430 64.35747,
   3.67033 -112.82593 64.43103,
   -15.36548 -118.00354 64.28464,
   -13.91761 -117.90551 64.28513,
   -12.23566 -117.76211 64.28903,
   3.93309 -112.07925 64.47089,
   -17.90483 -118.15221 64.27814,
   -16.36995 -118.06676 64.28046,
   -14.70140 -117.95963 64.28571,
   -20.47578 -118.21145 64.27548,
   -18.82551 -118.18724 64.27267,
   -17.15717 -118.11331 64.28018,
   3.77960 -111.19859 64.39429,
   -21.34851 -118.21132 64.27877,
   -19.82769 -118.20734 64.27610,
   3.25577 -110.66308 64.26742,
   -23.66457 -118.19432 64.27244,
   -22.20272 -118.20393 64.27630,
   2.45438 -110.18427 64.27368,
   -26.34160 -118.19094 64.26963,
   -24.66335 -118.18992 64.27175,
   -22.99233 -118.19835 64.27310,
   1.61833 -109.86748 64.34980,
   -27.13669 -118.19566 64.27660,
   -25.67624 -118.18951 64.27038,
   0.65375 -109.55275 64.26759,
   -29.50445 -118.22952 64.26479,
   -27.98327 -118.20818 64.27187,
   -0.41178 -109.11159 64.41649,
   -32.21156 -118.16331 64.26345,
   -30.50639 -118.23978 64.26007,
   -28.85277 -118.21689 64.26601,
   -32.97081 -118.05542 64.42859,
   -31.50842 -118.21576 64.12653,
   -1.09491 -108.82252 64.42554,
   -33.82697 -117.83256 64.26616,
   -1.87647 -108.38557 64.42644,
   -34.64005 -117.50805 64.26887,
   -2.65049 -107.84393 64.43563,
   -3.36607 -107.23966 64.45328,
   -35.40607 -117.05602 64.12894,
   -36.18101 -116.44589 64.28169,
   -4.02606 -106.58121 64.46053,
   -36.76078 -115.82242 64.41153,
   -4.64795 -105.86996 64.47287,
   -37.22919 -114.99649 64.29491,
   -5.21987 -105.11813 64.47973,
   -37.55518 -113.86214 64.30744,
   -5.78885 -104.25772 64.61188,
   -6.12280 -103.68452 64.52252,
   -37.55597 -112.77654 64.35960,
   -37.33883 -112.14453 64.33337,
   -6.68684 -102.62512 64.51958,
   -36.76450 -111.36345 64.37991,
   -35.66201 -110.49534 64.36307,
   -36.17398 -110.83684 64.35841,
   -34.70334 -109.95099 64.36032,
   -33.44793 -109.29577 64.38952,
   -7.17511 -101.61363 64.54572,
   -34.01636 -109.59143 64.38281,
   -32.51941 -108.78364 64.38823,
   -31.24600 -107.95167 64.40873,
   -31.86713 -108.38389 64.40497,
   -30.55857 -107.40510 64.41643,
   -7.66690 -100.55407 64.54656,
   -29.88805 -106.76203 64.43003,
   -29.20375 -105.99509 64.43636,
   -8.14014 -99.52684 64.55674,
   -28.59435 -105.20892 64.45361,
   -8.45863 -98.85739 64.41162,
   -28.05392 -104.43336 64.47683,
   -27.51500 -103.59800 64.49025,
   -8.87882 -97.98606 64.58109,
   -27.03346 -102.79894 64.50586,
   -26.47991 -101.84029 64.50704,
   -9.42254 -96.98728 64.61393,
   -26.11970 -101.17508 64.51717,
   -9.97316 -96.03655 64.76290,
   -25.76668 -100.50940 64.52706,
   -10.36267 -95.44952 64.61012,
   -25.24723 -99.55083 64.52827,
   -24.78278 -98.69554 64.55408,
   -11.03831 -94.54850 64.66626,
   -24.30584 -97.84460 64.56380,
   -23.82485 -97.03326 64.48817,
   -11.68794 -93.82755 64.65018,
   -23.22271 -96.08191 64.59301,
   -12.35957 -93.22730 64.66194,
   -22.72312 -95.36260 64.60776,
   -13.17421 -92.67298 64.65702,
   -22.08463 -94.57059 64.62283,
   -14.05720 -92.25582 64.51018,
   -21.42222 -93.87930 64.57594,
   -14.97986 -91.94817 64.50376,
   -20.65122 -93.20184 64.64313,
   -19.21381 -92.30870 64.65021,
   -15.97307 -91.74543 64.68180,
   -19.92102 -92.66688 64.75440,
   -18.47561 -92.01755 64.65195,
   -16.92608 -91.72072 64.67648,
   -17.70749 -91.81412 64.68502,
   -5.86528 -116.75936 65.11529,
   -4.29769 -116.45172 65.11774,
   -2.72832 -116.05330 65.13078,
   -1.18586 -115.58067 65.14046,
   0.12919 -115.13028 65.14685,
   1.80986 -114.42644 65.15591,
   -9.84126 -117.43528 65.10104,
   -8.25950 -117.17389 65.11499,
   -6.70200 -116.90760 65.15700,
   -5.14579 -116.62477 65.12102,
   -3.50319 -116.26098 65.12176,
   -1.96449 -115.82774 65.13324,
   -0.43833 -115.32481 65.14365,
   1.08854 -114.75848 65.12196,
   2.52160 -114.02451 65.16974,
   -13.88533 -117.89330 65.09024,
   -12.25246 -117.75403 65.09528,
   -10.63185 -117.55323 65.09523,
   -9.23344 -117.33756 65.10327,
   -7.45467 -117.03691 65.10976,
   3.29741 -113.44547 65.16084,
   -16.35029 -118.05715 65.08582,
   -14.73715 -117.95383 65.09082,
   -13.13063 -117.83443 65.09036,
   -11.43840 -117.66107 65.09497,
   3.90422 -112.59963 65.20427,
   -18.80501 -118.18497 65.08007,
   -17.18214 -118.10828 65.09050,
   -15.55981 -118.00663 65.08912,
   4.09962 -111.75360 65.16103,
   -19.58104 -118.20551 65.09395,
   -18.00510 -118.15323 65.06966,
   4.04660 -111.20188 65.36148,
   -21.94059 -118.21540 65.07718,
   -20.54928 -118.21604 65.07845,
   3.73169 -110.78633 65.27623,
   -22.94342 -118.21044 65.07938,
   -21.31809 -118.21742 65.07781,
   3.05111 -110.30969 65.14990,
   -25.43759 -118.20864 65.08497,
   -23.89760 -118.20722 65.08268,
   2.17077 -109.92551 65.17024,
   -28.01171 -118.23642 65.07009,
   -26.39035 -118.21486 65.07408,
   -24.66726 -118.20650 65.07439,
   1.24373 -109.64307 65.12648,
   -28.78970 -118.25237 65.07031,
   -27.42432 -118.22674 65.07102,
   0.24992 -109.29825 65.20419,
   -31.31512 -118.26360 65.07009,
   -29.74644 -118.27744 65.05727,
   -0.62993 -108.95778 65.24018,
   -32.22695 -118.21983 65.06598,
   -30.52349 -118.27798 65.06565,
   -1.45326 -108.56248 65.22689,
   -33.31500 -118.04967 65.07150,
   -2.19395 -108.12740 65.08025,
   -34.11928 -117.81752 65.04080,
   -35.09310 -117.35352 65.07635,
   -2.96906 -107.52425 65.24444,
   -35.91339 -116.78754 65.08092,
   -3.58586 -106.96094 65.29005,
   -36.55454 -116.18255 65.08737,
   -4.36965 -106.13323 65.25982,
   -37.06831 -115.48944 65.09866,
   -4.83631 -105.55560 65.27403,
   -37.52000 -114.42520 65.10479,
   -5.50483 -104.62450 65.28701,
   -37.68365 -113.34029 65.13566,
   -6.00280 -103.81002 65.38855,
   -6.37818 -103.11972 65.29639,
   -37.56474 -112.39346 65.32043,
   -36.80912 -111.30450 65.16405,
   -37.25857 -111.83431 65.15446,
   -36.19123 -110.76764 65.15479,
   -6.88067 -102.10756 65.33388,
   -35.44739 -110.32338 65.17400,
   -34.01910 -109.54665 65.19075,
   -32.57645 -108.78887 65.20263,
   -34.75940 -109.94501 65.17846,
   -33.24120 -109.16117 65.19724,
   -31.86290 -108.34172 65.20901,
   -7.33741 -101.11704 65.38171,
   -31.15557 -107.85178 65.20647,
   -30.47510 -107.28162 65.22154,
   -7.83881 -100.02799 65.35054,
   -29.69543 -106.49177 65.23815,
   -29.07767 -105.75965 65.25093,
   -8.32367 -98.98485 65.35210,
   -28.49532 -104.98191 65.26430,
   -8.64870 -98.30719 65.26869,
   -27.95575 -104.19184 65.27579,
   -27.36789 -103.26980 65.28750,
   -9.05589 -97.48881 65.41063,
   -26.90088 -102.47462 65.39819,
   -26.37905 -101.56580 65.31187,
   -9.60100 -96.51411 65.46954,
   -25.92576 -100.73291 65.33903,
   -25.47440 -99.90390 65.21264,
   -10.13677 -95.65433 65.40936,
   -25.05294 -99.10763 65.35162,
   -10.63746 -94.92335 65.42037,
   -24.71145 -98.46878 65.36015,
   -11.27171 -94.13404 65.42936,
   -24.14483 -97.46372 65.51292,
   -11.90319 -93.49792 65.32047,
   -23.67174 -96.67659 65.37380,
   -23.11026 -95.80112 65.39549,
   -12.52924 -92.95147 65.50626,
   -22.58624 -95.06035 65.42066,
   -13.47774 -92.37481 65.46598,
   -21.95196 -94.28794 65.45324,
   -14.34942 -91.99804 65.42824,
   -21.28992 -93.60583 65.44046,
   -19.97171 -92.58765 65.44896,
   -15.23086 -91.74286 65.44198,
   -20.52569 -92.96408 65.43748,
   -19.26378 -92.20534 65.44791,
   -17.72529 -91.70789 65.36551,
   -16.19545 -91.58828 65.56625,
   -18.50558 -91.89648 65.46733,
   -16.94107 -91.59665 65.48080,
   -6.66845 -116.88538 65.91594,
   -5.08276 -116.59272 65.92133,
   -3.51474 -116.24392 65.92649,
   -1.96712 -115.80798 65.93557,
   -0.56907 -115.35776 65.81901,
   1.06204 -114.74728 65.95521,
   -10.64636 -117.54475 65.90134,
   -8.94528 -117.27848 65.78597,
   -7.47026 -117.02488 65.91732,
   -5.86219 -116.74136 65.91441,
   -4.48053 -116.46949 65.92301,
   -2.74196 -116.03673 65.93083,
   -1.20992 -115.56560 65.94221,
   0.30521 -115.05039 65.94452,
   1.80336 -114.41667 65.93864,
   3.09628 -113.62417 65.96631,
   -12.88497 -117.80611 65.89480,
   -11.40553 -117.64662 65.90790,
   -9.83294 -117.42224 65.90186,
   -8.25759 -117.15927 65.91012,
   2.52088 -114.02000 65.96472,
   3.78053 -112.93794 65.99426,
   -15.53938 -117.99565 65.89108,
   -13.89712 -117.88568 65.89285,
   -12.24949 -117.74493 65.89552,
   4.21203 -112.17740 66.03561,
   -17.91045 -118.14274 65.88458,
   -16.34717 -118.04904 65.89043,
   -14.90144 -117.95424 65.89211,
   4.29790 -111.51237 66.08574,
   -20.48317 -118.21759 65.88176,
   -18.82226 -118.18290 65.88175,
   -17.17039 -118.10061 65.88674,
   -21.35942 -118.22322 65.88701,
   -19.80064 -118.20852 65.88247,
   4.06148 -110.78393 66.20775,
   -23.68055 -118.22138 65.87844,
   -22.20288 -118.22156 65.88640,
   2.23982 -109.81067 65.97913,
   3.66830 -110.46719 66.20098,
   -26.33779 -118.23593 65.87538,
   -24.66745 -118.22337 65.87738,
   -22.99514 -118.22109 65.87918,
   1.66419 -109.63212 65.98355,
   2.84341 -110.03938 65.99040,
   -27.21216 -118.24769 65.88206,
   -25.67755 -118.22968 65.87619,
   -29.51361 -118.29828 65.87051,
   -28.05880 -118.26485 65.87916,
   0.79174 -109.38179 66.00970,
   -32.19563 -118.27814 65.86772,
   -30.52801 -118.31961 65.87054,
   -28.84351 -118.27992 65.87171,
   0.00153 -109.14186 66.02662,
   -32.98001 -118.17707 65.90614,
   -31.59954 -118.31000 65.86751,
   -0.97277 -108.71936 66.14369,
   -33.86860 -117.97196 65.88564,
   -1.89278 -108.23790 66.01319,
   -34.68454 -117.65714 65.88915,
   -2.54249 -107.79834 66.03772,
   -35.53441 -117.16922 65.87469,
   -3.37261 -107.08701 66.25826,
   -36.27434 -116.58238 65.89465,
   -3.96619 -106.51232 66.04348,
   -36.85023 -115.95376 65.87643,
   -4.64679 -105.70832 66.27461,
   -37.38520 -115.03917 65.90325,
   -5.20796 -104.98382 66.03068,
   -37.71649 -113.91538 65.91481,
   -5.75249 -104.14828 66.10208,
   -6.19219 -103.37876 66.11061,
   -37.73143 -112.82309 65.95442,
   -37.33040 -111.79344 65.97627,
   -6.57304 -102.61938 66.12885,
   -37.51109 -112.07159 65.98386,
   -36.85294 -111.25694 65.95155,
   -35.50053 -110.30781 65.97502,
   -36.03474 -110.61845 65.96939,
   -34.81155 -109.93227 65.99488,
   -33.30283 -109.16712 65.99942,
   -7.07059 -101.57341 66.14354,
   -33.86173 -109.45095 65.99331,
   -32.60742 -108.77418 66.01157,
   -31.23029 -107.87228 66.01633,
   -31.74546 -108.24079 66.01329,
   -30.62476 -107.36771 66.02890,
   -7.49169 -100.62623 66.20354,
   -29.94795 -106.71063 66.04506,
   -29.29308 -105.96808 66.05682,
   -8.01526 -99.49006 66.16389,
   -28.70698 -105.20835 66.06737,
   -28.14986 -104.41099 66.10337,
   -8.52471 -98.41318 66.17393,
   -27.60183 -103.56974 66.11956,
   -8.81411 -97.83400 66.01471,
   -27.14663 -102.83257 65.97675,
   -26.54171 -101.78870 66.11387,
   -9.31947 -96.86872 66.20665,
   -26.20618 -101.16938 66.12338,
   -9.89875 -95.89638 66.19840,
   -25.74594 -100.31987 66.12053,
   -10.29249 -95.29830 66.01563,
   -25.29822 -99.48537 66.14264,
   -24.85928 -98.67368 66.16928,
   -10.93548 -94.40660 66.18669,
   -24.39714 -97.84614 66.12841,
   -23.84471 -96.89427 66.18554,
   -11.63961 -93.60488 66.24781,
   -23.31808 -96.03723 66.19849,
   -12.17902 -93.10310 66.23714,
   -13.14992 -92.42787 66.26328,
   -22.93168 -95.43307 66.20855,
   -13.82764 -92.07634 66.26052,
   -22.44373 -94.75537 66.22161,
   -21.35406 -93.54818 66.23884,
   -15.21707 -91.62209 66.26426,
   -21.81154 -94.01004 66.23769,
   -20.77824 -93.05913 66.14390,
   -15.87645 -91.51277 66.26633,
   -14.62673 -91.77439 66.26429,
   -20.01103 -92.48711 66.25988,
   -18.60355 -91.82132 66.13348,
   -16.99845 -91.46907 66.32009,
   -19.29070 -92.08884 66.25996,
   -17.79381 -91.57295 66.28109,
   -5.88345 -116.72785 66.72202,
   -4.19636 -116.39276 66.60931,
   -2.74801 -116.01829 66.74254,
   -1.33374 -115.59249 66.61538,
   0.30182 -115.02171 66.75495,
   1.79153 -114.40719 66.76323,
   -9.85662 -117.41376 66.70770,
   -8.28435 -117.15028 66.71642,
   -6.67191 -116.86984 66.72103,
   -5.07520 -116.57338 66.72149,
   -3.52236 -116.22714 66.72854,
   -1.98424 -115.79244 66.74012,
   -0.46025 -115.30080 66.74190,
   1.05968 -114.72715 66.74005,
   2.51559 -114.03468 66.76451,
   -12.26678 -117.73618 66.69649,
   -10.65363 -117.53451 66.70091,
   -9.13863 -117.29700 66.71472,
   -7.47202 -117.00941 66.71657,
   3.31772 -113.52124 66.76117,
   4.32829 -112.24867 66.81762,
   -14.65496 -117.92955 66.69406,
   -13.13207 -117.81607 66.69382,
   -11.45224 -117.64250 66.70140,
   4.05576 -112.70138 66.78877,
   4.45102 -111.85110 66.86636,
   -18.81557 -118.17966 66.68634,
   -17.20043 -118.09510 66.69605,
   -15.52812 -117.98637 66.69686,
   -13.89956 -117.87579 66.69686,
   -19.58137 -118.20387 66.70172,
   -18.01709 -118.14396 66.67779,
   -16.36394 -118.04148 66.69247,
   4.36271 -111.03291 66.83108,
   -21.93535 -118.22881 66.68343,
   -20.54277 -118.22024 66.68387,
   3.97393 -110.45352 66.87339,
   -24.66679 -118.23704 66.68038,
   -22.93951 -118.23037 66.68478,
   -21.32400 -118.22674 66.68410,
   3.20814 -110.02374 66.62661,
   -25.43834 -118.24361 66.69247,
   -23.89917 -118.23308 66.69872,
   2.25979 -109.64763 66.82740,
   -27.80907 -118.28152 66.67643,
   -26.40035 -118.25549 66.68199,
   1.35108 -109.43343 66.80860,
   -30.51034 -118.35284 66.67202,
   -28.80547 -118.30923 66.67485,
   -27.17037 -118.26722 66.67732,
   0.40610 -109.17353 66.79901,
   -31.30452 -118.34820 66.67191,
   -29.77406 -118.34048 66.55436,
   -0.56197 -108.84291 66.67030,
   -33.64954 -118.08677 66.67562,
   -32.20489 -118.31852 66.61932,
   -1.49817 -108.38781 66.83695,
   -33.01318 -118.21832 66.67290,
   -2.18169 -107.98807 66.83412,
   -34.34428 -117.87273 66.67739,
   -35.15139 -117.48816 66.64860,
   -2.87021 -107.47516 66.84558,
   -35.94261 -116.95989 66.74204,
   -3.60255 -106.81627 66.87129,
   -36.63967 -116.30557 66.69391,
   -4.23033 -106.14849 66.85723,
   -37.19893 -115.55231 66.70255,
   -4.84026 -105.39908 66.88818,
   -37.65419 -114.50130 66.75519,
   -5.38732 -104.62451 66.88779,
   -37.83341 -113.38150 66.73750,
   -5.96071 -103.69914 66.89476,
   -6.34393 -102.99983 66.72934,
   -37.70060 -112.38892 66.75962,
   -37.34932 -111.71120 66.76580,
   -36.33204 -110.73586 66.63504,
   -6.76705 -102.09466 66.94688,
   -36.87664 -111.17728 66.76996,
   -35.50428 -110.24489 66.82256,
   -34.14859 -109.54517 66.69256,
   -34.79144 -109.87054 66.78806,
   -33.33128 -109.14415 66.80387,
   -31.96799 -108.34289 66.81702,
   -7.24504 -101.05283 66.94611,
   -32.60249 -108.73614 66.80986,
   -31.19111 -107.79715 66.85704,
   -30.52132 -107.23005 66.82970,
   -7.67243 -100.08109 66.99839,
   -29.76366 -106.45426 66.84554,
   -29.15551 -105.72654 66.85827,
   -8.18683 -98.96704 66.97850,
   -28.57357 -104.94507 66.87114,
   -27.95222 -104.03359 67.01036,
   -8.70783 -97.89541 66.96405,
   -27.38410 -103.14884 66.93164,
   -8.99631 -97.33496 66.82011,
   -26.97469 -102.46121 66.89717,
   -26.48160 -101.59750 66.92291,
   -9.53077 -96.36061 66.98100,
   -26.00742 -100.73666 66.86789,
   -25.47026 -99.74416 66.94859,
   -10.14114 -95.37680 66.99794,
   -10.52819 -94.81012 66.87159,
   -25.13278 -99.10620 66.95815,
   -24.70170 -98.30841 67.07935,
   -11.18191 -93.95947 67.05473,
   -24.24418 -97.49671 66.95247,
   -23.75174 -96.64514 66.98227,
   -11.88771 -93.19471 67.25698,
   -23.26667 -95.84866 67.01049,
   -12.51277 -92.70675 67.07483,
   -22.69725 -95.00778 67.03764,
   -13.33581 -92.19052 67.08023,
   -22.08358 -94.22992 66.91668,
   -14.26902 -91.76630 67.11258,
   -21.43990 -93.50976 67.06987,
   -15.15323 -91.50627 67.10097,
   -20.68009 -92.83219 67.08406,
   -19.37976 -92.02276 66.93488,
   -17.82461 -91.45722 67.09391,
   -16.15873 -91.36227 67.05440,
   -20.04186 -92.38315 67.05958,
   -18.60245 -91.67018 67.05734,
   -17.06401 -91.33490 67.20533,
   -5.10181 -116.55933 67.52817,
   -3.53377 -116.20946 67.53261,
   -2.07886 -115.80231 67.55187,
   -0.46750 -115.27351 67.55398,
   1.03983 -114.71098 67.56256,
   -10.66121 -117.52357 67.50788,
   -8.87676 -117.23735 67.51475,
   -7.49334 -116.99747 67.52092,
   -5.88872 -116.71111 67.51944,
   -4.39325 -116.41077 67.52605,
   -2.76133 -116.00196 67.53750,
   -1.23781 -115.53892 67.54197,
   0.28398 -115.00493 67.56000,
   1.81020 -114.37918 67.52809,
   3.10103 -113.66267 67.57506,
   -13.08387 -117.80024 67.50105,
   -11.42279 -117.62759 67.47017,
   -9.84865 -117.39921 67.50939,
   -8.27454 -117.13288 67.51690,
   -6.68620 -116.85505 67.52267,
   2.50248 -114.02905 67.57216,
   3.84315 -113.03721 67.58347,
   -15.55426 -117.97721 67.49789,
   -13.87773 -117.86258 67.50401,
   -12.34451 -117.73178 67.50175,
   4.42516 -112.23870 67.62226,
   -17.99527 -118.13554 67.49065,
   -16.32151 -118.02962 67.50253,
   -14.89437 -117.93328 67.49890,
   4.61700 -111.47649 67.67865,
   -20.49048 -118.21740 67.48803,
   -18.81815 -118.17337 67.48999,
   -17.37558 -118.09927 67.49266,
   -21.27921 -118.22629 67.49647,
   -19.79291 -118.20403 67.48877,
   4.37922 -110.55742 67.78174,
   -23.68997 -118.23961 67.48457,
   -22.12996 -118.23130 67.49252,
   3.77723 -110.10242 67.64513,
   -26.33399 -118.26870 67.48140,
   -24.67173 -118.24711 67.48390,
   -22.99800 -118.23569 67.48538,
   2.93112 -109.74933 67.64327,
   -27.19855 -118.28424 67.48678,
   -25.67798 -118.25890 67.48221,
   1.93860 -109.45582 67.76575,
   -29.58842 -118.34800 67.47735,
   -28.06087 -118.30928 67.48752,
   0.99615 -109.23295 67.77976,
   -32.17583 -118.36220 67.47405,
   -30.54680 -118.37910 67.48503,
   -28.83442 -118.32702 67.47816,
   0.01492 -108.96615 67.60478,
   -32.94413 -118.27370 67.47650,
   -31.58181 -118.38479 67.47447,
   -0.88710 -108.62561 67.59224,
   -33.90333 -118.07090 67.49806,
   -1.78324 -108.16611 67.63304,
   -34.76094 -117.74521 67.47888,
   -2.45202 -107.73009 67.65746,
   -35.59641 -117.27047 67.48692,
   -3.31639 -107.02522 67.64490,
   -36.32516 -116.69560 67.51152,
   -3.85868 -106.48309 67.67531,
   -36.96596 -115.98767 67.59163,
   -4.59178 -105.65030 67.63715,
   -37.43252 -115.23715 67.51405,
   -5.01010 -105.08211 67.69080,
   -37.83022 -113.89623 67.44128,
   -5.61024 -104.17931 67.70453,
   -37.85388 -112.89797 67.55933,
   -6.23582 -103.10326 67.71491,
   -6.54246 -102.48582 67.56019,
   -37.62033 -112.07075 67.56430,
   -36.87597 -111.12286 67.58815,
   -35.52816 -110.23742 67.58723,
   -37.37839 -111.67798 67.56927,
   -36.17760 -110.61928 67.58666,
   -34.78121 -109.83756 67.59427,
   -33.32324 -109.11974 67.60714,
   -6.95347 -101.56348 67.75962,
   -33.98780 -109.46707 67.59580,
   -32.63757 -108.73692 67.56858,
   -31.25756 -107.82546 67.62547,
   -31.84293 -108.24863 67.76259,
   -30.64159 -107.30872 67.64268,
   -7.41696 -100.52608 67.76149,
   -30.02355 -106.70075 67.66705,
   -29.36773 -105.95340 67.67057,
   -7.84213 -99.55722 67.81320,
   -28.79731 -105.21201 67.61534,
   -28.19676 -104.36207 67.52232,
   -8.36597 -98.44286 67.78451,
   -27.63670 -103.50274 67.69497,
   -27.16588 -102.73729 67.70548,
   -8.86787 -97.42780 67.81159,
   -26.73188 -101.99132 67.71742,
   -9.15108 -96.85896 67.87812,
   -26.36773 -101.33251 67.72760,
   -9.71515 -95.90433 67.81027,
   -25.85221 -100.39073 67.72566,
   -25.38747 -99.52752 67.75619,
   -10.32633 -94.95565 67.82038,
   -24.90622 -98.64137 67.78352,
   -10.70626 -94.39241 67.86333,
   -24.41148 -97.74968 67.78146,
   -23.89805 -96.85120 67.79418,
   -11.41968 -93.55139 67.89774,
   -23.53795 -96.22316 67.80268,
   -12.09746 -92.89918 67.89217,
   -23.13072 -95.55121 67.81238,
   -12.73994 -92.40170 67.97667,
   -22.52293 -94.66078 67.98770,
   -13.58394 -91.91662 68.02807,
   -21.94433 -93.93552 67.82743,
   -20.76572 -92.78870 67.85464,
   -14.54115 -91.53718 67.99376,
   -21.38000 -93.30413 68.01833,
   -20.09539 -92.31562 67.73194,
   -18.62213 -91.55921 67.87919,
   -17.07037 -91.23250 67.89885,
   -15.38475 -91.31799 68.00496,
   -19.35524 -91.86022 67.88548,
   -17.85458 -91.34892 67.88116,
   -16.46094 -91.22114 67.88340,
   -5.90250 -116.69441 68.32889,
   -4.12202 -116.33110 68.33407,
   -2.77156 -115.98288 68.35289,
   -1.23993 -115.51146 68.35233,
   0.27820 -114.97970 68.36217,
   1.77100 -114.38122 68.37059,
   -9.87232 -117.38818 68.31423,
   -8.21537 -117.10693 68.32107,
   -6.64999 -116.83135 68.28279,
   -5.10126 -116.53986 68.32476,
   -3.54208 -116.19128 68.33519,
   -1.88991 -115.71777 68.46933,
   -0.47938 -115.25302 68.36276,
   1.03762 -114.69040 68.34977,
   2.48926 -114.03700 68.37035,
   -12.25316 -117.71098 68.30286,
   -10.70367 -117.51527 68.30551,
   -9.06563 -117.25518 68.32331,
   -7.48934 -116.97917 68.32320,
   3.32481 -113.55649 68.38944,
   4.46232 -112.35793 68.40408,
   -14.65653 -117.90594 68.30355,
   -13.07385 -117.78655 68.30071,
   -11.46641 -117.61943 68.30760,
   4.11591 -112.81833 68.38794,
   4.68223 -111.84457 68.44359,
   -17.12729 -118.07064 68.31304,
   -15.54941 -117.96511 68.30151,
   -13.91422 -117.85304 68.30341,
   -19.58584 -118.19153 68.30641,
   -17.99179 -118.12427 68.28798,
   -16.37779 -118.02094 68.29910,
   4.69755 -110.99184 68.23840,
   -22.16425 -118.22876 68.28928,
   -20.53950 -118.21239 68.29025,
   -18.82638 -118.16471 68.29235,
   4.63692 -110.63913 68.62788,
   -24.66641 -118.24978 68.28633,
   -22.93927 -118.23433 68.29129,
   -21.54126 -118.22420 68.29004,
   4.30056 -110.29441 68.54461,
   -25.44138 -118.25928 68.29333,
   -23.89667 -118.24194 68.30306,
   2.26702 -109.41900 68.40542,
   3.58807 -109.86273 68.56030,
   -27.81610 -118.30663 68.28244,
   -26.41236 -118.27522 68.29046,
   1.39171 -109.23193 68.41896,
   2.94143 -109.62394 68.41366,
   -30.49639 -118.38946 68.27939,
   -28.81996 -118.33726 68.28112,
   -27.16516 -118.28999 68.28327,
   0.38293 -108.97255 68.43628,
   -31.37873 -118.38802 68.28441,
   -29.82914 -118.37300 68.28020,
   -0.57959 -108.65606 68.44430,
   -33.69251 -118.13558 68.46096,
   -32.21455 -118.37122 68.25489,
   -1.28945 -108.36247 68.44570,
   -34.39365 -117.92413 68.27647,
   -32.97833 -118.28361 68.27536,
   -2.07491 -107.92098 68.44007,
   -35.22230 -117.52409 68.35596,
   -2.83450 -107.36676 68.46319,
   -35.98539 -117.01341 68.29513,
   -36.66399 -116.38043 68.30283,
   -3.53073 -106.74574 68.47849,
   -4.17991 -106.05326 68.49364,
   -37.22433 -115.63245 68.31415,
   -4.76965 -105.32844 68.49578,
   -37.69855 -114.54529 68.33148,
   -5.33536 -104.52346 68.49532,
   -37.88770 -113.43124 68.34225,
   -5.86120 -103.66059 68.51199,
   -37.76754 -112.44362 68.34241,
   -6.39908 -102.66647 68.52424,
   -37.41686 -111.73120 68.28253,
   -36.22308 -110.65248 68.38617,
   -6.65111 -102.09448 68.54959,
   -36.71782 -111.00361 68.37925,
   -35.53766 -110.23706 68.40090,
   -34.22226 -109.55512 68.40345,
   -34.79673 -109.83836 68.39905,
   -33.29466 -109.08699 68.40266,
   -32.08961 -108.39348 68.42228,
   -7.12816 -101.04250 68.56640,
   -32.61144 -108.70880 68.41723,
   -31.21526 -107.77339 68.42768,
   -30.54839 -107.20144 68.44002,
   -7.58931 -99.99942 68.57240,
   -29.75804 -106.38238 68.56298,
   -29.18978 -105.69176 68.62814,
   -8.01125 -99.04389 68.63878,
   -28.58106 -104.87470 68.45899,
   -28.02480 -104.06342 68.46423,
   -8.56552 -97.89748 68.59899,
   -27.46925 -103.20174 68.49171,
   -26.99440 -102.41782 68.51140,
   -8.99622 -97.01718 68.78039,
   -26.50293 -101.56292 68.54604,
   -9.31249 -96.44002 68.63133,
   -26.04809 -100.73470 68.41809,
   -25.62480 -99.94792 68.55186,
   -9.91052 -95.44626 68.66803,
   -25.26552 -99.27072 68.56213,
   -10.52496 -94.50896 68.82419,
   -24.73894 -98.30822 68.65250,
   -10.97813 -93.92739 68.64537,
   -24.28697 -97.48959 68.58346,
   -23.81803 -96.66203 68.60335,
   -11.77549 -93.07502 68.67784,
   -23.30012 -95.79545 68.60903,
   -12.37308 -92.57715 68.54179,
   -22.80193 -95.02230 68.49878,
   -13.31747 -91.96107 68.67899,
   -22.09219 -94.05722 68.64511,
   -14.23217 -91.54942 68.67651,
   -21.62161 -93.48780 68.65691,
   -15.05513 -91.29842 68.67913,
   -20.79113 -92.71018 68.64226,
   -16.06312 -91.15631 68.51299,
   -20.09281 -92.17826 68.63335,
   -18.65183 -91.46222 68.69281,
   -17.11173 -91.12308 68.73086,
   -19.39332 -91.77708 68.67977,
   -17.89743 -91.24368 68.70209,
   -5.12143 -116.52183 69.13476,
   -3.52560 -116.16417 69.13340,
   -2.01497 -115.73560 69.15001,
   -0.49110 -115.23059 69.16075,
   1.01875 -114.67243 69.17014,
   -9.08655 -117.24076 69.12073,
   -7.50366 -116.96340 69.13340,
   -5.93152 -116.67958 69.12523,
   -4.31697 -116.35030 69.13853,
   -2.71381 -115.94022 69.29972,
   -1.26152 -115.49442 69.14979,
   0.26509 -114.96164 69.16232,
   1.78991 -114.34833 69.16586,
   3.08693 -113.66928 69.18460,
   -13.09893 -117.77333 69.10735,
   -11.47886 -117.60453 69.11216,
   -9.87695 -117.37216 69.11358,
   -8.41719 -117.12234 69.24040,
   -6.70461 -116.82046 69.12923,
   2.47349 -114.01890 69.17855,
   3.85590 -113.09361 69.18539,
   -15.56956 -117.95090 69.10461,
   -13.89338 -117.83659 69.07660,
   -12.39050 -117.70786 69.10780,
   -10.67693 -117.49548 69.11421,
   4.53239 -112.29827 69.20676,
   -18.00762 -118.11083 69.09648,
   -16.34943 -118.00557 69.05839,
   -14.86331 -117.90092 69.21634,
   4.83908 -111.57589 69.25141,
   -20.49848 -118.19993 69.09388,
   -18.81371 -118.14955 69.09801,
   -17.40363 -118.07469 69.09878,
   4.83071 -110.86969 69.28703,
   -21.26712 -118.21216 69.09695,
   -19.79933 -118.18231 69.16529,
   -23.69620 -118.23369 69.09020,
   -22.14852 -118.21978 69.08943,
   3.82914 -109.82184 69.25029,
   4.53999 -110.28683 69.32079,
   -26.33071 -118.27028 69.08673,
   -24.67170 -118.24436 69.08836,
   -23.00135 -118.22732 69.09115,
   2.97564 -109.52432 69.19735,
   4.29236 -110.08880 69.28589,
   -28.82555 -118.33089 69.08358,
   -27.17017 -118.28661 69.08808,
   -25.68263 -118.25904 69.08762,
   2.02088 -109.30305 69.21790,
   -29.57129 -118.35128 69.08869,
   -28.08480 -118.31281 69.08690,
   1.04778 -109.08991 69.23707,
   -31.98991 -118.36647 69.07856,
   -30.51695 -118.38058 69.08103,
   0.10109 -108.83799 69.24864,
   -32.95096 -118.28205 69.07400,
   -31.32131 -118.38227 69.08044,
   -0.81716 -108.50670 69.24996,
   -33.94367 -118.06586 69.16153,
   -1.69814 -108.07425 69.25168,
   -34.79560 -117.73661 69.07866,
   -2.36953 -107.66729 69.09141,
   -35.77032 -117.14454 69.09528,
   -3.17755 -107.00303 69.27783,
   -36.35231 -116.66774 69.11038,
   -3.71441 -106.47517 69.33214,
   -36.91117 -116.05206 69.09638,
   -4.45190 -105.64789 69.30005,
   -37.46759 -115.08680 69.11359,
   -4.97923 -104.96264 69.20246,
   -37.79835 -114.00386 69.13379,
   -5.51515 -104.13041 69.35970,
   -37.83250 -112.93249 69.14593,
   -6.11227 -103.10450 69.31174,
   -37.59273 -112.07117 69.17318,
   -36.93295 -111.20185 69.17856,
   -6.56460 -102.17493 69.54495,
   -37.32726 -111.62435 69.14584,
   -36.20448 -110.65803 69.19016,
   -34.86490 -109.90358 69.20321,
   -6.84112 -101.55976 69.35549,
   -35.50778 -110.23519 69.19648,
   -34.04763 -109.51086 69.21044,
   -32.60239 -108.71287 69.21946,
   -31.25583 -107.81508 69.23551,
   -33.31541 -109.11676 69.21280,
   -31.83773 -108.24169 69.22322,
   -30.65346 -107.30490 69.24259,
   -7.30306 -100.51863 69.37285,
   -30.01967 -106.67414 69.24542,
   -29.35431 -105.90765 69.26416,
   -7.76719 -99.47149 69.38533,
   -28.74929 -105.11593 69.27617,
   -28.18153 -104.30517 69.28842,
   -8.18917 -98.53573 69.43836,
   -27.63889 -103.47852 69.30106,
   -27.10325 -102.61720 69.31436,
   -8.75844 -97.39183 69.39752,
   -26.75807 -102.02078 69.32312,
   -9.15055 -96.63132 69.42408,
   -26.34806 -101.29045 69.33358,
   -9.64882 -95.76582 69.42906,
   -25.84943 -100.38092 69.34796,
   -25.38282 -99.51397 69.35933,
   -10.21418 -94.87291 69.43944,
   -24.91445 -98.64715 69.36429,
   -10.70612 -94.16214 69.44896,
   -24.40148 -97.71547 69.38818,
   -11.34294 -93.40281 69.43799,
   -24.05103 -97.07350 69.39832,
   -23.69328 -96.42618 69.40815,
   -12.06626 -92.69260 69.49585,
   -23.13853 -95.50438 69.42827,
   -12.68330 -92.22130 69.48858,
   -22.60764 -94.68628 69.42380,
   -13.50553 -91.75189 69.48696,
   -22.02682 -93.89190 69.44950,
   -14.45061 -91.36565 69.50188,
   -21.40147 -93.17704 69.44294,
   -20.12491 -92.10929 69.47857,
   -15.38576 -91.12745 69.47966,
   -20.68518 -92.51809 69.47032,
   -19.42704 -91.70271 69.49438,
   -18.00460 -91.18678 69.34908,
   -16.37347 -91.01154 69.51525,
   -18.68457 -91.37664 69.49285,
   -17.22371 -91.01528 69.67951,
   -4.34498 -116.33423 69.93272,
   -2.79266 -115.94229 69.93946,
   -1.26254 -115.46873 69.95131,
   0.25576 -114.93863 69.96165,
   -9.89075 -117.35555 69.91323,
   -8.11827 -117.05221 69.92012,
   -6.72270 -116.80271 69.92627,
   -5.12208 -116.49887 69.93260,
   -3.55606 -116.14306 70.06082,
   -2.03606 -115.71788 69.94223,
   -0.50601 -115.21314 69.95186,
   1.05047 -114.63215 70.01416,
   2.46907 -114.00552 69.97593,
   -12.24885 -117.68010 69.76302,
   -10.66046 -117.47518 69.87982,
   -9.08538 -117.22149 69.90479,
   -7.50916 -116.94356 69.92244,
   -5.92369 -116.65513 69.92827,
   1.74805 -114.34451 69.97010,
   3.33342 -113.52290 70.04253,
   4.51605 -112.38950 69.99871,
   -14.59265 -117.86849 69.90168,
   -13.18191 -117.76341 69.89066,
   -11.48437 -117.58752 69.90634,
   4.08692 -112.91026 69.98918,
   4.79806 -111.85915 70.01853,
   -17.09662 -118.03907 69.76719,
   -15.60503 -117.93636 69.89652,
   -13.93313 -117.82190 69.90259,
   -19.52624 -118.15787 69.89086,
   -18.03971 -118.09240 69.91879,
   -16.39466 -117.98922 69.89806,
   4.93544 -111.14683 70.05021,
   -22.17977 -118.20393 69.88811,
   -20.51888 -118.18232 69.88911,
   -18.84666 -118.13274 69.89129,
   4.77522 -110.49903 70.10449,
   -22.97626 -118.21285 69.83938,
   -21.51849 -118.19710 69.88895,
   4.36016 -110.05200 70.07477,
   -25.42616 -118.24248 69.74978,
   -23.89843 -118.22067 69.87169,
   3.58547 -109.66688 70.02048,
   -27.79355 -118.28510 69.88124,
   -26.39688 -118.25586 69.86845,
   -24.68119 -118.22926 69.88508,
   2.63950 -109.38698 70.02107,
   -30.51337 -118.35991 69.87961,
   -28.80079 -118.31330 69.88808,
   -27.17891 -118.26991 69.88193,
   1.78167 -109.22510 70.02650,
   -31.29129 -118.36093 69.88094,
   -29.77857 -118.34313 69.99977,
   0.78024 -108.98846 70.03870,
   -33.63334 -118.11145 69.86125,
   -32.20407 -118.33545 69.90390,
   -0.13068 -108.72270 70.04693,
   -34.35188 -117.88842 69.86495,
   -32.99414 -118.24065 69.86903,
   -1.04964 -108.34994 70.04726,
   -2.09547 -107.76716 70.02399,
   -35.12213 -117.50794 69.96073,
   -2.73694 -107.30454 70.03939,
   -35.91239 -116.97869 69.90306,
   -36.60001 -116.32041 69.90423,
   -3.50427 -106.60652 70.21360,
   -4.11007 -105.97494 70.04789,
   -37.13357 -115.57964 69.94353,
   -4.77424 -105.15596 70.06814,
   -37.58983 -114.52347 69.93945,
   -5.19830 -104.53698 70.09967,
   -37.78564 -113.41006 69.84797,
   -5.66960 -103.76684 70.10752,
   -37.66027 -112.44985 69.92870,
   -6.31878 -102.58941 70.13892,
   -37.33700 -111.78810 69.93779,
   -36.20126 -110.72817 69.98546,
   -36.68068 -111.08271 69.97290,
   -35.49654 -110.28078 70.00358,
   -34.24128 -109.61953 70.00250,
   -6.74488 -101.67111 70.33480,
   -34.78891 -109.89245 69.99985,
   -33.27788 -109.11986 70.02074,
   -32.02381 -108.38702 70.14769,
   -7.02105 -101.03657 70.16560,
   -32.60829 -108.74446 70.01499,
   -31.21227 -107.80195 70.03795,
   -30.54774 -107.22633 70.04197,
   -7.48570 -99.98617 70.17705,
   -29.76071 -106.40202 69.93229,
   -29.18785 -105.70350 69.90568,
   -7.99052 -98.87408 70.18251,
   -28.58676 -104.90474 70.09508,
   -28.02510 -104.09207 70.10612,
   -8.44247 -97.91352 70.19901,
   -27.46532 -103.23321 70.11629,
   -26.98273 -102.44664 70.11971,
   -8.95292 -96.90702 70.21687,
   -26.49090 -101.59860 70.10829,
   -9.30117 -96.27049 70.05096,
   -26.03036 -100.77767 70.25365,
   -25.60440 -99.97905 70.14880,
   -9.86521 -95.30479 70.24395,
   -25.26640 -99.33978 70.15858,
   -10.48558 -94.36954 70.27498,
   -24.71640 -98.32760 70.13967,
   -10.86729 -93.83075 70.26121,
   -24.27152 -97.51457 70.19342,
   -23.81264 -96.68696 70.19837,
   -11.59902 -93.02008 70.27057,
   -23.31115 -95.81892 70.20346,
   -22.82843 -95.02796 70.34736,
   -12.27071 -92.41260 70.29808,
   -22.18054 -94.09117 70.23996,
   -12.91689 -91.96555 70.28442,
   -21.45154 -93.17548 70.25672,
   -13.77978 -91.52395 70.27855,
   -21.74430 -93.51560 70.25212,
   -20.87057 -92.62216 70.34736,
   -16.31951 -90.92846 70.29142,
   -14.73378 -91.18329 70.28237,
   -20.14783 -92.05973 70.26903,
   -18.81845 -91.35470 70.16461,
   -17.15637 -90.93750 70.30739,
   -15.65257 -90.98930 70.28332,
   -19.44247 -91.63293 70.28134,
   -17.92105 -91.06233 70.29533,
   -5.14359 -116.47932 70.72645,
   -3.57532 -116.12633 70.73032,
   -2.03696 -115.69278 70.74138,
   -0.51290 -115.19000 70.75224,
   0.99584 -114.63190 70.76183,
   -9.10654 -117.20337 70.71213,
   -7.44947 -116.91119 70.72393,
   -5.89124 -116.62621 70.67978,
   -4.34507 -116.30922 70.72199,
   -2.81319 -115.92253 70.74104,
   -1.28026 -115.45157 70.74379,
   0.24426 -114.92060 70.75712,
   1.74122 -114.32082 70.76542,
   3.01924 -113.66858 70.77749,
   -13.12263 -117.73649 70.69932,
   -11.50710 -117.56961 70.70322,
   -9.95735 -117.34564 70.68960,
   -8.30597 -117.06427 70.70607,
   -6.72705 -116.78031 70.72125,
   2.45332 -113.97641 70.76990,
   3.88544 -113.03018 70.79470,
   -15.58999 -117.91415 70.69627,
   -13.96950 -117.80434 70.70957,
   -12.33646 -117.66359 70.67315,
   -10.69793 -117.45967 70.70584,
   4.53605 -112.33984 70.79105,
   -18.03389 -118.07036 70.68839,
   -16.42432 -117.97066 70.69485,
   -14.83503 -117.86301 70.70826,
   4.91203 -111.57376 70.80791,
   -18.87005 -118.11037 70.67751,
   -17.29631 -118.02834 70.68155,
   4.92980 -110.81580 70.84767,
   -21.26664 -118.17483 70.57793,
   -19.74089 -118.13945 70.68648,
   -23.86300 -118.19694 70.68241,
   -22.24525 -118.18266 70.67004,
   -20.52596 -118.15884 70.68608,
   3.67557 -109.65227 70.83067,
   4.64064 -110.22963 70.87135,
   -26.36265 -118.23052 70.67937,
   -24.63272 -118.20536 70.69433,
   -23.18596 -118.19055 70.68330,
   2.98340 -109.39757 70.70594,
   4.23486 -109.95021 70.84980,
   -27.14947 -118.24435 70.67122,
   -25.59990 -118.21972 70.67241,
   2.07613 -109.17929 70.82752,
   -29.52353 -118.29777 70.67740,
   -28.05040 -118.26283 70.71738,
   1.11738 -108.97718 70.85775,
   -32.21444 -118.28500 70.67488,
   -30.50522 -118.32315 70.68817,
   -28.86505 -118.27955 70.67754,
   0.16076 -108.72588 70.88243,
   -32.97625 -118.18937 70.64037,
   -31.49280 -118.32026 70.81046,
   -0.75128 -108.40076 70.87646,
   -33.85531 -117.99314 70.62986,
   -1.69101 -107.94921 70.74360,
   -34.65028 -117.67226 70.72114,
   -2.35573 -107.52114 70.84610,
   -35.57372 -117.08311 70.91304,
   -3.06239 -106.95216 70.86031,
   -36.21764 -116.57886 70.70667,
   -3.74376 -106.29036 70.88123,
   -36.80162 -115.92319 70.63009,
   -4.36142 -105.58339 70.88687,
   -37.26696 -115.07622 70.71999,
   -4.93304 -104.83152 70.89396,
   -37.59262 -113.93723 70.76323,
   -5.45117 -104.04275 70.87514,
   -37.62089 -112.83113 70.71381,
   -6.00097 -103.08288 70.91543,
   -37.27220 -111.86945 70.70885,
   -37.44850 -112.35508 71.05553,
   -37.44756 -112.16285 70.67118,
   -36.82483 -111.33577 70.79170,
   -35.50268 -110.36617 70.79318,
   -6.52034 -102.06868 70.92197,
   -36.10362 -110.72723 70.67430,
   -34.79990 -109.97268 70.82312,
   -33.31459 -109.20121 70.80375,
   -33.95093 -109.53083 70.66273,
   -32.62488 -108.80682 70.84816,
   -31.25656 -107.88521 70.82908,
   -6.92659 -101.15318 71.14575,
   -31.75688 -108.25181 70.82092,
   -30.65634 -107.37388 70.84780,
   -7.20163 -100.51492 70.96384,
   -30.02039 -106.74092 70.82268,
   -29.38457 -106.01103 70.83448,
   -7.66991 -99.46541 70.97396,
   -28.80654 -105.26518 70.91550,
   -28.19728 -104.41773 71.03384,
   -8.17759 -98.37458 70.95322,
   -27.63743 -103.56844 70.89073,
   -27.13331 -102.77025 70.90486,
   -8.65926 -97.38300 71.00196,
   -26.70250 -102.04725 70.91521,
   -9.11450 -96.50875 70.98938,
   -26.33673 -101.39964 70.92432,
   -9.45525 -95.87417 71.03351,
   -25.80140 -100.42747 70.88908,
   -25.33586 -99.57021 70.95636,
   -10.05138 -94.90490 71.07127,
   -24.87211 -98.70541 70.94751,
   -24.45465 -97.94314 71.09734,
   -10.67391 -93.98743 71.20971,
   -23.90167 -96.93263 70.99245,
   -11.11820 -93.42831 71.05933,
   -23.54159 -96.27281 71.00286,
   -11.91744 -92.61960 71.07828,
   -23.15378 -95.58116 71.01302,
   -12.51736 -92.13225 71.09540,
   -22.57017 -94.64755 70.95875,
   -13.40726 -91.61768 71.00546,
   -22.02814 -93.86212 71.04196,
   -14.42118 -91.20754 70.92608,
   -21.44690 -93.14651 71.04790,
   -15.30991 -90.96782 70.99907,
   -20.78906 -92.49052 71.20321,
   -19.48399 -91.60195 70.93780,
   -17.97770 -91.00616 71.08960,
   -16.34396 -90.84152 71.09834,
   -20.17215 -92.02218 71.06652,
   -18.76709 -91.25059 71.06838,
   -17.22255 -90.87086 71.10084,
   -4.36823 -116.28859 71.52457,
   -2.81484 -115.89754 71.53057,
   -1.28418 -115.42772 71.54269,
   0.23416 -114.89917 71.55319,
   -8.32379 -117.04373 71.51097,
   -6.74812 -116.76059 71.52726,
   -5.14030 -116.45279 71.52877,
   -3.58167 -116.10162 71.51978,
   -2.05328 -115.67349 71.53576,
   -0.52503 -115.17190 71.54561,
   0.95159 -114.63109 71.51848,
   2.43871 -113.96283 71.56901,
   -12.31494 -117.63845 71.49583,
   -10.72182 -117.44096 71.50063,
   -9.11505 -117.18266 71.51056,
   -7.63653 -116.91806 71.62613,
   -5.94641 -116.61109 71.52004,
   1.72461 -114.30174 71.56172,
   3.25168 -113.51034 71.57571,
   4.51163 -112.35283 71.59174,
   -14.77836 -117.83651 71.49319,
   -13.13677 -117.71485 71.49533,
   -11.60918 -117.56026 71.49758,
   -9.91143 -117.31619 71.50464,
   4.03817 -112.91154 71.58549,
   4.81295 -111.82061 71.60056,
   -17.05384 -117.98797 71.48741,
   -15.58564 -117.89181 71.49484,
   -14.15748 -117.79393 71.49403,
   -19.70774 -118.11090 71.48296,
   -18.06715 -118.04581 71.47954,
   -16.41544 -117.94680 71.48945,
   4.96887 -111.14047 71.61928,
   -22.20691 -118.15367 71.48015,
   -20.47742 -118.12889 71.49732,
   -19.06478 -118.08997 71.48350,
   4.82487 -110.47142 71.65478,
   -22.98061 -118.16143 71.48004,
   -21.42880 -118.14449 71.48081,
   4.43008 -110.00868 71.65393,
   -25.35967 -118.18478 71.47675,
   -23.90426 -118.16817 71.50937,
   3.66839 -109.59718 71.62163,
   -28.04799 -118.22569 71.47450,
   -26.35182 -118.19817 71.48251,
   -24.71100 -118.17707 71.47746,
   2.68585 -109.28585 71.69415,
   -28.82889 -118.23918 71.49092,
   -27.32104 -118.20836 71.62505,
   1.79416 -109.10814 71.61954,
   -31.21770 -118.26366 71.47583,
   -29.75212 -118.25959 71.52476,
   0.71200 -108.82559 71.75770,
   -32.20120 -118.21595 71.49405,
   -30.56380 -118.26497 71.47563,
   -0.14058 -108.57753 71.79561,
   -33.23835 -118.06096 71.51223,
   -1.06370 -108.19938 71.77392,
   -34.08549 -117.82388 71.47542,
   -1.93254 -107.73756 71.61663,
   -35.03229 -117.34706 71.51305,
   -2.58685 -107.27375 71.63837,
   -35.79737 -116.79747 71.51121,
   -3.40493 -106.55113 71.68258,
   -36.53215 -116.02532 71.49255,
   -3.93641 -105.99012 71.66876,
   -36.92064 -115.45966 71.51271,
   -4.65239 -105.12013 71.69842,
   -37.31767 -114.45276 71.56493,
   -5.11291 -104.46473 71.69207,
   -37.36064 -113.89210 71.92032,
   -37.51419 -113.49609 71.39508,
   -5.67261 -103.56064 71.69471,
   -37.41570 -112.64451 71.51474,
   -36.75779 -111.44281 71.54847,
   -6.20816 -102.57526 71.71533,
   -37.17915 -111.96698 71.39861,
   -36.17467 -110.88274 71.57579,
   -35.44608 -110.42133 71.58710,
   -34.10845 -109.67091 71.61440,
   -6.71339 -101.54497 71.72941,
   -34.77285 -110.03195 71.59551,
   -33.31810 -109.26638 71.60534,
   -31.95145 -108.43048 71.59727,
   -32.59469 -108.84240 71.60559,
   -31.22355 -107.91140 71.63320,
   -7.05528 -100.76585 71.74963,
   -30.51882 -107.29994 71.63560,
   -7.39351 -99.97765 71.77546,
   -29.79141 -106.54560 71.64223,
   -29.18824 -105.82221 71.65092,
   -7.85921 -98.95269 71.76828,
   -28.57917 -105.01453 71.66248,
   -27.94651 -104.10141 71.54663,
   -8.34239 -97.93277 71.77571,
   -27.41243 -103.28512 71.51389,
   -26.93071 -102.53125 71.72561,
   -8.86494 -96.89680 71.80695,
   -26.41763 -101.65880 71.71851,
   -9.27844 -96.11806 71.81206,
   -25.94444 -100.81081 71.70593,
   -25.49111 -99.99452 71.86939,
   -9.76791 -95.27810 71.82903,
   -25.07404 -99.19740 71.75273,
   -10.37085 -94.35046 71.83303,
   -24.69561 -98.48479 71.76343,
   -10.87364 -93.64892 71.84452,
   -24.19985 -97.56038 71.70133,
   -23.74121 -96.72510 71.79900,
   -11.55925 -92.88219 71.80711,
   -23.29158 -95.91001 71.80066,
   -22.76626 -95.01812 71.79810,
   -12.17613 -92.30537 71.88587,
   -22.18917 -94.12969 71.82949,
   -12.90420 -91.77890 72.05425,
   -21.65091 -93.40049 71.84141,
   -13.76280 -91.35714 71.84059,
   -20.99847 -92.68350 71.85242,
   -14.66604 -91.02898 71.84632,
   -20.20564 -92.00728 71.86546,
   -18.75718 -91.19445 71.87351,
   -17.23120 -90.80321 71.89819,
   -15.57376 -90.81975 71.97048,
   -19.47909 -91.52331 71.85841,
   -17.98151 -90.94699 71.88254,
   -16.56961 -90.75934 71.88852,
   -3.59855 -116.07954 72.32207,
   -2.05889 -115.64992 72.33275,
   -0.53423 -115.15010 72.34366,
   -9.12849 -117.16189 72.30378,
   -7.36020 -116.84797 72.31045,
   -5.96195 -116.58925 72.31211,
   -4.41794 -116.27246 72.35855,
   -2.82953 -115.87580 72.32842,
   -1.29751 -115.40882 72.33697,
   0.20566 -114.88881 72.32866,
   1.72893 -114.28044 72.35763,
   3.19590 -113.50906 72.37285,
   -11.49245 -117.52256 72.30433,
   -9.89685 -117.29177 72.27386,
   -8.32575 -117.02103 72.30865,
   -6.74891 -116.73627 72.31266,
   -5.16741 -116.43266 72.31841,
   0.97429 -114.59308 72.35329,
   2.49319 -113.95546 72.36318,
   3.85062 -112.99726 72.39558,
   -13.92067 -117.75518 72.31167,
   -12.30741 -117.61453 72.27917,
   -10.71834 -117.41755 72.29697,
   4.49966 -112.32301 72.38805,
   -16.36737 -117.91975 72.30169,
   -14.77982 -117.81435 72.30307,
   -13.14755 -117.69314 72.29136,
   4.89245 -111.56069 72.39422,
   -18.82523 -118.05169 72.27183,
   -17.21059 -117.97250 72.27665,
   -15.61055 -117.87041 72.28758,
   4.92584 -110.80641 72.42347,
   -21.24084 -118.11272 72.27704,
   -19.74813 -118.08026 72.32499,
   -18.06062 -118.01750 72.28019,
   -23.89256 -118.13696 72.27462,
   -22.20459 -118.12296 72.27929,
   -20.55393 -118.10113 72.27805,
   4.65509 -110.20720 72.44156,
   -24.68173 -118.14446 72.27162,
   -23.13942 -118.12615 72.40223,
   3.03994 -109.32050 72.41511,
   4.22662 -109.87219 72.43281,
   -27.07172 -118.16833 72.27094,
   -25.52938 -118.15286 72.26808,
   2.06816 -109.08120 72.28247,
   3.67155 -109.55881 72.42164,
   -29.74538 -118.20655 72.27213,
   -28.06355 -118.18241 72.27134,
   -26.39481 -118.16023 72.27168,
   1.15073 -108.89498 72.24840,
   -30.54065 -118.20540 72.30700,
   -29.02965 -118.19392 72.38461,
   0.14050 -108.60216 72.43174,
   -33.09052 -118.01156 72.25730,
   -31.45165 -118.19736 72.31044,
   -0.79338 -108.25683 72.43530,
   -33.78973 -117.82996 72.11983,
   -32.52371 -118.10512 72.26733,
   -1.69279 -107.80670 72.43392,
   -34.55080 -117.49100 72.27447,
   -2.30168 -107.40868 72.50857,
   -35.36991 -116.97062 72.30926,
   -2.98891 -106.86045 72.42640,
   -36.02850 -116.37435 72.37592,
   -3.71405 -106.13524 72.62084,
   -36.68016 -115.51146 72.40237,
   -4.28908 -105.49116 72.44712,
   -37.04595 -114.99221 71.93862,
   -37.13530 -114.44220 72.38142,
   -4.91969 -104.63320 72.70657,
   -5.31378 -104.04801 72.48838,
   -37.29990 -113.33667 72.31307,
   -5.87647 -103.08541 72.49476,
   -37.10426 -112.24057 72.22726,
   -36.65650 -111.55525 72.31730,
   -35.57162 -110.61446 72.52221,
   -6.41041 -102.05632 72.52276,
   -36.13944 -111.03176 72.37410,
   -34.74510 -110.10437 72.37446,
   -33.49518 -109.42017 72.39483,
   -34.03068 -109.70606 72.39392,
   -32.56805 -108.88907 72.40504,
   -31.31626 -108.04007 72.41976,
   -6.90367 -101.02017 72.53364,
   -31.89494 -108.45846 72.40979,
   -30.62078 -107.46171 72.42660,
   -7.18581 -100.38003 72.35433,
   -29.95330 -106.79996 72.42484,
   -29.31670 -106.06909 72.43417,
   -7.58114 -99.46546 72.56769,
   -28.71633 -105.29533 72.44038,
   -28.14675 -104.50075 72.44922,
   -8.06452 -98.42639 72.57870,
   -27.59383 -103.68422 72.46245,
   -27.07164 -102.87886 72.55536,
   -8.54138 -97.44261 72.62145,
   -26.54507 -102.00321 72.50793,
   -9.07265 -96.42570 72.60373,
   -26.13637 -101.28772 72.51748,
   -9.41415 -95.78353 72.63409,
   -25.77028 -100.61908 72.52715,
   -25.25953 -99.68001 72.55716,
   -10.01591 -94.80401 72.59751,
   -24.79681 -98.81309 72.55440,
   -24.34952 -97.97245 72.54296,
   -10.64454 -93.87870 72.65344,
   -23.90147 -97.15720 72.73211,
   -11.04464 -93.33693 72.67140,
   -23.46141 -96.32173 72.59457,
   -11.80220 -92.54972 72.66856,
   -23.10907 -95.65929 72.60476,
   -12.42877 -92.04733 72.49113,
   -22.52101 -94.66764 72.47802,
   -13.43815 -91.42329 72.66996,
   -22.00748 -93.88622 72.63624,
   -14.34629 -91.04526 72.67086,
   -21.45118 -93.15682 72.64019,
   -15.30086 -90.79776 72.67265,
   -20.82331 -92.49498 72.61958,
   -19.53039 -91.53483 72.66632,
   -18.01561 -90.89830 72.67804,
   -16.32410 -90.70340 72.52289,
   -20.19461 -91.97884 72.65802,
   -18.78621 -91.16101 72.66572,
   -17.25283 -90.74335 72.69224,
   -4.39190 -116.24069 73.11630,
   -2.83719 -115.85228 73.12172,
   -1.30575 -115.38650 73.13406,
   -8.34554 -117.00010 73.10237,
   -6.70932 -116.70423 73.11685,
   -5.18636 -116.41022 73.11708,
   -3.60555 -116.05481 73.11267,
   -2.07380 -115.62988 73.12816,
   -0.52475 -115.12380 73.12636,
   0.96712 -114.57161 73.15157,
   2.41193 -113.91543 73.16208,
   -12.33951 -117.59389 73.08775,
   -10.74710 -117.39799 73.09755,
   -9.19362 -117.15014 73.07605,
   -7.53893 -116.85481 73.10499,
   -5.96923 -116.56480 73.11157,
   0.21244 -114.85922 73.14451,
   1.70154 -114.25916 73.15312,
   3.19945 -113.47758 73.16712,
   -14.80059 -117.79267 73.08473,
   -13.09325 -117.66381 73.10169,
   -11.57175 -117.50380 73.25299,
   -9.93268 -117.27345 73.09595,
   3.96258 -112.91152 73.33737,
   4.72343 -111.94627 73.18756,
   -17.25438 -117.94760 73.07832,
   -15.59020 -117.84725 73.04147,
   -14.11713 -117.74491 73.08567,
   4.48165 -112.30127 73.18426,
   -19.73664 -118.04988 73.07496,
   -18.04453 -117.98748 73.08261,
   -16.61904 -117.91109 73.08021,
   4.92661 -111.31475 73.19895,
   -20.60401 -118.07046 73.07875,
   -19.01005 -118.02331 73.18629,
   4.80765 -110.48468 73.22642,
   -22.91507 -118.09670 73.07134,
   -21.43195 -118.08172 73.07470,
   4.44256 -110.01010 73.24493,
   -25.57603 -118.11519 73.06856,
   -23.91120 -118.10366 73.07003,
   -22.23441 -118.09075 73.07184,
   3.66975 -109.52876 73.21423,
   -26.38670 -118.12395 73.00824,
   -24.89445 -118.11084 73.06938,
   2.71665 -109.22477 73.18573,
   -28.74793 -118.13869 73.06731,
   -27.29669 -118.12886 73.06841,
   1.81638 -109.03008 73.18710,
   -31.46259 -118.11412 73.07022,
   -29.75947 -118.14789 73.07021,
   -28.08540 -118.13210 73.06687,
   0.80648 -108.77112 73.21671,
   -32.21330 -118.05471 72.94870,
   -30.73394 -118.13994 73.18512,
   -0.12685 -108.48204 73.20065,
   -33.15587 -117.88630 73.04275,
   -1.02097 -108.10858 73.22007,
   -34.03135 -117.61294 73.03436,
   -1.85531 -107.64588 73.22151,
   -34.81425 -117.23154 72.93538,
   -2.59321 -107.11364 73.24563,
   -35.53945 -116.64442 73.16772,
   -3.27714 -106.50605 73.24722,
   -36.33959 -115.78393 73.03288,
   -3.93638 -105.81192 73.27443,
   -36.76817 -115.01048 73.10390,
   -4.52597 -105.09108 73.26831,
   -5.07704 -104.32061 73.28323,
   -37.07552 -113.82734 73.12068,
   -5.52648 -103.58850 73.28993,
   -37.03766 -112.73675 73.09098,
   -36.69020 -111.89978 73.17530,
   -6.07324 -102.59801 73.33127,
   -36.06687 -111.16628 73.16823,
   -34.72449 -110.22084 73.18496,
   -35.23934 -110.52954 73.18365,
   -34.05111 -109.82254 73.16858,
   -32.56292 -108.96976 73.19448,
   -6.60652 -101.53739 73.32607,
   -33.17811 -109.32248 73.05283,
   -31.90177 -108.53891 73.23233,
   -31.15211 -107.99237 73.23222,
   -7.09670 -100.49033 73.33766,
   -30.46933 -107.39364 73.22647,
   -7.37892 -99.84896 73.19803,
   -29.73729 -106.63425 73.23239,
   -29.11609 -105.89519 73.24078,
   -7.77482 -98.95713 73.35815,
   -28.51021 -105.10079 73.25180,
   -27.94507 -104.30548 73.26474,
   -8.32335 -97.81765 73.38200,
   -27.36313 -103.43846 73.28076,
   -26.80204 -102.53775 73.19377,
   -8.78707 -96.89133 73.39687,
   -26.32990 -101.76064 73.32705,
   -25.85554 -100.92020 73.31385,
   -9.27582 -95.95369 73.60531,
   -25.38809 -100.07240 73.38075,
   -9.61754 -95.35105 73.43088,
   -24.85291 -99.07126 73.34568,
   -10.22009 -94.40070 73.40294,
   -24.51758 -98.43111 73.35556,
   -24.16459 -97.75553 73.36687,
   -10.84181 -93.51475 73.55651,
   -23.65282 -96.80039 73.40871,
   -11.33532 -92.92809 73.44936,
   -23.18109 -95.91810 73.39861,
   -22.71643 -95.07997 73.38426,
   -12.13439 -92.17714 73.46398,
   -22.27508 -94.33691 73.46805,
   -12.82671 -91.67604 73.47084,
   -21.60815 -93.39546 73.43144,
   -13.66816 -91.22664 73.47514,
   -21.03434 -92.71349 73.44296,
   -14.59334 -90.88527 73.48292,
   -20.26545 -92.01026 73.46559,
   -18.78936 -91.12207 73.46550,
   -15.56099 -90.68185 73.46530,
   -19.49935 -91.47881 73.44927,
   -18.01817 -90.84992 73.46248,
   -16.48153 -90.61827 73.50524,
   -17.26981 -90.68704 73.48796,
   -3.62187 -116.03270 73.91391,
   -2.08086 -115.60686 73.92411,
   -7.56437 -116.83410 73.90119,
   -5.99204 -116.54427 73.90993,
   -4.38116 -116.21193 73.88948,
   -2.85107 -115.83023 73.91941,
   -1.29615 -115.35912 73.95134,
   0.20429 -114.83947 73.94112,
   1.70957 -114.23463 73.94925,
   3.16984 -113.46366 73.96467,
   -11.47845 -117.47375 73.88491,
   -9.95106 -117.25289 73.89128,
   -8.34836 -116.97713 73.89524,
   -6.87775 -116.70483 74.02047,
   -5.19069 -116.38460 73.90988,
   -0.55554 -115.11008 73.93501,
   0.95173 -114.55213 73.94452,
   2.46628 -113.90968 73.95489,
   3.76485 -113.01483 73.97214,
   -13.89811 -117.71159 73.74594,
   -12.37970 -117.57346 73.91116,
   -10.74022 -117.37388 73.88838,
   -9.14950 -117.11858 73.89496,
   4.43436 -112.31555 73.97859,
   -16.34368 -117.87366 73.73289,
   -14.86755 -117.77544 73.87117,
   -13.17089 -117.64848 73.88305,
   4.83196 -111.55057 73.98505,
   -18.75284 -117.98732 73.87185,
   -17.29516 -117.92089 73.91206,
   -15.62893 -117.82467 73.87831,
   4.88763 -110.82840 74.01886,
   -21.41128 -118.04892 73.86807,
   -19.75992 -118.01843 73.86903,
   -18.08923 -117.96053 73.87229,
   -22.22739 -118.05978 73.82043,
   -20.76711 -118.03974 73.86943,
   4.64136 -110.21798 74.02410,
   -24.66100 -118.07825 73.73909,
   -23.13131 -118.06456 73.86239,
   2.79440 -109.23123 74.01028,
   4.20455 -109.84889 74.02251,
   -27.26272 -118.08411 73.86268,
   -25.63029 -118.07818 73.85392,
   -23.92214 -118.06865 73.86649,
   2.14512 -109.04771 74.00777,
   3.45851 -109.46907 74.01473,
   -28.08331 -118.08690 73.82481,
   -26.65183 -118.08244 73.86331,
   1.17144 -108.80153 74.01480,
   -30.44651 -118.07430 73.86630,
   -29.05248 -118.08432 73.90429,
   0.14954 -108.49767 74.02414,
   -31.44054 -118.03212 73.89396,
   -29.79132 -118.08073 73.86466,
   -0.76854 -108.14870 74.02811,
   -33.56823 -117.66869 73.83263,
   -32.38555 -117.93893 73.86795,
   -33.14044 -117.78224 73.84401,
   -1.41539 -107.83965 74.02592,
   -34.27517 -117.37127 73.84501,
   -2.13054 -107.38819 74.02757,
   -35.16298 -116.78931 73.85591,
   -2.82539 -106.83319 74.06830,
   -35.89595 -116.01072 74.09332,
   -3.62290 -106.06974 74.05306,
   -36.39321 -115.39585 73.87392,
   -4.12627 -105.48817 74.09880,
   -36.79075 -114.35766 73.91406,
   -4.87312 -104.52641 74.07371,
   -5.22504 -103.98060 74.08435,
   -36.93083 -113.30436 73.82509,
   -5.76843 -103.05717 74.09860,
   -36.76408 -112.31902 73.72673,
   -36.00826 -111.31602 73.94577,
   -36.40070 -111.76474 73.90756,
   -35.42083 -110.79314 74.00015,
   -33.98767 -109.87791 73.98279,
   -6.26215 -102.11133 74.15949,
   -34.62944 -110.24768 73.87814,
   -33.31961 -109.47752 73.98429,
   -32.56271 -109.04414 73.98392,
   -31.24985 -108.13907 74.14393,
   -6.80161 -101.01530 74.13121,
   -31.86437 -108.58044 73.99883,
   -30.56292 -107.55409 74.02400,
   -29.87647 -106.87019 74.02618,
   -7.24843 -100.05051 74.11985,
   -29.21581 -106.11373 74.03377,
   -7.49461 -99.46930 74.16495,
   -28.63305 -105.36771 74.04090,
   -28.05844 -104.57666 74.05074,
   -7.98793 -98.42302 74.17419,
   -27.50303 -103.76543 74.06441,
   -26.96142 -102.92999 74.07521,
   -8.53069 -97.32678 74.14623,
   -26.52003 -102.21021 74.10054,
   -25.90974 -101.16608 74.10963,
   -9.00173 -96.40630 74.20078,
   -9.43211 -95.60986 74.20381,
   -25.56206 -100.53110 74.11905,
   -25.14454 -99.73796 74.01721,
   -9.87916 -94.84568 74.21132,
   -24.69294 -98.91007 74.15707,
   -24.24608 -98.06047 74.15245,
   -10.50449 -93.90341 74.22897,
   -23.79476 -97.21036 74.22578,
   -11.06463 -93.16218 74.24051,
   -23.28360 -96.23987 74.18675,
   -22.92385 -95.54592 74.19777,
   -11.75093 -92.43698 74.21989,
   -12.40335 -91.87795 74.26648,
   -22.54066 -94.83404 74.20786,
   -21.98803 -93.94650 74.23440,
   -13.08372 -91.43369 74.26314,
   -21.44134 -93.18066 74.23034,
   -13.98879 -91.00773 74.26507,
   -20.80611 -92.46703 74.24868,
   -19.52057 -91.46146 74.25809,
   -16.36687 -90.55369 74.27840,
   -14.83317 -90.74294 74.26570,
   -20.12450 -91.86583 74.25071,
   -18.79068 -91.08380 74.27907,
   -17.27017 -90.62982 74.26326,
   -15.59052 -90.60810 74.27096,
   -18.05051 -90.80834 74.26784,
   -2.85958 -115.80707 74.71303,
   -8.36762 -116.95667 74.69388,
   -6.78361 -116.66441 74.69981,
   -5.22850 -116.36602 74.72333,
   -3.66563 -116.01809 74.69292,
   -2.06978 -115.57819 74.74398,
   -0.56325 -115.09042 74.73232,
   0.94630 -114.53056 74.74564,
   2.38375 -113.88047 74.57639,
   -12.36454 -117.54860 74.67977,
   -10.69402 -117.34329 74.70434,
   -9.12124 -117.09211 74.65071,
   -7.56683 -116.81060 74.69528,
   -6.18154 -116.55227 74.70234,
   -4.41552 -116.19301 74.70804,
   -1.32709 -115.34590 74.72541,
   0.19101 -114.81986 74.73575,
   1.67863 -114.21701 74.74439,
   3.15633 -113.45181 74.76295,
   -14.82167 -117.74817 74.67600,
   -13.20974 -117.62798 74.69506,
   -11.54172 -117.45682 74.68017,
   -9.95437 -117.23050 74.68737,
   3.93122 -112.89196 74.77972,
   -17.28045 -117.89370 74.67011,
   -15.66781 -117.80347 74.68391,
   -14.06773 -117.69522 74.67203,
   4.61786 -111.96958 74.77763,
   -18.12112 -117.93302 74.65226,
   -16.51545 -117.85318 74.68610,
   4.86930 -111.20504 74.87508,
   -20.51833 -118.00295 74.67717,
   -18.98995 -117.96415 74.65559,
   4.78405 -110.50211 74.81122,
   -22.89637 -118.03016 74.66312,
   -21.46936 -118.01803 74.65577,
   -19.76491 -117.98622 74.66674,
   4.43688 -110.01486 74.62005,
   -23.87752 -118.03394 74.67814,
   -22.26222 -118.02574 74.66349,
   3.71374 -109.51351 74.79159,
   -26.38793 -118.03897 74.66510,
   -24.83347 -118.03875 74.65309,
   2.78613 -109.18332 74.80609,
   -28.96953 -118.03362 74.66050,
   -27.32916 -118.04038 74.64714,
   -25.60707 -118.03906 74.66031,
   1.82629 -108.94811 74.79358,
   -29.77991 -118.02309 74.65038,
   -28.30882 -118.03895 74.65950,
   0.85233 -108.68987 74.81334,
   -32.36028 -117.85026 74.65671,
   -30.68727 -118.00559 74.70341,
   -0.04444 -108.40340 74.82603,
   -33.13664 -117.66944 74.66296,
   -31.73137 -117.93586 74.66294,
   -0.96664 -108.00605 74.83497,
   -33.83914 -117.43495 74.66049,
   -1.75788 -107.56595 74.80213,
   -34.76614 -116.86176 74.87789,
   -2.50731 -107.02369 74.83781,
   -35.43273 -116.35445 74.70845,
   -3.22328 -106.38436 74.86986,
   -36.03603 -115.64153 74.69274,
   -3.85138 -105.72408 74.86628,
   -36.45008 -114.85389 74.69603,
   -4.45831 -104.98559 74.83858,
   -36.71225 -113.76298 74.70423,
   -5.05151 -104.13438 75.06519,
   -5.39162 -103.59764 74.87642,
   -36.71438 -112.78320 74.52293,
   -36.42538 -112.08657 74.65606,
   -35.36332 -110.89836 74.76530,
   -5.97933 -102.55680 74.90146,
   -35.91975 -111.39045 74.60373,
   -34.75708 -110.42965 74.75623,
   -33.95356 -109.94413 74.75083,
   -32.66582 -109.15736 74.78458,
   -6.43520 -101.64481 74.98818,
   -33.25641 -109.51994 74.78116,
   -31.86072 -108.64590 74.78844,
   -30.53958 -107.61001 74.81477,
   -31.01853 -108.01922 74.80734,
   -30.09869 -107.18087 74.81826,
   -6.99599 -100.49571 74.93594,
   -29.35615 -106.37185 74.82503,
   -28.76164 -105.63599 74.83435,
   -7.40360 -99.58733 75.12378,
   -28.15268 -104.81864 74.84627,
   -7.69236 -98.96109 74.94296,
   -27.73334 -104.21330 74.85685,
   -8.19560 -97.91443 74.97413,
   -27.27569 -103.53061 74.86977,
   -26.74464 -102.70116 74.88520,
   -8.70231 -96.90355 74.98474,
   -26.22060 -101.81726 74.79178,
   -25.74364 -101.00209 74.92168,
   -9.26691 -95.84477 74.99483,
   -25.29355 -100.17971 74.91111,
   -9.56759 -95.27751 75.03596,
   -24.81227 -99.29698 75.00885,
   -24.28664 -98.29445 74.94866,
   -10.21795 -94.25196 74.96939,
   -23.96232 -97.66276 74.95901,
   -10.81037 -93.40795 75.02172,
   -23.54488 -96.83714 74.84992,
   -11.24841 -92.84998 75.08409,
   -23.11366 -96.01656 74.99205,
   -22.66664 -95.16749 74.99296,
   -12.00885 -92.11100 75.06642,
   -22.18176 -94.32618 75.10757,
   -12.75948 -91.54760 75.08693,
   -21.57266 -93.40892 75.02181,
   -13.61294 -91.09910 74.90596,
   -21.04724 -92.74005 75.03327,
   -14.49846 -90.76926 74.89566,
   -20.25056 -91.97022 75.10114,
   -15.56575 -90.53086 75.11219,
   -19.53433 -91.44473 75.04541,
   -18.06735 -90.76545 75.06172,
   -16.50391 -90.48965 75.07624,
   -18.81868 -91.05778 75.05748,
   -17.30445 -90.57597 75.07696,
   -7.58640 -116.78992 75.49261,
   -5.88500 -116.47578 75.38454,
   -4.43989 -116.17235 75.51034,
   -2.86916 -115.78356 75.53666,
   -1.33616 -115.32585 75.52187,
   0.18597 -114.80082 75.53330,
   1.64169 -114.21779 75.53986,
   -11.56131 -117.43595 75.47635,
   -9.97700 -117.21099 75.49343,
   -8.41643 -116.94280 75.47480,
   -6.77868 -116.63984 75.49309,
   -5.21426 -116.33817 75.50175,
   -3.64517 -115.98629 75.50584,
   -2.10260 -115.56452 75.51541,
   -0.57639 -115.07120 75.52636,
   0.93066 -114.51433 75.53574,
   2.40952 -113.87809 75.53259,
   3.72276 -112.98096 75.56324,
   -13.82609 -117.65567 75.47353,
   -12.37311 -117.52573 75.47713,
   -10.93003 -117.35458 75.47903,
   -9.17069 -117.07641 75.48629,
   3.14406 -113.41744 75.55601,
   4.37413 -112.28398 75.49933,
   -16.30222 -117.81690 75.46765,
   -14.83795 -117.72707 75.47088,
   -13.19404 -117.60402 75.47472,
   4.76522 -111.53783 75.57800,
   -18.94999 -117.93107 75.46391,
   -17.30277 -117.86733 75.46351,
   -15.64871 -117.77879 75.46927,
   4.83899 -110.76891 75.59414,
   -21.43756 -117.98500 75.45947,
   -19.71553 -117.95205 75.48400,
   -18.28063 -117.90823 75.46463,
   -22.22895 -117.99308 75.46447,
   -20.70810 -117.97056 75.55136,
   4.59202 -110.14437 75.63002,
   -24.59039 -118.00183 75.45753,
   -23.13435 -117.99629 75.50503,
   4.22024 -109.84348 75.59686,
   -27.29671 -117.99498 75.45436,
   -25.58442 -118.00178 75.46511,
   -23.95163 -118.00035 75.45829,
   2.16612 -108.96573 75.60046,
   3.45784 -109.41148 75.60683,
   -28.06498 -117.98799 75.43818,
   -26.56628 -117.99410 75.58391,
   1.34914 -108.77573 75.60639,
   2.77201 -109.14015 75.60197,
   -30.69502 -117.92903 75.45987,
   -29.00724 -117.97909 75.45083,
   -31.44593 -117.88039 75.34143,
   -29.93370 -117.95524 75.61767,
   0.60858 -108.59277 75.61540,
   -32.38708 -117.74561 75.45206,
   -0.29795 -108.26211 75.62137,
   -33.35016 -117.48210 75.57713,
   -1.29156 -107.77215 75.61912,
   -34.20820 -117.11244 75.46634,
   -2.04786 -107.29555 75.62128,
   -34.99154 -116.57112 75.49022,
   -2.74414 -106.76170 75.45307,
   -35.67694 -115.85125 75.52094,
   -3.48639 -106.02709 75.69564,
   -36.13889 -115.21147 75.33833,
   -4.04577 -105.42222 75.46081,
   -36.46269 -114.24101 75.44680,
   -4.70221 -104.55486 75.65416,
   -36.44839 -113.70362 75.87405,
   -5.21997 -103.78454 75.67739,
   -36.57627 -113.36184 75.39002,
   -36.45450 -112.57499 75.39994,
   -5.65150 -103.04432 75.69112,
   -35.97019 -111.70924 75.58933,
   -35.30697 -111.00477 75.53345,
   -34.17305 -110.16710 75.57398,
   -6.23025 -101.96945 75.71243,
   -34.67312 -110.49378 75.57234,
   -33.28528 -109.62450 75.55658,
   -31.83397 -108.70327 75.58770,
   -32.48079 -109.14308 75.57422,
   -31.20144 -108.22477 75.56783,
   -6.70241 -101.00971 75.72100,
   -30.50660 -107.64715 75.61804,
   -29.79896 -106.93965 75.62161,
   -7.20096 -99.96267 75.72046,
   -29.15376 -106.20292 75.63223,
   -7.54747 -99.20068 75.74800,
   -28.55370 -105.44315 75.64097,
   -27.97397 -104.65487 75.65240,
   -7.91263 -98.41667 75.76396,
   -27.41017 -103.84289 75.66347,
   -26.87178 -103.02422 75.67626,
   -8.51241 -97.21145 75.77772,
   -26.38158 -102.23199 75.67477,
   -25.91639 -101.43703 75.67589,
   -8.93257 -96.38359 75.79048,
   -25.33336 -100.40655 75.71112,
   -9.42720 -95.44714 75.98507,
   -24.99362 -99.77084 75.72105,
   -9.77379 -94.84293 75.82044,
   -24.56617 -98.94720 75.63096,
   -24.12769 -98.12616 75.76057,
   -10.41851 -93.85607 75.82282,
   -23.70816 -97.30606 75.75220,
   -23.28255 -96.46695 75.74903,
   -11.05384 -92.99610 76.01485,
   -22.73630 -95.42799 75.79017,
   -11.70536 -92.30698 75.85215,
   -22.39835 -94.76848 75.79981,
   -12.31239 -91.77910 75.85863,
   -21.89594 -93.91846 75.84860,
   -13.13097 -91.24050 75.89239,
   -21.41550 -93.19704 75.82156,
   -13.92947 -90.86599 75.83305,
   -20.80899 -92.47443 75.82363,
   -19.54136 -91.42157 75.84937,
   -14.80029 -90.59106 75.84567,
   -20.17034 -91.87012 75.84264,
   -18.85470 -91.03770 75.83856,
   -17.30057 -90.51638 75.84817,
   -15.73242 -90.42329 76.02128,
   -18.08611 -90.72166 75.85883,
   -16.52572 -90.42392 75.87433,
   -2.88165 -115.76301 76.30441,
   -6.80669 -116.61951 76.29157,
   -5.23500 -116.31668 76.32212,
   -3.65771 -115.96369 76.29974,
   -2.11259 -115.54349 76.31133,
   -0.58069 -115.05060 76.32529,
   0.93041 -114.49683 76.33688,
   2.39922 -113.84854 76.34158,
   -10.67626 -117.29951 76.13043,
   -9.18641 -117.05615 76.28722,
   -7.59364 -116.76801 76.28371,
   -6.08973 -116.48380 76.27674,
   -4.43914 -116.14648 76.30000,
   -1.34827 -115.30573 76.31676,
   0.17103 -114.78367 76.32708,
   1.73088 -114.18279 76.49550,
   3.11262 -113.41904 76.36182,
   -13.15324 -117.57631 76.29711,
   -11.56537 -117.41287 76.26608,
   -9.97474 -117.18818 76.27846,
   -8.38864 -116.91419 76.28511,
   3.91551 -112.81218 76.35286,
   -15.62843 -117.75351 76.28107,
   -14.00623 -117.64500 76.26789,
   -12.38858 -117.50434 76.27165,
   4.55240 -111.97460 76.36869,
   -18.06731 -117.87074 76.26170,
   -16.44995 -117.79895 76.26347,
   -14.84242 -117.70402 76.26721,
   4.82527 -111.13720 76.39261,
   -20.44813 -117.93791 76.25726,
   -18.99129 -117.90009 76.29403,
   -17.30590 -117.83949 76.26177,
   4.76327 -110.51551 76.40040,
   -23.12813 -117.96543 76.25472,
   -21.45392 -117.95369 76.25467,
   -19.79273 -117.92335 76.25847,
   4.40020 -109.94949 76.41195,
   -23.92921 -117.96654 76.26893,
   -22.44697 -117.96259 76.25509,
   3.71430 -109.47207 76.30238,
   -26.33015 -117.96029 76.25127,
   -24.83310 -117.96486 76.31058,
   2.81879 -109.12012 76.39749,
   -27.30122 -117.95189 76.25435,
   -25.63829 -117.96392 76.25214,
   1.86211 -108.85828 76.39763,
   -29.73620 -117.89861 76.25398,
   -28.23127 -117.93317 76.38419,
   0.90901 -108.59922 76.41457,
   -30.69073 -117.85504 76.27467,
   -29.01404 -117.92006 76.25311,
   -0.01493 -108.29171 76.43460,
   -33.06323 -117.47071 76.23376,
   -31.68938 -117.75891 76.31724,
   -0.88104 -107.92320 76.35802,
   -33.74380 -117.22190 76.23403,
   -32.41592 -117.63760 76.24616,
   -1.66570 -107.48854 76.30331,
   -34.55621 -116.73478 76.29617,
   -2.50702 -106.87105 76.40005,
   -35.21992 -116.21054 76.16901,
   -3.07975 -106.35190 76.45419,
   -35.83847 -115.33230 76.31934,
   -3.84937 -105.54823 76.44172,
   -36.19638 -114.78526 75.88233,
   -4.33598 -104.94137 76.47313,
   -36.26816 -114.24320 76.25921,
   -5.00212 -104.02370 76.46556,
   -36.33933 -112.84928 76.26716,
   -5.39587 -103.40512 76.32279,
   -36.17094 -112.24017 76.10858,
   -35.47137 -111.32693 76.33646,
   -5.86190 -102.55251 76.49796,
   -35.82784 -111.72292 76.30887,
   -34.67260 -110.63159 76.34041,
   -33.85170 -110.06718 76.26394,
   -32.55837 -109.25365 76.52117,
   -6.42913 -101.46905 76.47785,
   -33.22002 -109.67285 76.37007,
   -31.78086 -108.73097 76.39583,
   -30.62553 -107.81920 76.40242,
   -31.15819 -108.26576 76.39331,
   -30.02750 -107.25206 76.40799,
   -6.90187 -100.49060 76.52609,
   -29.30141 -106.46220 76.41487,
   -28.69009 -105.71277 76.42439,
   -7.39853 -99.44680 76.53749,
   -28.10223 -104.93067 76.43574,
   -7.69006 -98.82625 76.35437,
   -27.52052 -104.11028 76.44963,
   -26.97908 -103.30563 76.46461,
   -8.11807 -97.91242 76.56665,
   -26.56483 -102.65475 76.47687,
   -8.65796 -96.84169 76.53799,
   -26.19677 -102.04557 76.48434,
   -25.63057 -101.06160 76.43765,
   -9.17672 -95.84745 76.59749,
   -25.13969 -100.18695 76.51495,
   -9.58864 -95.08954 76.59725,
   -24.70000 -99.36328 76.50943,
   -24.29678 -98.59283 76.52878,
   -10.05553 -94.30715 76.60939,
   -23.84870 -97.72438 76.54898,
   -10.58241 -93.51553 76.68954,
   -23.51136 -97.04438 76.56039,
   -11.25824 -92.68134 76.63629,
   -23.01998 -96.06221 76.49106,
   -22.57266 -95.19211 76.58929,
   -11.91677 -92.01823 76.65830,
   -22.12144 -94.35741 76.62371,
   -12.66001 -91.46137 76.52701,
   -21.54096 -93.43344 76.61228,
   -13.54314 -90.94961 76.65621,
   -21.04485 -92.75980 76.62363,
   -14.43126 -90.61220 76.65799,
   -20.28364 -91.97844 76.49294,
   -15.60009 -90.37447 76.66327,
   -19.53473 -91.39464 76.63542,
   -18.09050 -90.67439 76.65980,
   -16.55050 -90.35437 76.66260,
   -18.84667 -90.99617 76.64961,
   -17.34556 -90.44644 76.82882,
   -7.60838 -116.74680 77.08411,
   -6.02748 -116.44446 77.09023,
   -4.46246 -116.12616 77.09853,
   -2.89314 -115.74129 77.10062,
   -1.35534 -115.28507 77.11688,
   0.16489 -114.76310 77.12587,
   1.57491 -114.19665 77.13107,
   -11.58525 -117.39189 77.06825,
   -10.00268 -117.17003 77.07040,
   -8.35443 -116.88696 77.03427,
   -6.81088 -116.59635 77.08150,
   -5.35365 -116.30783 77.21357,
   -3.66795 -115.94108 77.09759,
   -2.12416 -115.52272 77.10664,
   -0.59713 -115.03265 77.11773,
   0.90885 -114.47512 77.12693,
   2.39514 -113.81304 77.14323,
   3.67247 -112.94872 77.15401,
   -14.03402 -117.62431 77.06455,
   -12.37061 -117.48001 77.02885,
   -10.83542 -117.29445 77.09277,
   -9.19111 -117.03459 77.07740,
   3.11456 -113.36836 77.14710,
   4.34840 -112.21134 77.18151,
   -16.49181 -117.77515 77.05870,
   -14.79898 -117.67796 77.07329,
   -13.41639 -117.57597 77.06579,
   4.72240 -111.51075 77.17347,
   -18.97915 -117.86972 77.05595,
   -17.27127 -117.80992 77.06544,
   -15.79421 -117.73904 77.05976,
   4.81142 -110.77100 77.18513,
   -19.85497 -117.89315 77.06597,
   -18.22973 -117.84166 77.18008,
   -22.21588 -117.93507 76.92099,
   -20.68778 -117.91107 77.04274,
   4.58498 -110.14910 77.21499,
   -24.81732 -117.93240 77.04918,
   -23.15675 -117.93396 77.04765,
   -21.46427 -117.92237 77.05100,
   4.19470 -109.79397 77.20764,
   -25.69777 -117.92659 77.05069,
   -24.14424 -117.93457 77.05006,
   3.47854 -109.38254 77.31775,
   -27.92224 -117.89732 77.04666,
   -26.53146 -117.92128 77.04763,
   2.45030 -108.98965 77.19324,
   -28.98217 -117.86686 77.08149,
   -27.33094 -117.90662 77.04614,
   1.60931 -108.77924 77.19761,
   -31.60982 -117.69730 77.05244,
   -29.96554 -117.83494 77.09852,
   0.65269 -108.49216 77.20664,
   -32.38761 -117.54493 77.06733,
   -30.97888 -117.77094 77.05431,
   -0.35867 -108.08816 77.38224,
   -33.24804 -117.30780 77.00956,
   -1.31566 -107.62273 77.16839,
   -34.01214 -116.97275 76.92125,
   -2.00071 -107.18089 77.22000,
   -34.79999 -116.38565 77.03205,
   -2.73366 -106.59242 77.23516,
   -35.40534 -115.72138 77.11149,
   -3.41647 -105.92671 77.26210,
   -35.90641 -114.84430 77.07320,
   -4.02972 -105.23268 77.25823,
   -4.64420 -104.43249 77.26060,
   -36.17629 -113.64634 77.06551,
   -5.20481 -103.60068 77.27954,
   -36.09711 -112.61650 77.02931,
   -5.57547 -102.96496 77.28404,
   -35.72042 -111.85706 77.08771,
   -34.60084 -110.71758 77.15566,
   -35.14860 -111.17516 77.01189,
   -33.98394 -110.23293 77.12337,
   -6.07618 -102.04048 77.30368,
   -33.17218 -109.72755 77.18047,
   -31.80198 -108.82962 77.17637,
   -32.36721 -109.21805 77.16869,
   -31.15752 -108.33704 77.20138,
   -6.60221 -101.00418 77.31568,
   -30.44270 -107.72706 77.21264,
   -29.72628 -107.00811 77.21604,
   -7.10717 -99.96474 77.32212,
   -29.07691 -106.26876 77.22296,
   -28.48121 -105.52095 77.23834,
   -7.55837 -99.01356 77.35160,
   -27.89098 -104.72686 77.25315,
   -7.83739 -98.40661 77.35324,
   -27.31910 -103.91491 77.27104,
   -26.76510 -103.08394 77.27974,
   -8.34860 -97.36755 77.36906,
   -26.26538 -102.28666 77.27703,
   -25.77240 -101.45096 77.26182,
   -8.81812 -96.43879 77.37340,
   -25.29560 -100.62968 77.41770,
   -24.87358 -99.83415 77.31108,
   -9.42031 -95.32441 77.36715,
   -9.75211 -94.73214 77.20589,
   -24.49994 -99.12553 77.32282,
   -24.01368 -98.18894 77.33154,
   -10.30614 -93.83633 77.41708,
   -23.57546 -97.32442 77.35531,
   -23.15240 -96.46682 77.34341,
   -11.03170 -92.87179 77.40782,
   -22.73948 -95.64698 77.53221,
   -11.50318 -92.31977 77.44863,
   -22.33071 -94.81573 77.39034,
   -12.11507 -91.75505 77.46532,
   -21.88907 -94.00144 77.28970,
   -13.01013 -91.14411 77.44355,
   -21.38193 -93.21202 77.41465,
   -13.84514 -90.73105 77.46890,
   -20.81642 -92.48963 77.41922,
   -14.80692 -90.43014 77.46193,
   -20.19853 -91.86764 77.42030,
   -18.86213 -90.96675 77.46765,
   -17.39580 -90.41313 77.45920,
   -15.75549 -90.28626 77.45543,
   -19.55949 -91.38348 77.44100,
   -18.12197 -90.63987 77.44998,
   -16.62729 -90.27512 77.64321,
   -6.82872 -116.57530 77.88296,
   -5.05867 -116.22857 77.88974,
   -3.68302 -115.92020 77.88393,
   -2.13327 -115.50163 77.90612,
   -0.59772 -115.01110 77.91683,
   0.85917 -114.47736 77.93129,
   2.37390 -113.79802 77.93305,
   -10.79285 -117.26634 77.86657,
   -9.21613 -117.01670 77.87820,
   -7.61815 -116.72574 77.88028,
   -6.02371 -116.42005 77.88076,
   -4.46197 -116.10188 77.89180,
   -2.90353 -115.71963 77.89580,
   -1.36927 -115.26614 77.90812,
   0.14991 -114.74531 77.91834,
   1.64855 -114.16594 77.93732,
   3.08473 -113.36749 77.95829,
   -13.12731 -117.53305 77.73780,
   -11.63483 -117.37462 77.85152,
   -10.17378 -117.17553 77.86904,
   -8.41011 -116.87285 77.87659,
   3.84186 -112.80232 77.94674,
   -15.64579 -117.70802 77.85114,
   -14.08338 -117.60469 77.90693,
   -12.41209 -117.46064 77.86345,
   4.48733 -112.00001 78.00311,
   -18.02003 -117.81001 77.85327,
   -16.53231 -117.75006 77.89599,
   -14.86264 -117.66002 77.85833,
   4.79214 -111.12073 77.98589,
   -20.64861 -117.87857 77.84851,
   -18.99375 -117.83934 77.85186,
   -17.33198 -117.78514 77.85354,
   4.74917 -110.51984 77.99052,
   -21.43989 -117.89030 77.85839,
   -20.00896 -117.86549 77.84986,
   4.39901 -109.93470 78.00440,
   -23.91572 -117.90689 77.72015,
   -22.37217 -117.89987 77.83200,
   3.71779 -109.42092 77.99571,
   -26.50689 -117.88150 77.84291,
   -24.86301 -117.89822 77.83906,
   -23.15656 -117.90160 77.84652,
   2.83106 -109.04123 77.92478,
   -27.28439 -117.86761 77.81206,
   -25.84965 -117.89095 77.84399,
   1.92362 -108.77619 78.00195,
   -29.91669 -117.77407 77.84824,
   -28.19820 -117.84525 77.88311,
   0.97015 -108.50726 78.01959,
   -30.69158 -117.72230 77.74042,
   -29.24066 -117.81129 77.84754,
   0.05440 -108.20845 77.90307,
   -31.63942 -117.60410 77.84926,
   -0.91408 -107.76716 78.00880,
   -32.63784 -117.39008 77.87569,
   -1.60246 -107.38181 78.00389,
   -33.53712 -117.06326 77.79488,
   -34.35724 -116.55999 77.82696,
   -2.30090 -106.87224 78.07915,
   -2.97966 -106.29437 77.89531,
   -35.08477 -115.82077 78.01748,
   -35.62105 -115.12882 77.77508,
   -3.66565 -105.55867 78.10380,
   -4.22291 -104.91146 77.87769,
   -35.93961 -114.15329 77.86640,
   -4.84127 -104.03841 78.10227,
   -36.00925 -113.08082 77.83002,
   -35.78264 -112.35101 77.97344,
   -5.40969 -103.13635 78.23554,
   -35.25412 -111.49562 77.97508,
   -5.74645 -102.54703 78.08226,
   -34.55184 -110.81390 77.91019,
   -33.18170 -109.83503 77.95903,
   -33.69922 -110.17509 77.95787,
   -32.49413 -109.35992 77.99866,
   -6.29124 -101.51828 78.10732,
   -31.75854 -108.86759 77.99181,
   -30.57231 -107.90728 77.99204,
   -31.12855 -108.38160 77.98207,
   -29.99613 -107.37792 78.17135,
   -6.77644 -100.53973 78.14911,
   -29.26969 -106.59442 78.19796,
   -28.64395 -105.83479 78.17775,
   -7.31184 -99.44541 78.12690,
   -28.05931 -105.07001 78.20741,
   -27.45998 -104.21684 78.03899,
   -7.73737 -98.53021 78.35470,
   -26.90636 -103.40604 78.05400,
   -8.04099 -97.90625 78.15064,
   -26.41011 -102.63861 78.06757,
   -25.96662 -101.91237 78.07674,
   -8.55291 -96.87858 78.16461,
   -25.59569 -101.27236 78.08529,
   -9.03919 -95.93182 78.18063,
   -25.04865 -100.28842 78.04755,
   -24.58221 -99.43179 78.11873,
   -9.60376 -94.90607 78.15469,
   -24.15317 -98.60577 78.11104,
   -9.96976 -94.25942 78.19430,
   -23.71070 -97.75565 78.25237,
   -23.32187 -96.94655 78.15258,
   -10.58656 -93.34757 78.21989,
   -23.00054 -96.26179 78.16428,
   -11.24402 -92.50250 78.42334,
   -22.51609 -95.27730 78.18454,
   -11.81303 -91.93841 78.20083,
   -22.09203 -94.43867 78.19709,
   -12.54316 -91.35228 78.24540,
   -21.66657 -93.67533 78.15892,
   -21.02213 -92.76349 78.21408,
   -13.27411 -90.90533 78.24970,
   -20.33033 -91.99573 78.22800,
   -14.15277 -90.53149 78.25110,
   -19.58197 -91.37205 78.24073,
   -18.24172 -90.64247 78.12406,
   -16.53803 -90.21696 78.26359,
   -15.08272 -90.29456 78.25371,
   -18.87417 -90.93307 78.24189,
   -17.35104 -90.34930 78.24979,
   -15.76151 -90.21590 78.26127,
   -6.04996 -116.39931 78.68171,
   -4.36609 -116.05789 78.55895,
   -2.91607 -115.69847 78.69176,
   -1.37326 -115.24517 78.70970,
   0.14900 -114.72593 78.72057,
   1.63791 -114.14060 78.72327,
   -11.60951 -117.34817 78.66024,
   -9.92180 -117.11646 78.51936,
   -8.42616 -116.85325 78.67413,
   -6.88598 -116.56147 78.72601,
   -5.24536 -116.23798 78.67793,
   -3.69063 -115.89722 78.68959,
   -2.14550 -115.48157 78.69789,
   -0.61727 -114.99575 78.70917,
   0.95785 -114.42807 78.85815,
   2.38183 -113.77127 78.72348,
   3.80247 -112.80001 78.74722,
   -14.05619 -117.58102 78.65607,
   -12.45051 -117.44160 78.66474,
   -10.79286 -117.24272 78.66371,
   -9.21193 -116.99356 78.66870,
   -7.62954 -116.70451 78.67538,
   3.30143 -113.21376 78.74142,
   4.27160 -112.25863 78.75279,
   -16.51626 -117.72424 78.65031,
   -14.89203 -117.63917 78.65609,
   -13.30118 -117.52133 78.63438,
   4.68995 -111.47391 78.76959,
   -17.37106 -117.75893 78.64517,
   -15.73700 -117.68223 78.80625,
   4.79338 -110.77196 78.77638,
   -19.76959 -117.82705 78.67131,
   -18.20737 -117.78524 78.64300,
   -22.16207 -117.86667 78.64274,
   -20.69077 -117.84626 78.68248,
   -19.00772 -117.80798 78.64787,
   4.58994 -110.14805 78.80271,
   -23.12551 -117.86958 78.65410,
   -21.49088 -117.86012 78.64254,
   4.18681 -109.74766 78.79916,
   -25.62266 -117.85324 78.66373,
   -24.06434 -117.86964 78.62651,
   3.42274 -109.27833 78.79072,
   -28.22282 -117.79242 78.64029,
   -26.55865 -117.84077 78.62940,
   -24.84796 -117.86285 78.64114,
   2.54482 -108.94477 78.86623,
   -28.99055 -117.76465 78.53974,
   -27.60198 -117.81445 78.63819,
   1.59228 -108.66255 78.83578,
   -29.94164 -117.70720 78.64523,
   0.59132 -108.34302 78.85140,
   -32.30191 -117.36801 78.63456,
   -30.87191 -117.63588 78.63968,
   -0.29379 -108.01248 78.78943,
   -33.16866 -117.10945 78.45839,
   -31.66879 -117.50411 78.64369,
   -1.18731 -107.56409 78.79692,
   -1.87823 -107.12087 78.82245,
   -33.94095 -116.65043 78.78630,
   -34.63503 -116.12725 78.68912,
   -2.75318 -106.41385 78.83316,
   -3.28019 -105.89209 78.84460,
   -35.27247 -115.27634 78.87177,
   -35.63785 -114.64717 78.67399,
   -4.02701 -105.05039 78.85997,
   -4.47846 -104.45495 78.85386,
   -35.84673 -113.58200 78.65840,
   -4.99081 -103.70510 78.86410,
   -35.78056 -112.74808 78.62744,
   -35.52688 -112.07341 78.52486,
   -34.69957 -111.06776 78.73962,
   -5.61876 -102.67185 79.01315,
   -35.12476 -111.52073 78.71458,
   -33.91850 -110.41186 78.73685,
   -5.96383 -102.03868 78.89720,
   -33.12229 -109.88116 78.78604,
   -31.92431 -109.03983 78.76537,
   -32.46791 -109.42145 78.75886,
   -31.12360 -108.44242 78.77391,
   -6.50163 -101.00054 78.90847,
   -30.42755 -107.83586 78.64225,
   -29.71279 -107.13656 78.79431,
   -6.97211 -100.04641 78.91819,
   -29.03765 -106.37555 78.80274,
   -28.46735 -105.66789 78.81234,
   -7.52051 -98.92614 78.92385,
   -27.79694 -104.76519 78.70815,
   -7.87830 -98.17172 78.94344,
   -27.25886 -104.00148 78.66974,
   -26.68982 -103.15908 78.68953,
   -8.26797 -97.36574 78.95946,
   -26.19158 -102.40204 78.88191,
   -25.67484 -101.54171 78.87596,
   -8.80110 -96.31665 78.93379,
   -25.18530 -100.68188 78.87719,
   -24.72296 -99.85820 79.02194,
   -9.32050 -95.32998 78.96420,
   -24.31526 -99.06622 78.91485,
   -9.80370 -94.43971 79.19203,
   -23.99569 -98.43679 78.92480,
   -10.17416 -93.83765 79.00494,
   -23.49074 -97.43499 78.97135,
   -23.07489 -96.56634 78.94836,
   -10.80621 -92.95060 79.07620,
   -22.65600 -95.69495 79.04572,
   -11.44987 -92.20283 79.03163,
   -22.26338 -94.86258 78.98095,
   -12.08021 -91.61404 79.04277,
   -21.89854 -94.13089 78.99005,
   -12.95006 -91.00197 79.07436,
   -21.35452 -93.23782 79.01065,
   -13.76864 -90.60893 78.88140,
   -20.82062 -92.50392 79.01390,
   -14.66639 -90.31623 78.89846,
   -20.20395 -91.84391 79.00519,
   -18.91061 -90.90932 79.06131,
   -17.39450 -90.30811 79.04995,
   -15.77526 -90.13929 79.08831,
   -19.57783 -91.33783 79.03292,
   -18.17487 -90.55477 79.02834,
   -16.63707 -90.16866 79.06402,
   -6.85086 -116.53171 79.47448,
   -5.27288 -116.21771 79.48052,
   -3.71691 -115.87902 79.47889,
   -2.15477 -115.46057 79.50734,
   -0.61470 -114.97424 79.51736,
   0.88621 -114.43488 79.51424,
   2.35013 -113.75013 79.52456,
   -10.81545 -117.22299 79.45821,
   -9.23561 -116.97481 79.48717,
   -7.64632 -116.68499 79.47393,
   -6.05429 -116.37569 79.47813,
   -4.56387 -116.06945 79.46215,
   -2.92532 -115.67650 79.48722,
   -1.38980 -115.22800 79.49953,
   0.24302 -114.67684 79.63075,
   1.62333 -114.11764 79.52530,
   3.04118 -113.32969 79.55644,
   -13.05345 -117.47745 79.45400,
   -11.60728 -117.32467 79.45912,
   -10.06893 -117.11383 79.45807,
   -8.43073 -116.83167 79.46779,
   3.79208 -112.76898 79.53972,
   -15.60363 -117.65765 79.44711,
   -14.09325 -117.56198 79.44618,
   -12.43532 -117.41770 79.45521,
   4.45647 -111.95100 79.63188,
   -18.19434 -117.75362 79.44536,
   -16.54771 -117.69955 79.44191,
   -14.88278 -117.61586 79.44943,
   4.76927 -111.09740 79.62872,
   -20.67560 -117.81599 79.44010,
   -18.99987 -117.77790 79.40680,
   -17.52986 -117.73388 79.44555,
   4.73011 -110.44526 79.58166,
   -21.48765 -117.82838 79.44615,
   -19.95434 -117.79688 79.54635,
   4.41449 -109.91061 79.59621,
   -23.86963 -117.83593 79.43821,
   -22.36970 -117.83465 79.48523,
   3.74764 -109.38200 79.58785,
   -26.53884 -117.79964 79.43457,
   -24.82360 -117.82860 79.44825,
   -23.18505 -117.83764 79.43832,
   2.84784 -108.96493 79.58080,
   -27.30568 -117.78425 79.29401,
   -25.79168 -117.81196 79.54185,
   1.95947 -108.70784 79.41750,
   -28.23723 -117.74186 79.43969,
   0.94757 -108.38873 79.58971,
   -30.59819 -117.57894 79.44307,
   -29.15659 -117.70595 79.38478,
   -0.01404 -108.04941 79.59851,
   -31.58577 -117.44153 79.40836,
   -29.96934 -117.63397 79.44109,
   -0.70500 -107.76033 79.60207,
   -32.54371 -117.20722 79.42027,
   -33.41739 -116.85048 79.41813,
   -1.48848 -107.31655 79.59690,
   -34.18692 -116.34926 79.45782,
   -2.25150 -106.76103 79.61361,
   -34.85190 -115.66946 79.49693,
   -2.94958 -106.14180 79.63163,
   -3.59612 -105.45933 79.64235,
   -35.36973 -114.75544 79.61648,
   -35.62848 -114.06210 79.43054,
   -4.19672 -104.73363 79.64920,
   -4.74655 -103.97401 79.65093,
   -35.70671 -113.15648 79.28707,
   -35.50036 -112.40580 79.41650,
   -5.35845 -103.02639 79.67359,
   -35.04798 -111.66609 79.50943,
   -33.85434 -110.49524 79.54711,
   -34.41689 -110.95827 79.40738,
   -33.25338 -110.04772 79.67028,
   -5.79297 -102.26688 79.68288,
   -32.45675 -109.49511 79.55323,
   -31.09998 -108.49783 79.57101,
   -6.18621 -101.51397 79.69824,
   -31.69132 -108.94790 79.43397,
   -30.48582 -107.96043 79.55820,
   -29.93215 -107.43510 79.57371,
   -6.76486 -100.39017 79.65286,
   -29.22095 -106.66813 79.59357,
   -28.59396 -105.91498 79.58958,
   -7.22393 -99.44643 79.71789,
   -27.99829 -105.14101 79.59007,
   -27.41918 -104.34717 79.60738,
   -7.74172 -98.38760 79.72856,
   -26.84612 -103.51971 79.62304,
   -8.00738 -97.81603 79.73889,
   -26.35918 -102.78690 79.70704,
   -25.77383 -101.83621 79.66841,
   -8.47385 -96.86960 79.75287,
   -25.38066 -101.16194 79.67743,
   -8.97320 -95.88872 79.76010,
   -25.00503 -100.49015 79.68750,
   -24.49475 -99.55331 79.72603,
   -9.54530 -94.83335 79.75990,
   -24.03943 -98.67729 79.71889,
   -9.97008 -94.08184 79.79713,
   -23.61639 -97.84106 79.77434,
   -23.12614 -96.83072 79.74500,
   -10.46105 -93.32863 79.81675,
   -22.82010 -96.15960 79.75643,
   -11.21499 -92.38195 79.82737,
   -22.40116 -95.26243 79.75835,
   -11.69090 -91.86883 79.82924,
   -22.02370 -94.46870 79.78243,
   -21.62347 -93.70622 79.76096,
   -12.44658 -91.24777 79.83775,
   -20.98927 -92.75579 79.80473,
   -13.24890 -90.74611 79.87474,
   -20.36148 -92.00556 79.81828,
   -14.08953 -90.38811 79.81944,
   -19.62548 -91.34239 79.80829,
   -18.17580 -90.51069 79.83633,
   -16.64117 -90.10927 79.85719,
   -15.03732 -90.14191 79.87662,
   -18.88602 -90.83327 79.96955,
   -17.39795 -90.25626 79.84108,
   -15.87018 -90.04826 80.03031,
   -6.07220 -116.35478 80.27315,
   -4.49752 -116.02776 80.27894,
   -2.93455 -115.65432 80.28125,
   -1.39205 -115.20678 80.30396,
   0.12489 -114.70050 80.30561,
   1.61071 -114.09220 80.31423,
   -10.02714 -117.08476 80.25682,
   -8.45134 -116.81347 80.26982,
   -6.81089 -116.50010 80.29150,
   -5.28054 -116.19434 80.28233,
   -3.90132 -115.89429 80.28075,
   -2.16667 -115.44090 80.28915,
   -0.52543 -114.92533 80.42823,
   0.87284 -114.41201 80.30830,
   2.34296 -113.72998 80.32020,
   3.76569 -112.75384 80.33807,
   -12.39625 -117.39104 80.24963,
   -10.85846 -117.20461 80.29003,
   -9.35343 -116.97547 80.25947,
   -7.65106 -116.66298 80.26687,
   3.23445 -113.19519 80.33209,
   4.21263 -112.26160 80.34363,
   -14.93314 -117.59580 80.25506,
   -13.23521 -117.47047 80.23931,
   -11.63341 -117.30541 80.25220,
   4.66614 -111.44185 80.35229,
   -17.31057 -117.69894 80.24543,
   -15.73673 -117.63805 80.24554,
   -14.07683 -117.53775 80.24729,
   4.78462 -110.77018 80.36708,
   -19.68650 -117.76246 80.23842,
   -18.24775 -117.72543 80.22915,
   -16.54084 -117.67211 80.24190,
   -22.35941 -117.80498 80.23447,
   -20.69549 -117.78489 80.23454,
   -19.03710 -117.74570 80.23992,
   4.61113 -110.13931 80.39107,
   -23.16036 -117.80563 80.24090,
   -21.60118 -117.79952 80.23418,
   4.19149 -109.67792 80.39011,
   -25.55898 -117.78223 80.23241,
   -24.06061 -117.80080 80.27304,
   3.45347 -109.23205 80.37768,
   -26.53615 -117.75957 80.23650,
   -24.87859 -117.79256 80.23307,
   2.48729 -108.83261 80.35890,
   -28.93544 -117.64897 80.23576,
   -27.47265 -117.72913 80.23578,
   1.65865 -108.60393 80.35907,
   -29.92803 -117.58018 80.19514,
   -28.26528 -117.68664 80.23288,
   0.66318 -108.27452 80.39317,
   -30.88823 -117.48216 80.23164,
   -0.22588 -107.92857 80.39913,
   -31.82874 -117.30557 80.34719,
   -1.13344 -107.46124 80.40276,
   -32.90174 -116.96935 80.20687,
   -1.78532 -107.05813 80.24327,
   -33.69549 -116.54351 80.28722,
   -34.41537 -116.00227 80.13123,
   -2.59786 -106.38804 80.41011,
   -3.14562 -105.85369 80.43795,
   -35.03349 -115.11876 80.28410,
   -3.88575 -105.02838 80.43431,
   -35.43449 -114.05492 80.24828,
   -4.39603 -104.36517 80.45739,
   -35.59453 -113.52893 79.84165,
   -35.46722 -112.87101 80.20733,
   -4.94839 -103.55858 80.49086,
   -35.14699 -112.03647 80.26093,
   -34.52514 -111.21599 80.33883,
   -5.58824 -102.53336 80.47271,
   -33.78434 -110.56551 80.35991,
   -32.43231 -109.57069 80.34779,
   -5.94329 -101.90371 80.27886,
   -32.97921 -109.95929 80.34568,
   -31.80799 -109.09697 80.33473,
   -31.06048 -108.53275 80.38196,
   -6.40114 -100.99777 80.50036,
   -30.32990 -107.89666 80.37866,
   -29.66098 -107.22669 80.38393,
   -6.93564 -99.93945 80.52164,
   -28.97155 -106.45255 80.39274,
   -28.41451 -105.76861 80.40199,
   -7.43704 -98.92501 80.51289,
   -27.79084 -104.95225 80.41378,
   -27.21786 -104.15972 80.42710,
   -7.87238 -98.00619 80.73235,
   -26.61361 -103.27777 80.44361,
   -8.18105 -97.37414 80.54976,
   -26.07503 -102.43224 80.38305,
   -25.57726 -101.62611 80.47529,
   -8.67474 -96.38241 80.56221,
   -25.10369 -100.80407 80.47323,
   -24.62529 -99.94417 80.53751,
   -9.18427 -95.39630 80.56567,
   -24.09972 -98.94583 80.50780,
   -9.82558 -94.25510 80.59778,
   -23.77189 -98.29427 80.51842,
   -10.14214 -93.72352 80.41742,
   -23.39163 -97.49785 80.43193,
   -22.95711 -96.59492 80.54746,
   -10.75671 -92.84072 80.61281,
   -22.56203 -95.72807 80.53391,
   -22.12572 -94.79711 80.57257,
   -11.44032 -92.01816 80.83178,
   -12.02151 -91.48797 80.63570,
   -21.78486 -94.07923 80.58162,
   -12.89228 -90.87417 80.58611,
   -21.35991 -93.30882 80.51843,
   -13.72133 -90.44548 80.64082,
   -20.81814 -92.51957 80.60500,
   -14.64137 -90.14917 80.64285,
   -20.19159 -91.81088 80.60881,
   -18.97021 -90.86717 80.62949,
   -17.43167 -90.20903 80.63982,
   -15.76924 -89.99344 80.65440,
   -19.59116 -91.29491 80.62497,
   -18.20420 -90.47773 80.62354,
   -16.66399 -90.04877 80.65354,
   -5.29551 -116.17300 81.07214,
   -3.60629 -115.80535 80.95866,
   -2.17931 -115.42087 81.09948,
   -0.64463 -114.94584 81.09644,
   0.86007 -114.38718 81.10516,
   -10.83735 -117.18011 81.04969,
   -9.17683 -116.92520 80.91102,
   -7.66778 -116.64357 81.07008,
   -6.10893 -116.33800 81.09583,
   -4.49117 -116.00224 81.06964,
   -2.94712 -115.63419 81.07895,
   -1.29904 -115.15504 81.22286,
   0.10511 -114.68161 81.09352,
   1.59767 -114.06992 81.11314,
   2.98491 -113.31067 80.99824,
   -13.27130 -117.45106 81.04488,
   -11.65529 -117.28549 81.04427,
   -10.02221 -117.06111 81.04280,
   -8.45202 -116.79101 81.05927,
   -6.87232 -116.48934 81.06585,
   2.32591 -113.70127 81.11609,
   3.74116 -112.74190 81.13325,
   -15.72223 -117.61213 81.03819,
   -14.04688 -117.51281 81.05192,
   -12.54810 -117.37973 81.18388,
   4.41732 -111.93687 81.12232,
   -18.22463 -117.69284 81.03765,
   -16.51984 -117.64367 81.04361,
   -15.08843 -117.58064 81.03985,
   4.74503 -111.14430 81.14601,
   -19.00741 -117.71366 81.03967,
   -17.48236 -117.66849 81.16073,
   4.73665 -110.43731 81.16551,
   -21.50610 -117.76571 81.04096,
   -19.84120 -117.73565 81.01867,
   4.46579 -109.88673 81.18640,
   -24.05601 -117.76899 81.03013,
   -22.40654 -117.77440 81.01926,
   -20.70284 -117.75327 81.03172,
   3.77661 -109.35330 81.18036,
   -24.93487 -117.75678 81.03293,
   -23.38503 -117.77422 81.03019,
   2.89356 -108.92006 81.17352,
   4.21398 -109.65097 81.18456,
   -27.23054 -117.69168 81.02600,
   -25.77325 -117.74381 81.01141,
   1.99282 -108.62913 81.17249,
   -28.19639 -117.64523 81.00435,
   -26.57136 -117.71686 81.02631,
   0.99426 -108.31240 81.18159,
   -29.18297 -117.58537 81.01554,
   -31.54525 -117.26915 81.03416,
   -30.09632 -117.49504 81.19240,
   0.23968 -108.06877 81.19073,
   -32.54109 -116.97656 81.03986,
   -30.90204 -117.38875 81.03718,
   -0.49408 -107.75584 81.19476,
   -33.21851 -116.72487 80.90293,
   -1.51255 -107.16021 81.16694,
   -2.12169 -106.71351 81.19287,
   -33.99138 -116.17767 81.02265,
   -34.55906 -115.57543 81.12008,
   -2.92722 -105.97733 81.39181,
   -3.51815 -105.36950 81.18891,
   -35.08833 -114.60035 81.10935,
   -4.16433 -104.56595 81.40106,
   -35.32985 -113.37386 81.02624,
   -4.61146 -103.96188 81.24316,
   -35.22705 -112.51255 80.87638,
   -5.19742 -103.06807 81.25873,
   -34.87955 -111.85884 80.93240,
   -33.96067 -110.81624 81.13532,
   -34.42766 -111.29210 81.11870,
   -33.14458 -110.14650 81.16568,
   -5.82878 -102.00779 81.28220,
   -32.38263 -109.61070 81.10928,
   -31.06977 -108.61848 81.15980,
   -6.12604 -101.43030 81.29699,
   -31.57730 -109.01943 81.15254,
   -30.44851 -108.06435 81.15127,
   -29.83373 -107.47582 81.17202,
   -6.61612 -100.48028 81.30287,
   -29.14910 -106.73504 81.18358,
   -28.51798 -105.98390 81.19022,
   -7.09797 -99.51349 81.35414,
   -27.91610 -105.21139 81.19885,
   -27.33637 -104.42359 81.21011,
   -7.65790 -98.39158 81.31773,
   -26.76539 -103.60739 81.22388,
   -26.24016 -102.81520 81.23151,
   -8.01901 -97.63806 81.33670,
   -25.78478 -102.08693 81.23379,
   -8.39352 -96.86170 81.34105,
   -25.15689 -101.03462 81.27016,
   -8.96440 -95.74571 81.30336,
   -24.80411 -100.40343 81.27970,
   -24.39176 -99.62196 81.18384,
   -9.44590 -94.82490 81.36672,
   -23.92880 -98.75493 81.32574,
   -23.51713 -97.92406 81.32339,
   -9.97858 -93.89207 81.39447,
   -23.13180 -97.10558 81.30907,
   -10.29786 -93.35737 81.40293,
   -22.72335 -96.21635 81.34646,
   -10.98890 -92.44614 81.46972,
   -22.34034 -95.33801 81.19573,
   -11.64700 -91.73545 81.42656,
   -21.95285 -94.51030 81.38709,
   -21.53277 -93.67720 81.37024,
   -12.30719 -91.17260 81.40081,
   -20.95592 -92.75441 81.39545,
   -13.12535 -90.64137 81.44399,
   -20.38051 -92.01694 81.40853,
   -14.01280 -90.24836 81.45742,
   -19.64359 -91.31141 81.47384,
   -18.20946 -90.43765 81.42813,
   -14.99603 -89.99941 81.44788,
   -18.93712 -90.80786 81.42239,
   -17.44515 -90.16109 81.43946,
   -15.89937 -89.92632 81.45614,
   -16.68197 -89.99199 81.44845,
   -4.52016 -115.98306 81.87060,
   -2.93576 -115.60689 81.87115,
   -1.41952 -115.17276 81.88667,
   0.10063 -114.65501 81.89666,
   1.58553 -114.04698 81.90529,
   -10.04915 -117.04235 81.84837,
   -8.47623 -116.77347 81.86096,
   -6.88915 -116.46999 81.86415,
   -5.30065 -116.14982 81.86637,
   -3.71713 -115.79966 81.86176,
   -2.11534 -115.37740 82.03660,
   -0.66139 -114.92632 81.88669,
   0.84989 -114.36587 81.89903,
   2.31132 -113.68872 81.89875,
   -12.31274 -117.33768 81.84294,
   -10.86681 -117.16122 81.84108,
   -9.29455 -116.92026 81.85236,
   -7.67194 -116.62203 81.85818,
   -6.09388 -116.31148 81.86450,
   3.12533 -113.21876 81.89884,
   4.14904 -112.26864 81.93441,
   -14.88037 -117.54610 81.85407,
   -13.26674 -117.42892 81.83688,
   -11.65663 -117.26317 81.84403,
   3.72984 -112.70861 81.92894,
   4.64350 -111.40565 81.94383,
   -17.23042 -117.63813 81.83383,
   -15.75303 -117.58722 81.87156,
   -14.09741 -117.49498 81.83853,
   -19.89109 -117.70406 81.82973,
   -18.22801 -117.66229 81.83763,
   -16.56727 -117.61890 81.83378,
   4.77402 -110.77036 81.95734,
   -22.38697 -117.74255 81.82617,
   -20.65177 -117.72030 81.84855,
   -19.23127 -117.68783 81.83146,
   4.62702 -110.13742 81.97987,
   -23.16930 -117.74204 81.83760,
   -21.58477 -117.73118 81.97198,
   4.23551 -109.66636 81.98368,
   -25.75020 -117.70581 81.82425,
   -24.09589 -117.73646 81.81654,
   3.48748 -109.18093 81.97409,
   -26.52050 -117.68188 81.78219,
   -25.08431 -117.72223 81.82504,
   2.57040 -108.80281 81.95711,
   -27.49995 -117.63895 81.81066,
   1.66306 -108.51887 81.96198,
   -29.91888 -117.44164 81.83144,
   -28.48311 -117.57758 81.82732,
   0.73898 -108.20888 81.99010,
   -30.84817 -117.32192 81.81557,
   -29.18513 -117.51683 81.83025,
   -0.18263 -107.82942 82.00736,
   -31.80547 -117.12637 81.82152,
   -1.12704 -107.34118 81.84575,
   -32.80349 -116.77247 81.81582,
   -1.76765 -106.91183 81.99229,
   -33.52987 -116.36654 81.81841,
   -2.46825 -106.33935 82.00290,
   -34.28482 -115.64250 81.95034,
   -3.15222 -105.67495 82.02579,
   -34.76944 -114.96321 81.88606,
   -3.76952 -104.97706 82.02935,
   -35.11380 -113.96266 81.81747,
   -4.35302 -104.22974 82.03903,
   -35.14322 -112.94414 81.77559,
   -4.91908 -103.41255 82.01031,
   -34.89940 -112.20160 81.78833,
   -34.34655 -111.40588 81.92462,
   -5.47659 -102.51016 82.05797,
   -33.69268 -110.72103 81.79577,
   -32.52931 -109.77713 81.94098,
   -33.10789 -110.23922 81.93636,
   -31.77616 -109.22283 81.92273,
   -5.98028 -101.59939 82.26531,
   -30.98808 -108.61076 81.93704,
   -6.30152 -100.99346 82.09314,
   -30.27073 -107.97934 81.96757,
   -29.61922 -107.32740 81.97337,
   -28.66027 -106.24101 81.98656,
   -6.87850 -99.87518 82.10678,
   -29.10348 -106.76069 81.97952,
   -28.17398 -105.63434 81.99483,
   -7.35290 -98.92381 82.10988,
   -27.72453 -105.04553 82.00348,
   -27.15477 -104.26612 82.01649,
   -7.86841 -97.87939 82.13145,
   -26.51468 -103.34225 82.03365,
   -8.17543 -97.24638 81.97492,
   -26.01882 -102.58300 82.04543,
   -25.46957 -101.68313 82.00673,
   -8.58243 -96.39007 82.15096,
   -24.98818 -100.86676 82.07538,
   -24.54125 -100.05909 82.07291,
   -9.12824 -95.32355 82.16262,
   -24.04348 -99.13975 82.19597,
   -23.59257 -98.23242 82.11069,
   -9.70252 -94.27538 82.18419,
   -23.25154 -97.51693 82.12118,
   -10.12513 -93.54905 82.19266,
   -22.87627 -96.68856 82.08794,
   -10.63942 -92.80070 82.20795,
   -22.49055 -95.82239 82.14577,
   -22.12582 -94.98832 82.18437,
   -11.36525 -91.94275 82.19447,
   -11.87942 -91.42750 82.19626,
   -21.72504 -94.12251 82.17222,
   -12.67625 -90.82155 82.22932,
   -21.29257 -93.30287 82.21562,
   -20.79887 -92.52649 82.19780,
   -13.35385 -90.43067 82.23318,
   -20.20960 -91.80578 82.20258,
   -18.93902 -90.77893 82.22238,
   -15.90699 -89.85967 82.24947,
   -14.27899 -90.08055 82.23532,
   -19.57238 -91.21145 82.21738,
   -18.19416 -90.38823 82.26139,
   -16.69376 -89.93535 82.23499,
   -15.28889 -89.88447 82.24348,
   -17.46863 -90.11632 82.23023,
   -5.31776 -116.12875 82.66363,
   -3.74801 -115.78253 82.66884,
   -2.19834 -115.38030 82.67624,
   -0.66758 -114.90211 82.68762,
   0.83699 -114.34507 82.69629,
   -9.26315 -116.89263 82.64686,
   -7.69967 -116.60566 82.65809,
   -6.07524 -116.28513 82.62970,
   -4.52185 -115.95853 82.66743,
   -2.96627 -115.58534 82.80512,
   -1.43827 -115.15378 82.67790,
   0.08549 -114.63772 82.68757,
   1.59772 -114.01390 82.69639,
   2.91709 -113.29562 82.71528,
   -13.29269 -117.40897 82.63629,
   -11.70315 -117.24631 82.64037,
   -10.05261 -117.02004 82.64596,
   -8.58986 -116.77076 82.77611,
   -6.89378 -116.44781 82.65732,
   2.30419 -113.65636 82.70772,
   3.68896 -112.71718 82.72899,
   -15.74612 -117.56228 82.62974,
   -14.06209 -117.47155 82.57833,
   -12.54250 -117.33936 82.61101,
   -10.85947 -117.13759 82.64126,
   4.33414 -111.99149 82.72940,
   -16.60527 -117.59251 82.63650,
   -15.01365 -117.52858 82.63087,
   4.71692 -111.14664 82.73897,
   -18.97599 -117.65381 82.50280,
   -17.46313 -117.61250 82.62666,
   4.73013 -110.44937 82.76120,
   -21.46877 -117.70315 82.62175,
   -19.93244 -117.67146 82.66085,
   -18.25381 -117.63072 82.62968,
   -22.37914 -117.71118 82.62826,
   -20.72989 -117.69055 82.62331,
   4.46223 -109.88360 82.77778,
   -24.86124 -117.68899 82.62991,
   -23.32291 -117.70540 82.74947,
   2.61430 -108.79099 82.76672,
   3.99810 -109.49091 82.77576,
   -27.45685 -117.59271 82.61848,
   -25.80331 -117.66695 82.60905,
   -24.08589 -117.70245 82.62208,
   1.99050 -108.56185 82.76595,
   3.24226 -109.06136 82.76974,
   -28.20399 -117.54703 82.53342,
   -26.82731 -117.62723 82.61803,
   -29.18138 -117.45667 82.64994,
   1.20553 -108.32195 82.77287,
   -30.16713 -117.35480 82.62142,
   0.44638 -108.06319 82.78196,
   -32.47589 -116.78369 82.61043,
   -31.08224 -117.19289 82.76399,
   -0.56128 -107.58163 82.84082,
   -31.82248 -117.01241 82.62337,
   -1.36619 -107.12008 82.76957,
   -33.10260 -116.49815 82.60531,
   -1.99570 -106.65925 82.81478,
   -33.83938 -115.92864 82.65572,
   -2.82259 -105.92551 82.80482,
   -34.48000 -115.09633 82.80309,
   -3.35047 -105.36486 82.84240,
   -34.82948 -114.44629 82.65205,
   -4.10322 -104.47117 82.82494,
   -35.00539 -113.41761 82.62196,
   -4.51805 -103.89539 82.84017,
   -34.87250 -112.62407 82.71849,
   -34.49241 -111.78699 82.67864,
   -5.11747 -102.99148 82.84946,
   -33.82444 -110.98290 82.76060,
   -33.07064 -110.32499 82.73627,
   -5.71527 -101.99608 82.87362,
   -32.34036 -109.74403 82.59302,
   -31.18003 -108.82975 82.74866,
   -31.71599 -109.26584 82.74131,
   -30.43054 -108.18371 82.74781,
   -6.13478 -101.22736 82.88073,
   -29.74366 -107.52401 82.76730,
   -6.52175 -100.47624 82.89034,
   -29.07145 -106.79936 82.78190,
   -28.44577 -106.05694 82.79075,
   -7.08148 -99.38681 82.87102,
   -27.83591 -105.28223 82.80123,
   -27.25017 -104.49584 82.81340,
   -7.57243 -98.39798 82.91153,
   -26.68041 -103.69116 82.82590,
   -26.15295 -102.90527 82.83437,
   -8.06071 -97.40345 82.93237,
   -25.64147 -102.09417 82.82442,
   -8.34181 -96.79936 82.93015,
   -25.12405 -101.24990 82.96855,
   -24.68800 -100.46605 82.86952,
   -8.81967 -95.83077 82.95675,
   -24.34630 -99.83736 82.87971,
   -9.30622 -94.87892 83.01509,
   -23.80727 -98.78741 82.78756,
   -23.38947 -97.96065 82.92430,
   -9.91718 -93.81065 82.98916,
   -22.98332 -97.08601 82.91587,
   -10.29536 -93.20591 82.80406,
   -22.53894 -96.09690 82.93894,
   -10.92479 -92.34752 83.00123,
   -22.25871 -95.41653 82.95048,
   -21.91778 -94.62255 82.99544,
   -11.55715 -91.64258 83.01628,
   -21.49609 -93.73683 82.96563,
   -12.22851 -91.05440 83.00329,
   -20.96085 -92.82077 83.06632,
   -13.01952 -90.53232 82.97098,
   -20.37654 -92.01922 82.99888,
   -13.93735 -90.13247 82.84951,
   -19.70037 -91.32426 82.87930,
   -14.99730 -89.86138 82.89033,
   -18.95260 -90.75874 83.01206,
   -17.48079 -90.06847 83.02872,
   -15.91617 -89.79273 83.04919,
   -18.24166 -90.36876 83.02000,
   -16.71977 -89.87675 83.03820,
   -4.54297 -115.93838 83.46236,
   -2.98085 -115.56724 83.46661,
   -1.44195 -115.12923 83.47791,
   0.07920 -114.61567 83.48790,
   1.56402 -114.00823 83.49655,
   -10.07045 -117.00049 83.43976,
   -8.29892 -116.69757 83.44699,
   -6.91068 -116.42883 83.45176,
   -5.32347 -116.10579 83.46215,
   -3.75467 -115.75855 83.46870,
   -2.22001 -115.36112 83.47321,
   -0.68149 -114.88415 83.48161,
   0.82837 -114.32811 83.49062,
   2.30445 -113.63614 83.50286,
   -12.49084 -117.31088 83.43409,
   -10.85423 -117.11503 83.41820,
   -9.26903 -116.87045 83.45185,
   -7.69296 -116.58186 83.44961,
   -6.11588 -116.26877 83.45607,
   3.08547 -113.18704 83.49163,
   4.30831 -111.99424 83.52852,
   -14.88826 -117.50549 83.27335,
   -13.34106 -117.39126 83.42462,
   -11.87082 -117.24358 83.43553,
   3.86319 -112.55040 83.52225,
   4.62159 -111.38013 83.53533,
   -17.43318 -117.58030 83.42596,
   -15.78431 -117.53833 83.42220,
   -14.11744 -117.45208 83.42965,
   -19.91869 -117.64050 83.42139,
   -18.25216 -117.60040 83.39693,
   -16.77849 -117.56625 83.42591,
   4.75190 -110.77344 83.54760,
   -20.77402 -117.65929 83.42914,
   -19.15165 -117.62203 83.41302,
   4.62175 -110.14505 83.56958,
   -23.10455 -117.67933 83.41800,
   -21.58859 -117.67506 83.41017,
   4.25653 -109.67016 83.57696,
   -25.78191 -117.62862 83.41608,
   -24.07144 -117.66973 83.42684,
   -22.41456 -117.68000 83.41787,
   3.53191 -109.14451 83.55995,
   -26.55626 -117.60267 83.28611,
   -25.02879 -117.64758 83.52916,
   2.62943 -108.74879 83.56013,
   -27.47894 -117.54586 83.41124,
   1.69804 -108.43398 83.56496,
   -30.11308 -117.28549 83.42610,
   -28.45705 -117.47627 83.42686,
   0.75881 -108.10210 83.60448,
   -30.79734 -117.16833 83.42733,
   -29.40786 -117.38397 83.42558,
   -0.09055 -107.76416 83.46268,
   -31.75780 -116.93779 83.40303,
   -1.12634 -107.19086 83.58174,
   -32.63129 -116.61814 83.39715,
   -33.34485 -116.23137 83.25882,
   -1.72802 -106.78223 83.69331,
   -2.40141 -106.23953 83.56361,
   -34.05788 -115.47685 83.46773,
   -3.13082 -105.50442 83.79415,
   -34.58002 -114.52901 83.60544,
   -3.70691 -104.87107 83.57998,
   -34.82093 -113.84850 83.38031,
   -4.33347 -104.04405 83.82849,
   -34.83119 -113.09891 83.40576,
   -4.75076 -103.45661 83.63419,
   -34.61694 -112.31576 83.44712,
   -34.21776 -111.60327 83.35001,
   -33.27712 -110.59837 83.52506,
   -5.31126 -102.56606 83.69277,
   -33.72022 -111.02065 83.51664,
   -32.46036 -109.91360 83.59262,
   -31.69313 -109.32777 83.54072,
   -5.95186 -101.47687 83.66566,
   -30.95380 -108.71932 83.43959,
   -29.95496 -107.80816 83.55974,
   -6.29281 -100.84761 83.51066,
   -30.38694 -108.22334 83.55470,
   -29.22808 -107.04586 83.56704,
   -28.60567 -106.33044 83.57665,
   -6.73887 -99.96421 83.69891,
   -27.97444 -105.54771 83.58725,
   -27.36082 -104.74067 83.59947,
   -7.24562 -98.96834 83.68645,
   -26.79813 -103.96151 83.61295,
   -26.26382 -103.18392 83.62721,
   -7.78891 -97.87719 83.72338,
   -25.83230 -102.52108 83.63720,
   -8.22413 -96.95587 83.96663,
   -25.43312 -101.87609 83.64509,
   -8.49429 -96.39065 83.74343,
   -24.87705 -100.92622 83.61652,
   -24.38739 -100.05824 83.67832,
   -9.03781 -95.31060 83.76144,
   -23.94402 -99.22007 83.67353,
   -23.57472 -98.48271 83.66811,
   -9.53214 -94.37367 83.76854,
   -23.13947 -97.57728 83.71148,
   -10.11325 -93.38789 83.80509,
   -22.77764 -96.74787 83.60158,
   -10.44275 -92.85863 83.81425,
   -22.38634 -95.85743 83.74104,
   -22.02587 -95.00647 83.82156,
   -11.24734 -91.88681 83.79711,
   -21.66397 -94.16640 83.76282,
   -11.81537 -91.32342 83.66497,
   -21.34760 -93.48087 83.77227,
   -12.66383 -90.63838 84.02832,
   -20.76584 -92.53496 83.79283,
   -13.33111 -90.27872 83.80872,
   -20.21291 -91.81071 83.79404,
   -18.95957 -90.73353 83.81423,
   -14.24799 -89.93514 83.80297,
   -19.60447 -91.20484 83.79850,
   -18.29386 -90.35479 83.78087,
   -16.72089 -89.81550 83.81794,
   -15.16921 -89.74717 83.86067,
   -17.50651 -90.02533 83.82075,
   -15.95474 -89.72520 83.84161,
   -3.77100 -115.73695 84.26062,
   -2.22064 -115.33582 84.26751,
   -0.68876 -114.86255 84.27894,
   0.81765 -114.31064 84.28762,
   -9.28341 -116.85089 84.23795,
   -7.63550 -116.54901 84.25855,
   -6.13647 -116.25031 84.24753,
   -4.59409 -115.92427 84.29905,
   -2.98734 -115.54346 84.25657,
   -1.45902 -115.11130 84.26921,
   0.06617 -114.59951 84.28134,
   1.54515 -114.00291 84.29895,
   3.02613 -113.19232 84.30850,
   -13.31388 -117.36686 84.22767,
   -11.62473 -117.19205 84.25083,
   -10.13720 -116.98850 84.21739,
   -8.47387 -116.70920 84.23314,
   -6.91493 -116.40695 84.24874,
   -5.34007 -116.08494 84.25521,
   2.37622 -113.61569 84.30139,
   3.65581 -112.67928 84.30801,
   -15.77007 -117.51186 84.22128,
   -14.15044 -117.43189 84.22921,
   -12.47915 -117.28806 84.22215,
   -10.88245 -117.09621 84.23311,
   4.29622 -111.96824 84.32449,
   -16.54319 -117.53398 84.24597,
   -14.97233 -117.47759 84.25111,
   4.68147 -111.14865 84.33197,
   -18.89251 -117.58242 84.22014,
   -17.48661 -117.55232 84.21621,
   4.71017 -110.46722 84.35766,
   -21.58560 -117.64361 84.21325,
   -19.92738 -117.60903 84.21858,
   -18.28341 -117.56786 84.22176,
   -22.41061 -117.65019 84.17510,
   -20.91013 -117.63297 84.21464,
   4.45792 -109.87725 84.36806,
   -24.77991 -117.62204 84.21337,
   -23.30841 -117.64702 84.20826,
   4.00585 -109.46529 84.36760,
   -25.76724 -117.59147 84.22198,
   -24.11608 -117.63509 84.21404,
   3.23980 -109.00674 84.36214,
   -28.12378 -117.44692 84.21387,
   -26.73010 -117.54881 84.20899,
   2.26051 -108.58830 84.35817,
   -29.17959 -117.34517 84.11645,
   -27.49459 -117.49534 84.21057,
   1.45938 -108.33760 84.36376,
   -30.13222 -117.20941 84.22589,
   0.38396 -107.90017 84.42956,
   -31.11452 -117.02672 84.20579,
   -0.45107 -107.52143 84.36476,
   -32.13672 -116.67951 84.37400,
   -1.26827 -107.04150 84.37375,
   -32.90229 -116.33043 84.27326,
   -2.00235 -106.49884 84.39046,
   -33.56485 -115.82331 84.29540,
   -2.67454 -105.89669 84.38979,
   -34.24002 -114.92343 84.26274,
   -3.34339 -105.19651 84.41863,
   -34.63173 -113.82313 84.21936,
   -3.94122 -104.48154 84.41308,
   -34.76591 -113.35609 83.81589,
   -4.50905 -103.71787 84.43108,
   -34.60888 -112.71071 84.23272,
   -34.25934 -111.92970 84.34520,
   -5.00497 -102.96677 84.44218,
   -33.66711 -111.14118 84.31356,
   -32.98591 -110.49764 84.32841,
   -31.67953 -109.41287 84.32989,
   -5.53193 -102.09838 84.45847,
   -32.22901 -109.86095 84.32362,
   -31.07349 -108.88337 84.28514,
   -30.37056 -108.27746 84.34671,
   -6.18623 -100.95562 84.45328,
   -29.68859 -107.61245 84.35935,
   -6.46948 -100.39704 84.48355,
   -28.99236 -106.85835 84.38939,
   -28.37458 -106.12900 84.39093,
   -6.95905 -99.44824 84.49931,
   -27.75432 -105.34864 84.40099,
   -27.16472 -104.56739 84.41989,
   -7.44436 -98.48569 84.50505,
   -26.57712 -103.74723 84.43321,
   -26.05568 -102.97788 84.43730,
   -7.97852 -97.40786 84.52138,
   -25.53517 -102.16294 84.43464,
   -8.35811 -96.61102 84.53277,
   -25.02301 -101.30929 84.41258,
   -24.54878 -100.50608 84.57984,
   -8.73273 -95.82363 84.55035,
   -24.12038 -99.70186 84.47288,
   -9.30032 -94.72993 84.50053,
   -23.73228 -98.95373 84.48660,
   -23.31151 -98.08520 84.44584,
   -9.80779 -93.80107 84.57706,
   -22.89619 -97.19180 84.50931,
   -22.54492 -96.36795 84.49237,
   -10.28165 -93.02624 84.58694,
   -10.85783 -92.25201 84.54527,
   -22.16955 -95.47155 84.54047,
   -21.81357 -94.61357 84.55218,
   -11.56105 -91.46828 84.59735,
   -21.43805 -93.76941 84.56067,
   -12.13853 -90.94576 84.61501,
   -21.00885 -92.95440 84.54707,
   -12.99335 -90.37262 84.62612,
   -20.39420 -92.05869 84.58858,
   -13.87591 -89.97448 84.62687,
   -19.74451 -91.33834 84.60277,
   -15.08014 -89.68081 84.63455,
   -18.96729 -90.71444 84.61032,
   -17.51674 -89.97954 84.62777,
   -15.96604 -89.65312 84.63115,
   -18.27196 -90.30557 84.61219,
   -16.76175 -89.74555 84.79034,
   -4.56536 -115.89346 85.05380,
   -3.00349 -115.52221 85.05840,
   -1.46344 -115.08814 85.06922,
   0.05878 -114.57860 85.07919,
   -10.09216 -116.95913 85.03130,
   -8.50274 -116.69199 85.03737,
   -6.93037 -116.38856 85.04621,
   -5.35753 -116.06503 85.05043,
   -3.77901 -115.71365 85.05670,
   -2.23661 -115.31603 85.06298,
   -0.70194 -114.84511 85.07254,
   0.82584 -114.28362 85.10279,
   2.25769 -113.61138 85.09300,
   -12.51223 -117.26947 85.02554,
   -10.90459 -117.07717 85.02563,
   -9.28812 -116.82962 85.03311,
   -7.83652 -116.56379 85.16245,
   -6.13810 -116.22716 85.04788,
   1.54384 -113.97179 85.08788,
   3.07126 -113.12468 85.09502,
   -14.89387 -117.45462 85.01738,
   -13.28201 -117.34207 85.03328,
   -11.79767 -117.18743 85.15632,
   3.82555 -112.51898 85.11310,
   4.51714 -111.56951 85.12428,
   -17.46536 -117.51974 85.01862,
   -15.76948 -117.48575 85.01711,
   -14.13718 -117.40922 85.02072,
   4.28549 -111.95089 85.11999,
   -18.26339 -117.53667 85.00681,
   -16.72029 -117.50087 85.16188,
   4.71147 -110.85376 85.13673,
   -20.72673 -117.59511 85.02691,
   -19.08257 -117.55542 85.01340,
   4.60815 -110.16192 85.15849,
   -23.28655 -117.61470 85.00999,
   -21.63318 -117.61301 85.00031,
   -19.94625 -117.57702 85.01304,
   4.26660 -109.67251 85.17001,
   -24.10009 -117.60431 84.97464,
   -22.64334 -117.61849 85.00976,
   3.57058 -109.12342 85.16071,
   -26.51918 -117.51538 85.00634,
   -25.01221 -117.58303 85.00406,
   2.67694 -108.68333 85.14437,
   -27.43767 -117.45500 85.01455,
   -25.81379 -117.55072 85.00791,
   1.76612 -108.35259 85.16897,
   -28.41004 -117.37538 84.99843,
   0.82245 -108.01819 85.07941,
   -29.39752 -117.26339 85.02936,
   -0.13006 -107.60280 85.17206,
   -31.69988 -116.75210 85.01268,
   -30.33046 -117.11969 85.02308,
   -32.53807 -116.39798 84.98879,
   -31.06210 -116.94452 85.02053,
   -0.83261 -107.24399 85.17338,
   -1.57772 -106.75346 85.16574,
   -33.25198 -115.90411 85.10096,
   -2.25580 -106.19924 85.19998,
   -33.75248 -115.43363 85.05222,
   -3.05937 -105.42207 85.19120,
   -34.30613 -114.37540 85.06074,
   -3.59572 -104.81036 85.21944,
   -34.50714 -113.21071 84.99053,
   -4.29204 -103.93147 85.21752,
   -4.68318 -103.36187 85.22238,
   -34.34695 -112.36147 85.01616,
   -33.77874 -111.41430 85.09484,
   -34.13100 -111.93324 85.06001,
   -33.10411 -110.69096 85.23287,
   -5.29272 -102.41413 85.19783,
   -32.37089 -110.03455 85.11938,
   -31.60765 -109.42553 85.10389,
   -30.35321 -108.33935 85.14286,
   -5.84148 -101.47250 85.25930,
   -30.84393 -108.78210 85.13556,
   -29.87423 -107.86933 85.14913,
   -29.18062 -107.13764 85.15680,
   -6.32577 -100.56993 85.46709,
   -28.54012 -106.40485 85.16692,
   -6.64501 -99.96961 85.27902,
   -27.91897 -105.64258 85.17731,
   -27.30316 -104.84295 85.18900,
   -7.22647 -98.84931 85.25223,
   -26.72914 -104.05853 85.20235,
   -26.19089 -103.28478 85.21666,
   -7.70776 -97.88006 85.31193,
   -25.65893 -102.47605 85.22851,
   -8.21654 -96.84251 85.32137,
   -25.22666 -101.78049 85.23708,
   -8.50641 -96.22828 85.16113,
   -24.83696 -101.12276 85.24599,
   -24.29762 -100.16048 85.21256,
   -8.94668 -95.30368 85.35913,
   -23.83106 -99.29735 85.28255,
   -23.41725 -98.46943 85.27727,
   -9.51372 -94.23505 85.32506,
   -22.94612 -97.47241 85.30389,
   -10.03655 -93.32326 85.38746,
   -22.65316 -96.78871 85.31442,
   -10.45248 -92.69536 85.19274,
   -22.30496 -95.93599 85.26525,
   -21.95528 -95.07960 85.33687,
   -11.11030 -91.85093 85.39013,
   -21.48382 -94.00824 85.35547,
   -11.75680 -91.18135 85.40639,
   -21.20456 -93.37257 85.36456,
   -12.51875 -90.57611 85.43020,
   -20.72628 -92.53760 85.35783,
   -13.25659 -90.14072 85.43556,
   -20.21233 -91.82139 85.38767,
   -14.18241 -89.78827 85.44118,
   -19.59943 -91.17802 85.39048,
   -18.28599 -90.27603 85.43052,
   -16.82895 -89.72208 85.42078,
   -15.17025 -89.59927 85.43955,
   -18.97460 -90.69299 85.40643,
   -17.54378 -89.94611 85.41245,
   -16.02842 -89.58009 85.58760,
   -3.79367 -115.69217 85.85231,
   -2.24245 -115.29298 85.85889,
   -0.70949 -114.82407 85.87028,
   0.79720 -114.27389 85.87890,
   -9.30426 -116.81059 85.82932,
   -7.72371 -116.52375 85.83667,
   -6.15994 -116.20952 85.84793,
   -4.54616 -115.86536 85.81890,
   -3.01137 -115.49950 85.84930,
   -1.47678 -115.06945 85.86226,
   0.04871 -114.56131 85.87410,
   1.54166 -113.95588 85.88503,
   3.00450 -113.15032 85.89993,
   -11.54172 -117.13846 85.82377,
   -10.05249 -116.93060 85.84178,
   -8.51282 -116.67150 85.84433,
   -7.12067 -116.40533 85.83940,
   -5.36206 -116.04183 85.84673,
   2.35554 -113.57403 85.89300,
   3.63788 -112.63442 85.92139,
   -14.08161 -117.38262 85.81664,
   -12.56971 -117.25268 85.86822,
   -10.90532 -117.05521 85.82495,
   4.23319 -111.98918 85.91856,
   -16.49396 -117.47620 85.81377,
   -14.95415 -117.42956 85.81889,
   -13.33456 -117.32582 85.81900,
   4.62922 -111.16270 85.92505,
   -19.13636 -117.52355 85.81126,
   -17.46870 -117.48936 85.82078,
   -15.79665 -117.46053 85.81327,
   4.68259 -110.48994 85.94618,
   -21.61270 -117.58173 85.80488,
   -19.92608 -117.54700 85.76344,
   -18.38643 -117.49987 85.96395,
   -22.40245 -117.58556 85.83025,
   -20.86075 -117.56467 85.93050,
   4.45221 -109.88161 85.95810,
   -24.98825 -117.54821 85.80531,
   -23.34612 -117.58309 85.79498,
   3.98633 -109.40807 86.01622,
   -25.72601 -117.52220 85.74626,
   -24.29825 -117.56824 85.80602,
   3.26054 -108.95221 85.95422,
   -26.72895 -117.46353 85.84998,
   2.32545 -108.52773 85.95043,
   -29.11958 -117.22457 85.81367,
   -27.68894 -117.39211 85.80416,
   1.40228 -108.19187 85.93790,
   -30.13952 -117.07216 85.68649,
   -28.42632 -117.31064 85.80911,
   0.48076 -107.83364 85.95693,
   -30.99903 -116.87372 85.84131,
   -0.37005 -107.43672 85.97273,
   -31.97130 -116.54893 85.79368,
   -1.19083 -106.95189 85.93738,
   -32.76366 -116.12975 85.78855,
   -1.91722 -106.41006 85.98272,
   -33.50100 -115.44132 85.93650,
   -2.62495 -105.77077 86.01941,
   -33.97214 -114.77980 85.87683,
   -3.25902 -105.10854 86.01082,
   -34.31250 -113.76880 85.77167,
   -3.89958 -104.34389 86.02070,
   -34.31216 -112.81109 85.74478,
   -4.47177 -103.56338 86.15751,
   -34.02034 -112.06443 85.85127,
   -4.88458 -102.95402 86.03076,
   -33.49046 -111.23984 85.74584,
   -32.32797 -110.11985 85.91423,
   -32.83900 -110.59003 85.90917,
   -31.80103 -109.65537 85.92084,
   -5.50284 -101.95511 86.06002,
   -31.08464 -109.04936 85.87720,
   -30.32646 -108.38223 85.94324,
   -6.07964 -100.95454 86.04954,
   -29.63365 -107.69761 85.95407,
   -6.47968 -100.20646 86.07666,
   -28.95833 -106.96033 85.91602,
   -28.31817 -106.19601 85.78008,
   -6.87088 -99.44983 86.09279,
   -27.69678 -105.42286 85.79589,
   -27.11586 -104.66133 85.81132,
   -7.40177 -98.41238 86.09766,
   -26.50715 -103.82111 85.83122,
   -25.94101 -103.01029 85.96363,
   -7.90399 -97.39886 86.11351,
   -25.44350 -102.24869 86.02990,
   -24.94082 -101.42606 86.03164,
   -8.36056 -96.45187 86.11468,
   -24.43276 -100.54513 86.02990,
   -8.64639 -95.81778 86.14234,
   -23.92723 -99.62602 86.06520,
   -23.56772 -98.92887 86.07831,
   -9.15016 -94.80843 86.15322,
   -23.23486 -98.23036 86.03504,
   -9.71104 -93.77609 86.17251,
   -22.77503 -97.23495 86.12284,
   -22.40398 -96.34565 86.08676,
   -10.24441 -92.89822 86.18859,
   -22.07746 -95.52731 86.13042,
   -10.63709 -92.31605 86.20296,
   -21.76580 -94.71498 86.02959,
   -11.44351 -91.40072 86.19453,
   -21.37205 -93.80928 86.15625,
   -12.01603 -90.86199 86.18123,
   -20.94828 -92.95823 86.14951,
   -20.39085 -92.08663 86.17863,
   -12.80499 -90.29837 86.21894,
   -19.73333 -91.31454 86.19353,
   -13.53028 -89.92601 86.21921,
   -19.01056 -90.69383 86.16981,
   -17.67022 -89.95237 86.08345,
   -15.87632 -89.51562 86.22946,
   -14.44843 -89.63871 86.22255,
   -18.30000 -90.24537 86.20473,
   -16.77959 -89.65632 86.20218,
   -15.20888 -89.52490 86.23339,
   -3.02586 -115.47843 86.65029,
   -1.48454 -115.04803 86.66059,
   0.03863 -114.54203 86.67052,
   -8.52256 -116.65196 86.62842,
   -6.81823 -116.32592 86.52004,
   -5.38757 -116.02439 86.64571,
   -3.82244 -115.67512 86.63884,
   -2.25586 -115.27302 86.65536,
   -0.72001 -114.80610 86.66547,
   0.76268 -114.26934 86.64574,
   2.21997 -113.59377 86.53396,
   -12.53423 -117.22888 86.61716,
   -10.93967 -117.03840 86.62226,
   -9.33674 -116.79365 86.64843,
   -7.72263 -116.50215 86.62678,
   -6.15889 -116.18654 86.63917,
   -4.58761 -115.84971 86.64537,
   1.52409 -113.93605 86.67923,
   3.02052 -113.11936 86.69286,
   -14.96866 -117.40589 86.60804,
   -13.36313 -117.30638 86.62003,
   -11.78414 -117.14632 86.61283,
   -10.11389 -116.91882 86.62292,
   3.80076 -112.50232 86.70414,
   -15.74936 -117.43075 86.61803,
   -14.33878 -117.37550 86.61084,
   4.41690 -111.63650 86.71436,
   -18.17393 -117.46976 86.60998,
   -16.69911 -117.44666 86.59797,
   4.66918 -110.82943 86.72752,
   -20.66673 -117.53217 86.60270,
   -19.20960 -117.49381 86.59244,
   -17.49873 -117.45769 86.61144,
   4.59785 -110.18732 86.74629,
   -23.31601 -117.55111 86.60198,
   -21.62963 -117.55124 86.59928,
   -19.97392 -117.51369 86.60472,
   4.28525 -109.69849 86.72647,
   -24.09493 -117.53665 86.62784,
   -22.57777 -117.55172 86.72875,
   3.54006 -109.03899 86.68300,
   -26.68713 -117.42570 86.59778,
   -25.04301 -117.51206 86.59017,
   2.70495 -108.62197 86.55675,
   -27.47934 -117.35722 86.60391,
   -26.02672 -117.46898 86.59967,
   1.80914 -108.28005 86.57559,
   -28.37752 -117.26325 86.63013,
   0.78476 -107.87035 86.75575,
   -29.35791 -117.14132 86.59773,
   -30.34033 -116.96199 86.67296,
   0.07779 -107.59676 86.76373,
   -31.24605 -116.71568 86.76208,
   -0.69981 -107.19199 86.76581,
   -32.28970 -116.27744 86.57944,
   -1.47743 -106.67763 86.76446,
   -33.02606 -115.75366 86.60743,
   -2.16221 -106.13632 86.62061,
   -33.69318 -114.88675 86.79135,
   -2.89192 -105.41091 86.84473,
   -34.03335 -114.24314 86.64135,
   -3.46965 -104.78938 86.64831,
   -34.18844 -113.24360 86.59755,
   -4.12298 -103.95351 86.84503,
   -34.03680 -112.53349 86.72293,
   -4.66413 -103.19852 86.82452,
   -33.60397 -111.59203 86.66439,
   -32.98549 -110.83718 86.69794,
   -5.11851 -102.48624 86.84080,
   -32.26146 -110.16329 86.71193,
   -31.55742 -109.54304 86.60447,
   -30.45635 -108.55703 86.73120,
   -5.69177 -101.52760 86.89225,
   -30.98058 -109.04237 86.72338,
   -29.80466 -107.93243 86.73904,
   -29.14530 -107.25917 86.91478,
   -6.30648 -100.44806 86.86812,
   -28.49408 -106.50050 86.73951,
   -6.62935 -99.85456 86.66644,
   -27.89614 -105.77636 86.74812,
   -27.26856 -104.97232 86.75281,
   -7.09817 -98.92867 86.88673,
   -26.69159 -104.19613 86.77577,
   -26.10831 -103.36748 86.78415,
   -7.58780 -97.95244 86.94798,
   -25.62661 -102.66605 86.95135,
   -25.00858 -101.66432 86.82951,
   -8.13315 -96.84903 86.91243,
   -24.63287 -101.03087 86.83822,
   -8.49401 -96.07352 86.92584,
   -24.19566 -100.23922 86.72586,
   -8.85345 -95.30265 86.94511,
   -23.73724 -99.41166 86.89234,
   -23.29999 -98.53875 86.88437,
   -9.36856 -94.29549 86.96179,
   -22.92219 -97.72554 86.90150,
   -22.54470 -96.84864 86.90439,
   -9.92041 -93.31777 86.98354,
   -22.18181 -95.94738 86.89131,
   -10.43794 -92.51560 86.97856,
   -21.86238 -95.12312 86.93222,
   -11.05298 -91.73692 86.93656,
   -21.49905 -94.22087 86.95610,
   -11.66357 -91.08288 86.99705,
   -21.14881 -93.41500 86.95501,
   -12.37884 -90.49321 87.00661,
   -20.68241 -92.55081 86.98259,
   -13.17354 -90.02432 86.85453,
   -20.21082 -91.84108 86.98128,
   -14.09813 -89.66696 86.83721,
   -19.59197 -91.14960 86.99145,
   -18.34455 -90.22933 87.02243,
   -16.81063 -89.61400 87.01159,
   -15.20083 -89.46570 86.87880,
   -18.99000 -90.65035 86.99836,
   -17.58541 -89.85981 86.99266,
   -16.01527 -89.47118 87.02709,
   -2.26388 -115.25138 87.45028,
   -0.72981 -114.78665 87.46165,
   -9.32612 -116.77145 87.42108,
   -7.74331 -116.48437 87.42767,
   -6.17944 -116.16900 87.45435,
   -4.61043 -115.83151 87.44531,
   -3.05661 -115.46216 87.46632,
   -1.49574 -115.02935 87.45562,
   -0.02088 -114.54713 87.41175,
   1.52320 -113.92152 87.47795,
   2.98919 -113.11400 87.49159,
   -11.73559 -117.11905 87.41506,
   -10.13067 -116.90028 87.42332,
   -8.52782 -116.63166 87.42587,
   -7.04003 -116.34588 87.42902,
   -5.38357 -116.00033 87.43824,
   -3.81606 -115.64865 87.44408,
   0.77731 -114.23825 87.47021,
   2.31218 -113.56084 87.46541,
   3.61304 -112.60321 87.51396,
   -14.10928 -117.34486 87.27458,
   -12.57351 -117.21203 87.40745,
   -11.07526 -117.03609 87.41654,
   4.16539 -111.99985 87.51183,
   -16.66716 -117.41457 87.40597,
   -14.99061 -117.38118 87.41569,
   -13.35587 -117.28499 87.41046,
   4.58307 -111.11576 87.51866,
   -19.16476 -117.45960 87.40307,
   -17.50541 -117.42727 87.40101,
   -16.02831 -117.40685 87.40526,
   4.65420 -110.47146 87.36592,
   -20.03031 -117.48325 87.41142,
   -18.38945 -117.44115 87.40560,
   -22.32227 -117.52597 87.39723,
   -20.84715 -117.50858 87.38824,
   4.45258 -109.88871 87.54766,
   -25.02004 -117.47691 87.39738,
   -23.32322 -117.52036 87.39892,
   -21.63966 -117.52133 87.39654,
   4.00833 -109.40520 87.54922,
   -25.76660 -117.44722 87.29783,
   -24.25236 -117.49817 87.52427,
   3.26149 -108.88353 87.50420,
   -26.73094 -117.38085 87.39034,
   2.31232 -108.42039 87.52069,
   -27.62938 -117.29632 87.54797,
   1.50205 -108.13805 87.53118,
   -30.09801 -116.91609 87.41092,
   -28.66782 -117.17729 87.40505,
   0.54952 -107.75061 87.55775,
   -30.98231 -116.69263 87.41021,
   -29.38199 -117.05775 87.40932,
   -0.33166 -107.32513 87.57883,
   -31.92216 -116.34662 87.27562,
   -1.12313 -106.85934 87.47268,
   -32.56030 -116.00682 87.25354,
   -1.88743 -106.27752 87.58216,
   -33.24443 -115.30162 87.45527,
   -2.48804 -105.73361 87.59972,
   -33.83326 -114.22727 87.52052,
   -3.25266 -104.93640 87.60787,
   -34.03691 -113.55341 87.31732,
   -3.81682 -104.25923 87.61051,
   -34.00830 -112.93521 87.37769,
   -4.43964 -103.43191 87.62037,
   -33.82699 -112.28586 87.29261,
   -32.93123 -110.94936 87.49538,
   -4.80932 -102.87581 87.62385,
   -33.32220 -111.43559 87.47845,
   -32.42168 -110.39276 87.50701,
   -31.72101 -109.76588 87.56125,
   -5.37746 -101.96748 87.64523,
   -30.97050 -109.10995 87.50791,
   -30.24695 -108.44978 87.54213,
   -5.91862 -101.04340 87.64799,
   -29.61839 -107.80656 87.36669,
   -28.90356 -107.04942 87.54431,
   -6.48932 -100.01890 87.67565,
   -28.24027 -106.27986 87.55555,
   -6.78010 -99.45616 87.68666,
   -27.65367 -105.55910 87.56536,
   -27.06812 -104.80226 87.57643,
   -7.37472 -98.31072 87.69282,
   -26.47055 -103.98904 87.59037,
   -25.88075 -103.14051 87.60565,
   -7.83253 -97.38488 87.70355,
   -25.34379 -102.31129 87.55747,
   -24.82879 -101.48876 87.63363,
   -8.33224 -96.35022 87.70653,
   -24.35682 -100.68206 87.63297,
   -8.63321 -95.70248 87.52480,
   -23.87242 -99.81397 87.69159,
   -23.35774 -98.81460 87.67098,
   -9.05637 -94.79908 87.75668,
   -23.04254 -98.15219 87.68181,
   -9.71101 -93.60085 87.76320,
   -22.68105 -97.32963 87.66029,
   -22.31932 -96.45544 87.69718,
   -10.17123 -92.82232 87.78241,
   -21.96927 -95.57987 87.86212,
   -10.62412 -92.17607 87.61238,
   -21.65098 -94.71883 87.73295,
   -11.29506 -91.36359 87.78200,
   -21.29312 -93.83729 87.75359,
   -11.87403 -90.81759 87.57180,
   -20.91597 -93.02010 87.74801,
   -20.34919 -92.08230 87.76941,
   -12.77875 -90.14345 87.79413,
   -19.72303 -91.29443 87.78394,
   -13.48762 -89.77738 87.79071,
   -19.04098 -90.66007 87.84630,
   -17.59563 -89.82293 87.79874,
   -16.05768 -89.41580 87.82026,
   -14.44335 -89.48476 87.77446,
   -18.29057 -90.14857 87.93231,
   -16.82446 -89.56631 87.79880,
   -15.29038 -89.37582 87.81397,
   -3.04780 -115.43631 88.24222,
   -1.50514 -115.00944 88.25199,
   -8.54246 -116.61355 88.21963,
   -6.96606 -116.30904 88.22701,
   -5.40287 -115.98264 88.24502,
   -3.83140 -115.62884 88.24171,
   -2.27480 -115.23180 88.24589,
   -0.79019 -114.78922 88.20278,
   0.77287 -114.21946 88.26762,
   2.15029 -113.58803 88.27810,
   -10.85910 -116.99004 88.07795,
   -9.31444 -116.74856 88.22361,
   -7.75023 -116.46455 88.23135,
   -6.27130 -116.16273 88.36267,
   -4.60951 -115.80786 88.23708,
   0.01869 -114.50610 88.26186,
   1.50518 -113.90213 88.27063,
   2.97505 -113.10911 88.29160,
   -14.99385 -117.35790 88.19989,
   -13.38450 -117.26665 88.20136,
   -11.73752 -117.09895 88.21806,
   -10.13549 -116.88041 88.21463,
   3.73423 -112.52357 88.44767,
   -15.78565 -117.37964 88.19767,
   -14.21504 -117.32196 88.21825,
   -12.55500 -117.18977 88.20860,
   4.34825 -111.67481 88.30493,
   -18.35510 -117.40751 88.20141,
   -16.72523 -117.38806 88.18604,
   4.63851 -110.67884 88.34083,
   -20.82409 -117.47764 88.19404,
   -19.14943 -117.42826 88.20737,
   -17.60932 -117.39442 88.20373,
   4.59445 -110.21956 88.33269,
   -21.62311 -117.49113 88.20153,
   -20.18213 -117.46017 88.19606,
   4.30957 -109.71840 88.33823,
   -23.98255 -117.47705 88.19420,
   -22.55132 -117.49768 88.17327,
   3.58929 -109.01601 88.34312,
   -25.01099 -117.44359 88.19924,
   -23.34531 -117.48844 88.19399,
   2.72781 -108.53226 88.33799,
   -27.34173 -117.28284 88.18955,
   -25.94278 -117.39949 88.17818,
   1.84992 -108.18502 88.33812,
   -28.32089 -117.17877 88.03047,
   -26.71933 -117.33818 88.18932,
   1.02173 -107.88937 88.34661,
   -29.31265 -117.00636 88.24807,
   -30.31329 -116.80308 88.21015,
   0.27435 -107.58828 88.35489,
   -31.27857 -116.51182 88.17551,
   -0.74165 -107.02555 88.33634,
   -32.17790 -116.08505 88.13729,
   -1.42342 -106.56840 88.36373,
   -32.79198 -115.61277 88.22222,
   -2.14234 -105.97560 88.38027,
   -33.43207 -114.74278 88.24296,
   -2.81706 -105.31631 88.40029,
   -33.82963 -113.58768 88.18850,
   -3.44078 -104.62259 88.40267,
   -33.95087 -113.18262 87.78351,
   -4.03616 -103.87778 88.40925,
   -33.78204 -112.55873 88.16715,
   -33.41572 -111.77228 88.25371,
   -4.63165 -103.03673 88.56737,
   -32.82882 -110.98543 88.32010,
   -4.98641 -102.49618 88.44367,
   -32.21580 -110.33952 88.16574,
   -30.94506 -109.17869 88.31176,
   -31.42320 -109.60858 88.30698,
   -30.40333 -108.65775 88.31998,
   -5.66341 -101.39952 88.40895,
   -29.71757 -107.98584 88.35362,
   -29.09210 -107.32426 88.31088,
   -6.20782 -100.44410 88.45815,
   -28.42688 -106.57519 88.33796,
   -27.80862 -105.83412 88.34875,
   -6.62568 -99.67451 88.47023,
   -27.19572 -105.05784 88.35682,
   -7.01785 -98.92221 88.48390,
   -26.60859 -104.27591 88.37310,
   -26.02656 -103.45819 88.38574,
   -7.54493 -97.88819 88.49129,
   -25.52077 -102.70609 88.38782,
   -24.98075 -101.87608 88.53494,
   -8.04781 -96.86009 88.50320,
   -24.39923 -100.89053 88.43107,
   -8.54101 -95.82304 88.52622,
   -24.04893 -100.27366 88.44077,
   -8.83616 -95.18291 88.36444,
   -23.63977 -99.49592 88.34461,
   -23.18412 -98.61453 88.49052,
   -9.26931 -94.28759 88.54303,
   -22.80131 -97.78034 88.47936,
   -22.34523 -96.71577 88.49663,
   -9.87034 -93.22413 88.50793,
   -22.09420 -96.04774 88.50776,
   -10.40097 -92.38741 88.56341,
   -21.77003 -95.18386 88.53244,
   -10.92726 -91.68827 88.57520,
   -21.43906 -94.31267 88.55626,
   -21.08727 -93.46024 88.54527,
   -11.63429 -90.93111 88.60487,
   -12.31456 -90.36647 88.53401,
   -20.69871 -92.65831 88.42255,
   -13.08247 -89.88028 88.61256,
   -20.19509 -91.85883 88.57528,
   -14.07323 -89.49594 88.61194,
   -19.61127 -91.14254 88.58385,
   -18.34036 -90.14942 88.59288,
   -16.84800 -89.51723 88.60159,
   -15.23690 -89.29934 88.62551,
   -18.96295 -90.55679 88.59091,
   -17.62167 -89.79112 88.59016,
   -16.07176 -89.35193 88.62123,
   -2.28476 -115.21164 89.04173,
   -7.76425 -116.44678 89.01934,
   -5.99114 -116.08707 89.02732,
   -4.63713 -115.79178 89.04490,
   -3.02808 -115.40870 89.00596,
   -1.56904 -115.01047 88.99032,
   0.01244 -114.48979 89.06030,
   1.48632 -113.89609 89.07031,
   -11.75720 -117.08170 89.00681,
   -10.16476 -116.86489 89.01488,
   -8.57683 -116.59858 89.04243,
   -6.96767 -116.28920 89.01755,
   -5.40428 -115.96123 89.02973,
   -3.83789 -115.60686 89.03582,
   -0.74978 -114.75014 89.05309,
   0.75889 -114.20556 89.06166,
   2.24736 -113.54776 89.06828,
   3.54966 -112.61787 89.08878,
   -14.09863 -117.29722 88.99834,
   -12.51609 -117.16588 89.01882,
   -11.00949 -116.98784 88.98548,
   -9.34658 -116.73383 89.01253,
   2.97138 -113.07606 89.08335,
   4.11855 -112.00532 89.10710,
   -16.69807 -117.35668 88.99853,
   -15.01744 -117.33481 88.99344,
   -13.37427 -117.24577 89.00141,
   4.54754 -111.07459 89.11085,
   -17.52441 -117.36580 89.01603,
   -16.00307 -117.35116 88.99732,
   4.62000 -110.39414 89.12264,
   -19.91260 -117.42430 88.87916,
   -18.35030 -117.37691 89.00130,
   -22.30943 -117.46650 88.98908,
   -20.86447 -117.44606 89.02287,
   -19.19180 -117.39743 88.99470,
   4.45634 -109.88923 89.13611,
   -23.30067 -117.45843 89.00562,
   -21.66664 -117.46173 88.98822,
   4.02189 -109.35342 89.14388,
   -25.68321 -117.37441 88.98845,
   -24.24287 -117.44085 88.97380,
   3.30429 -108.82805 89.11978,
   -26.72730 -117.29574 88.99216,
   -25.05147 -117.40633 88.98943,
   2.39900 -108.37290 89.12419,
   -27.66168 -117.20601 88.98607,
   1.51142 -108.03030 89.13401,
   -28.64522 -117.07214 89.01187,
   0.59053 -107.65045 89.18196,
   -29.61493 -116.90008 89.00755,
   -0.23168 -107.26761 89.01253,
   -31.66759 -116.23899 88.99048,
   -30.55856 -116.66096 89.00893,
   -1.01671 -106.78520 89.15298,
   -31.22586 -116.41914 89.00082,
   -32.38101 -115.78292 89.05974,
   -1.68914 -106.27936 89.22545,
   -32.96595 -115.22615 89.00609,
   -2.38643 -105.67567 89.04087,
   -33.50704 -114.15243 89.03189,
   -3.09179 -104.92552 89.23686,
   -3.65795 -104.27559 89.08419,
   -33.66173 -112.99440 89.05345,
   -33.48287 -112.20168 89.01293,
   -4.27408 -103.45438 89.24491,
   -32.94027 -111.26987 89.21592,
   -32.32862 -110.54357 89.13903,
   -4.82094 -102.66796 89.22017,
   -31.61613 -109.85389 89.09695,
   -5.26189 -101.96363 89.22943,
   -30.87980 -109.18972 89.10184,
   -30.24270 -108.60172 89.15197,
   -5.85238 -100.97579 89.23483,
   -29.52714 -107.87116 89.12426,
   -28.83488 -107.12113 89.13422,
   -6.44074 -99.93663 89.26271,
   -28.16613 -106.35021 89.14560,
   -6.78010 -99.31899 89.07583,
   -27.58507 -105.64443 89.15512,
   -27.00811 -104.90819 89.16583,
   -7.24467 -98.40359 89.28016,
   -26.39862 -104.08856 89.17947,
   -25.77781 -103.20464 89.19561,
   -7.71724 -97.44739 89.36042,
   -25.29135 -102.47076 89.20510,
   -24.72184 -101.55290 89.17014,
   -8.25316 -96.34575 89.29217,
   -24.20274 -100.68351 89.23618,
   -23.75316 -99.87383 89.23266,
   -8.70687 -95.37784 89.28785,
   -23.28327 -98.98549 89.34188,
   -8.95367 -94.80151 89.35256,
   -22.92095 -98.21501 89.27239,
   -9.51506 -93.73245 89.34823,
   -22.59408 -97.44750 89.17486,
   -22.20182 -96.50630 89.31020,
   -10.06943 -92.78869 89.36771,
   -21.88602 -95.65956 89.30698,
   -10.59986 -92.01160 89.36972,
   -21.56044 -94.77461 89.32257,
   -11.22595 -91.25456 89.37978,
   -21.22458 -93.89620 89.31215,
   -20.87148 -93.07765 89.34128,
   -11.86637 -90.62133 89.38704,
   -20.40927 -92.23069 89.34697,
   -12.61513 -90.05805 89.39779,
   -19.70097 -91.27649 89.37459,
   -13.39579 -89.64110 89.42769,
   -19.11812 -90.68277 89.28943,
   -17.63000 -89.75147 89.39079,
   -14.38006 -89.33603 89.42966,
   -18.36303 -90.13281 89.37655,
   -16.85530 -89.46597 89.40870,
   -15.32629 -89.23455 89.42914,
   -16.09633 -89.29564 89.41009,
   -8.56219 -116.57654 89.81087,
   -6.98634 -116.27158 89.81849,
   -5.31732 -115.92398 89.71354,
   -3.85296 -115.58776 89.84089,
   -2.29557 -115.19204 89.83825,
   -0.75784 -114.73250 89.85050,
   0.76063 -114.19016 89.86082,
   2.24869 -113.51452 89.87177,
   -10.78565 -116.93638 89.80504,
   -9.36030 -116.71608 89.80460,
   -7.76979 -116.42763 89.81396,
   -6.18512 -116.10650 89.81909,
   -4.63079 -115.76801 89.82882,
   -3.06931 -115.39552 89.83408,
   -1.52558 -114.97129 89.84347,
   0.00048 -114.47397 89.85343,
   1.55077 -113.88391 89.86383,
   2.92702 -113.09767 89.89411,
   -13.32095 -117.22092 89.79985,
   -11.80089 -117.06671 89.84082,
   -10.15676 -116.84360 89.80638,
   3.71674 -112.48584 89.91283,
   -15.77688 -117.33019 89.69577,
   -14.19076 -117.27792 89.81645,
   -12.57420 -117.15330 89.79986,
   4.31060 -111.69781 89.89596,
   -18.38373 -117.34537 89.79345,
   -16.71059 -117.32862 89.79461,
   -15.01890 -117.31133 89.79169,
   4.60069 -110.67844 89.92440,
   -20.85070 -117.41788 89.78562,
   -19.16792 -117.36853 89.74729,
   -17.58792 -117.32565 89.95020,
   4.55534 -110.14522 89.60122,
   4.54977 -110.15085 90.25020,
   -21.65972 -117.43152 89.78842,
   -20.09311 -117.39842 89.77177,
   4.33400 -109.67956 89.92244,
   -24.22154 -117.40820 89.78628,
   -22.54451 -117.43739 89.82159,
   3.64514 -108.97380 89.93476,
   -25.04389 -117.37581 89.74122,
   -23.56782 -117.42634 89.78644,
   2.76839 -108.45449 89.93037,
   -27.63586 -117.15532 89.78467,
   -26.00583 -117.31730 89.83137,
   1.99206 -108.16668 89.93094,
   -28.33694 -117.05340 89.79190,
   -27.03397 -117.22729 89.78087,
   -29.36036 -116.87422 89.67956,
   1.28951 -107.93527 89.93796,
   -30.28116 -116.64311 89.75079,
   0.23490 -107.43210 90.02907,
   -31.15769 -116.33536 89.82113,
   -0.62512 -106.96708 89.93508,
   -31.99327 -115.90996 89.76759,
   -1.29770 -106.51322 89.96869,
   -32.69109 -115.28497 89.85050,
   -2.16049 -105.79432 89.98015,
   -33.14908 -114.62974 89.85038,
   -2.70392 -105.25668 89.98761,
   -33.49966 -113.55551 89.73463,
   -3.44907 -104.43228 89.97181,
   -3.95309 -103.79345 89.99693,
   -33.45112 -112.58197 89.83802,
   -33.22456 -111.96265 89.70948,
   -4.58298 -102.92805 90.01201,
   -32.69375 -111.16687 89.87394,
   -31.58086 -109.94331 89.89563,
   -5.00047 -102.30882 89.84948,
   -32.06386 -110.43626 89.88946,
   -31.09526 -109.46509 89.90065,
   -30.33148 -108.73654 90.00816,
   -5.51605 -101.45225 90.03740,
   -29.68339 -108.08782 89.90343,
   -29.01753 -107.38930 89.91682,
   -6.04870 -100.53539 90.10320,
   -28.34355 -106.63360 89.93668,
   -27.72428 -105.89744 89.94915,
   -6.63720 -99.49301 90.05420,
   -27.11169 -105.13043 89.95861,
   -6.93597 -98.91794 90.08637,
   -26.51928 -104.35046 89.97099,
   -25.93706 -103.54205 89.98633,
   -7.53642 -97.75308 90.08287,
   -25.40623 -102.76114 89.99121,
   -24.87911 -101.93699 89.98521,
   -7.96642 -96.86238 90.09525,
   -24.36093 -101.10106 90.12024,
   -23.92949 -100.33806 90.03042,
   -8.45486 -95.82557 90.11270,
   -23.59065 -99.71878 90.04096,
   -8.86656 -94.91294 90.30138,
   -23.05132 -98.63448 89.94379,
   -9.17335 -94.26404 90.14729,
   -22.67350 -97.83145 90.08157,
   -22.32347 -96.99149 90.09946,
   -9.72754 -93.25071 90.14118,
   -21.98551 -96.10878 90.09697,
   -10.19327 -92.47074 90.25049,
   -21.69365 -95.28219 90.02992,
   -10.79382 -91.67548 90.00536,
   -21.35363 -94.36587 90.11150,
   -21.01887 -93.50780 90.13536,
   -11.48646 -90.87912 90.22344,
   -12.09421 -90.32827 90.19296,
   -20.75278 -92.86419 90.14530,
   -20.16160 -91.87458 90.17009,
   -12.86638 -89.80880 90.20488,
   -19.61612 -91.14680 90.17272,
   -18.36211 -90.10071 90.18539,
   -13.70620 -89.43604 90.20358,
   -19.00774 -90.55353 90.16885,
   -17.61248 -89.69960 90.22493,
   -16.10157 -89.23760 90.19704,
   -14.71827 -89.20207 90.21366,
   -16.88670 -89.42332 90.19214,
   -15.35047 -89.16625 90.22122,
   -7.78422 -116.40935 90.61068,
   -6.21088 -116.08883 90.61796,
   -4.64410 -115.74900 90.63021,
   -3.08227 -115.37586 90.62717,
   -1.53392 -114.95140 90.64198,
   -0.00705 -114.45484 90.65604,
   1.46181 -113.85940 90.66374,
   -11.77771 -117.04511 90.59846,
   -10.11443 -116.81665 90.60111,
   -8.55892 -116.55521 90.61336,
   -6.98859 -116.25086 90.61075,
   -5.48534 -115.93461 90.61022,
   -3.85914 -115.56615 90.62737,
   -2.30586 -115.17119 90.63314,
   -0.76982 -114.71366 90.64462,
   0.73914 -114.17042 90.65311,
   2.25621 -113.47366 90.69897,
   3.52100 -112.57674 90.68041,
   -14.20172 -117.25667 90.58823,
   -12.59388 -117.13553 90.59484,
   -10.95811 -116.94096 90.59855,
   -9.36772 -116.69674 90.60421,
   2.94721 -113.03253 90.67534,
   4.11582 -111.92476 90.58749,
   -15.01565 -117.28489 90.58705,
   -13.57440 -117.22002 90.59159,
   4.52392 -111.03317 90.69849,
   -17.47191 -117.30345 90.59274,
   -15.94112 -117.29516 90.55170,
   4.59951 -110.40426 90.70836,
   -19.86844 -117.35640 90.58442,
   -18.42915 -117.31581 90.57951,
   -16.73055 -117.29792 90.59153,
   -22.54126 -117.40719 90.58139,
   -20.87449 -117.38787 90.57895,
   -19.21982 -117.33458 90.58655,
   4.42912 -109.79430 90.89656,
   -23.33270 -117.39714 90.59466,
   -21.78398 -117.40644 90.58028,
   4.03410 -109.29753 90.73129,
   -25.92706 -117.28728 90.58006,
   -24.27596 -117.37505 90.56752,
   3.31595 -108.74652 90.72940,
   -26.74118 -117.21034 90.58876,
   -25.26622 -117.33223 90.58179,
   2.47345 -108.32829 90.72872,
   -27.65342 -117.10309 90.58314,
   1.57067 -107.95844 90.73689,
   -28.63382 -116.95399 90.58352,
   0.71417 -107.60519 90.78042,
   -29.63035 -116.75069 90.55084,
   -0.34141 -107.05340 90.74545,
   -30.55196 -116.45874 90.75110,
   -31.55452 -115.99370 90.76644,
   -0.93462 -106.70210 90.74644,
   -32.22340 -115.56639 90.61171,
   -1.65901 -106.15216 90.75917,
   -2.35568 -105.52361 90.77544,
   -32.89812 -114.68433 90.77980,
   -33.21880 -114.04631 90.64829,
   -3.00334 -104.84560 90.78591,
   -3.61375 -104.13020 90.79386,
   -33.37087 -113.05779 90.57652,
   -33.21183 -112.32556 90.67527,
   -4.19259 -103.37503 90.79952,
   -32.81494 -111.50372 90.64681,
   -32.20546 -110.69543 90.67998,
   -4.82536 -102.47438 90.80047,
   -31.51148 -109.97474 90.73078,
   -5.20234 -101.87438 90.81884,
   -30.82673 -109.29677 90.61702,
   -30.14039 -108.63719 90.70452,
   -5.80704 -100.87528 90.84043,
   -29.47612 -107.95994 90.71343,
   -28.51671 -106.90618 90.72858,
   -28.96338 -107.40686 90.72107,
   -27.91988 -106.21211 90.73884,
   -6.34883 -99.93066 90.85533,
   -27.22956 -105.36511 90.75036,
   -26.61950 -104.57782 90.76226,
   -6.77423 -99.15291 90.86301,
   -26.05441 -103.80970 90.77552,
   -7.16287 -98.40462 90.87744,
   -25.54847 -103.08472 90.78799,
   -7.68752 -97.35854 90.88818,
   -25.09097 -102.39324 90.79667,
   -24.68270 -101.74605 90.80485,
   -8.17172 -96.34330 90.89109,
   -24.12086 -100.80046 90.78301,
   -23.62855 -99.93170 90.83808,
   -8.66262 -95.29074 90.90535,
   -23.18588 -99.08347 90.84471,
   -22.83912 -98.35638 90.82926,
   -9.07171 -94.38672 91.13908,
   -9.40260 -93.72571 90.94444,
   -22.43205 -97.43190 90.87277,
   -22.10305 -96.59173 90.85050,
   -9.95823 -92.76418 90.96222,
   -21.77691 -95.70809 90.89091,
   -21.46590 -94.83143 90.91189,
   -10.59969 -91.83267 90.94199,
   -11.13730 -91.16221 90.97435,
   -21.11742 -93.89933 90.96477,
   -20.79933 -93.10512 90.93700,
   -11.82781 -90.45833 91.12429,
   -20.35861 -92.24493 91.01248,
   -12.52879 -89.93647 90.94645,
   -19.67944 -91.25989 90.96590,
   -13.26698 -89.54445 90.81147,
   -19.19164 -90.71146 90.97798,
   -17.66443 -89.68155 90.98238,
   -14.40834 -89.19250 90.82657,
   -18.37221 -90.07514 90.98518,
   -16.89966 -89.37657 90.98851,
   -15.34960 -89.10096 91.00542,
   -16.13361 -89.18115 90.99957,
   -7.00711 -116.23120 91.40987,
   -5.43645 -115.89782 91.41688,
   -3.89015 -115.54958 91.43628,
   -2.31816 -115.15016 91.43024,
   -0.77717 -114.69227 91.44326,
   0.74318 -114.14802 91.45292,
   2.22372 -113.46816 91.46394,
   -10.98270 -116.92082 91.39654,
   -9.38602 -116.67815 91.39273,
   -7.82311 -116.39324 91.43541,
   -6.21615 -116.06627 91.41390,
   -4.75088 -115.74206 91.54871,
   -3.09133 -115.35302 91.42594,
   -1.54690 -114.93051 91.43493,
   -0.02090 -114.43484 91.44493,
   1.49990 -113.84947 91.62085,
   2.91202 -113.03680 91.47542,
   -13.29546 -117.18149 91.26100,
   -11.79798 -117.02523 91.39177,
   -10.26802 -116.81423 91.52759,
   -8.58216 -116.53738 91.40188,
   3.67026 -112.44344 91.46906,
   -15.70916 -117.26730 91.38510,
   -14.21056 -117.23072 91.39583,
   -12.59443 -117.11340 91.39121,
   4.23584 -111.73214 91.51950,
   -16.70553 -117.26566 91.40672,
   -15.04506 -117.25974 91.38331,
   4.57719 -110.68901 91.52262,
   -19.17822 -117.29932 91.40111,
   -17.60233 -117.26824 91.38097,
   4.53571 -110.05203 91.50519,
   -21.67648 -117.36899 91.37696,
   -20.03158 -117.33278 91.38062,
   -18.41252 -117.27963 91.38556,
   4.25436 -109.51351 91.52125,
   -24.25171 -117.33952 91.37845,
   -22.57271 -117.37415 91.37239,
   -20.87704 -117.35530 91.37686,
   -25.02773 -117.30320 91.39213,
   -23.55397 -117.36168 91.37862,
   3.71301 -108.99184 91.52679,
   -25.96865 -117.24455 91.36695,
   3.06745 -108.62875 91.52694,
   -26.98456 -117.14747 91.37253,
   2.10599 -108.15270 91.52599,
   -29.27098 -116.74613 91.39464,
   -27.88924 -117.02411 91.38152,
   1.24563 -107.79826 91.59936,
   -30.24347 -116.47016 91.39690,
   -28.61572 -116.88673 91.38875,
   0.33410 -107.37963 91.52582,
   -31.12582 -116.12026 91.38564,
   -0.52006 -106.90370 91.54778,
   -31.81688 -115.73898 91.35220,
   -1.20650 -106.44976 91.40667,
   -32.38965 -115.18414 91.47605,
   -1.99980 -105.77802 91.56609,
   -2.56465 -105.22846 91.56173,
   -33.06389 -113.97508 91.46683,
   -33.23707 -113.34995 91.29234,
   -3.31212 -104.40522 91.58734,
   -33.17508 -112.85397 91.50245,
   -3.80232 -103.79743 91.58832,
   -33.01186 -112.19834 91.41006,
   -32.32901 -110.97219 91.47500,
   -4.41246 -102.96753 91.66342,
   -32.70795 -111.55292 91.45171,
   -31.69690 -110.22633 91.48802,
   -30.96742 -109.50414 91.65488,
   -5.03518 -102.03912 91.79331,
   -30.33773 -108.87932 91.45747,
   -5.40711 -101.45041 91.62954,
   -29.62317 -108.16756 91.49774,
   -28.95803 -107.47175 91.51777,
   -6.02493 -100.41379 91.64979,
   -28.27349 -106.70469 91.53523,
   -27.65937 -105.98101 91.54931,
   -6.59037 -99.41694 91.65407,
   -27.02778 -105.19927 91.56726,
   -6.93391 -98.78942 91.48644,
   -26.43840 -104.43167 91.57195,
   -25.84069 -103.60984 91.58794,
   -7.40071 -97.86064 91.66991,
   -25.31891 -102.84959 91.59367,
   -24.80599 -102.05750 91.59034,
   -7.86301 -96.90462 91.71002,
   -24.26605 -101.17204 91.58239,
   -23.74087 -100.26581 91.62287,
   -8.37056 -95.82499 91.70135,
   -23.36319 -99.57099 91.63471,
   -8.85318 -94.78767 91.69481,
   -22.97740 -98.80666 91.64947,
   -22.58857 -97.94854 91.59488,
   -9.21176 -94.01374 91.73038,
   -22.20893 -97.04156 91.67267,
   -9.65050 -93.18320 91.72058,
   -21.88069 -96.16749 91.68668,
   -10.20719 -92.27938 91.75827,
   -21.57982 -95.31176 91.71132,
   -21.26828 -94.42150 91.71294,
   -10.76342 -91.50836 91.76041,
   -20.92958 -93.52886 91.82889,
   -11.38961 -90.79581 91.77020,
   -12.07728 -90.16946 91.78221,
   -20.57411 -92.70098 91.73809,
   -20.10363 -91.84739 91.80552,
   -12.81518 -89.66913 91.78308,
   -19.61686 -91.14586 91.76309,
   -18.38257 -90.04621 91.77816,
   -13.68266 -89.28840 91.77483,
   -19.00638 -90.51293 91.76699,
   -17.70844 -89.66207 91.74653,
   -16.12631 -89.12315 91.78211,
   -14.62694 -89.06570 91.80023,
   -16.92489 -89.33505 91.78301,
   -15.39560 -89.03439 91.81291,
   -6.23313 -116.04284 92.20939,
   -4.66507 -115.69805 92.21614,
   -3.10949 -115.33072 92.21394,
   -1.55630 -114.90598 92.23769,
   -0.02893 -114.40945 92.24689,
   1.40958 -113.82927 92.24842,
   -10.03432 -116.75667 92.19444,
   -8.59620 -116.51381 92.19800,
   -7.01681 -116.20727 92.20342,
   -5.44312 -115.87269 92.20003,
   -4.04668 -115.55670 92.21878,
   -2.32865 -115.12507 92.22428,
   -0.79257 -114.66959 92.23612,
   0.71473 -114.12524 92.24428,
   2.23136 -113.43462 92.25510,
   3.60042 -112.47527 92.27403,
   -14.22003 -117.20222 92.17750,
   -12.61275 -117.08831 92.18463,
   -10.98782 -116.89508 92.19326,
   -9.39013 -116.65243 92.19568,
   -7.80541 -116.36509 92.20170,
   3.15182 -112.84909 92.27085,
   4.02699 -111.97097 92.27846,
   -15.03723 -117.22819 92.13705,
   -13.48820 -117.16198 92.17486,
   -11.79899 -116.99893 92.18979,
   4.48857 -110.99380 92.28527,
   -17.60528 -117.22790 92.18504,
   -15.97623 -117.22842 92.20421,
   4.57683 -110.40182 92.28975,
   -20.06767 -117.29565 92.17496,
   -18.36224 -117.24042 92.20273,
   -16.92500 -117.22548 92.18476,
   -20.85431 -117.31755 92.18392,
   -19.40438 -117.27293 92.17767,
   4.41591 -109.77315 92.31403,
   -23.31230 -117.33218 92.08469,
   -21.76836 -117.32843 92.31404,
   4.02558 -109.25679 92.31857,
   -24.25971 -117.30072 92.17570,
   -22.56975 -117.33649 92.17291,
   3.36951 -108.74468 92.32430,
   -26.73170 -117.13440 91.99611,
   -25.21602 -117.25124 92.25935,
   2.49070 -108.26535 92.33070,
   -27.52942 -117.02074 92.18790,
   -25.95801 -117.19962 92.17132,
   1.62469 -107.89846 92.34235,
   -28.55867 -116.83686 92.20713,
   0.59258 -107.42098 92.33297,
   -29.54030 -116.61360 92.20737,
   -30.47539 -116.31132 92.19246,
   -0.07045 -107.11056 92.33835,
   -31.40526 -115.85538 92.14736,
   -0.93303 -106.56851 92.31035,
   -32.02249 -115.39913 92.17700,
   -1.54024 -106.10625 92.34370,
   -32.61885 -114.58826 92.23951,
   -2.32931 -105.37824 92.50814,
   -2.93292 -104.75725 92.33286,
   -33.04570 -113.34281 92.15672,
   -3.60114 -103.95411 92.57905,
   -32.96828 -112.41874 92.17878,
   -4.15337 -103.25055 92.39069,
   -32.60990 -111.62283 92.27261,
   -32.06212 -110.81312 92.26790,
   -4.72073 -102.44488 92.39688,
   -31.43282 -110.06538 92.13006,
   -5.21511 -101.68391 92.41930,
   -30.75698 -109.39521 92.28633,
   -30.09363 -108.73022 92.29369,
   -29.10449 -107.68678 92.30832,
   -5.66747 -100.93852 92.43462,
   -29.57996 -108.19678 92.30106,
   -28.45310 -106.97016 92.31903,
[truncated: 2,132,862 more chars]
