# Supplementary material for: Determination of muscle shape deformations of the tibialis anterior during dynamic contractions using 3D ultrasound
Source: Front Bioeng Biotechnol. 2024 Jun 5;12:1388907. doi: 10.3389/fbioe.2024.1388907 (PMC11188672; doi:10.3389/fbioe.2024.1388907)
Supplement: Supplementary file 1 [file DataSheet1.zip › Dyn_100_S06_130d.wrl]

#VRML V2.0 utf8
Transform { children [ Shape {
 appearance Appearance { material Material {
  ambientIntensity 0.2
  diffuseColor 1.000 1.000 0.200
  specularColor 0.1 0.1 0.1
  emissiveColor 0 0 0
  shininess     0.2
  transparency  0.000
 } }
 geometry IndexedFaceSet {
  coord Coordinate { point [
   -18.46303 -117.19269 -3.36765,
   -18.46303 -117.19269 -3.36765,
   -16.90502 -116.81619 -3.36059,
   -16.90502 -116.81619 -3.36059,
   -15.37532 -116.34735 -3.35221,
   -15.37532 -116.34735 -3.35221,
   -19.28423 -117.27735 -3.36972,
   -19.28423 -117.27735 -3.36972,
   -17.66751 -117.04669 -3.36472,
   -17.66751 -117.04669 -3.36472,
   -16.14034 -116.58122 -3.35640,
   -16.14034 -116.58122 -3.35640,
   -14.64506 -115.97096 -3.34600,
   -14.64506 -115.97096 -3.34600,
   -20.23528 -117.40848 -3.37260,
   -20.23528 -117.40848 -3.37260,
   -18.64379 -116.60309 -3.35926,
   -17.11408 -116.13424 -3.35088,
   -15.58438 -115.66540 -3.34250,
   -14.07283 -115.18512 -3.33398,
   -14.07283 -115.18512 -3.33398,
   -22.58325 -116.77218 -3.36572,
   -22.58325 -116.77218 -3.36572,
   -21.02156 -117.26985 -3.37138,
   -21.02156 -117.26985 -3.37138,
   -19.57442 -116.29673 -3.35575,
   -18.04472 -115.82789 -3.34737,
   -16.51502 -115.35904 -3.33899,
   -14.98532 -114.89020 -3.33061,
   -13.87404 -114.28361 -3.32066,
   -13.87404 -114.28361 -3.32066,
   -23.27359 -116.55166 -3.36322,
   -23.27359 -116.55166 -3.36322,
   -21.86971 -116.99759 -3.36828,
   -21.86971 -116.99759 -3.36828,
   -20.50506 -115.99038 -3.35223,
   -18.97536 -115.52153 -3.34386,
   -17.44566 -115.05269 -3.33548,
   -15.91596 -114.58384 -3.32710,
   -14.38626 -114.11500 -3.31873,
   -22.96540 -116.15287 -3.35710,
   -21.43570 -115.68402 -3.34872,
   -19.90600 -115.21518 -3.34035,
   -18.37630 -114.74633 -3.33197,
   -16.84659 -114.27749 -3.32359,
   -15.31689 -113.80864 -3.31521,
   -14.13108 -113.44520 -3.30872,
   -14.13108 -113.44520 -3.30872,
   -23.91815 -115.91763 -3.35465,
   -23.91815 -115.91763 -3.35465,
   -22.36634 -115.37767 -3.34521,
   -20.83664 -114.90882 -3.33683,
   -19.30693 -114.43998 -3.32846,
   -17.77723 -113.97113 -3.32008,
   -16.24753 -113.50229 -3.31170,
   -14.71783 -113.03345 -3.30332,
   -23.29697 -115.07131 -3.34170,
   -21.76727 -114.60247 -3.33332,
   -20.23757 -114.13362 -3.32494,
   -18.70787 -113.66478 -3.31657,
   -17.17817 -113.19594 -3.30819,
   -15.64847 -112.72709 -3.29981,
   -14.51788 -112.23047 -3.29144,
   -14.51788 -112.23047 -3.29144,
   -24.52138 -115.14510 -3.34402,
   -24.52138 -115.14510 -3.34402,
   -22.69791 -114.29612 -3.32981,
   -21.16821 -113.82727 -3.32143,
   -19.63851 -113.35843 -3.31306,
   -18.10881 -112.88958 -3.30468,
   -16.57911 -112.42074 -3.29630,
   -14.81007 -111.64219 -3.28317,
   -14.81007 -111.64219 -3.28317,
   -25.03995 -114.42527 -3.33407,
   -25.03995 -114.42527 -3.33407,
   -23.62855 -113.98976 -3.32630,
   -22.09885 -113.52092 -3.31792,
   -20.56915 -113.05207 -3.30954,
   -19.03944 -112.58323 -3.30117,
   -17.50974 -112.11438 -3.29279,
   -15.98004 -111.64554 -3.28441,
   -24.98966 -113.54170 -3.32116,
   -24.98966 -113.54170 -3.32116,
   -23.02949 -113.21456 -3.31441,
   -21.49978 -112.74572 -3.30603,
   -19.97008 -112.27687 -3.29765,
   -18.44038 -111.80803 -3.28928,
   -16.91068 -111.33918 -3.28090,
   -15.40910 -111.10482 -3.27596,
   -15.40910 -111.10482 -3.27596,
   -23.96012 -112.90821 -3.31090,
   -22.43042 -112.43936 -3.30252,
   -20.90072 -111.97052 -3.29414,
   -19.37102 -111.50167 -3.28577,
   -17.84132 -111.03283 -3.27739,
   -16.16296 -110.43867 -3.26704,
   -16.16296 -110.43867 -3.26704,
   -24.84827 -112.61292 -3.30750,
   -24.84827 -112.61292 -3.30750,
   -23.36106 -112.13301 -3.29901,
   -21.83136 -111.66416 -3.29063,
   -20.30166 -111.19532 -3.28225,
   -18.77195 -110.72647 -3.27388,
   -17.24225 -110.25763 -3.26550,
   -24.70839 -111.68949 -3.29392,
   -24.70839 -111.68949 -3.29392,
   -22.76200 -111.35781 -3.28712,
   -21.23229 -110.88897 -3.27874,
   -19.70259 -110.42012 -3.27036,
   -18.17289 -109.95128 -3.26199,
   -16.88253 -109.79214 -3.25836,
   -16.88253 -109.79214 -3.25836,
   -23.69263 -111.05146 -3.28361,
   -22.16293 -110.58261 -3.27523,
   -20.63323 -110.11377 -3.26685,
   -19.10353 -109.64492 -3.25848,
   -17.58888 -109.20656 -3.25056,
   -17.58888 -109.20656 -3.25056,
   -24.47993 -110.83930 -3.28132,
   -24.47993 -110.83930 -3.28132,
   -23.33985 -110.02056 -3.26825,
   -23.33985 -110.02056 -3.26825,
   -21.56387 -109.80741 -3.26334,
   -20.03417 -109.33857 -3.25496,
   -18.52583 -108.97539 -3.24815,
   -18.52583 -108.97539 -3.24815,
   -23.89319 -110.39725 -3.27429,
   -23.89319 -110.39725 -3.27429,
   -22.49141 -109.43551 -3.25887,
   -22.49141 -109.43551 -3.25887,
   -21.12813 -108.49945 -3.24387,
   -21.12813 -108.49945 -3.24387,
   -19.48292 -108.76208 -3.24601,
   -19.48292 -108.76208 -3.24601,
   -21.72604 -108.90696 -3.25040,
   -21.72604 -108.90696 -3.25040,
   -20.44922 -108.55157 -3.24393,
   -20.44922 -108.55157 -3.24393,
   -17.65776 -117.10986 -2.57928,
   -16.09797 -116.70513 -2.57688,
   -14.66296 -116.02016 -2.55393,
   -20.05769 -117.36578 -2.59531,
   -18.49393 -117.24681 -2.57317,
   -16.87475 -116.92703 -2.57162,
   -15.30042 -116.40174 -2.60600,
   -14.21455 -115.55148 -2.55033,
   -20.92888 -117.29746 -2.58423,
   -19.27030 -117.32920 -2.58410,
   -13.85245 -114.81988 -2.48714,
   -21.89104 -117.06389 -2.58092,
   -22.84863 -116.73395 -2.57911,
   -13.83384 -113.95411 -2.51386,
   -23.61603 -116.28678 -2.56336,
   -14.09142 -112.85442 -2.53671,
   -24.38286 -115.50184 -2.56574,
   -24.83549 -114.87948 -2.55729,
   -14.51803 -111.82213 -2.49060,
   -14.97931 -111.25767 -2.64021,
   -25.10993 -113.91482 -2.51129,
   -25.07237 -113.10774 -2.63946,
   -15.56320 -110.56246 -2.35174,
   -16.35025 -109.91914 -2.50070,
   -24.93403 -112.08033 -2.49915,
   -24.63067 -111.12320 -2.51780,
   -17.10430 -109.33754 -2.46084,
   -24.10400 -110.39714 -2.51476,
   -19.42089 -108.57315 -2.46367,
   -17.77299 -108.96158 -2.30460,
   -23.27869 -109.75178 -2.47594,
   -21.86660 -108.84209 -2.46523,
   -20.21791 -108.47183 -2.45120,
   -18.79529 -108.70040 -2.46425,
   -22.39399 -109.15940 -2.47725,
   -21.12349 -108.52769 -2.43452,
   -18.44678 -117.29549 -1.79625,
   -16.85367 -117.00929 -1.79553,
   -15.32005 -116.49618 -1.78713,
   -20.92077 -117.31845 -1.79698,
   -19.24880 -117.37151 -1.77104,
   -17.64509 -117.17562 -1.77855,
   -16.06328 -116.78896 -1.79070,
   -14.64904 -116.08153 -1.77693,
   -21.66145 -117.17093 -1.79718,
   -20.28232 -117.38341 -1.79739,
   -13.96248 -115.20807 -1.86594,
   -22.57724 -116.88251 -1.79451,
   -13.68421 -114.43074 -1.69779,
   -23.26943 -116.56240 -1.78745,
   -13.76243 -113.35261 -1.77337,
   -23.94524 -116.08133 -1.79034,
   -24.60012 -115.39888 -1.61270,
   -14.08821 -112.26812 -1.72733,
   -25.06184 -114.40996 -1.82788,
   -14.56735 -111.33890 -1.59684,
   -15.22048 -110.64220 -1.80102,
   -25.25279 -113.36446 -1.72847,
   -25.17292 -112.47626 -1.79183,
   -15.88866 -109.94172 -1.59665,
   -16.58448 -109.43702 -1.69925,
   -24.90455 -111.50870 -1.82546,
   -17.39418 -108.98151 -1.75838,
   -24.57078 -110.80600 -1.65440,
   -18.45518 -108.59904 -1.79967,
   -23.94802 -110.12903 -1.72561,
   -22.72315 -109.20876 -1.83118,
   -19.40125 -108.37730 -1.66608,
   -23.34627 -109.62071 -1.70744,
   -21.91681 -108.72983 -1.66649,
   -20.36422 -108.32238 -1.65619,
   -21.17164 -108.41970 -1.48250,
   -17.63345 -117.22872 -1.00857,
   -16.05110 -116.85243 -1.01085,
   -14.63630 -116.16443 -0.97822,
   -20.05773 -117.41191 -1.02899,
   -18.43457 -117.34038 -0.99811,
   -16.83888 -117.07347 -0.99924,
   -15.24992 -116.50741 -1.10868,
   -14.14299 -115.67593 -1.00313,
   -20.91820 -117.34986 -1.01045,
   -19.26431 -117.40297 -1.01207,
   -13.63336 -114.82351 -0.89094,
   -21.93696 -117.14755 -1.00788,
   -22.85005 -116.82412 -1.00132,
   -13.49724 -113.93290 -0.89168,
   -23.67656 -116.35512 -0.99163,
   -13.69207 -112.75439 -0.93642,
   -24.37684 -115.73082 -0.99505,
   -24.97863 -114.85116 -0.96565,
   -14.19562 -111.58414 -0.93504,
   -25.30134 -113.92516 -0.97809,
   -14.67263 -110.83616 -0.78239,
   -15.35967 -110.16642 -0.96858,
   -25.38519 -112.86410 -0.97182,
   -25.25077 -112.06799 -0.99936,
   -16.11472 -109.44523 -0.76433,
   -16.84590 -109.00217 -0.89042,
   -24.92535 -111.17597 -0.91280,
   -24.03893 -110.04036 -0.91651,
   -17.67603 -108.62054 -0.95462,
   -24.55636 -110.56422 -0.73143,
   -23.48033 -109.56316 -0.97553,
   -18.65853 -108.30240 -0.88143,
   -22.68286 -109.00048 -0.88638,
   -21.20726 -108.32365 -0.84286,
   -19.68034 -108.14260 -0.76651,
   -21.94282 -108.61460 -0.88574,
   -20.59654 -108.20191 -0.86030,
   -18.43410 -117.37687 -0.22400,
   -16.83460 -117.12121 -0.12645,
   -15.28860 -116.58937 -0.23268,
   -20.91120 -117.37846 -0.22341,
   -19.22739 -117.43540 -0.22733,
   -17.65478 -117.26932 -0.36092,
   -16.04469 -116.88933 -0.42121,
   -14.58221 -116.19323 -0.35474,
   -21.66392 -117.24193 -0.22433,
   -20.34980 -117.43073 -0.22430,
   -13.81624 -115.43962 -0.16659,
   -22.51990 -116.99492 -0.22241,
   -13.39949 -114.48907 -0.20173,
   -23.31108 -116.64094 -0.21607,
   -13.29685 -113.83080 -0.03779,
   -13.45316 -113.27870 -0.49945,
   -23.99318 -116.19728 -0.17712,
   -13.42187 -112.83521 -0.01558,
   -24.68868 -115.46420 -0.21829,
   -13.73499 -112.13723 -0.24629,
   -13.83865 -111.62513 0.22002,
   -25.25835 -114.46510 -0.16781,
   -14.22134 -111.15163 -0.11388,
   -25.51489 -113.38531 -0.19135,
   -14.83033 -110.34873 -0.05708,
   -15.54549 -109.67925 -0.15328,
   -25.51431 -112.36417 -0.01762,
   -25.25273 -111.55629 -0.14990,
   -16.30358 -109.07958 -0.11385,
   -24.81602 -110.77405 -0.21167,
   -17.12714 -108.59840 -0.09723,
   -24.12718 -109.93394 -0.10498,
   -17.90710 -108.28674 -0.10961,
   -23.38772 -109.30514 -0.04306,
   -22.06601 -108.55062 -0.21086,
   -20.40707 -108.06771 -0.24694,
   -18.86016 -108.03187 0.01648,
   -22.73044 -108.88802 -0.12602,
   -21.24124 -108.20421 -0.05004,
   -19.60625 -107.99909 -0.10162,
   -17.59724 -117.31368 0.55465,
   -16.04640 -116.94407 0.55552,
   -14.61224 -116.29410 0.59016,
   -20.04789 -117.46558 0.52666,
   -18.41930 -117.41104 0.57923,
   -16.82485 -117.15294 0.56312,
   -15.28930 -116.65415 0.57216,
   -13.94386 -115.75825 0.60820,
   -20.92024 -117.40607 0.55986,
   -19.25827 -117.46280 0.56065,
   -13.30606 -114.86109 0.73376,
   -21.99078 -117.19961 0.57497,
   -13.15353 -114.21506 0.64566,
   -22.83944 -116.91681 0.58690,
   -23.73756 -116.44151 0.58125,
   -13.18029 -113.25256 0.62445,
   -24.38796 -115.95656 0.76847,
   -13.49778 -112.11653 0.59257,
   -25.05128 -115.10377 0.59898,
   -13.91597 -111.17280 0.79051,
   -25.51501 -114.04440 0.50343,
   -14.39041 -110.58867 0.63021,
   -25.68359 -112.89431 0.62181,
   -15.11371 -109.71245 0.79222,
   -25.54540 -111.96429 0.62485,
   -15.75512 -109.20203 0.66468,
   -16.49610 -108.73637 0.52873,
   -25.16665 -111.04716 0.63156,
   -24.69596 -110.37924 0.65952,
   -23.48458 -109.24566 0.65036,
   -18.80719 -107.86716 0.68641,
   -17.27914 -108.22742 0.86740,
   -23.98297 -109.64596 0.65132,
   -22.84025 -108.81039 0.62237,
   -19.52071 -107.85037 0.54124,
   -18.06455 -107.95928 0.87951,
   -22.02619 -108.36280 0.70903,
   -20.51720 -107.89164 0.72191,
   -21.28324 -108.07473 0.73760,
   -18.42374 -117.43623 1.34954,
   -16.82327 -117.19168 1.34368,
   -15.26335 -116.71024 1.33930,
   -13.89293 -115.87981 1.38523,
   -20.91065 -117.43114 1.34953,
   -19.23687 -117.49045 1.34569,
   -17.66468 -117.34591 1.35161,
   -16.03383 -116.98501 1.35095,
   -14.46492 -116.33330 1.37436,
   -13.38233 -115.32376 1.54151,
   -21.60870 -117.31345 1.34916,
   -20.35650 -117.48072 1.34821,
   -13.01031 -114.61288 1.60683,
   -22.53080 -117.05949 1.35176,
   -23.54819 -116.59852 1.35793,
   -12.95672 -113.72739 1.36316,
   -24.13767 -116.22295 1.36433,
   -13.11110 -112.61615 1.40232,
   -24.82432 -115.56613 1.40254,
   -13.51592 -111.54489 1.45492,
   -25.39553 -114.65206 1.15438,
   -25.67063 -114.09605 1.42587,
   -14.04051 -110.63364 1.54514,
   -25.79777 -113.35293 1.31630,
   -14.57618 -110.03464 1.42687,
   -25.91334 -113.02596 1.81571,
   -25.79677 -112.40675 1.42198,
   -15.32301 -109.22109 1.59489,
   -25.50267 -111.46328 1.30421,
   -16.01685 -108.73156 1.45975,
   -16.98667 -108.16120 1.48989,
   -25.10539 -110.68311 1.46443,
   -24.26130 -109.75600 1.31477,
   -17.72335 -107.86998 1.51985,
   -24.77045 -110.26151 1.45732,
   -23.54093 -109.13059 1.44608,
   -22.07048 -108.24498 1.47795,
   -18.87695 -107.65032 1.47602,
   -22.75751 -108.57825 1.57886,
   -21.30077 -107.95585 1.40457,
   -19.81206 -107.63539 1.49717,
   -20.55876 -107.73522 1.50325,
   -17.61197 -117.37033 2.13217,
   -16.03059 -117.02720 2.13276,
   -14.54645 -116.43659 2.16027,
   -20.02144 -117.51693 2.12747,
   -18.43939 -117.47071 2.16044,
   -16.81483 -117.22164 2.13791,
   -15.26431 -116.76743 2.14385,
   -13.79092 -115.93020 2.10883,
   -20.92801 -117.45302 2.13430,
   -19.25191 -117.51452 2.13399,
   -13.07851 -115.09592 2.22214,
   -22.03575 -117.24336 2.16436,
   -12.77596 -114.31042 2.27927,
   -22.83778 -116.99008 2.15076,
   -12.62270 -113.60592 2.62679,
   -23.80380 -116.51167 2.15448,
   -12.77121 -113.20606 2.24291,
   -24.43820 -116.05576 2.12465,
   -13.09917 -112.02399 2.20060,
   -25.21612 -115.20786 2.15813,
   -25.62385 -114.53748 2.15192,
   -13.62784 -110.97389 2.18362,
   -25.92290 -113.63465 2.21887,
   -14.19552 -110.10628 2.32179,
   -25.98379 -112.77264 2.22220,
   -14.81376 -109.47515 2.20320,
   -25.83858 -111.88270 2.26407,
   -15.53916 -108.75959 2.37680,
   -25.44800 -110.98012 2.23927,
   -16.27684 -108.28192 2.28222,
   -24.90376 -110.22757 2.20936,
   -17.16360 -107.86534 2.18037,
   -24.22714 -109.54670 2.25312,
   -23.01957 -108.63118 2.23393,
   -18.08631 -107.55426 2.27602,
   -23.56819 -109.01405 2.22725,
   -22.12230 -108.12704 2.25961,
   -20.56046 -107.59976 2.14424,
   -19.08339 -107.40373 2.38663,
   -21.35094 -107.80594 2.29610,
   -19.78881 -107.45568 2.26475,
   -18.32572 -117.48932 2.92313,
   -16.81254 -117.25665 2.92157,
   -15.25163 -116.81992 2.92807,
   -13.87141 -116.14756 3.11553,
   -20.91006 -117.47706 2.92261,
   -19.24652 -117.54268 2.92028,
   -17.59973 -117.39579 2.92613,
   -16.02307 -117.06579 2.92567,
   -14.52911 -116.50904 2.94507,
   -13.20846 -115.53345 2.96976,
   -21.59918 -117.36573 2.92272,
   -20.28778 -117.53309 2.92069,
   -12.67370 -114.71904 3.10061,
   -22.62305 -117.09861 3.07397,
   -12.49295 -113.98274 3.17117,
   -23.53087 -116.70657 2.93034,
   -24.19524 -116.31694 2.93761,
   -12.54323 -113.12702 3.07199,
   -12.79855 -112.39691 2.81478,
   -24.90433 -115.71053 2.93605,
   -12.81734 -111.95267 3.32549,
   -25.50757 -114.97075 2.94870,
   -13.15660 -111.39787 3.00575,
   -25.90634 -114.17818 2.98509,
   -13.75493 -110.41650 2.99402,
   -26.13401 -113.14708 3.05627,
   -14.37818 -109.56401 3.14854,
   -26.05996 -112.34391 2.86356,
   -15.01691 -108.97803 3.00296,
   -15.73036 -108.38053 3.04017,
   -25.81129 -111.41864 2.99730,
   -25.35519 -110.58781 3.04003,
   -16.56077 -107.86700 3.03689,
   -24.87050 -109.97917 3.16732,
   -23.67760 -108.97260 2.89852,
   -17.33905 -107.48567 3.18037,
   -24.27343 -109.43826 3.01535,
   -22.88475 -108.41471 3.02268,
   -21.41099 -107.67227 3.09542,
   -19.73927 -107.29077 2.94778,
   -18.26636 -107.26514 3.17487,
   -22.10859 -107.94663 3.18593,
   -20.65143 -107.43426 3.07651,
   -19.01578 -107.23486 3.05330,
   -19.24509 -117.56321 3.70755,
   -17.59847 -117.42716 3.70888,
   -16.01781 -117.10848 3.70983,
   -14.50381 -116.58061 3.72797,
   -13.13139 -115.67503 3.75021,
   -20.04961 -117.56361 3.73989,
   -18.43173 -117.52494 3.73413,
   -16.80364 -117.28867 3.71248,
   -15.24304 -116.87417 3.71626,
   -13.53467 -116.01243 3.73919,
   -12.64228 -115.09291 3.90880,
   -20.94199 -117.49636 3.70746,
   -12.37455 -114.47822 3.95591,
   -21.97733 -117.30751 3.63195,
   -22.95728 -117.00128 3.62797,
   -12.29869 -113.47690 3.87606,
   -23.88579 -116.56575 3.73082,
   -24.54542 -116.12298 3.69682,
   -12.50645 -112.49341 3.75675,
   -25.36726 -115.31382 3.74021,
   -12.91966 -111.35658 3.84282,
   -25.85538 -114.62750 3.89909,
   -13.33869 -110.73451 3.68575,
   -13.43116 -110.37219 4.18223,
   -26.14789 -113.83669 3.79591,
   -13.91034 -109.87986 3.78640,
   -26.28914 -112.70381 3.85208,
   -14.57414 -109.04616 3.96247,
   -26.12674 -111.86890 3.75816,
   -15.22064 -108.49077 3.84242,
   -25.66902 -110.83430 3.73420,
   -15.92242 -108.01940 3.69141,
   -25.16213 -110.13669 3.81719,
   -24.33337 -109.32794 3.77196,
   -16.75567 -107.44478 4.02315,
   -23.56500 -108.72717 3.84624,
   -22.31350 -107.94688 3.83923,
   -18.97662 -107.05544 3.74038,
   -17.51733 -107.17698 3.99605,
   -22.93006 -108.31074 3.81851,
   -21.44534 -107.53230 3.87621,
   -19.93356 -107.10749 3.86681,
   -18.26909 -107.06629 3.86960,
   -20.70567 -107.28046 3.86582,
   -14.48788 -116.64416 4.51318,
   -18.35458 -117.55207 4.64049,
   -16.79777 -117.32389 4.49607,
   -15.19781 -116.91535 4.53950,
   -13.71910 -116.24894 4.53378,
   -20.91045 -117.52138 4.49570,
   -19.25955 -117.59081 4.49484,
   -17.58716 -117.45393 4.50036,
   -16.00998 -117.14794 4.49977,
   -13.03052 -115.75262 4.47313,
   -12.33530 -114.87668 4.62063,
   -21.59778 -117.41594 4.49620,
   -20.23490 -117.58149 4.49356,
   -12.53425 -115.20739 4.57402,
   -22.61569 -117.15640 4.49101,
   -12.14230 -114.07699 4.57301,
   -23.34376 -116.88998 4.51003,
   -24.24655 -116.40260 4.51011,
   -12.19044 -112.92136 4.52196,
   -24.97057 -115.84017 4.43881,
   -12.48140 -111.89054 4.58896,
   -25.59006 -115.22489 4.67415,
   -13.04611 -110.77507 4.55604,
   -26.12820 -114.25683 4.56872,
   -13.52367 -110.00620 4.70689,
   -26.42308 -113.08095 4.58680,
   -14.08932 -109.34668 4.58871,
   -26.39314 -112.17184 4.64610,
   -14.78781 -108.52601 4.80455,
   -26.09371 -111.33671 4.53255,
   -15.43958 -108.03648 4.62984,
   -25.61613 -110.48455 4.64103,
   -16.33073 -107.47185 4.58554,
   -24.98075 -109.77926 4.59199,
   -23.67610 -108.68161 4.59576,
   -24.28514 -109.12377 4.71450,
   -23.02047 -108.25022 4.49407,
   -18.26424 -106.87843 4.52596,
   -17.00673 -107.11881 4.70273,
   -22.22384 -107.76345 4.62383,
   -20.76650 -107.14457 4.56360,
   -19.17335 -106.82956 4.64624,
   -17.54294 -106.95461 4.69858,
   -21.51003 -107.37155 4.81944,
   -19.96896 -106.93377 4.63508,
   -15.22454 -116.97486 5.28939,
   -19.23821 -117.61116 5.28113,
   -17.58296 -117.48593 5.28533,
   -15.98994 -117.18759 5.29923,
   -14.46335 -116.70464 5.28868,
   -13.10405 -116.00327 5.45709,
   -20.05940 -117.60693 5.30420,
   -18.46840 -117.57968 5.28347,
   -16.79101 -117.35764 5.28658,
   -13.72979 -116.36199 5.29979,
   -12.42888 -115.34262 5.35780,
   -20.94671 -117.53973 5.28082,
   -12.01172 -114.56424 5.40014,
   -21.86574 -117.38724 5.13141,
   -22.94489 -117.08077 5.28859,
   -11.90301 -113.39470 5.32704,
   -23.92887 -116.63666 5.27524,
   -11.85452 -112.87423 5.71670,
   -24.63441 -116.20262 5.28715,
   -12.07603 -112.42861 5.36608,
   -25.37015 -115.56266 5.29294,
   -12.54883 -111.27617 5.33659,
   -25.96417 -114.81106 5.31374,
   -13.08617 -110.32308 5.41321,
   -26.40820 -113.83480 5.26813,
   -26.62635 -113.29654 5.72743,
   -13.69093 -109.43522 5.54538,
   -26.59247 -112.64768 5.35789,
   -14.27092 -108.83415 5.38809,
   -26.42673 -111.73947 5.35944,
   -14.94768 -108.16183 5.41145,
   -26.04664 -110.85514 5.50010,
   -15.70621 -107.56639 5.42622,
   -25.54917 -110.17281 5.52909,
   -24.53542 -109.19869 5.37829,
   -16.55757 -107.09474 5.37262,
   -25.03291 -109.65486 5.38332,
   -23.71963 -108.56691 5.36546,
   -17.41066 -106.80259 5.31152,
   -22.93770 -108.03993 5.42809,
   -21.55580 -107.28347 5.45308,
   -19.90741 -106.76215 5.30764,
   -18.42493 -106.60976 5.44167,
   -22.27355 -107.65286 5.42299,
   -20.80812 -106.98199 5.44732,
   -19.22265 -106.63163 5.42502,
   -15.99569 -117.23054 6.07358,
   -14.45352 -116.77326 6.08267,
   -18.36361 -117.59883 6.04944,
   -16.77866 -117.39306 6.07863,
   -15.21470 -117.02720 6.07900,
   -13.72693 -116.46189 6.07665,
   -12.58888 -115.72575 6.10895,
   -20.91059 -117.56277 6.06891,
   -19.26649 -117.63840 6.06916,
   -17.57351 -117.51455 6.07435,
   -13.00051 -116.03636 6.09433,
   -11.94363 -114.93274 6.17940,
   -21.68753 -117.44610 6.12525,
   -20.19171 -117.62727 6.06670,
   -11.66683 -114.29245 6.34429,
   -22.62628 -117.21280 6.07302,
   -11.77229 -113.94065 5.80356,
   -23.42650 -116.92508 6.06690,
   -11.65705 -113.37975 6.19243,
   -24.29418 -116.48612 6.08141,
   -11.84359 -112.34100 6.19144,
   -24.99834 -116.00001 6.07750,
   -12.18711 -111.65167 5.97927,
   -25.69373 -115.32679 6.06336,
   -12.24512 -111.21900 6.50268,
   -12.62993 -110.72276 6.12071,
   -26.33394 -114.40609 6.14175,
   -26.57861 -113.84467 6.12672,
   -13.22464 -109.78471 6.20044,
   -26.78577 -112.89755 6.32011,
   -13.83488 -109.01863 6.18109,
   -26.70924 -112.16721 6.18943,
   -14.47843 -108.31147 6.20453,
   -26.36316 -111.25041 5.99699,
   -15.11274 -107.79567 6.02335,
   -25.84472 -110.34491 6.16741,
   -25.17132 -109.62769 6.11212,
   -15.81912 -107.16221 6.35654,
   -24.40164 -108.96072 6.14294,
   -23.04168 -107.97623 6.18788,
   -16.73793 -106.73258 6.24027,
   -23.67142 -108.37303 6.31430,
   -22.34818 -107.56873 6.11023,
   -20.85343 -106.83316 6.22887,
   -19.26917 -106.49628 5.96700,
   -17.67243 -106.44513 6.29576,
   -21.57846 -107.13855 6.23962,
   -20.12230 -106.59199 6.25020,
   -18.56047 -106.34556 6.36605,
   -16.77737 -117.42873 6.86033,
   -15.20520 -117.07605 6.86226,
   -13.68094 -116.53433 6.86779,
   -19.23118 -117.65888 6.85470,
   -17.56379 -117.54684 6.86358,
   -15.98580 -117.27292 6.86186,
   -14.43306 -116.83515 6.86020,
   -12.96894 -116.16305 6.90502,
   -11.81445 -115.11118 6.96402,
   -20.06074 -117.64943 6.87197,
   -18.47528 -117.63394 6.85709,
   -12.24491 -115.56970 6.75602,
   -11.59244 -114.68511 7.00328,
   -20.94933 -117.58012 6.85338,
   -21.92482 -117.42672 6.85651,
   -11.42665 -113.87156 7.00326,
   -22.99493 -117.12494 6.86297,
   -23.96019 -116.71073 6.83808,
   -11.53018 -112.78656 6.91933,
   -24.70220 -116.28255 6.86935,
   -25.44641 -115.69039 6.86482,
   -11.85300 -111.76529 6.95403,
   -26.10773 -114.94941 6.83811,
   -12.31850 -110.74755 7.10110,
   -26.55797 -114.26802 6.97709,
   -12.77509 -110.15966 6.85413,
   -26.84542 -113.37063 6.94179,
   -13.38391 -109.25411 6.98604,
   -13.97415 -108.63261 6.77912,
   -26.93747 -112.41485 7.09779,
   -26.74738 -111.66790 6.97978,
   -14.68145 -107.82573 6.99366,
   -26.30809 -110.79139 6.91618,
   -15.34670 -107.31460 6.85397,
   -25.74956 -110.03936 6.97829,
   -25.06580 -109.37651 6.96818,
   -23.93386 -108.45219 6.96130,
   -16.10924 -106.72861 7.12632,
   -24.46902 -108.86991 6.95775,
   -23.08600 -107.86242 6.95891,
   -18.56650 -106.15661 7.03472,
   -16.96896 -106.38887 7.03291,
   -22.31000 -107.37822 7.00733,
   -20.90055 -106.68067 7.01510,
   -19.36195 -106.24166 6.99257,
   -17.81555 -106.15716 7.17216,
   -21.63011 -107.00817 7.02628,
   -20.14506 -106.41903 7.00349,
   -17.55904 -117.57720 7.64818,
   -15.98053 -117.31366 7.64718,
   -14.42335 -116.89838 7.65298,
   -18.35823 -117.65419 7.63157,
   -16.76897 -117.46527 7.64939,
   -15.19311 -117.12691 7.65457,
   -13.66894 -116.61936 7.65234,
   -12.28460 -115.82843 7.71374,
   -20.91243 -117.60320 7.64210,
   -19.26683 -117.68587 7.64413,
   -12.93204 -116.25625 7.66016,
   -11.70237 -115.21469 7.61577,
   -21.70144 -117.48783 7.68439,
   -20.17808 -117.66957 7.64014,
   -11.27583 -114.35433 7.77670,
   -22.63044 -117.26878 7.64599,
   -23.48921 -116.97074 7.64613,
   -11.21797 -113.29121 7.73135,
   -24.41372 -116.51592 7.71529,
   -11.45230 -112.20267 7.74699,
   -25.14619 -116.01366 7.57084,
   -25.83804 -115.40576 7.64032,
   -11.90884 -111.18631 7.72735,
   -26.42265 -114.69756 7.67167,
   -12.55721 -110.06179 7.71845,
   -26.83479 -113.92780 7.73971,
   -12.95871 -109.58493 7.57492,
   -27.06476 -112.89964 7.75169,
   -13.58280 -108.69905 7.77103,
   -27.01808 -112.03633 7.75156,
   -14.16856 -108.10736 7.60235,
   -26.77569 -111.35708 7.72728,
   -14.88901 -107.34686 7.80296,
   -26.22543 -110.42090 7.73727,
   -25.15681 -109.30511 7.74722,
   -15.73442 -106.77209 7.66038,
   -25.66431 -109.78609 7.74682,
   -24.55790 -108.78146 7.78335,
   -23.78642 -108.21829 7.72418,
   -22.39966 -107.28640 7.78868,
   -16.41639 -106.34006 7.83040,
   -23.05194 -107.66831 7.89864,
   -21.65157 -106.88758 7.70957,
   -20.21107 -106.27087 7.70596,
   -18.64207 -105.95137 7.74758,
   -17.15477 -106.01768 8.01596,
   -20.96527 -106.50097 7.97285,
   -19.44003 -105.99519 8.00047,
   -17.85067 -105.94165 7.86057,
   -16.76272 -117.50067 8.43408,
   -15.18674 -117.17416 8.43525,
   -13.64401 -116.69240 8.43898,
   -19.22332 -117.70761 8.42825,
   -17.56410 -117.61197 8.43844,
   -15.96477 -117.35433 8.43871,
   -14.39146 -116.95095 8.42068,
   -12.87359 -116.33286 8.40992,
   -11.65407 -115.44084 8.49167,
   -20.06061 -117.69193 8.43568,
   -18.46851 -117.68894 8.43078,
   -12.21767 -115.93710 8.46195,
   -11.19553 -114.79746 8.55024,
   -20.94917 -117.62111 8.42602,
   -10.89297 -114.24716 8.95263,
   -21.94623 -117.46940 8.42993,
   -10.98955 -113.94440 8.48657,
   -23.02906 -117.17893 8.43618,
   -10.96849 -113.27831 8.60984,
   -23.76596 -116.89833 8.43791,
   -11.17839 -112.70461 8.17957,
   -24.74451 -116.36789 8.44761,
   -11.15989 -112.28074 8.65026,
   -25.40915 -115.89354 8.36567,
   -11.48526 -111.62538 8.48711,
   -26.19577 -115.14292 8.44613,
   -12.04281 -110.57270 8.46570,
   -26.70679 -114.45503 8.44079,
   -12.65063 -109.59039 8.53854,
   -27.08623 -113.62594 8.53520,
   -13.12462 -109.02461 8.40243,
   -27.23961 -112.38589 8.57568,
   -13.75711 -108.18639 8.57565,
   -27.02270 -111.54130 8.41888,
   -14.37812 -107.57027 8.46209,
   -26.55181 -110.66358 8.33955,
   -25.96146 -109.92820 8.35425,
   -15.02142 -106.92992 8.62854,
   -25.23393 -109.19448 8.54721,
   -15.82472 -106.38391 8.60885,
   -24.48436 -108.58441 8.62268,
   -23.30220 -107.73073 8.55364,
   -16.85187 -105.92889 8.57953,
   -23.85690 -108.13012 8.54432,
   -22.44496 -107.16449 8.57558,
   -21.00477 -106.38499 8.59125,
   -19.48824 -105.85557 8.58999,
   -17.78105 -105.74031 8.53818,
   -21.70432 -106.73763 8.56156,
   -20.26530 -106.08708 8.57762,
   -18.71068 -105.71799 8.61732,
   -17.54392 -117.64142 9.22191,
   -15.96521 -117.39572 9.22075,
   -14.39801 -117.01627 9.22433,
   -12.87029 -116.45967 9.22545,
   -18.35172 -117.70890 9.20679,
   -16.75409 -117.53788 9.22964,
   -15.17168 -117.22168 9.23127,
   -13.62872 -116.77149 9.20864,
   -12.15255 -116.04540 9.21648,
   -11.14478 -115.09866 9.32251,
   -20.91767 -117.64325 9.21516,
   -19.27878 -117.73652 9.23176,
   -11.57427 -115.60205 9.28843,
   -21.72272 -117.52827 9.24255,
   -20.20499 -117.70912 9.21371,
   -10.84390 -114.49101 9.35978,
   -22.63102 -117.32716 9.22285,
   -10.72870 -113.68505 9.32496,
   -23.53938 -117.02604 9.22639,
   -24.44681 -116.59033 9.23513,
   -10.87732 -112.65008 9.26163,
   -25.16564 -116.14599 9.22593,
   -11.21003 -111.61480 9.31967,
   -25.90036 -115.55276 9.22695,
   -11.63030 -110.94292 9.15595,
   -26.55046 -114.85946 9.23605,
   -12.23627 -109.90726 9.23307,
   -27.03863 -114.07761 9.22968,
   -12.79259 -109.07544 9.33643,
   -27.39144 -112.94332 9.32735,
   -13.29324 -108.50053 9.18961,
   -27.36850 -112.01835 9.37341,
   -13.93224 -107.68815 9.37555,
   -27.02082 -111.12967 9.24567,
   -14.57084 -107.09636 9.23743,
   -26.48823 -110.29340 9.29201,
   -25.86002 -109.62748 9.30459,
   -24.57600 -108.53550 9.32625,
   -15.19296 -106.46940 9.52567,
   -25.12551 -108.97429 9.32168,
   -23.97774 -108.08346 9.29157,
   -16.12119 -105.94987 9.40351,
   -23.15941 -107.49885 9.31754,
   -21.76988 -106.60696 9.38449,
   -17.07607 -105.61781 9.31580,
   -22.45610 -106.97923 9.51570,
   -21.04648 -106.23630 9.36166,
   -19.54245 -105.67834 9.32098,
   -17.99077 -105.45048 9.43119,
   -20.31623 -105.91765 9.37301,
   -18.78099 -105.49836 9.40961,
   -16.74707 -117.57421 10.00775,
   -15.16993 -117.26696 10.00865,
   -13.60770 -116.85579 10.19447,
   -12.12224 -116.19733 10.02098,
   -19.01385 -117.76090 10.00211,
   -17.54862 -117.67621 9.99936,
   -15.94670 -117.43651 10.01483,
   -14.36219 -117.04781 9.87335,
   -12.82154 -116.55861 9.99967,
   -11.49173 -115.74071 10.05049,
   -20.05628 -117.73869 10.00928,
   -18.36130 -117.73989 10.00494,
   -10.93468 -115.06508 9.96566,
   -20.95080 -117.66181 10.00091,
   -10.54113 -114.15446 10.15377,
   -23.10225 -117.22222 10.00941,
   -21.95648 -117.51076 10.00333,
   -22.65496 -117.34962 10.00618,
   -10.57560 -113.13486 9.98519,
   -23.75832 -116.98000 10.01180,
   -24.82204 -116.42042 9.98233,
   -10.82589 -112.03457 10.06748,
   -25.55268 -115.92050 9.97050,
   -11.31340 -110.98550 10.02587,
   -26.33699 -115.19109 9.84499,
   -11.74833 -110.37116 9.91043,
   -26.90426 -114.54687 10.03892,
   -11.84889 -109.95569 10.47922,
   -12.35675 -109.39787 10.03637,
   -27.32985 -113.74209 9.99308,
   -27.57333 -113.03042 10.18833,
   -12.97354 -108.54061 10.10405,
   -27.57148 -112.38503 10.01022,
   -13.47501 -107.96430 10.00710,
   -27.45366 -111.72059 10.11450,
   -14.18638 -107.13573 10.15381,
   -26.99576 -110.76915 10.08782,
   -14.80629 -106.59777 10.03969,
   -26.36279 -109.93620 10.10313,
   -25.38078 -109.04277 9.97928,
   -25.93602 -109.51644 10.10705,
   -24.64143 -108.42799 10.13051,
   -15.62379 -105.89862 10.34705,
   -23.86947 -107.84728 10.20852,
   -22.61432 -106.98342 10.15184,
   -16.39651 -105.54861 10.19040,
   -23.23125 -107.40793 10.13696,
   -21.81898 -106.47562 10.17337,
   -20.47224 -105.81642 10.05140,
   -18.83585 -105.32914 10.02049,
   -17.25052 -105.24711 10.31840,
   -21.10713 -106.08832 10.16502,
   -19.63801 -105.45686 10.24624,
   -18.11804 -105.16467 10.34103,
   -17.52922 -117.71068 10.79507,
   -15.94900 -117.48031 10.79411,
   -14.36850 -117.12372 10.78007,
   -12.94597 -116.70224 10.91993,
   -11.43791 -115.91061 10.83941,
   -18.32834 -117.76973 10.78563,
   -16.74172 -117.61478 10.80303,
   -15.26596 -117.33291 10.66227,
   -13.60105 -116.89964 10.79720,
   -12.05577 -116.28960 10.71466,
   -10.89076 -115.37361 10.87199,
   -20.92209 -117.68404 10.78829,
   -19.31548 -117.78610 10.74675,
   -10.42259 -114.58628 10.92844,
   -21.74280 -117.56881 10.80782,
   -20.23799 -117.74966 10.78724,
   -22.65823 -117.37526 10.79669,
   -10.27194 -113.64416 10.88622,
   -23.57338 -117.08481 10.80527,
   -10.21972 -113.01641 11.20201,
   -24.48289 -116.66397 10.78149,
   -10.42864 -112.60662 10.83445,
   -25.21335 -116.23382 10.79990,
   -10.87761 -111.39024 10.80040,
   -25.97370 -115.65643 10.75811,
   -26.64014 -115.02413 10.78192,
   -11.37890 -110.45804 10.92753,
   -27.23517 -114.19194 10.67618,
   -11.95306 -109.53083 11.06640,
   -27.55704 -113.60864 10.84355,
   -12.47131 -108.90357 10.86721,
   -27.77540 -112.58773 10.92164,
   -13.17460 -107.98188 10.90483,
   -27.67284 -111.88423 10.78028,
   -13.65479 -107.45307 10.79619,
   -27.31023 -111.00444 10.71929,
   -26.70540 -110.13445 10.70845,
   -14.38331 -106.64267 10.96175,
   -26.03017 -109.41815 10.87857,
   -15.06947 -106.10007 10.83975,
   -25.27515 -108.79313 10.91860,
   -23.96364 -107.79797 10.91419,
   -24.51725 -108.20982 10.90633,
   -23.36011 -107.35957 10.89672,
   -15.81149 -105.56505 10.96353,
   -22.54503 -106.79426 10.91913,
   -21.22682 -106.00310 10.79645,
   -19.68167 -105.27859 10.96032,
   -18.14888 -104.95264 11.01882,
   -16.60894 -105.14518 11.12718,
   -21.87603 -106.31017 11.12791,
   -20.41443 -105.56365 10.97579,
   -18.92275 -105.06172 10.98185,
   -17.41863 -104.94875 11.13458,
   -16.73027 -117.65376 11.58099,
   -15.15990 -117.36734 11.57308,
   -13.59137 -116.96514 11.57222,
   -12.05488 -116.39534 11.60792,
   -10.79856 -115.56527 11.66502,
   -18.99427 -117.81728 11.57562,
   -17.52305 -117.74738 11.59100,
   -16.03861 -117.53621 11.45348,
   -14.36668 -117.17598 11.58329,
   -12.81917 -116.71164 11.58523,
   -11.28507 -115.93377 11.46455,
   -10.37835 -114.97990 11.67039,
   -19.98005 -117.78858 11.57717,
   -18.34703 -117.80295 11.57839,
   -20.95043 -117.70408 11.57764,
   -10.11133 -114.22545 11.58686,
   -23.33640 -117.20060 11.58341,
   -21.94826 -117.55853 11.57649,
   -10.02901 -113.51487 11.68660,
   -24.02465 -116.93337 11.58778,
   -22.65213 -117.40152 11.57922,
   -10.19233 -112.50420 11.67339,
   -24.89583 -116.48666 11.60777,
   -10.49061 -111.94759 11.28616,
   -25.60557 -116.02319 11.56224,
   -10.51278 -111.50624 11.81117,
   -10.90461 -110.89268 11.66336,
   -26.36059 -115.41580 11.58535,
   -27.02432 -114.72952 11.61642,
   -11.49692 -109.92820 11.69613,
   -27.47050 -114.08755 11.55179,
   -12.10549 -108.98852 11.84249,
   -27.87078 -113.11459 11.73574,
   -12.63562 -108.35546 11.68247,
   -27.95207 -112.18516 11.77137,
   -13.35490 -107.45910 11.70098,
   -27.73880 -111.40941 11.68085,
   -13.84482 -106.92904 11.61485,
   -27.26212 -110.58205 11.61561,
   -26.61524 -109.82282 11.63785,
   -25.36577 -108.73029 11.68543,
   -14.53644 -106.19174 11.78114,
   -25.99507 -109.22727 11.82543,
   -24.76085 -108.27070 11.56985,
   -15.24185 -105.65566 11.72160,
   -24.02142 -107.69094 11.71910,
   -16.22934 -105.10596 11.70850,
   -23.25000 -107.12028 11.80399,
   -21.96309 -106.26057 11.74410,
   -22.60464 -106.68685 11.73320,
   -21.19737 -105.78730 11.74561,
   -19.70329 -105.09922 11.69471,
   -18.18756 -104.73301 11.72378,
   -16.95656 -104.75496 11.98697,
   -20.48724 -105.41677 11.74075,
   -19.00245 -104.81029 11.91256,
   -17.43505 -104.71611 11.83438,
   -17.51278 -117.78287 12.36801,
   -15.93907 -117.56790 12.36480,
   -14.34419 -117.22406 12.34711,
   -12.79332 -116.78997 12.36730,
   -11.31241 -116.13360 12.41017,
   -18.33145 -117.83411 12.36008,
   -16.77720 -117.70193 12.37823,
   -15.14228 -117.40687 12.36859,
   -13.57580 -117.02683 12.37138,
   -12.04968 -116.50858 12.37962,
   -10.71625 -115.67669 12.27068,
   -20.92544 -117.72641 12.36162,
   -19.25329 -117.84308 12.40011,
   -10.00372 -114.74109 12.50888,
   -21.75817 -117.61029 12.37033,
   -20.27043 -117.79097 12.36099,
   -9.78758 -113.97246 12.51677,
   -22.64759 -117.42878 12.36474,
   -23.61017 -117.13780 12.38209,
   -9.86872 -112.91634 12.38965,
   -24.43008 -116.78320 12.37232,
   -25.25909 -116.31767 12.37374,
   -10.11946 -111.95221 12.49727,
   -26.04280 -115.76907 12.39068,
   -10.58680 -110.93383 12.53017,
   -26.73601 -115.17465 12.40633,
   -11.02198 -110.34796 12.37011,
   -27.36305 -114.46666 12.39543,
   -11.66787 -109.32478 12.49664,
   -27.81618 -113.72224 12.43693,
   -12.25197 -108.49936 12.56444,
   -28.11415 -112.60828 12.50154,
   -12.82682 -107.80398 12.45454,
   -28.06651 -111.69098 12.59154,
   -13.52261 -106.95326 12.50982,
   -27.79513 -111.06810 12.61029,
   -14.04603 -106.39476 12.46422,
   -27.18623 -110.23409 12.44642,
   -26.26769 -109.31245 12.46281,
   -26.74335 -109.75623 12.45397,
   -25.41732 -108.61254 12.46117,
   -14.57901 -105.81339 12.65037,
   -24.65969 -108.03824 12.51251,
   -23.34584 -107.06515 12.50548,
   -15.51203 -105.19356 12.52897,
   -23.88198 -107.45809 12.49638,
   -22.70762 -106.63611 12.36785,
   -16.42529 -104.77125 12.44240,
   -21.95014 -106.08445 12.52111,
   -20.61849 -105.31719 12.41609,
   -19.05842 -104.63589 12.57622,
   -17.40485 -104.51471 12.48347,
   -21.25847 -105.65075 12.52945,
   -19.79151 -104.88920 12.55811,
   -18.29228 -104.47480 12.61737,
   -16.63287 -117.72342 13.27643,
   -15.14053 -117.45242 13.14984,
   -13.56098 -117.08956 13.15224,
   -12.02417 -116.60725 13.16065,
   -10.70087 -115.89491 13.22506,
   -19.02751 -117.87165 13.14921,
   -17.50711 -117.81738 13.16539,
   -15.92400 -117.60299 13.15454,
   -14.34706 -117.27845 13.15706,
   -12.78442 -116.87083 13.15868,
   -11.31342 -116.28329 13.18642,
   -10.09862 -115.26634 13.18947,
   -20.02986 -117.82861 13.14079,
   -18.33357 -117.86451 13.15149,
   -9.60246 -114.34051 13.34720,
   -21.01606 -117.73843 13.15009,
   -23.33728 -117.25973 13.15647,
   -21.96459 -117.59961 13.14985,
   -9.53661 -113.50111 13.25949,
   -24.06882 -116.98905 13.16235,
   -22.65120 -117.45198 13.15224,
   -9.49417 -112.83496 13.61277,
   -9.74939 -112.38045 13.18911,
   -24.89072 -116.57417 13.00759,
   -25.66688 -116.10701 13.15319,
   -10.19931 -111.27469 13.19619,
   -26.42876 -115.53802 13.15782,
   -10.79320 -110.23600 13.18955,
   -27.13776 -114.88226 13.19494,
   -11.22770 -109.68119 13.11533,
   -27.76038 -114.10206 13.25913,
   -11.82485 -108.79050 13.25633,
   -28.16449 -113.25061 13.25635,
   -12.42510 -107.93874 13.39813,
   -28.29690 -112.08306 13.22846,
   -13.00330 -107.27427 13.24565,
   -28.08051 -111.26692 13.26520,
   -27.53845 -110.46785 13.04360,
   -13.71882 -106.43673 13.29871,
   -26.83726 -109.64802 13.22965,
   -14.25723 -105.89990 13.24001,
   -26.10719 -109.04373 13.23491,
   -24.75555 -107.98521 13.27394,
   -25.36670 -108.43285 13.38414,
   -24.14919 -107.53480 13.19549,
   -15.01470 -105.19797 13.45661,
   -23.40835 -106.95770 13.31050,
   -15.78525 -104.76062 13.29877,
   -22.67093 -106.42786 13.27328,
   -21.36403 -105.56445 13.18876,
   -16.61243 -104.39650 13.34482,
   -22.00245 -105.95430 13.31721,
   -20.59344 -105.06734 13.33162,
   -19.11158 -104.45209 13.29000,
   -17.55756 -104.19060 13.44546,
   -19.86941 -104.71719 13.33235,
   -18.38223 -104.19595 13.55852,
   -12.00318 -116.69923 13.95222,
   -10.63479 -116.02643 14.00858,
   -17.46918 -117.84691 13.94056,
   -15.92274 -117.63912 13.94059,
   -14.33663 -117.32605 13.93676,
   -12.78445 -116.95225 13.97281,
   -11.30680 -116.40738 13.93429,
   -10.18081 -115.64914 14.00748,
   -18.33033 -117.89121 13.93921,
   -16.70728 -117.76014 13.94107,
   -15.12647 -117.48962 13.94325,
   -13.55185 -117.14598 13.94579,
   -9.65582 -114.94372 14.01004,
   -20.74527 -117.78448 13.93549,
   -19.24267 -117.88667 13.94439,
   -21.75058 -117.65151 13.92203,
   -20.06108 -117.84278 13.93536,
   -9.35558 -114.04972 13.94978,
   -22.65126 -117.47365 13.93856,
   -9.30093 -113.34790 14.05523,
   -23.65935 -117.18066 13.95771,
   -24.48825 -116.83621 13.95077,
   -9.48913 -112.27744 14.05379,
   -25.26207 -116.41853 13.92676,
   -9.81615 -111.62804 13.88119,
   -9.86186 -111.19838 14.41531,
   -26.13213 -115.82647 13.82240,
   -10.30103 -110.64735 13.98083,
   -26.82593 -115.28947 13.94161,
   -27.49208 -114.63275 13.95902,
   -10.92240 -109.69845 13.98310,
   -11.38679 -109.10651 13.93519,
   -28.06545 -113.85278 14.03726,
   -28.40438 -113.10362 14.09661,
   -11.98424 -108.25473 14.05756,
   -28.38295 -112.77932 13.67500,
   -28.54121 -112.42714 14.21709,
   -12.60277 -107.38918 14.22554,
   -28.42885 -111.70148 14.09570,
   -13.18358 -106.75066 14.04113,
   -28.03529 -110.83936 14.04377,
   -27.40626 -110.06393 13.97839,
   -13.87448 -105.97036 14.09363,
   -26.76406 -109.42160 14.16501,
   -25.60741 -108.48842 14.04981,
   -14.37131 -105.45995 14.12375,
   -26.15607 -108.93060 14.04322,
   -24.83974 -107.90780 14.04111,
   -15.20893 -104.82101 14.11138,
   -24.10390 -107.34634 14.08163,
   -22.73884 -106.31203 14.09579,
   -23.28764 -106.72122 14.08547,
   -22.10099 -105.84825 14.10717,
   -15.93098 -104.34229 14.26172,
   -21.34859 -105.33165 14.09983,
   -20.01107 -104.59335 14.01342,
   -18.43980 -104.00983 14.18312,
   -16.85239 -104.05541 14.14701,
   -20.66111 -104.91325 14.10442,
   -19.19015 -104.20758 14.15267,
   -17.68500 -103.91064 14.29161,
   -12.75865 -117.00340 14.73547,
   -11.25259 -116.49884 14.75565,
   -18.31963 -117.90987 14.72433,
   -16.70647 -117.78594 14.71405,
   -15.12474 -117.52444 14.72696,
   -13.55539 -117.19777 14.71962,
   -11.98113 -116.77625 14.74678,
   -10.56282 -116.12739 14.77550,
   -19.04289 -117.91062 14.72306,
   -17.51975 -117.86849 14.56359,
   -15.91086 -117.66627 14.72917,
   -14.33120 -117.36423 14.73250,
   -9.88695 -115.53471 14.63643,
   -20.02974 -117.86028 14.71500,
   -9.22916 -114.53858 14.87281,
   -21.03719 -117.76619 14.72204,
   -9.05639 -113.77900 14.88661,
   -23.40083 -117.28908 14.72967,
   -21.95840 -117.63315 14.72381,
   -24.13208 -117.02908 14.73656,
   -22.65116 -117.49036 14.72558,
   -9.15723 -112.72107 14.80487,
   -24.92114 -116.65795 14.73520,
   -9.44431 -111.75908 14.91103,
   -25.71219 -116.19478 14.73554,
   -26.47535 -115.65825 14.69900,
   -9.92538 -110.78200 14.95621,
   -10.44930 -110.06245 14.76787,
   -27.26610 -114.96003 14.58185,
   -27.86375 -114.35901 14.75565,
   -11.00323 -109.22124 14.90359,
   -28.35041 -113.62195 14.79383,
   -11.54588 -108.58574 14.70081,
   -28.62489 -112.83995 14.82559,
   -12.15771 -107.71998 14.84824,
   -28.69892 -111.92812 15.01970,
   -12.77731 -106.87156 15.01465,
   -28.47283 -111.33561 14.82794,
   -13.36899 -106.23101 14.85109,
   -28.01317 -110.53575 14.92512,
   -27.03371 -109.50434 14.81564,
   -27.52651 -109.98697 14.81077,
   -26.28487 -108.89381 14.80302,
   -14.01924 -105.48398 15.01049,
   -25.48602 -108.28144 14.82241,
   -14.61047 -104.96958 14.93395,
   -24.75655 -107.69507 14.95297,
   -23.55179 -106.79901 14.76153,
   -15.55318 -104.36844 14.81651,
   -24.14544 -107.24079 14.86310,
   -22.81123 -106.19574 14.90519,
   -22.06421 -105.62393 14.95841,
   -20.79462 -104.80489 14.80975,
   -16.34277 -103.88043 15.13768,
   -21.42479 -105.19517 14.88553,
   -19.98976 -104.32026 14.90436,
   -18.48141 -103.80018 14.89114,
   -17.04610 -103.69076 15.11433,
   -19.26249 -103.99752 14.94903,
   -17.74476 -103.68070 14.99950,
   -13.53737 -117.22893 15.52282,
   -11.97724 -116.83984 15.53012,
   -10.55277 -116.28116 15.73644,
   -17.45624 -117.88226 15.51306,
   -15.90667 -117.68633 15.51835,
   -14.32640 -117.39402 15.52069,
   -12.75090 -117.05034 15.51993,
   -11.21959 -116.57003 15.53522,
   -9.90611 -115.77756 15.57826,
   -18.32539 -117.92139 15.51058,
   -16.69549 -117.80194 15.51442,
   -15.11522 -117.54598 15.51875,
   -9.30267 -115.06288 15.56680,
   -20.72013 -117.80518 15.51023,
   -19.28399 -117.90928 15.51198,
   -8.87562 -114.13502 15.72528,
   -21.72439 -117.67601 15.51144,
   -20.04986 -117.86409 15.50999,
   -22.64932 -117.50264 15.51299,
   -8.83773 -113.30032 15.66636,
   -23.65227 -117.22633 15.40552,
   -24.46884 -116.91459 15.53124,
   -9.09711 -112.15286 15.54695,
   -25.34170 -116.47219 15.53842,
   -9.53308 -111.13494 15.61426,
   -26.13320 -115.97991 15.51813,
   -26.90403 -115.41652 15.53256,
   -10.04575 -110.25686 15.67813,
   -27.62467 -114.77499 15.51943,
   -10.50167 -109.65099 15.62160,
   -28.23548 -114.01431 15.40107,
   -11.13860 -108.75200 15.66383,
   -28.61294 -113.40668 15.55527,
   -11.70496 -108.08693 15.44740,
   -28.85628 -112.44011 15.70263,
   -12.32765 -107.19854 15.64750,
   -28.76928 -111.54908 15.69809,
   -28.27978 -110.64970 15.61357,
   -12.95285 -106.37039 15.79238,
   -28.59500 -111.14528 15.64853,
   -27.64770 -109.93742 15.55839,
   -13.58196 -105.71878 15.61746,
   -26.89668 -109.26664 15.61244,
   -26.14976 -108.65934 15.68180,
   -25.03860 -107.79355 15.64077,
   -14.22499 -105.00496 15.81549,
   -25.53783 -108.18656 15.63489,
   -24.24784 -107.17524 15.62522,
   -14.92076 -104.47786 15.68792,
   -23.49872 -106.56870 15.68724,
   -22.16690 -105.53469 15.66832,
   -15.78075 -103.98245 15.58989,
   -22.74245 -105.94353 15.78365,
   -21.55723 -105.09206 15.64040,
   -16.54245 -103.61387 15.74843,
   -20.80069 -104.56449 15.65552,
   -19.34498 -103.84155 15.59298,
   -17.79917 -103.51022 15.54506,
   -20.06426 -104.13719 15.69565,
   -18.58608 -103.54816 15.75502,
   -17.23121 -103.44858 15.80128,
   -12.74739 -117.08233 16.33778,
   -11.21174 -116.63614 16.34976,
   -9.84512 -115.89679 16.38827,
   -18.32453 -117.92479 16.32261,
   -16.70443 -117.81127 16.32507,
   -15.11735 -117.56132 16.32832,
   -13.52822 -117.25254 16.33185,
   -11.97020 -116.88694 16.35556,
   -10.38239 -116.24268 16.37726,
   -9.36214 -115.41647 16.37771,
   -19.05720 -117.92077 16.32279,
   -17.53489 -117.89334 16.32357,
   -15.90955 -117.69746 16.32920,
   -14.32725 -117.41115 16.33376,
   -20.03374 -117.86734 16.33600,
   -8.92198 -114.74008 16.39456,
   -21.02661 -117.76889 16.32311,
   -8.66208 -113.82607 16.35855,
   -23.40197 -117.32058 16.32790,
   -21.95231 -117.64258 16.32419,
   -8.60504 -113.06717 16.61411,
   -24.09625 -117.08999 16.21879,
   -22.66085 -117.50557 16.32515,
   -8.81200 -112.65947 16.05820,
   -8.85276 -112.09047 16.42914,
   -24.95674 -116.71838 16.33502,
   -9.16149 -111.51659 16.27365,
   -25.76868 -116.27586 16.34539,
   -26.55527 -115.77207 16.37848,
   -9.64052 -110.57025 16.42126,
   -27.30854 -115.19603 16.33065,
   -10.20308 -109.65982 16.56670,
   -28.03836 -114.50691 16.35179,
   -10.65614 -109.11160 16.45821,
   -28.50731 -113.93126 16.32842,
   -11.33469 -108.17812 16.49371,
   -28.90919 -112.99574 16.38242,
   -11.86991 -107.56842 16.24741,
   -29.00321 -111.93083 16.48575,
   -12.50288 -106.67306 16.47054,
   -28.75202 -111.19374 16.35557,
   -28.20280 -110.36604 16.40651,
   -13.14326 -105.83941 16.64677,
   -27.54542 -109.68020 16.49554,
   -26.43789 -108.74876 16.43326,
   -13.82243 -105.18088 16.44171,
   -26.94403 -109.16101 16.42471,
   -25.66464 -108.15355 16.40665,
   -24.88209 -107.53583 16.44428,
   -14.43885 -104.54410 16.60895,
   -24.17043 -106.92382 16.61123,
   -23.01219 -106.01081 16.48562,
   -15.15711 -104.04166 16.49432,
   -23.55372 -106.45457 16.47654,
   -22.22884 -105.38012 16.50186,
   -15.93581 -103.60158 16.52101,
   -21.45476 -104.75997 16.60840,
   -20.23702 -104.01578 16.41188,
   -17.03127 -103.29150 16.41847,
   -20.84919 -104.37127 16.49283,
   -19.41817 -103.55516 16.55818,
   -17.87463 -103.19165 16.57786,
   -18.66085 -103.30618 16.57361,
   -13.53865 -117.26574 17.14930,
   -11.96241 -116.91464 17.15344,
   -10.49168 -116.39992 17.18106,
   -17.47917 -117.88622 16.96589,
   -15.93002 -117.70199 17.13613,
   -14.27937 -117.40999 17.15397,
   -12.73371 -117.09952 17.15488,
   -11.25060 -116.70418 17.15618,
   -9.80614 -116.01209 17.18244,
   -18.33438 -117.91931 17.13522,
   -16.70653 -117.81035 17.13923,
   -15.12211 -117.56531 17.14493,
   -9.02077 -115.22862 17.25390,
   -20.94229 -117.76866 17.13728,
   -19.24964 -117.90416 17.14211,
   -8.54489 -114.31300 17.27446,
   -21.74722 -117.66547 17.14239,
   -20.27931 -117.83675 17.13698,
   -8.43802 -113.60745 17.24435,
   -22.65695 -117.50677 17.14136,
   -23.73102 -117.23374 17.13892,
   -8.53262 -112.55619 17.24588,
   -24.45350 -116.97619 17.14096,
   -25.35166 -116.55972 17.17918,
   -8.84605 -111.58029 17.24193,
   -26.18763 -116.08164 17.14401,
   -9.24594 -110.94364 17.08646,
   -27.00857 -115.53316 17.15630,
   -9.78404 -110.02005 17.23398,
   -27.71494 -114.97657 17.12600,
   -28.37687 -114.33008 17.16831,
   -10.37293 -109.11950 17.39492,
   -10.83351 -108.55930 17.29607,
   -28.85673 -113.60774 17.15692,
   -11.46525 -107.70007 17.33240,
   -29.16796 -112.51766 17.21016,
   -12.04998 -107.01576 17.11147,
   -29.07377 -111.48887 17.30299,
   -12.68354 -106.15247 17.29349,
   -28.74688 -110.82664 17.36797,
   -27.81255 -109.75991 17.22084,
   -28.28773 -110.25363 17.22256,
   -27.06618 -109.13392 17.18313,
   -13.33705 -105.32273 17.49171,
   -26.28758 -108.51934 17.25322,
   -13.92969 -104.76061 17.31774,
   -25.55767 -107.92397 17.35461,
   -24.42257 -107.00517 17.27880,
   -14.63986 -104.13661 17.32976,
   -24.93635 -107.43415 17.27345,
   -23.68089 -106.41077 17.15357,
   -22.93696 -105.74339 17.32639,
   -15.34348 -103.61858 17.41347,
   -22.18671 -105.09474 17.44587,
   -20.99810 -104.26413 17.20604,
   -16.25788 -103.22139 17.31077,
   -21.59949 -104.67490 17.30662,
   -20.20307 -103.71862 17.32631,
   -18.72017 -103.11687 17.23711,
   -17.11310 -102.96879 17.41167,
   -19.43990 -103.28891 17.49074,
   -18.03391 -102.91470 17.50790,
   -12.75112 -117.11173 17.96467,
   -11.03290 -116.68068 17.97149,
   -9.81125 -116.12452 18.16714,
   -16.72066 -117.80467 17.96470,
   -15.12700 -117.56393 17.96039,
   -13.59508 -117.28474 18.01961,
   -11.95340 -116.93459 17.96828,
   -10.45337 -116.45128 17.98344,
   -9.24768 -115.65895 17.96580,
   -18.98692 -117.90026 17.94919,
   -17.51672 -117.87596 17.95034,
   -15.92030 -117.69470 17.95534,
   -14.33508 -117.41951 17.96081,
   -8.55712 -114.79479 18.12738,
   -19.98191 -117.84874 17.89165,
   -18.34745 -117.90646 17.94821,
   -8.28599 -114.06741 18.13270,
   -20.97086 -117.75496 17.94757,
   -23.34020 -117.34808 17.95238,
   -21.91766 -117.63465 18.05720,
   -8.26494 -113.13302 18.03532,
   -24.20025 -117.09074 17.95819,
   -22.68065 -117.49771 17.95111,
   -24.98580 -116.77240 17.96012,
   -8.49819 -111.99929 18.02711,
   -25.83583 -116.34449 17.94793,
   -8.93613 -111.00444 18.01137,
   -26.61363 -115.88917 17.95175,
   -9.37240 -110.39941 17.88079,
   -27.41635 -115.36218 18.10861,
   -9.95291 -109.45681 18.08983,
   -28.17506 -114.65962 17.79105,
   -28.74094 -114.10001 18.00178,
   -10.54829 -108.59468 18.21244,
   -10.99718 -108.04736 18.10720,
   -29.18518 -113.17668 17.86263,
   -29.37166 -112.60621 18.08612,
   -11.66246 -107.14691 18.14729,
   -29.32078 -111.75724 18.08067,
   -12.21762 -106.51354 17.90177,
   -29.03436 -111.05058 18.06888,
   -28.40348 -110.20550 18.00988,
   -12.86648 -105.63971 18.11836,
   -27.68019 -109.53484 18.03182,
   -26.94996 -108.91740 18.14343,
   -25.84211 -108.03047 18.07550,
   -13.53408 -104.82229 18.32590,
   -26.32377 -108.42164 18.06768,
   -25.08772 -107.44117 17.92015,
   -14.13917 -104.28015 18.16225,
   -24.31729 -106.75075 18.09549,
   -14.93331 -103.71236 17.97761,
   -23.59596 -106.10039 18.18126,
   -22.31953 -105.01918 18.12791,
   -22.92961 -105.49071 18.25894,
   -21.73106 -104.56633 18.03892,
   -15.67654 -103.20535 18.14938,
   -20.98078 -103.96923 18.13246,
   -19.54499 -103.12440 18.17077,
   -18.03389 -102.69929 18.21084,
   -16.51422 -102.81936 18.30728,
   -20.22414 -103.43357 18.28645,
   -18.80545 -102.84773 18.19965,
   -17.28569 -102.70444 18.19114,
   -13.54913 -117.26726 18.77652,
   -11.96691 -116.94276 18.78052,
   -10.40383 -116.48098 18.77078,
   -17.51076 -117.86055 18.76025,
   -15.94280 -117.68799 18.77341,
   -14.34168 -117.41592 18.77364,
   -12.75658 -117.11554 18.77251,
   -11.25476 -116.75860 18.77354,
   -9.65534 -116.13170 18.81403,
   -18.33234 -117.88764 18.76663,
   -16.91837 -117.81357 18.76379,
   -15.13468 -117.55594 18.77154,
   -8.84197 -115.41870 18.81094,
   -20.96105 -117.73769 18.76406,
   -19.36192 -117.86415 18.75457,
   -8.27784 -114.55184 18.84997,
   -21.69870 -117.65043 18.76405,
   -20.26581 -117.80564 18.76379,
   -8.06935 -113.66665 18.83378,
   -22.65943 -117.49653 18.76951,
   -23.71130 -117.25092 18.76244,
   -8.15615 -112.47165 18.86337,
   -24.47006 -117.00842 18.76419,
   -25.41367 -116.60484 18.76080,
   -8.53539 -111.42827 18.83330,
   -26.38785 -116.09096 18.77052,
   -9.08486 -110.40112 18.82890,
   -27.04980 -115.69533 18.76749,
   -9.53295 -109.82383 18.74371,
   -27.82886 -115.14793 18.77608,
   -28.60666 -114.46634 18.86290,
   -10.12463 -108.94625 18.87424,
   -29.10429 -113.83135 18.78904,
   -10.72944 -108.05986 19.04833,
   -29.45161 -113.12803 18.86385,
   -11.15584 -107.53463 18.94291,
   -29.55342 -112.19701 18.85566,
   -11.83894 -106.63137 18.94286,
   -29.41785 -111.47383 18.95899,
   -12.40144 -105.97778 18.75100,
   -28.92393 -110.66550 18.84189,
   -28.31102 -109.96204 18.95467,
   -27.22888 -109.01924 18.86286,
   -13.05404 -105.13214 18.94583,
   -27.72942 -109.44040 18.85371,
   -26.47028 -108.43944 18.73526,
   -25.68626 -107.77090 18.89718,
   -13.73225 -104.34351 19.13915,
   -24.93707 -107.12509 18.93868,
   -23.69959 -106.02354 18.92147,
   -14.39138 -103.79329 18.98215,
   -24.20097 -106.47444 18.91009,
   -23.11824 -105.50095 18.94119,
   -15.10314 -103.27061 18.97046,
   -22.46926 -104.94961 18.82905,
   -15.88273 -102.90220 18.79274,
   -21.72475 -104.28749 18.93828,
   -20.34081 -103.30564 18.95642,
   -20.94224 -103.65268 19.07177,
   -19.60641 -102.91543 18.99406,
   -18.05838 -102.46553 18.98899,
   -16.80927 -102.47470 19.17881,
   -18.88747 -102.58726 19.15446,
   -17.34085 -102.43048 19.06169,
   -12.76201 -117.11299 19.59191,
   -11.01404 -116.72742 19.59646,
   -9.73916 -116.21987 19.62766,
   -16.61519 -117.76393 19.43652,
   -15.14729 -117.54742 19.59476,
   -13.60209 -117.27381 19.58054,
   -11.95316 -116.94886 19.59306,
   -10.42376 -116.53299 19.60308,
   -9.01457 -115.74595 19.62790,
   -19.23442 -117.84682 19.57592,
   -17.52021 -117.84074 19.56369,
   -15.93482 -117.67214 19.58135,
   -14.34887 -117.40659 19.58743,
   -8.31492 -114.97934 19.69874,
   -20.04215 -117.80307 19.58670,
   -18.52329 -117.86474 19.57461,
   -7.91548 -114.12773 19.72668,
   -20.97046 -117.72139 19.57701,
   -7.79176 -113.37115 19.85955,
   -23.53858 -117.30299 19.57846,
   -21.89578 -117.61559 19.58093,
   -7.93924 -113.01055 19.34543,
   -24.21481 -117.11008 19.58218,
   -22.90705 -117.44438 19.57724,
   -7.88740 -112.60860 19.81152,
   -25.01025 -116.81849 19.58530,
   -8.17338 -111.88686 19.58389,
   -25.82061 -116.44144 19.43381,
   -8.63864 -110.85819 19.63850,
   -26.68919 -115.99253 19.58534,
   -27.50028 -115.50475 19.63240,
   -9.24848 -109.85774 19.63720,
   -28.25372 -114.95457 19.58500,
   -9.69779 -109.31351 19.52877,
   -28.92607 -114.30527 19.51660,
   -10.30577 -108.41354 19.69611,
   -29.45080 -113.63069 19.72233,
   -10.90461 -107.54016 19.86320,
   -29.70525 -112.73809 19.60701,
   -11.32012 -107.02185 19.75621,
   -29.70941 -111.71743 19.86097,
   -12.01471 -106.10406 19.78070,
   -29.44215 -111.15773 19.80076,
   -28.57114 -110.05533 19.65639,
   -12.57938 -105.47057 19.56041,
   -29.01767 -110.55488 19.66401,
   -27.83804 -109.40438 19.64293,
   -27.06444 -108.78738 19.67829,
   -13.24360 -104.63585 19.76518,
   -26.30494 -108.16480 19.70255,
   -25.05767 -107.08716 19.71674,
   -13.89452 -103.96189 19.78999,
   -25.55676 -107.52666 19.71129,
   -24.44341 -106.56180 19.55898,
   -23.79061 -105.91975 19.70161,
   -14.56458 -103.35077 19.89309,
   -23.08970 -105.24350 19.78921,
   -15.38135 -102.84650 19.79444,
   -22.39819 -104.63452 19.72621,
   -21.28118 -103.71588 19.75983,
   -16.38670 -102.44794 19.66626,
   -21.77942 -104.11066 19.76009,
   -20.41405 -103.11179 19.79202,
   -18.94531 -102.40404 19.83265,
   -17.29253 -102.23942 19.72804,
   -19.65261 -102.65880 19.88497,
   -18.21116 -102.23154 19.86337,
   -13.56184 -117.25600 20.40297,
   -11.97565 -116.95356 20.40724,
   -10.41649 -116.56061 20.41687,
   -9.18291 -115.97364 20.43701,
   -17.53466 -117.82131 20.38633,
   -15.94257 -117.65983 20.38586,
   -14.36373 -117.40087 20.40454,
   -12.76125 -117.11086 20.40673,
   -11.27005 -116.79619 20.43386,
   -9.70558 -116.26471 20.43164,
   -8.40149 -115.33203 20.56465,
   -18.31772 -117.84536 20.36596,
   -16.80113 -117.76527 20.41610,
   -15.14921 -117.53486 20.39765,
   -7.85725 -114.54664 20.56447,
   -19.27422 -117.82502 20.38756,
   -7.63995 -113.87910 20.65078,
   -21.67518 -117.62332 20.39034,
   -20.26818 -117.76456 20.39005,
   -22.57701 -117.49399 20.39720,
   -20.97794 -117.69918 20.39035,
   -7.66370 -112.93807 20.50790,
   -23.63640 -117.27730 20.38844,
   -24.50215 -117.02890 20.39079,
   -7.92298 -111.82703 20.45884,
   -25.44472 -116.66690 20.39298,
   -8.27084 -111.26892 20.27211,
   -26.25601 -116.28997 20.42024,
   -27.12109 -115.82420 20.39334,
   -8.78691 -110.28061 20.44892,
   -27.88853 -115.34274 20.29235,
   -9.42071 -109.33208 20.44982,
   -28.68928 -114.75842 20.41481,
   -9.87305 -108.78292 20.35075,
   -29.24126 -114.20934 20.35117,
   -10.49241 -107.87359 20.51396,
   -29.81902 -113.20229 20.51049,
   -30.03238 -112.82034 20.89819,
   -11.07052 -107.03980 20.64974,
   -29.94572 -112.18874 20.51633,
   -11.50337 -106.47698 20.58906,
   -29.71334 -111.35412 20.52921,
   -29.13927 -110.50918 20.44853,
   -12.19249 -105.58449 20.60172,
   -28.43885 -109.82424 20.45777,
   -12.77043 -104.94269 20.41146,
   -27.70966 -109.18683 20.58022,
   -26.59621 -108.27335 20.50854,
   -27.10212 -108.69688 20.49836,
   -25.82303 -107.63042 20.41971,
   -13.44698 -104.13104 20.60392,
   -25.11837 -106.97696 20.54288,
   -14.06105 -103.58956 20.42854,
   -24.39674 -106.30533 20.50340,
   -23.73034 -105.60698 20.68977,
   -14.70493 -102.99157 20.64669,
   -23.08415 -104.97954 20.70281,
   -21.91376 -104.01565 20.46113,
   -15.69941 -102.42572 20.60946,
   -22.48821 -104.47821 20.58078,
   -21.17322 -103.38571 20.58230,
   -19.75266 -102.49308 20.61128,
   -16.53468 -102.10915 20.60117,
   -20.45194 -102.84810 20.69278,
   -19.02271 -102.21492 20.56215,
   -17.46324 -101.94776 20.67564,
   -18.24661 -102.00234 20.64838,
   -12.77302 -117.10858 21.21825,
   -10.97959 -116.74863 21.22279,
   -9.66777 -116.30746 21.24317,
   -16.74621 -117.74347 21.20348,
   -15.17538 -117.52824 21.20323,
   -13.56304 -117.25061 21.21654,
   -11.97154 -116.95959 21.21225,
   -10.41098 -116.59321 21.22641,
   -8.91899 -115.88914 21.06965,
   -19.25568 -117.80356 21.20218,
   -17.56415 -117.80181 21.19182,
   -16.11236 -117.67097 21.20676,
   -14.36153 -117.38930 21.21334,
   -8.11793 -115.19692 21.25222,
   -7.56684 -114.28711 21.32764,
   -20.02850 -117.76525 21.06476,
   -18.49901 -117.82221 21.20066,
   -7.73652 -114.66606 21.28109,
   -20.96897 -117.68316 21.20621,
   -7.43763 -113.42743 21.32203,
   -23.55790 -117.29732 21.20399,
   -21.96206 -117.57350 21.27764,
   -24.23140 -117.12384 21.20678,
   -22.92828 -117.42530 21.20323,
   -7.56082 -112.40873 21.32477,
   -25.03227 -116.86226 21.21031,
   -7.94402 -111.31381 21.29152,
   -25.67723 -116.60872 21.20949,
   -8.37936 -110.68718 21.11045,
   -26.73152 -116.10374 21.16384,
   -27.57144 -115.65696 21.20624,
   -8.95697 -109.72347 21.26130,
   -28.37350 -115.13911 21.14893,
   -29.09740 -114.57689 21.23030,
   -9.59141 -108.81201 21.28582,
   -10.04265 -108.27520 21.13945,
   -29.66209 -113.91573 21.21475,
   -30.07098 -113.17041 21.38767,
   -10.65337 -107.36541 21.33312,
   -30.18059 -112.53348 21.39799,
   -11.24979 -106.49187 21.50791,
   -30.04558 -111.72028 21.35261,
   -11.68793 -105.94631 21.38395,
   -29.63630 -110.95969 21.29763,
   -29.05777 -110.25557 21.38964,
   -27.97339 -109.27669 21.29453,
   -12.37658 -105.06407 21.42185,
   -28.49314 -109.72832 21.28719,
   -27.21016 -108.66363 21.28370,
   -12.96815 -104.41433 21.27402,
   -26.45572 -108.03274 21.33476,
   -25.72517 -107.38228 21.37963,
   -13.64345 -103.64796 21.44198,
   -24.99443 -106.69970 21.34614,
   -24.01461 -105.73502 21.36410,
   -14.38541 -103.04798 21.27786,
   -24.50337 -106.22265 21.35201,
   -23.27890 -105.00448 21.39149,
   -22.66645 -104.44333 21.25122,
   -15.09619 -102.49922 21.40686,
   -21.88855 -103.71515 21.36984,
   -20.54116 -102.69732 21.40628,
   -15.84661 -102.04746 21.55937,
   -21.14713 -103.08749 21.48604,
   -19.88744 -102.36291 21.28441,
   -18.30473 -101.81853 21.29953,
   -16.73439 -101.79024 21.47893,
   -19.08846 -101.97334 21.44996,
   -17.56951 -101.66341 21.61951,
   -11.98422 -116.96042 22.03344,
   -10.40869 -116.61752 22.04584,
   -8.98694 -116.03179 22.08835,
   -17.55836 -117.78187 22.01280,
   -15.86376 -117.61958 21.88792,
   -14.37499 -117.38275 22.02549,
   -12.77067 -117.10592 22.02965,
   -11.27029 -116.81785 22.04616,
   -9.66761 -116.35698 22.05021,
   -8.25809 -115.51808 22.04935,
   -18.37053 -117.80370 22.03435,
   -16.75190 -117.72402 22.03516,
   -15.16358 -117.51208 22.02346,
   -13.57418 -117.24412 22.02896,
   -7.60711 -114.76257 22.05904,
   -19.26992 -117.78356 22.01469,
   -7.26829 -113.96293 22.18320,
   -21.64155 -117.59349 22.01650,
   -20.19622 -117.72937 21.99521,
   -22.68030 -117.45403 22.01890,
   -20.99511 -117.65950 22.01645,
   -7.25570 -112.89519 22.14817,
   -23.60139 -117.28439 22.01467,
   -24.53153 -117.04518 22.01494,
   -7.62667 -111.61689 21.98175,
   -25.47656 -116.72126 22.02915,
   -26.36615 -116.34295 22.02188,
   -7.98370 -110.83109 22.20925,
   -27.31868 -115.87394 22.02057,
   -8.52449 -110.13838 21.92414,
   -28.02742 -115.49400 22.01810,
   -9.13719 -109.18308 22.07034,
   -28.73102 -115.02418 21.87405,
   -29.50238 -114.38784 22.06193,
   -9.77029 -108.28372 22.11257,
   -30.03943 -113.66668 22.09385,
   -10.22914 -107.69972 22.03078,
   -30.32880 -112.92651 22.18118,
   -10.82057 -106.83967 22.16401,
   -30.32794 -112.10071 22.15704,
   -11.42460 -105.95700 22.34625,
   -30.11847 -111.41938 22.26364,
   -29.33614 -110.37225 22.09470,
   -11.86697 -105.41509 22.21095,
   -29.74124 -110.84548 22.10763,
   -28.60446 -109.69497 22.06867,
   -27.82082 -109.06122 22.10090,
   -12.57087 -104.54148 22.23932,
   -27.07394 -108.41307 22.31244,
   -25.82448 -107.33963 22.15378,
   -13.17011 -103.89291 22.13706,
   -26.33240 -107.80250 22.14617,
   -25.24884 -106.81881 22.00045,
   -24.59911 -106.13024 22.17259,
   -13.80257 -103.20921 22.27692,
   -23.96893 -105.46863 22.20866,
   -14.50246 -102.63621 22.23099,
   -23.25198 -104.72794 22.25115,
   -15.44785 -102.07748 22.12593,
   -22.59144 -104.09463 22.18377,
   -21.30361 -102.98639 22.21008,
   -21.87127 -103.40179 22.32470,
   -20.67618 -102.57763 22.09554,
   -17.61182 -101.45853 22.29783,
   -16.24026 -101.62418 22.46418,
   -19.88480 -102.07169 22.22680,
   -18.39916 -101.54774 22.25810,
   -16.88797 -101.46385 22.45043,
   -19.15585 -101.74600 22.27815,
   -12.78373 -117.10383 22.84423,
   -11.02215 -116.78949 22.84810,
   -9.63835 -116.39502 22.85181,
   -8.20469 -115.63594 22.86917,
   -16.76361 -117.70807 22.82932,
   -15.18670 -117.50420 22.85902,
   -13.53093 -117.23062 22.84776,
   -11.96733 -116.96244 22.84597,
   -10.40449 -116.64190 22.85044,
   -8.78428 -116.02888 22.86958,
   -7.65043 -115.12800 22.98830,
   -17.57599 -117.76269 22.82399,
   -16.05339 -117.63200 22.81959,
   -14.37495 -117.37189 22.83917,
   -7.17888 -114.38189 22.95746,
   -19.95099 -117.72757 22.82888,
   -18.50346 -117.78113 22.82698,
   -6.95847 -113.69110 23.14185,
   -20.96888 -117.64619 22.83582,
   -19.27501 -117.76254 22.82823,
   -7.08595 -113.33953 22.60417,
   -23.57678 -117.28722 22.82974,
   -21.98216 -117.53783 22.82658,
   -6.99938 -112.82421 23.03897,
   -24.26477 -117.12717 22.83188,
   -22.89117 -117.41397 22.82923,
   -7.24947 -112.17021 22.76645,
   -25.14067 -116.86766 22.83548,
   -7.59009 -111.24109 22.92545,
   -25.92529 -116.57941 22.83546,
   -26.78842 -116.19884 22.70300,
   -8.12783 -110.30518 22.98382,
   -27.64426 -115.80619 22.87398,
   -8.68869 -109.60656 22.73297,
   -28.48704 -115.32752 22.80491,
   -8.81493 -109.20977 23.34067,
   -29.32197 -114.74905 22.91514,
   -9.31842 -108.63626 22.91193,
   -29.91866 -114.12842 22.80890,
   -9.94043 -107.76009 22.94926,
   -30.37389 -113.43910 22.96913,
   -10.39141 -107.19963 22.80585,
   -30.55972 -112.46315 22.99169,
   -10.99325 -106.30899 22.98332,
   -30.36727 -111.64933 22.88344,
   -29.89968 -110.87470 22.83792,
   -11.59851 -105.42963 23.17391,
   -29.18891 -110.10538 22.89229,
   -12.04792 -104.89016 23.03284,
   -28.47748 -109.47318 23.02053,
   -27.37398 -108.56616 22.93794,
   -27.87458 -108.98528 22.92910,
   -26.56804 -107.88742 22.84467,
   -12.79308 -104.01396 23.01454,
   -25.92832 -107.27591 23.00853,
   -13.35925 -103.42027 22.92981,
   -25.20050 -106.57115 22.95080,
   -24.56277 -105.85882 23.11422,
   -14.05597 -102.69590 23.15275,
   -23.87534 -105.12072 23.13560,
   -14.81468 -102.16347 23.02671,
   -23.21368 -104.41814 23.18172,
   -22.19187 -103.48941 23.02603,
   -15.70572 -101.69919 22.92992,
   -22.66311 -103.92759 23.03089,
   -21.42068 -102.82760 23.05144,
   -16.62583 -101.32411 23.12012,
   -20.67404 -102.28530 23.02518,
   -19.22345 -101.57550 22.94808,
   -17.62425 -101.24828 23.01056,
   -19.95973 -101.86687 23.05431,
   -18.54065 -101.29154 23.20553,
   -11.99350 -116.96451 23.65942,
   -10.41606 -116.66328 23.66559,
   -8.90070 -116.14028 23.69111,
   -15.81959 -117.58301 23.64671,
   -14.39143 -117.36617 23.65045,
   -12.78522 -117.10149 23.65893,
   -11.26226 -116.83166 23.66966,
   -9.64215 -116.43383 23.67072,
   -8.12547 -115.71079 23.63786,
   -7.02079 -114.50732 23.74238,
   -18.36299 -117.76717 23.48823,
   -16.76858 -117.68957 23.65156,
   -15.17865 -117.48994 23.64935,
   -13.58620 -117.23262 23.65480,
   -7.35815 -114.99901 23.69913,
   -6.84785 -114.08963 23.81588,
   -19.26386 -117.74358 23.64801,
   -17.58137 -117.74454 23.63934,
   -21.87679 -117.53469 23.64252,
   -20.19233 -117.69141 23.62148,
   -6.77834 -113.27127 23.77039,
   -22.67027 -117.43344 23.61895,
   -21.23068 -117.60371 23.64253,
   -23.58380 -117.28184 23.64254,
   -6.96258 -112.26318 23.71556,
   -24.55497 -117.05919 23.64019,
   -7.26030 -111.71985 23.32036,
   -25.48053 -116.77855 23.66076,
   -7.30418 -111.26292 23.90312,
   -26.36020 -116.45028 23.64405,
   -7.70231 -110.71776 23.73181,
   -27.26782 -116.06441 23.70092,
   -28.25527 -115.56095 23.64654,
   -8.29900 -109.78645 23.79644,
   -28.94556 -115.17647 23.64621,
   -8.93577 -108.81238 23.94551,
   -29.67411 -114.61913 23.59020,
   -9.44317 -108.19375 23.71731,
   -30.28234 -113.98220 23.72164,
   -10.03385 -107.32338 23.82793,
   -30.69675 -112.96793 23.69299,
   -10.55678 -106.67845 23.61484,
   -30.69592 -112.01153 23.77619,
   -11.16157 -105.78329 23.80566,
   -30.34842 -111.23809 23.74893,
   -29.80076 -110.53815 23.81554,
   -28.74511 -109.56348 23.72696,
   -11.76674 -104.92744 23.96565,
   -29.25484 -110.01003 23.72120,
   -27.95040 -108.91748 23.74197,
   -12.36110 -104.25711 23.76617,
   -27.22247 -108.32511 23.75440,
   -26.49515 -107.68169 23.77262,
   -13.06577 -103.43025 23.84440,
   -25.83142 -107.01267 23.92020,
   -24.83583 -106.00845 23.79180,
   -13.59376 -102.88737 23.82550,
   -25.27438 -106.47673 23.78816,
   -24.13531 -105.24692 23.81267,
   -23.44517 -104.49754 23.84066,
   -14.33438 -102.19428 23.99748,
   -22.80015 -103.85078 23.75403,
   -15.06104 -101.73620 23.85960,
   -22.08691 -103.15070 23.83448,
   -15.90207 -101.32019 23.86259,
   -21.33161 -102.48101 23.96214,
   -20.13679 -101.74261 23.76551,
   -18.53747 -101.08635 23.90363,
   -16.82004 -101.07233 23.82327,
   -20.74006 -102.08504 23.85809,
   -19.29806 -101.30421 23.90143,
   -17.75142 -100.98858 23.91358,
   -12.79448 -117.09759 24.47010,
   -11.03811 -116.81156 24.47400,
   -9.62104 -116.45917 24.45869,
   -8.24797 -115.91136 24.66754,
   -16.78120 -117.67431 24.45526,
   -15.12806 -117.47287 24.47657,
   -13.54583 -117.22025 24.41423,
   -11.98939 -116.96726 24.46531,
   -10.40481 -116.67791 24.47574,
   -8.89388 -116.20037 24.49302,
   -7.48236 -115.33539 24.48431,
   -17.57790 -117.72509 24.45512,
   -15.96710 -117.59088 24.46058,
   -14.38813 -117.35594 24.46499,
   -6.84176 -114.51636 24.46024,
   -19.94864 -117.68870 24.45504,
   -18.46907 -117.74158 24.42684,
   -6.58487 -113.77408 24.57782,
   -20.90843 -117.61709 24.38532,
   -19.29625 -117.72211 24.45447,
   -21.90619 -117.51713 24.44937,
   -6.64703 -112.68693 24.48370,
   -24.28922 -117.13181 24.45722,
   -22.85798 -117.39902 24.45520,
   -25.13972 -116.90943 24.46060,
   -23.59334 -117.27619 24.45555,
   -6.94468 -111.65509 24.58660,
   -25.96102 -116.64477 24.46085,
   -7.40814 -110.75630 24.62799,
   -26.71707 -116.36579 24.45903,
   -7.87063 -110.12453 24.56363,
   -27.70139 -115.93165 24.36568,
   -28.57183 -115.52143 24.46390,
   -8.48853 -109.21715 24.60522,
   -29.40650 -115.01959 24.47163,
   -30.05904 -114.48527 24.41471,
   -9.11215 -108.25869 24.79517,
   -9.56068 -107.70780 24.61478,
   -30.66125 -113.66473 24.42828,
   -30.93219 -113.11871 24.60961,
   -10.18546 -106.80402 24.67887,
   -30.93630 -112.47513 24.44984,
   -10.72254 -106.15036 24.43530,
   -30.76618 -111.65122 24.57835,
   -30.12581 -110.71070 24.53759,
   -11.33142 -105.25825 24.62719,
   -30.47721 -111.13311 24.54858,
   -29.36576 -109.97075 24.50236,
   -28.58590 -109.34700 24.52561,
   -11.94930 -104.39258 24.81306,
   -27.83644 -108.71486 24.69193,
   -26.58116 -107.62847 24.58926,
   -12.51332 -103.77098 24.61803,
   -27.12938 -108.13322 24.57669,
   -26.06008 -107.11775 24.59661,
   -25.36511 -106.40195 24.57844,
   -13.16509 -102.99427 24.77467,
   -24.75285 -105.71405 24.63106,
   -13.78797 -102.42679 24.65251,
   -24.09564 -104.97600 24.62855,
   -14.53061 -101.82108 24.67386,
   -23.43573 -104.22037 24.71910,
   -22.77536 -103.55292 24.63245,
   -15.20362 -101.32831 24.84423,
   -22.09946 -102.86832 24.76678,
   -20.83576 -101.95243 24.52525,
   -16.15914 -100.96069 24.70923,
   -21.49602 -102.39660 24.66029,
   -20.10453 -101.44547 24.68616,
   -18.62310 -100.88063 24.64494,
   -17.02845 -100.76531 24.72267,
   -19.37998 -101.05278 24.87036,
   -17.82308 -100.74579 24.72949,
   -12.00307 -116.96323 25.28538,
   -10.42684 -116.70242 25.28803,
   -8.87275 -116.25257 25.30611,
   -7.41200 -115.46604 25.30317,
   -15.99048 -117.57886 25.27196,
   -14.40495 -117.35110 25.27276,
   -12.86535 -117.10607 25.27379,
   -11.26140 -116.84030 25.28708,
   -9.62831 -116.49563 25.29331,
   -7.94903 -115.83146 25.30137,
   -6.87487 -114.96075 25.41220,
   -18.32541 -117.72443 25.26629,
   -16.81252 -117.65865 25.29573,
   -15.28204 -117.48631 25.41209,
   -13.59753 -117.22088 25.28053,
   -6.41694 -114.20322 25.48665,
   -19.25899 -117.70379 25.27990,
   -17.60337 -117.70859 25.26581,
   -6.19394 -113.63332 25.80748,
   -21.89215 -117.50132 25.26851,
   -20.29003 -117.64403 25.25210,
   -6.32734 -113.26508 25.38407,
   -22.65052 -117.41375 25.14919,
   -21.19516 -117.57130 25.26845,
   -6.28027 -112.61859 25.76464,
   -23.58443 -117.27346 25.27070,
   -6.53780 -112.16758 25.38007,
   -24.56741 -117.07422 25.26598,
   -25.50530 -116.82352 25.28385,
   -7.02706 -111.08993 25.36415,
   -26.44691 -116.51407 25.27402,
   -27.33642 -116.17407 25.26864,
   -7.56487 -110.13256 25.55152,
   -28.19400 -115.80398 25.24676,
   -8.00950 -109.62723 25.38970,
   -29.10065 -115.36799 25.41242,
   -29.85561 -114.86734 25.29152,
   -8.66177 -108.68143 25.42710,
   -30.52197 -114.24695 25.27609,
   -9.27575 -107.75386 25.57434,
   -30.98697 -113.56792 25.35181,
   -9.74513 -107.14556 25.44026,
   -31.21949 -112.71862 25.47320,
   -10.30366 -106.33751 25.50038,
   -31.03294 -111.86766 25.27448,
   -10.88464 -105.63527 25.23526,
   -30.62895 -111.12013 25.30019,
   -29.94937 -110.37919 25.33216,
   -11.50338 -104.73426 25.44896,
   -29.23462 -109.74180 25.46516,
   -28.04794 -108.77236 25.37050,
   -28.63766 -109.26823 25.36279,
   -27.37207 -108.21339 25.35759,
   -12.13506 -103.86027 25.66173,
   -26.62207 -107.51776 25.42319,
   -12.75759 -103.21534 25.41978,
   -25.93597 -106.84161 25.38467,
   -25.26039 -106.06667 25.55047,
   -13.36969 -102.50135 25.60972,
   -24.68773 -105.38538 25.61402,
   -14.00745 -101.95679 25.49308,
   -24.04939 -104.64337 25.60113,
   -14.86234 -101.37019 25.40199,
   -23.39540 -103.90210 25.60770,
   -22.22189 -102.76428 25.47185,
   -22.75833 -103.26862 25.47535,
   -21.67341 -102.33084 25.32418,
   -15.64981 -100.84274 25.72188,
   -20.88243 -101.67594 25.50387,
   -19.43525 -100.88158 25.52824,
   -17.82604 -100.54973 25.38701,
   -16.38083 -100.59220 25.67853,
   -20.08018 -101.15106 25.62586,
   -18.68529 -100.63959 25.53972,
   -17.10999 -100.44348 25.75357,
   -12.80588 -117.08759 26.09594,
   -11.21076 -116.82819 26.10056,
   -9.62192 -116.51506 26.08647,
   -8.11818 -115.99625 26.14847,
   -16.79870 -117.64192 26.08123,
   -15.06778 -117.44080 26.08866,
   -13.61041 -117.21624 26.09664,
   -12.00113 -116.96069 26.10209,
   -10.62112 -116.73130 26.10170,
   -8.86576 -116.29267 26.11431,
   -7.31447 -115.53088 26.03585,
   -6.31210 -114.52323 26.31605,
   -17.62381 -117.69054 26.07803,
   -15.98014 -117.56232 26.08220,
   -14.40158 -117.33931 26.09082,
   -6.74474 -115.04281 26.13559,
   -6.07566 -113.97007 26.38164,
   -20.17781 -117.62944 26.08120,
   -18.51970 -117.69941 26.10225,
   -20.97944 -117.57102 26.09068,
   -19.52856 -117.66858 26.08082,
   -6.07351 -113.10609 26.21930,
   -21.90507 -117.48555 26.08014,
   -24.30536 -117.13626 26.08269,
   -22.82177 -117.38245 26.07899,
   -6.25402 -112.21935 26.25793,
   -25.14828 -116.94217 26.08574,
   -23.60942 -117.26416 26.08141,
   -6.59941 -111.52087 26.17449,
   -26.12797 -116.66055 26.08642,
   -26.90743 -116.40139 26.08510,
   -7.15162 -110.55307 26.17814,
   -27.68041 -116.12004 26.08300,
   -7.72640 -109.67010 26.26902,
   -28.55609 -115.75263 26.07920,
   -8.19101 -109.07510 26.21628,
   -29.51453 -115.21872 25.94956,
   -30.30538 -114.70739 26.10832,
   -8.84571 -108.13426 26.23538,
   -30.91903 -114.15478 26.28164,
   -9.44247 -107.22540 26.38596,
   -31.35501 -113.22559 26.17879,
   -9.88605 -106.64872 26.24808,
   -31.41406 -112.40974 26.26327,
   -10.51907 -105.74809 26.29426,
   -31.07814 -111.50236 26.17176,
   -11.05685 -105.09296 26.07991,
   -30.57596 -110.81396 26.29700,
   -29.51521 -109.84442 26.16163,
   -30.01451 -110.27634 26.15695,
   -28.73731 -109.23027 26.15363,
   -11.68361 -104.19090 26.31045,
   -27.95410 -108.60676 26.17349,
   -27.25342 -107.96172 26.36509,
   -12.30955 -103.37026 26.44844,
   -26.53197 -107.29695 26.22023,
   -25.56741 -106.27334 26.23039,
   -12.92524 -102.74010 26.25020,
   -26.01898 -106.76885 26.22744,
   -24.96892 -105.58188 26.23383,
   -24.28044 -104.76507 26.26046,
   -13.58911 -102.00093 26.47277,
   -23.61239 -103.97948 26.28927,
   -14.23723 -101.51084 26.28862,
   -23.00527 -103.33036 26.19495,
   -15.03952 -100.96764 26.31612,
   -22.33339 -102.62547 26.27680,
   -15.84970 -100.56449 26.34877,
   -21.63520 -101.99654 26.28748,
   -20.23720 -101.02921 26.31294,
   -17.16623 -100.25223 26.37189,
   -20.91135 -101.40030 26.44355,
   -19.49035 -100.66817 26.32464,
   -17.97550 -100.27632 26.33499,
   -16.59080 -100.33185 26.37537,
   -18.75530 -100.40951 26.35303,
   -12.01289 -116.95920 26.91124,
   -10.34163 -116.69726 26.91750,
   -8.85420 -116.33034 26.92452,
   -7.46333 -115.78566 27.08870,
   -16.00714 -117.55083 26.89791,
   -14.41878 -117.33384 26.89646,
   -12.83192 -117.08766 26.90569,
   -11.18782 -116.82892 26.90997,
   -9.62466 -116.53900 26.91786,
   -8.09722 -116.05919 26.92703,
   -6.64905 -115.18418 26.95881,
   -18.47015 -117.68056 26.89274,
   -16.82440 -117.62674 26.89181,
   -15.27035 -117.46009 26.87110,
   -13.61042 -117.20759 26.90641,
   -6.00992 -114.37792 27.05314,
   -19.28355 -117.66171 26.90710,
   -17.69703 -117.67407 26.89216,
   -5.83743 -113.64126 27.00721,
   -20.21072 -117.60945 26.89033,
   -22.59503 -117.39576 26.89436,
   -21.19348 -117.53500 26.89444,
   -5.92678 -112.55250 27.03871,
   -23.58073 -117.26398 26.90451,
   -21.90806 -117.46824 26.89448,
   -24.57060 -117.08800 26.89059,
   -6.33613 -111.42904 27.03930,
   -25.51720 -116.86597 26.88524,
   -6.76369 -110.90940 26.82582,
   -26.45991 -116.59732 26.89499,
   -27.38641 -116.29168 26.91682,
   -7.32002 -110.00411 26.98799,
   -28.30275 -115.94165 26.89793,
   -29.19802 -115.54113 26.90511,
   -7.91423 -109.10612 27.13875,
   -30.01486 -115.09308 26.92048,
   -8.35486 -108.55167 27.04413,
   -30.74968 -114.53012 26.92018,
   -9.01613 -107.59704 27.05416,
   -31.35840 -113.78068 26.95693,
   -31.67440 -113.20679 27.16752,
   -9.61265 -106.67520 27.22616,
   -31.63086 -112.72829 26.87089,
   -10.01687 -106.14851 27.09562,
   -31.46929 -111.85158 27.00543,
   -30.66657 -110.75932 26.97445,
   -10.68016 -105.22383 27.11712,
   -31.06243 -111.20407 26.98256,
   -30.11693 -110.23093 26.94144,
   -11.22574 -104.56887 26.89789,
   -29.34375 -109.61813 26.95950,
   -28.61372 -109.02420 27.10914,
   -27.58283 -108.16316 27.01156,
   -11.85114 -103.69661 27.09430,
   -28.01912 -108.54573 27.00349,
   -26.74434 -107.38593 26.91179,
   -26.12683 -106.72116 27.03695,
   -12.49808 -102.85639 27.28187,
   -25.48167 -105.98719 27.06167,
   -13.07956 -102.27667 27.10672,
   -24.86906 -105.25129 27.06306,
   -24.24386 -104.48201 27.08143,
   -13.75978 -101.61989 27.13690,
   -23.60714 -103.69538 27.17884,
   -14.41809 -101.06394 27.23480,
   -22.96865 -103.00121 27.11183,
   -15.29288 -100.56013 27.17933,
   -22.26787 -102.26763 27.22425,
   -21.00731 -101.26571 27.12382,
   -16.25136 -100.22779 27.02965,
   -21.49597 -101.63413 27.11056,
   -20.33245 -100.84190 27.13277,
   -18.81248 -100.23323 26.99284,
   -17.20034 -100.01176 27.17885,
   -19.54848 -100.41679 27.24852,
   -18.10468 -100.01024 27.27455,
   -11.21896 -116.83217 27.72641,
   -9.62961 -116.55628 27.72923,
   -8.07342 -116.12366 27.74776,
   -6.60090 -115.36496 27.73498,
   -16.81613 -117.60933 27.70716,
   -15.21525 -117.44002 27.71409,
   -13.63241 -117.20443 27.72563,
   -12.01186 -116.95671 27.72656,
   -10.61989 -116.74129 27.72769,
   -8.84749 -116.36514 27.73654,
   -7.15156 -115.72508 27.72949,
   -6.04376 -114.82774 27.79637,
   -17.62349 -117.65344 27.70777,
   -16.00213 -117.53489 27.70770,
   -14.59081 -117.35181 27.71627,
   -12.81795 -117.07836 27.72183,
   -5.63291 -114.08228 27.81827,
   -20.19601 -117.59015 27.70718,
   -18.51045 -117.66131 27.69497,
   -5.38400 -113.45561 28.23343,
   -20.95903 -117.53882 27.58601,
   -19.51759 -117.62985 27.70698,
   -5.56978 -113.03733 27.84754,
   -21.90083 -117.45487 27.70808,
   -24.34055 -117.13515 27.70827,
   -22.82648 -117.35931 27.70339,
   -5.91667 -111.93646 27.76936,
   -25.14957 -116.97336 27.71082,
   -23.62558 -117.25149 27.70731,
   -26.12972 -116.72875 27.71164,
   -6.47044 -110.88232 27.74113,
   -27.09089 -116.44199 27.71132,
   -6.91139 -110.36132 27.64434,
   -28.05897 -116.10739 27.71204,
   -28.79104 -115.83367 27.70803,
   -7.48775 -109.48211 27.81945,
   -29.58954 -115.48270 27.70997,
   -8.09632 -108.56614 27.97634,
   -30.44160 -114.97000 27.66821,
   -8.54637 -108.02872 27.74622,
   -31.17877 -114.34889 27.71396,
   -31.69794 -113.67435 27.80524,
   -9.19067 -107.04415 27.87765,
   -31.94658 -112.93750 27.91149,
   -9.76783 -106.16520 28.00789,
   -31.79105 -112.14312 27.71302,
   -10.17557 -105.61569 27.92795,
   -31.39008 -111.34405 27.74037,
   -30.73628 -110.63255 27.77584,
   -10.85063 -104.69219 27.93513,
   -30.01958 -110.01594 27.90893,
   -28.86656 -109.11229 27.80569,
   -11.39931 -104.03940 27.72802,
   -29.40074 -109.53818 27.79727,
   -28.08432 -108.47179 27.82670,
   -27.38091 -107.85026 27.83212,
   -12.03032 -103.18068 27.91911,
   -26.65943 -107.14437 27.80641,
   -26.01926 -106.40115 27.99756,
   -12.69281 -102.34279 28.12476,
   -25.40520 -105.67142 27.99089,
   -13.29058 -101.78124 27.93610,
   -24.79289 -104.88592 28.06439,
   -13.92526 -101.27197 27.74517,
   -24.21517 -104.15315 28.05431,
   -23.57452 -103.38357 28.03420,
   -14.66166 -100.63375 28.05849,
   -22.98689 -102.71982 28.04455,
   -21.83821 -101.71908 27.79628,
   -15.62171 -100.16465 27.95995,
   -22.40917 -102.19193 27.92017,
   -21.08221 -101.06635 27.97997,
   -19.64517 -100.24066 27.96635,
   -18.11277 -99.80482 27.97588,
   -16.44148 -99.85622 28.07608,
   -20.34140 -100.56919 28.03338,
   -18.90324 -99.96655 27.97804,
   -17.33432 -99.73969 28.08093,
   -12.02310 -116.95352 28.53705,
   -10.34906 -116.70896 28.56167,
   -8.84113 -116.39089 28.54510,
   -7.32882 -115.89343 28.57568,
   -5.92425 -115.00846 28.57294,
   -16.02404 -117.52153 28.52385,
   -14.36528 -117.30393 28.54914,
   -12.79324 -117.06870 28.53863,
   -11.19811 -116.83035 28.53741,
   -9.62636 -116.56887 28.54326,
   -8.07183 -116.16989 28.55054,
   -6.46403 -115.41664 28.43153,
   -5.48780 -114.47336 28.65190,
   -18.49334 -117.64240 28.51924,
   -16.80964 -117.59147 28.52396,
   -15.20592 -117.42474 28.52588,
   -13.62283 -117.19250 28.53217,
   -5.21108 -113.81495 28.77482,
   -19.29339 -117.62352 28.53266,
   -17.69985 -117.63672 28.51833,
   -20.20794 -117.57214 28.51958,
   -5.24925 -112.90758 28.71443,
   -22.58223 -117.37294 28.52032,
   -21.13020 -117.50531 28.51446,
   -5.55013 -112.31390 28.44706,
   -23.49619 -117.26603 28.53946,
   -21.92421 -117.43599 28.52045,
   -24.55332 -117.10121 28.51652,
   -6.01864 -111.28656 28.52058,
   -25.51061 -116.90963 28.48264,
   -26.49216 -116.66858 28.52321,
   -6.60853 -110.36556 28.59326,
   -27.43435 -116.40045 28.57700,
   -7.08133 -109.82819 28.47244,
   -28.32369 -116.10786 28.55164,
   -29.27429 -115.73919 28.55919,
   -7.67991 -108.93582 28.63288,
   -30.15662 -115.31216 28.52828,
   -30.88714 -114.83551 28.45045,
   -8.36924 -107.94872 28.63595,
   -8.77290 -107.41100 28.53387,
   -31.64001 -114.03726 28.36152,
   -32.11651 -113.33378 28.65933,
   -9.36286 -106.49730 28.67971,
   -32.33787 -113.07285 29.10987,
   -32.20047 -112.54439 28.73844,
   -9.92233 -105.65231 28.79731,
   -31.85712 -111.73666 28.58312,
   -10.35456 -105.06734 28.73531,
   -31.35445 -111.05770 28.66554,
   -30.26522 -110.06191 28.59271,
   -30.79771 -110.51470 28.58775,
   -29.50224 -109.49768 28.58112,
   -11.01859 -104.16519 28.76010,
   -28.71344 -108.90195 28.59824,
   -11.57760 -103.50604 28.56819,
   -28.00389 -108.27657 28.79144,
   -27.24861 -107.59395 28.65218,
   -26.29433 -106.58614 28.66955,
   -12.21252 -102.66854 28.74382,
   -26.75926 -107.09552 28.66342,
   -25.65069 -105.83241 28.67417,
   -25.14011 -105.21524 28.54521,
   -12.88220 -101.85851 28.92922,
   -24.41176 -104.25235 28.70866,
   -13.49946 -101.30302 28.76995,
   -23.80288 -103.47677 28.73618,
   -14.29534 -100.71653 28.60228,
   -23.27579 -102.84020 28.74215,
   -22.55708 -102.12322 28.60292,
   -14.99768 -100.20963 28.76551,
   -21.82941 -101.40598 28.74852,
   -15.80762 -99.78773 28.91173,
   -21.09208 -100.79323 28.86701,
   -19.69993 -100.06103 28.67249,
   -18.10163 -99.59994 28.66592,
   -16.62469 -99.56039 28.92459,
   -20.43937 -100.40940 28.76373,
   -18.98044 -99.71609 28.91690,
   -17.38587 -99.52026 28.80711,
   -11.22890 -116.83066 29.35228,
   -9.63280 -116.57912 29.36913,
   -8.06561 -116.21101 29.36394,
   -6.61352 -115.66005 29.36470,
   -5.30634 -114.67054 29.43876,
   -15.23115 -117.41351 29.33998,
   -13.64213 -117.18727 29.34087,
   -12.02534 -116.94968 29.35179,
   -10.60194 -116.73969 29.35377,
   -8.84108 -116.41109 29.36008,
   -7.29477 -115.95117 29.35991,
   -5.82848 -115.20025 29.38824,
   -4.97422 -114.21675 29.62357,
   -17.64000 -117.61737 29.34241,
   -16.07782 -117.50905 29.38700,
   -14.53717 -117.31885 29.48498,
   -12.82938 -117.06629 29.34758,
   -18.51324 -117.62339 29.33239,
   -16.83512 -117.57615 29.33328,
   -4.91194 -113.38115 29.48648,
   -20.91963 -117.50459 29.33354,
   -19.44895 -117.59169 29.45748,
   -21.89718 -117.42437 29.34277,
   -20.21579 -117.55198 29.33333,
   -5.16383 -112.39166 29.48085,
   -24.49521 -117.11781 29.33433,
   -22.88365 -117.33104 29.39227,
   -5.56012 -111.86672 29.00554,
   -25.14474 -117.00334 29.33594,
   -23.83285 -117.21677 29.33341,
   -5.61089 -111.43174 29.58487,
   -26.13486 -116.79246 29.33664,
   -6.17139 -110.72699 29.34095,
   -27.14535 -116.53965 29.43714,
   -28.07555 -116.27091 29.50545,
   -6.80742 -109.82789 29.39236,
   -28.93974 -115.97962 29.49706,
   -7.26093 -109.29928 29.29487,
   -29.90609 -115.55520 29.33915,
   -30.64415 -115.19346 29.34112,
   -7.86175 -108.39406 29.45339,
   -31.39423 -114.66009 29.31231,
   -8.51276 -107.44583 29.46149,
   -32.05175 -113.98828 29.42226,
   -8.93525 -106.86518 29.36039,
   -32.41333 -113.39529 29.56987,
   -9.51057 -105.97452 29.50388,
   -32.48541 -112.83517 29.55274,
   -32.31826 -112.26612 29.45696,
   -31.46681 -110.99300 29.40081,
   -10.09489 -105.08298 29.67519,
   -31.82719 -111.37928 29.41048,
   -30.92350 -110.48792 29.36141,
   -10.53009 -104.52820 29.54031,
   -30.12288 -109.87581 29.39896,
   -29.37461 -109.29608 29.55009,
   -28.23035 -108.37126 29.44607,
   -11.18278 -103.65062 29.57487,
   -28.77111 -108.83295 29.43973,
   -27.56959 -107.79518 29.31880,
   -11.74905 -103.00018 29.36799,
   -26.86919 -107.04665 29.53356,
   -26.17805 -106.28043 29.49269,
   -12.40946 -102.14887 29.56592,
   -25.56804 -105.53565 29.47200,
   -13.03648 -101.46911 29.57875,
   -24.98571 -104.76696 29.50360,
   -24.39721 -103.98024 29.52884,
   -13.69975 -100.84216 29.61137,
   -23.80908 -103.23719 29.48346,
   -14.47199 -100.27534 29.56362,
   -23.17248 -102.45813 29.57927,
   -15.21959 -99.86534 29.47383,
   -22.49862 -101.76571 29.53062,
   -21.81212 -101.09521 29.66499,
   -20.60095 -100.28165 29.49374,
   -17.39144 -99.31870 29.48851,
   -16.02899 -99.48816 29.63429,
   -21.20289 -100.65769 29.57556,
   -19.76051 -99.80960 29.58109,
   -18.27883 -99.35216 29.61689,
   -16.63636 -99.34329 29.63681,
   -19.04146 -99.52798 29.62455,
   -8.05921 -116.24512 30.17579,
   -12.03415 -116.94455 30.16284,
   -10.36733 -116.71286 30.15784,
   -8.82531 -116.42640 30.18425,
   -7.29921 -116.02601 30.19619,
   -5.88218 -115.42551 30.28367,
   -4.74437 -114.35396 30.33132,
   -16.04171 -117.49055 30.14985,
   -14.29708 -117.27136 30.15610,
   -12.76102 -117.04897 30.16842,
   -11.21631 -116.82803 30.15940,
   -9.63218 -116.58517 30.16910,
   -6.51876 -115.71804 30.16798,
   -5.13980 -114.84857 30.24288,
   -4.54669 -114.05691 30.53855,
   -16.85015 -117.55893 30.14564,
   -15.22273 -117.39763 30.15430,
   -13.63643 -117.17513 30.15801,
   -4.69675 -113.76171 30.01071,
   -19.20342 -117.58804 30.14629,
   -17.69362 -117.59563 30.32063,
   -4.51019 -113.37902 30.47943,
   -20.20074 -117.53514 30.15568,
   -18.51370 -117.60467 30.14543,
   -4.74014 -112.82619 30.24730,
   -22.58088 -117.34680 30.14630,
   -21.12639 -117.47046 30.13751,
   -23.60488 -117.23823 30.16060,
   -21.94126 -117.40365 30.14648,
   -5.18625 -111.81218 30.24448,
   -24.54548 -117.11373 30.14366,
   -25.51445 -116.94898 30.09878,
   -5.74210 -110.87806 30.37822,
   -26.45593 -116.75059 30.06112,
   -6.31569 -110.21552 30.21184,
   -27.42354 -116.51757 30.14869,
   -28.37357 -116.24646 30.15119,
   -6.95766 -109.35537 30.23910,
   -29.33322 -115.90701 30.05719,
   -7.43808 -108.76754 30.11959,
   -30.33037 -115.50087 30.16223,
   -31.12712 -115.07325 30.15223,
   -8.04009 -107.84582 30.26569,
   -31.90726 -114.48945 30.24191,
   -8.66864 -106.91368 30.28012,
   -32.42649 -113.84661 30.23027,
   -9.10205 -106.29518 30.21968,
   -32.71056 -113.17607 30.33699,
   -32.60367 -112.49114 30.12430,
   -9.66950 -105.43742 30.32413,
   -32.16481 -111.57255 30.07246,
   -31.55321 -110.86130 30.20520,
   -10.25787 -104.55076 30.49779,
   -30.81074 -110.26359 30.32137,
   -29.63226 -109.38327 30.24097,
   -10.70508 -103.99118 30.35385,
   -30.17047 -109.79091 30.23108,
   -28.85652 -108.78586 30.22903,
   -28.10530 -108.15249 30.24062,
   -11.39154 -103.10857 30.32724,
   -27.41339 -107.47312 30.33023,
   -11.93163 -102.47163 30.20888,
   -26.74657 -106.73361 30.46399,
   -26.09858 -106.00303 30.29946,
   -12.59113 -101.64916 30.39961,
   -25.47184 -105.19840 30.30215,
   -13.19767 -101.07300 30.24737,
   -24.86860 -104.34075 30.46656,
   -24.37037 -103.64044 30.49873,
   -13.80659 -100.43622 30.52319,
   -23.76495 -102.90617 30.32851,
   -14.70757 -99.85310 30.40565,
   -23.16558 -102.15811 30.46587,
   -22.13824 -101.17310 30.36839,
   -15.67506 -99.42037 30.27447,
   -22.60273 -101.61350 30.36586,
   -21.30013 -100.52379 30.25527,
   -16.49272 -99.17721 30.28237,
   -20.57849 -99.98969 30.39189,
   -19.10204 -99.33967 30.33519,
   -17.50723 -99.03976 30.44961,
   -19.85382 -99.60817 30.40705,
   -18.33129 -99.12462 30.42024,
   -7.27384 -116.07055 30.98544,
   -11.23893 -116.82561 30.97811,
   -9.64723 -116.59347 30.98048,
   -8.05462 -116.27766 30.99058,
   -6.50598 -115.81582 30.98920,
   -5.16645 -115.14504 31.10342,
   -15.24871 -117.38593 30.96607,
   -13.66350 -117.16998 30.96692,
   -12.07775 -116.94606 31.02035,
   -10.58067 -116.73363 30.97980,
   -8.84049 -116.44477 30.98514,
   -5.75201 -115.46922 30.97945,
   -4.51050 -114.47649 31.11365,
   -17.63321 -117.57998 30.95762,
   -16.06272 -117.47526 30.95980,
   -14.52234 -117.29339 30.94084,
   -12.84193 -117.05234 30.97339,
   -4.25158 -113.72332 31.15525,
   -18.50875 -117.58500 30.96151,
   -16.85613 -117.54155 30.95964,
   -20.90197 -117.47047 30.95953,
   -19.43568 -117.55666 30.93097,
   -4.37489 -112.72509 31.12262,
   -21.84935 -117.39808 30.90148,
   -20.23544 -117.51433 30.95945,
   -4.77155 -112.10230 30.93160,
   -24.51146 -117.12201 30.95988,
   -22.84944 -117.30851 30.94160,
   -25.14247 -117.02916 30.96102,
   -23.81884 -117.20969 30.95930,
   -5.29625 -111.23099 31.04002,
   -26.21157 -116.84321 31.10853,
   -27.08763 -116.64578 30.91787,
   -5.91713 -110.32180 31.23023,
   -28.08548 -116.39535 30.97015,
   -6.48918 -109.71653 31.01721,
   -28.98049 -116.12894 30.91843,
   -29.93931 -115.78719 30.93065,
   -7.15282 -108.81920 31.04932,
   -30.85684 -115.41385 31.10854,
   -7.60707 -108.23767 30.93330,
   -31.61554 -114.94147 30.95478,
   -8.21046 -107.29379 31.08069,
   -32.25933 -114.34775 30.80615,
   -32.81138 -113.67280 31.08833,
   -8.83649 -106.34713 31.11996,
   -9.24129 -105.81282 30.94726,
   -33.02234 -112.75821 31.22541,
   -32.70755 -112.00930 31.04635,
   -9.82907 -104.90332 31.14090,
   -32.14018 -111.26676 31.04120,
   -30.88270 -110.22045 31.03522,
   -31.46238 -110.67733 31.02507,
   -30.26957 -109.75911 31.00742,
   -10.42006 -104.02949 31.30544,
   -29.46644 -109.17125 31.03499,
   -10.96807 -103.36440 31.12422,
   -28.69606 -108.53301 31.15640,
   -27.72095 -107.65439 31.08748,
   -28.16964 -108.08430 31.07843,
   -26.97873 -106.87820 31.10536,
   -11.64704 -102.49139 31.15446,
   -26.32703 -106.14845 30.98999,
   -12.12121 -101.93652 31.06662,
   -25.73799 -105.39952 30.99266,
   -25.23291 -104.71242 30.96559,
   -12.80262 -101.13655 31.22032,
   -24.56468 -103.74508 31.15697,
   -13.43500 -100.56774 31.09012,
   -24.16308 -103.16871 31.17674,
   -23.49590 -102.31571 31.18639,
   -14.22874 -99.84730 31.38251,
   -23.86766 -102.77117 31.18493,
   -22.78229 -101.59077 31.00310,
   -15.01685 -99.41936 31.21397,
   -22.06020 -100.83923 31.20208,
   -15.85115 -99.06442 31.21005,
   -21.33053 -100.24849 31.18726,
   -19.99295 -99.46575 31.10766,
   -18.39020 -98.94356 31.07146,
   -16.75960 -98.83749 31.27664,
   -20.64313 -99.78711 31.21220,
   -19.18105 -99.09436 31.24981,
   -17.66435 -98.77353 31.37381,
   -8.05099 -116.30310 31.80109,
   -6.48488 -115.89170 31.79298,
   -12.04554 -116.93399 31.78862,
   -10.37260 -116.71123 31.78585,
   -8.79154 -116.44700 31.78590,
   -7.23356 -116.10559 31.76351,
   -5.74636 -115.61727 31.81467,
   -4.39878 -114.76022 31.94612,
   -14.28237 -117.24501 31.78198,
   -12.85572 -117.04682 31.79133,
   -11.22842 -116.82243 31.78261,
   -9.63897 -116.59583 31.79504,
   -5.01205 -115.21244 31.80552,
   -4.00186 -114.15945 31.93698,
   -16.87894 -117.52406 31.77245,
   -15.25130 -117.37085 31.77078,
   -13.65022 -117.15672 31.78384,
   -3.72432 -113.56860 32.30788,
   -19.21827 -117.54941 31.77220,
   -17.69633 -117.56053 31.76686,
   -16.06130 -117.45857 31.77610,
   -3.96859 -113.16398 31.87307,
   -20.18464 -117.49945 31.78513,
   -18.53477 -117.56606 31.77169,
   -22.81315 -117.29911 31.77225,
   -21.22825 -117.42714 31.74657,
   -4.32205 -112.18818 31.89446,
   -23.61751 -117.22279 31.78358,
   -22.14395 -117.35671 31.77244,
   -4.85958 -111.52010 31.70894,
   -24.53411 -117.12115 31.77147,
   -25.52036 -116.98311 31.72747,
   -5.46692 -110.67451 31.85154,
   -26.50408 -116.81491 31.77403,
   -6.07220 -109.94818 31.85453,
   -28.68305 -116.30358 31.77850,
   -27.46708 -116.61283 31.77466,
   -28.09600 -116.45847 31.77734,
   -6.66417 -109.20819 31.85099,
   -29.50847 -116.05728 31.77364,
   -30.34225 -115.76722 31.76895,
   -7.33413 -108.27980 31.87715,
   -31.21517 -115.36740 31.72325,
   -7.76541 -107.71695 31.72419,
   -32.10495 -114.80874 31.77989,
   -32.80164 -114.16471 31.89943,
   -8.38481 -106.72735 31.89270,
   -33.14690 -113.41924 31.74670,
   -8.91074 -105.89034 32.01786,
   -33.34707 -113.01746 32.10233,
   -9.40006 -105.26282 31.78529,
   -33.19570 -112.44129 31.98183,
   -32.27480 -111.18483 31.82813,
   -32.69192 -111.64036 31.84045,
   -31.70616 -110.68388 31.75081,
   -9.99120 -104.36899 31.96040,
   -30.91942 -110.10914 31.84201,
   -30.14997 -109.55594 31.98542,
   -28.98414 -108.66373 31.88237,
   -10.58821 -103.49772 32.13198,
   -29.52772 -109.10297 31.87647,
   -28.26769 -108.03951 31.91364,
   -11.14118 -102.84395 31.92719,
   -27.56740 -107.35958 31.91172,
   -26.92779 -106.66215 31.91157,
   -11.85049 -101.95113 31.96301,
   -26.26028 -105.85950 31.88898,
   -12.31024 -101.41858 31.90522,
   -25.66876 -105.07375 31.88637,
   -25.11240 -104.26911 31.95048,
   -13.02484 -100.62865 32.04005,
   -24.56682 -103.47528 31.98677,
   -13.67630 -100.08291 31.91078,
   -23.98632 -102.71162 31.87463,
   -14.41816 -99.50190 32.02137,
   -23.38365 -101.92906 31.99617,
   -22.71929 -101.21967 31.95895,
   -15.16614 -99.03731 32.16038,
   -21.98302 -100.47690 32.14765,
   -20.81919 -99.68688 31.88845,
   -17.67157 -98.57437 32.05184,
   -16.04237 -98.73832 32.07852,
   -21.40014 -100.04846 32.02538,
   -20.01532 -99.18262 32.05620,
   -18.49745 -98.68031 32.02914,
   -16.89924 -98.54818 32.19964,
   -19.25349 -98.87166 32.06681,
   -7.26075 -116.16162 32.61211,
   -5.69484 -115.70804 32.60080,
   -11.24882 -116.81949 32.60387,
   -9.65432 -116.60237 32.60678,
   -8.04657 -116.32814 32.61660,
   -6.46319 -115.95902 32.59757,
   -4.94374 -115.37776 32.64271,
   -3.83997 -114.53981 32.74058,
   -15.26518 -117.35750 32.59196,
   -13.59457 -117.14044 32.60512,
   -12.09285 -116.93533 32.59581,
   -10.53997 -116.72489 32.75463,
   -8.84286 -116.47058 32.61046,
   -4.30398 -114.96622 32.64928,
   -3.51328 -113.94062 32.88221,
   -17.63534 -117.54171 32.58383,
   -15.99454 -117.43561 32.60135,
   -14.44530 -117.25694 32.58466,
   -12.85497 -117.03790 32.59924,
   -18.50668 -117.54624 32.59521,
   -16.87669 -117.50609 32.58595,
   -3.54586 -113.14300 32.82113,
   -21.11032 -117.41580 32.58544,
   -19.49287 -117.51339 32.64269,
   -3.86184 -112.62397 32.59854,
   -21.90936 -117.35933 32.59680,
   -20.44411 -117.46121 32.58551,
   -22.84514 -117.28492 32.58373,
   -4.41537 -111.61549 32.66230,
   -25.14856 -117.04903 32.58621,
   -23.81618 -117.19918 32.58521,
   -5.00802 -111.00784 32.47585,
   -26.23296 -116.89057 32.59795,
   -24.52914 -117.12335 32.58554,
   -27.12567 -116.73294 32.57405,
   -5.65464 -110.15666 32.69045,
   -28.11424 -116.52643 32.59789,
   -6.23200 -109.54477 32.52224,
   -29.04118 -116.29305 32.59869,
   -30.00958 -115.99398 32.59407,
   -6.86020 -108.66477 32.67138,
   -30.93644 -115.64183 32.58169,
   -31.78733 -115.21708 32.54486,
   -7.48923 -107.75665 32.71336,
   -32.57869 -114.67530 32.58134,
   -7.88774 -107.30174 32.35106,
   -8.00050 -106.90704 32.94262,
   -33.16784 -113.99289 32.53466,
   -8.44782 -106.28581 32.77684,
   -33.53319 -113.42013 32.80669,
   -9.01017 -105.42482 32.84579,
   -33.60784 -112.70159 32.96804,
   -33.01417 -111.77562 32.48199,
   -9.55791 -104.72473 32.61003,
   -33.38653 -112.26911 32.70585,
   -32.37026 -111.05648 32.60308,
   -31.61126 -110.49303 32.64497,
   -30.41231 -109.63071 32.67493,
   -10.15257 -103.84146 32.78049,
   -30.95485 -110.01474 32.66340,
   -29.62622 -109.06817 32.64716,
   -28.85411 -108.44211 32.73621,
   -10.75440 -102.98124 32.93780,
   -28.19179 -107.82280 32.87536,
   -11.32198 -102.31033 32.75648,
   -27.46578 -107.10806 32.72552,
   -26.82137 -106.36638 32.73774,
   -12.03291 -101.43301 32.80290,
   -26.14880 -105.51025 32.74289,
   -12.49566 -100.92602 32.71193,
   -25.63225 -104.78166 32.74816,
   -25.01169 -103.83310 32.92976,
   -13.18683 -100.17807 32.88295,
   -24.46743 -103.06983 32.81766,
   -13.86391 -99.62150 32.82926,
   -23.94256 -102.35851 32.77993,
   -14.61846 -99.15908 32.68541,
   -23.31271 -101.53650 32.96128,
   -22.15099 -100.41208 32.81817,
   -22.64283 -100.86982 32.80971,
   -21.47619 -99.90852 32.67938,
   -16.93251 -98.33992 32.88513,
   -15.49094 -98.62549 33.03676,
   -20.79480 -99.37752 32.85162,
   -19.30901 -98.69994 32.70424,
   -17.71698 -98.33872 32.84998,
   -16.20892 -98.40117 33.03601,
   -19.96731 -98.89347 32.98328,
   -18.61344 -98.42263 32.98143,
   -8.04665 -116.34697 33.42630,
   -6.46511 -116.02233 33.42120,
   -4.90840 -115.52099 33.41310,
   -3.65087 -114.74216 33.51685,
   -12.05718 -116.92307 33.41441,
   -10.29563 -116.69427 33.41926,
   -8.78870 -116.46958 33.42091,
   -7.25520 -116.19914 33.42889,
   -5.67263 -115.80350 33.40494,
   -4.19493 -115.13675 33.42182,
   -3.30351 -114.33093 33.62118,
   -14.46856 -117.24630 33.40744,
   -12.87177 -117.03277 33.40943,
   -11.24717 -116.81679 33.41767,
   -9.64594 -116.60301 33.42098,
   -2.98350 -113.83473 33.99491,
   -16.86287 -117.48718 33.40134,
   -15.30726 -117.34626 33.44387,
   -13.84337 -117.16457 33.40925,
   -3.17874 -113.51163 33.57042,
   -19.41038 -117.49829 33.39843,
   -17.71074 -117.52047 33.40769,
   -16.07975 -117.42690 33.40221,
   -20.22612 -117.46017 33.40444,
   -18.79911 -117.51906 33.39812,
   -3.45107 -112.59767 33.52657,
   -22.82995 -117.27434 33.39825,
   -21.15379 -117.39835 33.39420,
   -3.96840 -111.90828 33.32970,
   -23.59174 -117.21191 33.27746,
   -22.12282 -117.32917 33.39846,
   -24.53673 -117.12551 33.40019,
   -4.56057 -111.08803 33.50572,
   -25.52970 -117.01384 33.35545,
   -5.20175 -110.47029 33.33490,
   -27.86825 -116.63487 33.40154,
   -26.50728 -116.87934 33.39907,
   -28.72314 -116.44610 33.40514,
   -27.17616 -116.76694 33.39970,
   -5.86137 -109.65505 33.49724,
   -29.72914 -116.16710 33.40062,
   -6.41144 -109.05580 33.31128,
   -30.72204 -115.83000 33.39656,
   -31.44640 -115.55618 33.38813,
   -7.01056 -108.17775 33.47751,
   -32.27404 -115.08914 33.25369,
   -7.54966 -107.34079 33.59951,
   -33.04727 -114.56288 33.46927,
   -33.56990 -113.93285 33.50639,
   -8.15592 -106.36606 33.75351,
   -8.60472 -105.74305 33.58184,
   -33.83037 -112.98413 33.55835,
   -33.57974 -112.24632 33.38591,
   -9.14521 -104.92328 33.65651,
   -32.98920 -111.44812 33.43365,
   -31.68756 -110.42415 33.46291,
   -9.71826 -104.19577 33.42504,
   -32.25562 -110.83175 33.45256,
   -31.02734 -109.94677 33.48941,
   -30.24572 -109.42821 33.47939,
   -28.92141 -108.38907 33.51317,
   -10.31945 -103.31445 33.60209,
   -29.50139 -108.85271 33.62751,
   -28.43541 -107.95041 33.51661,
   -27.71309 -107.26186 33.35922,
   -10.93721 -102.43060 33.80440,
   -27.07521 -106.54461 33.40325,
   -11.49279 -101.79899 33.57978,
   -26.49378 -105.78115 33.58862,
   -25.88890 -104.95386 33.59213,
   -12.21490 -100.93663 33.61719,
   -25.34454 -104.19364 33.43077,
   -12.81462 -100.29354 33.60801,
   -24.75503 -103.26758 33.60414,
   -13.41244 -99.69402 33.71977,
   -24.35777 -102.65727 33.62466,
   -23.47004 -101.50447 33.62843,
   -14.13803 -99.16340 33.63023,
   -23.90980 -102.03550 33.63233,
   -22.92061 -100.94617 33.49580,
   -15.05672 -98.66150 33.54666,
   -22.29577 -100.31795 33.52780,
   -15.94945 -98.26316 33.72248,
   -21.53903 -99.63870 33.67509,
   -20.13202 -98.76237 33.66762,
   -18.62608 -98.21896 33.68426,
   -16.79305 -98.14994 33.56742,
   -20.82766 -99.10997 33.78984,
   -19.39133 -98.43728 33.68637,
   -17.85994 -98.08209 33.76870,
   -7.25406 -116.22469 34.23918,
   -5.66509 -115.88260 34.23041,
   -4.14191 -115.32592 34.23751,
   -3.08561 -114.53445 34.40857,
   -11.25870 -116.81206 34.22959,
   -9.66788 -116.60786 34.23680,
   -8.04073 -116.36186 34.23897,
   -6.44480 -116.06537 34.22871,
   -4.86725 -115.63750 34.23335,
   -3.52013 -114.92814 34.29193,
   -2.85682 -114.11076 34.47822,
   -15.28164 -117.32979 34.21788,
   -13.60794 -117.12099 34.21431,
   -12.05236 -116.91633 34.22913,
   -10.54370 -116.71960 34.23457,
   -8.84734 -116.48733 34.23621,
   -17.71297 -117.50403 34.21002,
   -16.09816 -117.41203 34.22122,
   -14.45433 -117.23199 34.21904,
   -12.86813 -117.02269 34.22507,
   -2.80689 -113.44497 34.43392,
   -18.52091 -117.50862 34.21677,
   -17.00932 -117.47880 34.21194,
   -3.07151 -112.84665 34.20867,
   -21.12946 -117.38492 34.21149,
   -19.45915 -117.48092 34.20877,
   -21.91592 -117.33348 34.22417,
   -20.41503 -117.43016 34.21162,
   -3.52277 -111.96681 34.29978,
   -22.83984 -117.26658 34.21123,
   -4.11657 -111.36348 34.12692,
   -25.18569 -117.06651 34.21142,
   -23.75926 -117.19741 34.17781,
   -26.23357 -116.94510 34.22656,
   -24.54664 -117.12781 34.21117,
   -4.79654 -110.54515 34.32410,
   -27.16421 -116.81416 34.21147,
   -5.40603 -109.98155 34.15870,
   -28.16794 -116.63237 34.12777,
   -29.03192 -116.43730 34.04009,
   -6.03396 -109.17594 34.37964,
   -30.04059 -116.15765 34.02787,
   -6.59833 -108.53165 34.14109,
   -31.08777 -115.82511 34.21512,
   -6.73203 -108.15120 34.73996,
   -31.95690 -115.45996 34.20219,
   -7.12062 -107.70263 34.39091,
   -32.78617 -114.98747 34.20236,
   -33.56784 -114.28944 34.29682,
   -7.71990 -106.78618 34.41634,
   -33.93319 -113.69777 34.26393,
   -8.31640 -105.82148 34.57293,
   -34.10184 -113.22962 34.39251,
   -8.72831 -105.24923 34.41977,
   -34.01867 -112.56383 34.38268,
   -33.61168 -111.87960 34.28971,
   -32.53868 -110.86762 34.15574,
   -9.35756 -104.33286 34.45455,
   -33.09517 -111.30847 34.26249,
   -31.73600 -110.32101 34.28018,
   -9.88735 -103.66206 34.25638,
   -30.93695 -109.79618 34.39089,
   -29.75057 -108.94324 34.31960,
   -30.29618 -109.35507 34.31185,
   -28.97453 -108.31023 34.33137,
   -10.48084 -102.81957 34.38230,
   -28.29707 -107.69554 34.31731,
   -27.57762 -106.94475 34.33311,
   -11.10566 -101.93864 34.58457,
   -26.97731 -106.22889 34.37565,
   -11.67736 -101.27796 34.42034,
   -26.36817 -105.40096 34.50554,
   -25.77841 -104.57201 34.42551,
   -12.39953 -100.43376 34.48260,
   -25.24928 -103.77035 34.38515,
   -12.91922 -99.90358 34.42949,
   -24.75223 -102.98528 34.43413,
   -24.18445 -102.20654 34.29654,
   -13.66758 -99.18964 34.62891,
   -23.58749 -101.38936 34.43726,
   -14.36173 -98.73750 34.49442,
   -22.93019 -100.64297 34.44672,
   -15.20777 -98.29832 34.47602,
   -22.23222 -99.96740 34.44635,
   -20.91121 -98.95537 34.48153,
   -16.12485 -98.00992 34.41087,
   -21.55641 -99.36136 34.59362,
   -20.21751 -98.56670 34.46561,
   -18.71130 -98.01660 34.40752,
   -17.07219 -97.84902 34.50568,
   -19.47522 -98.18591 34.63318,
   -17.89269 -97.86854 34.48950,
   -8.04900 -116.37136 35.05160,
   -6.45813 -116.10152 35.05215,
   -4.86161 -115.76073 35.27541,
   -3.35886 -115.04531 35.22921,
   -10.25552 -116.68273 35.04530,
   -8.78182 -116.47909 35.05150,
   -7.24480 -116.24292 35.05526,
   -5.63407 -115.92572 35.03772,
   -4.07288 -115.42369 34.97023,
   -2.90507 -114.57820 35.02436,
   -14.48515 -117.22315 35.03349,
   -12.87695 -117.01656 35.05641,
   -11.25622 -116.80851 35.03421,
   -9.65412 -116.60434 35.04690,
   -2.57401 -113.80311 35.10066,
   -16.86605 -117.45580 34.87476,
   -15.29193 -117.31657 35.03065,
   -13.76395 -117.13189 35.17819,
   -12.07040 -116.91188 35.04033,
   -19.43114 -117.46740 35.02468,
   -17.74155 -117.48765 35.01721,
   -16.09844 -117.39648 35.02839,
   -2.66170 -112.90151 35.18406,
   -20.22287 -117.43344 35.02094,
   -18.72522 -117.48715 35.02453,
   -3.09250 -112.26028 34.97278,
   -21.14688 -117.37556 35.02403,
   -23.54900 -117.21184 35.02395,
   -22.08832 -117.31323 35.14271,
   -3.68729 -111.42462 35.10243,
   -24.53972 -117.13657 35.02796,
   -22.84767 -117.26050 35.02413,
   -4.32266 -110.84966 34.96913,
   -27.15317 -116.85619 35.02456,
   -25.50652 -117.05020 34.92822,
   -27.85923 -116.74472 35.02667,
   -26.49443 -116.94489 35.02381,
   -5.01700 -110.07865 35.14551,
   -28.79331 -116.56574 35.01441,
   -5.60814 -109.46394 35.11960,
   -29.73981 -116.33844 35.00689,
   -30.70322 -116.05434 35.00430,
   -6.15890 -108.76403 35.24220,
   -31.63653 -115.74462 35.17139,
   -32.58821 -115.25837 35.01444,
   -6.86725 -107.75228 35.36104,
   -7.27004 -107.18766 35.22782,
   -33.26373 -114.84575 35.02312,
   -33.84080 -114.25371 34.94414,
   -7.89472 -106.23183 35.22906,
   -34.28450 -113.56655 35.29988,
   -8.48083 -105.29134 35.37872,
   -34.32076 -112.81273 35.23685,
   -8.86099 -104.76529 35.24500,
   -34.11659 -112.22292 35.26582,
   -33.20561 -111.25187 34.95257,
   -33.72147 -111.71906 35.09874,
   -32.46435 -110.70668 35.09351,
   -31.20290 -109.85987 35.10770,
   -9.53247 -103.80502 35.27738,
   -31.75598 -110.22169 35.09385,
   -30.40677 -109.33407 35.07895,
   -10.06518 -103.13075 35.09523,
   -29.59664 -108.72935 35.11125,
   -28.77889 -108.02620 35.14300,
   -27.68318 -106.91684 35.16878,
   -10.66806 -102.27680 35.25000,
   -28.20994 -107.48049 35.15519,
   -27.21277 -106.36865 35.17915,
   -26.62076 -105.60887 35.18685,
   -11.29429 -101.41602 35.42600,
   -26.03997 -104.78637 35.19070,
   -11.86174 -100.78261 35.22954,
   -25.63909 -104.14949 35.19849,
   -12.51373 -99.99437 35.42001,
   -25.18286 -103.37104 35.34744,
   -13.06513 -99.47532 35.30549,
   -24.62461 -102.53947 35.24162,
   -13.85851 -98.82946 35.29048,
   -24.13445 -101.82447 35.24747,
   -23.52043 -101.00403 35.36903,
   -14.54191 -98.32166 35.46236,
   -22.92986 -100.32837 35.38928,
   -21.66687 -99.23064 35.28981,
   -15.45908 -97.93154 35.33373,
   -22.18466 -99.66076 35.26885,
   -21.03203 -98.81214 35.19492,
   -19.53510 -98.00108 35.32090,
   -17.86696 -97.65621 35.17980,
   -16.35720 -97.67864 35.34652,
   -20.20325 -98.27941 35.37167,
   -18.78690 -97.76435 35.32563,
   -17.14733 -97.60069 35.31401,
   -7.25474 -116.25210 35.86659,
   -5.48758 -115.95691 35.86420,
   -4.09885 -115.54721 35.85944,
   -2.86815 -114.83104 35.96135,
   -11.27044 -116.80435 35.85544,
   -9.67414 -116.60511 35.85914,
   -8.04162 -116.37382 35.86333,
   -6.41469 -116.11183 35.84406,
   -4.85967 -115.80484 35.86356,
   -3.41241 -115.22159 35.89686,
   -2.39416 -114.20829 36.01063,
   -13.51232 -117.09025 35.84914,
   -12.03018 -116.90103 35.85695,
   -10.53269 -116.71120 35.85722,
   -8.85492 -116.49139 35.86211,
   -2.22400 -113.55956 36.06521,
   -17.73482 -117.47330 35.83670,
   -16.13050 -117.38413 35.85548,
   -14.47903 -117.21114 35.83948,
   -12.88170 -117.00891 35.85097,
   -2.34512 -113.10761 35.93891,
   -18.51972 -117.48010 35.85519,
   -16.94534 -117.44357 35.83537,
   -15.29891 -117.30403 35.84396,
   -19.45326 -117.45659 35.83822,
   -2.68864 -112.31567 35.94365,
   -21.84121 -117.32768 35.83730,
   -20.43776 -117.41004 35.83772,
   -3.23552 -111.67858 35.82515,
   -22.84129 -117.26300 35.83950,
   -21.14949 -117.36906 35.83749,
   -25.20325 -117.09478 35.83633,
   -23.78879 -117.20117 35.83538,
   -3.90998 -110.93475 35.92297,
   -26.14823 -117.00856 35.81500,
   -24.56454 -117.14360 35.83641,
   -4.63438 -110.23241 35.92270,
   -27.17162 -116.89251 35.83417,
   -28.15012 -116.74456 35.71774,
   -5.26182 -109.56811 36.05372,
   -29.11689 -116.57022 35.84217,
   -5.78559 -109.02245 35.95100,
   -30.03611 -116.35577 35.83763,
   -31.03268 -116.06348 35.83393,
   -6.42371 -108.17712 36.00575,
   -32.04512 -115.66767 35.74781,
   -32.90835 -115.26553 35.82571,
   -7.03026 -107.27793 36.09925,
   -33.70485 -114.69182 35.86406,
   -7.43768 -106.66873 36.02314,
   -34.18281 -114.15839 35.86050,
   -8.07945 -105.68090 36.03834,
   -34.50842 -113.31937 36.03169,
   -8.64250 -104.79841 36.14883,
   -34.47163 -112.51490 36.16917,
   -33.81271 -111.60502 35.86866,
   -32.49686 -110.61470 35.89507,
   -9.05545 -104.22419 36.04805,
   -34.22406 -112.08808 35.96409,
   -33.10264 -111.03594 35.85493,
   -31.83262 -110.18994 35.78667,
   -31.03705 -109.67864 35.92795,
   -9.71972 -103.29479 36.05422,
   -30.24846 -109.12243 36.00651,
   -29.05211 -108.17584 35.79910,
   -10.26307 -102.57523 35.98501,
   -29.66244 -108.67490 35.95295,
   -28.44875 -107.58872 35.98739,
   -27.77095 -106.86988 36.00305,
   -10.85145 -101.76932 36.07533,
   -27.14174 -106.11512 36.01798,
   -26.55438 -105.32632 36.01432,
   -11.47379 -100.94417 36.19512,
   -26.00444 -104.51075 36.00445,
   -12.07024 -100.26978 36.07902,
   -25.50356 -103.70990 35.99625,
   -24.91079 -102.74927 36.05653,
   -12.72387 -99.52161 36.24258,
   -13.36244 -98.96552 36.12907,
   -24.55021 -102.15604 36.07788,
   -14.20936 -98.35896 36.05116,
   -24.09350 -101.49677 36.08035,
   -23.19922 -100.41926 36.07262,
   -23.65410 -100.94301 36.07539,
   -22.52450 -99.77258 35.93145,
   -14.94033 -97.87744 36.25471,
   -21.75608 -99.02522 36.16931,
   -17.20320 -97.40996 35.93699,
   -15.68546 -97.57045 36.26667,
   -21.05249 -98.53290 36.09503,
   -19.60477 -97.80280 36.05130,
   -18.04497 -97.38837 36.10802,
   -16.46184 -97.37232 36.30637,
   -20.34502 -98.11968 36.11060,
   -18.86675 -97.47886 36.30990,
   -8.05697 -116.37269 36.65192,
   -6.46494 -116.11965 36.65594,
   -4.85043 -115.84291 36.66659,
   -3.36605 -115.28747 36.67735,
   -2.34750 -114.46771 36.78886,
   -10.30642 -116.68287 36.64551,
   -8.81569 -116.48168 36.60370,
   -7.25383 -116.25098 36.65544,
   -5.74464 -115.99620 36.65851,
   -4.07972 -115.59731 36.65462,
   -2.77069 -114.90634 36.71521,
   -2.08475 -113.91629 36.83135,
   -14.49959 -117.20314 36.63381,
   -12.90221 -117.00579 36.63749,
   -11.27031 -116.80116 36.64118,
   -9.66374 -116.59959 36.64725,
   -16.84904 -117.42364 36.62632,
   -15.24934 -117.28733 36.63750,
   -13.75947 -117.11453 36.64718,
   -12.08121 -116.90205 36.64051,
   -2.06623 -113.21475 36.78401,
   -19.44531 -117.44928 36.62500,
   -17.75366 -117.46033 36.62116,
   -16.11595 -117.36993 36.62900,
   -2.32634 -112.63844 36.62767,
   -20.22263 -117.42115 36.62980,
   -18.75609 -117.46455 36.62508,
   -21.14530 -117.37013 36.62518,
   -2.82251 -111.84049 36.67357,
   -23.53911 -117.22526 36.62374,
   -22.06255 -117.31544 36.63493,
   -3.40463 -111.23504 36.69675,
   -24.53265 -117.16113 36.62194,
   -22.85429 -117.26671 36.62395,
   -27.13863 -116.93145 36.62372,
   -25.46032 -117.09769 36.62216,
   -4.18091 -110.40909 36.87469,
   -27.93374 -116.82045 36.62028,
   -26.43427 -117.01167 36.62300,
   -4.81766 -109.87386 36.70457,
   -28.83876 -116.67054 36.63079,
   -29.79207 -116.46790 36.62559,
   -5.45661 -109.19430 36.72819,
   -30.74526 -116.21609 36.62551,
   -5.99608 -108.53964 36.75099,
   -31.67975 -115.91423 36.61420,
   -32.58142 -115.54886 36.63116,
   -6.61045 -107.67497 36.83266,
   -33.45499 -115.06467 36.74569,
   -34.09201 -114.50782 36.66699,
   -7.23130 -106.71013 36.98181,
   -7.62615 -106.13243 36.82108,
   -34.53696 -113.78858 36.72809,
   -8.25823 -105.16133 36.84426,
   -34.65957 -112.79291 36.80505,
   -34.34861 -112.06927 36.68927,
   -33.20433 -110.99352 36.68432,
   -8.82788 -104.27798 36.97481,
   -33.76224 -111.40447 36.83317,
   -32.54207 -110.53890 36.69423,
   -9.36515 -103.56853 36.77980,
   -31.72928 -110.05331 36.67269,
   -30.49715 -109.20433 36.72956,
   -31.07076 -109.60927 36.71998,
   -29.73564 -108.62794 36.76740,
   -10.01220 -102.67263 36.79790,
   -28.97119 -107.97832 36.77361,
   -10.43406 -102.12149 36.71222,
   -28.33830 -107.33376 36.95307,
   -27.64186 -106.58930 36.77509,
   -11.04185 -101.27526 36.88657,
   -27.03472 -105.82087 36.78582,
   -11.64377 -100.52648 36.87504,
   -26.43047 -104.96455 36.78975,
   -25.91815 -104.14268 36.85889,
   -12.29894 -99.77915 36.86593,
   -25.38664 -103.28150 36.81043,
   -24.89664 -102.45120 36.88829,
   -12.91251 -99.13627 36.91223,
   -24.39245 -101.73051 36.70727,
   -13.65135 -98.50472 36.90737,
   -23.78707 -100.90115 36.73792,
   -14.39601 -97.99306 36.88445,
   -23.16882 -100.11734 36.90131,
   -15.17350 -97.56893 36.94004,
   -22.47056 -99.42315 36.84299,
   -16.48827 -97.17572 36.94717,
   -21.74623 -98.74499 36.99073,
   -20.49529 -97.97251 36.80395,
   -18.92731 -97.29798 36.93115,
   -17.27509 -97.11389 36.90039,
   -15.89264 -97.29941 36.97190,
   -21.11754 -98.31731 36.90616,
   -19.66360 -97.53984 36.91666,
   -18.25600 -97.13521 37.01368,
   -7.26609 -116.24471 37.44198,
   -5.67636 -115.97207 37.44595,
   -4.07307 -115.62198 37.43509,
   -2.67466 -114.93431 37.48524,
   -11.28028 -116.79687 37.43007,
   -9.62469 -116.59009 37.44823,
   -8.10189 -116.37582 37.43329,
   -6.46584 -116.11595 37.45701,
   -5.00952 -115.84824 37.44562,
   -3.33372 -115.33369 37.45208,
   -2.18306 -114.46819 37.54132,
   -13.52273 -117.07676 37.42370,
   -12.00357 -116.88768 37.43628,
   -10.45080 -116.69153 37.43164,
   -8.86610 -116.48466 37.43703,
   -1.88410 -113.57242 37.58897,
   -17.75398 -117.44979 37.41212,
   -16.07729 -117.35465 37.43685,
   -14.54078 -117.19783 37.45954,
   -12.89190 -116.99808 37.42552,
   -18.52149 -117.46213 37.26516,
   -16.92410 -117.41536 37.40723,
   -15.31352 -117.28272 37.41879,
   -2.03687 -112.73556 37.46596,
   -19.45174 -117.44486 37.41284,
   -2.39404 -112.13527 37.48194,
   -21.87746 -117.33518 37.41130,
   -20.44622 -117.40718 37.41182,
   -22.83497 -117.27972 37.41191,
   -21.14706 -117.37294 37.41151,
   -3.04447 -111.27323 37.63048,
   -25.26693 -117.12697 37.41057,
   -23.76883 -117.22593 37.42038,
   -3.71129 -110.70801 37.51338,
   -26.17375 -117.05769 37.40518,
   -24.55717 -117.17465 37.41056,
   -27.17118 -116.96139 37.41759,
   -4.39786 -110.08994 37.50544,
   -29.41267 -116.60501 37.41469,
   -28.23015 -116.81863 37.41304,
   -5.06209 -109.43781 37.50391,
   -30.49567 -116.33797 37.41167,
   -28.85820 -116.71219 37.41461,
   -5.63095 -108.85002 37.33645,
   -31.42707 -116.06300 37.41004,
   -6.27230 -107.95739 37.55960,
   -32.17566 -115.81634 37.40464,
   -32.94680 -115.49176 37.39979,
   -6.89026 -107.06645 37.56709,
   -33.88992 -114.84159 37.43212,
   -34.42588 -114.28791 37.46975,
   -7.41144 -106.21105 37.76234,
   -7.83855 -105.57836 37.61514,
   -34.78371 -113.31740 37.43083,
   -8.41810 -104.68674 37.66157,
   -34.69783 -112.40918 37.55451,
   -34.03771 -111.49558 37.47381,
   -8.97925 -103.87653 37.62188,
   -34.42514 -111.91105 37.49924,
   -33.24886 -110.89430 37.48086,
   -32.00240 -110.10052 37.48616,
   -32.56763 -110.44768 37.47225,
   -31.16917 -109.58619 37.47536,
   -9.54213 -103.08853 37.59849,
   -30.38549 -109.04920 37.54371,
   -29.07474 -107.97700 37.53229,
   -29.58447 -108.42302 37.53030,
   -28.60915 -107.52730 37.53743,
   -10.16840 -102.22592 37.61340,
   -27.84984 -106.72586 37.44058,
   -10.54506 -101.69530 37.65210,
   -27.27462 -106.02867 37.40462,
   -26.69483 -105.23387 37.39622,
   -11.22998 -100.80511 37.67754,
   -26.15949 -104.41184 37.41301,
   -11.80203 -100.15270 37.49141,
   -25.74914 -103.67038 37.59608,
   -12.48911 -99.33404 37.69650,
   -25.32614 -102.89273 37.74653,
   -13.08096 -98.81107 37.48431,
   -24.78338 -102.03428 37.64753,
   -24.31090 -101.31685 37.63511,
   -13.83707 -98.10403 37.80055,
   -23.72891 -100.53117 37.66149,
   -14.64575 -97.61518 37.70160,
   -23.07282 -99.71424 37.81189,
   -15.60995 -97.21608 37.58365,
   -22.38109 -99.06725 37.66621,
   -21.25676 -98.18809 37.58004,
   -18.20129 -96.91337 37.69857,
   -16.47244 -96.95424 37.70779,
   -21.86724 -98.61444 37.68711,
   -20.48733 -97.66216 37.69824,
   -18.98935 -97.08147 37.65184,
   -17.54026 -96.82333 37.84500,
   -19.75851 -97.31511 37.71642,
   -8.06994 -116.36132 38.22684,
   -6.47733 -116.10959 38.23227,
   -4.80412 -115.83829 38.22727,
   -3.32568 -115.36762 38.23225,
   -2.18379 -114.59452 38.31441,
   -10.48043 -116.69104 38.21974,
   -8.87380 -116.47979 38.21953,
   -7.26918 -116.23860 38.23357,
   -5.68417 -115.97773 38.21845,
   -4.07627 -115.64226 38.23356,
   -2.65868 -115.00395 38.25895,
   -1.80341 -113.97432 38.44367,
   -14.51224 -117.18666 38.20851,
   -12.82912 -116.98632 38.22466,
   -11.32622 -116.79941 38.26269,
   -9.81724 -116.60603 38.22160,
   -16.94024 -117.40536 38.20125,
   -15.33059 -117.27430 38.20403,
   -13.68344 -117.09137 38.21861,
   -12.09144 -116.89462 38.21515,
   -1.75248 -113.30614 38.36490,
   -17.75678 -117.43929 38.20088,
   -16.25995 -117.35993 38.20362,
   -20.21057 -117.42252 38.06996,
   -18.68027 -117.45003 38.23412,
   -2.05744 -112.24846 38.38651,
   -21.14703 -117.38109 38.19871,
   -19.45404 -117.44232 38.19954,
   -2.59288 -111.61118 38.26251,
   -23.54507 -117.25449 38.19784,
   -22.05945 -117.33464 38.21071,
   -3.26829 -110.93723 38.27108,
   -24.52950 -117.19728 38.19672,
   -22.85036 -117.29206 38.19806,
   -26.89258 -117.01734 38.19739,
   -25.44925 -117.14012 38.19796,
   -3.97280 -110.30194 38.30780,
   -27.93709 -116.89443 38.19132,
   -26.26803 -117.07340 38.19729,
   -4.61735 -109.75480 38.16198,
   -28.86238 -116.75636 38.20378,
   -29.82610 -116.56759 38.19578,
   -5.32018 -108.96478 38.33702,
   -30.79717 -116.33176 38.22749,
   -5.85160 -108.37942 38.13412,
   -31.73578 -116.05046 38.20673,
   -32.65939 -115.69557 38.19089,
   -6.50748 -107.43884 38.29569,
   -33.53256 -115.22460 38.17699,
   -34.20616 -114.73773 38.33375,
   -7.09062 -106.54926 38.36897,
   -34.78998 -113.83987 38.27121,
   -7.55662 -105.81403 38.38495,
   -34.96104 -113.30378 38.30667,
   -8.03548 -105.06732 38.39132,
   -34.92500 -112.73686 38.34078,
   -34.55947 -111.95903 38.29265,
   -8.59180 -104.23036 38.40204,
   -33.93434 -111.34913 38.26749,
   -32.60796 -110.37925 38.27591,
   -9.12840 -103.49717 38.23746,
   -33.27817 -110.83102 38.25993,
   -31.81240 -109.92838 38.27194,
   -30.41680 -108.98673 38.30956,
   -31.00291 -109.40818 38.30087,
   -29.81736 -108.52468 38.21766,
   -9.73605 -102.59027 38.44409,
   -29.10576 -107.90012 38.32140,
   -28.43008 -107.23225 38.31676,
   -10.32886 -101.74364 38.57463,
   -27.75044 -106.46092 38.32036,
   -10.77462 -101.17601 38.43989,
   -27.15128 -105.68304 38.33734,
   -26.58339 -104.85565 38.33883,
   -11.47555 -100.28853 38.44119,
   -26.09313 -104.05370 38.36093,
   -12.02712 -99.65642 38.32949,
   -25.62263 -103.23668 38.37236,
   -25.07223 -102.28614 38.42402,
   -12.69805 -98.89221 38.51349,
   -13.40969 -98.26737 38.43311,
   -24.70216 -101.65139 38.44618,
   -24.30511 -101.04315 38.44247,
   -23.41544 -99.91009 38.43846,
   -14.13079 -97.70950 38.47972,
   -23.84039 -100.42963 38.43849,
   -22.69232 -99.17137 38.30216,
   -14.93024 -97.23497 38.51275,
   -21.99496 -98.50818 38.33086,
   -15.76562 -96.86387 38.61127,
   -21.26622 -97.88407 38.49393,
   -19.81667 -97.13433 38.32847,
   -18.17369 -96.67911 38.42534,
   -16.73933 -96.64314 38.61634,
   -20.46287 -97.34791 38.62585,
   -19.08705 -96.81806 38.52313,
   -17.44742 -96.62650 38.48723,
   -7.27795 -116.23022 39.01693,
   -5.68929 -115.96302 39.02268,
   -4.07786 -115.64548 39.02511,
   -2.61749 -115.03021 39.03478,
   -11.28972 -116.79147 39.00468,
   -9.63170 -116.58114 39.02374,
   -8.08741 -116.35768 39.01226,
   -6.47425 -116.10085 39.00515,
   -4.98092 -115.83632 39.15514,
   -3.31409 -115.38564 39.02565,
   -2.01866 -114.56383 39.09527,
   -13.70850 -117.08747 38.99786,
   -12.10563 -116.89366 39.00279,
   -10.46187 -116.68628 39.00376,
   -8.87759 -116.47403 39.01185,
   -1.60735 -113.53811 39.05200,
   -16.06607 -117.33221 38.86695,
   -14.55950 -117.18323 38.98742,
   -13.10582 -117.01614 38.99952,
   -1.50161 -113.03578 39.52352,
   -18.41173 -117.44490 38.98734,
   -16.94289 -117.39355 38.98727,
   -15.32793 -117.26335 38.99365,
   -1.73037 -112.59805 39.08355,
   -21.14628 -117.38967 38.98575,
   -19.44712 -117.44156 38.98782,
   -17.77246 -117.43149 38.98742,
   -21.86018 -117.35938 38.98547,
   -20.37933 -117.41740 38.99568,
   -2.19968 -111.83345 39.06036,
   -22.83987 -117.31040 38.98446,
   -2.83380 -111.16956 39.03287,
   -25.28654 -117.17112 38.98463,
   -23.76729 -117.26263 39.00136,
   -3.50503 -110.61046 38.92689,
   -26.23039 -117.10491 38.98051,
   -24.55047 -117.21645 38.98460,
   -28.84258 -116.80045 38.98757,
   -27.26320 -117.01264 38.99207,
   -4.30236 -109.83250 39.07563,
   -29.45928 -116.68899 38.98794,
   -28.22403 -116.89560 38.98597,
   -4.96157 -109.17777 39.12087,
   -30.50218 -116.45197 38.98547,
   -31.45567 -116.18755 38.98513,
   -5.59108 -108.46963 39.11267,
   -32.36518 -115.87624 38.98387,
   -6.07444 -107.88350 38.95901,
   -33.14432 -115.54785 38.98344,
   -6.70545 -106.94058 39.11314,
   -33.88980 -115.10692 38.99161,
   -34.56881 -114.44523 39.02892,
   -7.28679 -106.04228 39.15647,
   -34.99688 -113.66926 39.06512,
   -7.70906 -105.40768 39.02614,
   -35.10809 -113.07843 39.21334,
   -8.27740 -104.50916 39.14639,
   -34.91282 -112.37084 39.11646,
   -33.95392 -111.26439 39.05022,
   -34.45667 -111.72199 39.18213,
   -33.32543 -110.78251 39.02845,
   -8.91702 -103.55774 39.18745,
   -32.55963 -110.31321 39.20409,
   -31.23142 -109.47480 38.96716,
   -9.33175 -102.99315 39.06086,
   -31.85634 -109.87955 39.07249,
   -30.46835 -108.93029 39.11382,
   -29.72958 -108.35916 39.09418,
   -28.75608 -107.45925 39.11228,
   -9.92254 -102.12689 39.22424,
   -29.13518 -107.82869 39.10783,
   -28.01998 -106.65318 39.13395,
   -27.41284 -105.89291 39.14776,
   -10.54411 -101.23129 39.41655,
   -26.82676 -105.06384 39.15621,
   -11.09649 -100.56464 39.19151,
   -26.43856 -104.43436 39.15756,
   -11.79214 -99.70386 39.20998,
   -26.04704 -103.72895 39.23369,
   -12.23445 -99.17218 39.24185,
   -25.53134 -102.84549 39.14824,
   -25.05069 -101.98213 39.23855,
   -12.82523 -98.54366 39.29920,
   -24.56379 -101.23711 39.09630,
   -13.64116 -97.83974 39.29653,
   -23.96648 -100.37741 39.12326,
   -14.34441 -97.39000 39.11840,
   -23.38464 -99.59112 39.28176,
   -22.70254 -98.84784 39.26322,
   -15.20881 -96.83550 39.44154,
   -22.00075 -98.18774 39.26194,
   -20.63721 -97.21795 39.27622,
   -17.39402 -96.41963 39.16087,
   -15.95218 -96.56172 39.44302,
   -21.30975 -97.59929 39.39934,
   -19.89072 -96.84363 39.28926,
   -18.36820 -96.42465 39.28594,
   -16.69258 -96.44385 39.29760,
   -19.18221 -96.52230 39.49116,
   -6.49030 -116.09255 39.80751,
   -4.73270 -115.80128 39.81188,
   -3.31086 -115.39902 39.82538,
   -2.06168 -114.65978 39.86580,
   -10.48980 -116.68623 39.79436,
   -8.88590 -116.46972 39.79348,
   -7.28148 -116.22311 39.80721,
   -5.69369 -115.96042 39.82008,
   -4.08779 -115.65307 39.81214,
   -2.61100 -115.06263 39.82448,
   -1.58563 -114.04201 39.89923,
   -14.52506 -117.17136 39.78327,
   -12.85176 -116.98093 39.79637,
   -11.34065 -116.79582 39.78711,
   -9.80275 -116.59597 39.79631,
   -8.08239 -116.34868 39.80168,
   -1.41102 -113.40927 39.91448,
   -16.95774 -117.38353 39.77641,
   -15.34990 -117.25545 39.77663,
   -13.69837 -117.08035 39.79337,
   -12.10119 -116.88972 39.78979,
   -1.48577 -112.81256 39.91322,
   -17.74951 -117.42067 39.78147,
   -16.19415 -117.33192 39.76491,
   -20.16863 -117.43112 39.77349,
   -18.68219 -117.44046 39.77940,
   -1.84142 -112.08091 39.85619,
   -21.14854 -117.40063 39.77277,
   -19.46273 -117.44143 39.77415,
   -2.39745 -111.47047 39.70631,
   -23.54275 -117.29397 39.77186,
   -22.06427 -117.36341 39.78804,
   -24.53476 -117.24123 39.77112,
   -22.84713 -117.32740 39.77213,
   -3.07877 -110.75118 39.93793,
   -26.90769 -117.07507 39.77119,
   -25.43886 -117.18951 39.76148,
   -3.78586 -110.16913 39.82823,
   -27.87949 -116.97547 39.83355,
   -26.25848 -117.12869 39.77118,
   -28.88535 -116.83333 39.77743,
   -4.53923 -109.41428 40.01657,
   -29.83888 -116.66207 39.76576,
   -5.17397 -108.79472 39.84858,
   -30.84637 -116.43491 39.84053,
   -31.78551 -116.16596 39.79717,
   -5.82481 -107.99186 39.90677,
   -32.73612 -115.81737 39.79544,
   -6.28887 -107.38452 39.77818,
   -33.60430 -115.38019 39.77889,
   -34.36126 -114.81146 39.83412,
   -6.88384 -106.46537 39.92097,
   -34.91475 -114.06343 39.71541,
   -7.49693 -105.51470 39.94832,
   -35.16269 -113.46166 39.86305,
   -7.91364 -104.87867 39.86713,
   -35.14801 -112.71232 39.88799,
   -34.74134 -111.94713 39.86050,
   -8.47437 -104.00567 39.96957,
   -35.00408 -112.31698 39.87241,
   -33.97742 -111.18370 39.83204,
   -32.59751 -110.28175 39.84739,
   -33.17679 -110.64045 39.84279,
   -31.88050 -109.81313 39.82873,
   -9.09934 -103.10118 39.94386,
   -31.08910 -109.29849 39.91368,
   -29.79478 -108.32282 39.89404,
   -9.43306 -102.59329 40.03423,
   -30.30252 -108.73259 39.88906,
   -29.19300 -107.77876 39.90735,
   -28.57137 -107.15369 39.91826,
   -10.11537 -101.64778 40.03851,
   -27.92116 -106.40098 39.93895,
   -10.69686 -100.86530 40.01626,
   -27.33028 -105.62048 39.95291,
   -26.78608 -104.80740 39.96824,
   -11.27899 -100.11044 40.00500,
   -26.30627 -104.01721 39.92595,
   -25.85369 -103.19376 39.96924,
   -11.91878 -99.28728 40.17335,
   -12.49741 -98.68837 40.01356,
   -25.53759 -102.58056 39.98248,
   -24.92830 -101.53234 40.02454,
   -13.24184 -97.91418 40.25369,
   -24.47415 -100.82183 39.96427,
   -13.91571 -97.42178 40.06205,
   -23.91394 -100.02337 39.98150,
   -14.75549 -96.91975 39.95311,
   -23.29561 -99.19072 40.14438,
   -22.60826 -98.42716 40.19522,
   -21.40565 -97.43756 40.06637,
   -16.66592 -96.24312 39.98047,
   -15.47346 -96.52695 40.12580,
   -22.03419 -97.87007 40.22032,
   -20.72479 -96.99923 40.05187,
   -19.24561 -96.32716 40.12299,
   -17.62272 -96.13639 40.05077,
   -15.94638 -96.36472 40.11911,
   -19.96214 -96.56196 40.17094,
   -18.54689 -96.15263 40.19658,
   -7.28984 -116.21471 40.59160,
   -5.70418 -115.94160 40.59810,
   -4.01778 -115.62850 40.62146,
   -2.59800 -115.09087 40.60610,
   -1.49024 -114.12244 40.67710,
   -11.29924 -116.78785 40.57932,
   -9.64222 -116.57403 40.59537,
   -8.05144 -116.33685 40.59464,
   -6.49060 -116.08165 40.59578,
   -4.90920 -115.79172 40.61198,
   -3.31535 -115.41253 40.60163,
   -1.86240 -114.58586 40.64655,
   -13.71935 -117.07660 40.57250,
   -12.11704 -116.88937 40.57419,
   -10.47635 -116.68260 40.57395,
   -8.88850 -116.46472 40.58655,
   -1.32350 -113.73879 40.71012,
   -16.03314 -117.30532 40.56690,
   -14.53170 -117.16388 40.57056,
   -13.06922 -117.00303 40.57424,
   -1.26686 -112.96420 40.72819,
   -18.42562 -117.43267 40.56229,
   -16.98898 -117.37310 40.58661,
   -15.34273 -117.24419 40.56857,
   -1.51435 -112.43298 40.52574,
   -21.14605 -117.41093 40.56003,
   -19.44104 -117.44122 40.55950,
   -17.79060 -117.41373 40.56264,
   -21.89220 -117.38868 40.67885,
   -20.37400 -117.42951 40.55931,
   -1.99689 -111.63285 40.68235,
   -22.84491 -117.34695 40.55919,
   -2.67281 -110.94687 40.67221,
   -25.29408 -117.22007 40.55856,
   -23.76992 -117.30455 40.57353,
   -26.23276 -117.15893 40.55440,
   -24.54455 -117.26290 40.55854,
   -3.43409 -110.22771 40.83444,
   -28.82812 -116.88258 40.56080,
   -27.15647 -117.08689 40.56188,
   -4.09173 -109.71273 40.67433,
   -29.49661 -116.77050 40.56138,
   -28.19562 -116.97116 40.55915,
   -4.75431 -109.07183 40.67634,
   -30.55890 -116.55323 40.67004,
   -31.48799 -116.31820 40.71212,
   -5.37616 -108.37430 40.68252,
   -32.38303 -116.03446 40.72336,
   -33.30132 -115.62225 40.56275,
   -6.10014 -107.43759 40.69829,
   -34.04081 -115.19000 40.57020,
   -6.45847 -106.89516 40.74972,
   -34.72268 -114.55618 40.61085,
   -7.07104 -105.97169 40.73112,
   -35.13536 -113.87082 40.62750,
   -7.72293 -104.96201 40.75223,
   -35.26969 -113.05338 40.65384,
   -8.08176 -104.44488 40.56127,
   -35.10264 -112.35746 40.69280,
   -34.59816 -111.68806 40.62743,
   -33.40912 -110.67692 40.50677,
   -8.67717 -103.49667 40.79560,
   -34.01866 -111.12495 40.62441,
   -32.60662 -110.19426 40.61939,
   -31.17856 -109.28601 40.66531,
   -31.75257 -109.66962 40.65496,
   -30.53452 -108.80566 40.69664,
   -9.25814 -102.60979 40.96572,
   -29.80919 -108.23707 40.67488,
   -9.66639 -102.06125 40.82580,
   -29.11596 -107.58921 40.83431,
   -28.46868 -106.92690 40.69999,
   -10.31759 -101.15793 40.84131,
   -27.80623 -106.11820 40.71771,
   -10.85625 -100.48192 40.64242,
   -27.17092 -105.20720 40.84407,
   -26.68812 -104.42829 40.87931,
   -11.49244 -99.62516 40.81531,
   -26.19796 -103.60945 40.72604,
   -25.73125 -102.72593 40.80901,
   -12.15239 -98.79487 41.01901,
   -25.22937 -101.85362 40.68750,
   -12.71040 -98.24692 40.84069,
   -13.42513 -97.59111 40.84508,
   -24.85002 -101.14484 40.81280,
   -24.44286 -100.49555 40.80653,
   -23.61572 -99.37150 40.80759,
   -14.14190 -97.02211 40.91579,
   -24.02222 -99.90401 40.80531,
   -22.97901 -98.61680 40.82189,
   -14.95175 -96.55643 40.85411,
   -22.29596 -97.90870 40.84760,
   -15.85350 -96.20472 40.77806,
   -21.51112 -97.27170 40.76509,
   -16.83881 -95.94773 40.86991,
   -20.79358 -96.71219 40.94176,
   -19.30977 -96.10761 40.81957,
   -17.88154 -95.82584 41.03414,
   -20.06634 -96.35999 40.88306,
   -18.53603 -95.92253 40.88531,
   -6.50420 -116.07119 41.38232,
   -4.91970 -115.77575 41.38851,
   -3.32359 -115.42887 41.38641,
   -1.97101 -114.71627 41.42235,
   -10.49903 -116.68257 41.36897,
   -8.89373 -116.46111 41.36549,
   -7.29377 -116.20785 41.37783,
   -5.69683 -115.92632 41.37816,
   -4.20537 -115.63377 41.54025,
   -2.58516 -115.10682 41.39514,
   -1.42976 -114.18029 41.45685,
   -12.86636 -116.97531 41.36720,
   -11.31633 -116.78813 41.36530,
   -9.76133 -116.58290 41.51437,
   -8.09425 -116.33768 41.37645,
   -1.12014 -113.35673 41.49352,
   -16.97527 -117.36129 41.35154,
   -15.37543 -117.23729 41.35359,
   -13.71096 -117.07006 41.36647,
   -12.11041 -116.88566 41.36439,
   -17.81331 -117.40472 41.36011,
   -16.19965 -117.30775 41.34297,
   -14.53804 -117.15642 41.35806,
   -1.19360 -112.56496 41.60663,
   -20.16116 -117.43985 41.34795,
   -18.68605 -117.43130 41.34820,
   -1.62622 -111.90879 41.33911,
   -22.84402 -117.36499 41.34620,
   -21.15044 -117.42180 41.34693,
   -19.47142 -117.44130 41.34876,
   -23.58887 -117.33628 41.46586,
   -22.14419 -117.39184 41.34659,
   -2.18298 -111.22389 41.52453,
   -24.54202 -117.28702 41.34575,
   -2.94778 -110.52977 41.47680,
   -26.93090 -117.12995 41.34503,
   -25.44738 -117.23381 41.19170,
   -3.66138 -109.93830 41.44488,
   -27.92220 -117.03247 41.33647,
   -26.24886 -117.18314 41.34509,
   -28.93360 -116.90580 41.35105,
   -4.35746 -109.29936 41.47989,
   -29.79740 -116.76541 41.29629,
   -4.96827 -108.69837 41.37073,
   -30.81866 -116.55366 41.34444,
   -31.82838 -116.28359 41.34575,
   -5.59142 -107.92502 41.47632,
   -32.82976 -115.91373 41.22554,
   -33.63609 -115.54510 41.26632,
   -6.22101 -107.02745 41.65906,
   -34.44273 -114.98101 41.36965,
   -6.62281 -106.45300 41.52152,
   -35.02181 -114.29356 41.39163,
   -7.26286 -105.46647 41.54827,
   -35.31189 -113.53542 41.43831,
   -7.89594 -104.48943 41.55196,
   -35.30006 -112.60518 41.61374,
   -34.62783 -111.59977 41.42170,
   -8.25002 -103.92469 41.60018,
   -35.05231 -112.11151 41.61717,
   -34.06520 -111.07851 41.37445,
   -32.64530 -110.14212 41.42507,
   -33.31189 -110.57845 41.38610,
   -31.99734 -109.73425 41.29967,
   -8.85404 -103.03709 41.57893,
   -31.21472 -109.21835 41.45909,
   -30.44778 -108.65432 41.57125,
   -29.31920 -107.69667 41.47163,
   -9.45913 -102.11486 41.77395,
   -29.85226 -108.17798 41.46966,
   -28.72227 -107.11569 41.32849,
   -9.96989 -101.44045 41.59453,
   -28.04120 -106.32313 41.32095,
   -27.44768 -105.52488 41.33017,
   -10.62906 -100.54483 41.57771,
   -26.91992 -104.67774 41.52266,
   -11.06119 -99.99709 41.43955,
   -26.51022 -103.96497 41.52776,
   -11.69259 -99.16871 41.59531,
   -26.18510 -103.33703 41.53802,
   -25.65074 -102.32990 41.59306,
   -12.32415 -98.43397 41.64139,
   -25.19126 -101.47994 41.60846,
   -12.96459 -97.79211 41.61502,
   -24.72764 -100.73051 41.47903,
   -13.74518 -97.14106 41.55472,
   -24.14232 -99.84785 41.48312,
   -23.55986 -99.06427 41.49721,
   -14.47744 -96.55192 41.81923,
   -22.91293 -98.29227 41.53072,
   -15.22042 -96.19151 41.67171,
   -22.25797 -97.56831 41.68542,
   -16.08379 -95.87531 41.65775,
   -21.52849 -96.97613 41.59987,
   -20.17546 -96.17874 41.54610,
   -18.55635 -95.70062 41.56027,
   -17.04304 -95.65228 41.74036,
   -20.86849 -96.51255 41.64549,
   -19.40564 -95.82363 41.71267,
   -17.77382 -95.62823 41.65235,
   -7.30224 -116.20118 42.16635,
   -5.71948 -115.91777 42.17299,
   -4.13748 -115.59153 42.17855,
   -2.57273 -115.13510 42.18537,
   -1.37388 -114.25293 42.23359,
   -9.58779 -116.55896 42.15895,
   -8.05691 -116.32606 42.11943,
   -6.51152 -116.06417 42.17747,
   -4.92217 -115.76433 42.17921,
   -3.47995 -115.43889 42.30863,
   -1.77182 -114.65284 42.20505,
   -1.02532 -113.59269 42.27240,
   -13.73037 -117.06617 42.14718,
   -12.13005 -116.88587 42.15221,
   -10.48566 -116.67929 42.15424,
   -8.89877 -116.45768 42.16121,
   -16.17335 -117.29417 42.14167,
   -14.50525 -117.14550 42.15236,
   -12.99911 -116.98598 42.29556,
   -11.30860 -116.78502 42.15395,
   -0.97189 -112.96042 42.26477,
   -18.43784 -117.41987 42.13716,
   -17.00575 -117.35145 42.13497,
   -15.53554 -117.24214 42.14313,
   -21.14595 -117.43195 42.13432,
   -19.43340 -117.44018 42.13054,
   -17.80665 -117.39539 42.13767,
   -1.28985 -112.06790 42.19180,
   -21.91779 -117.41488 42.11274,
   -20.35546 -117.44132 42.11954,
   -1.80830 -111.40551 42.20406,
   -24.53901 -117.30930 42.13249,
   -22.85004 -117.38374 42.13419,
   -25.34185 -117.26636 42.14428,
   -23.85383 -117.34263 42.13274,
   -2.50806 -110.73811 42.21836,
   -26.23624 -117.21117 42.13152,
   -3.24541 -110.11877 42.24252,
   -28.70935 -116.96888 42.13397,
   -27.15576 -117.14227 42.13567,
   -3.89731 -109.60916 42.11505,
   -29.57849 -116.84890 42.24840,
   -27.96180 -117.05917 42.13253,
   -30.49582 -116.66829 42.08972,
   -4.64891 -108.84752 42.23283,
   -31.49289 -116.43454 42.13255,
   -5.15747 -108.28075 42.27311,
   -32.40438 -116.16354 42.12052,
   -33.33096 -115.78642 42.11251,
   -5.81555 -107.43177 42.31128,
   -34.24087 -115.24038 42.20706,
   -6.43031 -106.51600 42.49058,
   -34.84436 -114.65937 42.03584,
   -6.81209 -105.95967 42.32914,
   -35.25686 -114.01887 42.19470,
   -7.44969 -104.97279 42.34319,
   -35.42402 -113.10674 42.29854,
   -35.22013 -112.26657 42.24431,
   -8.01310 -104.07029 42.46836,
   -34.66328 -111.52500 42.20441,
   -33.35854 -110.53082 42.20923,
   -8.40624 -103.49806 42.34636,
   -33.94288 -110.93512 42.20355,
   -32.67327 -110.07476 42.20618,
   -31.84505 -109.55327 42.28747,
   -30.69702 -108.75626 42.24967,
   -9.04548 -102.54822 42.39159,
   -31.23012 -109.14412 42.24209,
   -29.87732 -108.10113 42.23079,
   -29.18982 -107.47400 42.23791,
   -9.60666 -101.74705 42.36982,
   -28.54963 -106.78414 42.25412,
   -10.18408 -100.94366 42.34466,
   -27.90944 -105.98746 42.26586,
   -27.35004 -105.18260 42.28527,
   -10.85458 -100.03163 42.36440,
   -26.84189 -104.35165 42.30722,
   -11.27021 -99.50947 42.24564,
   -26.39161 -103.52659 42.34784,
   -25.91917 -102.66654 42.21192,
   -11.93745 -98.65638 42.42572,
   -12.49345 -98.08409 42.24874,
   -25.54488 -101.88771 42.36071,
   -25.08876 -101.03652 42.40711,
   -13.19912 -97.34745 42.44329,
   -24.62455 -100.29238 42.29606,
   -13.89656 -96.78128 42.40703,
   -24.06584 -99.45055 42.32387,
   -23.47294 -98.66472 42.32244,
   -14.68820 -96.24174 42.46538,
   -22.87062 -97.93452 42.38455,
   -16.99283 -95.43932 42.44316,
   -15.44558 -95.81405 42.62462,
   -22.24997 -97.24124 42.54968,
   -21.04755 -96.38595 42.30511,
   -17.65876 -95.43227 42.26846,
   -16.20411 -95.55163 42.60685,
   -21.63229 -96.76030 42.43198,
   -20.21454 -95.86705 42.45912,
   -18.71682 -95.41049 42.48504,
   -19.50592 -95.52148 42.66293,
   -6.51652 -116.05594 42.95698,
   -4.93538 -115.75439 42.96346,
   -3.36040 -115.37609 42.96810,
   -1.91903 -114.77935 42.98338,
   -10.50795 -116.67984 42.94356,
   -8.90662 -116.45545 42.95346,
   -7.34804 -116.20438 42.94572,
   -5.71677 -115.90890 42.95933,
   -4.13832 -115.58300 42.96875,
   -2.69729 -115.16435 43.09414,
   -1.30910 -114.27215 43.01611,
   -12.82227 -116.96311 42.93686,
   -11.29055 -116.78091 42.94333,
   -9.75164 -116.57686 42.93316,
   -8.10553 -116.32927 42.95119,
   -0.86428 -113.43241 42.93947,
   -16.99266 -117.33935 42.92667,
   -15.31097 -117.21096 42.92654,
   -13.72461 -117.05957 42.94081,
   -12.11961 -116.88191 42.93900,
   -0.77981 -112.80735 43.10319,
   -17.78855 -117.38485 42.93441,
   -16.16222 -117.28141 42.92444,
   -14.55116 -117.14122 42.93287,
   -0.96663 -112.29223 43.02577,
   -20.16915 -117.44776 42.92239,
   -18.61550 -117.41823 42.93076,
   -22.84109 -117.40157 42.92029,
   -21.15196 -117.44232 42.92129,
   -19.47968 -117.44031 42.92335,
   -1.43035 -111.50086 43.15004,
   -23.61957 -117.37327 42.91662,
   -22.15017 -117.42266 42.92076,
   -2.06312 -110.93439 43.00746,
   -24.54924 -117.33224 42.92137,
   -2.74280 -110.42737 42.85628,
   -26.93365 -117.18578 42.91891,
   -25.48800 -117.28466 42.91934,
   -27.92859 -117.09666 42.91529,
   -26.23919 -117.23630 42.91905,
   -3.52808 -109.72353 43.03143,
   -28.92778 -116.98167 42.85921,
   -4.18420 -109.15201 43.00734,
   -29.81739 -116.85697 42.91988,
   -30.82143 -116.66807 42.91750,
   -4.89215 -108.37044 43.21145,
   -31.87912 -116.40823 42.91890,
   -5.34643 -107.86626 43.07148,
   -32.81692 -116.11080 42.91936,
   -33.63885 -115.76041 42.92076,
   -6.01373 -106.95792 43.12668,
   -34.56841 -115.10467 42.95548,
   -35.08616 -114.54021 42.94642,
   -6.62379 -106.02593 43.27844,
   -7.00869 -105.45321 43.12686,
   -35.43734 -113.62899 42.94031,
   -7.64184 -104.46809 43.14930,
   -35.42691 -112.59082 43.01268,
   -35.15212 -112.02584 42.99447,
   -34.16024 -110.97410 42.85080,
   -8.20729 -103.56650 43.27801,
   -34.71089 -111.46144 42.99236,
   -33.37011 -110.44198 42.97989,
   -31.95483 -109.56163 43.01935,
   -8.61777 -102.97319 43.16229,
   -32.61150 -109.99284 43.00705,
   -31.29066 -109.09814 43.04837,
   -30.52791 -108.54902 43.01543,
   -29.27835 -107.45502 43.04853,
   -9.23605 -102.05956 43.19832,
   -29.71248 -107.86166 43.04585,
   -28.87081 -107.02646 43.05582,
   -9.74799 -101.38899 42.94702,
   -28.15322 -106.17359 43.07861,
   -27.70962 -105.55876 43.08877,
   -10.37506 -100.46264 43.14387,
   -27.25401 -104.84972 43.09611,
   -11.01315 -99.59833 43.17397,
   -26.77987 -104.02970 43.10348,
   -11.39950 -99.07400 43.21862,
   -26.32400 -103.15079 43.18194,
   -25.88038 -102.28598 43.15874,
   -12.16156 -98.17989 43.23918,
   -25.37010 -101.33011 43.10804,
   -12.77081 -97.57579 43.08576,
   -25.00626 -100.63037 43.17560,
   -13.50742 -96.82372 43.37835,
   -24.60245 -99.94650 43.17088,
   -14.20610 -96.32463 43.25868,
   -24.06272 -99.13466 43.17183,
   -15.03254 -95.85784 43.17564,
   -23.46878 -98.33712 43.18438,
   -22.36320 -97.10814 43.21655,
   -16.02281 -95.41996 43.25778,
   -22.78700 -97.54068 43.21296,
   -21.72977 -96.60120 43.09084,
   -16.91084 -95.24687 43.09663,
   -21.02920 -96.03438 43.22521,
   -19.57178 -95.31600 43.30097,
   -17.93410 -95.09706 43.27104,
   -20.25554 -95.55873 43.34663,
   -18.85927 -95.12254 43.38834,
   -7.31467 -116.19156 43.74123,
   -5.73207 -115.90298 43.74768,
   -4.15242 -115.57769 43.75369,
   -2.59559 -115.12244 43.75763,
   -1.28097 -114.35040 43.79295,
   -9.58496 -116.55328 43.73357,
   -8.11865 -116.32759 43.73493,
   -6.51886 -116.05074 43.74312,
   -4.93581 -115.74757 43.74888,
   -3.36709 -115.38039 43.75774,
   -1.80912 -114.73956 43.85478,
   -0.84097 -113.79430 43.90570,
   -13.74107 -117.05491 43.72180,
   -12.14062 -116.88206 43.71982,
   -10.50064 -116.67757 43.73668,
   -8.90850 -116.45254 43.73583,
   -0.58839 -113.09636 43.99233,
   -16.19032 -117.27150 43.71676,
   -14.48683 -117.12696 43.73181,
   -12.97347 -116.97544 43.73427,
   -11.31838 -116.78255 43.72864,
   -18.65361 -117.41468 43.71181,
   -16.99160 -117.32780 43.71647,
   -15.53154 -117.21947 43.71815,
   -0.67328 -112.46353 43.90388,
   -21.14598 -117.45229 43.70862,
   -19.41653 -117.43816 43.70598,
   -17.94546 -117.38378 43.71264,
   -1.02513 -111.85218 43.78649,
   -21.91995 -117.44322 43.70234,
   -20.36067 -117.45226 43.68255,
   -1.62736 -111.13785 43.79047,
   -24.53379 -117.35468 43.70645,
   -22.85597 -117.41951 43.70889,
   -25.34013 -117.31484 43.71365,
   -23.85091 -117.38468 43.70675,
   -2.35388 -110.49953 43.80171,
   -26.24114 -117.26299 43.70635,
   -3.11712 -109.90946 43.73841,
   -28.69904 -117.04320 43.70719,
   -27.14977 -117.20074 43.71412,
   -29.53451 -116.93529 43.70343,
   -27.95203 -117.12486 43.70608,
   -3.82288 -109.26663 43.97448,
   -30.53509 -116.76358 43.68659,
   -4.46048 -108.69916 43.83940,
   -31.51758 -116.55499 43.70577,
   -32.47165 -116.29663 43.71212,
   -5.11161 -107.95062 43.95735,
   -33.40065 -115.94279 43.71519,
   -5.59057 -107.35873 43.87548,
   -34.29175 -115.43694 43.79368,
   -34.91754 -114.89064 43.73683,
   -6.22494 -106.45546 43.92757,
   -35.38369 -114.12824 43.76642,
   -6.80474 -105.55706 44.02474,
   -7.23322 -104.90391 43.91913,
   -35.56669 -113.05185 43.77387,
   -35.22120 -111.97657 43.80011,
   -7.81366 -103.99044 43.96765,
   -35.40518 -112.26643 43.81605,
   -34.75857 -111.41384 43.74979,
   -34.07470 -110.86537 43.78346,
   -32.74559 -109.95807 43.65693,
   -8.41201 -103.03671 44.13059,
   -33.41260 -110.39114 43.78535,
   -31.97613 -109.48213 43.80359,
   -8.89062 -102.36635 43.95249,
   -31.20202 -108.95528 43.93048,
   -30.00263 -108.03014 43.70621,
   -30.59058 -108.50373 43.82879,
   -29.33011 -107.39439 43.83768,
   -9.53497 -101.43632 43.93176,
   -28.68070 -106.68934 43.85659,
   -9.95045 -100.87937 43.76997,
   -28.07500 -105.92149 43.87850,
   -27.52337 -105.11275 43.90199,
   -10.57037 -99.97189 43.95846,
   -27.05667 -104.33908 43.88111,
   -26.58147 -103.49371 43.77300,
   -11.17920 -99.11686 44.13866,
   -11.73626 -98.46263 43.99433,
   -26.18412 -102.66250 43.91580,
   -25.78954 -101.84554 43.96686,
   -12.41266 -97.69416 44.01078,
   -25.34865 -100.98819 43.96684,
   -12.98552 -97.11659 43.98284,
   -24.93111 -100.23428 43.94905,
   -24.33819 -99.32856 43.82607,
   -13.70436 -96.48232 44.01370,
   -23.78195 -98.53141 43.82230,
   -14.46300 -95.93196 44.04513,
   -23.13298 -97.70508 43.84757,
   -15.21782 -95.50872 44.05718,
   -22.55195 -97.04500 43.87958,
   -16.27356 -95.08510 44.11645,
   -21.79590 -96.30040 44.02128,
   -17.15081 -94.92033 44.01621,
   -20.97404 -95.65152 44.17697,
   -19.66409 -95.09706 44.00014,
   -18.24028 -94.80346 44.15873,
   -20.38727 -95.36781 44.04467,
   -18.88099 -94.88765 44.07272,
   -6.52796 -116.04583 44.53168,
   -4.94815 -115.74127 44.53821,
   -3.37008 -115.37895 44.54317,
   -1.86779 -114.81991 44.55147,
   -10.51653 -116.67739 44.51813,
   -8.92967 -116.45347 44.53488,
   -7.32105 -116.18846 44.52838,
   -5.73579 -115.89812 44.54262,
   -4.15486 -115.57366 44.54349,
   -2.59189 -115.13498 44.54099,
   -1.23203 -114.38790 44.55079,
   -12.83390 -116.95688 44.51145,
   -11.26940 -116.77431 44.52143,
   -9.75670 -116.57329 44.51395,
   -8.11633 -116.32283 44.52592,
   -0.59693 -113.57099 44.63533,
   -15.29465 -117.19016 44.37117,
   -13.77358 -117.05167 44.54557,
   -12.12880 -116.87787 44.51360,
   -0.43090 -112.68800 44.70637,
   -17.79299 -117.36562 44.51665,
   -16.18848 -117.25932 44.50200,
   -14.56447 -117.12549 44.50768,
   -20.17112 -117.45561 44.49685,
   -18.69756 -117.41085 44.55553,
   -17.01002 -117.31716 44.50179,
   -0.67485 -112.02769 44.61701,
   -22.83824 -117.43719 44.49440,
   -21.15356 -117.46234 44.49521,
   -19.48747 -117.43973 44.49792,
   -1.19849 -111.35683 44.55242,
   -23.62177 -117.41364 44.49273,
   -22.13879 -117.45293 44.49497,
   -1.95065 -110.65013 44.50166,
   -26.23038 -117.28883 44.49298,
   -24.55663 -117.37667 44.49787,
   -26.98644 -117.24147 44.60975,
   -25.49184 -117.33282 44.49326,
   -2.66632 -110.02809 44.77149,
   -27.93358 -117.15985 44.48970,
   -3.34459 -109.55831 44.60260,
   -28.89461 -117.06314 44.47576,
   -4.04096 -108.94773 44.61457,
   -31.49824 -116.62030 44.49232,
   -29.83819 -116.93960 44.49331,
   -32.12454 -116.46428 44.49383,
   -30.81992 -116.77000 44.49139,
   -4.70464 -108.26364 44.64488,
   -33.15028 -116.11434 44.49787,
   -33.87485 -115.80069 44.49897,
   -5.30758 -107.54827 44.64950,
   -5.88404 -106.76420 44.67881,
   -34.66939 -115.23182 44.39071,
   -35.23394 -114.62019 44.55673,
   -6.49553 -105.86918 44.68159,
   -6.96455 -105.13448 44.69269,
   -35.60469 -113.65824 44.58023,
   -7.43746 -104.38373 44.70604,
   -35.60070 -112.63429 44.60870,
   -35.25824 -111.90450 44.57687,
   -34.12317 -110.82281 44.56668,
   -7.96322 -103.54714 44.78038,
   -34.61769 -111.21292 44.56597,
   -33.45178 -110.33277 44.56746,
   -8.55339 -102.66603 44.72481,
   -32.70228 -109.88450 44.55592,
   -31.42701 -109.02074 44.60600,
   -32.00740 -109.41998 44.59588,
   -30.65990 -108.45910 44.64027,
   -9.11064 -101.84707 44.69329,
   -29.85580 -107.78174 44.69589,
   -29.18655 -107.14026 44.62629,
   -9.73509 -100.93120 44.73730,
   -28.57872 -106.43791 44.64532,
   -10.15662 -100.36113 44.60499,
   -27.92985 -105.54140 44.78552,
   -27.41097 -104.72382 44.82426,
   -10.75737 -99.49974 44.75353,
   -26.93001 -103.91464 44.65537,
   -26.50684 -103.07634 44.70660,
   -11.39482 -98.61707 44.96682,
   -26.05995 -102.20487 44.58697,
   -11.99123 -97.96340 44.73049,
   -25.68731 -101.38975 44.73035,
   -12.60674 -97.23944 44.90432,
   -25.29784 -100.57421 44.87800,
   -13.24670 -96.64366 44.81718,
   -24.79484 -99.75480 44.67488,
   -13.91798 -96.12001 44.69995,
   -24.28612 -98.92526 44.71647,
   -23.71410 -98.09421 44.75265,
   -14.67129 -95.54115 44.94014,
   -23.13897 -97.34029 44.80677,
   -15.50464 -95.15759 44.79619,
   -22.49941 -96.65885 44.75563,
   -21.18435 -95.55454 44.80235,
   -16.41564 -94.80634 44.89073,
   -21.84164 -95.99948 44.90090,
   -20.49893 -95.18114 44.73144,
   -18.85421 -94.65675 44.72971,
   -17.45139 -94.57065 44.98935,
   -19.73027 -94.80159 44.88560,
   -18.13170 -94.57499 44.83535,
   -5.74341 -115.89177 45.32226,
   -4.16583 -115.56696 45.32863,
   -2.59801 -115.14145 45.33228,
   -1.20515 -114.44870 45.35553,
   -9.71815 -116.56498 45.30784,
   -8.13048 -116.32200 45.31346,
   -6.52987 -116.04154 45.31961,
   -4.94431 -115.73380 45.32378,
   -3.36484 -115.37348 45.33950,
   -1.81439 -114.80557 45.30174,
   -0.68437 -113.94437 45.38811,
   -13.75217 -117.04326 45.29647,
   -12.15614 -116.87853 45.30871,
   -10.51566 -116.67547 45.29853,
   -9.06988 -116.47010 45.30995,
   -7.32517 -116.18425 45.31589,
   -0.28598 -113.20916 45.46801,
   -16.20768 -117.24839 45.29188,
   -14.58812 -117.11901 45.30086,
   -12.97562 -116.96685 45.31144,
   -11.32773 -116.77980 45.30327,
   -0.13642 -112.61052 45.80278,
   -18.66591 -117.40444 45.28661,
   -16.99946 -117.30529 45.26746,
   -15.44992 -117.19037 45.30237,
   -0.31850 -112.31112 45.46892,
   -21.14627 -117.47219 45.28292,
   -19.51120 -117.43992 45.28109,
   -17.95112 -117.36644 45.28764,
   -0.76608 -111.69435 45.17390,
   -21.92618 -117.47086 45.28483,
   -20.36262 -117.46326 45.26033,
   -24.52925 -117.39922 45.28040,
   -22.86213 -117.45462 45.28316,
   -1.40969 -110.91755 45.38428,
   -25.34182 -117.36254 45.28267,
   -23.83609 -117.42631 45.28078,
   -2.13782 -110.33602 45.36545,
   -26.24470 -117.31431 45.28029,
   -2.90229 -109.74886 45.38559,
   -28.68499 -117.11574 45.28047,
   -27.20165 -117.25237 45.27964,
   -29.57612 -117.01044 45.27883,
   -27.94117 -117.18933 45.27975,
   -3.63848 -109.14057 45.42315,
   -30.57837 -116.85759 45.27731,
   -4.21692 -108.60711 45.44912,
   -31.58988 -116.66582 45.30479,
   -32.51250 -116.43834 45.29901,
   -4.88945 -107.86333 45.49213,
   -33.45582 -116.10377 45.31511,
   -5.47119 -107.19077 45.25210,
   -34.32799 -115.62757 45.28765,
   -34.96186 -115.11847 45.27408,
   -6.12868 -106.23326 45.41339,
   -35.52754 -114.22584 45.33533,
   -6.68530 -105.37930 45.46443,
   -7.10707 -104.75154 45.29583,
   -35.73884 -113.04015 45.37731,
   -7.66050 -103.83100 45.50764,
   -35.55735 -112.24087 45.38691,
   -34.87486 -111.33773 45.24358,
   -35.31900 -111.84817 45.36794,
   -34.13842 -110.73494 45.34584,
   -32.73910 -109.82605 45.37266,
   -8.28158 -102.87569 45.50903,
   -33.34543 -110.21705 45.36620,
   -32.09802 -109.40339 45.35433,
   -8.69774 -102.28591 45.33329,
   -31.31724 -108.87330 45.42314,
   -29.99382 -107.82221 45.40888,
   -30.49457 -108.24882 45.40669,
   -29.41312 -107.25818 45.44188,
   -9.29353 -101.35978 45.50506,
   -28.89924 -106.69866 45.43922,
   -28.19663 -105.83450 45.27641,
   -9.95446 -100.40379 45.52360,
   -27.63991 -104.97189 45.45933,
   -10.32137 -99.86337 45.56870,
   -27.17723 -104.17801 45.46671,
   -10.93994 -99.02537 45.58680,
   -26.80163 -103.45027 45.47542,
   -26.43506 -102.66823 45.55753,
   -11.55095 -98.25150 45.57137,
   -26.00711 -101.78690 45.51632,
   -12.16268 -97.53265 45.56597,
   -25.53380 -100.84161 45.47947,
   -25.17285 -100.11452 45.53856,
   -12.80118 -96.85055 45.58493,
   -13.49206 -96.20822 45.60538,
   -24.79571 -99.43053 45.53712,
   -14.24703 -95.64919 45.52544,
   -24.27526 -98.58966 45.54292,
   -23.69460 -97.67796 45.75744,
   -14.98142 -95.16078 45.63664,
   -23.11436 -96.95335 45.72259,
   -21.94577 -95.83553 45.58357,
   -17.33027 -94.38624 45.60429,
   -15.61159 -94.80895 45.76999,
   -22.48576 -96.32557 45.57727,
   -21.37953 -95.44679 45.44498,
   -18.15957 -94.35190 45.49983,
   -16.56048 -94.53935 45.60557,
   -20.54305 -94.87383 45.62269,
   -19.01488 -94.35278 45.66545,
   -19.83258 -94.49592 45.82725,
   -6.53892 -116.03734 46.10635,
   -4.96082 -115.72786 46.11290,
   -3.38598 -115.37042 46.11870,
   -1.85317 -114.85412 46.12360,
   -10.52626 -116.67531 46.09281,
   -8.87522 -116.43989 46.11205,
   -7.27296 -116.17034 46.11182,
   -5.74178 -115.88550 46.10674,
   -4.16812 -115.55961 46.12592,
   -2.59647 -115.14006 46.10424,
   -1.16292 -114.46567 46.10752,
   -0.22171 -113.46710 46.19735,
   -12.84925 -116.95103 46.08601,
   -11.28812 -116.77339 46.03875,
   -9.70501 -116.56168 46.09418,
   -8.12631 -116.31783 46.10057,
   -0.56538 -113.95127 46.16008,
   -0.01754 -112.87273 46.28649,
   -15.24427 -117.16349 46.08119,
   -13.79633 -117.04129 46.08041,
   -12.13798 -116.87401 46.08820,
   -17.77516 -117.34637 45.93377,
   -16.25411 -117.23990 46.07083,
   -14.57782 -117.10930 46.08250,
   -0.05914 -112.32901 46.32660,
   -20.17722 -117.46328 46.07132,
   -18.73125 -117.40202 46.07291,
   -17.02719 -117.29491 46.07689,
   -0.38286 -111.77204 46.19015,
   -22.83553 -117.47213 46.06853,
   -21.15469 -117.48187 46.06981,
   -19.49611 -117.43882 46.07254,
   -1.00654 -111.09301 46.03739,
   -23.62576 -117.45342 46.06855,
   -22.14133 -117.48226 46.06917,
   -26.22146 -117.34079 46.06693,
   -24.56189 -117.42067 46.07010,
   -1.72788 -110.40715 46.28278,
   -27.02184 -117.29012 46.07440,
   -25.50006 -117.38036 46.06717,
   -2.44777 -109.92823 46.16745,
   -27.93906 -117.22196 46.06694,
   -3.20543 -109.37338 46.07371,
   -30.56438 -116.91064 46.06583,
   -28.90560 -117.13349 46.04320,
   -31.26316 -116.78604 46.06547,
   -29.84707 -117.02270 46.06674,
   -3.91671 -108.70611 46.29728,
   -32.24498 -116.57651 46.20959,
   -4.54348 -108.09366 46.21472,
   -33.19449 -116.28138 46.20358,
   -33.93294 -115.98430 46.23540,
   -5.22573 -107.28688 46.22271,
   -5.68734 -106.70092 46.06865,
   -34.74354 -115.42757 46.08453,
   -35.34789 -114.77536 46.10269,
   -6.28368 -105.79399 46.23131,
   -35.77179 -113.71556 46.02141,
   -6.90976 -104.83013 46.25568,
   -7.31923 -104.19293 46.17956,
   -35.76184 -112.57741 46.19060,
   -35.39050 -111.84168 46.16277,
   -7.88068 -103.29375 46.26318,
   -34.77146 -111.18721 46.10469,
   -33.53801 -110.22116 46.01866,
   -34.18580 -110.68440 46.14114,
   -32.75746 -109.74268 46.15183,
   -31.34627 -108.80608 46.18586,
   -8.49366 -102.34980 46.27855,
   -31.97588 -109.23706 46.31007,
   -30.73741 -108.35194 46.07993,
   -8.88622 -101.79230 46.12174,
   -30.01258 -107.73400 46.19241,
   -29.33377 -107.04744 46.35554,
   -9.47993 -100.86642 46.31315,
   -28.65945 -106.28814 46.17969,
   -28.09228 -105.50468 46.22533,
   -10.06659 -99.97398 46.48927,
   -27.56065 -104.65894 46.24355,
   -10.47375 -99.43280 46.34973,
   -27.11376 -103.83963 46.28172,
   -26.69229 -103.02933 46.16485,
   -11.15174 -98.52576 46.39195,
   -11.72524 -97.84971 46.23958,
   -26.30652 -102.17396 46.28660,
   -25.92365 -101.34124 46.31789,
   -12.36694 -97.08047 46.37122,
   -25.51780 -100.49690 46.33640,
   -12.98501 -96.48932 46.22109,
   -25.07796 -99.67643 46.27912,
   -24.54348 -98.80263 46.16064,
   -13.78904 -95.73551 46.41729,
   -24.06745 -98.04763 46.19339,
   -14.46295 -95.25315 46.38422,
   -23.42582 -97.11238 46.36710,
   -15.24122 -94.84354 46.26721,
   -22.77029 -96.37629 46.28082,
   -16.39130 -94.40239 46.21872,
   -22.06098 -95.68013 46.27253,
   -17.25279 -94.18266 46.25642,
   -21.34531 -95.07144 46.37485,
   -19.89934 -94.28417 46.47053,
   -18.33544 -94.05260 46.36890,
   -20.54160 -94.53703 46.51893,
   -19.17621 -94.07282 46.53710,
   -5.75515 -115.88041 46.89693,
   -4.18083 -115.55021 46.90347,
   -2.61283 -115.14139 46.90818,
   -1.15643 -114.52117 46.92228,
   -9.72743 -116.56284 46.88248,
   -8.14686 -116.31878 46.88697,
   -6.57438 -116.04009 46.92655,
   -4.96092 -115.72000 46.90271,
   -3.40984 -115.37001 46.91408,
   -1.84420 -114.86190 46.91191,
   -0.52319 -114.03770 46.94264,
   -13.76412 -117.03130 46.87122,
   -12.08751 -116.86582 46.88266,
   -10.61249 -116.68580 46.87176,
   -9.03899 -116.46102 46.88468,
   -7.33638 -116.17829 46.89069,
   -0.00033 -113.33001 46.92761,
   -16.22545 -117.22508 46.86704,
   -14.61191 -117.10309 46.87618,
   -12.93956 -116.95452 46.88531,
   -11.33615 -116.77785 46.87783,
   0.18443 -112.54754 47.10623,
   -18.67826 -117.39397 46.86141,
   -17.04933 -117.28502 46.86813,
   -15.45244 -117.16771 46.87496,
   -0.04257 -111.91530 47.00494,
   -21.14652 -117.49149 46.85723,
   -19.52150 -117.43916 46.85573,
   -17.90137 -117.34577 46.83080,
   -21.93035 -117.49803 46.86743,
   -20.37075 -117.47370 46.83135,
   -0.52419 -111.27763 46.99339,
   -24.52357 -117.44349 46.85440,
   -22.86728 -117.48925 46.85587,
   -1.21033 -110.68970 46.89996,
   -25.34142 -117.41035 46.85478,
   -23.83801 -117.46683 46.85480,
   -1.98589 -110.09364 46.95464,
   -27.93023 -117.25239 46.85347,
   -26.24794 -117.36579 46.85944,
   -28.71523 -117.18904 47.01096,
   -27.20495 -117.30852 46.85348,
   -2.76627 -109.52137 46.98436,
   -29.62860 -117.08628 46.85349,
   -3.46790 -108.97849 46.94801,
   -30.61366 -116.95874 46.86192,
   -31.58619 -116.79260 46.80784,
   -4.18205 -108.27201 47.12546,
   -32.51773 -116.58503 46.85252,
   -4.76678 -107.67007 46.97820,
   -33.50289 -116.25090 46.85976,
   -34.42790 -115.76106 46.88374,
   -5.49587 -106.74932 47.01498,
   -35.13096 -115.18862 46.90346,
   -5.90763 -106.17861 46.92884,
   -35.69140 -114.36513 46.89755,
   -6.47539 -105.29586 47.04445,
   -35.90617 -113.76156 46.92533,
   -35.93081 -113.07408 46.88378,
   -7.12924 -104.28150 47.05353,
   -7.48658 -103.74407 46.88856,
   -35.75845 -112.32878 47.06948,
   -35.01930 -111.28267 46.92721,
   -35.41028 -111.72371 46.93707,
   -34.22682 -110.61904 46.90304,
   -8.06572 -102.79542 47.06530,
   -33.46695 -110.13513 46.91469,
   -32.21284 -109.30085 46.95942,
   -32.79135 -109.68341 46.94947,
   -31.40017 -108.75079 46.98402,
   -8.70110 -101.82075 47.08013,
   -30.64914 -108.19055 46.96190,
   -29.59126 -107.22597 46.98543,
   -9.03235 -101.29685 47.13706,
   -30.05651 -107.67405 46.98363,
   -28.96868 -106.53809 47.00174,
   -28.32692 -105.70429 47.02288,
   -9.65648 -100.39588 47.08576,
   -27.91084 -105.06518 47.03256,
   -10.26111 -99.48021 47.28128,
   -27.48261 -104.32528 47.04011,
   -10.67387 -98.93688 47.15285,
   -27.00109 -103.40211 47.06804,
   -26.61072 -102.58099 47.07039,
   -11.39575 -98.00840 47.13957,
   -26.18420 -101.68569 46.98706,
   -11.93560 -97.37704 47.03287,
   -25.83811 -100.88834 47.09957,
   -12.59995 -96.60485 47.18174,
   -25.48974 -100.10496 47.24251,
   -13.22646 -96.02986 47.04268,
   -24.99822 -99.23585 47.07759,
   -24.50870 -98.37930 47.11546,
   -13.97982 -95.32726 47.30321,
   -23.99934 -97.56715 47.18170,
   -14.72540 -94.84239 47.22428,
   -23.41435 -96.81672 47.06389,
   -15.54073 -94.40318 47.26098,
   -22.75430 -95.99892 47.19120,
   -16.55214 -94.02072 47.27028,
   -22.07835 -95.36095 47.12057,
   -20.71074 -94.36508 47.20741,
   -17.51607 -93.82118 47.21919,
   -21.33094 -94.71185 47.29107,
   -19.99521 -94.06577 47.16454,
   -18.43512 -93.75812 47.21260,
   -19.22137 -93.82835 47.24512,
   -6.54949 -116.02898 47.68097,
   -4.97373 -115.71245 47.68753,
   -3.40391 -115.35270 47.69413,
   -1.85588 -114.87418 47.69816,
   -10.53514 -116.67392 47.66742,
   -8.88507 -116.43716 47.68170,
   -7.34699 -116.17692 47.67689,
   -5.75549 -115.87439 47.68449,
   -4.18837 -115.54209 47.69912,
   -2.62867 -115.14185 47.70137,
   -1.12249 -114.52936 47.66853,
   0.04317 -113.58171 47.91649,
   -12.95354 -116.95138 47.66026,
   -11.35175 -116.77819 47.66439,
   -9.71453 -116.55997 47.66795,
   -8.13662 -116.31402 47.67530,
   -0.46786 -114.08794 47.71926,
   0.35708 -112.94320 47.89935,
   -15.23555 -117.14110 47.65617,
   -13.78475 -117.02630 47.65712,
   -12.31869 -116.88796 47.66227,
   0.52147 -112.41584 48.25807,
   -17.72735 -117.32208 47.65054,
   -16.23168 -117.21349 47.65517,
   -14.59139 -117.09228 47.65732,
   0.32191 -112.19254 47.84862,
   -20.17376 -117.47012 47.64582,
   -18.71540 -117.39022 47.64802,
   -17.04411 -117.27245 47.65197,
   -0.16430 -111.43510 47.63104,
   -22.83229 -117.50660 47.64267,
   -21.15671 -117.50082 47.64328,
   -19.50478 -117.43757 47.64715,
   -23.62882 -117.49310 47.64910,
   -22.15742 -117.51111 47.64336,
   -0.78962 -110.72061 47.88210,
   -26.21209 -117.39292 47.64091,
   -24.57114 -117.46455 47.64372,
   -1.51752 -110.25374 47.71521,
   -27.02489 -117.34545 47.64293,
   -25.54608 -117.42622 47.64108,
   -2.34064 -109.68836 47.66471,
   -27.94577 -117.28268 47.64062,
   -30.27510 -117.04977 47.63975,
   -28.99525 -117.19294 47.64080,
   -3.02609 -109.17527 47.75881,
   -31.32364 -116.89672 47.76302,
   -29.64780 -117.12345 47.64075,
   -3.72327 -108.58593 47.76252,
   -32.21149 -116.71189 47.62903,
   -4.38726 -107.91774 47.78691,
   -33.19485 -116.43092 47.63986,
   -34.01248 -116.10262 47.64431,
   -5.00643 -107.19349 47.79227,
   -34.83890 -115.57259 47.65694,
   -5.67520 -106.31494 47.77942,
   -35.49650 -114.89305 47.68342,
   -6.02607 -105.77115 47.83834,
   -35.91296 -114.14389 47.76346,
   -6.65768 -104.81299 47.82250,
   -36.04699 -113.41139 47.71785,
   -35.95362 -112.66219 47.76470,
   -7.31123 -103.78646 47.84572,
   -35.48315 -111.71109 47.73896,
   -7.68263 -103.21754 47.72488,
   -34.83801 -111.06489 47.68713,
   -33.50588 -110.08563 47.73157,
   -34.09791 -110.49475 47.72198,
   -32.82294 -109.62143 47.71878,
   -8.24709 -102.29357 47.89432,
   -32.02385 -109.09885 47.78496,
   -30.88948 -108.27514 47.76745,
   -31.40214 -108.66260 47.76167,
   -30.11493 -107.62251 47.76758,
   -8.80726 -101.39786 48.03385,
   -29.45342 -106.97385 47.76091,
   -9.19924 -100.83655 47.90315,
   -28.82214 -106.22637 47.79778,
   -28.25378 -105.43359 47.82880,
   -9.85596 -99.87513 47.92567,
   -27.74977 -104.62616 47.79756,
   -27.30520 -103.82725 47.71628,
   -10.45524 -98.99050 48.07163,
   -11.00800 -98.29953 47.87901,
   -26.90101 -102.96881 47.84503,
   -26.54181 -102.15580 47.91926,
   -11.68777 -97.43099 47.92734,
   -26.14604 -101.28616 47.88303,
   -12.11583 -96.91292 47.93136,
   -25.73301 -100.41608 47.80787,
   -25.35383 -99.59762 47.90310,
   -12.84006 -96.16014 47.89071,
   -13.50667 -95.53228 47.91626,
   -24.99473 -98.89846 47.90488,
   -24.50491 -97.97964 48.09306,
   -14.26672 -94.87235 48.14359,
   -23.88643 -97.10926 47.92899,
   -14.96641 -94.44381 48.08314,
   -23.38845 -96.44296 47.90489,
   -15.83688 -94.03129 48.04904,
   -22.73589 -95.62568 48.07990,
   -21.50605 -94.58029 47.95993,
   -16.75143 -93.71676 48.03745,
   -22.09255 -95.04157 47.94597,
   -20.83034 -94.18034 47.88923,
   -19.28757 -93.62448 47.84687,
   -17.78727 -93.49441 48.09699,
   -20.06306 -93.76293 48.04455,
   -18.59471 -93.43107 48.17225,
   -5.76660 -115.86932 48.47156,
   -4.19594 -115.53031 48.47815,
   -2.63160 -115.12982 48.48408,
   -1.12800 -114.56800 48.49172,
   -9.73636 -116.56138 48.45710,
   -8.15546 -116.31506 48.46086,
   -6.57154 -116.02928 48.46562,
   -4.96866 -115.70294 48.46372,
   -3.40608 -115.34132 48.47069,
   -1.86065 -114.87852 48.48519,
   -0.42803 -114.14089 48.50157,
   -13.77644 -117.01855 48.44599,
   -12.07559 -116.85980 48.44186,
   -10.58920 -116.67997 48.45068,
   -9.00282 -116.45138 48.60914,
   -7.34683 -116.17291 48.46540,
   0.29407 -113.41721 48.54975,
   -14.54957 -117.07960 48.44917,
   -12.94899 -116.94612 48.45339,
   -11.34490 -116.77573 48.45242,
   0.62055 -112.66962 48.66716,
   -18.69041 -117.38332 48.43619,
   -17.07496 -117.26339 48.44487,
   -15.38420 -117.13852 48.44111,
   0.61203 -112.13934 48.74851,
   -21.14756 -117.51027 48.43156,
   -19.53047 -117.43817 48.42966,
   -17.91074 -117.32667 48.41699,
   -16.24302 -117.20116 48.44217,
   0.30889 -111.65984 48.61058,
   -21.93618 -117.52479 48.44787,
   -20.37212 -117.48360 48.41039,
   -0.31446 -110.98609 48.46936,
   -24.51845 -117.48776 48.42838,
   -22.87307 -117.52367 48.43091,
   -1.03174 -110.40909 48.51202,
   -25.33619 -117.45883 48.43094,
   -23.85044 -117.50700 48.42881,
   -27.92048 -117.31497 48.42713,
   -26.24918 -117.41785 48.43665,
   -1.81446 -109.87482 48.53828,
   -28.72707 -117.25045 48.44098,
   -27.22967 -117.36323 48.42727,
   -2.58374 -109.34461 48.55862,
   -29.63556 -117.16898 48.42781,
   -3.26285 -108.86135 48.42066,
   -30.66261 -117.05325 48.43565,
   -33.19060 -116.51453 48.43247,
   -31.59452 -116.91326 48.42432,
   -3.95859 -108.18252 48.61513,
   -33.67586 -116.34702 48.43591,
   -32.54448 -116.70851 48.42702,
   -4.57436 -107.57266 48.41069,
   -34.52051 -115.88293 48.28189,
   -5.22094 -106.72875 48.59648,
   -35.23943 -115.34110 48.45324,
   -35.79789 -114.60857 48.46707,
   -5.83503 -105.83036 48.80043,
   -6.20830 -105.29323 48.63886,
   -36.08531 -113.83783 48.49707,
   -6.84987 -104.29671 48.65579,
   -36.12886 -112.89549 48.71089,
   -35.87691 -112.25168 48.52136,
   -34.90345 -111.03276 48.50373,
   -7.45130 -103.34703 48.65719,
   -35.43760 -111.57906 48.65655,
   -34.31110 -110.54034 48.37940,
   -7.77831 -102.81151 48.66890,
   -33.52698 -110.00897 48.51324,
   -32.11680 -109.08983 48.54079,
   -32.74845 -109.51989 48.53066,
   -31.47688 -108.62990 48.55195,
   -8.42098 -101.81036 48.68642,
   -30.72336 -108.06000 48.54056,
   -29.92452 -107.34632 48.55841,
   -8.99980 -100.88296 48.84859,
   -29.35718 -106.75174 48.56903,
   -9.39198 -100.32845 48.70289,
   -28.71927 -105.95021 48.59018,
   -28.16299 -105.09016 48.77866,
   -10.04919 -99.37207 48.73379,
   -27.61734 -104.19924 48.58514,
   -27.20418 -103.37561 48.63108,
   -10.61249 -98.59158 48.71597,
   -26.84315 -102.58448 48.66591,
   -11.19673 -97.82571 48.68816,
   -26.43861 -101.68073 48.65668,
   -11.81543 -97.00769 48.86266,
   -26.07263 -100.82467 48.71854,
   -12.36159 -96.42253 48.70631,
   -25.69167 -99.99297 48.69572,
   -25.28062 -99.15893 48.66850,
   -13.10343 -95.60782 48.92658,
   -24.80733 -98.31598 48.56635,
   -13.78185 -95.06387 48.74172,
   -24.35897 -97.49790 48.71544,
   -14.47744 -94.53522 48.78878,
   -23.88030 -96.75955 48.73991,
   -22.89709 -95.54894 48.73467,
   -15.08819 -94.16119 48.77378,
   -23.37447 -96.08843 48.73760,
   -22.28802 -94.99439 48.60073,
   -16.00477 -93.73682 48.75668,
   -21.65543 -94.42825 48.65239,
   -18.59504 -93.20326 48.81975,
   -16.97958 -93.36257 48.93858,
   -20.86765 -93.85957 48.78024,
   -19.38138 -93.28785 48.81915,
   -18.05335 -93.22591 48.80576,
   -20.16646 -93.44782 48.99195,
   -4.98657 -115.69751 49.26221,
   -3.42218 -115.33086 49.26925,
   -1.86902 -114.87633 49.27376,
   -0.41228 -114.19147 49.28497,
   -10.54407 -116.67254 49.24204,
   -8.84099 -116.42610 49.24734,
   -7.35920 -116.17220 49.25106,
   -5.77108 -115.86469 49.26072,
   -4.20333 -115.52200 49.26993,
   -2.64895 -115.12537 49.27043,
   -1.11271 -114.57310 49.25916,
   0.18516 -113.72489 49.36817,
   -12.96369 -116.94250 49.23489,
   -11.36451 -116.77608 49.24478,
   -9.72492 -116.55884 49.24376,
   -8.14600 -116.31078 49.24992,
   -6.56023 -116.02172 49.25566,
   0.68134 -113.07299 49.38032,
   -15.42825 -117.12952 49.23088,
   -13.76947 -117.01005 49.23369,
   -12.33979 -116.88347 49.23685,
   0.87858 -112.30967 49.52680,
   -17.87729 -117.31506 49.22521,
   -16.22492 -117.18748 49.23590,
   -14.81144 -117.08689 49.23181,
   0.65172 -111.74145 49.39576,
   -20.17699 -117.47683 49.22029,
   -18.69681 -117.37824 49.22357,
   -17.18372 -117.26097 49.22682,
   -22.82952 -117.54076 49.21681,
   -21.15928 -117.51936 49.21765,
   -19.51333 -117.43628 49.22175,
   0.18334 -111.12630 49.43268,
   -23.62860 -117.53271 49.22658,
   -22.17069 -117.53982 49.21756,
   -0.53819 -110.57307 49.27650,
   -26.20240 -117.44582 49.21489,
   -24.58100 -117.50859 49.21393,
   -1.41302 -109.96462 49.25056,
   -27.01628 -117.40248 49.21342,
   -25.59393 -117.47324 49.21500,
   -29.63447 -117.20772 49.21380,
   -27.95262 -117.34469 49.21564,
   -2.11335 -109.51634 49.33044,
   -30.30179 -117.13898 49.21289,
   -28.99158 -117.26690 49.21401,
   -2.89245 -108.95264 49.36292,
   -31.28527 -117.01230 49.26183,
   -3.52940 -108.43072 49.36571,
   -32.27700 -116.82880 49.21317,
   -33.26882 -116.57096 49.23616,
   -4.34376 -107.62086 49.35539,
   -34.14182 -116.22219 49.22344,
   -4.76708 -107.11197 49.41951,
   -34.95450 -115.70989 49.21128,
   -5.42927 -106.24682 49.42518,
   -35.62736 -115.01437 49.12342,
   -36.03479 -114.32892 49.26367,
   -6.02189 -105.36177 49.55756,
   -6.41784 -104.76930 49.43277,
   -36.21790 -113.38945 49.29106,
   -36.08914 -112.52077 49.32155,
   -7.03850 -103.78888 49.45707,
   -35.62989 -111.66652 49.29502,
   -34.96003 -110.98415 49.30276,
   -7.59598 -102.87025 49.57609,
   -34.22306 -110.42780 49.29677,
   -32.90695 -109.51564 49.15115,
   -7.98198 -102.27581 49.47523,
   -33.55845 -109.94690 49.30795,
   -32.15709 -109.02420 49.33482,
   -31.37964 -108.47234 49.44489,
   -30.17558 -107.49446 49.18634,
   -8.59734 -101.31586 49.49668,
   -30.77993 -108.00838 49.34525,
   -29.58443 -106.88269 49.36581,
   -28.96887 -106.14910 49.38207,
   -9.18677 -100.38006 49.64246,
   -28.40233 -105.36580 49.30334,
   -9.61149 -99.78344 49.49664,
   -27.84936 -104.43792 49.40341,
   -10.22409 -98.89076 49.55506,
   -27.50202 -103.76651 49.40810,
   -10.75600 -98.22638 49.30544,
   -27.12310 -102.94019 49.52492,
   -26.72768 -102.08290 49.43254,
   -11.39384 -97.34265 49.50457,
   -26.37497 -101.24689 49.46800,
   -12.03268 -96.51965 49.68228,
   -26.00064 -100.38213 49.46790,
   -12.61669 -95.91948 49.51666,
   -25.68954 -99.62304 49.60609,
   -25.20731 -98.70276 49.45009,
   -13.33756 -95.15480 49.73487,
   -24.78372 -97.87989 49.52078,
   -13.98403 -94.65488 49.58844,
   -24.19215 -96.97049 49.37950,
   -14.79337 -94.15059 49.43003,
   -23.72377 -96.29591 49.35700,
   -15.72282 -93.67818 49.37675,
   -23.05916 -95.45853 49.40722,
   -16.60957 -93.31250 49.45088,
   -22.35472 -94.66083 49.57305,
   -17.71500 -93.04543 49.45775,
   -21.62119 -94.05771 49.53154,
   -20.23261 -93.23745 49.62506,
   -18.51773 -92.97170 49.47758,
   -20.89533 -93.51457 49.71029,
   -19.51897 -92.99970 49.69342,
   -5.77762 -115.85955 50.04618,
   -4.21020 -115.51125 50.05278,
   -2.65159 -115.11024 50.05977,
   -1.12438 -114.59054 50.06492,
   -9.74520 -116.56025 50.03171,
   -8.16557 -116.31223 50.03596,
   -6.52555 -116.01039 50.05098,
   -4.98463 -115.68938 50.04919,
   -3.42634 -115.31997 50.05742,
   -1.87898 -114.87487 50.06077,
   -0.37646 -114.21498 50.06734,
   0.70747 -113.30468 50.11938,
   -12.07957 -116.85419 50.03578,
   -10.56206 -116.67357 50.02827,
   -8.98535 -116.44589 50.04142,
   -7.35693 -116.16821 50.04008,
   0.26524 -113.76375 50.08514,
   1.09561 -112.66278 50.37032,
   -14.55068 -117.06028 50.01669,
   -12.96223 -116.93697 50.03102,
   -11.35452 -116.77305 50.02709,
   1.25394 -112.19404 50.64880,
   -17.03016 -117.23562 50.02418,
   -15.47790 -117.12122 50.07726,
   -13.78866 -117.00455 50.02074,
   1.05355 -111.99811 50.26772,
   -21.14939 -117.52863 50.00589,
   -19.54214 -117.43725 50.00516,
   -17.86627 -117.30508 49.99865,
   -16.26042 -117.17685 50.01727,
   0.53898 -111.28682 49.94838,
   -21.94303 -117.55127 50.02248,
   -20.37292 -117.49297 49.98777,
   -18.70212 -117.37305 50.01095,
   -0.05383 -110.70314 50.07129,
   -24.51287 -117.53194 50.00238,
   -22.87777 -117.55796 50.00304,
   -25.40025 -117.50486 50.00487,
   -23.86381 -117.54731 50.00283,
   -0.78871 -110.19980 50.11237,
   -27.91079 -117.37846 50.00074,
   -26.26745 -117.46842 49.95766,
   -1.63448 -109.65712 50.13890,
   -28.72448 -117.32003 49.99899,
   -27.24647 -117.42002 50.00102,
   -2.36310 -109.23362 49.97515,
   -29.64678 -117.24920 50.00136,
   -32.26653 -116.90004 49.99974,
   -30.57204 -117.16752 49.99892,
   -3.15337 -108.56155 50.26754,
   -33.02196 -116.70998 50.00521,
   -31.60999 -117.02414 49.99781,
   -3.81863 -107.99499 50.13173,
   -33.80100 -116.46306 50.01076,
   -4.49858 -107.24402 50.25162,
   -34.60863 -116.06445 50.00803,
   -4.96013 -106.68382 50.19734,
   -35.39545 -115.44828 50.00795,
   -35.86954 -114.88189 50.02789,
   -5.64499 -105.74426 50.23072,
   -36.24501 -113.91070 50.07096,
   -6.21087 -104.87593 50.33297,
   -6.63040 -104.23185 50.22873,
   -36.26858 -112.88019 50.07933,
   -36.03538 -112.20097 50.10778,
   -7.21607 -103.28889 50.27336,
   -35.51460 -111.45950 50.08417,
   -34.46598 -110.48726 50.08104,
   -34.97182 -110.89821 50.07704,
   -33.60040 -109.88033 50.09361,
   -7.79154 -102.33061 50.42625,
   -32.82580 -109.39046 50.12927,
   -31.64736 -108.57631 50.12458,
   -8.18341 -101.74301 50.26952,
   -32.17046 -108.94469 50.11736,
   -30.81722 -107.93900 50.10756,
   -30.08371 -107.28187 50.18323,
   -8.77891 -100.81233 50.30044,
   -29.45356 -106.61528 50.17934,
   -28.80783 -105.79200 50.17993,
   -9.37813 -99.86456 50.45429,
   -28.28515 -105.00109 50.16221,
   -9.81869 -99.25861 50.28305,
   -27.81652 -104.16651 50.19952,
   -27.41471 -103.36402 50.19540,
   -10.39941 -98.43738 50.27979,
   -27.01396 -102.48282 50.21501,
   -10.96503 -97.70771 50.14761,
   -26.68433 -101.66843 50.32778,
   -11.59160 -96.86617 50.30341,
   -26.29758 -100.77933 50.24698,
   -25.93132 -99.95832 50.14651,
   -12.20095 -96.13905 50.32065,
   -25.55428 -99.07594 50.26776,
   -12.84174 -95.44920 50.33578,
   -13.51583 -94.81097 50.35300,
   -25.17513 -98.23459 50.41009,
   -24.69511 -97.39565 50.29729,
   -14.22262 -94.24260 50.38082,
   -24.21909 -96.60066 50.32625,
   -14.99855 -93.74281 50.37607,
   -23.66597 -95.80981 50.33661,
   -15.87953 -93.30217 50.35393,
   -23.02983 -95.05535 50.29329,
   -16.85786 -92.97315 50.25591,
   -22.37642 -94.32918 50.42574,
   -21.04027 -93.34240 50.37107,
   -17.86590 -92.73863 50.28571,
   -21.59974 -93.71850 50.33313,
   -20.33295 -93.01643 50.32632,
   -18.76627 -92.64778 50.40497,
   -19.58635 -92.68327 50.59052,
   -4.99880 -115.68419 50.83685,
   -3.43896 -115.30913 50.84413,
   -1.88746 -114.86747 50.84980,
   -0.38668 -114.27025 50.85580,
   -8.84979 -116.42432 50.82189,
   -7.37439 -116.16885 50.83055,
   -5.82608 -115.86534 50.87800,
   -4.21397 -115.50279 50.84086,
   -2.65874 -115.10078 50.84673,
   -1.12271 -114.59747 50.84017,
   0.30157 -113.85511 50.89674,
   -12.97372 -116.93246 50.80951,
   -11.37500 -116.77313 50.81416,
   -9.73438 -116.55775 50.82303,
   -8.15507 -116.30809 50.82451,
   -6.57057 -116.01542 50.83032,
   0.92632 -113.27324 50.84404,
   -15.44454 -117.10621 50.80587,
   -13.74763 -116.99261 50.80877,
   -12.27306 -116.86815 50.95427,
   -10.55292 -116.67092 50.81665,
   1.36490 -112.41290 51.05713,
   -17.89226 -117.29750 50.80016,
   -16.27731 -117.16573 50.80970,
   -14.79946 -117.06418 50.80670,
   1.36875 -111.89372 51.14499,
   -20.18178 -117.48306 50.79478,
   -18.67542 -117.36557 50.80197,
   -17.19408 -117.23840 50.80192,
   1.05873 -111.46732 50.98251,
   -22.82725 -117.57486 50.79095,
   -21.16150 -117.53756 50.79214,
   -19.52192 -117.43471 50.79636,
   0.44949 -110.82858 50.92569,
   -23.62583 -117.57229 50.79692,
   -22.17551 -117.56849 50.79177,
   -0.33359 -110.32427 50.74620,
   -26.04105 -117.50507 50.78879,
   -24.53336 -117.55248 50.72972,
   -26.91574 -117.46525 50.78352,
   -25.35081 -117.53016 50.78902,
   -1.14418 -109.79456 50.88774,
   -29.62182 -117.28940 50.78689,
   -27.96015 -117.40853 50.79543,
   -1.95807 -109.28513 50.95195,
   -30.38883 -117.22645 50.92793,
   -28.98951 -117.33960 50.78722,
   -2.72199 -108.77949 50.87493,
   -31.34931 -117.11111 50.78113,
   -3.41188 -108.20759 50.92181,
   -32.32826 -116.96041 50.78945,
   -33.33910 -116.69866 50.62473,
   -4.07633 -107.55398 50.94177,
   -34.15457 -116.40557 50.68369,
   -35.06102 -115.87155 50.79711,
   -4.75047 -106.73688 51.13479,
   -35.71250 -115.25802 50.81624,
   -5.31101 -106.03198 50.98911,
   -36.21814 -114.37658 50.95331,
   -5.89603 -105.18857 50.99487,
   -6.36908 -104.45292 50.99999,
   -36.39531 -113.47475 50.94266,
   -6.83803 -103.69457 51.02000,
   -36.27175 -112.54464 50.89545,
   -35.58203 -111.43744 50.86779,
   -35.97505 -111.96697 50.87515,
   -35.03440 -110.86640 50.89371,
   -7.36506 -102.83165 51.07451,
   -34.28297 -110.30193 50.86037,
   -32.89209 -109.36074 50.89587,
   -33.52044 -109.78899 50.88832,
   -32.23954 -108.90474 50.92370,
   -7.97777 -101.80950 51.24385,
   -31.45356 -108.35440 50.89141,
   -30.20859 -107.30906 50.92184,
   -8.37829 -101.22026 51.04886,
   -30.69779 -107.75196 50.92227,
   -29.67751 -106.77582 50.78542,
   -29.05159 -105.99393 50.94983,
   -8.95281 -100.31606 51.10950,
   -28.62404 -105.37526 50.96378,
   -9.57251 -99.34143 51.27697,
   -28.24848 -104.74715 50.97306,
   -10.06461 -98.69554 51.02477,
   -27.69576 -103.69473 51.09807,
   -27.29605 -102.87610 50.98452,
   -10.73331 -97.76371 51.05743,
   -26.94235 -102.05243 50.99844,
   -11.16066 -97.22302 50.93547,
   -26.58527 -101.18086 51.02508,
   -11.79706 -96.37532 51.12967,
   -26.22880 -100.29700 51.06786,
   -12.35538 -95.78910 50.90602,
   -25.88157 -99.47443 51.05422,
   -25.50332 -98.63588 51.03926,
   -13.06464 -94.98869 51.14547,
   -25.08840 -97.77641 51.06869,
   -13.70814 -94.44470 51.02012,
   -24.69272 -96.97682 51.22282,
   -14.39916 -93.83491 51.30148,
   -24.19175 -96.16362 51.22613,
   -15.23662 -93.34331 51.22250,
   -23.65838 -95.40548 51.25074,
   -16.16705 -92.95781 51.03801,
   -23.01490 -94.70207 51.09383,
   -21.93155 -93.73153 50.98467,
   -17.07954 -92.61439 51.11876,
   -22.50480 -94.18783 51.10310,
   -21.15194 -93.14892 51.04807,
   -19.65352 -92.47297 51.19095,
   -18.02204 -92.39291 51.20892,
   -20.40721 -92.70419 51.18450,
   -18.89062 -92.32820 51.30362,
   -5.78869 -115.85086 51.62085,
   -4.22348 -115.49471 51.62740,
   -2.67061 -115.08986 51.63506,
   -1.13072 -114.60395 51.63974,
   -9.75389 -116.55890 51.60631,
   -8.17280 -116.30969 51.60085,
   -6.57939 -116.01351 51.61881,
   -5.00240 -115.67841 51.62057,
   -3.44825 -115.30120 51.63638,
   -1.90188 -114.86568 51.63690,
   -0.34616 -114.27715 51.64024,
   0.94169 -113.46389 51.82832,
   -12.02477 -116.84148 51.59976,
   -10.53538 -116.66680 51.60523,
   -8.98983 -116.44344 51.61444,
   -7.36688 -116.16429 51.61476,
   0.33604 -113.90469 51.64753,
   1.43995 -112.80020 51.73924,
   -14.54336 -117.04075 51.46188,
   -12.97298 -116.92656 51.60671,
   -11.36395 -116.76973 51.60172,
   1.65299 -112.08088 51.88065,
   -17.00989 -117.21120 51.45465,
   -15.50441 -117.09927 51.58527,
   -13.80143 -116.98983 51.59554,
   -21.15151 -117.54694 51.58021,
   -19.47814 -117.43075 51.57829,
   -17.88628 -117.28802 51.58068,
   -16.27833 -117.15234 51.59240,
   1.42523 -111.49405 51.78329,
   -21.94679 -117.57771 51.59201,
   -20.31718 -117.49832 51.56689,
   -18.71372 -117.36315 51.58570,
   0.99052 -110.97699 51.84331,
   -24.50725 -117.57672 51.57638,
   -22.88290 -117.59257 51.57722,
   0.16318 -110.37734 51.64812,
   -25.29296 -117.55649 51.57672,
   -23.87894 -117.58838 51.57684,
   -0.58449 -109.95531 51.65487,
   -27.70221 -117.45219 51.57461,
   -26.21642 -117.52399 51.57136,
   -1.41145 -109.51342 51.55536,
   -28.71845 -117.39047 51.56858,
   -27.04487 -117.48571 51.57508,
   -29.65712 -117.32807 51.57343,
   -2.21612 -108.94143 51.84134,
   -32.02395 -117.07297 51.57207,
   -30.64489 -117.24862 51.57165,
   -2.99737 -108.39534 51.70142,
   -33.06759 -116.85480 51.58506,
   -31.35994 -117.16461 51.57147,
   -3.62246 -107.87746 51.56779,
   -33.87415 -116.61218 51.56304,
   -34.88962 -116.08128 51.58328,
   -4.29296 -107.12616 51.77622,
   -35.51933 -115.57314 51.41058,
   -4.91934 -106.36773 51.75986,
   -36.00317 -115.01806 51.60104,
   -5.52765 -105.54620 51.71242,
   -36.40052 -113.99900 51.63941,
   -6.08422 -104.70184 51.77183,
   -6.50913 -104.06491 51.60668,
   -36.44033 -112.90937 51.67214,
   -36.21671 -112.21800 51.70762,
   -7.06423 -103.12291 51.80668,
   -35.61922 -111.36406 51.64396,
   -34.92786 -110.71107 51.76329,
   -33.68519 -109.78576 51.52379,
   -7.65117 -102.17644 51.80925,
   -34.33330 -110.25025 51.66218,
   -32.92328 -109.28649 51.68376,
   -31.52891 -108.31483 51.70355,
   -32.14731 -108.75939 51.81876,
   -30.93183 -107.84958 51.58588,
   -8.10743 -101.43375 51.82709,
   -30.24205 -107.22743 51.70839,
   -8.57150 -100.69210 51.84601,
   -29.60299 -106.55410 51.69701,
   -28.97940 -105.74538 51.74156,
   -9.16187 -99.78726 51.84252,
   -28.44876 -104.91804 51.78044,
   -27.93026 -104.02587 51.60815,
   -9.76077 -98.83456 52.07363,
   -27.59308 -103.28509 51.77597,
   -10.25274 -98.19416 51.83741,
   -27.24538 -102.46336 51.89993,
   -10.90013 -97.30962 51.84366,
   -26.86261 -101.57916 51.79293,
   -11.29719 -96.76465 51.89132,
   -26.53126 -100.73560 51.82855,
   -11.97827 -95.91986 51.93656,
   -26.18427 -99.86744 51.83382,
   -12.58434 -95.28886 51.75370,
   -25.88117 -99.06713 51.97661,
   -25.44428 -98.15155 51.84195,
   -13.33825 -94.49382 51.94392,
   -25.04680 -97.32903 51.87745,
   -13.97630 -93.98250 51.83648,
   -24.46776 -96.31347 51.89327,
   -14.75116 -93.40780 51.93426,
   -23.80920 -95.33172 51.89342,
   -24.08280 -95.70817 51.90410,
   -23.28338 -94.73998 51.76373,
   -15.41844 -93.01702 51.91283,
   -22.65293 -94.05855 51.76295,
   -16.36645 -92.53407 52.05852,
   -21.95861 -93.35251 51.95074,
   -17.29523 -92.23193 52.05107,
   -21.20553 -92.81709 51.93820,
   -19.72988 -92.21877 51.90781,
   -18.21229 -92.05679 52.07995,
   -20.51139 -92.37709 52.14522,
   -18.94362 -92.08612 51.97228,
   -5.01028 -115.67330 52.41147,
   -3.45384 -115.29054 52.41876,
   -1.90489 -114.85457 52.42543,
   -0.37737 -114.32081 52.42893,
   -8.95770 -116.43656 52.39608,
   -7.38374 -116.16499 52.40245,
   -5.81715 -115.85270 52.40284,
   -4.22637 -115.48757 52.41542,
   -2.68362 -115.08355 52.41466,
   -1.13425 -114.60722 52.41822,
   0.35352 -113.97293 52.44522,
   1.58704 -112.96034 52.49184,
   -12.98286 -116.92177 52.38408,
   -11.38489 -116.76949 52.38303,
   -9.75369 -116.55737 52.40170,
   -8.37428 -116.34140 52.39827,
   -6.58117 -116.00986 52.40504,
   1.17410 -113.41153 52.44983,
   1.89427 -112.47046 52.72439,
   -15.46087 -117.08278 52.38084,
   -13.73021 -116.97531 52.38987,
   -12.25743 -116.85906 52.38947,
   -10.56315 -116.66888 52.39137,
   2.07948 -112.02773 53.05983,
   -17.90684 -117.28057 52.37508,
   -16.29724 -117.14169 52.38898,
   -14.70154 -117.03471 52.39399,
   1.84314 -111.81062 52.58410,
   -20.33922 -117.50531 52.36893,
   -18.64641 -117.35321 52.38274,
   -17.14452 -117.21137 52.36685,
   1.33411 -111.02979 52.40015,
   -22.82510 -117.60912 52.36508,
   -21.16419 -117.55651 52.36647,
   -19.69815 -117.45271 52.37051,
   0.70030 -110.50495 52.43072,
   -23.62428 -117.61223 52.36942,
   -22.16982 -117.59704 52.36598,
   -26.05961 -117.55654 52.36266,
   -24.45616 -117.60029 52.35933,
   -0.10024 -109.98260 52.55637,
   -26.99689 -117.51759 52.36050,
   -25.34474 -117.57927 52.36292,
   -0.97011 -109.55551 52.42119,
   -29.60976 -117.37172 52.35998,
   -28.00055 -117.46691 52.29335,
   -1.76358 -109.09606 52.49429,
   -30.41055 -117.30974 52.37582,
   -28.97874 -117.41390 52.36044,
   -2.53417 -108.58580 52.49679,
   -31.34918 -117.22870 52.35738,
   -32.33448 -117.10222 52.27088,
   -3.30400 -107.96994 52.48481,
   -33.41544 -116.86170 52.36655,
   -3.85249 -107.43151 52.54605,
   -34.22281 -116.58156 52.31766,
   -35.17532 -116.02763 52.38266,
   -4.52156 -106.67202 52.57621,
   -35.77881 -115.48826 52.36925,
   -5.07730 -106.00496 52.36570,
   -36.31779 -114.55556 52.37300,
   -5.67791 -105.11102 52.54488,
   -36.54758 -113.44738 52.43358,
   -6.31497 -104.13896 52.56378,
   -6.70533 -103.52820 52.44831,
   -36.42326 -112.46151 52.55831,
   -36.09702 -111.87506 52.44486,
   -35.19313 -110.82273 52.43878,
   -7.27422 -102.57902 52.55924,
   -35.67099 -111.30357 52.43863,
   -34.39328 -110.19421 52.46349,
   -33.60491 -109.66463 52.47011,
   -32.42798 -108.86135 52.48048,
   -7.84117 -101.65219 52.59078,
   -32.94676 -109.21353 52.47266,
   -31.60261 -108.26872 52.51419,
   -8.23690 -101.05462 52.41347,
   -30.85583 -107.68294 52.48981,
   -29.87942 -106.74362 52.49891,
   -30.27712 -107.15432 52.49669,
   -8.84434 -100.06422 52.56685,
   -29.34778 -106.10557 52.51870,
   -28.91631 -105.49282 52.53410,
   -9.43061 -99.15497 52.63886,
   -28.33745 -104.53254 52.59329,
   -9.89524 -98.46343 52.65808,
   -27.87617 -103.66176 52.54531,
   -27.51046 -102.85702 52.57394,
   -10.45310 -97.68029 52.64506,
   -27.14489 -101.98973 52.58448,
   -11.05495 -96.81913 52.82321,
   -26.83720 -101.16798 52.71065,
   -11.56501 -96.20132 52.67610,
   -26.47214 -100.26769 52.61152,
   -26.12972 -99.43462 52.50435,
   -12.31162 -95.31541 52.69727,
   -12.75407 -94.80664 52.75147,
   -25.78432 -98.54545 52.63199,
   -25.46928 -97.75239 52.79917,
   -13.54900 -94.06092 52.74103,
   -24.99072 -96.85933 52.65328,
   -14.17309 -93.55294 52.74316,
   -24.51170 -96.03725 52.61820,
   -15.06943 -93.02229 52.53762,
   -23.98253 -95.26319 52.57744,
   -15.94081 -92.54693 52.58313,
   -23.38044 -94.43109 52.72136,
   -22.67671 -93.69292 52.65863,
   -16.74847 -92.17174 52.70996,
   -21.92900 -92.97853 52.79757,
   -20.57784 -92.16843 52.76377,
   -18.77412 -91.80034 52.72714,
   -17.66000 -91.84941 52.91504,
   -21.25717 -92.47105 52.87270,
   -19.84429 -91.91744 52.77006,
   -18.21042 -91.80758 52.76989,
   -4.23549 -115.48207 53.20205,
   -2.68667 -115.07196 53.20996,
   -1.14288 -114.60620 53.21527,
   -9.76225 -116.55765 53.18089,
   -8.10420 -116.29386 53.19916,
   -6.59172 -116.00900 53.19285,
   -5.01347 -115.66912 53.19662,
   -3.46102 -115.28437 53.20963,
   -1.91141 -114.84916 53.20902,
   -0.34099 -114.31689 53.21716,
   1.04184 -113.61723 53.25915,
   -12.04027 -116.83658 53.17436,
   -10.50564 -116.65987 53.18551,
   -8.94759 -116.43397 53.18748,
   -7.37632 -116.16105 53.18936,
   -5.79962 -115.84423 53.19558,
   0.36960 -114.00552 53.21739,
   1.69799 -113.06192 53.19530,
   2.18770 -112.23631 53.43896,
   -14.49740 -117.01671 53.16947,
   -13.00475 -116.91821 53.19494,
   -11.37349 -116.76638 53.17636,
   2.09128 -112.48369 53.34797,
   -16.95414 -117.18197 53.16517,
   -15.47939 -117.07368 53.16687,
   -13.81447 -116.97545 53.17040,
   2.14239 -111.58268 53.42129,
   -21.15406 -117.56550 53.15453,
   -19.47779 -117.42855 53.15200,
   -17.95095 -117.27540 53.20903,
   -16.29619 -117.12905 53.16744,
   1.83525 -111.15213 53.34138,
   -21.94927 -117.60394 53.16990,
   -20.32516 -117.50796 53.14358,
   -18.72491 -117.35379 53.16042,
   1.21186 -110.56962 53.29213,
   -24.31337 -117.62624 53.15049,
   -22.89002 -117.62680 53.14739,
   0.32975 -110.05577 53.09839,
   -25.29290 -117.60531 53.15058,
   -23.66377 -117.63136 53.15111,
   -0.43778 -109.65237 53.23696,
   -27.71200 -117.51230 53.14841,
   -26.20665 -117.57674 53.14889,
   -28.68602 -117.46318 53.14769,
   -27.03535 -117.54267 53.14894,
   -1.21979 -109.23703 53.36061,
   -31.33624 -117.28248 53.14437,
   -29.73277 -117.40364 53.14494,
   -2.07725 -108.74123 53.27261,
   -32.10837 -117.19617 53.30153,
   -30.65931 -117.34597 53.14480,
   -2.92407 -108.13435 53.21026,
   -33.02283 -117.03239 53.14659,
   -33.94512 -116.77658 53.16443,
   -3.53142 -107.57292 53.36501,
   -34.84132 -116.35949 53.21450,
   -4.12606 -106.96199 53.31522,
   -35.56897 -115.82747 53.16229,
   -4.87289 -106.06248 53.32568,
   -36.14076 -115.13074 53.17221,
   -5.30799 -105.47108 53.25808,
   -36.56538 -114.04490 53.20869,
   -5.87984 -104.59616 53.37816,
   -36.59205 -112.89028 53.20351,
   -6.51519 -103.61145 53.35995,
   -36.30971 -112.07149 53.17635,
   -6.88060 -103.03709 53.21477,
   -35.72705 -111.25328 53.24013,
   -35.00638 -110.59962 53.26117,
   -33.66138 -109.62944 53.25350,
   -7.45288 -102.06896 53.35564,
   -34.20873 -110.00655 53.24359,
   -33.00009 -109.16559 53.26662,
   -32.26025 -108.66707 53.29763,
   -30.92356 -107.64453 53.28518,
   -8.03134 -101.11998 53.39582,
   -31.42820 -108.05485 53.28169,
   -30.33297 -107.09622 53.29368,
   -8.41881 -100.53540 53.22033,
   -29.73209 -106.44971 53.30424,
   -29.15781 -105.70455 53.29813,
   -9.02283 -99.55552 53.37668,
   -28.61922 -104.88567 53.19874,
   -28.19517 -104.08812 53.34274,
   -9.60454 -98.66382 53.44024,
   -10.03782 -98.07428 53.27481,
   -27.83486 -103.33963 53.34909,
   -27.40954 -102.38165 53.33450,
   -10.64345 -97.18074 53.46741,
   -27.07183 -101.53408 53.35803,
   -26.74836 -100.67520 53.39280,
   -11.25672 -96.32117 53.63319,
   -11.79216 -95.69752 53.43307,
   -26.40471 -99.76066 53.41606,
   -26.09582 -98.95018 53.41513,
   -12.45338 -94.87953 53.61151,
   -25.72008 -98.07118 53.31603,
   -13.07850 -94.25906 53.50475,
   -25.36787 -97.23282 53.43729,
   -13.77859 -93.59422 53.62655,
   -24.98546 -96.40375 53.60360,
   -14.50206 -93.08807 53.48610,
   -24.49294 -95.61305 53.47677,
   -15.29563 -92.57299 53.54397,
   -23.94544 -94.83173 53.43560,
   -16.19377 -92.16806 53.38078,
   -23.33020 -94.00786 53.57083,
   -17.18800 -91.80954 53.36076,
   -22.67143 -93.28606 53.61030,
   -21.38156 -92.29357 53.52865,
   -18.17076 -91.58634 53.40883,
   -21.84130 -92.62311 53.50111,
   -20.67558 -91.94209 53.47997,
   -19.12397 -91.52018 53.52678,
   -19.93429 -91.58168 53.72288,
   -5.02057 -115.66698 53.98610,
   -3.46638 -115.27789 53.99337,
   -1.92087 -114.84229 54.00062,
   -0.38219 -114.34672 54.00445,
   -8.96589 -116.43630 53.97069,
   -7.38335 -116.16132 53.98801,
   -5.74257 -115.82891 53.99398,
   -4.23871 -115.47830 53.98970,
   -2.69527 -115.06778 53.99750,
   -1.14858 -114.60781 53.99909,
   0.37463 -114.04589 54.01256,
   1.69563 -113.26552 54.20023,
   -12.99257 -116.91259 53.95884,
   -11.39478 -116.76728 53.97136,
   -9.75646 -116.55645 53.95944,
   -8.36247 -116.33724 53.97291,
   -6.59107 -116.00660 53.97969,
   1.09331 -113.66635 54.01132,
   2.22104 -112.61797 54.09787,
   -13.84393 -116.97033 53.96680,
   -12.25447 -116.85219 53.95778,
   -10.57199 -116.66821 53.96597,
   2.43333 -111.90691 54.21703,
   -17.92105 -117.26507 53.94995,
   -16.28719 -117.11872 53.96929,
   -14.70317 -117.01547 53.95771,
   -20.34501 -117.51513 53.94341,
   -18.74200 -117.35196 53.94572,
   -17.10156 -117.18543 53.93357,
   -15.47733 -117.06192 53.95579,
   2.28741 -111.21214 54.35254,
   -22.82311 -117.64148 53.93925,
   -21.16751 -117.57478 53.94039,
   -19.69683 -117.45456 53.94511,
   1.76587 -110.71876 54.16287,
   -23.70257 -117.64973 53.94008,
   -22.14121 -117.62355 53.94021,
   0.94797 -110.17322 54.02680,
   -26.07814 -117.60618 53.93654,
   -24.54570 -117.64192 53.93031,
   0.09122 -109.74252 53.99895,
   -27.00553 -117.57125 53.93191,
   -25.33941 -117.62650 53.93685,
   -0.77637 -109.32773 54.00464,
   -29.39393 -117.45792 53.93393,
   -27.93692 -117.53150 53.92121,
   -1.59058 -108.88547 54.07039,
   -30.36399 -117.40639 53.99217,
   -28.74049 -117.48965 53.93461,
   -31.36120 -117.33488 53.95066,
   -2.33373 -108.39689 54.17626,
   -33.67534 -116.93316 53.94153,
   -32.38126 -117.21933 53.93213,
   -3.08843 -107.82718 54.07596,
   -34.44205 -116.65876 53.94081,
   -33.03884 -117.09619 53.93601,
   -3.76274 -107.18308 54.10125,
   -35.30003 -116.15559 53.97499,
   -4.40747 -106.46217 54.08984,
   -35.92606 -115.58091 53.97136,
   -5.05449 -105.63421 54.10533,
   -36.52502 -114.51075 53.97329,
   -5.43420 -105.07094 54.13802,
   -36.70979 -113.62146 53.99742,
   -6.06112 -104.11634 54.16138,
   -36.56852 -112.49136 54.02694,
   -6.70680 -103.09495 54.15123,
   -36.20599 -111.80144 54.02914,
   -35.08708 -110.60208 54.02051,
   -7.06530 -102.52031 54.02263,
   -35.61435 -111.09225 54.01599,
   -34.46716 -110.08620 54.05851,
   -33.68753 -109.56151 54.04081,
   -32.29053 -108.60261 54.06060,
   -7.62556 -101.56668 54.16347,
   -32.89898 -109.02782 54.15891,
   -31.68731 -108.15594 53.98984,
   -30.94253 -107.55762 54.06571,
   -8.21551 -100.60452 54.18285,
   -30.23821 -106.88308 54.21702,
   -8.60504 -100.01150 54.03453,
   -29.62934 -106.19269 54.14775,
   -29.01246 -105.34223 54.10023,
   -9.23186 -99.01381 54.16606,
   -28.49682 -104.47904 54.12194,
   -28.04067 -103.58568 54.15360,
   -9.79239 -98.16046 54.24659,
   -27.68820 -102.83257 53.99591,
   -10.23457 -97.56162 54.09699,
   -27.31721 -101.86638 54.31570,
   -10.83238 -96.69712 54.26428,
   -27.00600 -101.08449 54.15920,
   -26.67170 -100.18930 54.12821,
   -11.46823 -95.81022 54.46880,
   -12.01198 -95.19607 54.23605,
   -26.37592 -99.35100 54.19978,
   -26.06015 -98.49102 54.25457,
   -12.67181 -94.40442 54.41790,
   -25.70756 -97.62636 54.23256,
   -13.35604 -93.77675 54.23289,
   -25.29284 -96.75639 54.11573,
   -13.98843 -93.21140 54.31326,
   -24.90775 -95.95823 54.26204,
   -14.64249 -92.70033 54.41948,
   -24.53509 -95.26786 54.41572,
   -15.57441 -92.18217 54.28109,
   -23.93751 -94.47582 54.25695,
   -22.98867 -93.36940 54.25963,
   -16.40817 -91.76958 54.31304,
   -23.46988 -93.90526 54.25482,
   -22.26207 -92.70397 54.18218,
   -17.43430 -91.44204 54.23530,
   -21.51131 -92.12314 54.20563,
   -19.99949 -91.38044 54.34143,
   -18.30283 -91.26280 54.27673,
   -20.73795 -91.64421 54.32576,
   -19.29729 -91.22580 54.41176,
   -4.24525 -115.47746 54.77680,
   -2.69906 -115.06248 54.78454,
   -1.15479 -114.60618 54.79053,
   -9.77124 -116.55984 54.75556,
   -8.10702 -116.29457 54.78635,
   -6.60302 -116.00970 54.76796,
   -5.07623 -115.68049 54.82625,
   -3.47087 -115.27669 54.78693,
   -1.92765 -114.84172 54.78723,
   -0.36972 -114.35282 54.79080,
   1.12017 -113.73853 54.80721,
   2.33998 -112.76218 54.85566,
   -12.04179 -116.83368 54.74906,
   -10.53166 -116.66381 54.70485,
   -8.95621 -116.43600 54.75590,
   -7.38460 -116.16194 54.76389,
   -5.80876 -115.84358 54.77015,
   0.38324 -114.07437 54.79167,
   1.92560 -113.22214 54.80897,
   2.60402 -112.26539 55.03842,
   -14.44687 -116.99809 54.74448,
   -13.02279 -116.91224 54.74304,
   -11.38212 -116.76656 54.75096,
   -17.11934 -117.17871 54.73964,
   -15.45787 -117.05289 54.74646,
   -13.82661 -116.96504 54.74526,
   2.56209 -111.38045 54.90666,
   -21.15680 -117.58305 54.72882,
   -19.48458 -117.42924 54.72955,
   -17.96542 -117.26400 54.73311,
   -16.37089 -117.11467 54.74205,
   2.15972 -110.78196 54.87808,
   -21.94990 -117.62792 54.73864,
   -20.33310 -117.51802 54.72005,
   -18.73568 -117.34782 54.73511,
   -24.33472 -117.66441 54.72463,
   -22.85540 -117.65612 54.68320,
   1.57029 -110.37380 54.83179,
   -25.29610 -117.64823 54.72444,
   -23.66051 -117.66629 54.72530,
   0.68958 -109.87323 54.80844,
   -27.72650 -117.56573 54.72241,
   -26.20498 -117.62335 54.71801,
   -0.13921 -109.47420 54.94904,
   -28.69710 -117.52444 54.72395,
   -27.02713 -117.59356 54.72293,
   -1.09964 -109.01127 54.85579,
   -31.31293 -117.38726 54.71854,
   -29.64922 -117.48912 54.73092,
   -1.99824 -108.51067 54.71887,
   -32.11648 -117.29895 54.74934,
   -30.69435 -117.43119 54.71907,
   -33.05552 -117.15790 54.73313,
   -2.66090 -108.02621 54.87066,
   -34.02211 -116.89888 54.65844,
   -3.31549 -107.45978 54.92279,
   -34.89120 -116.50977 54.72400,
   -3.94721 -106.85637 54.70254,
   -35.64530 -115.98277 54.76850,
   -4.62903 -106.00592 54.93074,
   -36.20278 -115.36070 54.74510,
   -5.24334 -105.14501 55.11288,
   -36.72366 -114.10564 54.63113,
   -5.62266 -104.60016 54.94836,
   -36.73933 -112.81958 54.79915,
   -6.25121 -103.61919 54.96779,
   -36.45436 -112.07540 54.80379,
   -35.80697 -111.14502 54.83231,
   -6.89593 -102.58353 54.95011,
   -35.10776 -110.54023 54.80916,
   -7.21078 -102.03101 54.99996,
   -34.33541 -109.95805 54.90400,
   -33.13297 -109.10188 54.83863,
   -33.70299 -109.50235 54.83194,
   -32.34241 -108.55937 54.86800,
   -7.80389 -101.06279 54.96952,
   -31.57472 -107.99860 54.84432,
   -30.43343 -106.99370 54.86417,
   -30.97767 -107.50270 54.86247,
   -29.87977 -106.41283 54.72337,
   -8.40869 -100.08193 54.97944,
   -29.21228 -105.52614 54.89601,
   -8.79462 -99.49535 54.84095,
   -28.81205 -104.89010 54.90812,
   -9.39725 -98.54466 54.97532,
   -28.45462 -104.23353 54.91702,
   -27.94454 -103.19392 54.96444,
   -10.01044 -97.63747 55.01733,
   -27.59923 -102.38459 54.96501,
   -10.39035 -97.08247 55.05521,
   -27.25386 -101.50630 54.95704,
   -11.03018 -96.20973 55.06846,
   -26.96716 -100.68857 55.08488,
   -11.61435 -95.45193 55.05241,
   -26.62761 -99.76556 54.98139,
   -26.31051 -98.91009 54.85331,
   -12.22475 -94.71313 55.05016,
   -25.99854 -98.02609 55.00464,
   -12.91450 -93.90544 55.28533,
   -25.65032 -97.16713 55.00698,
   -13.50613 -93.38729 55.09024,
   -25.28952 -96.37342 55.01287,
   -14.26812 -92.80580 54.95994,
   -24.83344 -95.55243 54.92681,
   -24.19493 -94.57198 54.95125,
   -15.01745 -92.26308 55.07921,
   -23.62206 -93.83140 54.92214,
   -15.75550 -91.79018 55.24249,
   -22.97506 -93.08322 54.95192,
   -16.73107 -91.40012 55.07374,
   -22.29046 -92.36507 55.16984,
   -17.62757 -91.08549 55.20172,
   -21.53405 -91.80611 55.09953,
   -20.06062 -91.17081 55.05591,
   -18.48812 -90.97461 55.10114,
   -20.81833 -91.41991 55.13321,
   -19.28628 -90.99984 55.12644,
   -5.02834 -115.67090 55.56066,
   -3.47483 -115.27811 55.56793,
   -1.93174 -114.84019 55.57516,
   -8.97360 -116.44179 55.54533,
   -7.41263 -116.17133 55.55258,
   -5.81591 -115.84880 55.55720,
   -4.24455 -115.48014 55.56356,
   -2.70351 -115.06510 55.56930,
   -1.15918 -114.61187 55.57782,
   0.38385 -114.09932 55.58309,
   1.79320 -113.39860 55.62701,
   -13.00224 -116.90906 55.53379,
   -11.31411 -116.76100 55.55857,
   -9.85963 -116.57587 55.53428,
   -8.25428 -116.32439 55.69672,
   -6.59950 -116.01225 55.55421,
   -0.38677 -114.36627 55.57969,
   1.12845 -113.77733 55.58367,
   2.43105 -112.87046 55.62980,
   -13.86194 -116.96456 55.53407,
   -12.17407 -116.84383 55.53357,
   -10.57995 -116.67360 55.54052,
   2.80634 -112.04550 55.68456,
   -17.93406 -117.25782 55.52473,
   -16.29444 -117.10429 55.36977,
   -14.70090 -117.00348 55.52230,
   2.80072 -111.37468 55.76833,
   -20.35081 -117.52587 55.51788,
   -18.75609 -117.35025 55.52321,
   -17.11849 -117.17495 55.51417,
   -15.49347 -117.04864 55.53060,
   2.51699 -110.90997 55.61840,
   -22.82127 -117.66887 55.51346,
   -21.17066 -117.59160 55.51507,
   -19.68840 -117.45868 55.51972,
   1.90765 -110.36920 55.48996,
   -23.58509 -117.67949 55.51481,
   -22.11620 -117.64613 55.51444,
   1.08715 -109.89035 55.46916,
   -26.08983 -117.64638 55.51056,
   -24.55135 -117.67674 55.51926,
   0.27955 -109.54563 55.48877,
   -27.01124 -117.61517 55.50797,
   -25.33406 -117.66442 55.51099,
   -29.40883 -117.51691 55.50834,
   -27.93447 -117.58122 55.52598,
   -0.60351 -109.12790 55.63776,
   -30.39469 -117.47369 55.50062,
   -28.72878 -117.54447 55.50895,
   -1.42612 -108.70884 55.67689,
   -32.99786 -117.22611 55.50967,
   -31.39275 -117.41946 55.48786,
   -2.21808 -108.21792 55.67023,
   -33.77029 -117.02278 55.49629,
   -32.39118 -117.32366 55.50719,
   -2.90864 -107.70831 55.55652,
   -34.45892 -116.80439 55.68486,
   -3.61477 -107.02802 55.68826,
   -35.32038 -116.30104 55.51989,
   -4.21230 -106.39092 55.55659,
   -36.01121 -115.68396 55.50377,
   -4.85218 -105.55361 55.72205,
   -36.57031 -114.80214 55.40001,
   -36.80601 -114.14808 55.55327,
   -5.44317 -104.69353 55.86558,
   -36.86215 -113.43571 55.44991,
   -5.84324 -104.08919 55.74012,
   -36.69371 -112.48497 55.59884,
   -6.44402 -103.12489 55.77205,
   -36.28837 -111.73963 55.57351,
   -35.68737 -111.03587 55.69860,
   -34.57954 -110.07139 55.60864,
   -7.01015 -102.16518 55.90919,
   -35.11418 -110.50061 55.60146,
   -33.76321 -109.49257 55.61249,
   -7.36076 -101.59017 55.78868,
   -32.99051 -108.97206 55.66275,
   -31.63607 -107.99082 55.64671,
   -32.11564 -108.34849 55.64139,
   -31.00246 -107.45867 55.62422,
   -7.98987 -100.56111 55.77340,
   -30.30231 -106.79283 55.63275,
   -29.71682 -106.12038 55.65279,
   -8.60959 -99.56313 55.78022,
   -29.12804 -105.29592 55.69227,
   -9.00229 -98.96209 55.68358,
   -28.63569 -104.47158 55.66378,
   -28.15415 -103.53667 55.64833,
   -9.56894 -98.08127 55.80074,
   -27.82516 -102.78808 55.72482,
   -10.15593 -97.18981 55.97493,
   -27.48682 -101.94821 55.77092,
   -10.56672 -96.62876 55.86718,
   -27.17427 -101.11324 55.72229,
   -26.85098 -100.19440 55.76628,
   -11.21507 -95.74657 55.89658,
   -11.76858 -95.08675 55.65303,
   -26.54477 -99.30388 55.78338,
   -26.25203 -98.45387 55.80676,
   -12.43479 -94.25514 55.85429,
   -25.95588 -97.67981 55.61525,
   -13.14581 -93.46185 56.08252,
   -25.60736 -96.74987 55.94716,
   -13.75864 -92.95173 55.89863,
   -25.17585 -95.87594 55.83143,
   -14.49657 -92.39300 55.87946,
   -24.75532 -95.09785 55.92891,
   -15.33670 -91.88785 55.73812,
   -24.19486 -94.25831 55.89151,
   -23.58448 -93.47541 55.84510,
   -16.12921 -91.42981 55.88190,
   -22.92917 -92.74273 55.85490,
   -16.90580 -91.05577 56.05684,
   -22.17677 -92.02928 55.98251,
   -20.86400 -91.26717 55.74254,
   -19.24383 -90.80349 55.83487,
   -17.80139 -90.82197 56.00751,
   -21.55466 -91.55199 56.06638,
   -20.15603 -90.94820 55.94640,
   -18.58581 -90.70643 56.11413,
   -4.25074 -115.48890 56.35141,
   -2.70584 -115.06987 56.35876,
   -1.16256 -114.61544 56.36517,
   -9.77857 -116.57038 56.33008,
   -8.04124 -116.29293 56.33586,
   -6.60884 -116.02194 56.33901,
   -5.05813 -115.68629 56.34728,
   -3.47973 -115.28696 56.35647,
   -1.93361 -114.84722 56.36174,
   -0.44316 -114.40259 56.36255,
   1.14644 -113.80387 56.36370,
   2.34526 -113.05053 56.39949,
   -12.19709 -116.84973 56.32334,
   -10.59521 -116.68098 56.32876,
   -8.96940 -116.44784 56.33330,
   -7.39173 -116.17408 56.33828,
   -5.81491 -115.85603 56.34445,
   0.38145 -114.11451 56.36884,
   1.83524 -113.43320 56.38261,
   2.87519 -112.35933 56.50171,
   -14.67058 -116.99989 56.31904,
   -13.02490 -116.91156 56.32072,
   -11.57387 -116.79249 56.32501,
   3.00978 -111.75075 56.53267,
   -17.13433 -117.17483 56.31434,
   -15.46001 -117.04510 56.32447,
   -14.04139 -116.96905 56.31987,
   -21.15991 -117.59862 56.30312,
   -19.46878 -117.43335 56.30483,
   -17.92809 -117.25834 56.31282,
   -16.36282 -117.10728 56.31714,
   2.79570 -110.92019 56.52069,
   -21.94562 -117.64686 56.30579,
   -20.32916 -117.52866 56.30110,
   -18.74543 -117.35025 56.30972,
   2.37335 -110.50576 56.46168,
   -24.34055 -117.69201 56.29890,
   -22.78369 -117.67787 56.30517,
   1.65734 -110.03322 56.41877,
   -25.31069 -117.67840 56.29861,
   -23.65730 -117.69183 56.29960,
   0.77871 -109.61371 56.40639,
   -27.73340 -117.60373 56.29673,
   -26.22391 -117.65584 56.28954,
   -0.11374 -109.23492 56.43655,
   -28.71120 -117.56606 56.29733,
   -27.01871 -117.62965 56.29711,
   -1.09058 -108.76796 56.40860,
   -31.13777 -117.45151 56.29490,
   -29.64895 -117.53392 56.31113,
   -32.10274 -117.37640 56.29254,
   -30.43177 -117.49093 56.29516,
   -1.77197 -108.40049 56.45668,
   -33.07942 -117.24093 56.25062,
   -2.54429 -107.86652 56.45493,
   -34.02350 -117.00374 56.30232,
   -3.19396 -107.31578 56.45728,
   -34.93790 -116.58454 56.30672,
   -35.76749 -115.97560 56.31656,
   -4.02108 -106.46773 56.48081,
   -4.46329 -105.92234 56.50326,
   -36.32871 -115.33917 56.31616,
   -36.68783 -114.68181 56.32941,
   -5.06922 -105.11078 56.50121,
   -36.90993 -113.65274 56.34299,
   -5.61824 -104.29894 56.51614,
   -36.85546 -112.94411 56.35714,
   -6.07371 -103.56905 56.53070,
   -36.29638 -111.70480 56.37494,
   -36.63181 -112.29613 56.36739,
   -35.87124 -111.16948 56.38169,
   -6.62245 -102.66533 56.56909,
   -35.16778 -110.53019 56.38953,
   -34.38248 -109.93066 56.39778,
   -33.00274 -108.94681 56.41956,
   -7.18725 -101.71421 56.63046,
   -33.57888 -109.35569 56.41268,
   -32.39747 -108.50624 56.42460,
   -7.57502 -101.06644 56.56762,
   -31.62514 -107.93595 56.43353,
   -30.38091 -106.83016 56.44743,
   -30.87523 -107.30998 56.44322,
   -29.90440 -106.29911 56.45658,
   -8.18796 -100.06056 56.57734,
   -29.43446 -105.68921 56.47011,
   -8.81682 -99.05711 56.58278,
   -29.01644 -105.04936 56.48153,
   -9.21936 -98.44214 56.51740,
   -28.49551 -104.12854 56.49663,
   -28.04937 -103.22035 56.50724,
   -9.78424 -97.58099 56.61706,
   -27.63799 -102.26583 56.53079,
   -10.34935 -96.74868 56.71140,
   -27.35096 -101.50614 56.53441,
   -10.90387 -95.99517 56.63215,
   -27.04646 -100.64786 56.54818,
   -26.69945 -99.64251 56.54773,
   -11.54148 -95.14750 56.64791,
   -12.02535 -94.54724 56.57505,
   -26.45223 -98.88142 56.57446,
   -26.14980 -98.00393 56.58151,
   -12.66828 -93.79646 56.67586,
   -25.79116 -97.05462 56.59667,
   -25.48180 -96.30425 56.62117,
   -13.33072 -93.12920 56.70332,
   -13.93872 -92.59599 56.74890,
   -25.11500 -95.53144 56.71609,
   -14.78974 -92.00520 56.67534,
   -24.65592 -94.73618 56.70931,
   -15.66423 -91.48689 56.67705,
   -24.11391 -93.93724 56.68313,
   -16.62683 -91.03919 56.67641,
   -23.52059 -93.18179 56.65741,
   -22.86950 -92.47021 56.67027,
   -21.61364 -91.44580 56.72063,
   -18.64981 -90.57594 56.74349,
   -17.26042 -90.79370 56.72994,
   -22.14504 -91.82548 56.69884,
   -20.90919 -91.06735 56.73008,
   -19.43459 -90.63348 56.73260,
   -18.02974 -90.61971 56.75715,
   -20.19768 -90.79265 56.74350,
   -5.03043 -115.69225 57.14774,
   -3.47717 -115.29801 57.15521,
   -1.93680 -114.85637 57.16220,
   -8.97741 -116.45879 57.13260,
   -7.41146 -116.18932 57.13462,
   -5.81684 -115.86929 57.14698,
   -4.24853 -115.50168 57.15224,
   -2.71004 -115.08384 57.16002,
   -1.16553 -114.62838 57.16598,
   0.38159 -114.13548 57.16910,
   1.86355 -113.47628 57.17791,
   2.93229 -112.50805 57.24424,
   -13.00917 -116.91639 57.12149,
   -11.31807 -116.77392 57.12079,
   -9.85560 -116.59055 57.13243,
   -8.24519 -116.33693 56.98944,
   -6.60208 -116.03213 57.14116,
   -0.39294 -114.38849 57.16815,
   1.13839 -113.84187 57.17348,
   2.56742 -112.97411 57.19831,
   3.09313 -112.10361 57.30243,
   -13.78644 -116.96351 57.14453,
   -12.19819 -116.85626 57.15425,
   -10.58408 -116.68815 57.12768,
   -16.27098 -117.10353 57.11647,
   -14.64799 -117.00273 57.11027,
   3.04838 -111.26067 57.21860,
   -20.35574 -117.53827 57.10517,
   -18.76639 -117.35833 57.10957,
   -17.12212 -117.17820 57.11729,
   -15.50330 -117.05048 57.11778,
   2.71550 -110.65943 57.27567,
   -22.82443 -117.68680 57.10062,
   -21.17204 -117.60583 57.10300,
   -19.70819 -117.47045 57.10697,
   -17.94091 -117.26329 57.11196,
   -23.62829 -117.69900 57.05565,
   -22.11607 -117.66249 57.10156,
   2.12011 -110.18933 57.22757,
   -26.09458 -117.67030 57.09751,
   -24.55417 -117.69771 57.09684,
   1.45968 -109.88492 57.22249,
   -27.01309 -117.64138 57.09849,
   -25.33600 -117.68692 57.09810,
   0.44146 -109.39979 57.21553,
   -29.41457 -117.55113 57.09591,
   -27.92589 -117.61016 57.09704,
   -0.48330 -108.99403 57.23502,
   -30.39785 -117.51440 57.09704,
   -28.72736 -117.57636 57.09629,
   -1.32134 -108.57723 57.25035,
   -32.79995 -117.29732 57.09622,
   -31.34925 -117.47068 57.07516,
   -2.10115 -108.09341 57.27072,
   -33.75153 -117.08912 57.09159,
   -32.14205 -117.38656 57.09538,
   -2.83477 -107.53405 57.25504,
   -34.43969 -116.86992 57.11074,
   -3.51425 -106.89565 57.27443,
   -35.34139 -116.35051 57.10740,
   -36.03974 -115.73457 57.15808,
   -4.15031 -106.19278 57.28974,
   -4.78419 -105.39349 57.23742,
   -36.57382 -114.95643 57.12598,
   -36.85210 -114.18510 57.13722,
   -5.37110 -104.55055 57.30629,
   -36.91499 -113.37572 57.14647,
   -5.77819 -103.93743 57.13636,
   -36.73602 -112.50112 57.14951,
   -6.36259 -102.96491 57.33639,
   -36.31007 -111.72545 57.17762,
   -35.71851 -111.05231 57.18728,
   -34.57312 -110.03350 57.19965,
   -6.91838 -102.03863 57.34719,
   -35.12455 -110.48540 57.19275,
   -33.76650 -109.44491 57.20358,
   -32.99803 -108.92661 57.21936,
   -31.65875 -107.94589 57.23393,
   -7.36275 -101.28129 57.35751,
   -32.16379 -108.33013 57.22799,
   -31.06059 -107.44044 57.22959,
   -7.79731 -100.54472 57.37459,
   -30.36965 -106.79075 57.24934,
   -29.73969 -106.07042 57.26155,
   -8.36155 -99.61368 57.42388,
   -29.16804 -105.27417 57.27264,
   -28.72535 -104.53316 57.32119,
   -8.99468 -98.61691 57.40430,
   -28.15803 -103.45818 57.30252,
   -9.34339 -98.07560 57.40512,
   -27.86601 -102.79705 57.31216,
   -9.96912 -97.14005 57.47512,
   -27.51997 -101.94517 57.35168,
   -10.53218 -96.34456 57.42030,
   -27.18804 -101.04580 57.40373,
   -11.10729 -95.55235 57.41191,
   -26.90108 -100.20116 57.35124,
   -26.62795 -99.36344 57.31122,
   -11.76264 -94.69489 57.42333,
   -26.32699 -98.45069 57.36313,
   -12.14933 -94.18825 57.48019,
   -26.02429 -97.57137 57.39044,
   -12.97387 -93.30780 57.48380,
   -25.69854 -96.71222 57.41146,
   -13.55092 -92.78925 57.34821,
   -25.30726 -95.83029 57.41686,
   -24.89789 -95.04391 57.43911,
   -14.31710 -92.16426 57.47712,
   -24.31705 -94.12838 57.44317,
   -15.08751 -91.62995 57.61048,
   -23.74992 -93.34803 57.54060,
   -15.90408 -91.20429 57.46331,
   -23.12861 -92.63884 57.43799,
   -16.75664 -90.82980 57.50639,
   -22.39051 -91.92580 57.48241,
   -17.73217 -90.57537 57.41943,
   -21.65555 -91.35914 57.50252,
   -20.23474 -90.69100 57.52247,
   -18.65933 -90.46333 57.53340,
   -20.96083 -90.97059 57.51001,
   -19.45578 -90.51703 57.51232,
   -4.24938 -115.51940 57.95153,
   -2.70626 -115.09812 57.95864,
   -1.16702 -114.63989 57.96553,
   -9.77945 -116.59169 57.93001,
   -8.12884 -116.33266 57.91538,
   -6.60610 -116.04887 57.94271,
   -5.07792 -115.72037 57.89776,
   -3.47658 -115.31590 57.95584,
   -1.93927 -114.87428 57.96366,
   -0.34053 -114.38408 57.98725,
   1.14245 -113.86562 57.97237,
   2.42443 -113.12790 57.99099,
   -12.19803 -116.86481 57.92346,
   -10.59163 -116.69981 57.92743,
   -8.96468 -116.47008 57.93226,
   -7.39088 -116.19965 57.93807,
   -5.81377 -115.88507 57.94417,
   0.37767 -114.15225 57.97142,
   1.86519 -113.50883 57.98148,
   3.03474 -112.41338 58.04807,
   -14.67384 -117.01017 57.91900,
   -13.02606 -116.92446 57.92119,
   -11.56238 -116.80802 57.92503,
   3.20010 -111.72621 58.07253,
   -17.13477 -117.18603 57.91404,
   -15.45027 -117.05401 57.91938,
   -14.03778 -116.97953 57.91998,
   -21.16528 -117.61186 57.90318,
   -19.47164 -117.44660 57.91463,
   -17.93349 -117.27074 57.91156,
   -16.35109 -117.11658 57.91153,
   2.99448 -110.90146 58.07963,
   -21.95611 -117.66006 57.89555,
   -20.33686 -117.54221 57.90290,
   -18.74766 -117.36311 57.90970,
   2.53940 -110.41696 58.04253,
   -24.35306 -117.70597 57.89908,
   -22.89688 -117.69380 57.89368,
   1.76414 -109.90163 58.02826,
   -25.29822 -117.69314 57.89962,
   -23.66587 -117.70547 57.89980,
   0.85831 -109.48322 58.02018,
   -27.74298 -117.62194 57.89689,
   -26.21160 -117.67183 57.89076,
   0.02634 -109.16214 58.00731,
   -28.70809 -117.58767 57.89785,
   -27.02861 -117.64624 57.89717,
   -0.86859 -108.74905 58.04265,
   -31.10083 -117.48666 57.89564,
   -29.63300 -117.55990 57.89220,
   -32.09057 -117.40913 57.89434,
   -30.44122 -117.51809 57.89584,
   -1.50895 -108.42191 58.05322,
   -33.14978 -117.24964 57.87494,
   -2.48150 -107.73935 58.04901,
   -34.09063 -117.00184 57.98447,
   -3.05312 -107.25573 58.08234,
   -34.95499 -116.60420 57.89284,
   -35.79692 -115.97074 57.92047,
   -3.81682 -106.48150 58.07944,
   -4.34282 -105.87541 57.90354,
   -36.34839 -115.32128 57.91523,
   -36.74980 -114.51870 57.88385,
   -4.96757 -105.01641 58.10053,
   -36.89185 -113.84586 57.88024,
   -5.57431 -104.12317 58.11580,
   -36.81647 -112.80208 57.94377,
   -5.92701 -103.54288 58.13885,
   -36.31773 -111.76348 57.97196,
   -36.55215 -112.11700 57.96310,
   -35.85551 -111.17588 58.09234,
   -6.57117 -102.49026 58.15855,
   -35.15048 -110.52769 57.98911,
   -34.34205 -109.90113 58.01129,
   -33.03324 -108.96658 58.01733,
   -7.14677 -101.52642 58.15093,
   -33.64898 -109.41535 58.01017,
   -32.38930 -108.48660 57.98865,
   -7.51392 -100.92270 57.96609,
   -31.63689 -107.92589 58.03205,
   -30.41027 -106.83859 58.05010,
   -30.86263 -107.27270 58.04376,
   -29.99791 -106.38684 58.05720,
   -8.08131 -99.94740 58.17757,
   -29.44694 -105.68774 58.06865,
   -8.65167 -99.02510 58.17774,
   -29.02129 -105.04802 58.07832,
   -28.47276 -104.09592 58.00176,
   -9.12378 -98.27785 58.20096,
   -28.02806 -103.20921 58.11636,
   -9.61965 -97.52394 58.21941,
   -27.68252 -102.41128 58.12648,
   -27.33850 -101.52569 58.13133,
   -10.28535 -96.55360 58.22783,
   -10.70910 -95.96822 58.08522,
   -27.02953 -100.65121 58.17271,
   -26.74157 -99.77557 58.14049,
   -11.30525 -95.12668 58.22317,
   -26.45950 -98.89690 58.17071,
   -11.96323 -94.24230 58.44835,
   -26.17210 -98.01665 58.19620,
   -12.52827 -93.61452 58.27802,
   -25.86592 -97.14347 58.18155,
   -25.52719 -96.29035 58.20970,
   -13.25299 -92.89109 58.25475,
   -13.87054 -92.35508 58.28012,
   -25.10949 -95.40842 58.08068,
   -14.61356 -91.82046 58.27162,
   -24.74582 -94.73161 58.23319,
   -15.58613 -91.25270 58.27550,
   -24.23833 -93.93864 58.22446,
   -23.59316 -93.08766 58.25036,
   -16.29153 -90.91039 58.28445,
   -22.94176 -92.35738 58.26176,
   -21.69610 -91.30742 58.29269,
   -18.66566 -90.38455 58.30892,
   -17.20090 -90.57536 58.44299,
   -22.17464 -91.66285 58.28105,
   -20.99021 -90.91405 58.29480,
   -19.48097 -90.44823 58.29760,
   -17.89486 -90.43178 58.31796,
   -20.25320 -90.62086 58.30953,
   -5.02704 -115.73000 58.74755,
   -3.47397 -115.33613 58.75521,
   -1.93580 -114.89087 58.76198,
   -0.39558 -114.42097 58.76894,
   -8.97725 -116.48694 58.73253,
   -7.40948 -116.22079 58.73254,
   -5.74329 -115.88917 58.73478,
   -4.24441 -115.53979 58.75374,
   -2.70699 -115.12016 58.76191,
   -1.16708 -114.66055 58.76590,
   0.34802 -114.18867 58.80623,
   1.87858 -113.53527 58.77929,
   3.01851 -112.57303 58.81970,
   -13.01368 -116.93423 58.72177,
   -11.32213 -116.79611 58.73252,
   -9.86673 -116.61777 58.73318,
   -8.30001 -116.37813 58.73478,
   -6.59960 -116.06585 58.74089,
   1.14021 -113.88682 58.77602,
   2.63008 -113.01677 58.65521,
   3.20156 -112.13555 58.85841,
   -13.79717 -116.98049 58.71653,
   -12.19437 -116.87502 58.74108,
   -10.58421 -116.71187 58.72758,
   -16.26183 -117.11990 58.71605,
   -14.65335 -117.01941 58.73027,
   3.18498 -111.21605 58.87872,
   -20.35985 -117.55231 58.70526,
   -18.77467 -117.37629 58.70871,
   -17.11633 -117.19558 58.71353,
   -15.50641 -117.06724 58.71755,
   -22.83264 -117.69561 58.70083,
   -21.17176 -117.61765 58.70316,
   -19.71481 -117.48629 58.70701,
   -17.94169 -117.28142 58.71186,
   2.83767 -110.61007 58.85261,
   -23.69141 -117.70847 58.69957,
   -22.13286 -117.67274 58.70168,
   2.32587 -110.24291 58.83279,
   -26.09075 -117.67844 58.69769,
   -24.55598 -117.70538 58.70173,
   1.48089 -109.75928 58.82373,
   -27.01096 -117.65055 58.70164,
   -25.34496 -117.69435 58.69835,
   0.51195 -109.31742 58.82353,
   -29.40885 -117.56538 58.69656,
   -27.93236 -117.62054 58.69581,
   -0.37439 -108.94142 58.82357,
   -30.39636 -117.53110 58.69980,
   -28.73632 -117.58808 58.69675,
   -1.22659 -108.51086 58.87143,
   -33.00836 -117.28765 58.69672,
   -31.36601 -117.49254 58.71137,
   -2.09524 -107.97053 58.73891,
   -33.78118 -117.08534 58.70264,
   -32.36772 -117.39345 58.69655,
   -34.58452 -116.78982 58.70223,
   -2.75436 -107.45404 58.85742,
   -3.41588 -106.83203 58.84189,
   -35.33518 -116.35892 58.70928,
   -36.00535 -115.75196 58.71390,
   -4.14845 -106.01761 58.87932,
   -4.57692 -105.45710 58.89094,
   -36.60079 -114.78538 58.74622,
   -36.80660 -114.19163 58.73565,
   -5.19212 -104.59220 58.90242,
   -36.85486 -113.55700 58.76341,
   -5.74164 -103.74999 58.92116,
   -36.68557 -112.53141 58.74179,
   -6.17519 -103.03478 58.93326,
   -36.29361 -111.79291 58.77822,
   -35.67430 -111.05649 58.78698,
   -34.56715 -110.07367 58.80224,
   -6.74970 -102.07255 58.97952,
   -35.13299 -110.54530 58.79549,
   -33.79300 -109.51739 58.84327,
   -32.98973 -108.95342 58.82239,
   -31.67116 -107.97585 58.83330,
   -7.38598 -101.00945 58.94644,
   -32.17215 -108.35975 58.82716,
   -31.06821 -107.46364 58.83638,
   -7.70367 -100.45258 58.98454,
   -30.36829 -106.80773 58.85319,
   -29.75839 -106.12071 58.86214,
   -8.30083 -99.47454 58.95253,
   -29.17509 -105.32897 58.87145,
   -28.64513 -104.47539 58.89950,
   -8.90843 -98.49739 58.99695,
   -28.19612 -103.64529 59.03341,
   -9.28269 -97.94502 58.78821,
   -27.81693 -102.82923 58.91430,
   -9.88464 -97.00619 59.02999,
   -27.48644 -102.03125 58.93597,
   -27.14580 -101.11506 58.93173,
   -10.49556 -96.11710 59.03613,
   -26.84932 -100.23942 58.95108,
   -10.87412 -95.56471 59.03728,
   -26.56279 -99.34921 58.97830,
   -11.52148 -94.68177 59.09151,
   -26.28920 -98.47996 58.97025,
   -12.14242 -93.91095 59.05523,
   -25.99892 -97.59916 58.99112,
   -12.81575 -93.17592 59.04338,
   -25.67962 -96.72453 59.03553,
   -13.44798 -92.57172 59.08377,
   -25.32476 -95.87688 59.01439,
   -24.97164 -95.14943 58.99403,
   -14.17033 -91.98758 59.17854,
   -24.32884 -94.08774 59.18193,
   -14.94207 -91.49784 59.07492,
   -23.82816 -93.37799 59.02555,
   -15.78254 -91.04830 59.09463,
   -23.18887 -92.60601 59.04889,
   -16.69850 -90.68477 59.02884,
   -22.45415 -91.87390 59.08256,
   -17.70034 -90.41936 59.11741,
   -21.70915 -91.28430 59.09072,
   -20.26554 -90.59721 58.96690,
   -18.70529 -90.34180 59.09708,
   -21.00632 -90.88255 59.09601,
   -19.48432 -90.40359 59.10079,
   -4.24442 -115.56343 59.55137,
   -2.70188 -115.14125 59.55836,
   -1.16502 -114.67873 59.56541,
   -9.77904 -116.62076 59.52988,
   -8.13745 -116.36856 59.52780,
   -6.59831 -116.08641 59.54106,
   -5.02401 -115.75216 59.54853,
   -3.47172 -115.35983 59.55652,
   -1.93639 -114.91530 59.56323,
   -0.39382 -114.44247 59.57080,
   1.14274 -113.90655 59.57473,
   2.48721 -113.13623 59.59198,
   -12.19865 -116.88680 59.52354,
   -10.59059 -116.72609 59.52902,
   -8.95749 -116.50068 59.53297,
   -7.38805 -116.23578 59.53782,
   -5.80982 -115.92582 59.54383,
   0.37668 -114.18887 59.57258,
   1.87180 -113.55477 59.58296,
   3.09842 -112.44335 59.63207,
   -14.67662 -117.03094 59.51895,
   -13.02879 -116.94528 59.52044,
   -11.58196 -116.83344 59.52496,
   3.26767 -111.78468 59.65427,
   -17.13439 -117.20907 59.51387,
   -15.46199 -117.07629 59.51869,
   -14.03210 -116.99930 59.52004,
   -21.17079 -117.62346 59.50328,
   -19.46439 -117.46428 59.50380,
   -17.94230 -117.29387 59.51181,
   -16.35977 -117.13984 59.50572,
   3.05692 -110.83304 59.66534,
   -21.95842 -117.66885 59.49408,
   -20.33459 -117.55640 59.49892,
   -18.74910 -117.38405 59.50966,
   2.59355 -110.34616 59.64151,
   -24.33953 -117.70953 59.49943,
   -22.89019 -117.69951 59.49582,
   1.81532 -109.84065 59.65404,
   -25.29975 -117.69570 59.49999,
   -23.67458 -117.71008 59.50011,
   0.87842 -109.39932 59.63583,
   -27.74168 -117.62624 59.49727,
   -26.22381 -117.67427 59.49141,
   0.13743 -109.13595 59.65185,
   -28.70556 -117.59328 59.49963,
   -27.03765 -117.64928 59.49748,
   -0.80698 -108.68884 59.64516,
   -31.12413 -117.48825 59.49663,
   -29.63432 -117.56574 59.49604,
   -32.02082 -117.42061 59.49603,
   -30.44809 -117.52280 59.49668,
   -1.62328 -108.22831 59.67829,
   -33.09154 -117.25716 59.48427,
   -2.37167 -107.70845 59.65923,
   -34.02185 -117.01802 59.60837,
   -2.99293 -107.19628 59.47579,
   -34.92608 -116.60695 59.50622,
   -35.64040 -116.10394 59.53798,
   -3.70946 -106.44439 59.67453,
   -36.20191 -115.47489 59.51844,
   -4.32869 -105.70454 59.69521,
   -4.90876 -104.92240 59.65854,
   -36.73731 -114.18319 59.53127,
   -5.51727 -104.01598 59.71665,
   -36.73966 -112.86727 59.54567,
   -5.90888 -103.40326 59.53072,
   -36.46434 -112.14488 59.55879,
   -35.83388 -111.22189 59.58592,
   -6.42452 -102.52214 59.74144,
   -35.13453 -110.58608 59.59533,
   -34.38833 -110.01100 59.60919,
   -33.21202 -109.13343 59.61580,
   -6.96680 -101.60522 59.75418,
   -33.73395 -109.51108 59.61013,
   -32.42633 -108.56695 59.65962,
   -31.62739 -107.96342 59.63076,
   -30.40443 -106.87946 59.65247,
   -7.53383 -100.61867 59.95190,
   -30.87541 -107.32990 59.64439,
   -29.98228 -106.42241 59.66012,
   -7.90012 -100.01590 59.78793,
   -29.41568 -105.71805 59.66913,
   -8.49116 -99.05312 59.76949,
   -28.98584 -105.09449 59.67753,
   -28.48638 -104.26248 59.69008,
   -9.09869 -98.08757 59.79708,
   -27.96591 -103.26840 59.72925,
   -9.42176 -97.57891 59.81845,
   -27.59303 -102.43819 59.71872,
   -27.28605 -101.68251 59.92248,
   -10.08563 -96.58217 59.86231,
   -26.98203 -100.78419 59.63428,
   -10.63995 -95.77782 59.82521,
   -26.65933 -99.82730 59.75774,
   -11.19253 -94.99670 59.84908,
   -26.35071 -98.87455 59.88862,
   -11.88542 -94.09833 59.83985,
   -26.07022 -97.95124 59.58753,
   -12.35570 -93.53952 59.75125,
   -25.80831 -97.18715 59.79798,
   -25.45177 -96.27224 59.91474,
   -13.03988 -92.81397 59.88783,
   -13.78413 -92.18397 59.83675,
   -25.10795 -95.48896 59.82063,
   -14.50032 -91.66867 59.88055,
   -24.74077 -94.77574 59.65773,
   -24.19842 -93.90514 59.84538,
   -15.14825 -91.27945 59.87860,
   -23.62042 -93.10900 59.85567,
   -16.19081 -90.79003 60.02053,
   -22.96845 -92.35263 59.86641,
   -21.72116 -91.27782 59.88832,
   -18.67871 -90.31237 59.90305,
   -17.10723 -90.49924 59.89360,
   -22.23999 -91.66758 59.87971,
   -21.01806 -90.87504 59.90426,
   -19.52010 -90.39011 59.90997,
   -17.89259 -90.34412 59.90859,
   -20.27503 -90.57323 59.90080,
   -5.02180 -115.77559 60.34720,
   -3.46798 -115.38388 60.35493,
   -1.93080 -114.93653 60.36162,
   -0.39372 -114.46104 60.36908,
   -8.97630 -116.52052 60.33234,
   -7.39869 -116.25809 60.33500,
   -5.78593 -115.94342 60.34011,
   -4.23747 -115.58659 60.35337,
   -2.70283 -115.16764 60.35965,
   -1.16423 -114.70397 60.36657,
   0.41200 -114.19559 60.38018,
   1.88320 -113.57721 60.38101,
   3.04795 -112.62142 60.41138,
   -13.01794 -116.95713 60.32184,
   -11.39781 -116.82944 60.32792,
   -9.83229 -116.64262 60.27358,
   -8.29539 -116.41335 60.33458,
   -6.59569 -116.10734 60.34054,
   1.14190 -113.92656 60.37715,
   2.68854 -113.02994 60.39455,
   3.23742 -112.19044 60.51867,
   -13.79792 -117.00296 60.31174,
   -12.23121 -116.90155 60.34417,
   -10.58367 -116.73974 60.32747,
   -17.94195 -117.30650 60.31176,
   -16.28083 -117.14921 60.47743,
   -14.64516 -117.04200 60.32565,
   3.22439 -111.16754 60.46383,
   -20.36390 -117.56723 60.30534,
   -18.77803 -117.39918 60.30432,
   -17.10140 -117.22013 60.31115,
   -15.50774 -117.09187 60.31736,
   -22.84108 -117.69995 60.30109,
   -21.17194 -117.62845 60.30334,
   -19.66889 -117.50155 60.41340,
   2.88141 -110.57744 60.44606,
   -23.63461 -117.71038 60.29832,
   -22.14888 -117.67977 60.30186,
   2.36056 -110.19788 60.43332,
   -26.09062 -117.67776 60.29801,
   -24.49030 -117.70548 60.29992,
   1.51135 -109.70963 60.42874,
   -27.01017 -117.65068 60.30368,
   -25.35407 -117.69345 60.29867,
   0.49249 -109.22169 60.53734,
   -29.40251 -117.56671 60.29708,
   -27.93862 -117.62131 60.29958,
   -0.36838 -108.86350 60.43572,
   -30.39516 -117.52915 60.30066,
   -28.74462 -117.58901 60.29718,
   -1.19097 -108.44927 60.42187,
   -33.02362 -117.26598 60.29747,
   -31.41602 -117.47677 60.36511,
   -1.97014 -107.95483 60.45937,
   -33.68933 -117.10008 60.29683,
   -32.37141 -117.37932 60.29757,
   -34.49175 -116.80962 60.30307,
   -2.75176 -107.34155 60.44103,
   -3.24194 -106.87474 60.46640,
   -35.31822 -116.31655 60.46713,
   -35.96266 -115.71836 60.31407,
   -4.00996 -106.02375 60.49855,
   -4.55399 -105.33517 60.41453,
   -36.57923 -114.56119 60.32957,
   -36.71571 -114.19123 59.95654,
   -5.11928 -104.52136 60.50841,
   -36.73530 -113.77443 60.33975,
   -5.78336 -103.50818 60.52213,
   -36.59515 -112.57403 60.33982,
   -6.11130 -102.95023 60.53413,
   -36.22009 -111.84225 60.37970,
   -35.11729 -110.62879 60.39610,
   -35.63906 -111.12874 60.38717,
   -34.54411 -110.14264 60.40315,
   -6.71379 -101.94733 60.50886,
   -33.75388 -109.57137 60.40437,
   -32.98704 -109.03481 60.42050,
   -31.66089 -108.03159 60.43277,
   -7.26605 -101.00241 60.55682,
   -32.16071 -108.41949 60.42655,
   -31.05222 -107.50957 60.43252,
   -7.69769 -100.26162 60.56998,
   -30.34356 -106.84517 60.45510,
   -29.73986 -106.17565 60.46175,
   -8.14754 -99.50479 60.59004,
   -29.10990 -105.34525 60.47258,
   -28.58999 -104.53597 60.48414,
   -8.72035 -98.56952 60.64172,
   -28.11602 -103.69269 60.60843,
   -27.68394 -102.79579 60.51658,
   -9.28712 -97.66534 60.73078,
   -9.76898 -96.94386 60.62379,
   -27.36375 -102.03434 60.52707,
   -27.04089 -101.17318 60.54768,
   -10.38645 -96.02559 60.63148,
   -26.74677 -100.29560 60.51991,
   -10.81397 -95.42085 60.45743,
   -26.46726 -99.41642 60.56452,
   -11.44244 -94.52908 60.62484,
   -26.19386 -98.53444 60.58621,
   -25.91356 -97.65646 60.60042,
   -12.11211 -93.69042 60.60411,
   -12.66695 -93.05049 60.70638,
   -25.60690 -96.78015 60.60390,
   -25.25702 -95.91407 60.61851,
   -13.35823 -92.39296 60.77580,
   -24.85994 -95.08233 60.61318,
   -14.05692 -91.86448 60.68257,
   -24.35991 -94.21537 60.68834,
   -14.86296 -91.35751 60.72347,
   -23.81900 -93.41047 60.61783,
   -15.78518 -90.92458 60.54720,
   -23.19699 -92.63142 60.66528,
   -16.85114 -90.53280 60.70298,
   -22.45834 -91.87606 60.68912,
   -17.64989 -90.35589 60.71175,
   -21.72800 -91.28608 60.68899,
   -20.27756 -90.56965 60.70159,
   -18.69242 -90.29836 60.70184,
   -21.01788 -90.87229 60.69486,
   -19.50002 -90.37676 60.70117,
   -5.80463 -115.97068 61.14349,
   -4.23825 -115.61211 61.15099,
   -2.69548 -115.19078 61.15795,
   -1.15996 -114.72499 61.16511,
   0.37962 -114.23070 61.17279,
   -9.77819 -116.65228 61.12971,
   -8.13930 -116.40654 61.12874,
   -6.59947 -116.13006 61.13955,
   -5.01313 -115.79774 61.14728,
   -3.46569 -115.40951 61.15785,
   -1.93026 -114.96351 61.16447,
   -0.39093 -114.48631 61.17284,
   1.11493 -113.96730 61.21191,
   2.50105 -113.18230 61.19164,
   -12.10911 -116.90742 61.12369,
   -10.50153 -116.74385 61.12481,
   -8.95533 -116.53480 61.12911,
   -7.38460 -116.27563 61.13753,
   1.87727 -113.59663 61.18347,
   3.07798 -112.58218 61.20690,
   -14.67866 -117.05557 61.11887,
   -13.03191 -116.96957 61.12102,
   -11.39039 -116.84210 61.12535,
   3.29872 -111.85564 61.24434,
   -17.13478 -117.23654 61.11373,
   -15.46119 -117.10205 61.11282,
   -14.01848 -117.02208 61.12003,
   -19.40457 -117.47951 61.10787,
   -17.95080 -117.32083 61.11220,
   -16.41235 -117.17157 61.11540,
   3.09600 -110.82571 61.26057,
   -21.96314 -117.67619 61.09372,
   -20.34123 -117.57180 61.10081,
   -18.75053 -117.40796 61.10960,
   2.61331 -110.30403 61.24802,
   -24.52015 -117.70437 61.09959,
   -22.88451 -117.70234 61.09829,
   -21.17643 -117.63446 61.10341,
   1.84131 -109.80139 61.27760,
   -25.29821 -117.69329 61.10323,
   -23.83937 -117.70899 61.10027,
   0.90883 -109.36531 61.12392,
   -27.72813 -117.62618 61.09760,
   -26.23488 -117.67214 61.09477,
   0.04234 -109.00565 61.23688,
   -28.70440 -117.59316 61.10018,
   -27.04675 -117.64770 61.09780,
   -31.14907 -117.47541 61.09706,
   -29.63698 -117.56339 61.09400,
   -0.75618 -108.64565 61.24740,
   -32.11160 -117.38851 61.07729,
   -30.45427 -117.51705 61.09710,
   -1.54086 -108.20013 61.25229,
   -33.06529 -117.24376 61.09270,
   -2.35443 -107.61605 61.26284,
   -33.96828 -117.01109 61.08786,
   -34.88261 -116.58213 61.11058,
   -3.00285 -107.05095 61.26991,
   -35.63377 -116.02750 61.11247,
   -3.66512 -106.35875 61.25570,
   -36.17409 -115.36921 61.12016,
   -4.33845 -105.54523 61.28307,
   -4.75350 -104.96473 61.30575,
   -36.62790 -114.18415 61.12832,
   -5.35402 -104.07805 61.31543,
   -36.64726 -112.96310 61.14163,
   -36.38418 -112.19607 61.15585,
   -5.94750 -103.12011 61.51011,
   -35.81241 -111.34947 61.23574,
   -6.30918 -102.52186 61.34618,
   -35.09928 -110.66371 61.19803,
   -34.35912 -110.08439 61.21070,
   -33.18125 -109.19622 61.21549,
   -6.90262 -101.52056 61.34596,
   -33.71823 -109.59138 61.20957,
   -32.37671 -108.60701 61.20726,
   -31.58685 -107.99779 61.17169,
   -30.38781 -106.93146 61.25272,
   -7.51191 -100.48563 61.35800,
   -30.85199 -107.37422 61.24428,
   -29.95281 -106.46446 61.26092,
   -7.86971 -99.89030 61.21302,
   -29.25418 -105.60470 61.27075,
   -8.45432 -98.90285 61.39473,
   -28.82194 -104.98487 61.27881,
   -28.42408 -104.33591 61.28870,
   -9.00536 -98.01798 61.40090,
   -27.86535 -103.28849 61.17503,
   -9.47206 -97.28493 61.41091,
   -27.49530 -102.50834 61.32977,
   -27.15974 -101.67804 61.34150,
   -10.01346 -96.46270 61.39135,
   -26.83344 -100.76680 61.34374,
   -10.65332 -95.51235 61.40918,
   -26.54936 -99.89243 61.37037,
   -11.00596 -94.96950 61.48211,
   -26.27673 -99.00186 61.35760,
   -11.65554 -94.10590 61.43279,
   -26.00461 -98.12125 61.38486,
   -25.71640 -97.24199 61.40131,
   -12.34019 -93.24697 61.66565,
   -25.39772 -96.37119 61.38279,
   -12.89006 -92.70089 61.47453,
   -13.62009 -92.07468 61.48822,
   -25.03839 -95.53366 61.41937,
   -24.70276 -94.84994 61.43124,
   -14.22121 -91.64784 61.48580,
   -24.17668 -93.96444 61.44629,
   -15.24387 -91.08630 61.48193,
   -23.60605 -93.14672 61.45812,
   -16.08868 -90.72316 61.47601,
   -22.96691 -92.38027 61.46881,
   -17.00788 -90.44321 61.50590,
   -22.27014 -91.70328 61.48019,
   -21.02593 -90.87831 61.50342,
   -19.52722 -90.37722 61.51691,
   -17.89002 -90.30288 61.50466,
   -21.72319 -91.28657 61.48793,
   -20.28377 -90.56928 61.49171,
   -18.69167 -90.28668 61.50311,
   -5.01625 -115.82271 61.94679,
   -3.46127 -115.43414 61.95454,
   -1.92433 -114.98636 61.96119,
   -0.38892 -114.50729 61.96889,
   -8.97516 -116.55478 61.93211,
   -7.39566 -116.29804 61.93615,
   -5.83793 -116.00106 61.94761,
   -4.23021 -115.63541 61.95399,
   -2.69684 -115.21841 61.96133,
   -1.15770 -114.75172 61.96589,
   0.38193 -114.25590 61.97254,
   1.89115 -113.62188 61.98105,
   3.07293 -112.67198 62.00796,
   -13.02155 -116.98072 61.92181,
   -11.40774 -116.85643 61.92885,
   -9.77172 -116.66694 61.92980,
   -8.28236 -116.44813 61.93438,
   -6.59140 -116.15011 61.94021,
   1.14677 -113.96914 61.97727,
   2.70709 -113.08080 61.99360,
   3.27754 -112.20736 62.07473,
   -13.78893 -117.02610 61.92148,
   -12.22528 -116.92466 61.93711,
   -10.58303 -116.76828 61.92737,
   -17.94186 -117.33300 61.91166,
   -16.27977 -117.17398 61.88969,
   -14.65359 -117.06741 61.92244,
   3.28030 -111.21924 62.06378,
   -20.36785 -117.58223 61.90541,
   -18.77803 -117.42288 61.90622,
   -17.12143 -117.24968 61.91159,
   -15.50817 -117.11829 61.91723,
   -22.84948 -117.70288 61.90136,
   -21.17099 -117.63888 61.90340,
   -19.64358 -117.51703 61.90831,
   3.00396 -110.73810 62.04775,
   -23.63688 -117.71118 61.89819,
   -22.15677 -117.68555 61.90208,
   2.37400 -110.15380 62.03415,
   -26.08847 -117.67570 61.89835,
   -24.55666 -117.70426 61.94707,
   1.50679 -109.63766 62.17666,
   -27.00448 -117.64957 61.90362,
   -25.36314 -117.69139 61.89898,
   0.57677 -109.22471 62.01809,
   -29.39673 -117.56684 61.89739,
   -27.94578 -117.62087 61.89859,
   -0.30884 -108.83302 62.04485,
   -30.39196 -117.52414 61.90164,
   -28.75271 -117.58883 61.89749,
   -1.08742 -108.43628 62.08781,
   -33.03763 -117.23684 61.89803,
   -31.43608 -117.45887 61.89763,
   -33.66946 -117.07483 61.89767,
   -32.35707 -117.36458 61.89810,
   -1.91284 -107.90235 62.06122,
   -34.45355 -116.78195 61.90405,
   -2.64334 -107.31944 62.10290,
   -3.21544 -106.77380 62.07837,
   -35.32354 -116.24419 61.89906,
   -35.90646 -115.68282 61.89785,
   -3.90420 -106.00390 62.07767,
   -4.51359 -105.22387 62.10166,
   -36.47794 -114.59237 61.92844,
   -5.07513 -104.42261 62.06570,
   -36.64197 -113.74964 61.93591,
   -5.67173 -103.49736 62.12401,
   -36.50634 -112.60128 61.92853,
   -6.11742 -102.75990 62.13684,
   -36.18366 -111.96837 61.97599,
   -35.09050 -110.72058 61.99480,
   -35.59053 -111.20848 61.98562,
   -34.48282 -110.19675 62.13898,
   -6.55562 -102.01005 62.15177,
   -33.72414 -109.63787 62.00668,
   -32.96642 -109.09864 62.03846,
   -31.79941 -108.19665 62.03059,
   -7.09712 -101.07795 62.21457,
   -32.33086 -108.61165 62.02407,
   -31.10437 -107.62438 62.02421,
   -30.31523 -106.88605 62.05564,
   -7.70250 -100.06032 62.14180,
   -29.71687 -106.23261 62.05836,
   -8.03036 -99.49099 62.19956,
   -29.07200 -105.40726 62.06857,
   -28.54643 -104.62665 62.08113,
   -8.66622 -98.45631 62.17023,
   -28.03528 -103.74907 62.10821,
   -27.65280 -102.98603 62.06986,
   -9.24902 -97.52103 62.21509,
   -27.25543 -102.09272 62.12739,
   -9.62072 -96.92970 62.24091,
   -26.92287 -101.21343 62.09903,
   -10.21097 -96.03219 62.21478,
   -26.61765 -100.32906 62.20016,
   -10.80807 -95.11099 62.40766,
   -26.35725 -99.47687 62.16334,
   -11.20508 -94.54555 62.27347,
   -26.08185 -98.56068 62.12749,
   -25.81896 -97.71848 62.18803,
   -11.89207 -93.65372 62.29651,
   -25.51845 -96.83447 62.20315,
   -12.53296 -92.92554 62.28470,
   -25.18340 -95.97273 62.22263,
   -13.18025 -92.31476 62.28069,
   -24.79445 -95.12255 62.21618,
   -13.90248 -91.76144 62.28425,
   -24.31741 -94.25982 62.26647,
   -14.75907 -91.26612 62.14492,
   -23.79371 -93.44931 62.23201,
   -15.79968 -90.77638 62.29171,
   -23.19158 -92.66770 62.27047,
   -16.52086 -90.52976 62.30065,
   -22.45145 -91.89076 62.28907,
   -17.88338 -90.28123 62.30798,
   -21.74105 -91.30506 62.28964,
   -20.28663 -90.56803 62.30058,
   -18.66754 -90.27446 62.30637,
   -17.30509 -90.34933 62.30935,
   -21.02128 -90.87628 62.29514,
   -19.51306 -90.36908 62.30230,
   -5.79972 -116.01536 62.74314,
   -4.23202 -115.66104 62.75056,
   -2.68866 -115.24166 62.75752,
   -1.15381 -114.77400 62.76475,
   0.38458 -114.27569 62.77260,
   -9.77786 -116.68344 62.72954,
   -8.13689 -116.44319 62.72544,
   -6.59360 -116.17193 62.73865,
   -5.00473 -115.84399 62.74836,
   -3.45952 -115.45998 62.75813,
   -1.92417 -115.01397 62.76205,
   -0.38602 -114.53353 62.77294,
   1.12803 -114.00620 62.77019,
   2.51980 -113.23051 62.79307,
   -12.09975 -116.93095 62.72367,
   -10.50543 -116.77309 62.72894,
   -8.96385 -116.57043 62.74533,
   -7.38149 -116.31502 62.73724,
   1.88695 -113.64315 62.78319,
   3.11556 -112.63070 62.80344,
   -14.68070 -117.08062 62.71878,
   -13.03226 -116.99290 62.72198,
   -11.39040 -116.86824 62.72528,
   3.36638 -111.84318 62.84347,
   -17.13436 -117.26424 62.71362,
   -15.46940 -117.12914 62.71832,
   -14.02451 -117.04637 62.71996,
   -19.40038 -117.49944 62.70787,
   -17.95735 -117.34761 62.71134,
   -16.43178 -117.20100 62.71524,
   3.15899 -110.82333 62.86203,
   -21.96105 -117.68285 62.69072,
   -20.34676 -117.58697 62.70143,
   -18.75099 -117.43153 62.70955,
   2.63003 -110.24037 62.85212,
   -24.52932 -117.70329 62.69989,
   -22.88065 -117.70494 62.69931,
   -21.18239 -117.64525 62.70356,
   1.88067 -109.78350 62.71920,
   -25.39100 -117.69052 62.70077,
   -23.83700 -117.70899 62.70057,
   0.90177 -109.29289 62.83146,
   -27.72530 -117.62624 62.69790,
   -26.24367 -117.67062 62.69577,
   0.13970 -109.00534 62.83879,
   -28.70113 -117.59465 62.70086,
   -27.05664 -117.64652 62.69814,
   -31.31551 -117.46853 62.69737,
   -29.70217 -117.56247 62.75622,
   -0.71816 -108.58910 62.97784,
   -32.10563 -117.37727 62.67611,
   -30.67092 -117.51647 62.69741,
   -1.51339 -108.13130 62.85990,
   -33.05084 -117.22226 62.69795,
   -2.32342 -107.53544 62.86444,
   -33.96828 -116.96897 62.69394,
   -34.89857 -116.50841 62.71591,
   -2.95774 -106.96704 62.92076,
   -35.58642 -115.99170 62.71273,
   -3.56654 -106.32568 62.88457,
   -36.13880 -115.28156 62.72277,
   -4.31128 -105.42415 62.90747,
   -4.68379 -104.89798 62.90840,
   -36.54754 -114.18647 62.72860,
   -5.29431 -103.99265 62.91692,
   -36.57142 -113.06313 62.74243,
   -36.31328 -112.24775 62.75496,
   -5.92464 -102.99428 62.93418,
   -35.73403 -111.38738 62.77626,
   -6.28697 -102.39367 62.77076,
   -35.02039 -110.69582 62.80210,
   -34.27972 -110.10488 62.80325,
   -33.15551 -109.25860 62.81509,
   -6.84296 -101.42439 62.95756,
   -33.70525 -109.66918 62.80892,
   -32.34730 -108.66317 62.81700,
   -31.60747 -108.09435 62.81834,
   -30.37173 -106.98455 62.85209,
   -7.39146 -100.48324 62.96945,
   -30.83385 -107.42454 62.84370,
   -29.91576 -106.49916 62.86070,
   -29.22684 -105.66640 62.87013,
   -7.83808 -99.71702 62.97858,
   -28.63930 -104.84732 62.88080,
   -8.26773 -98.99167 63.00106,
   -28.24906 -104.22275 62.89050,
   -8.85004 -98.04354 62.99659,
   -27.82326 -103.45576 62.90506,
   -27.39745 -102.56818 62.87265,
   -9.43012 -97.09041 63.18909,
   -27.04444 -101.72259 62.92484,
   -9.81893 -96.49629 63.03724,
   -26.72119 -100.82781 62.94294,
   -10.41701 -95.57171 63.08264,
   -26.43677 -99.94367 62.95499,
   -26.17173 -99.06287 62.95910,
   -10.97701 -94.74457 63.04011,
   -25.90544 -98.17840 62.98381,
   -11.53202 -93.97077 63.06701,
   -25.64111 -97.32545 62.91984,
   -12.23832 -93.11568 63.07118,
   -25.31569 -96.43078 63.05594,
   -12.74536 -92.59640 62.94590,
   -24.96850 -95.57915 63.01889,
   -13.53356 -91.89539 63.24150,
   -24.65770 -94.91297 63.03037,
   -14.20795 -91.46367 63.08238,
   -24.15077 -94.02069 63.04598,
   -15.12068 -90.98907 63.08348,
   -23.59444 -93.19029 63.05831,
   -16.00282 -90.64192 63.09805,
   -22.96266 -92.40749 63.06924,
   -17.01788 -90.37610 63.11294,
   -22.28230 -91.72692 63.08043,
   -21.05810 -90.89310 63.10844,
   -19.53401 -90.36451 63.11490,
   -17.89395 -90.26212 63.10255,
   -21.72293 -91.29328 63.08822,
   -20.31291 -90.57512 63.08940,
   -18.70542 -90.26411 63.10344,
   -5.01088 -115.86910 63.54640,
   -3.45458 -115.48430 63.55413,
   -1.91767 -115.03682 63.56079,
   -0.38368 -114.55432 63.56861,
   -8.97374 -116.58801 63.53192,
   -7.40026 -116.33787 63.53594,
   -5.88122 -116.05538 63.55169,
   -4.22298 -115.68378 63.55404,
   -2.68939 -115.26893 63.55866,
   -1.15391 -114.80162 63.56766,
   0.38617 -114.30117 63.57179,
   1.90245 -113.67151 63.58099,
   3.11992 -112.73347 63.60530,
   -13.02464 -117.00431 63.52176,
   -11.41902 -116.88381 63.52992,
   -9.76797 -116.69733 63.53048,
   -8.28558 -116.48435 63.53414,
   -6.58753 -116.19156 63.53990,
   1.15303 -114.01452 63.57699,
   2.73380 -113.14191 63.59216,
   3.35706 -112.23421 63.62829,
   -13.79616 -117.05030 63.53231,
   -12.22907 -116.94929 63.53953,
   -10.58291 -116.79667 63.52725,
   -17.94276 -117.35886 63.51158,
   -16.26494 -117.19987 63.48081,
   -14.65762 -117.09254 63.51724,
   3.36904 -111.19306 63.54889,
   -20.37195 -117.59687 63.50548,
   -18.76872 -117.44490 63.51039,
   -17.11091 -117.27583 63.49356,
   -15.51003 -117.14469 63.51712,
   -22.85751 -117.70579 63.50161,
   -21.16999 -117.64918 63.50319,
   -19.64541 -117.53518 63.49402,
   3.05388 -110.65258 63.74106,
   -23.63745 -117.71189 63.49800,
   -22.09455 -117.68957 63.66450,
   2.38203 -110.06599 63.72272,
   -26.06729 -117.67503 63.49870,
   -24.59683 -117.70326 63.49272,
   1.51405 -109.58783 63.58587,
   -26.99433 -117.64955 63.50465,
   -25.37249 -117.69015 63.49929,
   0.59436 -109.17330 63.62797,
   -29.39381 -117.56802 63.49763,
   -27.95185 -117.62156 63.50134,
   -0.28212 -108.78080 63.65468,
   -30.42612 -117.51808 63.50049,
   -28.76089 -117.58974 63.49775,
   -1.08651 -108.35826 63.65469,
   -31.38431 -117.45607 63.49760,
   -33.64675 -117.05013 63.49872,
   -32.34899 -117.34905 63.49850,
   -1.74936 -107.93508 63.66224,
   -33.05267 -117.20719 63.49860,
   -2.56101 -107.27964 63.66215,
   -34.41575 -116.75455 63.50492,
   -3.23654 -106.62016 63.68112,
   -35.27492 -116.21618 63.50176,
   -35.82218 -115.69569 63.52170,
   -3.87260 -105.89193 63.70316,
   -36.37885 -114.66645 63.52801,
   -4.51064 -105.04941 63.91032,
   -4.91480 -104.47539 63.70599,
   -36.56862 -113.67109 63.53596,
   -5.48681 -103.58622 63.79318,
   -36.42384 -112.58265 63.56489,
   -36.14238 -112.04863 63.57413,
   -35.25566 -110.94182 63.59227,
   -6.12729 -102.55969 63.72070,
   -35.69919 -111.41029 63.58239,
   -34.45810 -110.24524 63.58737,
   -6.44007 -102.00606 63.75580,
   -33.69981 -109.70249 63.60927,
   -32.92970 -109.14214 63.51889,
   -31.79378 -108.26322 63.62979,
   -7.06768 -100.93210 63.78878,
   -32.31900 -108.67771 63.62340,
   -31.02845 -107.61964 63.62964,
   -30.27379 -106.91253 63.65570,
   -7.63005 -99.97304 63.75559,
   -29.69560 -106.28811 63.65538,
   -8.00651 -99.34653 63.61513,
   -29.02927 -105.45490 63.67291,
   -28.44603 -104.61822 63.69017,
   -8.51845 -98.46897 63.80021,
   -27.96647 -103.82649 63.70081,
   -27.51500 -102.96319 63.70147,
   -9.04341 -97.61253 63.80923,
   -27.14856 -102.14968 63.72799,
   -9.59455 -96.73045 63.81737,
   -26.80856 -101.27935 63.78823,
   -10.11927 -95.90203 63.83945,
   -26.52315 -100.41893 63.74366,
   -26.25159 -99.53567 63.76228,
   -10.72601 -94.98140 63.82227,
   -11.14767 -94.36977 63.68227,
   -25.99021 -98.65013 63.77425,
   -25.72243 -97.76330 63.78385,
   -11.80893 -93.47836 63.82719,
   -25.43432 -96.88679 63.80236,
   -12.47771 -92.71676 63.86119,
   -25.10250 -96.00416 63.82564,
   -13.06096 -92.17034 63.86215,
   -24.74038 -95.17552 63.81944,
   -13.84459 -91.58752 63.89912,
   -24.28643 -94.31375 63.82557,
   -23.77338 -93.48764 63.83248,
   -14.63761 -91.13583 63.89013,
   -23.18781 -92.69835 63.87741,
   -15.36060 -90.81044 63.89162,
   -22.44741 -91.89779 63.89045,
   -17.89366 -90.24149 63.90713,
   -16.36499 -90.48573 63.90189,
   -21.76217 -91.31721 63.89175,
   -20.29811 -90.56145 63.90086,
   -18.64058 -90.24373 63.90931,
   -17.25221 -90.30258 63.90923,
   -21.00483 -90.84931 64.05572,
   -19.59240 -90.36333 63.90284,
   -5.79527 -116.05877 64.34280,
   -4.22599 -115.70939 64.35012,
   -2.68188 -115.29237 64.35711,
   -1.14785 -114.82257 64.36441,
   0.38862 -114.31955 64.37236,
   -9.77817 -116.71417 64.32936,
   -8.13285 -116.47749 64.32445,
   -6.53354 -116.20276 64.39436,
   -4.99747 -115.88959 64.34725,
   -3.45290 -115.51002 64.35932,
   -1.91835 -115.06446 64.36473,
   -0.38190 -114.58003 64.37312,
   1.16946 -114.02946 64.37851,
   2.54503 -113.28215 64.38997,
   -12.10692 -116.95643 64.32359,
   -10.51337 -116.80256 64.32470,
   -8.96389 -116.60317 64.32961,
   -7.37849 -116.35246 64.33702,
   1.89742 -113.69182 64.38263,
   3.17802 -112.68812 64.40162,
   -14.68218 -117.10580 64.31870,
   -13.03001 -117.01642 64.32145,
   -11.39042 -116.89458 64.32520,
   3.50086 -111.88371 64.44270,
   -17.13302 -117.29110 64.31353,
   -15.47167 -117.15556 64.31362,
   -14.02834 -117.07081 64.31989,
   3.44200 -111.29516 64.09976,
   3.51015 -111.29393 64.77330,
   -19.40118 -117.51871 64.30788,
   -17.95981 -117.37296 64.31080,
   -16.47053 -117.23151 64.31505,
   3.30055 -110.85331 64.47099,
   -21.89127 -117.68657 64.30273,
   -20.35304 -117.60154 64.30439,
   -18.75296 -117.45400 64.30951,
   2.67718 -110.18724 64.43268,
   -24.53837 -117.70285 64.30019,
   -22.87485 -117.70756 64.30069,
   -21.18872 -117.65571 64.30371,
   1.82572 -109.65450 64.42950,
   -25.34707 -117.69057 64.29974,
   -23.83902 -117.70949 64.30085,
   0.90793 -109.23693 64.43331,
   -27.72675 -117.62715 64.29818,
   -26.24337 -117.66971 64.33747,
   -28.67343 -117.59769 64.24306,
   -27.06658 -117.64615 64.29847,
   0.18389 -108.97064 64.44072,
   -31.32155 -117.46092 64.29753,
   -29.67318 -117.56381 64.29389,
   -0.70930 -108.52781 64.44408,
   -32.09948 -117.36548 64.27601,
   -30.68856 -117.51152 64.29758,
   -1.45863 -108.08343 64.46686,
   -33.04429 -117.20102 64.29598,
   -2.16354 -107.56929 64.40032,
   -33.96167 -116.93286 64.30033,
   -34.86747 -116.46976 64.23584,
   -2.79107 -107.00638 64.47240,
   -35.53836 -115.95445 64.31313,
   -3.43256 -106.33033 64.51452,
   -36.11422 -115.18465 64.32939,
   -4.12781 -105.48911 64.53753,
   -4.68711 -104.72901 64.50845,
   -36.47632 -114.18944 64.32921,
   -5.22680 -103.91658 64.51881,
   -36.50589 -113.08929 64.33831,
   -36.26030 -112.34611 64.54702,
   -5.80822 -102.98767 64.53713,
   -35.69069 -111.47053 64.37804,
   -34.99188 -110.77565 64.34067,
   -33.69276 -109.74651 64.40823,
   -6.26268 -102.22066 64.54542,
   -34.24673 -110.16901 64.40269,
   -33.07757 -109.27050 64.38456,
   -6.68532 -101.48547 64.56246,
   -32.32230 -108.71474 64.42195,
   -31.59970 -108.14915 64.41735,
   -30.42714 -107.08852 64.45044,
   -7.24678 -100.51553 64.59141,
   -30.98546 -107.61344 64.44081,
   -29.88075 -106.53018 64.46027,
   -29.19498 -105.71926 64.46962,
   -7.87521 -99.44570 64.57071,
   -28.60196 -104.91696 64.48011,
   -8.18677 -98.90388 64.61528,
   -28.06777 -104.09284 64.49309,
   -8.78198 -97.92825 64.56180,
   -27.69899 -103.44167 64.50575,
   -27.28873 -102.59950 64.41745,
   -9.36953 -96.96577 64.62326,
   -26.92887 -101.76314 64.53536,
   -9.76192 -96.35329 64.46776,
   -26.63710 -100.98348 64.70918,
   -10.34221 -95.42018 64.60096,
   -26.36848 -100.08554 64.43879,
   -26.07036 -99.12145 64.56931,
   -10.97111 -94.46812 64.62903,
   -25.81092 -98.23368 64.58296,
   -11.37247 -93.89758 64.50104,
   -25.53713 -97.34735 64.60861,
   -12.04459 -93.04036 64.65668,
   -25.23185 -96.45833 64.60553,
   -24.90306 -95.62260 64.61887,
   -12.66730 -92.38385 64.69284,
   -13.39256 -91.78729 64.68938,
   -24.61150 -94.96522 64.63002,
   -14.13310 -91.31000 64.72461,
   -24.11722 -94.05741 64.64577,
   -15.04211 -90.87294 64.71067,
   -23.58527 -93.22818 64.65808,
   -15.96851 -90.54857 64.72430,
   -22.97385 -92.43934 64.66912,
   -16.97967 -90.31734 64.71991,
   -22.33604 -91.77350 64.82017,
   -21.10456 -90.90267 64.69552,
   -19.51071 -90.33937 64.55069,
   -17.90002 -90.22245 64.71875,
   -21.72491 -91.28998 64.68888,
   -20.30811 -90.55316 64.68882,
   -18.72104 -90.23734 64.70385,
   -5.00576 -115.91474 65.14601,
   -3.44793 -115.53429 65.15373,
   -1.91117 -115.08671 65.16040,
   -0.37938 -114.59943 65.16839,
   1.15653 -114.05687 65.17672,
   -8.82703 -116.60062 65.13217,
   -7.39167 -116.37324 65.13368,
   -5.78878 -116.07892 65.14323,
   -4.21408 -115.73115 65.15331,
   -2.68493 -115.32026 65.15765,
   -1.15002 -114.85003 65.16674,
   0.38780 -114.34432 65.17487,
   1.90976 -113.71857 65.18052,
   3.17028 -112.79160 65.20295,
   -13.02804 -117.02841 65.12170,
   -11.41737 -116.90985 65.11972,
   -9.76384 -116.72761 65.12554,
   -8.17244 -116.50108 65.13430,
   -6.58420 -116.23080 65.13965,
   2.75701 -113.20046 65.19089,
   3.45934 -112.26745 65.22640,
   -13.80787 -117.07486 65.11525,
   -12.22641 -116.97347 65.12573,
   -10.58245 -116.82517 65.12714,
   -17.94399 -117.38366 65.11151,
   -16.24876 -117.22556 65.08653,
   -14.66263 -117.11829 65.12549,
   3.58221 -111.50862 65.24382,
   -20.37632 -117.61066 65.10556,
   -18.77195 -117.46679 65.11447,
   -17.09900 -117.30158 65.10320,
   -15.51050 -117.17104 65.11703,
   3.44535 -110.96310 65.39982,
   -22.86551 -117.70873 65.10186,
   -21.17003 -117.65892 65.10383,
   -19.63434 -117.55182 65.12082,
   3.11025 -110.58166 65.25053,
   -23.63833 -117.71281 65.09759,
   -22.08895 -117.69406 65.09955,
   2.42780 -110.03671 65.22772,
   -26.22207 -117.66975 65.09892,
   -24.59005 -117.70293 65.09553,
   1.53944 -109.54451 65.21006,
   -27.03222 -117.64867 65.09829,
   -25.58453 -117.68502 65.09943,
   0.63963 -109.14543 65.23710,
   -29.62071 -117.56581 65.09783,
   -27.98909 -117.62312 65.09773,
   -0.22569 -108.75384 65.19736,
   -30.42861 -117.51949 65.10442,
   -28.95029 -117.59438 65.09799,
   -1.03460 -108.31254 65.25562,
   -31.37888 -117.45285 65.09728,
   -33.49872 -117.08267 65.09919,
   -32.33773 -117.33716 65.09896,
   -1.83293 -107.77170 65.26028,
   -33.07053 -117.17929 65.09931,
   -2.49982 -107.22031 65.26787,
   -34.13775 -116.87488 65.10452,
   -35.20802 -116.19552 65.10370,
   -3.23531 -106.47542 65.45715,
   -35.76666 -115.66606 65.12578,
   -3.78193 -105.85156 65.29835,
   -36.29873 -114.69888 65.14688,
   -4.48931 -104.93601 65.29695,
   -4.86069 -104.38263 65.30383,
   -36.50395 -113.62783 65.12941,
   -5.46197 -103.45043 65.33610,
   -36.38537 -112.72033 65.14369,
   -36.06863 -112.07002 65.16436,
   -35.19940 -110.99336 65.19165,
   -6.05539 -102.48014 65.34146,
   -35.66671 -111.50132 65.18052,
   -34.49836 -110.39311 65.18757,
   -6.42033 -101.86962 65.14842,
   -33.67151 -109.76790 65.21016,
   -32.87662 -109.17985 65.21649,
   -31.77808 -108.31618 65.22933,
   -6.92179 -100.97363 65.36791,
   -32.30947 -108.74192 65.22284,
   -31.00646 -107.66324 65.23236,
   -30.24510 -106.94683 65.25518,
   -7.45559 -100.04984 65.37374,
   -29.65934 -106.31319 65.09669,
   -28.98689 -105.50172 65.28236,
   -8.01624 -99.06421 65.55768,
   -28.42042 -104.71719 65.30515,
   -8.39667 -98.43931 65.40504,
   -27.89726 -103.89043 65.30206,
   -27.43850 -103.05336 65.31177,
   -8.98916 -97.45827 65.41277,
   -27.08048 -102.27903 65.29725,
   -9.57440 -96.50612 65.39805,
   -26.71104 -101.35191 65.33691,
   -9.89114 -95.96463 65.45527,
   -26.41696 -100.48127 65.35516,
   -26.15184 -99.60334 65.36514,
   -10.53016 -94.96773 65.43220,
   -25.86935 -98.60151 65.19802,
   -11.15901 -94.03622 65.41687,
   -25.63320 -97.81760 65.38921,
   -11.52366 -93.49352 65.48148,
   -25.38436 -97.04657 65.59286,
   -12.26979 -92.63775 65.48922,
   -25.02211 -96.03079 65.43700,
   -12.90361 -92.05721 65.38603,
   -24.68644 -95.22291 65.42370,
   -24.26354 -94.37586 65.42138,
   -13.56932 -91.54874 65.50226,
   -23.75464 -93.52317 65.45182,
   -14.43652 -91.06684 65.49396,
   -23.18658 -92.72521 65.47909,
   -15.37353 -90.66670 65.69597,
   -22.49318 -91.93936 65.41427,
   -17.90578 -90.20316 65.50664,
   -16.37743 -90.38660 65.66585,
   -21.78823 -91.32626 65.49464,
   -20.31222 -90.54315 65.50118,
   -18.74748 -90.22228 65.50851,
   -17.20576 -90.25149 65.50924,
   -21.02733 -90.84444 65.50394,
   -19.56358 -90.32827 65.50847,
   -5.79127 -116.10052 65.94250,
   -4.22013 -115.75710 65.94969,
   -2.67499 -115.34340 65.95667,
   -1.14241 -114.86975 65.96412,
   0.39054 -114.35992 65.97222,
   -9.77690 -116.74438 65.92924,
   -8.18811 -116.52061 65.92749,
   -6.52279 -116.23867 65.93298,
   -4.99158 -115.93426 65.94919,
   -3.44779 -115.55645 65.82075,
   -1.91416 -115.11486 65.96038,
   -0.37762 -114.62356 65.97438,
   1.19897 -114.05297 65.98190,
   2.56040 -113.32917 65.99099,
   -12.11382 -116.98205 65.92351,
   -10.52861 -116.83275 65.92488,
   -9.03638 -116.64554 65.90684,
   -7.37598 -116.38855 65.93681,
   1.90158 -113.73470 65.98228,
   3.22487 -112.73291 66.00043,
   -14.68351 -117.13138 65.91862,
   -13.03050 -117.04057 65.92157,
   -11.39069 -116.92100 65.92512,
   3.58921 -112.00658 66.04695,
   -17.13343 -117.31751 65.91344,
   -15.47458 -117.18230 65.91581,
   -14.03575 -117.09597 65.91980,
   3.59515 -111.28432 66.04999,
   -19.42980 -117.53900 65.90785,
   -17.96257 -117.39741 65.91100,
   -16.49676 -117.26064 65.91490,
   3.30728 -110.70230 66.05194,
   -21.88390 -117.69245 65.90296,
   -20.36484 -117.61554 65.91073,
   -18.75622 -117.47544 65.90950,
   2.71186 -110.14756 66.03292,
   -24.54752 -117.70250 65.90049,
   -22.86999 -117.71018 65.90198,
   -21.19504 -117.66523 65.90386,
   1.82935 -109.60066 66.03058,
   -25.35180 -117.69011 65.90128,
   -23.84581 -117.71011 65.90112,
   1.10218 -109.32063 66.03571,
   -27.92293 -117.62493 65.89838,
   -26.28087 -117.66911 65.89126,
   -28.73320 -117.59730 65.90279,
   -27.24334 -117.64563 65.89871,
   0.34560 -109.01674 66.04252,
   -31.32900 -117.45906 65.89776,
   -29.67109 -117.56528 65.89495,
   -0.64247 -108.49881 66.04306,
   -32.06984 -117.36465 65.78897,
   -30.71435 -117.51018 65.89776,
   -1.43120 -108.01570 66.02985,
   -33.04465 -117.17507 65.89383,
   -2.12933 -107.48877 66.06489,
   -33.92669 -116.90374 65.90634,
   -34.82728 -116.42898 65.93157,
   -2.74772 -106.92087 66.13744,
   -3.45504 -106.17100 66.09019,
   -35.49165 -115.91747 65.91367,
   -36.06418 -115.14544 65.92067,
   -4.05710 -105.42596 66.10197,
   -36.40822 -114.19120 65.92746,
   -4.65718 -104.59076 66.23828,
   -5.07767 -103.95964 66.12252,
   -36.43629 -113.08022 65.94597,
   -36.20863 -112.38548 65.93483,
   -5.64898 -103.04303 66.17268,
   -35.65030 -111.54649 65.98003,
   -34.99211 -110.89546 65.99668,
   -33.67877 -109.82526 66.00747,
   -6.29772 -101.96855 66.14667,
   -34.20325 -110.22838 66.00213,
   -33.05360 -109.33206 65.99476,
   -6.61417 -101.40207 66.17286,
   -32.30076 -108.76789 66.02642,
   -31.58632 -108.20145 66.00476,
   -30.42161 -107.14469 66.04959,
   -7.20642 -100.38403 66.12017,
   -30.97544 -107.66602 66.04021,
   -29.78095 -106.48806 66.06392,
   -29.15982 -105.76605 66.06917,
   -7.74889 -99.43729 66.17742,
   -28.56713 -104.98758 66.07943,
   -28.01762 -104.16977 66.09234,
   -8.24734 -98.54511 66.43631,
   -27.50361 -103.29442 66.10882,
   -8.60002 -97.97918 66.20136,
   -27.18245 -102.65415 66.12227,
   -9.17967 -97.00674 66.25422,
   -26.84122 -101.84942 66.07322,
   -26.50390 -100.93715 66.12708,
   -9.73843 -96.06452 66.37499,
   -10.11658 -95.45269 66.24746,
   -26.22766 -100.06568 66.15436,
   -25.97011 -99.17973 66.18183,
   -10.72459 -94.49719 66.27744,
   -25.71985 -98.29358 66.18089,
   -11.33852 -93.58462 66.41300,
   -25.45422 -97.40244 66.19540,
   -11.81350 -92.98160 66.30068,
   -25.16360 -96.52586 66.20772,
   -24.78857 -95.56774 66.29067,
   -12.45182 -92.30690 66.30129,
   -13.23537 -91.66981 66.27932,
   -24.45989 -94.81795 66.23255,
   -14.07205 -91.18051 66.11456,
   -24.11173 -94.13247 66.24504,
   -14.92337 -90.79333 66.14973,
   -23.57543 -93.26490 66.25780,
   -15.98113 -90.44590 66.30128,
   -22.85928 -92.33651 66.32790,
   -17.00658 -90.25654 66.13192,
   -22.36435 -91.79178 66.26080,
   -21.10933 -90.88303 66.29667,
   -19.50948 -90.30770 66.30413,
   -17.93931 -90.18231 66.30140,
   -21.72998 -91.27823 66.28970,
   -20.32139 -90.53338 66.28650,
   -18.73598 -90.20686 66.30390,
   -5.00103 -115.95882 66.74567,
   -3.41648 -115.57779 66.75394,
   -1.90449 -115.13699 66.76001,
   -0.37616 -114.64226 66.76824,
   1.15594 -114.09350 66.77663,
   -8.78929 -116.62718 66.73209,
   -7.38528 -116.40831 66.73519,
   -5.78215 -116.11951 66.74239,
   -4.20803 -115.77795 66.75740,
   -2.58550 -115.34383 66.75704,
   -1.14572 -114.89719 66.76675,
   0.38780 -114.38326 66.77676,
   1.91032 -113.75831 66.78061,
   3.20137 -112.84198 66.80147,
   -13.03014 -117.05259 66.72163,
   -11.41453 -116.93556 66.71319,
   -9.76579 -116.75775 66.72959,
   -8.17118 -116.53474 66.73409,
   -6.58117 -116.26909 66.73941,
   2.76786 -113.25288 66.79012,
   3.52408 -112.29697 66.82570,
   -13.80048 -117.09872 66.72258,
   -12.22602 -116.99791 66.71730,
   -10.58170 -116.85299 66.72705,
   3.67417 -111.53384 66.84260,
   -17.94526 -117.40779 66.71146,
   -16.26238 -117.25407 66.72587,
   -14.66256 -117.14384 66.72366,
   -20.38090 -117.62360 66.70565,
   -18.77996 -117.48811 66.70780,
   -17.10870 -117.32873 66.71125,
   -15.51041 -117.19758 66.71694,
   3.50478 -110.90610 66.84482,
   -21.16943 -117.66778 66.70372,
   -19.63685 -117.56837 66.71634,
   3.14804 -110.50769 66.84710,
   -23.64334 -117.71352 66.70000,
   -22.10157 -117.69947 66.69823,
   2.45123 -109.97813 66.82894,
   -26.23206 -117.66947 66.69926,
   -24.58225 -117.70258 66.69805,
   -22.87378 -117.71140 66.70212,
   1.56287 -109.50061 66.83414,
   -27.03348 -117.64946 66.69974,
   -25.57682 -117.68475 66.69976,
   0.66250 -109.10167 66.84687,
   -29.62822 -117.56885 66.69805,
   -27.98459 -117.62452 66.69774,
   -0.19404 -108.71007 66.71860,
   -30.43327 -117.52185 66.70196,
   -28.94667 -117.59817 66.69823,
   -31.37476 -117.45434 66.69744,
   -0.98280 -108.26714 66.85655,
   -32.28169 -117.34887 66.72789,
   -1.76908 -107.72527 66.85592,
   -33.42906 -117.05950 66.69994,
   -2.40713 -107.18992 66.88051,
   -34.18678 -116.78287 66.76113,
   -35.14536 -116.18086 66.70679,
   -3.18098 -106.41606 66.87401,
   -35.70324 -115.65595 66.72860,
   -3.60466 -105.91505 66.88690,
   -36.23052 -114.70199 66.72621,
   -4.34331 -104.96237 66.89682,
   -4.85331 -104.22199 66.91593,
   -36.42970 -113.72208 66.74951,
   -5.32577 -103.47764 66.92249,
   -36.32057 -112.76622 66.74407,
   -35.63493 -111.59229 66.77875,
   -36.02421 -112.15174 66.76283,
   -35.15301 -111.05506 66.79107,
   -5.88475 -102.55767 66.94693,
   -34.40151 -110.40377 66.79243,
   -33.60347 -109.79593 66.81240,
   -32.30129 -108.80543 66.82237,
   -6.45076 -101.57190 67.13543,
   -32.84686 -109.22982 66.81635,
   -31.75471 -108.36082 66.82902,
   -6.80444 -100.96366 66.97934,
   -30.98546 -107.70457 66.83431,
   -30.21638 -106.97937 66.85469,
   -7.40256 -99.92238 66.99286,
   -29.59713 -106.32138 66.79751,
   -28.94693 -105.54809 66.89222,
   -7.96503 -98.95106 66.97898,
   -28.37040 -104.77457 66.91565,
   -8.39306 -98.21084 67.00236,
   -27.83347 -103.95449 66.89313,
   -27.33352 -103.07912 66.92190,
   -8.87975 -97.38261 67.02500,
   -26.94555 -102.26388 66.91743,
   -26.60559 -101.40994 66.93686,
   -9.45325 -96.42485 67.01699,
   -26.30183 -100.50091 66.88812,
   -9.89879 -95.67212 67.02953,
   -26.04831 -99.65575 66.95562,
   -10.34100 -94.93398 67.04622,
   -25.79645 -98.76067 66.97490,
   -10.92118 -94.02936 67.09940,
   -25.54522 -97.87694 66.99901,
   -25.27428 -96.98778 66.97993,
   -11.58835 -93.08555 67.29090,
   -12.12449 -92.50086 67.05747,
   -24.97157 -96.11811 67.01253,
   -24.62852 -95.26461 67.02951,
   -12.88788 -91.77834 67.30029,
   -24.24142 -94.44277 67.03083,
   -13.51184 -91.37569 67.09037,
   -23.73447 -93.55525 67.06193,
   -14.41157 -90.91410 67.07390,
   -23.18379 -92.74935 67.08957,
   -15.33882 -90.57251 67.06360,
   -22.45924 -91.90445 67.07836,
   -17.91838 -90.16235 67.10609,
   -16.33336 -90.32009 67.08754,
   -21.80755 -91.32267 67.06544,
   -20.32628 -90.52527 67.10165,
   -18.76446 -90.19110 67.09350,
   -17.12491 -90.20078 67.10830,
   -21.05375 -90.84004 67.09842,
   -19.57258 -90.30752 67.10452,
   -5.78770 -116.14120 67.54221,
   -4.11345 -115.78198 67.54970,
   -2.78678 -115.43204 67.68304,
   -1.13703 -114.91683 67.56382,
   0.39060 -114.39720 67.57219,
   -9.77621 -116.77365 67.52912,
   -8.18276 -116.55302 67.52393,
   -6.55832 -116.28397 67.53737,
   -4.98256 -115.97742 67.54625,
   -3.43810 -115.60858 67.55317,
   -1.90794 -115.16653 67.56367,
   -0.37544 -114.66622 67.57500,
   1.18924 -114.08886 67.53639,
   2.61775 -113.32488 67.59135,
   -12.10483 -117.00580 67.52345,
   -10.54810 -116.86260 67.52713,
   -9.04281 -116.67794 67.52520,
   -7.37380 -116.42393 67.53660,
   1.89824 -113.76860 67.58230,
   3.27155 -112.76452 67.60116,
   -14.68513 -117.15713 67.51853,
   -13.03130 -117.06458 67.52160,
   -11.39138 -116.94689 67.52503,
   3.65419 -112.03053 67.65395,
   -17.13385 -117.34369 67.51336,
   -15.47344 -117.20878 67.51304,
   -14.02731 -117.12007 67.51975,
   3.66957 -111.27283 67.65204,
   -19.39971 -117.55417 67.50795,
   -17.96412 -117.42134 67.51126,
   -16.49075 -117.28712 67.51482,
   3.36787 -110.65826 67.65160,
   -21.88780 -117.69813 67.50318,
   -20.37114 -117.62834 67.51045,
   -18.75869 -117.49628 67.50949,
   2.75748 -110.09682 67.63232,
   -24.55669 -117.70186 67.50079,
   -22.86392 -117.71246 67.50325,
   -21.20161 -117.67397 67.50403,
   2.02295 -109.69140 67.63317,
   -25.35481 -117.68918 67.50308,
   -23.84803 -117.71037 67.50141,
   -27.93162 -117.62678 67.49866,
   -26.27998 -117.66905 67.49407,
   1.25094 -109.36278 67.63778,
   -28.73855 -117.60034 67.50642,
   -27.24477 -117.64684 67.49902,
   0.25594 -108.89102 67.63035,
   -31.33637 -117.45668 67.49798,
   -29.67113 -117.56946 67.49630,
   -0.57236 -108.46947 67.65026,
   -32.00142 -117.36980 67.49883,
   -30.72116 -117.51142 67.49796,
   -1.35955 -107.97612 67.68399,
   -33.04247 -117.14473 67.49130,
   -33.87947 -116.87415 67.51214,
   -2.06953 -107.43358 67.66614,
   -34.89676 -116.30694 67.51079,
   -2.74502 -106.80537 67.67819,
   -35.49279 -115.81831 67.64700,
   -3.38943 -106.10519 67.69195,
   -35.96149 -115.21426 67.51849,
   -4.02711 -105.31437 67.64317,
   -36.34175 -114.15043 67.59670,
   -4.65982 -104.43305 67.70778,
   -5.00837 -103.88646 67.72877,
   -36.36783 -113.12266 67.54624,
   -36.14202 -112.42713 67.54108,
   -5.62223 -102.90748 67.69915,
   -35.60690 -111.62130 67.58355,
   -34.95140 -110.94433 67.49557,
   -33.81274 -109.97476 67.60702,
   -6.17546 -101.96830 67.75785,
   -34.36951 -110.43010 67.60050,
   -33.07475 -109.42317 67.65643,
   -32.28329 -108.82191 67.63329,
   -6.61120 -101.20611 67.76005,
   -31.55736 -108.23221 67.46729,
   -30.42192 -107.20687 67.64864,
   -7.02865 -100.46403 67.78376,
   -30.96582 -107.71802 67.63964,
   -29.76037 -106.53494 67.66230,
   -29.19488 -105.90116 67.77277,
   -7.58615 -99.48538 67.81506,
   -28.52859 -105.04857 67.67895,
   -27.96747 -104.24389 67.69159,
   -8.20678 -98.41439 67.79814,
   -27.43917 -103.37888 67.70782,
   -8.55065 -97.84416 67.62589,
   -27.08693 -102.70701 67.72238,
   -9.12001 -96.85381 67.77141,
   -26.76365 -101.97531 67.73262,
   -26.39933 -100.99757 67.72652,
   -9.67570 -95.90753 67.81463,
   -26.12357 -100.12376 67.75381,
   -10.04727 -95.29378 67.65114,
   -25.86447 -99.20667 67.72855,
   -10.62351 -94.33237 67.84960,
   -25.62682 -98.34933 67.78890,
   -11.24074 -93.42891 67.84806,
   -25.36925 -97.45439 67.79491,
   -11.75455 -92.75116 67.88400,
   -25.08062 -96.55429 67.81474,
   -24.76580 -95.69239 67.80934,
   -12.39733 -92.08672 67.90284,
   -24.40982 -94.85733 67.83242,
   -13.13941 -91.50178 67.91899,
   -14.08006 -90.97418 67.89879,
   -24.07083 -94.15539 67.84506,
   -15.00347 -90.60915 67.89576,
   -23.57306 -93.30695 67.85748,
   -16.01209 -90.33788 67.90311,
   -22.87316 -92.35998 67.91441,
   -16.90891 -90.19489 67.91022,
   -22.31400 -91.73304 67.87223,
   -21.05436 -90.82846 67.89883,
   -19.56781 -90.29440 67.90497,
   -17.93547 -90.13950 67.90383,
   -21.67462 -91.19836 67.89170,
   -20.32895 -90.51646 67.89988,
   -18.95567 -90.19026 67.90431,
   -4.99674 -116.00198 68.34532,
   -3.43879 -115.63345 68.35328,
   -2.08626 -115.24464 68.35873,
   -0.37287 -114.68526 68.36809,
   1.15142 -114.12433 68.37678,
   -8.79091 -116.65872 68.33191,
   -7.38079 -116.44276 68.33545,
   -5.78102 -116.16019 68.34613,
   -4.25031 -115.83576 68.35621,
   -2.66574 -115.41669 68.35612,
   -1.13982 -114.94462 68.36539,
   0.38605 -114.42138 68.37730,
   1.86340 -113.80853 68.37615,
   3.12963 -112.92000 68.40013,
   -11.41843 -116.96132 68.31512,
   -9.76235 -116.78635 68.33218,
   -8.17043 -116.56750 68.33389,
   -6.57857 -116.30639 68.33916,
   2.59804 -113.36180 68.38978,
   3.57182 -112.32186 68.42430,
   -13.80035 -117.12275 68.32138,
   -12.23318 -117.02261 68.32450,
   -10.58050 -116.87994 68.32698,
   3.74048 -111.59876 68.49654,
   -17.94647 -117.43165 68.31140,
   -16.26719 -117.28099 68.30519,
   -14.66794 -117.16980 68.32731,
   -13.03280 -117.07640 68.32157,
   -20.38565 -117.63595 68.30574,
   -18.78395 -117.50871 68.30513,
   -17.11097 -117.35507 68.31663,
   -15.50953 -117.22410 68.31685,
   3.56615 -110.87133 68.45075,
   -21.16785 -117.67607 68.30391,
   -19.65208 -117.58509 68.30099,
   3.18031 -110.42662 68.44379,
   -23.62290 -117.71354 68.18184,
   -22.10579 -117.70419 68.29878,
   2.47188 -109.90448 68.43052,
   -26.24210 -117.66913 68.29960,
   -24.57602 -117.70191 68.29972,
   -22.88194 -117.71366 68.30238,
   1.59680 -109.45687 68.42321,
   -27.03505 -117.65032 68.30652,
   -25.56423 -117.68440 68.30008,
   0.69013 -109.05081 68.45626,
   -29.63565 -117.57224 68.29827,
   -27.98214 -117.62743 68.29678,
   -0.28453 -108.56669 68.45064,
   -30.43387 -117.52336 68.30657,
   -28.94319 -117.60276 68.29846,
   -31.36933 -117.45038 68.29747,
   -0.92967 -108.22012 68.45728,
   -32.34890 -117.31029 68.38636,
   -1.69326 -107.68768 68.46296,
   -33.39818 -117.03674 68.30089,
   -2.30007 -107.17395 68.48973,
   -34.23244 -116.70123 68.29869,
   -35.08353 -116.15716 68.30943,
   -3.06407 -106.40490 68.48214,
   -35.72741 -115.49822 68.32044,
   -3.59280 -105.80019 68.30434,
   -36.20149 -114.59632 68.17929,
   -4.22697 -104.95237 68.50250,
   -36.35947 -113.68379 68.33313,
   -4.83831 -104.05050 68.70563,
   -36.25005 -112.81331 68.34375,
   -5.19851 -103.48981 68.53260,
   -35.59958 -111.68436 68.37670,
   -35.97099 -112.23188 68.36087,
   -35.08885 -111.08849 68.38013,
   -5.81682 -102.47617 68.53499,
   -34.37217 -110.47711 68.39809,
   -33.62850 -109.90954 68.40627,
   -32.29311 -108.86952 68.42189,
   -6.41897 -101.44730 68.54132,
   -32.82013 -109.28338 68.41613,
   -31.66818 -108.34891 68.45798,
   -6.77293 -100.83489 68.39163,
   -30.96944 -107.75083 68.43388,
   -30.21982 -107.04280 68.37630,
   -7.26177 -99.94502 68.58412,
   -29.61466 -106.41774 68.46115,
   -28.89468 -105.56797 68.37303,
   -7.79736 -99.00459 68.58600,
   -28.32183 -104.83038 68.51736,
   -27.76704 -104.01125 68.48992,
   -8.36568 -98.01273 68.60407,
   -27.25343 -103.14368 68.53081,
   -8.67907 -97.45591 68.62923,
   -26.84471 -102.31831 68.53186,
   -26.53055 -101.57465 68.72603,
   -9.28913 -96.41143 68.62045,
   -26.20375 -100.59627 68.57635,
   -9.90553 -95.36543 68.61951,
   -25.94329 -99.70426 68.55492,
   -10.24523 -94.79387 68.47205,
   -25.70002 -98.81623 68.57425,
   -10.84771 -93.82807 68.60717,
   -25.44809 -97.89668 68.54499,
   -25.18739 -97.02379 68.60166,
   -11.47580 -92.94601 68.67451,
   -11.95130 -92.39566 68.54872,
   -24.90124 -96.16457 68.61229,
   -24.56682 -95.30164 68.63557,
   -12.71064 -91.69193 68.70582,
   -24.18169 -94.44926 68.63990,
   -13.37100 -91.24355 68.74181,
   -23.71723 -93.58907 68.64691,
   -14.32659 -90.78664 68.70601,
   -23.17510 -92.76220 68.69369,
   -15.29848 -90.46371 68.69993,
   -22.48004 -91.91947 68.67847,
   -16.24788 -90.25863 68.70637,
   -21.79150 -91.28930 68.71649,
   -20.34004 -90.50663 68.70247,
   -18.70253 -90.15622 68.70658,
   -17.12538 -90.14938 68.70458,
   -21.06353 -90.82412 68.69572,
   -19.57016 -90.28411 68.70186,
   -17.93359 -90.12495 68.70606,
   -5.78434 -116.18083 69.14193,
   -4.13947 -115.83995 69.28234,
   -2.65674 -115.44060 69.15291,
   -1.13062 -114.96658 69.16346,
   0.39196 -114.43679 69.17210,
   -9.77548 -116.80222 69.12902,
   -8.18592 -116.58619 69.12975,
   -6.58255 -116.32594 69.13927,
   -4.97765 -116.02036 69.14950,
   -3.43194 -115.65646 69.15287,
   -1.77035 -115.17113 69.03077,
   -0.37244 -114.71123 69.17326,
   1.14841 -114.14744 69.17780,
   2.62509 -113.37330 69.18952,
   -12.08024 -117.02742 69.12344,
   -10.55774 -116.89043 69.12564,
   -9.04814 -116.70919 69.12903,
   -7.37208 -116.45851 69.13639,
   1.89763 -113.80500 69.18224,
   3.30355 -112.81212 69.19949,
   -14.68608 -117.18268 69.11845,
   -13.02892 -117.08778 69.12198,
   -11.39237 -116.97197 69.12495,
   3.68827 -112.12533 69.22587,
   -17.13437 -117.36970 69.11327,
   -15.46978 -117.23505 69.11379,
   -14.03180 -117.14480 69.11968,
   3.72647 -111.25961 69.25375,
   -19.41203 -117.57204 69.10798,
   -17.96571 -117.44502 69.11110,
   -16.49683 -117.31442 69.11472,
   3.42286 -110.60995 69.25081,
   -21.90009 -117.70361 69.10341,
   -20.41910 -117.64311 69.14820,
   -18.76102 -117.51673 69.10948,
   2.88171 -110.13229 69.23394,
   -24.56596 -117.70093 69.10110,
   -22.85598 -117.71441 69.10203,
   -21.20881 -117.68225 69.10421,
   -25.35593 -117.68822 69.10195,
   -23.79512 -117.71048 69.09247,
   2.27608 -109.82614 69.23567,
   -27.94035 -117.62924 69.09894,
   -26.27818 -117.66916 69.09659,
   1.27804 -109.31184 69.23893,
   -28.74539 -117.60349 69.10589,
   -27.24503 -117.64864 69.09930,
   0.35340 -108.87651 69.31702,
   -31.34298 -117.44960 69.09818,
   -29.67068 -117.57279 69.09664,
   -0.51708 -108.42401 69.25648,
   -31.98684 -117.35927 69.09918,
   -30.72876 -117.50937 69.09814,
   -1.38848 -107.86833 69.13325,
   -33.09025 -117.10100 69.09525,
   -33.80841 -116.87478 69.06405,
   -2.00984 -107.37849 69.26731,
   -34.68133 -116.41093 69.11018,
   -2.65456 -106.77130 69.26298,
   -35.40183 -115.83154 69.09585,
   -3.40680 -105.94532 69.28691,
   -35.89162 -115.20318 69.11588,
   -3.83844 -105.39146 69.30640,
   -36.25966 -114.20217 69.11452,
   -4.47979 -104.50870 69.30943,
   -5.01150 -103.70515 69.32349,
   -36.28372 -113.13534 69.14581,
   -36.05353 -112.44981 69.14437,
   -5.46730 -102.95871 69.34194,
   -35.53050 -111.64978 69.18945,
   -34.89746 -110.99341 69.19202,
   -33.79295 -110.04512 69.20664,
   -6.01467 -102.02842 69.39632,
   -34.35504 -110.51104 69.19987,
   -33.02438 -109.46110 69.20689,
   -32.21840 -108.83708 69.24132,
   -6.60760 -101.00828 69.33872,
   -31.49152 -108.24190 69.23134,
   -30.41966 -107.26662 69.24779,
   -6.90604 -100.45942 69.39215,
   -30.95612 -107.77015 69.23907,
   -29.78560 -106.62997 69.25477,
   -29.14455 -105.91881 69.28374,
   -7.55775 -99.32172 69.32400,
   -28.55960 -105.20195 69.29426,
   -27.94055 -104.36591 69.48344,
   -8.06899 -98.40759 69.40126,
   -27.42834 -103.55513 69.39454,
   -26.92594 -102.62360 69.32401,
   -8.54949 -97.53080 69.59302,
   -8.91996 -96.90280 69.41779,
   -26.61356 -101.92268 69.33326,
   -26.29523 -101.06606 69.34660,
   -9.46400 -95.94445 69.46458,
   -26.03849 -100.26805 69.50097,
   -10.05292 -94.94448 69.39952,
   -25.77988 -99.32494 69.40525,
   -10.35013 -94.38654 69.46814,
   -25.52941 -98.38864 69.37605,
   -25.28397 -97.50642 69.39433,
   -11.04660 -93.35373 69.44786,
   -25.00973 -96.61174 69.38312,
   -11.71934 -92.49225 69.47665,
   -24.71518 -95.77837 69.46436,
   -12.19411 -91.98996 69.48127,
   -24.33209 -94.84735 69.43317,
   -12.97859 -91.36652 69.61343,
   -23.94687 -94.04039 69.44726,
   -13.69939 -90.97760 69.50493,
   -23.56180 -93.33687 69.45734,
   -14.61507 -90.61197 69.49803,
   -22.88665 -92.38386 69.52190,
   -16.87916 -90.14788 69.50965,
   -15.56548 -90.35234 69.50197,
   -22.32636 -91.73453 69.47274,
   -21.06573 -90.81207 69.49966,
   -19.58341 -90.27386 69.50597,
   -17.91722 -90.10553 69.51057,
   -16.23768 -90.22877 69.50745,
   -21.72702 -91.21168 69.67683,
   -20.34549 -90.49759 69.50584,
   -18.96755 -90.16739 69.50505,
   -6.57639 -116.34322 69.93890,
   -4.99254 -116.04486 69.94497,
   -3.43234 -115.68060 69.95140,
   -1.88334 -115.23061 69.95732,
   -0.36760 -114.73256 69.96779,
   1.15312 -114.16351 69.97661,
   -8.79158 -116.68969 69.93175,
   -7.37835 -116.47703 69.93294,
   -5.77700 -116.19969 69.94895,
   -4.31047 -115.89665 69.94815,
   -2.65955 -115.46541 69.95577,
   -1.04566 -114.96430 69.96674,
   0.38936 -114.46331 69.98007,
   1.87993 -113.84023 69.97876,
   3.14776 -112.97148 69.99907,
   -11.42243 -116.98639 69.91927,
   -9.76702 -116.81542 69.93387,
   -8.16966 -116.59984 69.93369,
   2.60733 -113.40903 69.98930,
   3.61405 -112.35556 70.02252,
   -13.80446 -117.14675 69.92085,
   -12.24316 -117.04676 69.92155,
   -10.58094 -116.90643 69.92689,
   3.78591 -111.66186 70.01504,
   -17.94824 -117.45525 69.91135,
   -16.26126 -117.30728 69.90569,
   -14.67440 -117.19568 69.93245,
   -13.03543 -117.09970 69.92152,
   -20.39043 -117.64775 69.90584,
   -18.78594 -117.52887 69.90950,
   -17.11405 -117.38120 69.92239,
   -15.50824 -117.25045 69.91677,
   3.62030 -110.83194 70.05650,
   -21.21822 -117.68589 69.90063,
   -19.65177 -117.60048 69.89985,
   3.23762 -110.38980 70.04738,
   -23.57927 -117.71379 69.90204,
   -22.10362 -117.70837 69.89914,
   2.52094 -109.86323 70.03448,
   -26.25162 -117.66897 69.89992,
   -24.56920 -117.70113 69.90134,
   -22.89036 -117.71546 69.90265,
   1.63319 -109.40971 70.01587,
   -27.04008 -117.65127 69.91098,
   -25.56651 -117.68380 69.90039,
   0.75983 -109.02705 69.95105,
   -29.64322 -117.57455 69.89851,
   -27.97890 -117.63045 69.89850,
   -0.06983 -108.63036 70.05075,
   -30.43619 -117.52310 69.90520,
   -28.94634 -117.60633 69.89871,
   -31.36387 -117.44439 69.89752,
   -0.93682 -108.12492 70.04697,
   -32.37039 -117.28588 69.91891,
   -1.63515 -107.63341 70.06479,
   -33.36222 -117.01523 70.09821,
   -2.24993 -107.11968 69.88784,
   -34.16427 -116.69565 69.89615,
   -35.03296 -116.12289 69.91121,
   -2.96356 -106.37686 70.07575,
   -35.67737 -115.45456 69.92140,
   -3.59090 -105.63718 70.09986,
   -36.09622 -114.66948 69.92573,
   -4.17399 -104.86360 70.06948,
   -36.27517 -113.71425 69.92969,
   -4.81712 -103.92497 70.11857,
   -36.14131 -112.79328 70.01143,
   -5.15451 -103.37406 70.14655,
   -35.76333 -112.02913 69.96657,
   -35.07129 -111.15984 69.99477,
   -5.75803 -102.37703 70.14327,
   -34.34696 -110.54346 70.00192,
   -33.60157 -109.96551 70.00552,
   -32.45309 -109.04952 70.02027,
   -6.29876 -101.44129 70.15959,
   -32.98009 -109.46955 70.01453,
   -31.65357 -108.39564 70.04832,
   -30.95434 -107.79751 70.03711,
   -6.78747 -100.55105 70.34288,
   -30.24537 -107.13532 70.05112,
   -7.13880 -99.93698 70.18802,
   -29.59153 -106.46250 70.06063,
   -28.91417 -105.69180 70.07065,
   -7.73509 -98.87295 70.22109,
   -28.30200 -104.92118 70.08108,
   -27.74602 -104.13705 70.09397,
   -8.27720 -97.91295 70.20507,
   -27.20168 -103.22977 69.93581,
   -8.69893 -97.15789 70.21501,
   -26.75605 -102.39030 70.14372,
   -26.39215 -101.51613 70.13829,
   -9.12583 -96.38835 70.23473,
   -26.09917 -100.65373 70.14700,
   -9.64529 -95.45815 70.27174,
   -25.84200 -99.76835 70.16288,
   -25.62403 -98.97264 70.34525,
   -10.20762 -94.45669 70.40915,
   -10.56766 -93.85812 70.25713,
   -25.36512 -97.98180 70.20614,
   -25.10716 -97.07613 70.18664,
   -11.26308 -92.87647 70.29169,
   -24.82927 -96.21170 70.21194,
   -11.90213 -92.11684 70.40706,
   -24.47617 -95.27815 70.25303,
   -12.58467 -91.54277 70.27742,
   -24.13562 -94.48092 70.23782,
   -13.37100 -91.05229 70.25957,
   -23.69834 -93.62497 70.25051,
   -14.30170 -90.64820 70.26222,
   -23.17226 -92.78315 70.28286,
   -15.20910 -90.38055 70.31081,
   -22.51463 -91.94793 70.27833,
   -16.23832 -90.19019 70.30585,
   -21.87597 -91.33366 70.29052,
   -20.35364 -90.48624 70.30362,
   -18.70919 -90.13111 70.33496,
   -17.12728 -90.10730 70.30194,
   -21.07423 -90.80688 70.29715,
   -19.58810 -90.26428 70.29919,
   -17.94906 -90.09390 70.30632,
   -5.78080 -116.22037 70.74168,
   -4.15960 -115.88745 70.73306,
   -2.65193 -115.48810 70.75419,
   -1.24108 -115.05403 70.89284,
   0.39572 -114.48103 70.77187,
   -9.77466 -116.83048 70.72892,
   -8.18305 -116.61821 70.72686,
   -6.60351 -116.36706 70.73962,
   -4.97279 -116.06295 70.74483,
   -3.42602 -115.70341 70.75256,
   -1.89038 -115.25671 70.75921,
   -0.36633 -114.76136 70.77436,
   1.15042 -114.18915 70.77907,
   2.63229 -113.42180 70.79004,
   -12.06546 -117.04949 70.72341,
   -10.56271 -116.91731 70.72499,
   -9.03966 -116.73828 70.72602,
   -7.37082 -116.49317 70.73615,
   1.90199 -113.84707 70.78194,
   3.32646 -112.85789 70.80072,
   -14.68748 -117.20818 70.71837,
   -13.02756 -117.11080 70.72167,
   -11.39373 -116.99657 70.72488,
   3.72803 -112.15863 70.82474,
   -17.13512 -117.39538 70.71320,
   -15.46979 -117.26145 70.71411,
   -14.03341 -117.16920 70.71962,
   3.77123 -111.19780 70.78309,
   -19.42428 -117.58938 70.70800,
   -17.96492 -117.46812 70.71133,
   -16.52088 -117.34280 70.71458,
   -21.89551 -117.70811 70.70367,
   -20.44661 -117.65531 70.70493,
   -18.76338 -117.53674 70.70948,
   3.48278 -110.58704 70.85141,
   -22.84725 -117.71591 70.70337,
   -21.21650 -117.68997 70.70442,
   2.98608 -110.16328 70.83642,
   -25.35685 -117.68736 70.70066,
   -23.80449 -117.71026 70.69608,
   2.29891 -109.77172 70.83605,
   -27.94884 -117.63163 70.69921,
   -26.27427 -117.66943 70.69890,
   -24.57511 -117.70001 70.70141,
   1.17605 -109.16600 70.79878,
   -28.75150 -117.60636 70.70499,
   -27.24992 -117.65028 70.69958,
   0.38191 -108.82065 70.83924,
   -31.34971 -117.44152 70.69838,
   -29.66937 -117.57534 70.69765,
   -0.52160 -108.33461 70.86352,
   -31.96703 -117.35051 70.69949,
   -30.73572 -117.50610 70.69830,
   -1.22805 -107.88819 70.86321,
   -33.03833 -117.09111 70.70221,
   -33.84368 -116.81031 70.70519,
   -1.98847 -107.28747 70.84269,
   -34.64042 -116.37926 70.71053,
   -2.50849 -106.79109 70.88443,
   -35.34900 -115.79530 70.70598,
   -3.27958 -105.94413 70.89112,
   -35.86447 -115.11198 70.70510,
   -3.77985 -105.31073 70.90009,
   -36.19166 -114.19329 70.72424,
   -4.38727 -104.46694 70.90774,
   -36.21365 -113.32750 70.74026,
   -4.97207 -103.57062 71.03707,
   -35.96593 -112.49038 70.74608,
   -5.34873 -102.95748 70.94986,
   -35.50036 -111.75610 70.73761,
   -34.33845 -110.59437 70.79906,
   -34.86483 -111.07028 70.79100,
   -33.73596 -110.08706 70.93785,
   -5.97792 -101.89907 70.92847,
   -32.99235 -109.51763 70.81141,
   -32.18255 -108.87949 70.84888,
   -30.94690 -107.82282 70.83853,
   -6.53339 -100.92308 70.95008,
   -31.47211 -108.28824 70.83103,
   -30.41199 -107.32021 70.84711,
   -6.94686 -100.17567 70.97486,
   -29.76022 -106.66898 70.85485,
   -29.11328 -105.96292 70.87643,
   -7.37574 -99.39827 70.99543,
   -28.49050 -105.21288 70.83140,
   -27.90042 -104.43152 70.89610,
   -7.91726 -98.42480 71.00940,
   -27.34660 -103.59164 70.90227,
   -26.86157 -102.74136 70.99365,
   -8.49650 -97.38799 71.00769,
   -26.51199 -101.97744 70.93399,
   -8.85022 -96.76676 70.86097,
   -26.18553 -101.10560 70.90240,
   -9.37768 -95.78538 71.03540,
   -25.90805 -100.21735 70.92385,
   -9.90841 -94.84050 71.02679,
   -25.67045 -99.34778 70.96617,
   -25.43829 -98.45325 70.98242,
   -10.40318 -93.93976 71.24020,
   -25.22188 -97.66368 71.17405,
   -10.78630 -93.33668 71.07136,
   -24.91778 -96.62997 71.03622,
   -11.47937 -92.43697 71.09858,
   -24.64444 -95.80749 71.01332,
   -24.28360 -94.89222 71.03306,
   -12.12891 -91.77402 71.11211,
   -23.91325 -94.07561 71.04717,
   -12.83567 -91.24848 71.11829,
   -13.69014 -90.81201 71.07022,
   -23.54822 -93.36943 71.05718,
   -14.60478 -90.47174 71.27456,
   -22.88669 -92.39408 71.12600,
   -17.12500 -90.08799 71.10867,
   -15.56250 -90.26330 71.10369,
   -22.34395 -91.74066 71.07390,
   -21.07849 -90.79338 71.10049,
   -19.59804 -90.25303 71.10629,
   -17.90092 -90.07299 71.11547,
   -16.51805 -90.13015 71.10878,
   -21.74282 -91.20567 71.08737,
   -20.35979 -90.47641 71.10465,
   -18.86930 -90.12189 71.25246,
   -6.57370 -116.38048 71.53866,
   -4.98822 -116.08766 71.54464,
   -3.42492 -115.72766 71.55126,
   -1.88062 -115.27938 71.55715,
   -0.43773 -114.79630 71.56731,
   1.15629 -114.20519 71.57635,
   -8.81099 -116.72346 71.53155,
   -7.37651 -116.51199 71.53437,
   -5.77005 -116.23877 71.54317,
   -4.32557 -115.94654 71.54770,
   -2.65344 -115.51388 71.55542,
   -1.12552 -115.03123 71.56322,
   0.39118 -114.50878 71.58419,
   1.89763 -113.87300 71.58053,
   3.16477 -113.01971 71.59825,
   -11.41568 -117.01019 71.52145,
   -9.76582 -116.84366 71.53222,
   -8.16876 -116.63249 71.53350,
   2.61529 -113.45518 71.58883,
   3.65299 -112.38901 71.62143,
   -13.80468 -117.17071 71.52658,
   -12.25638 -117.07086 71.50237,
   -10.58146 -116.93277 71.52680,
   3.83643 -111.68809 71.62056,
   -17.95059 -117.47838 71.51132,
   -16.26087 -117.33413 71.52681,
   -14.66781 -117.22040 71.51445,
   -13.03806 -117.12308 71.52146,
   -20.39524 -117.65892 71.50594,
   -18.78619 -117.54828 71.50599,
   -17.11198 -117.40658 71.53009,
   -15.50747 -117.27683 71.51669,
   3.67754 -110.82442 71.66068,
   -21.22877 -117.69333 71.50022,
   -19.64348 -117.61485 71.50138,
   3.27337 -110.33688 71.65807,
   -23.57932 -117.71370 71.50235,
   -22.10461 -117.71201 71.50080,
   2.56928 -109.83067 71.63924,
   -26.26100 -117.66886 71.50023,
   -24.56298 -117.70045 71.50249,
   -22.89901 -117.71678 71.50293,
   1.68876 -109.38059 71.54398,
   -27.03967 -117.65249 71.50065,
   -25.51015 -117.68457 71.65052,
   0.71976 -108.91860 71.64370,
   -29.65070 -117.57630 71.49875,
   -27.97486 -117.63341 71.49803,
   -30.43798 -117.52240 71.50596,
   -28.94911 -117.60948 71.49895,
   -0.01751 -108.58511 71.65174,
   -31.35833 -117.43822 71.49770,
   -0.83553 -108.10511 71.70446,
   -32.35258 -117.27189 71.51122,
   -1.60242 -107.55440 71.65843,
   -33.33904 -116.99436 71.49060,
   -34.18637 -116.62844 71.50313,
   -2.25832 -106.97882 71.67481,
   -34.99327 -116.08335 71.51297,
   -2.93733 -106.26637 71.71144,
   -35.65311 -115.36494 71.61051,
   -3.57633 -105.48942 71.86192,
   -36.03527 -114.65594 71.52619,
   -4.01796 -104.90429 71.70793,
   -36.20258 -113.74874 71.53124,
   -4.66060 -103.97204 71.72021,
   -36.07480 -112.86779 71.53225,
   -35.69524 -112.07833 71.56546,
   -5.16551 -103.17416 71.73244,
   -35.06398 -111.29515 71.58379,
   -5.59596 -102.44498 71.75674,
   -34.31176 -110.61422 71.60522,
   -33.52071 -109.97518 71.60817,
   -32.42618 -109.10208 71.62004,
   -6.15494 -101.48216 71.73087,
   -32.97038 -109.54260 71.61407,
   -31.67403 -108.48499 71.68608,
   -30.93913 -107.84511 71.63671,
   -6.75427 -100.41852 71.75220,
   -30.22633 -107.17750 71.65279,
   -7.09705 -99.81813 71.57500,
   -29.57016 -106.50824 71.66009,
   -28.88388 -105.74291 71.67020,
   -7.57622 -98.91563 71.79843,
   -28.25778 -104.97844 71.68054,
   -27.70154 -104.22360 71.69270,
   -8.08371 -97.98425 71.85798,
   -27.12950 -103.32584 71.71126,
   -26.61619 -102.36255 71.76510,
   -8.66625 -96.93490 71.80885,
   -26.29346 -101.58659 71.73065,
   -8.96162 -96.36516 71.84891,
   -25.99311 -100.71244 71.74661,
   -9.58066 -95.25817 71.79315,
   -25.73478 -99.80481 71.70834,
   -25.50295 -98.91824 71.75137,
   -10.09956 -94.32080 71.83689,
   -25.27398 -98.03169 71.78670,
   -10.59800 -93.43634 72.05062,
   -25.02794 -97.13865 71.79798,
   -11.02501 -92.81943 71.87706,
   -24.75704 -96.25880 71.81162,
   -11.68405 -92.04020 71.95305,
   -24.44185 -95.35796 71.68556,
   -12.45221 -91.39731 71.84847,
   -24.11760 -94.56920 71.83051,
   -13.24855 -90.91843 71.91409,
   -23.69395 -93.68939 71.85199,
   -14.25156 -90.52205 71.90022,
   -23.17843 -92.81812 71.86863,
   -15.26344 -90.27940 71.76552,
   -22.55951 -91.98984 71.87794,
   -16.20480 -90.13222 71.91100,
   -21.88248 -91.31966 71.89177,
   -18.69266 -90.10352 71.90618,
   -17.10502 -90.06809 71.90215,
   -21.07878 -90.78146 71.90664,
   -19.60400 -90.24178 71.90029,
   -17.96455 -90.06393 71.90658,
   -20.36791 -90.46262 71.90493,
   -5.77760 -116.26107 72.34134,
   -4.15790 -115.93398 72.33590,
   -2.64505 -115.53747 72.35271,
   -1.11633 -115.05743 72.35716,
   0.40035 -114.52683 72.37157,
   -9.77379 -116.85889 72.32882,
   -8.17794 -116.65078 72.33550,
   -6.62650 -116.40964 72.34120,
   -4.97678 -116.10768 72.33570,
   -3.41974 -115.75170 72.35222,
   -1.88391 -115.30651 72.35884,
   -0.31299 -114.79018 72.21753,
   1.15144 -114.23189 72.37926,
   2.63826 -113.46933 72.39031,
   -12.05858 -117.07259 72.32336,
   -10.56645 -116.94416 72.32556,
   -9.03833 -116.76881 72.33198,
   -7.36872 -116.52859 72.33593,
   1.90594 -113.88819 72.38157,
   3.35012 -112.90786 72.40089,
   -14.68742 -117.23397 72.31829,
   -13.02591 -117.13431 72.32204,
   -11.39480 -117.02129 72.32481,
   3.77578 -112.19572 72.42443,
   -17.13533 -117.42064 72.31312,
   -15.46559 -117.28773 72.31507,
   -14.02371 -117.19331 72.31957,
   3.83726 -111.22756 72.45423,
   -19.41689 -117.60484 72.30807,
   -17.96351 -117.49064 72.31052,
   -16.49137 -117.36695 72.31455,
   -21.89484 -117.71225 72.30392,
   -20.43957 -117.66541 72.30601,
   -18.76611 -117.55616 72.30949,
   3.52595 -110.54784 72.45257,
   -22.84129 -117.71717 72.30584,
   -21.22435 -117.69701 72.30464,
   3.01389 -110.11212 72.43616,
   -25.30990 -117.68753 72.30104,
   -23.80381 -117.70997 72.30379,
   2.22157 -109.62289 72.56129,
   -27.95683 -117.63403 72.29946,
   -26.26976 -117.66985 72.30004,
   -24.58415 -117.69914 72.30171,
   1.28860 -109.17039 72.41801,
   -28.75527 -117.60934 72.30607,
   -27.25681 -117.65188 72.29986,
   0.42524 -108.77393 72.44723,
   -29.66776 -117.57777 72.29811,
   -0.45043 -108.29970 72.46324,
   -31.95693 -117.33957 72.29984,
   -30.73760 -117.50350 72.29846,
   -1.17001 -107.83523 72.46331,
   -33.03379 -117.06535 72.30311,
   -31.35613 -117.43337 72.29856,
   -33.82024 -116.78025 72.30630,
   -1.90425 -107.24621 72.48312,
   -2.45648 -106.71621 72.48969,
   -34.60129 -116.35007 72.31078,
   -35.27575 -115.78404 72.36607,
   -3.18180 -105.90700 72.52892,
   -35.85263 -114.99032 72.32613,
   -3.77719 -105.15654 72.50660,
   -36.12656 -114.19811 72.32575,
   -4.35757 -104.34162 72.47839,
   -36.14169 -113.37706 72.34097,
   -4.93060 -103.46270 72.52054,
   -35.89843 -112.54220 72.34978,
   -5.33645 -102.81144 72.36140,
   -35.48110 -111.87546 72.37967,
   -34.50888 -110.79987 72.39757,
   -34.98126 -111.25597 72.38893,
   -33.71458 -110.13181 72.39890,
   -5.83329 -101.93592 72.55877,
   -32.96656 -109.57395 72.41542,
   -32.23777 -109.00482 72.44991,
   -30.93730 -107.87658 72.43796,
   -6.36929 -100.99123 72.55919,
   -31.44578 -108.33024 72.43081,
   -30.39990 -107.36980 72.44651,
   -29.73646 -106.70933 72.45485,
   -6.94181 -99.96165 72.57267,
   -29.08317 -106.00697 72.47749,
   -7.25398 -99.37971 72.60136,
   -28.44732 -105.26160 72.44683,
   -27.84398 -104.48769 72.48807,
   -7.84213 -98.30632 72.60227,
   -27.28196 -103.66821 72.50330,
   -26.77775 -102.80511 72.51394,
   -8.35260 -97.36432 72.61368,
   -26.44130 -102.13295 72.71552,
   -8.82778 -96.44244 72.81002,
   -26.08264 -101.18249 72.55418,
   -9.15249 -95.84356 72.64842,
   -25.80617 -100.28851 72.53067,
   -25.56842 -99.40507 72.56548,
   -9.74487 -94.76800 72.61509,
   -25.34180 -98.51135 72.60200,
   -10.29847 -93.78998 72.64806,
   -25.10567 -97.59880 72.58729,
   -10.80787 -92.92744 72.88255,
   -24.83011 -96.61820 72.42468,
   -11.27428 -92.33143 72.69709,
   -24.57445 -95.84504 72.61835,
   -24.29086 -95.05882 72.59420,
   -12.03503 -91.57980 72.70940,
   -23.87731 -94.11216 72.64710,
   -12.63831 -91.13610 72.77125,
   -13.62105 -90.66927 72.71180,
   -23.53939 -93.41102 72.65699,
   -14.56588 -90.38216 72.68894,
   -22.90365 -92.42340 72.71349,
   -17.13777 -90.05142 72.70839,
   -15.53819 -90.18962 72.76453,
   -22.36433 -91.74824 72.67801,
   -19.61420 -90.22753 72.70665,
   -17.93710 -90.04553 72.65703,
   -16.47089 -90.08679 72.70882,
   -21.75087 -91.18686 72.68834,
   -20.36261 -90.44583 72.69678,
   -18.84033 -90.09115 72.71119,
   -21.09250 -90.76988 72.70141,
   -6.57097 -116.41943 73.13836,
   -4.79838 -116.09836 73.14499,
   -3.41851 -115.77664 73.15109,
   -1.87354 -115.33017 73.15849,
   -0.38962 -114.82908 73.16380,
   1.15952 -114.24632 73.17604,
   -8.79884 -116.75335 73.13142,
   -7.37510 -116.54806 73.13457,
   -5.76061 -116.28011 73.14014,
   -4.19520 -115.96783 73.14787,
   -2.64675 -115.56427 73.15501,
   -1.11884 -115.08169 73.16283,
   0.39403 -114.55529 73.18524,
   1.91277 -113.90547 73.18166,
   3.18308 -113.06944 73.19742,
   -11.40951 -117.03458 73.11768,
   -9.76332 -116.87219 73.13520,
   -8.16733 -116.66584 73.13331,
   2.62171 -113.50006 73.18827,
   3.70790 -112.42810 73.22101,
   -13.80424 -117.19550 73.12863,
   -12.26135 -117.09597 73.13426,
   -10.58183 -116.95948 73.12670,
   3.91665 -111.64823 73.34053,
   -17.95228 -117.50095 73.11128,
   -16.26708 -117.36121 73.12484,
   -14.67403 -117.24728 73.12963,
   -13.03993 -117.14736 73.12140,
   -20.40043 -117.66947 73.10606,
   -18.78568 -117.56712 73.10598,
   -17.10701 -117.43116 73.11453,
   -15.50669 -117.30363 73.11660,
   3.75277 -110.84870 73.26454,
   -21.24063 -117.70037 73.09934,
   -19.64434 -117.62925 73.10804,
   3.31618 -110.29580 73.27077,
   -23.56480 -117.71353 73.10267,
   -22.10561 -117.71520 73.10051,
   2.61344 -109.79884 73.24339,
   -24.55606 -117.69990 73.10424,
   -22.90790 -117.71778 73.10322,
   1.62119 -109.24968 73.23748,
   -27.01837 -117.65483 72.98300,
   -25.48436 -117.68490 73.10173,
   0.87659 -108.95414 73.24442,
   -29.65791 -117.57828 73.09898,
   -27.96971 -117.63663 73.09919,
   -26.27040 -117.66915 73.10054,
   -30.43838 -117.52228 73.10956,
   -28.94963 -117.61302 73.09921,
   0.20733 -108.66313 73.25214,
   -31.35284 -117.43282 73.09785,
   -0.78218 -108.05679 73.25331,
   -32.33764 -117.25912 73.10528,
   -1.60781 -107.44437 73.24984,
   -33.30504 -116.97812 73.09533,
   -34.19161 -116.57738 73.10780,
   -2.21817 -106.89120 73.33602,
   -34.93130 -116.07164 73.12637,
   -2.83512 -106.24087 73.29556,
   -35.62020 -115.30905 73.12377,
   -3.56827 -105.35960 73.30908,
   -35.97525 -114.64500 73.13036,
   -3.95054 -104.83157 73.31136,
   -36.12947 -113.82140 73.14078,
   -4.55066 -103.95407 73.31832,
   -36.00385 -112.91739 73.13960,
   -35.63296 -112.13253 73.16469,
   -5.19738 -102.93783 73.31833,
   -34.98133 -111.32307 73.18324,
   -5.53061 -102.35729 73.35960,
   -34.21731 -110.62011 73.21134,
   -32.95951 -109.61673 73.21350,
   -33.47114 -110.01675 73.20824,
   -32.38910 -109.14659 73.21989,
   -6.12718 -101.32685 73.30106,
   -31.67894 -108.55762 73.22549,
   -30.92420 -107.89457 73.23328,
   -6.63565 -100.40347 73.36565,
   -30.20735 -107.22007 73.25151,
   -29.55077 -106.55490 73.25953,
   -7.12120 -99.48026 73.60293,
   -28.84965 -105.78673 73.26986,
   -7.43881 -98.91678 73.40504,
   -28.22191 -105.04344 73.27990,
   -27.64027 -104.28387 73.29197,
   -8.04030 -97.81015 73.37262,
   -27.06506 -103.41762 73.30957,
   -26.56985 -102.52068 73.33091,
   -8.55227 -96.84147 73.42464,
   -26.18875 -101.64924 73.34289,
   -25.91429 -100.89062 73.55251,
   -9.00976 -95.93005 73.62579,
   -9.33805 -95.31119 73.45361,
   -25.64349 -99.91278 73.35116,
   -25.40981 -99.00989 73.41568,
   -9.91681 -94.25674 73.43234,
   -25.18116 -98.08597 73.38606,
   -10.49838 -93.26729 73.46004,
   -24.94757 -97.20408 73.41140,
   -10.95779 -92.56298 73.48135,
   -24.70325 -96.36040 73.39206,
   -11.55276 -91.87522 73.47564,
   -24.38615 -95.43199 73.42523,
   -24.08219 -94.63533 73.41983,
   -12.30724 -91.21804 73.65203,
   -23.65877 -93.70758 73.45215,
   -14.51408 -90.34139 73.50233,
   -12.90212 -90.87520 73.67211,
   -23.17918 -92.84452 73.47213,
   -15.19709 -90.20751 73.50419,
   -13.88916 -90.50626 73.50394,
   -22.60145 -92.02736 73.47752,
   -16.24887 -90.07916 73.49310,
   -21.89616 -91.30487 73.49260,
   -18.71434 -90.07734 73.50708,
   -17.17820 -90.03214 73.49772,
   -21.11753 -90.76742 73.50547,
   -19.63696 -90.21823 73.50007,
   -17.98174 -90.03491 73.50715,
   -20.38353 -90.43326 73.50649,
   -5.77400 -116.30335 73.94097,
   -4.21047 -115.99507 73.93979,
   -2.63798 -115.58836 73.95260,
   -1.10895 -115.10784 73.95964,
   0.40536 -114.57305 73.97125,
   1.90898 -113.92835 73.98115,
   -9.77322 -116.88798 73.92870,
   -8.18143 -116.68502 73.92565,
   -6.64173 -116.45209 73.94578,
   -5.06185 -116.17160 73.94447,
   -3.41318 -115.80104 73.95184,
   -1.87691 -115.35785 73.95839,
   -0.27738 -114.83130 73.96723,
   1.15231 -114.27521 73.97933,
   2.64243 -113.51575 73.98692,
   3.74608 -112.46522 74.01559,
   -12.06392 -117.09816 73.92327,
   -10.57048 -116.97185 73.92591,
   -9.05052 -116.80143 73.92348,
   -7.36654 -116.56496 73.93569,
   3.37080 -112.96132 73.99960,
   3.89825 -112.08127 74.03017,
   -14.68817 -117.26091 73.91820,
   -13.02524 -117.15931 73.92204,
   -11.39724 -117.04724 73.92471,
   -17.13616 -117.44582 73.91305,
   -15.46922 -117.31533 73.91685,
   -14.03328 -117.22007 73.91946,
   3.91105 -111.13154 74.06646,
   -19.40880 -117.62004 73.90816,
   -17.96707 -117.51318 73.91023,
   -16.49772 -117.39399 73.91445,
   -22.07040 -117.71653 73.90400,
   -20.43224 -117.67546 73.90661,
   -18.76997 -117.57526 73.90952,
   3.58353 -110.50583 74.05491,
   -22.84087 -117.71824 73.90914,
   -21.35093 -117.70595 73.90472,
   3.04881 -110.05943 74.03528,
   -25.31883 -117.68733 73.90132,
   -23.80330 -117.71001 73.89995,
   2.22117 -109.55558 74.05917,
   -27.96498 -117.63710 73.89973,
   -26.26495 -117.67112 73.90146,
   -24.59307 -117.69872 73.90200,
   1.33638 -109.13499 74.02859,
   -28.75944 -117.61319 73.90703,
   -27.18689 -117.65720 73.90631,
   0.49411 -108.74892 74.05624,
   -29.66606 -117.58120 73.89897,
   -0.45426 -108.21879 73.99404,
   -31.94098 -117.33256 73.90021,
   -30.73624 -117.50241 73.89862,
   -33.03130 -117.04275 73.90411,
   -31.36339 -117.42628 73.89877,
   -1.11387 -107.78499 74.06338,
   -33.81055 -116.74949 73.90757,
   -1.82559 -107.20452 74.06809,
   -2.49321 -106.54943 74.08538,
   -34.56546 -116.32526 73.91118,
   -35.23997 -115.74341 73.91884,
   -3.13015 -105.82287 74.10771,
   -35.80135 -114.95213 73.92679,
   -3.77452 -104.98052 74.31721,
   -36.06113 -114.20481 73.92826,
   -4.20799 -104.37848 74.10590,
   -36.06943 -113.48747 74.03750,
   -4.73966 -103.56507 74.11935,
   -35.83112 -112.59193 73.95604,
   -35.44295 -111.94765 73.81636,
   -34.45163 -110.84940 73.99686,
   -5.36438 -102.52967 74.32492,
   -34.95052 -111.34726 73.98692,
   -33.73030 -110.25436 74.06355,
   -5.71588 -101.93327 74.15462,
   -32.94279 -109.64034 74.01855,
   -32.21962 -109.06704 74.05636,
   -30.92776 -107.93261 74.03739,
   -6.32428 -100.85082 74.19388,
   -31.42334 -108.37894 74.03043,
   -30.37997 -107.41258 74.04602,
   -29.71391 -106.75037 74.05460,
   -6.85976 -99.87790 74.17717,
   -29.05329 -106.04893 74.08021,
   -28.40592 -105.30797 74.05944,
   -7.26311 -99.12552 74.18926,
   -27.78867 -104.54187 74.08841,
   -7.66992 -98.35870 74.19868,
   -27.21469 -103.74159 74.10302,
   -26.70774 -102.90967 74.12045,
   -8.22013 -97.32124 74.20266,
   -26.33915 -102.16027 74.10954,
   -8.74587 -96.31649 74.20842,
   -25.97462 -101.23886 74.14132,
   -25.70109 -100.35803 74.15125,
   -9.18806 -95.40229 74.45498,
   -25.46512 -99.46272 74.16469,
   -9.51850 -94.77535 74.24484,
   -25.24448 -98.56737 74.20834,
   -10.08456 -93.75005 74.25062,
   -25.04412 -97.74139 74.19979,
   -10.69130 -92.77518 74.27773,
   -24.77635 -96.77286 74.20515,
   -11.13901 -92.17759 74.14833,
   -24.50770 -95.90471 74.22203,
   -24.19899 -95.03825 74.26929,
   -11.89409 -91.42183 74.28736,
   -23.74427 -93.97206 74.24970,
   -12.59308 -90.94342 74.33170,
   -13.56242 -90.53297 74.25710,
   -23.42952 -93.29776 74.25911,
   -14.52321 -90.28100 74.30452,
   -22.91323 -92.44156 74.32041,
   -17.15383 -90.01748 74.30866,
   -15.54397 -90.12855 74.28888,
   -22.39407 -91.75982 74.28066,
   -17.94564 -90.01236 74.33509,
   -16.43769 -90.04657 74.30937,
   -21.75816 -91.15941 74.29826,
   -20.39030 -90.41691 74.31716,
   -18.80909 -90.05738 74.30056,
   -21.10868 -90.73866 74.30236,
   -19.63233 -90.19729 74.30750,
   -6.56841 -116.45925 74.73803,
   -4.80653 -116.14724 74.74454,
   -3.41132 -115.82668 74.75089,
   -1.86921 -115.38242 74.75541,
   -0.34919 -114.86473 74.76634,
   1.16365 -114.28937 74.77568,
   -8.78840 -116.78463 74.73126,
   -7.32542 -116.57847 74.77855,
   -5.75171 -116.32195 74.73947,
   -4.18924 -116.01564 74.74746,
   -2.63970 -115.61585 74.75456,
   -1.11222 -115.13211 74.76244,
   0.45073 -114.58128 74.79129,
   1.93002 -113.93884 74.78224,
   3.22987 -113.10485 74.94812,
   -11.35821 -117.05654 74.70683,
   -9.76347 -116.90199 74.72752,
   -8.16605 -116.70016 74.73309,
   2.62948 -113.54686 74.78755,
   3.77604 -112.47615 74.82031,
   -13.81266 -117.22235 74.72285,
   -12.19109 -117.11640 74.71155,
   -10.58198 -116.98743 74.72658,
   4.00817 -111.61803 74.84462,
   -17.95360 -117.52348 74.71125,
   -16.27030 -117.38879 74.72632,
   -14.67862 -117.27519 74.72317,
   -13.04167 -117.17331 74.72131,
   -20.40571 -117.68036 74.70617,
   -18.79381 -117.58656 74.71018,
   -17.10050 -117.45600 74.70508,
   -15.50613 -117.33153 74.71650,
   3.82255 -110.78756 74.82584,
   -21.20909 -117.70654 74.69831,
   -19.64551 -117.64365 74.69301,
   3.33319 -110.19987 74.79497,
   -23.55750 -117.71478 74.70297,
   -22.10400 -117.71941 74.75829,
   2.68176 -109.78654 74.78769,
   -24.54887 -117.70069 74.70618,
   -22.91691 -117.71994 74.70351,
   1.62417 -109.18662 74.83758,
   -26.96918 -117.65945 74.70047,
   -25.49058 -117.68589 74.70389,
   -27.96514 -117.64157 74.70023,
   -26.28016 -117.67078 74.70088,
   0.92092 -108.91929 74.84557,
   -30.41758 -117.52790 74.57355,
   -28.90655 -117.62157 74.83148,
   0.10637 -108.52084 74.84517,
   -31.34936 -117.42907 74.69809,
   -29.66558 -117.58225 74.69923,
   -0.71768 -108.02112 74.85875,
   -32.32264 -117.25061 74.70346,
   -1.37635 -107.53552 74.90493,
   -33.27769 -116.96703 74.70040,
   -34.15152 -116.56493 74.71177,
   -2.05106 -106.93550 74.86928,
   -34.84173 -116.09624 74.73317,
   -2.69960 -106.25150 74.90790,
   -35.53298 -115.32830 74.71965,
   -3.37336 -105.43871 74.94795,
   -35.92739 -114.58182 74.73348,
   -3.95231 -104.66458 74.91310,
   -36.05584 -113.90186 74.73494,
   -4.49306 -103.86513 74.89425,
   -35.92762 -112.95228 74.80285,
   -35.55604 -112.14023 74.77473,
   -5.09001 -102.91462 74.92251,
   -34.94360 -111.39582 74.78476,
   -34.25307 -110.76946 74.80353,
   -32.94584 -109.69419 74.81273,
   -5.52979 -102.16385 74.94905,
   -33.41351 -110.05962 74.80801,
   -32.33043 -109.18010 74.93016,
   -5.94909 -101.41549 74.96920,
   -31.64509 -108.60112 74.82392,
   -30.91078 -107.94853 74.83383,
   -6.49358 -100.42734 74.99650,
   -30.19745 -107.27181 74.83810,
   -29.52944 -106.59842 74.85903,
   -7.08003 -99.34912 74.97774,
   -28.82850 -105.84253 74.86940,
   -7.40259 -98.76970 74.76970,
   -28.21355 -105.13371 74.87903,
   -27.34669 -104.00890 74.89781,
   -27.75497 -104.55900 74.88799,
   -26.81078 -103.19579 74.91491,
   -7.85554 -97.86385 75.01466,
   -26.44194 -102.52666 74.93183,
   -8.38177 -96.85493 74.99365,
   -26.09595 -101.72907 74.87626,
   -25.76817 -100.80814 74.96068,
   -8.92675 -95.78946 75.01729,
   -9.30261 -95.02069 75.03875,
   -25.50697 -99.84518 74.79461,
   -25.30239 -99.03656 74.96814,
   -9.68514 -94.25020 75.05119,
   -25.08706 -98.14061 74.98544,
   -10.26707 -93.23323 75.06248,
   -24.85830 -97.23395 74.94451,
   -24.61946 -96.39236 74.98543,
   -10.91538 -92.28290 75.08561,
   -11.36983 -91.76259 74.92809,
   -24.31922 -95.47727 75.02508,
   -24.00486 -94.62511 75.02560,
   -12.11712 -91.10913 75.15904,
   -23.62313 -93.73282 75.05367,
   -12.94426 -90.67198 75.12233,
   -23.17662 -92.87271 75.06888,
   -15.44656 -90.11382 75.10790,
   -13.79033 -90.38871 75.24189,
   -22.62259 -92.04217 75.07746,
   -16.22641 -90.04688 74.93938,
   -14.80329 -90.19380 75.10496,
   -21.89877 -91.27140 75.09329,
   -18.83767 -90.04544 75.10768,
   -17.18270 -89.99747 75.10314,
   -21.13020 -90.72928 75.10014,
   -19.61992 -90.17422 75.11337,
   -18.20775 -89.99892 75.10738,
   -20.40070 -90.39681 75.10826,
   -5.76959 -116.34700 75.54064,
   -4.20180 -116.04343 75.53825,
   -2.63285 -115.64173 75.55258,
   -1.10500 -115.15736 75.55954,
   0.30487 -114.64669 75.57070,
   1.91447 -113.97208 75.58064,
   -9.77255 -116.91885 75.52853,
   -8.17886 -116.72023 75.52547,
   -6.56293 -116.47948 75.53584,
   -5.05533 -116.21782 75.55626,
   -3.40607 -115.85235 75.55135,
   -1.86977 -115.40984 75.55796,
   -0.35361 -114.88933 75.56705,
   1.15338 -114.32037 75.58004,
   2.65185 -113.56677 75.58758,
   3.80732 -112.54379 75.61366,
   -12.21895 -117.13259 75.52290,
   -10.57709 -117.00144 75.52625,
   -9.03810 -116.83313 75.53661,
   -7.36423 -116.60263 75.53543,
   3.44643 -112.97321 75.59979,
   3.99605 -112.12985 75.62992,
   -14.68814 -117.28984 75.51808,
   -13.02774 -117.18623 75.52138,
   -11.57009 -117.08606 75.52424,
   -17.13870 -117.47188 75.51298,
   -15.47836 -117.34494 75.51400,
   -14.05080 -117.24958 75.51932,
   4.03188 -111.20317 75.68030,
   -19.40708 -117.63647 75.50823,
   -17.96862 -117.53625 75.51067,
   -16.53226 -117.42408 75.51428,
   -22.07875 -117.72202 75.50426,
   -20.42764 -117.68693 75.50613,
   -18.77311 -117.59493 75.50954,
   3.72111 -110.59995 75.65868,
   -22.95245 -117.72224 75.50474,
   -21.37279 -117.71400 75.50492,
   3.07619 -109.97281 75.80820,
   -25.31919 -117.68953 75.50163,
   -23.80317 -117.71269 75.49600,
   2.32399 -109.57125 75.64403,
   -26.26002 -117.67453 75.50305,
   -24.60227 -117.70065 75.50232,
   1.37095 -109.10010 75.64086,
   -28.70615 -117.62390 75.49965,
   -27.18941 -117.66216 75.50382,
   0.52237 -108.70706 75.61195,
   -29.66308 -117.58867 75.49992,
   -27.97372 -117.64301 75.50003,
   -0.29765 -108.25261 75.65822,
   -31.92292 -117.32978 75.50062,
   -30.67319 -117.51497 75.49651,
   -33.03375 -117.02309 75.50527,
   -31.37129 -117.42161 75.49901,
   -1.01910 -107.76440 75.72937,
   -33.71805 -116.77276 75.50864,
   -1.76612 -107.14651 75.67220,
   -34.50608 -116.32526 75.51190,
   -2.50071 -106.39699 75.88105,
   -35.21096 -115.69008 75.51980,
   -3.04565 -105.77888 75.70211,
   -35.78311 -114.79812 75.73320,
   -3.76036 -104.86128 75.69705,
   -35.98913 -114.21256 75.53003,
   -4.14898 -104.29154 75.71829,
   -36.00424 -113.57194 75.52272,
   -4.69331 -103.45327 75.72831,
   -35.76313 -112.59843 75.46555,
   -34.92532 -111.43436 75.58533,
   -35.40186 -112.03552 75.56916,
   -34.41284 -110.91353 75.59598,
   -5.34105 -102.39564 75.73913,
   -33.66213 -110.28881 75.59993,
   -5.68711 -101.80706 75.55515,
   -32.88852 -109.67969 75.62279,
   -32.15962 -109.08416 75.62084,
   -31.08882 -108.13816 75.63465,
   -6.17646 -100.89629 75.77397,
   -31.58125 -108.58129 75.62795,
   -30.33276 -107.43308 75.78059,
   -29.69221 -106.79267 75.65453,
   -6.67515 -99.96758 75.83562,
   -29.02267 -106.08909 75.67409,
   -28.36550 -105.35490 75.67220,
   -7.26062 -98.88026 75.77394,
   -27.76315 -104.63647 75.68994,
   -7.60197 -98.24724 75.61351,
   -27.14521 -103.80564 75.70100,
   -26.60438 -102.95012 75.73209,
   -8.05386 -97.32835 75.82493,
   -26.21266 -102.17374 75.72768,
   -25.86649 -101.29789 75.74118,
   -8.54676 -96.34756 75.85634,
   -25.59758 -100.43385 75.76717,
   -9.10074 -95.25535 75.82091,
   -25.35029 -99.48555 75.75774,
   -9.42065 -94.61053 75.65749,
   -25.10268 -98.48220 75.82444,
   -9.85923 -93.71079 75.86761,
   -24.92613 -97.70833 75.79017,
   -24.69360 -96.82368 75.80469,
   -10.46202 -92.72248 75.87409,
   -24.45335 -96.00419 75.82578,
   -11.12689 -91.84984 75.91106,
   -24.13652 -95.07329 75.82190,
   -11.84029 -91.18104 75.91443,
   -23.71940 -94.03765 75.84917,
   -12.87604 -90.60419 75.91723,
   -13.50898 -90.39718 75.90651,
   -12.44365 -90.79653 75.93256,
   -23.40918 -93.33115 75.85911,
   -14.47397 -90.19620 75.85128,
   -22.91065 -92.45088 75.91823,
   -17.16891 -89.98782 75.90893,
   -15.47152 -90.07667 75.90700,
   -22.43119 -91.77361 75.88148,
   -17.95894 -89.98655 75.92704,
   -16.36118 -90.01195 75.90408,
   -21.78249 -91.12996 75.89831,
   -20.40894 -90.37758 75.91915,
   -18.86088 -90.03388 75.92816,
   -21.12793 -90.69822 75.90336,
   -19.65212 -90.16132 75.90832,
   -6.56464 -116.50119 76.33776,
   -4.86081 -116.21185 76.46866,
   -3.40351 -115.87961 76.35032,
   -1.86256 -115.43734 76.35561,
   -0.34211 -114.91731 76.36494,
   1.16962 -114.33571 76.37537,
   -8.77940 -116.81877 76.33106,
   -7.30075 -116.61329 76.32819,
   -5.74317 -116.36653 76.33752,
   -4.18282 -116.06604 76.34693,
   -2.63180 -115.67030 76.35402,
   -1.10447 -115.18569 76.36201,
   0.47363 -114.62310 76.23294,
   1.95159 -113.97501 76.38307,
   3.26539 -113.14811 76.39233,
   -11.42165 -117.09304 76.32620,
   -9.76348 -116.93495 76.33612,
   -8.16444 -116.73688 76.33285,
   2.64077 -113.59787 76.38676,
   3.85237 -112.54266 76.41804,
   -13.80813 -117.25165 76.32021,
   -12.26893 -117.15233 76.31123,
   -10.58223 -117.01834 76.32639,
   4.14590 -111.74220 76.44196,
   -17.95632 -117.54754 76.31122,
   -16.26889 -117.41770 76.30307,
   -14.66644 -117.30486 76.31849,
   -13.04316 -117.20276 76.32119,
   4.18313 -111.23016 76.85621,
   -20.41110 -117.69380 76.30625,
   -18.80288 -117.60756 76.30676,
   -17.11711 -117.48418 76.30371,
   -15.50511 -117.36178 76.31638,
   3.97574 -110.82968 76.49000,
   -21.21154 -117.71691 76.29718,
   -19.65005 -117.66038 76.29536,
   3.36740 -110.10754 76.43666,
   -23.57851 -117.71955 76.30325,
   -22.15106 -117.72707 76.29883,
   2.67369 -109.68926 76.42879,
   -24.54359 -117.70490 76.30518,
   -22.92529 -117.72551 76.30379,
   1.82930 -109.28506 76.43819,
   -26.96144 -117.66590 76.30083,
   -25.49900 -117.68998 76.29460,
   -27.96068 -117.65035 76.30198,
   -26.28990 -117.67542 76.30124,
   1.08248 -108.97555 76.44696,
   -30.37333 -117.54223 76.29921,
   -28.88410 -117.63432 76.28919,
   0.19398 -108.51653 76.43968,
   -31.34409 -117.43063 76.29852,
   -29.67363 -117.59178 76.29955,
   -0.67953 -107.96692 76.46352,
   -32.31741 -117.24311 76.30359,
   -1.39164 -107.42558 76.46982,
   -33.26198 -116.95112 76.30581,
   -34.15918 -116.51772 76.31580,
   -2.00493 -106.85807 76.54264,
   -34.82492 -116.06747 76.17817,
   -2.71608 -106.10301 76.49499,
   -35.49734 -115.26146 76.32388,
   -3.31795 -105.36291 76.50646,
   -35.87941 -114.46368 76.32818,
   -35.97079 -113.94598 76.33451,
   -3.88347 -104.59542 76.51467,
   -4.36399 -103.87715 76.52266,
   -35.87389 -113.03019 76.34720,
   -35.55772 -112.30809 76.34145,
   -4.93198 -102.97286 76.53262,
   -34.90695 -111.46540 76.38790,
   -34.22693 -110.83653 76.40656,
   -33.13406 -109.90896 76.41084,
   -5.52884 -101.96650 76.54118,
   -33.62395 -110.30931 76.40487,
   -32.30262 -109.21850 76.38714,
   -5.83120 -101.40967 76.58060,
   -31.58128 -108.61535 76.42585,
   -30.84325 -107.95000 76.43763,
   -6.43187 -100.31413 76.57703,
   -30.14257 -107.28013 76.44842,
   -29.50150 -106.63626 76.45858,
   -28.34877 -105.38210 76.47603,
   -6.94495 -99.34815 76.58385,
   -28.81109 -105.90173 76.46889,
   -27.87926 -104.82917 76.48420,
   -27.28492 -104.07094 76.49704,
   -7.48208 -98.31836 76.58468,
   -26.74185 -103.27839 76.51352,
   -7.75338 -97.76491 76.63146,
   -26.34196 -102.58064 76.53153,
   -8.23768 -96.80099 76.62283,
   -26.01222 -101.85388 76.55913,
   -25.66746 -100.89411 76.59082,
   -8.70513 -95.83874 76.67250,
   -25.41961 -99.99974 76.55689,
   -9.26661 -94.71525 76.63608,
   -25.20407 -99.10933 76.57952,
   -9.57192 -94.09991 76.42867,
   -25.00774 -98.28496 76.73553,
   -10.03570 -93.18084 76.67341,
   -24.77594 -97.31693 76.60030,
   -24.52528 -96.40986 76.64958,
   -10.67204 -92.22656 76.68793,
   -24.25136 -95.52297 76.62496,
   -11.36609 -91.43315 76.73481,
   -23.94927 -94.66405 76.64665,
   -11.90840 -90.99060 76.74987,
   -23.58455 -93.76418 76.65856,
   -12.86770 -90.52273 76.72349,
   -23.16584 -92.89990 76.65584,
   -13.84635 -90.26183 76.68890,
   -22.64213 -92.05402 76.67744,
   -16.14242 -90.00562 76.71000,
   -14.79190 -90.11823 76.70633,
   -21.80648 -91.11544 76.69703,
   -18.85552 -90.01638 76.70845,
   -17.17134 -89.96904 76.70919,
   -15.47235 -90.05472 76.70880,
   -22.13517 -91.42945 76.68965,
   -21.19414 -90.71029 76.70956,
   -19.67028 -90.14570 76.71694,
   -18.19300 -89.97026 76.70792,
   -20.42220 -90.35202 76.87560,
   -5.76506 -116.39362 77.14030,
   -4.19065 -116.09450 77.13610,
   -2.62474 -115.69845 77.15275,
   -1.09460 -115.21320 77.16062,
   0.37116 -114.67234 77.16089,
   1.92155 -114.01850 77.18047,
   -9.77133 -116.95338 77.12829,
   -8.17997 -116.75906 77.13135,
   -6.55562 -116.52239 77.13594,
   -5.14206 -116.28530 77.14252,
   -3.39805 -115.90709 77.15062,
   -1.86095 -115.46690 77.15747,
   -0.34552 -114.94356 77.16665,
   1.15867 -114.36907 77.18248,
   2.66079 -113.62103 77.18628,
   3.86865 -112.61855 77.21063,
   -12.22053 -117.16424 77.12274,
   -10.57813 -117.03476 77.12579,
   -9.03083 -116.86860 77.13409,
   -7.36218 -116.64332 77.13515,
   3.47942 -113.04013 77.19772,
   4.11502 -112.17116 77.22643,
   -14.68746 -117.32215 77.11799,
   -13.02933 -117.21800 77.12044,
   -11.55856 -117.11704 77.12409,
   -17.14019 -117.50000 77.11293,
   -15.48566 -117.37743 77.11581,
   -14.06271 -117.28261 77.11919,
   4.25483 -111.41323 77.25494,
   -19.40591 -117.65566 77.10828,
   -17.96400 -117.56103 77.11086,
   -16.50635 -117.45226 77.11427,
   4.14125 -110.92230 77.41663,
   -22.08704 -117.73147 77.10452,
   -20.42574 -117.70208 77.10598,
   -18.77596 -117.61687 77.10955,
   3.79779 -110.50612 77.25867,
   -22.88599 -117.72959 77.10571,
   -21.38021 -117.72572 77.10510,
   3.11172 -109.92563 77.21849,
   -25.31013 -117.69552 77.10204,
   -23.74009 -117.72044 77.09859,
   2.33256 -109.51310 77.23858,
   -26.25548 -117.68165 77.10442,
   -24.61148 -117.70629 77.10269,
   1.42660 -109.08873 77.24785,
   -28.70468 -117.63576 77.10010,
   -27.18950 -117.67113 77.09984,
   0.60995 -108.70642 77.27952,
   -29.65981 -117.60292 77.10095,
   -27.98264 -117.65281 77.10046,
   -0.25117 -108.21453 77.25956,
   -30.67770 -117.53331 77.09475,
   -31.59790 -117.41549 77.10045,
   -1.03195 -107.67111 77.25436,
   -32.62267 -117.17535 77.10569,
   -1.66705 -107.13172 77.28897,
   -33.52524 -116.85199 77.11022,
   -34.57866 -116.21087 77.09099,
   -2.44645 -106.34618 77.29509,
   -35.15736 -115.69082 77.10723,
   -2.88074 -105.83475 77.29772,
   -35.76927 -114.59404 77.12959,
   -3.59218 -104.92232 77.30239,
   -35.91265 -114.20005 76.78892,
   -35.85508 -114.19743 77.49981,
   -4.09620 -104.20767 77.24246,
   -35.91492 -113.67245 77.13263,
   -4.64830 -103.34663 77.29377,
   -35.70547 -112.65500 77.15075,
   -34.90068 -111.52093 77.18388,
   -35.36604 -112.11805 77.16762,
   -34.36108 -110.96336 77.28232,
   -5.22376 -102.39017 77.34111,
   -33.62795 -110.35497 77.20251,
   -32.87622 -109.75603 77.19330,
   -5.71208 -101.50863 77.53436,
   -32.13676 -109.14171 77.22035,
   -31.06866 -108.18871 77.23420,
   -6.05680 -100.89014 77.38387,
   -31.57085 -108.64582 77.22734,
   -30.30655 -107.46732 77.27168,
   -29.66968 -106.83601 77.25407,
   -6.64276 -99.80237 77.35223,
   -28.96649 -106.10416 77.26792,
   -28.32125 -105.40256 77.27749,
   -7.13384 -98.85411 77.38002,
   -27.67374 -104.64827 77.30419,
   -27.07441 -103.86575 77.30694,
   -7.59112 -97.91750 77.58286,
   -26.49847 -102.97889 77.33981,
   -7.90106 -97.30860 77.43279,
   -26.10541 -102.22228 77.33960,
   -25.78407 -101.44938 77.50490,
   -8.40798 -96.27282 77.42900,
   -25.48838 -100.49174 77.36797,
   -8.85779 -95.31707 77.48616,
   -25.27793 -99.65612 77.37305,
   -9.41671 -94.19283 77.43744,
   -25.04627 -98.67516 77.37712,
   -9.73353 -93.56459 77.23615,
   -24.83576 -97.77329 77.39244,
   -24.60839 -96.87525 77.40410,
   -10.22672 -92.65612 77.47154,
   -24.35988 -96.00264 77.43030,
   -10.89526 -91.75873 77.50767,
   -24.07051 -95.10560 77.42697,
   -23.73770 -94.21707 77.58156,
   -11.59194 -91.06394 77.68132,
   -13.74305 -90.23003 77.50641,
   -12.17849 -90.72124 77.52628,
   -23.38288 -93.36700 77.45900,
   -14.51325 -90.11473 77.35894,
   -13.14005 -90.36563 77.51113,
   -22.91785 -92.48219 77.51446,
   -15.46980 -90.02594 77.50617,
   -22.44602 -91.76914 77.48251,
   -17.92428 -89.96172 77.39741,
   -16.36541 -89.97738 77.50077,
   -21.80932 -91.10362 77.50545,
   -20.42755 -90.33388 77.51016,
   -18.88764 -90.00781 77.49947,
   -17.18415 -89.96000 77.50922,
   -21.14763 -90.65464 77.50431,
   -19.67241 -90.12480 77.50943,
   -6.56123 -116.54507 77.93760,
   -4.89014 -116.26662 77.94087,
   -3.39461 -115.93527 77.94967,
   -1.85319 -115.49569 77.95459,
   -0.33602 -114.97352 77.96546,
   1.17635 -114.38357 77.97568,
   -8.85052 -116.86716 78.06049,
   -7.30914 -116.65655 77.93208,
   -5.74168 -116.41437 77.94289,
   -4.17587 -116.11911 77.94630,
   -2.62294 -115.72801 77.95346,
   -1.09521 -115.24326 77.96170,
   0.51656 -114.66120 77.97141,
   1.97839 -114.00948 77.98460,
   3.28668 -113.20580 77.99023,
   -11.36411 -117.12099 77.92449,
   -9.76438 -116.97107 77.94372,
   -8.16276 -116.77585 77.93270,
   2.65056 -113.64828 77.98678,
   3.91716 -112.59186 78.01482,
   -13.81013 -117.28478 77.92132,
   -12.18637 -117.17862 77.92473,
   -10.58279 -117.05276 77.92614,
   4.28499 -111.78145 78.03693,
   -17.95937 -117.57319 77.91129,
   -16.26865 -117.44920 77.91909,
   -14.66326 -117.33797 77.91282,
   -13.04339 -117.23538 77.92114,
   4.28316 -111.13745 78.06082,
   -20.41651 -117.71046 77.90622,
   -18.80886 -117.63022 77.90633,
   -17.09632 -117.51156 77.90884,
   -15.50492 -117.39447 77.91634,
   4.01069 -110.61203 78.07450,
   -21.21087 -117.73085 77.89483,
   -19.65377 -117.67969 77.90726,
   3.39038 -110.01547 78.03261,
   -23.77341 -117.72248 77.90349,
   -22.14549 -117.73780 77.90082,
   2.70424 -109.64853 78.02727,
   -24.58575 -117.71102 77.85229,
   -23.11443 -117.73153 77.90404,
   -26.95533 -117.67531 77.90142,
   -25.50391 -117.69721 77.89441,
   1.86060 -109.25879 78.03858,
   -27.95661 -117.66170 77.90584,
   -26.29950 -117.68324 77.90177,
   1.03804 -108.88805 78.13851,
   -30.37406 -117.55388 77.89969,
   -28.88754 -117.64728 77.88663,
   0.16514 -108.43335 78.05050,
   -31.34151 -117.43747 77.89898,
   -29.68224 -117.60353 77.90018,
   -0.69390 -107.87749 78.06781,
   -32.29418 -117.24207 77.91863,
   -33.24304 -116.93407 77.91209,
   -1.33756 -107.37767 78.07043,
   -34.16619 -116.46628 77.91855,
   -2.00819 -106.74665 78.08309,
   -34.83992 -115.98270 77.91627,
   -2.65480 -106.04097 78.09723,
   -35.42380 -115.25069 77.91365,
   -3.26502 -105.28657 78.06226,
   -35.80122 -114.21856 78.06217,
   -3.89552 -104.41971 78.10903,
   -4.25694 -103.86393 78.12708,
   -35.78891 -113.06143 77.95158,
   -35.47915 -112.32195 77.94863,
   -4.88997 -102.84981 78.16059,
   -34.86832 -111.53459 77.99157,
   -34.16993 -110.86967 77.99612,
   -33.09488 -109.96006 78.01046,
   -5.45547 -101.88545 78.15203,
   -33.61078 -110.38895 78.00393,
   -32.36446 -109.36033 78.00335,
   -5.87001 -101.13284 78.16463,
   -31.56766 -108.67713 78.02617,
   -30.81363 -107.98979 78.04649,
   -6.27161 -100.37616 78.18168,
   -30.12703 -107.33020 78.04777,
   -28.97826 -106.15515 78.06569,
   -29.46923 -106.66979 78.05817,
   -28.50414 -105.64541 78.07277,
   -6.79737 -99.37302 78.17650,
   -27.84350 -104.89799 78.08357,
   -27.23045 -104.14179 78.09607,
   -7.33882 -98.30859 78.19411,
   -26.67788 -103.36231 78.11200,
   -26.23212 -102.61415 78.20185,
   -7.77252 -97.38764 78.41754,
   -8.07556 -96.77856 78.22367,
   -25.86602 -101.81189 78.13793,
   -25.56024 -100.94943 78.14466,
   -8.56998 -95.73416 78.23548,
   -25.31129 -100.05909 78.15633,
   -9.01225 -94.77206 78.28736,
   -25.09328 -99.13180 78.12339,
   -24.89345 -98.25635 78.20178,
   -9.57342 -93.65302 78.23339,
   -9.90769 -93.02569 78.05177,
   -24.65892 -97.24819 78.02507,
   -10.05139 -92.62697 78.67140,
   -24.43952 -96.43869 78.20608,
   -10.43189 -92.14643 78.28845,
   -24.18255 -95.56914 78.22486,
   -11.13801 -91.32749 78.33033,
   -23.96871 -94.88264 78.23676,
   -12.15232 -90.61993 78.33694,
   -23.54285 -93.79752 78.25874,
   -12.85861 -90.35622 78.33225,
   -11.82267 -90.79095 78.35793,
   -23.15292 -92.93410 78.26149,
   -13.76539 -90.16677 78.30496,
   -22.64803 -92.06355 78.27754,
   -16.14708 -89.96878 78.31001,
   -14.69865 -90.06154 78.31407,
   -18.87432 -89.98800 78.30953,
   -17.15343 -89.94053 78.31297,
   -15.49578 -90.00335 78.30942,
   -22.16825 -91.43096 78.28951,
   -21.28811 -90.71202 78.34447,
   -19.69737 -90.11312 78.34127,
   -18.10851 -89.93389 78.27932,
   -21.81433 -91.07943 78.29823,
   -20.45228 -90.31543 78.30555,
   -5.76118 -116.43833 78.74033,
   -4.18158 -116.14533 78.73844,
   -2.61718 -115.75472 78.75209,
   -1.08694 -115.26970 78.76095,
   0.38652 -114.72052 78.76608,
   1.92787 -114.06366 78.78166,
   -9.76895 -116.98756 78.72794,
   -8.17476 -116.79571 78.73439,
   -6.55196 -116.56398 78.73686,
   -5.14725 -116.33458 78.74241,
   -3.39021 -115.96126 78.74950,
   -1.85221 -115.52375 78.75737,
   -0.33742 -114.99792 78.76656,
   1.16237 -114.41747 78.78517,
   2.66655 -113.67148 78.78722,
   3.90846 -112.68392 78.80775,
   -12.22225 -117.19558 78.72280,
   -10.57697 -117.06745 78.72518,
   -9.11265 -116.91423 78.72996,
   -7.36034 -116.68259 78.73524,
   3.49686 -113.10350 78.79663,
   4.20615 -112.18508 78.82303,
   -14.68694 -117.35405 78.71815,
   -13.03126 -117.24946 78.72235,
   -11.56274 -117.14891 78.72405,
   -17.14205 -117.52699 78.71309,
   -15.48916 -117.40879 78.71554,
   -14.05145 -117.31367 78.71937,
   4.37808 -111.42573 78.85115,
   -19.39639 -117.67376 78.70846,
   -17.96135 -117.58433 78.71142,
   -16.51982 -117.48212 78.71442,
   4.23876 -110.84852 78.86349,
   -22.09541 -117.74144 78.70494,
   -20.42507 -117.71740 78.70600,
   -18.77994 -117.63731 78.70974,
   3.86289 -110.39968 78.85677,
   -22.89124 -117.73841 78.71219,
   -21.38242 -117.73749 78.70533,
   3.15961 -109.88155 78.82096,
   -25.27764 -117.70166 78.70276,
   -23.85239 -117.72451 78.69471,
   2.32544 -109.45129 78.83419,
   -26.24822 -117.68858 78.70663,
   -24.62074 -117.71099 78.70332,
   1.41098 -109.02809 78.85509,
   -28.69718 -117.64550 78.70105,
   -27.19218 -117.67910 78.69910,
   0.47776 -108.56043 78.85409,
   -29.65697 -117.61182 78.70339,
   -27.99146 -117.66124 78.70134,
   -30.67904 -117.53750 78.69978,
   -0.20535 -108.17721 78.86068,
   -31.59062 -117.41362 78.70116,
   -0.96181 -107.63660 78.91228,
   -32.60163 -117.16695 78.70791,
   -1.57922 -107.10615 78.90946,
   -33.50186 -116.83420 78.71289,
   -34.52555 -116.20027 78.69475,
   -2.31305 -106.36154 78.89267,
   -35.08123 -115.68973 78.72305,
   -2.86863 -105.72711 78.73217,
   -35.65062 -114.61290 78.72434,
   -3.49187 -104.89846 78.90111,
   -35.79923 -113.64894 78.75111,
   -4.04980 -104.09965 78.92017,
   -4.48852 -103.40816 78.93710,
   -35.63214 -112.69769 78.74993,
   -35.05493 -111.76860 78.77966,
   -35.40019 -112.23643 78.76580,
   -34.34120 -111.01276 78.80109,
   -5.07676 -102.43013 78.97542,
   -33.60337 -110.41687 78.80423,
   -32.88365 -109.84962 78.83313,
   -31.56078 -108.71043 78.82671,
   -5.68393 -101.37169 78.94276,
   -32.11039 -109.19547 78.81984,
   -31.05438 -108.24496 78.83368,
   -6.02356 -100.75790 78.78917,
   -30.29212 -107.51945 78.87116,
   -29.64738 -106.88147 78.85359,
   -6.48751 -99.84358 78.98433,
   -28.97457 -106.19245 78.86434,
   -28.27748 -105.44987 78.87448,
   -6.95683 -98.91231 79.04821,
   -27.61768 -104.69896 78.91430,
   -27.00459 -103.92268 78.92503,
   -7.51735 -97.79454 79.00512,
   -26.48946 -103.15186 78.83273,
   -26.01604 -102.28034 78.86476,
   -7.93804 -96.87414 79.21199,
   -25.64989 -101.40585 78.94378,
   -8.23472 -96.24699 79.04043,
   -25.35444 -100.44196 78.78717,
   -8.71758 -95.19795 79.04315,
   -25.14572 -99.62552 78.96177,
   -24.94552 -98.73168 78.97648,
   -9.15428 -94.23265 79.08252,
   -24.74475 -97.84020 79.00975,
   -9.72242 -93.11279 79.05828,
   -24.55673 -97.04245 79.02728,
   -10.20582 -92.23144 79.29808,
   -24.27746 -96.03452 79.04198,
   -10.62134 -91.68511 79.09543,
   -24.00734 -95.15038 79.03263,
   -23.71658 -94.30409 79.02813,
   -11.40018 -90.95054 79.16662,
   -23.35455 -93.40246 79.05878,
   -12.16870 -90.51818 79.13117,
   -14.40583 -90.04065 79.10624,
   -13.03894 -90.23886 79.23468,
   -22.92082 -92.51913 79.12508,
   -15.45611 -89.97462 79.10262,
   -13.77940 -90.10951 79.10634,
   -22.46721 -91.78564 79.08257,
   -17.88046 -89.92730 79.10916,
   -16.38481 -89.94783 79.09810,
   -21.81962 -91.07211 79.11124,
   -20.45286 -90.28859 79.11124,
   -18.87648 -89.96933 79.11147,
   -17.20185 -89.93316 79.10970,
   -21.13798 -90.59754 79.26669,
   -19.78904 -90.09184 79.11074,
   -6.55978 -116.57940 79.53808,
   -4.89022 -116.30875 79.54350,
   -3.38828 -115.98216 79.54848,
   -1.84779 -115.54560 79.55885,
   -0.33091 -115.02159 79.56591,
   1.18021 -114.42614 79.57758,
   -8.90144 -116.90103 79.51240,
   -7.31462 -116.68950 79.53250,
   -5.73621 -116.45096 79.54236,
   -4.17099 -116.16365 79.54583,
   -2.61661 -115.77718 79.55318,
   -1.08901 -115.29265 79.56215,
   0.52189 -114.70585 79.57272,
   1.96907 -114.05809 79.52990,
   3.29917 -113.25383 79.58974,
   -11.36046 -117.14568 79.51601,
   -9.76236 -116.99788 79.53732,
   -8.16274 -116.80608 79.53304,
   2.65494 -113.69116 79.58878,
   3.96028 -112.63688 79.61153,
   -13.80880 -117.30983 79.52463,
   -12.19157 -117.20361 79.52886,
   -10.58447 -117.07897 79.52606,
   4.37290 -111.80686 79.63259,
   -16.27141 -117.47253 79.50556,
   -14.65552 -117.36287 79.51414,
   -13.04488 -117.26053 79.52148,
   4.39490 -111.15759 79.66154,
   -20.42238 -117.71960 79.50597,
   -18.81278 -117.64296 79.50467,
   -17.11754 -117.53342 79.51172,
   -15.50600 -117.41931 79.51664,
   -21.21036 -117.73700 79.49192,
   -19.65103 -117.69219 79.50452,
   -17.96296 -117.59061 79.51164,
   3.40371 -109.93718 79.62996,
   4.12791 -110.55089 79.67291,
   -23.78198 -117.72227 79.50411,
   -22.13920 -117.74103 79.50243,
   2.73906 -109.60883 79.62535,
   3.89799 -110.34245 79.65452,
   -24.65971 -117.70761 79.50116,
   -23.13661 -117.73257 79.50467,
   -26.97612 -117.67472 79.50242,
   -25.50581 -117.69764 79.50530,
   1.89671 -109.22792 79.63808,
   -27.94945 -117.66279 79.51128,
   -26.30865 -117.68303 79.50268,
   1.06937 -108.85165 79.68994,
   -30.37832 -117.54967 79.50016,
   -28.88804 -117.64822 79.49135,
   0.21856 -108.39898 79.65914,
   -31.33543 -117.42873 79.49856,
   -29.68904 -117.60223 79.50119,
   -0.65092 -107.82371 79.66367,
   -32.27713 -117.22665 79.53135,
   -33.22501 -116.90817 79.51960,
   -1.27922 -107.32498 79.67007,
   -34.15325 -116.42781 79.41667,
   -1.93403 -106.69983 79.66398,
   -34.79321 -115.94361 79.51697,
   -2.66824 -105.88478 79.71379,
   -35.35408 -115.20451 79.52298,
   -3.09347 -105.34391 79.70533,
   -35.70613 -114.20935 79.51925,
   -3.81302 -104.36394 79.71639,
   -4.22695 -103.75536 79.55388,
   -35.69640 -113.09105 79.55089,
   -35.40105 -112.36142 79.55511,
   -4.74964 -102.88432 79.74568,
   -34.81275 -111.58066 79.54389,
   -33.60052 -110.46644 79.60278,
   -34.14573 -110.93908 79.59518,
   -33.01328 -109.96882 79.76726,
   -5.28908 -101.95822 79.75306,
   -32.32349 -109.39820 79.60906,
   -31.55673 -108.73799 79.62616,
   -5.90673 -100.84770 79.75790,
   -30.78820 -108.03182 79.66662,
   -6.19183 -100.28942 79.78749,
   -30.11344 -107.38164 79.64717,
   -28.96531 -106.21769 79.66506,
   -29.42870 -106.69698 79.65789,
   -28.48254 -105.70702 79.67236,
   -6.68753 -99.32350 79.79032,
   -27.81250 -104.96619 79.68320,
   -27.17908 -104.20621 79.69555,
   -7.13775 -98.40240 79.86823,
   -26.62397 -103.45362 79.79483,
   -26.13042 -102.62778 79.71517,
   -7.69851 -97.25676 79.80950,
   -25.76805 -101.86496 79.73776,
   -8.09936 -96.34639 80.01672,
   -25.45114 -100.98894 79.72715,
   -8.38971 -95.70466 79.83812,
   -25.24462 -100.23746 79.78608,
   -8.86203 -94.65304 79.84750,
   -24.99082 -99.19518 79.79915,
   -24.79965 -98.31804 79.83024,
   -9.31069 -93.66863 79.89624,
   -24.59209 -97.40183 79.79699,
   -9.89723 -92.58990 79.86484,
   -24.36393 -96.50034 79.81141,
   -24.10494 -95.60789 79.96310,
   -10.40538 -91.76559 80.06511,
   -10.93809 -91.18588 79.93092,
   -23.83206 -94.73185 79.83929,
   -23.53203 -93.88741 79.85321,
   -12.73302 -90.24132 79.91498,
   -11.52291 -90.72120 80.07687,
   -23.16096 -93.00975 79.86958,
   -13.73768 -90.05921 79.91979,
   -12.17013 -90.41516 79.93120,
   -22.63870 -92.06410 79.87784,
   -16.36671 -89.93354 79.91008,
   -14.75078 -89.98471 79.96938,
   -17.14711 -89.91187 79.91486,
   -15.72928 -89.94902 79.90970,
   -22.19279 -91.43878 79.88939,
   -21.46426 -90.77737 79.90468,
   -19.67051 -90.07296 79.76505,
   -18.10912 -89.90246 79.89081,
   -21.81563 -91.04598 79.89944,
   -20.45708 -90.27074 79.90595,
   -18.89376 -89.95695 79.91051,
   -5.76155 -116.46009 80.34083,
   -4.18069 -116.17473 80.34067,
   -2.61677 -115.78880 80.35192,
   -1.08963 -115.30417 80.36245,
   0.39140 -114.75135 80.36651,
   1.92450 -114.09331 80.38520,
   -9.76992 -117.00015 80.32700,
   -8.19394 -116.81277 80.34263,
   -6.55033 -116.58237 80.33882,
   -5.15227 -116.36019 80.34273,
   -3.38809 -115.99344 80.34753,
   -1.85080 -115.55849 80.35775,
   -0.33803 -115.03093 80.36683,
   1.15430 -114.45288 80.38444,
   2.60381 -113.74947 80.38574,
   3.92611 -112.73750 80.40518,
   -12.22539 -117.20652 80.32302,
   -10.57830 -117.07848 80.32582,
   -9.14753 -116.93149 80.32959,
   -7.36199 -116.69975 80.33575,
   3.49241 -113.15683 80.39749,
   4.25411 -112.22695 80.41800,
   -14.68794 -117.36582 80.31836,
   -13.03420 -117.26044 80.32154,
   -11.59523 -117.16194 80.32412,
   4.45190 -111.46504 80.44436,
   -17.14520 -117.53377 80.31323,
   -15.49215 -117.41933 80.31617,
   -14.07080 -117.32648 80.31957,
   -19.60518 -117.68242 80.30781,
   -17.95955 -117.58790 80.31180,
   -16.53016 -117.49085 80.31453,
   4.31988 -110.80809 80.46460,
   -22.10386 -117.73060 80.30512,
   -20.42536 -117.71052 80.30525,
   -18.99174 -117.65139 80.30936,
   3.94373 -110.33706 80.46084,
   -22.89417 -117.72590 80.31078,
   -21.39445 -117.72790 80.30511,
   3.21893 -109.83433 80.42270,
   -25.47006 -117.68358 80.30317,
   -23.84231 -117.71121 80.29904,
   2.37366 -109.41389 80.43404,
   -26.24021 -117.67261 80.30827,
   -24.81882 -117.69425 80.30380,
   1.51764 -109.02680 80.47546,
   -28.69988 -117.62958 80.30190,
   -27.19963 -117.66351 80.30456,
   0.64894 -108.59670 80.45344,
   -29.65091 -117.59408 80.30441,
   -27.99911 -117.64618 80.30225,
   -30.67115 -117.51573 80.30034,
   -0.10773 -108.14347 80.59917,
   -31.57633 -117.38687 80.30099,
   -0.89071 -107.58971 80.45820,
   -32.58057 -117.13302 80.31063,
   -1.53075 -107.04336 80.32886,
   -33.46801 -116.79717 80.31616,
   -34.42463 -116.20914 80.30311,
   -2.22157 -106.31523 80.48075,
   -35.01356 -115.65192 80.31326,
   -2.85289 -105.56994 80.50535,
   -35.54524 -114.65576 80.31827,
   -3.45227 -104.77510 80.53323,
   -35.70519 -113.63166 80.33187,
   -4.05900 -103.90521 80.51448,
   -4.35823 -103.41725 80.54059,
   -35.55191 -112.74623 80.34813,
   -35.01315 -111.84956 80.37799,
   -35.35206 -112.34123 80.36284,
   -34.36250 -111.14582 80.38941,
   -5.04688 -102.28523 80.49258,
   -33.57736 -110.47353 80.40566,
   -32.80848 -109.84992 80.41123,
   -31.55524 -108.77106 80.42617,
   -5.56167 -101.36152 80.55804,
   -32.09309 -109.24841 80.41925,
   -31.02475 -108.27855 80.43360,
   -30.32507 -107.61374 80.52265,
   -6.03164 -100.45715 80.75325,
   -29.60506 -106.90005 80.45368,
   -6.36846 -99.82146 80.58856,
   -28.93534 -106.22156 80.46165,
   -28.24062 -105.49113 80.46136,
   -6.87623 -98.80833 80.59888,
   -27.56863 -104.74329 80.53552,
   -27.01427 -104.06165 80.40409,
   -7.34092 -97.84598 80.60912,
   -26.40456 -103.18541 80.51614,
   -25.89327 -102.26582 80.56820,
   -7.86598 -96.73004 80.61125,
   -25.55214 -101.44471 80.52840,
   -8.25567 -95.81443 80.81726,
   -25.28078 -100.59164 80.55060,
   -8.53214 -95.16953 80.65256,
   -25.05819 -99.70517 80.56842,
   -24.87933 -98.90968 80.78701,
   -9.00230 -94.11559 80.65836,
   -24.64373 -97.83698 80.61118,
   -9.48711 -93.10612 80.67828,
   -24.42940 -96.92909 80.62544,
   -10.08880 -92.08082 80.69416,
   -24.20954 -96.08195 80.61667,
   -23.94599 -95.19032 80.64248,
   -10.64813 -91.30760 80.89897,
   -23.64814 -94.29210 80.68796,
   -11.16367 -90.84664 80.81641,
   -23.32775 -93.43697 80.65833,
   -12.08488 -90.37013 80.68907,
   -14.67124 -89.96470 80.70744,
   -13.00009 -90.12245 80.75775,
   -22.90938 -92.53994 80.73497,
   -15.47549 -89.92791 80.66904,
   -14.04024 -89.99624 80.70638,
   -22.48010 -91.80454 80.68257,
   -17.89966 -89.89509 80.70924,
   -16.39762 -89.90655 80.73873,
   -21.81738 -91.04605 80.71103,
   -20.47145 -90.25106 80.71212,
   -18.86351 -89.92976 80.71287,
   -17.21917 -89.89916 80.70937,
   -21.16582 -90.57656 80.70903,
   -19.73945 -90.03256 80.71734,
   -6.56458 -116.57475 81.13786,
   -4.90141 -116.31179 81.14206,
   -3.38996 -115.98829 81.14712,
   -1.85504 -115.55560 81.15670,
   -0.34393 -115.02643 81.16560,
   0.97465 -114.50431 81.17844,
   -8.89531 -116.88862 81.13985,
   -7.32774 -116.68367 81.13343,
   -5.73528 -116.44646 81.14018,
   -4.17515 -116.16846 81.14400,
   -2.62182 -115.78659 81.15168,
   -1.09760 -115.30161 81.16192,
   0.40338 -114.73245 81.17235,
   1.90261 -114.09618 81.19139,
   3.28737 -113.27448 81.19283,
   -11.35875 -117.13189 81.11832,
   -9.75623 -116.98453 81.12716,
   -8.16761 -116.79720 81.13233,
   2.63664 -113.70409 81.19244,
   3.96999 -112.66440 81.20741,
   -13.81257 -117.29826 81.11905,
   -12.18947 -117.19011 81.12349,
   -10.59017 -117.06629 81.12472,
   4.38399 -111.95735 81.22030,
   -16.27716 -117.45799 81.11585,
   -14.66348 -117.35187 81.10618,
   -13.04883 -117.24868 81.12080,
   4.45059 -111.18463 81.25730,
   -18.74017 -117.61594 81.10775,
   -17.12568 -117.51586 81.11857,
   -15.50960 -117.40696 81.11582,
   -21.20935 -117.70361 81.09227,
   -19.57319 -117.65859 81.09833,
   -17.96898 -117.57064 81.11076,
   3.27789 -109.82410 81.22767,
   4.17238 -110.49973 81.27049,
   -23.79021 -117.68561 81.10312,
   -22.13212 -117.70546 81.10293,
   -20.42938 -117.68811 81.10343,
   2.81892 -109.59035 81.22223,
   3.77792 -110.17685 81.24672,
   -24.58188 -117.67191 81.10645,
   -23.14821 -117.69592 81.10358,
   -26.97481 -117.63395 81.10173,
   -25.50077 -117.65278 81.15244,
   2.08116 -109.26185 81.23426,
   -27.94191 -117.62220 81.10576,
   -26.31666 -117.64188 81.10181,
   1.13270 -108.79692 81.24084,
   -30.37144 -117.50253 81.09767,
   -28.88496 -117.60523 81.09518,
   0.30553 -108.34945 81.26688,
   -31.31955 -117.37900 81.09420,
   -29.69070 -117.55702 81.09987,
   -0.48925 -107.82622 81.25930,
   -32.24456 -117.17416 81.13273,
   -33.18482 -116.85111 81.12643,
   -1.14433 -107.30815 81.23371,
   -34.12831 -116.34779 81.09357,
   -1.77258 -106.70468 81.28321,
   -34.72626 -115.88673 81.11551,
   -2.51967 -105.88108 81.30421,
   -35.31586 -115.07454 81.11679,
   -3.00710 -105.26584 81.33045,
   -35.61321 -114.19319 81.11273,
   -3.67415 -104.35646 81.33652,
   -35.59696 -113.08855 81.15130,
   -4.19360 -103.58079 81.32462,
   -35.31745 -112.38683 81.15841,
   -4.62858 -102.86689 81.34404,
   -34.80571 -111.69322 81.18776,
   -33.59903 -110.53619 81.20148,
   -34.11774 -110.99183 81.19450,
   -32.98561 -109.99399 81.19464,
   -5.23917 -101.81656 81.38348,
   -32.24892 -109.38742 81.21945,
   -31.51383 -108.75239 81.22576,
   -5.77702 -100.84424 81.36314,
   -30.85875 -108.15285 81.26491,
   -30.11321 -107.43032 81.24686,
   -29.16266 -106.47756 81.26168,
   -6.17718 -100.07611 81.37855,
   -29.60301 -106.92120 81.25481,
   -28.46975 -105.75890 81.27245,
   -6.56142 -99.30747 81.39947,
   -27.79490 -105.02742 81.28344,
   -27.15700 -104.28028 81.32118,
   -7.12754 -98.16487 81.35626,
   -26.60119 -103.54116 81.32328,
   -26.07647 -102.69720 81.32188,
   -7.55333 -97.24594 81.41527,
   -25.72791 -102.00397 81.51618,
   -8.02650 -96.20793 81.40976,
   -25.38620 -101.08284 81.35850,
   -25.14542 -100.23165 81.36494,
   -8.41206 -95.27661 81.61953,
   -8.68212 -94.62280 81.45145,
   -24.91561 -99.26405 81.37024,
   -24.71872 -98.34944 81.38247,
   -9.15185 -93.58027 81.46971,
   -24.51961 -97.45001 81.39746,
   -9.68022 -92.56173 81.46448,
   -24.29243 -96.52553 81.41831,
   -24.07924 -95.72602 81.42009,
   -10.28307 -91.63353 81.50785,
   -23.78451 -94.77136 81.43888,
   -10.89856 -90.92646 81.70600,
   -23.47899 -93.88133 81.43948,
   -12.98379 -90.05875 81.50987,
   -11.50272 -90.52857 81.54677,
   -23.13838 -93.03089 81.46561,
   -13.76452 -89.94886 81.52065,
   -12.38148 -90.18804 81.52076,
   -22.62929 -92.06872 81.47809,
   -16.38167 -89.88152 81.50791,
   -14.72901 -89.91069 81.50058,
   -17.18265 -89.86652 81.50289,
   -15.71815 -89.88984 81.50709,
   -22.21491 -91.45335 81.48933,
   -21.18307 -90.56502 81.50824,
   -19.67353 -90.02664 81.51432,
   -18.10039 -89.86055 81.55037,
   -21.70731 -90.92792 81.50276,
   -20.47667 -90.23711 81.50748,
   -18.91429 -89.91806 81.51103,
   -3.40090 -115.96716 81.94094,
   -5.59416 -116.40279 81.93860,
   -4.18696 -116.14423 81.94088,
   -2.63185 -115.76477 81.94885,
   -1.10973 -115.28198 81.96007,
   0.39360 -114.71183 81.97503,
   1.88992 -114.07229 81.98766,
   -9.77893 -116.95466 81.92165,
   -8.17966 -116.76761 81.93347,
   -6.58141 -116.54864 81.95358,
   -4.97416 -116.29896 81.93994,
   -1.86773 -115.53646 81.95442,
   -0.36112 -115.00773 81.96329,
   1.23794 -114.36762 81.97893,
   2.60909 -113.70146 81.98115,
   3.89539 -112.75683 82.00150,
   -12.23257 -117.16197 81.91960,
   -10.58867 -117.03233 81.92499,
   -9.11815 -116.88009 81.96799,
   -7.37166 -116.66056 81.93269,
   3.45625 -113.16142 81.99833,
   4.27434 -112.18561 82.01148,
   -14.69247 -117.32293 81.91475,
   -13.04524 -117.21695 81.92219,
   -11.59117 -117.11545 81.92055,
   4.47355 -111.49389 82.03357,
   -17.15181 -117.48377 81.90934,
   -15.50532 -117.37525 81.91662,
   -14.06027 -117.28266 81.91614,
   -19.61294 -117.62031 81.90273,
   -17.96495 -117.53375 81.91154,
   -16.52609 -117.44271 81.91089,
   4.35304 -110.75439 82.06447,
   -22.11225 -117.66261 81.90061,
   -20.42522 -117.64533 81.90433,
   -18.97812 -117.59124 81.90476,
   4.00650 -110.29131 82.08259,
   -22.85568 -117.65905 81.87062,
   -21.39838 -117.65843 81.93472,
   3.30474 -109.77467 82.02266,
   -25.47798 -117.61097 81.89900,
   -23.80720 -117.64129 81.89540,
   2.44619 -109.33298 82.03584,
   -26.33314 -117.59626 81.90047,
   -24.81413 -117.62283 81.89964,
   1.45027 -108.85198 81.99420,
   -28.67001 -117.55523 81.89745,
   -27.23752 -117.58549 81.91541,
   -29.68688 -117.50927 81.88673,
   -28.00291 -117.57128 81.89783,
   0.72824 -108.51237 82.04886,
   -30.66074 -117.42404 81.95264,
   0.01568 -108.09749 82.08494,
   -31.56510 -117.29804 81.89435,
   -0.80354 -107.50111 82.05375,
   -32.53935 -117.04225 81.95062,
   -33.49238 -116.66490 81.92006,
   -1.49534 -106.88705 82.07410,
   -34.33234 -116.15370 81.89499,
   -2.15866 -106.19460 82.07881,
   -34.95702 -115.55625 81.81098,
   -2.78532 -105.43621 82.18879,
   -35.42436 -114.68714 81.94083,
   -3.33606 -104.71705 82.12145,
   -35.59494 -113.76480 81.92601,
   -3.96318 -103.82107 82.10934,
   -35.42682 -112.70939 81.94843,
   -4.36285 -103.21414 81.95462,
   -34.96577 -111.87232 81.97920,
   -34.30515 -111.14577 81.99149,
   -4.85277 -102.36470 82.15774,
   -33.52819 -110.47122 81.99971,
   -32.79269 -109.87015 82.01058,
   -31.72022 -108.94404 82.02388,
   -5.40602 -101.38933 82.18064,
   -32.24607 -109.40905 82.01695,
   -31.01063 -108.30070 82.03366,
   -30.35573 -107.68088 82.04285,
   -5.98878 -100.31726 82.17131,
   -29.60215 -106.93929 82.05452,
   -6.32882 -99.67054 82.03964,
   -28.91888 -106.25335 82.05607,
   -28.22728 -105.53265 82.06062,
   -6.74464 -98.80392 82.20003,
   -27.62348 -104.87825 82.08901,
   -26.97139 -104.09054 82.09893,
   -7.32039 -97.61704 82.17177,
   -26.41662 -103.31500 82.11291,
   -25.88952 -102.39809 82.13073,
   -7.72512 -96.72051 82.22470,
   -25.50252 -101.50945 82.14142,
   -25.21675 -100.63571 82.15186,
   -8.19272 -95.66852 82.23483,
   -24.99666 -99.76116 82.13625,
   -8.54785 -94.80329 82.32362,
   -24.76416 -98.73887 82.16658,
   -8.83012 -94.09399 82.25973,
   -24.57295 -97.84445 82.19738,
   -9.32054 -93.05307 82.26805,
   -24.37990 -96.99558 82.24315,
   -9.93537 -91.99403 82.28448,
   -24.15934 -96.12223 82.21728,
   -23.92767 -95.29697 82.23271,
   -10.51598 -91.21310 82.33691,
   -23.62976 -94.36310 82.22844,
   -23.30484 -93.46828 82.25779,
   -12.11278 -90.18151 82.24914,
   -11.11028 -90.65927 82.38023,
   -14.69018 -89.86817 82.30284,
   -12.99857 -89.98171 82.30477,
   -11.49249 -90.42406 82.35452,
   -22.93256 -92.61682 82.30602,
   -15.46011 -89.84481 82.30518,
   -13.98030 -89.88796 82.36807,
   -22.48766 -91.82871 82.28244,
   -18.08902 -89.83079 82.30781,
   -16.40996 -89.83617 82.30060,
   -21.83030 -91.04842 82.30596,
   -20.48708 -90.21777 82.31337,
   -18.88183 -89.87950 82.32934,
   -17.41722 -89.82018 82.30636,
   -21.19760 -90.56503 82.30408,
   -19.73820 -89.98967 82.31643,
   -4.86347 -116.23521 82.62405,
   -3.41897 -115.92449 82.74478,
   -1.88685 -115.49607 82.77837,
   -0.36911 -114.96685 82.77537,
   1.13197 -114.36323 82.78812,
   -9.00202 -116.81443 82.73181,
   -7.40748 -116.61411 82.75049,
   -5.84671 -116.38362 82.79577,
   -4.20483 -116.10155 82.74762,
   -2.64920 -115.72479 82.75427,
   -1.12447 -115.24297 82.76646,
   0.41532 -114.65724 82.91362,
   1.86834 -114.02809 82.80526,
   3.24168 -113.23529 82.66942,
   -11.33233 -117.05314 82.60825,
   -9.81897 -116.90380 82.73414,
   -8.30844 -116.72079 82.85717,
   -6.59689 -116.50016 82.74318,
   2.60260 -113.63718 82.80080,
   3.91731 -112.65132 82.79294,
   -13.79526 -117.22492 82.60695,
   -12.28044 -117.11250 82.75098,
   -10.62459 -116.98374 82.72863,
   4.36416 -111.94607 82.80682,
   -16.24610 -117.38064 82.59175,
   -14.74330 -117.27456 82.74447,
   -13.08168 -117.16990 82.72532,
   4.45968 -111.17798 82.83554,
   -18.73197 -117.52877 82.58166,
   -17.19983 -117.42979 82.73645,
   -15.54266 -117.32706 82.72021,
   -21.10882 -117.59592 82.70719,
   -19.66220 -117.55922 82.71921,
   -18.00539 -117.47961 82.71522,
   4.18294 -110.37761 82.96233,
   -22.13751 -117.59956 82.69347,
   -20.46975 -117.58593 82.70659,
   3.80392 -110.08310 82.96958,
   -24.55603 -117.57040 82.60720,
   -23.04350 -117.58993 82.66952,
   2.99016 -109.54627 82.82582,
   -27.20340 -117.51980 82.70751,
   -25.50759 -117.54398 82.71460,
   -23.83351 -117.57445 82.70814,
   2.06402 -109.07340 82.86936,
   -27.97594 -117.51478 82.60761,
   -26.45039 -117.52390 82.80581,
   1.20396 -108.67118 82.85458,
   -30.57478 -117.36659 82.70076,
   -28.92870 -117.48723 82.67956,
   0.34699 -108.21483 82.75112,
   -31.32022 -117.26485 82.56955,
   -29.85650 -117.42727 82.84411,
   -32.19008 -117.07932 82.51116,
   -0.38864 -107.71843 82.86277,
   -33.18362 -116.70592 82.72126,
   -1.06940 -107.16455 82.92749,
   -33.91018 -116.34891 82.71910,
   -1.71380 -106.57922 82.71333,
   -34.55388 -115.87650 82.73024,
   -2.39194 -105.80444 82.88182,
   -35.14579 -115.12344 82.74361,
   -2.99965 -105.04238 82.91565,
   -35.49873 -114.14181 82.77672,
   -3.59658 -104.22943 82.87573,
   -35.51642 -113.13438 82.56321,
   -4.16182 -103.37263 82.96205,
   -35.24313 -112.42692 82.75867,
   -4.57984 -102.72476 82.77815,
   -34.78004 -111.73526 82.76148,
   -33.78611 -110.67839 82.80334,
   -34.27156 -111.13972 82.79645,
   -33.00215 -110.01379 82.82541,
   -5.07587 -101.84439 82.97440,
   -32.25704 -109.41976 82.81923,
   -31.50466 -108.76871 82.83090,
   -5.59080 -100.91238 83.02016,
   -30.85098 -108.17019 82.86277,
   -30.11337 -107.45770 82.85035,
   -29.14135 -106.48590 82.86547,
   -6.20696 -99.76827 82.97783,
   -29.60187 -106.94889 82.85827,
   -28.45427 -105.77704 82.87644,
   -6.50804 -99.18600 82.82740,
   -27.77711 -105.04812 82.88765,
   -27.18024 -104.35905 82.89968,
   -6.93431 -98.28097 83.00751,
   -26.58292 -103.57375 82.90511,
   -26.04854 -102.72865 82.92872,
   -7.46584 -97.16277 82.98450,
   -25.70106 -102.03331 82.92465,
   -7.90029 -96.19004 83.03304,
   -25.29074 -100.97666 83.00689,
   -25.07591 -100.19396 82.95891,
   -8.35546 -95.14623 83.05488,
   -24.86891 -99.30347 82.97400,
   -8.73784 -94.20214 83.26900,
   -24.67454 -98.39561 82.98725,
   -9.00653 -93.54845 83.05054,
   -24.47561 -97.48839 83.00097,
   -9.51613 -92.53272 83.09356,
   -24.23394 -96.50204 83.01734,
   -24.04170 -95.75718 83.02146,
   -10.12662 -91.58047 83.11196,
   -23.75442 -94.80562 83.04164,
   -10.78615 -90.83901 83.15334,
   -23.46463 -93.93384 83.05271,
   -11.37938 -90.40703 83.16906,
   -23.12282 -93.05826 83.06594,
   -13.68516 -89.83007 83.10731,
   -12.32874 -90.04306 83.13507,
   -22.62869 -92.09343 83.08156,
   -14.68464 -89.80031 83.12981,
   -13.02909 -89.89834 83.11294,
   -17.15575 -89.79325 83.01582,
   -15.66227 -89.78726 83.21883,
   -22.22231 -91.47045 83.09264,
   -21.19285 -90.54772 83.11198,
   -19.74977 -89.96630 83.11875,
   -18.13508 -89.79544 83.10883,
   -16.41623 -89.79411 83.11041,
   -21.71885 -90.92857 83.10609,
   -20.49327 -90.20494 83.11655,
   -19.15097 -89.86414 83.11573,
   -5.82518 -116.31178 83.55276,
   -4.11175 -116.02381 83.42529,
   -2.68081 -115.66578 83.58440,
   -1.12759 -115.18802 83.49596,
   0.35902 -114.61719 83.58508,
   -8.22959 -116.64705 83.54302,
   -6.63671 -116.43460 83.56638,
   -5.01129 -116.17717 83.54504,
   -3.44490 -115.86591 83.55333,
   -1.91126 -115.42219 83.74737,
   -0.35625 -114.88936 83.70422,
   1.12649 -114.29245 83.61386,
   2.54318 -113.61916 83.50738,
   -10.57140 -116.91479 83.44727,
   -9.05399 -116.74526 83.56176,
   -7.55198 -116.54717 83.67476,
   1.85883 -113.95799 83.60415,
   3.29458 -113.16162 83.61092,
   4.20662 -112.17440 83.61214,
   -13.04418 -117.09606 83.57457,
   -11.45320 -116.97942 83.53708,
   -9.83984 -116.83493 83.53562,
   3.87633 -112.61979 83.60912,
   -15.50687 -117.25363 83.56866,
   -13.90126 -117.15554 83.50797,
   -12.29189 -117.04601 83.53342,
   4.44785 -111.46918 83.62769,
   -17.93711 -117.40913 83.44108,
   -16.42929 -117.30776 83.57297,
   -14.75059 -117.20933 83.52791,
   4.36694 -110.72095 83.66491,
   -20.46325 -117.51731 83.38290,
   -18.88834 -117.44498 83.55109,
   -17.21707 -117.35991 83.52426,
   4.00476 -110.15172 83.66537,
   -23.02903 -117.50289 83.51569,
   -21.37540 -117.51469 83.49519,
   -19.68328 -117.48156 83.51722,
   3.31471 -109.61106 83.50814,
   -23.77247 -117.49483 83.48301,
   -22.31341 -117.49568 83.66294,
   2.59377 -109.26691 83.47832,
   -26.19926 -117.44842 83.51483,
   -24.72893 -117.46950 83.53676,
   -27.22796 -117.43599 83.49369,
   -25.55600 -117.45756 83.51483,
   1.68316 -108.80753 83.64465,
   -29.58500 -117.35998 83.51400,
   -28.18430 -117.41225 83.55490,
   0.83138 -108.37812 83.66212,
   -30.64462 -117.26288 83.51426,
   -28.93085 -117.39133 83.51472,
   0.05057 -107.91325 83.66939,
   -31.52488 -117.13942 83.47062,
   -0.75277 -107.32833 83.60610,
   -32.51515 -116.87312 83.51786,
   -33.40775 -116.51854 83.53375,
   -1.46673 -106.68047 83.67717,
   -34.22829 -116.01616 83.52840,
   -1.95966 -106.15864 83.71246,
   -34.87675 -115.37225 83.52705,
   -2.63485 -105.36014 83.76433,
   -35.34720 -114.54391 83.37226,
   -3.17625 -104.69210 83.54618,
   -35.48913 -113.66779 83.53957,
   -3.77277 -103.81761 83.72468,
   -35.36606 -112.82249 83.49354,
   -34.96556 -112.01040 83.57855,
   -4.39271 -102.86750 83.74125,
   -34.33148 -111.24264 83.59441,
   -4.78787 -102.23284 83.59528,
   -33.57516 -110.53954 83.59658,
   -32.78913 -109.87532 83.61638,
   -31.71953 -108.95153 83.63048,
   -5.33219 -101.25607 83.76772,
   -32.24754 -109.41838 83.62317,
   -31.02736 -108.32769 83.64036,
   -30.35907 -107.69766 83.65142,
   -5.84958 -100.30840 83.77947,
   -29.59498 -106.94743 83.66370,
   -28.92572 -106.27796 83.67178,
   -6.35803 -99.34266 83.76049,
   -28.22297 -105.54691 83.68414,
   -6.62487 -98.78751 83.80822,
   -27.62896 -104.90497 83.67571,
   -26.98160 -104.12665 83.70571,
   -7.12529 -97.75290 83.82180,
   -26.39783 -103.31222 83.71817,
   -25.86676 -102.39749 83.73262,
   -7.62633 -96.67972 83.81339,
   -25.48603 -101.53622 83.74529,
   -25.19572 -100.66715 83.75786,
   -8.08054 -95.65735 83.84332,
   -24.95323 -99.73968 83.76977,
   -8.53279 -94.61474 83.84610,
   -24.75057 -98.82645 83.77823,
   -8.85330 -93.81909 83.86692,
   -24.53264 -97.83608 83.78596,
   -9.19388 -93.02762 83.87423,
   -24.35312 -97.02930 83.79895,
   -9.75286 -92.02560 83.89593,
   -24.13307 -96.15441 83.82422,
   -23.90071 -95.31950 83.83918,
   -10.35403 -91.19056 83.96175,
   -23.60750 -94.38894 83.85065,
   -23.29047 -93.50026 83.86422,
   -12.26098 -89.98654 83.93432,
   -11.02040 -90.56156 83.97195,
   -12.98410 -89.83147 83.94188,
   -11.62496 -90.21513 83.95344,
   -22.89403 -92.59377 83.86716,
   -15.39293 -89.72878 83.91322,
   -13.91409 -89.76016 83.93029,
   -22.48662 -91.84917 83.88938,
   -16.43609 -89.73160 83.89339,
   -14.75152 -89.73432 83.91265,
   -21.84284 -91.05947 83.89958,
   -20.50342 -90.19018 83.92073,
   -18.87769 -89.82014 83.79371,
   -17.33982 -89.72967 83.88335,
   -21.22280 -90.56332 83.90047,
   -19.75325 -89.94789 83.92447,
   -18.12906 -89.75651 83.91738,
   -5.05659 -116.09978 84.35989,
   -3.46720 -115.80634 84.18997,
   -1.93283 -115.36279 84.37367,
   -0.41784 -114.83791 84.38373,
   -7.45868 -116.45879 84.35294,
   -5.81161 -116.22721 84.32227,
   -4.24890 -115.95079 84.35517,
   -2.71843 -115.58376 84.48112,
   -1.17687 -115.11626 84.36099,
   0.34859 -114.53629 84.40496,
   1.84949 -113.88031 84.43355,
   3.27340 -113.08181 84.41811,
   -11.50595 -116.90033 84.34107,
   -9.88132 -116.75295 84.35118,
   -8.30278 -116.56537 84.39002,
   -6.82539 -116.37290 84.35629,
   1.08666 -114.22718 84.40275,
   2.64326 -113.50346 84.37862,
   3.84448 -112.55377 84.42112,
   -13.96032 -117.07711 84.33506,
   -12.29183 -116.96822 84.29441,
   -10.75566 -116.83495 84.33833,
   -9.06439 -116.66255 84.34466,
   4.30688 -111.85003 84.42057,
   -16.42637 -117.22824 84.33137,
   -14.74865 -117.13336 84.28886,
   -13.21050 -117.01718 84.43193,
   4.43423 -111.13938 84.38741,
   -18.89468 -117.35709 84.32589,
   -17.28508 -117.27640 84.34563,
   -15.68077 -117.17599 84.41182,
   -19.65804 -117.38501 84.34300,
   -18.12750 -117.32365 84.30095,
   4.22269 -110.35276 84.55254,
   -22.05665 -117.41579 84.32240,
   -20.55492 -117.40633 84.32104,
   3.79713 -109.91086 84.44907,
   -23.03251 -117.40323 84.34857,
   -21.38454 -117.41598 84.32149,
   3.04891 -109.40266 84.39900,
   -25.51904 -117.37351 84.20974,
   -23.98738 -117.37503 84.41789,
   2.17977 -108.94701 84.44324,
   -28.12586 -117.31715 84.32258,
   -26.45618 -117.34685 84.31144,
   -24.75297 -117.37241 84.32205,
   1.33085 -108.53880 84.44566,
   -28.93161 -117.28660 84.34685,
   -27.38577 -117.31978 84.45397,
   0.50641 -108.08561 84.46931,
   -29.87490 -117.24737 84.28264,
   -30.87540 -117.13272 84.44019,
   -0.33118 -107.53399 84.38916,
   -31.69181 -117.02131 84.32521,
   -0.96424 -107.01492 84.46720,
   -32.74513 -116.70554 84.33902,
   -33.73881 -116.22904 84.33378,
   -1.70542 -106.27019 84.66589,
   -34.47741 -115.67114 84.36547,
   -2.26635 -105.66586 84.52335,
   -35.04300 -115.00186 84.19958,
   -2.99072 -104.76919 84.53494,
   -35.36988 -114.13407 84.31843,
   -3.39950 -104.20258 84.53207,
   -35.40460 -113.29857 84.34743,
   -3.97190 -103.35607 84.58350,
   -35.17021 -112.45816 84.35988,
   -34.73900 -111.77365 84.38990,
   -33.60035 -110.57711 84.40967,
   -4.59432 -102.38857 84.54766,
   -34.09112 -111.03588 84.40334,
   -32.99614 -110.02257 84.41937,
   -4.91514 -101.83023 84.59502,
   -32.31313 -109.46950 84.41785,
   -31.56721 -108.82549 84.43527,
   -5.53504 -100.75263 84.54754,
   -30.86724 -108.18757 84.44750,
   -30.13991 -107.48850 84.45731,
   -29.17005 -106.52079 84.47243,
   -6.05639 -99.78509 84.57837,
   -29.60527 -106.95702 84.46561,
   -28.43936 -105.76432 84.48433,
   -27.78740 -105.06294 84.49525,
   -6.50606 -98.88337 84.78485,
   -27.18782 -104.36823 84.50736,
   -6.80834 -98.28915 84.61076,
   -26.59939 -103.59460 84.52265,
   -26.04354 -102.71771 84.53338,
   -7.31715 -97.22645 84.63541,
   -25.70285 -102.04733 84.37033,
   -7.77481 -96.23268 84.61154,
   -25.34388 -101.13511 84.54202,
   -25.07790 -100.24059 84.50468,
   -8.26485 -95.12802 84.66290,
   -24.85811 -99.33030 84.58121,
   -8.72057 -94.08091 84.66542,
   -24.66055 -98.42403 84.59431,
   -8.98506 -93.42247 84.49575,
   -24.45985 -97.51690 84.60800,
   -9.41542 -92.51430 84.67317,
   -24.21596 -96.52435 84.62685,
   -24.02599 -95.78619 84.62723,
   -10.06539 -91.50128 84.71089,
   -23.74012 -94.83512 84.64806,
   -10.70967 -90.76065 84.74971,
   -23.44708 -93.95174 84.65921,
   -11.31563 -90.32127 84.58132,
   -23.11364 -93.08694 84.67520,
   -13.93605 -89.68407 84.71880,
   -12.27968 -89.90333 84.75787,
   -22.64344 -92.14361 84.68815,
   -14.69569 -89.66917 84.61062,
   -13.19100 -89.73095 84.84497,
   -17.31282 -89.67270 84.71986,
   -15.67598 -89.66248 84.69401,
   -22.22417 -91.48851 84.69952,
   -21.21111 -90.54478 84.71793,
   -19.77038 -89.92324 84.72728,
   -18.15423 -89.70789 84.70372,
   -16.68237 -89.66368 84.71940,
   -21.73681 -90.94362 84.71195,
   -20.50959 -90.17845 84.72431,
   -19.02909 -89.77146 84.72962,
   -4.29388 -115.86725 85.16634,
   -2.73024 -115.50487 85.16919,
   -1.20128 -115.02907 85.18486,
   -6.55576 -116.25631 85.02859,
   -5.05405 -116.00998 85.12909,
   -3.49933 -115.69999 85.15681,
   -1.96267 -115.28063 85.17196,
   -0.42791 -114.74793 85.20663,
   1.08621 -114.13604 85.22881,
   2.55955 -113.45048 85.22489,
   -10.72258 -116.73771 85.14761,
   -9.11137 -116.57287 85.15690,
   -7.53533 -116.36987 85.20101,
   -5.88847 -116.14230 85.16549,
   0.30478 -114.46323 85.19722,
   1.91571 -113.76974 85.31748,
   3.23481 -113.01109 85.23271,
   -13.17352 -116.93466 85.14266,
   -11.51823 -116.81103 85.12758,
   -9.97495 -116.65093 85.26813,
   -8.29408 -116.47304 85.15461,
   3.99693 -112.28299 85.21813,
   -15.63661 -117.09078 85.13818,
   -13.98448 -116.99112 85.13155,
   -12.47418 -116.87364 85.24670,
   4.34742 -111.59754 85.27887,
   -18.10768 -117.22131 85.13422,
   -16.44534 -117.13965 85.11915,
   -14.91646 -117.03428 85.27360,
   4.36690 -110.72133 85.23921,
   -20.58126 -117.30277 85.12495,
   -18.90686 -117.26165 85.09444,
   -17.37887 -117.17241 85.25072,
   -21.36694 -117.30720 85.15546,
   -19.85497 -117.27612 85.21696,
   3.32895 -109.43526 85.24971,
   4.05683 -110.03620 85.27495,
   -23.94812 -117.27982 85.12771,
   -22.27318 -117.30199 85.14773,
   2.67047 -109.09821 85.24147,
   3.80406 -109.81251 85.26748,
   -24.76872 -117.26930 85.10128,
   -23.32479 -117.29153 85.12805,
   -27.13343 -117.22392 85.12878,
   -25.71843 -117.24348 85.15586,
   1.81225 -108.65383 85.36838,
   -28.15951 -117.20653 85.11553,
   -26.47756 -117.23321 85.12784,
   0.97563 -108.23904 85.26522,
   -30.62301 -117.04540 85.12094,
   -29.07304 -117.16447 85.22567,
   0.17113 -107.75607 85.25616,
   -31.45251 -116.94291 85.00805,
   -29.86201 -117.12313 85.12638,
   -32.44405 -116.68752 85.00685,
   -0.55884 -107.22097 85.28108,
   -33.34540 -116.33501 84.98402,
   -1.21753 -106.64070 85.29213,
   -34.04917 -115.92879 85.00052,
   -1.90509 -105.93061 85.31346,
   -34.74312 -115.23135 85.11909,
   -2.52745 -105.20306 85.30487,
   -35.17603 -114.49039 85.11700,
   -3.15446 -104.35903 85.50638,
   -35.34379 -113.72278 85.16707,
   -3.61080 -103.74729 85.31557,
   -35.25851 -112.81708 85.13648,
   -34.92896 -112.06528 85.18081,
   -4.13655 -102.95199 85.34693,
   -34.34122 -111.27228 85.21377,
   -33.59538 -110.55655 85.20793,
   -4.77274 -101.90171 85.56096,
   -32.79142 -109.86848 85.22295,
   -31.57141 -108.82617 85.23962,
   -5.12874 -101.31585 85.39695,
   -32.08232 -109.27379 85.23227,
   -31.02829 -108.32402 85.24764,
   -30.33850 -107.67300 85.20177,
   -5.72324 -100.26484 85.37346,
   -29.64702 -106.99837 85.26751,
   -28.96606 -106.31496 85.27835,
   -6.27056 -99.24223 85.40215,
   -28.23891 -105.55795 85.28608,
   -27.63642 -104.90189 85.30129,
   -6.68397 -98.41138 85.54544,
   -26.99544 -104.12637 85.31326,
   -7.01633 -97.74119 85.44278,
   -26.41711 -103.31521 85.32506,
   -25.82316 -102.28490 85.36606,
   -7.51033 -96.70350 85.44464,
   -25.50412 -101.55981 85.35096,
   -25.20662 -100.68757 85.36490,
   -7.94215 -95.74472 85.49464,
   -24.97186 -99.80698 85.37876,
   -8.44653 -94.62012 85.46483,
   -24.75210 -98.85914 85.36960,
   -8.86558 -93.65012 85.48624,
   -24.52462 -97.85151 85.41045,
   -9.10209 -93.03256 85.49613,
   -24.34415 -97.04977 85.41745,
   -9.66735 -92.01229 85.49280,
   -24.12475 -96.18098 85.43150,
   -23.89604 -95.35893 85.44566,
   -10.34155 -91.08745 85.53189,
   -23.59784 -94.41547 85.45738,
   -23.28227 -93.52853 85.47095,
   -11.04540 -90.41611 85.56545,
   -13.14225 -89.66947 85.53302,
   -11.61854 -90.07983 85.53745,
   -22.88988 -92.62308 85.48689,
   -13.95882 -89.59504 85.51693,
   -12.51397 -89.77680 85.54311,
   -22.48554 -91.87395 85.49628,
   -16.40960 -89.60639 85.39730,
   -14.87776 -89.58689 85.50592,
   -21.85939 -91.08118 85.50612,
   -18.99994 -89.72464 85.52898,
   -17.38113 -89.61431 85.49851,
   -15.65856 -89.59134 85.52364,
   -21.24175 -90.56295 85.49609,
   -19.78697 -89.90139 85.52431,
   -18.40010 -89.65845 85.52645,
   -20.51840 -90.16185 85.52862,
   -3.53753 -115.60957 85.96862,
   -1.99410 -115.19245 85.98236,
   -7.52509 -116.27132 85.96343,
   -5.78967 -116.04414 85.82886,
   -4.29266 -115.77316 85.93467,
   -2.78930 -115.42032 85.99803,
   -1.23301 -114.94418 85.99261,
   0.28161 -114.37975 86.01270,
   1.78910 -113.74135 86.02496,
   -9.93962 -116.56180 85.95181,
   -8.34049 -116.37817 85.97192,
   -6.70940 -116.16013 85.94955,
   -5.12216 -115.92089 85.97230,
   -0.47692 -114.67247 85.99462,
   1.14196 -114.01714 86.14542,
   2.53260 -113.34922 86.04295,
   3.77436 -112.40913 85.84891,
   -12.21491 -116.77073 85.95003,
   -10.74228 -116.64118 85.96229,
   -9.21983 -116.46525 86.10405,
   3.19858 -112.91104 86.02696,
   4.20672 -111.79167 86.04528,
   -14.69028 -116.94184 85.94381,
   -13.24678 -116.85016 85.92155,
   -11.57119 -116.71762 85.95151,
   4.38633 -111.05062 86.03872,
   -17.31851 -117.08198 85.94104,
   -15.68728 -117.00013 85.93183,
   -14.02268 -116.89986 85.94463,
   -19.79234 -117.17790 85.93364,
   -18.10277 -117.11505 85.96628,
   -16.69357 -117.05185 85.94143,
   4.22772 -110.26155 86.08054,
   -20.61246 -117.19559 85.92150,
   -19.08645 -117.13906 86.08491,
   3.85179 -109.80684 86.09570,
   -23.04518 -117.19962 85.81690,
   -21.54206 -117.18644 86.01396,
   3.13025 -109.26120 86.06364,
   -25.67067 -117.13557 85.93199,
   -23.98593 -117.16772 85.93488,
   -22.30303 -117.19308 85.93330,
   2.34694 -108.84212 86.04583,
   -26.44055 -117.13638 85.83069,
   -24.95079 -117.13581 86.04141,
   1.45922 -108.38116 86.06175,
   -29.05327 -117.05994 85.93399,
   -27.40483 -117.11141 85.90451,
   -29.78982 -117.02244 85.88356,
   -28.34459 -117.09067 85.93500,
   0.68195 -107.94413 86.17745,
   -30.80334 -116.91911 85.91115,
   -0.12531 -107.42015 86.08515,
   -31.71356 -116.77943 85.86359,
   -0.79748 -106.90503 85.96520,
   -32.75819 -116.45498 85.92079,
   -33.68479 -116.00630 85.92606,
   -1.48030 -106.22075 86.17911,
   -34.35194 -115.51055 85.92466,
   -2.09490 -105.59220 85.94550,
   -34.94435 -114.69831 86.05649,
   -2.73706 -104.78007 86.11519,
   -35.20553 -114.09248 85.92918,
   -35.24419 -113.47210 86.14433,
   -3.32203 -103.99521 86.14422,
   -3.86385 -103.22085 86.10035,
   -35.08839 -112.48000 85.96875,
   -34.71400 -111.80583 85.98734,
   -33.61101 -110.57222 86.01666,
   -4.47000 -102.27592 86.16758,
   -34.10114 -111.05128 86.01006,
   -33.02815 -110.02752 85.87260,
   -32.35934 -109.48219 86.03380,
   -4.98090 -101.39510 86.40501,
   -31.58445 -108.82315 86.04232,
   -5.34251 -100.79922 86.19455,
   -30.80086 -108.11022 86.04707,
   -30.14518 -107.48831 86.06468,
   -28.96949 -106.31124 86.08318,
   -5.88751 -99.82571 86.16499,
   -29.42270 -106.77290 86.07594,
   -28.47758 -105.79812 86.09126,
   -27.79617 -105.05654 86.10276,
   -6.45521 -98.75545 86.22233,
   -27.17552 -104.32814 86.06964,
   -6.84401 -97.98802 86.22607,
   -26.62709 -103.60162 86.12811,
   -26.08372 -102.74514 86.05403,
   -7.21624 -97.21600 86.25494,
   -25.69055 -101.97555 86.14716,
   -7.74497 -96.10487 86.24955,
   -25.35951 -101.13465 86.14843,
   -25.10698 -100.29898 86.17037,
   -8.18593 -95.12864 86.26160,
   -24.86779 -99.35123 86.18857,
   -8.65437 -94.07601 86.27833,
   -24.66468 -98.44767 86.20127,
   -24.45964 -97.54099 86.21516,
   -9.04560 -93.16110 86.48506,
   -9.34541 -92.49908 86.30500,
   -24.21062 -96.54111 86.23133,
   -24.02028 -95.80827 86.23379,
   -9.93484 -91.54356 86.31232,
   -23.73412 -94.86130 86.25486,
   -10.60804 -90.73099 86.36468,
   -23.43762 -93.97310 86.27875,
   -11.31336 -90.16905 86.37358,
   -23.10704 -93.11419 86.28158,
   -12.25081 -89.76147 86.24223,
   -22.65620 -92.19310 86.29476,
   -14.84493 -89.50476 86.32721,
   -13.19121 -89.56827 86.33155,
   -15.66404 -89.50921 86.29178,
   -14.16321 -89.50857 86.32873,
   -22.22458 -91.50775 86.30649,
   -21.22759 -90.54132 86.32444,
   -18.10391 -89.60256 86.20900,
   -16.57907 -89.52154 86.32440,
   -21.75672 -90.96358 86.31815,
   -20.53679 -90.15332 86.33981,
   -19.03359 -89.69363 86.35694,
   -17.36299 -89.55203 86.32905,
   -19.79306 -89.87036 86.33636,
   -6.75703 -116.06253 86.77150,
   -5.02851 -115.81764 86.66081,
   -3.57100 -115.51779 86.77324,
   -2.06331 -115.12027 86.74874,
   -0.50367 -114.58774 86.80759,
   1.00509 -113.99118 86.82061,
   -9.16520 -116.37514 86.75937,
   -7.51111 -116.17287 86.72151,
   -5.94304 -115.94588 86.75700,
   -4.35938 -115.68384 86.77707,
   -2.79367 -115.32508 86.77712,
   -1.26326 -114.85687 86.79446,
   0.33175 -114.27803 86.81054,
   1.78043 -113.63243 86.86263,
   3.14965 -112.84018 86.85362,
   -11.51294 -116.62787 86.65032,
   -9.98742 -116.46629 86.76407,
   -8.49000 -116.27767 86.90237,
   2.48253 -113.27067 86.83320,
   3.84058 -112.23345 86.85355,
   -13.99870 -116.81702 86.63799,
   -12.45109 -116.68768 86.79153,
   -10.78884 -116.54835 86.75740,
   4.25611 -111.53865 86.98919,
   -16.42319 -116.95459 86.61297,
   -14.89845 -116.85425 86.77998,
   -13.23673 -116.75144 86.75178,
   4.34210 -110.68721 86.84759,
   -18.79853 -117.03916 86.74226,
   -17.36714 -116.98055 86.75980,
   -15.70180 -116.90212 86.74759,
   -21.49895 -117.08550 86.73715,
   -19.83819 -117.06966 86.73306,
   -18.17828 -117.01588 86.74401,
   4.04568 -109.90058 86.96377,
   -22.22679 -117.08818 86.69069,
   -20.76206 -117.08346 86.73565,
   3.62757 -109.54794 87.01026,
   -24.67869 -117.04131 86.73758,
   -23.20118 -117.06426 86.76119,
   2.79816 -108.95842 86.95540,
   -25.70413 -117.02363 86.72684,
   -24.02509 -117.05310 86.73783,
   1.92897 -108.50417 86.84463,
   -28.15121 -116.98846 86.59417,
   -26.68387 -116.99649 86.78922,
   1.10934 -108.07776 86.86109,
   -29.06346 -116.93743 86.76029,
   -27.40158 -116.98773 86.73932,
   0.32390 -107.60288 86.88695,
   -31.33548 -116.71614 86.73406,
   -30.03193 -116.86656 86.83476,
   -32.21156 -116.51668 86.75125,
   -30.79189 -116.79208 86.73178,
   -0.48915 -107.00921 86.84526,
   -1.04347 -106.51811 86.90251,
   -33.00270 -116.25633 86.75781,
   -33.91890 -115.73667 86.73839,
   -1.89631 -105.64128 86.91977,
   -34.58261 -115.09564 86.74105,
   -2.31750 -105.13759 86.95494,
   -35.08081 -114.04850 86.86577,
   -2.97083 -104.30384 86.98917,
   -3.51301 -103.57892 86.87507,
   -35.14029 -112.85981 86.81283,
   -34.87673 -112.09061 86.78402,
   -4.07527 -102.73646 86.93839,
   -34.32473 -111.25970 86.73680,
   -33.61540 -110.55860 86.81803,
   -4.68891 -101.77288 86.95337,
   -32.88411 -109.93587 86.81100,
   -31.58921 -108.82144 86.84675,
   -5.12160 -101.04296 86.98920,
   -32.09345 -109.25734 86.83949,
   -31.05048 -108.32805 86.85478,
   -30.30820 -107.63038 86.87641,
   -5.55343 -100.28302 87.00916,
   -29.67900 -107.02101 86.88594,
   -28.97532 -106.31438 86.88612,
   -6.08441 -99.31498 87.05274,
   -28.25925 -105.56718 86.89425,
   -27.56639 -104.79194 86.91473,
   -6.64786 -98.26165 87.01661,
   -27.01219 -104.11891 86.92061,
   -6.99192 -97.59754 86.85849,
   -26.39640 -103.23607 87.03288,
   -25.89124 -102.36249 86.93828,
   -7.41238 -96.70470 87.05333,
   -25.53838 -101.58107 86.95700,
   -25.23126 -100.70304 86.97190,
   -7.93510 -95.60329 87.03357,
   -24.99013 -99.82827 86.97616,
   -8.37759 -94.61967 87.07788,
   -24.76439 -98.88707 86.98532,
   -8.85479 -93.56401 87.08646,
   -24.52980 -97.87620 87.02203,
   -9.19121 -92.79101 87.09665,
   -24.34683 -97.07914 87.02494,
   -9.58239 -92.02167 87.11984,
   -24.12317 -96.20549 87.03865,
   -23.89603 -95.39442 87.05117,
   -10.32719 -90.99335 87.13962,
   -23.59246 -94.44200 87.06419,
   -23.27564 -93.55586 87.07786,
   -10.95701 -90.35274 87.17065,
   -11.62518 -89.92223 87.16910,
   -22.87567 -92.63486 87.08482,
   -13.93989 -89.41553 87.01502,
   -12.47193 -89.61595 87.14326,
   -22.48530 -91.90000 87.10334,
   -16.55613 -89.44811 87.13274,
   -14.89198 -89.40626 87.12148,
   -13.21615 -89.46952 87.14412,
   -21.87758 -91.10525 87.11338,
   -19.03418 -89.64728 87.13960,
   -17.36751 -89.48276 87.10232,
   -15.91010 -89.42586 87.13163,
   -21.25628 -90.55710 87.08558,
   -19.80319 -89.84013 87.15078,
   -18.30108 -89.54090 87.10996,
   -20.53394 -90.12709 87.13698,
   -5.98926 -115.84932 87.57871,
   -4.26589 -115.57728 87.47495,
   -2.82970 -115.23537 87.58725,
   -1.28747 -114.76487 87.61750,
   0.17575 -114.24376 87.45616,
   -8.18563 -116.15436 87.56993,
   -6.74800 -115.96488 87.53608,
   -5.16756 -115.72175 87.56596,
   -3.60269 -115.42670 87.57919,
   -2.05736 -115.01528 87.59059,
   -0.54602 -114.48074 87.78400,
   1.01189 -113.87607 87.67532,
   2.46667 -113.17813 87.65025,
   3.75582 -112.22822 87.63399,
   -10.75662 -116.44515 87.57981,
   -9.22521 -116.27889 87.58786,
   -7.59235 -116.07664 87.57269,
   1.71922 -113.56443 87.63336,
   3.18596 -112.74171 87.78071,
   4.11294 -111.72365 87.62938,
   -14.90872 -116.76327 87.55237,
   -13.28842 -116.65913 87.57419,
   -11.61184 -116.52860 87.53563,
   -10.00781 -116.36973 87.56219,
   4.33374 -111.01752 87.64351,
   -15.67843 -116.80401 87.55732,
   -14.11161 -116.71832 87.53302,
   -12.45278 -116.59664 87.55910,
   -18.12317 -116.92407 87.43603,
   -16.58786 -116.84083 87.59966,
   4.23982 -110.24558 87.69346,
   -20.63288 -116.99300 87.37648,
   -19.05681 -116.93682 87.56938,
   -17.38730 -116.88068 87.55041,
   3.85674 -109.64026 87.68624,
   -23.22153 -116.95466 87.54315,
   -21.50964 -116.97169 87.56240,
   -19.86633 -116.95973 87.54324,
   3.16733 -109.07665 87.49761,
   -23.97818 -116.95777 87.42708,
   -22.48328 -116.95201 87.64230,
   2.44570 -108.67032 87.65878,
   -26.59302 -116.89147 87.54286,
   -24.94364 -116.92677 87.51776,
   -27.39504 -116.86923 87.57978,
   -25.90493 -116.90626 87.54192,
   1.59609 -108.20527 87.80392,
   -29.98630 -116.76634 87.54319,
   -28.29294 -116.85542 87.56121,
   0.77851 -107.76763 87.67119,
   -30.76001 -116.70062 87.40190,
   -29.30447 -116.81763 87.54489,
   -0.00806 -107.25410 87.61272,
   -31.63466 -116.53796 87.58316,
   -32.63958 -116.24548 87.59904,
   -0.70156 -106.68871 87.69855,
   -33.57634 -115.80109 87.60640,
   -1.35892 -106.06189 87.71100,
   -34.18784 -115.41516 87.40722,
   -2.06406 -105.26390 87.89066,
   -34.78812 -114.56213 87.58290,
   -2.61237 -104.61917 87.74635,
   -35.08099 -113.58893 87.54494,
   -3.31863 -103.68876 87.75270,
   -3.67759 -103.16971 87.74325,
   -34.98978 -112.45672 87.59833,
   -34.67323 -111.81522 87.59339,
   -33.62380 -110.56667 87.62403,
   -4.29151 -102.23931 87.78389,
   -34.10581 -111.06178 87.61706,
   -33.07689 -110.05080 87.63105,
   -32.38871 -109.48165 87.64519,
   -4.91443 -101.24806 87.78519,
   -31.59975 -108.81475 87.64957,
   -5.27196 -100.66865 87.61035,
   -30.82139 -108.11452 87.65833,
   -30.14585 -107.47776 87.67213,
   -28.97891 -106.31249 87.69051,
   -5.81641 -99.67882 87.81002,
   -29.46725 -106.81070 87.68274,
   -28.47930 -105.78944 87.69873,
   -27.82611 -105.07518 87.70977,
   -6.33289 -98.73397 87.81705,
   -27.16385 -104.28594 87.73294,
   -26.68269 -103.64771 87.70882,
   -6.86932 -97.71465 87.83614,
   -26.10500 -102.72968 87.74427,
   -7.18189 -97.10570 87.66263,
   -25.72619 -101.98953 87.75393,
   -7.61816 -96.17803 87.85889,
   -25.41789 -101.21846 87.76076,
   -25.12653 -100.30266 87.77566,
   -8.08810 -95.17591 87.84677,
   -24.88348 -99.37043 87.79568,
   -8.59154 -94.07979 87.88448,
   -24.67352 -98.46826 87.80873,
   -24.46362 -97.56376 87.82224,
   -9.06397 -93.05580 87.88914,
   -9.33420 -92.42374 87.90176,
   -24.21291 -96.57177 87.83837,
   -24.01516 -95.82387 87.83948,
   -9.86111 -91.53318 87.93009,
   -23.72979 -94.88680 87.86181,
   -10.54609 -90.66979 87.95301,
   -23.43296 -94.00318 87.87253,
   -23.10131 -93.14388 87.88710,
   -12.44166 -89.53416 87.96330,
   -11.20060 -90.09433 87.97998,
   -22.65019 -92.21506 87.90181,
   -13.19984 -89.37933 87.97766,
   -11.91499 -89.70960 87.97285,
   -15.66855 -89.34297 87.78691,
   -14.08524 -89.32594 87.95450,
   -22.22588 -91.52652 87.91350,
   -21.24434 -90.53243 87.93125,
   -18.24636 -89.47312 87.93955,
   -16.60658 -89.36824 87.92689,
   -14.90935 -89.31788 87.93590,
   -21.78028 -90.98525 87.92440,
   -20.56291 -90.11810 87.95954,
   -19.04507 -89.60133 87.95456,
   -17.63848 -89.41985 87.93735,
   -19.81790 -89.80626 87.94596,
   -5.22304 -115.62982 88.38559,
   -3.57872 -115.34011 88.24043,
   -2.08548 -114.93763 88.30493,
   -0.57050 -114.41284 88.40850,
   0.93722 -113.81364 88.42881,
   -7.49814 -115.97879 88.25296,
   -5.98363 -115.75360 88.34431,
   -4.40469 -115.48846 88.36905,
   -2.85686 -115.14626 88.38570,
   -1.21845 -114.63344 88.50725,
   0.17921 -114.12764 88.40324,
   1.69856 -113.47743 88.44994,
   3.12638 -112.69189 88.44268,
   -11.66925 -116.43492 88.36554,
   -10.06042 -116.27553 88.37790,
   -8.46629 -116.08294 88.41703,
   -6.82420 -115.87102 88.38134,
   2.54956 -113.05579 88.57647,
   3.72250 -112.14057 88.44860,
   -14.11526 -116.62254 88.35660,
   -12.44815 -116.50703 88.32086,
   -10.94794 -116.35755 88.44915,
   -9.23267 -116.18215 88.36908,
   4.18786 -111.44793 88.41252,
   -16.59532 -116.74789 88.35664,
   -14.91560 -116.67320 88.32412,
   -13.40487 -116.56120 88.48060,
   4.31344 -110.58083 88.57489,
   -17.46461 -116.78079 88.37266,
   -15.86215 -116.70398 88.45976,
   -19.84072 -116.86462 88.24415,
   -18.29809 -116.81337 88.33767,
   4.08449 -109.85273 88.48221,
   -22.41741 -116.85478 88.34799,
   -20.74288 -116.86061 88.35049,
   -19.07713 -116.83367 88.35181,
   3.64780 -109.38379 88.47248,
   -23.24719 -116.84791 88.31571,
   -21.77196 -116.86094 88.34775,
   2.92656 -108.85487 88.44600,
   -25.70088 -116.81546 88.19752,
   -24.21568 -116.81869 88.39603,
   2.03844 -108.33189 88.48697,
   -26.59217 -116.77547 88.37502,
   -24.94389 -116.81025 88.34725,
   1.25674 -107.92719 88.47889,
   -29.08424 -116.72022 88.20933,
   -27.55262 -116.74805 88.43889,
   -30.00050 -116.64409 88.36888,
   -28.32308 -116.73462 88.34850,
   0.52264 -107.47742 88.60095,
   -30.98139 -116.54718 88.34138,
   -0.28298 -106.90196 88.50495,
   -31.92234 -116.34692 88.50774,
   -0.91854 -106.38055 88.34309,
   -32.91454 -116.01517 88.49236,
   -33.85572 -115.50603 88.34928,
   -1.61126 -105.65220 88.49641,
   -34.40602 -114.99783 88.35839,
   -2.25519 -104.90686 88.54587,
   -34.91572 -114.01131 88.33362,
   -2.85467 -104.15310 88.53112,
   -35.02807 -112.98595 88.36708,
   -3.46005 -103.29299 88.74358,
   -34.81480 -112.11109 88.38751,
   -3.85689 -102.74437 88.56428,
   -34.28942 -111.23213 88.42829,
   -33.63199 -110.56188 88.42688,
   -4.48419 -101.77960 88.60702,
   -32.90535 -109.93048 88.41037,
   -31.60478 -108.81390 88.45407,
   -32.16821 -109.30559 88.44594,
   -31.07785 -108.33596 88.46189,
   -5.08554 -100.81039 88.61177,
   -30.33072 -107.63988 88.47232,
   -5.40936 -100.25269 88.61104,
   -29.69942 -107.03317 88.47899,
   -28.98346 -106.31563 88.49366,
   -6.04301 -99.14550 88.57232,
   -28.28326 -105.58427 88.50395,
   -27.59879 -104.81391 88.51488,
   -6.53358 -98.23363 88.63529,
   -27.01235 -104.09053 88.52798,
   -26.44212 -103.26795 88.52455,
   -7.04164 -97.26895 88.61755,
   -25.93531 -102.38948 88.53574,
   -7.32195 -96.68464 88.68805,
   -25.57240 -101.59425 88.56408,
   -25.25929 -100.71726 88.57883,
   -7.82414 -95.65615 88.66228,
   -25.01072 -99.84647 88.58239,
   -8.25479 -94.71747 88.74722,
   -24.78417 -98.93122 88.59330,
   -8.78937 -93.58132 88.69501,
   -24.53630 -97.89918 88.64261,
   -24.34946 -97.10419 88.63248,
   -9.22141 -92.63337 88.93526,
   -9.51188 -92.02794 88.71858,
   -24.12211 -96.22988 88.64570,
   -23.89286 -95.42044 88.65841,
   -10.28980 -90.92376 88.75064,
   -23.58743 -94.46990 88.67006,
   -23.26855 -93.58318 88.68482,
   -10.87287 -90.28661 88.77548,
   -11.50035 -89.83352 88.79564,
   -22.86723 -92.65700 88.69242,
   -14.10572 -89.23532 88.74440,
   -12.43496 -89.45001 88.79286,
   -22.48004 -91.91836 88.71072,
   -14.89117 -89.21750 88.79513,
   -13.32989 -89.27976 88.86624,
   -21.89607 -91.12739 88.72090,
   -17.32870 -89.34649 88.63542,
   -15.80596 -89.25021 88.78100,
   -21.23508 -90.51544 88.75954,
   -19.82395 -89.76529 88.77502,
   -18.28921 -89.42402 88.77788,
   -16.61269 -89.29586 88.74150,
   -20.55222 -90.08013 88.74551,
   -19.07035 -89.55907 88.75002,
   -4.45891 -115.39978 89.19097,
   -2.88119 -115.07772 89.01507,
   -1.35681 -114.59692 89.20742,
   0.15087 -114.03686 89.22145,
   -6.73756 -115.77663 89.04823,
   -5.22012 -115.53587 89.15537,
   -3.65511 -115.23947 89.18063,
   -2.12608 -114.84778 89.18603,
   -0.60570 -114.33090 89.20541,
   0.87817 -113.74582 89.19696,
   2.22085 -113.11823 89.24673,
   -10.88802 -116.26440 89.17180,
   -9.27976 -116.08718 89.18741,
   -7.64978 -115.88400 89.16614,
   -6.05599 -115.66212 89.18927,
   1.65056 -113.38910 89.24167,
   3.08631 -112.59208 89.24944,
   4.02816 -111.61721 89.24039,
   -13.33081 -116.47670 89.16488,
   -11.68636 -116.34347 89.15259,
   -10.17639 -116.17659 89.28442,
   -8.46266 -115.98759 89.17835,
   3.68872 -112.05481 89.24259,
   -15.80110 -116.61716 89.16202,
   -14.15430 -116.53239 89.15697,
   -12.69183 -116.42810 89.16783,
   4.27167 -110.98795 89.24923,
   -18.28480 -116.70711 89.15873,
   -16.61397 -116.65360 89.14056,
   -15.17757 -116.58841 89.16205,
   4.23862 -110.18336 89.32014,
   -19.08766 -116.73316 89.12017,
   -17.56578 -116.66918 89.28723,
   -21.52085 -116.76876 89.03105,
   -19.97455 -116.74640 89.14115,
   3.91066 -109.54820 89.29807,
   -24.13941 -116.71587 89.15264,
   -22.46776 -116.74527 89.14535,
   -20.77221 -116.75227 89.15116,
   3.41737 -109.12808 89.28623,
   -24.93862 -116.69502 89.19073,
   -23.41298 -116.71320 89.27556,
   2.70734 -108.66991 89.27437,
   -27.51972 -116.64677 89.15534,
   -25.83352 -116.68279 89.16330,
   1.72230 -108.06523 89.30413,
   -28.28197 -116.62883 89.12128,
   -26.86005 -116.66347 89.15421,
   0.96325 -107.64900 89.28782,
   -30.93246 -116.42890 89.15285,
   -29.22143 -116.58978 89.17231,
   0.15331 -107.10458 89.30463,
   -31.52801 -116.32591 89.15737,
   -30.33904 -116.50180 89.15335,
   -32.61835 -115.99665 89.16754,
   -0.63060 -106.47048 89.32490,
   -33.56022 -115.54491 89.15600,
   -1.16102 -105.97048 89.34112,
   -34.08119 -115.19322 89.14038,
   -1.88023 -105.18779 89.38733,
   -34.65091 -114.45046 89.07683,
   -2.43993 -104.55276 89.19088,
   -34.93783 -113.53508 89.18863,
   -3.06090 -103.71815 89.34798,
   -34.90154 -112.44381 89.21487,
   -3.62407 -102.93176 89.37048,
   -34.63321 -111.83713 89.20113,
   -4.08835 -102.24158 89.37656,
   -34.11127 -111.08748 89.22387,
   -33.11076 -110.06133 89.23853,
   -33.63303 -110.56490 89.23172,
   -32.41805 -109.48217 89.25349,
   -4.68558 -101.30484 89.43900,
   -31.61624 -108.80743 89.25761,
   -30.84465 -108.12153 89.26432,
   -5.26319 -100.33772 89.59185,
   -30.16368 -107.48541 89.27931,
   -5.62505 -99.74279 89.41166,
   -29.47462 -106.81127 89.29007,
   -28.53314 -105.84232 89.30525,
   -28.98592 -106.31398 89.29788,
   -27.83360 -105.07057 89.31709,
   -6.20787 -98.70824 89.43667,
   -27.17770 -104.28119 89.34516,
   -26.76580 -103.73914 89.38334,
   -6.75566 -97.70083 89.44037,
   -26.13239 -102.72667 89.35196,
   -25.76408 -102.00695 89.36163,
   -7.20249 -96.81749 89.63492,
   -7.52752 -96.17541 89.46331,
   -25.45524 -101.24576 89.38411,
   -25.15344 -100.32481 89.38164,
   -8.07842 -95.04685 89.47983,
   -24.90022 -99.38914 89.40273,
   -8.52456 -94.08865 89.49118,
   -24.68295 -98.48815 89.41594,
   -24.46790 -97.58659 89.42926,
   -9.01151 -93.05349 89.50265,
   -9.36707 -92.28707 89.51543,
   -24.21354 -96.59801 89.44375,
   -24.00923 -95.83919 89.44954,
   -9.81021 -91.50138 89.53526,
   -23.72459 -94.91263 89.46880,
   -10.49277 -90.60842 89.55317,
   -23.42604 -94.03041 89.47870,
   -23.09271 -93.16851 89.49454,
   -11.13156 -90.00536 89.58424,
   -22.65523 -92.25323 89.50860,
   -13.32824 -89.19736 89.56263,
   -11.89727 -89.54561 89.73234,
   -15.81412 -89.17232 89.54675,
   -14.12823 -89.13744 89.51876,
   -12.67720 -89.30826 89.57342,
   -22.23016 -91.54526 89.52057,
   -21.26233 -90.51724 89.53825,
   -18.28948 -89.36822 89.54919,
   -16.67723 -89.21531 89.55300,
   -15.06482 -89.13002 89.64489,
   -21.81534 -91.01318 89.53058,
   -20.55851 -90.04977 89.58271,
   -19.14451 -89.53090 89.56665,
   -17.53343 -89.27941 89.50946,
   -19.84889 -89.71761 89.73119,
   -3.69936 -115.15394 89.99438,
   -2.14993 -114.75678 90.00309,
   -0.63181 -114.24268 90.01797,
   -7.69364 -115.78805 89.98748,
   -5.96922 -115.56579 89.87377,
   -4.46103 -115.30780 89.96703,
   -2.92270 -114.97167 89.99772,
   -1.38856 -114.51330 90.00595,
   0.10653 -113.96258 90.01009,
   1.51245 -113.38388 89.92985,
   -10.10901 -116.08479 89.97772,
   -8.44778 -115.89281 89.93451,
   -6.87950 -115.67912 89.97989,
   -5.28851 -115.44746 89.99640,
   0.87336 -113.64175 90.03787,
   2.35848 -112.96700 90.03684,
   3.63466 -112.01466 89.92177,
   -12.41893 -116.32793 89.83952,
   -10.94027 -116.17507 89.96269,
   -9.36534 -115.98030 90.13870,
   3.04642 -112.51582 90.04950,
   4.09589 -111.36335 90.04020,
   -14.89607 -116.49606 89.84163,
   -13.38541 -116.38476 89.99616,
   -11.73455 -116.25097 89.97560,
   4.26965 -110.62453 90.05911,
   -17.49114 -116.58155 89.96513,
   -15.86976 -116.52775 89.94566,
   -14.17908 -116.44098 89.96618,
   -19.97694 -116.63752 89.95821,
   -18.31069 -116.60601 89.95590,
   -16.88263 -116.56248 89.96618,
   4.10254 -109.77475 90.11295,
   -20.74887 -116.64724 89.92929,
   -19.25998 -116.61215 90.07063,
   3.69421 -109.24467 90.09501,
   -23.14073 -116.62458 89.95865,
   -21.66639 -116.63702 89.99144,
   3.01442 -108.70360 90.10885,
   -24.17196 -116.60766 89.94424,
   -22.49359 -116.63389 89.95833,
   2.16462 -108.20261 89.97694,
   -26.60691 -116.57205 89.82365,
   -25.09452 -116.57416 90.05733,
   -27.53988 -116.53110 89.97626,
   -25.86085 -116.57053 89.95622,
   1.39292 -107.77820 90.08492,
   -29.99255 -116.42984 89.82962,
   -28.47170 -116.49456 90.06717,
   0.61044 -107.30067 90.10011,
   -30.92820 -116.30682 89.98581,
   -29.25434 -116.46641 89.95970,
   -0.14670 -106.73824 90.17321,
   -31.87517 -116.12890 89.97791,
   -32.82812 -115.81433 89.97835,
   -0.88669 -106.07663 90.26127,
   -33.69088 -115.34739 89.96547,
   -1.48927 -105.48362 90.13434,
   -34.27542 -114.87316 89.78580,
   -2.23248 -104.62793 90.17378,
   -34.76360 -113.95666 89.90860,
   -2.64527 -104.10288 90.17446,
   -34.91591 -112.93443 89.98600,
   -3.30530 -103.21968 90.19524,
   -34.75525 -112.13436 89.99056,
   -3.77972 -102.58566 89.96791,
   -34.29037 -111.28004 90.03041,
   -33.64372 -110.56920 90.03716,
   -4.37664 -101.64957 90.19079,
   -32.92683 -109.92896 90.03077,
   -32.19310 -109.30412 90.05334,
   -31.08839 -108.32669 90.06926,
   -4.96732 -100.71807 90.19029,
   -31.62144 -108.80676 90.06142,
   -30.34410 -107.64003 90.10614,
   -29.72555 -107.05159 90.09924,
   -5.41827 -99.96517 90.21819,
   -28.98978 -106.31619 90.10164,
   -5.85186 -99.21360 90.23211,
   -28.30596 -105.60240 90.10911,
   -27.63685 -104.84605 90.11874,
   -6.38836 -98.25378 90.26593,
   -26.97720 -104.01158 90.26275,
   -26.47866 -103.28847 90.14171,
   -6.97140 -97.18239 90.25693,
   -25.97551 -102.41190 90.14334,
   -7.35432 -96.43750 90.26638,
   -25.60007 -101.59307 90.17212,
   -25.28726 -100.73143 90.18579,
   -7.74116 -95.65245 90.26636,
   -25.02977 -99.85748 90.19880,
   -8.26501 -94.57109 90.31069,
   -24.79945 -98.95713 90.21757,
   -8.72826 -93.58733 90.30228,
   -24.54274 -97.92199 90.21850,
   -24.35195 -97.12946 90.23345,
   -9.19727 -92.60273 90.33840,
   -9.43731 -92.04454 90.30817,
   -24.12042 -96.25450 90.25272,
   -23.88958 -95.44951 90.26520,
   -10.08695 -91.04500 90.35646,
   -23.58093 -94.49721 90.27837,
   -23.26087 -93.61067 90.29178,
   -10.79188 -90.23407 90.37352,
   -11.41315 -89.75604 90.22468,
   -22.86452 -92.68854 90.30383,
   -12.41842 -89.28844 90.26574,
   -22.47045 -91.92708 90.31791,
   -15.01240 -89.04900 90.35149,
   -13.36040 -89.09039 90.36677,
   -21.91651 -91.14504 90.32964,
   -17.49758 -89.20296 90.35105,
   -15.83013 -89.08028 90.32896,
   -14.38182 -89.03572 90.35385,
   -21.23846 -90.48262 90.33678,
   -19.76789 -89.66347 90.36165,
   -18.29816 -89.30805 90.33745,
   -16.76481 -89.11978 90.49294,
   -20.50311 -89.98590 90.35568,
   -19.10709 -89.46965 90.36038,
   -2.94973 -114.88383 90.79838,
   -6.92440 -115.58463 90.79567,
   -5.21115 -115.35138 90.68698,
   -3.70891 -115.06333 90.77606,
   -2.19128 -114.66995 90.84083,
   -0.69093 -114.17584 90.79049,
   0.76274 -113.61875 90.71538,
   2.33740 -112.87089 90.85751,
   -9.33208 -115.89736 90.78339,
   -7.68288 -115.69220 90.75494,
   -6.11350 -115.47073 90.79390,
   -4.52343 -115.22188 90.80245,
   -1.41791 -114.42777 90.81624,
   0.09107 -113.87061 90.83150,
   1.59833 -113.25942 90.83505,
   3.01449 -112.44154 90.84975,
   -11.67231 -116.16432 90.66541,
   -10.16506 -115.99091 90.80791,
   -8.72803 -115.82330 90.78717,
   3.72505 -111.82241 90.79118,
   -14.18680 -116.34741 90.78269,
   -12.55710 -116.23214 90.76384,
   -10.95391 -116.07900 90.78197,
   4.14740 -111.10048 90.85486,
   -16.58536 -116.46905 90.65986,
   -15.07124 -116.39058 90.81510,
   -13.39379 -116.29587 90.77409,
   4.21837 -110.14426 90.87082,
   -19.18642 -116.51942 90.76717,
   -17.58054 -116.48810 90.73801,
   -15.86801 -116.42972 90.77236,
   -21.68944 -116.53223 90.76289,
   -19.97738 -116.52703 90.78901,
   -18.53209 -116.50700 90.76917,
   3.92924 -109.41290 90.95545,
   -22.45391 -116.53845 90.66281,
   -20.92385 -116.51728 90.89402,
   3.45741 -108.94840 91.04800,
   -25.05930 -116.47795 90.76316,
   -23.42434 -116.51413 90.73174,
   2.73401 -108.44665 90.95011,
   -25.84275 -116.46321 90.74898,
   -24.37774 -116.49241 90.76321,
   1.86589 -107.93490 90.88613,
   -28.44426 -116.39593 90.76585,
   -26.75445 -116.44185 90.78579,
   1.06517 -107.49191 90.76059,
   -29.22924 -116.35982 90.74365,
   -27.75952 -116.42106 90.76690,
   -30.17892 -116.29549 90.78670,
   0.23166 -106.88055 91.07138,
   -31.13810 -116.16822 90.91358,
   -0.44526 -106.36576 90.92554,
   -32.17278 -115.94506 90.78161,
   -1.10644 -105.74148 90.93445,
   -33.06341 -115.60323 90.78033,
   -33.98103 -114.97231 90.73445,
   -1.76473 -105.02155 90.97713,
   -34.43964 -114.43244 90.77854,
   -2.40711 -104.22559 91.13240,
   -34.80440 -113.46842 90.77076,
   -2.92154 -103.58529 90.97594,
   -34.83551 -112.48453 90.60006,
   -3.59283 -102.66548 90.98424,
   -34.58158 -111.85673 90.80569,
   -4.00574 -102.08999 90.82091,
   -34.11459 -111.12922 90.83006,
   -33.14245 -110.07484 90.84632,
   -33.63937 -110.56829 90.83962,
   -32.42104 -109.45406 90.81198,
   -4.60482 -101.15123 90.96585,
   -31.63555 -108.80151 90.86564,
   -30.87348 -108.13337 90.87330,
   -5.19123 -100.21020 90.99896,
   -30.22410 -107.53530 91.03372,
   -5.57216 -99.59715 90.83695,
   -29.48967 -106.81956 90.89728,
   -28.52057 -105.82137 90.91292,
   -28.99299 -106.31526 90.90525,
   -27.85411 -105.08457 90.92420,
   -6.07183 -98.70224 91.03258,
   -27.20300 -104.29539 90.78309,
   -26.70747 -103.61946 90.94583,
   -6.56784 -97.80439 91.10639,
   -26.14777 -102.70964 90.95979,
   -7.19226 -96.66485 91.03844,
   -25.80087 -102.02420 90.96941,
   -7.48109 -96.08347 91.08654,
   -25.47667 -101.23387 91.00068,
   -25.19002 -100.37350 90.99195,
   -7.95676 -95.12911 91.08678,
   -24.91752 -99.40756 91.00980,
   -8.43675 -94.13126 91.11433,
   -24.69328 -98.50872 91.02302,
   -24.47238 -97.60910 91.03630,
   -8.95971 -93.05071 91.11140,
   -24.22954 -96.67466 91.04514,
   -9.36776 -92.19060 91.24998,
   -24.02291 -95.91568 91.06190,
   -9.75246 -91.48049 91.13271,
   -23.71836 -94.93886 91.07579,
   -10.42624 -90.56960 91.10726,
   -23.41672 -94.05406 91.09177,
   -23.08456 -93.19435 91.10098,
   -11.14893 -89.85277 91.20372,
   -22.65512 -92.28126 91.11552,
   -11.80480 -89.43600 91.18875,
   -14.07418 -88.93820 91.06441,
   -12.63135 -89.13221 91.17220,
   -22.23688 -91.56164 91.12764,
   -21.28172 -90.49441 91.14552,
   -16.53791 -89.03279 91.15476,
   -15.07926 -88.94485 91.13320,
   -13.39306 -88.98152 91.17050,
   -21.85835 -91.04371 91.13674,
   -20.60273 -90.00736 91.01180,
   -19.07192 -89.41214 90.96507,
   -17.56478 -89.13699 91.13481,
   -15.87713 -88.98672 91.15481,
   -19.86158 -89.63712 91.16211,
   -18.33692 -89.24586 91.15850,
   -6.15589 -115.37753 91.60369,
   -4.43408 -115.12147 91.49277,
   -2.98085 -114.79644 91.60313,
   -1.44522 -114.34227 91.62930,
   0.02634 -113.82099 91.51453,
   1.57340 -113.16026 91.65790,
   -8.44468 -115.70505 91.46390,
   -6.92223 -115.48988 91.56703,
   -5.33298 -115.25620 91.58550,
   -3.76295 -114.97802 91.60583,
   -2.21118 -114.58535 91.61147,
   -0.69135 -114.07727 91.62790,
   0.81364 -113.50430 91.63705,
   2.28681 -112.81160 91.63125,
   3.62289 -111.83243 91.65943,
   -12.61157 -116.14193 91.58245,
   -10.93748 -115.97802 91.62002,
   -9.38886 -115.80402 91.60825,
   -7.76030 -115.59940 91.59756,
   3.07220 -112.35719 91.66333,
   4.01740 -111.24931 91.66566,
   -15.07094 -116.30188 91.57670,
   -13.39138 -116.20679 91.54829,
   -11.77206 -116.06739 91.57844,
   -10.17606 -115.89830 91.58847,
   4.21528 -110.61906 91.56109,
   -15.85377 -116.32996 91.61100,
   -14.28882 -116.24722 91.70131,
   -18.31393 -116.41505 91.45014,
   -16.75661 -116.35710 91.61784,
   4.10994 -109.70264 91.64686,
   -20.88691 -116.42636 91.56764,
   -19.23280 -116.41267 91.58727,
   -17.56100 -116.38270 91.57534,
   3.72521 -109.10040 91.70870,
   -21.71948 -116.42565 91.54785,
   -20.19214 -116.42466 91.56854,
   3.07189 -108.53429 91.68925,
   -24.14379 -116.40446 91.43549,
   -22.61278 -116.41717 91.53506,
   -25.07608 -116.36611 91.58278,
   -23.41248 -116.39971 91.56889,
   2.34831 -108.10774 91.68591,
   -27.55829 -116.32244 91.45040,
   -25.99051 -116.33321 91.69853,
   1.47392 -107.59224 91.67942,
   -28.48371 -116.27989 91.57115,
   -26.78701 -116.32853 91.56894,
   0.74596 -107.14801 91.74289,
   -30.86462 -116.08835 91.57190,
   -29.43004 -116.22617 91.68176,
   -0.01155 -106.59814 91.72348,
   -31.71451 -115.96959 91.38006,
   -30.19782 -116.16802 91.57189,
   -32.73108 -115.62656 91.41932,
   -0.72726 -105.96908 91.75982,
   -33.66995 -115.08731 91.42545,
   -1.31057 -105.41232 91.57749,
   -34.19942 -114.55840 91.66580,
   -1.98606 -104.61028 91.77943,
   -34.58748 -113.93223 91.55742,
   -2.58637 -103.86808 91.77452,
   -34.79226 -112.95237 91.60425,
   -3.18996 -103.07377 91.74550,
   -34.69736 -112.26863 91.54021,
   -34.27649 -111.33258 91.62873,
   -3.80425 -102.20306 91.80748,
   -33.65193 -110.58120 91.64389,
   -4.19023 -101.62720 91.81195,
   -32.87475 -109.84398 91.64587,
   -32.21015 -109.29281 91.66094,
   -31.11340 -108.33016 91.67642,
   -4.79630 -100.69490 91.81528,
   -31.63868 -108.79830 91.66882,
   -30.41140 -107.69350 91.68678,
   -29.74025 -107.05725 91.71177,
   -5.41956 -99.69703 91.80078,
   -28.99524 -106.31527 91.70998,
   -5.78662 -99.09290 91.69066,
   -28.32096 -105.61260 91.71740,
   -27.65677 -104.85934 91.72719,
   -6.31935 -98.14381 91.85149,
   -27.02598 -104.06082 91.73854,
   -26.51988 -103.32252 91.76730,
   -6.85303 -97.18625 91.85569,
   -26.02249 -102.45047 91.76805,
   -25.62603 -101.58758 91.78014,
   -7.32959 -96.27642 92.03804,
   -25.31553 -100.74543 91.79278,
   -7.66465 -95.63210 91.87218,
   -25.05103 -99.87504 91.80389,
   -8.16503 -94.62663 91.89510,
   -24.85085 -99.09782 91.83538,
   -8.61964 -93.67813 91.90965,
   -24.58510 -98.06221 91.84426,
   -24.35608 -97.15984 91.83638,
   -9.18619 -92.53962 91.93008,
   -9.55440 -91.79093 91.93472,
   -24.11823 -96.27928 91.85974,
   -23.87212 -95.43973 91.79436,
   -10.00869 -91.03151 91.96098,
   -23.57352 -94.52342 91.88340,
   -23.25312 -93.63855 91.89871,
   -10.70514 -90.18614 91.97254,
   -11.37493 -89.60490 91.99586,
   -22.85708 -92.71016 91.90764,
   -12.64380 -89.02778 91.99464,
   -22.46562 -91.93766 91.92510,
   -13.36361 -88.90044 91.87861,
   -12.10520 -89.20775 92.00334,
   -21.93923 -91.15976 91.93821,
   -15.82567 -88.89909 91.82875,
   -14.27457 -88.83395 91.99916,
   -21.27706 -90.46962 91.94405,
   -19.89012 -89.60027 91.97202,
   -18.30209 -89.16066 91.97784,
   -16.75769 -88.95919 91.99345,
   -15.08139 -88.84670 91.96064,
   -20.56942 -89.94850 91.92760,
   -19.18044 -89.34852 91.95833,
   -17.55341 -89.05397 91.95998,
   -5.38811 -115.16484 92.41097,
   -3.69943 -114.88056 92.29594,
   -2.24526 -114.49862 92.43687,
   -0.77159 -114.03016 92.30830,
   0.79000 -113.40388 92.45361,
   -7.67926 -115.50673 92.26888,
   -6.15698 -115.28367 92.37755,
   -4.56100 -115.02878 92.40213,
   -3.01167 -114.70959 92.40795,
   -1.47811 -114.26057 92.42566,
   0.03149 -113.72189 92.42225,
   1.52635 -113.08124 92.44567,
   2.93337 -112.29566 92.31374,
   -11.83149 -115.97786 92.39052,
   -10.23812 -115.80627 92.41402,
   -8.58252 -115.60899 92.38456,
   -6.99039 -115.39743 92.40553,
   2.26554 -112.69654 92.46523,
   3.60332 -111.72034 92.45683,
   -14.27412 -116.16859 92.38027,
   -12.62024 -116.05252 92.36453,
   -11.10634 -115.89251 92.49363,
   -9.39967 -115.70943 92.39425,
   4.08105 -110.97135 92.58022,
   -16.76473 -116.26413 92.38140,
   -15.08747 -116.21164 92.35997,
   -13.54160 -116.10359 92.54349,
   4.20201 -110.15031 92.48420,
   -17.54933 -116.28089 92.39304,
   -16.02490 -116.23088 92.48797,
   -20.01536 -116.33431 92.23549,
   -18.45454 -116.29572 92.40080,
   3.96691 -109.34717 92.51535,
   -22.60823 -116.30296 92.37406,
   -20.94568 -116.31938 92.35992,
   -19.25891 -116.30925 92.37715,
   3.49701 -108.80680 92.49921,
   -23.33671 -116.29728 92.33253,
   -21.87410 -116.29372 92.50916,
   2.81071 -108.29646 92.49939,
   -25.85907 -116.23937 92.37170,
   -24.30098 -116.27098 92.39540,
   1.92174 -107.74556 92.40387,
   -26.82502 -116.21948 92.34893,
   -25.13524 -116.25536 92.37318,
   -29.19149 -116.12720 92.37643,
   -27.74160 -116.19114 92.39018,
   1.19111 -107.32240 92.50244,
   -30.14964 -116.06242 92.36344,
   -28.52248 -116.15892 92.37526,
   0.40371 -106.78548 92.54235,
   -31.12374 -115.94712 92.37012,
   -0.35240 -106.17113 92.57604,
   -32.12134 -115.71314 92.37815,
   -33.03252 -115.35479 92.36695,
   -1.03186 -105.53198 92.54941,
   -33.78303 -114.86684 92.34100,
   -1.48499 -105.03839 92.57636,
   -34.35879 -114.16172 92.36586,
   -2.21454 -104.16969 92.63018,
   -34.64841 -113.43660 92.38213,
   -2.76188 -103.51321 92.40981,
   -34.69575 -112.69675 92.46043,
   -3.37207 -102.65946 92.58040,
   -34.50627 -111.87251 92.40754,
   -34.08043 -111.12240 92.43676,
   -33.17548 -110.09492 92.45406,
   -3.98095 -101.76089 92.77351,
   -33.64376 -110.57466 92.44746,
   -32.40794 -109.40718 92.47790,
   -4.39294 -101.17299 92.60674,
   -31.65455 -108.79310 92.47362,
   -30.90345 -108.14451 92.48194,
   -4.99460 -100.23201 92.65461,
   -30.24893 -107.54921 92.48507,
   -29.50268 -106.82517 92.50454,
   -28.52691 -105.82161 92.52027,
   -5.60478 -99.25133 92.62967,
   -29.00242 -106.31865 92.51252,
   -27.87594 -105.10247 92.53126,
   -5.94692 -98.66940 92.62936,
   -27.24196 -104.33218 92.54250,
   -26.72940 -103.63005 92.55277,
   -6.54499 -97.63333 92.62653,
   -26.26150 -102.87397 92.56480,
   -7.08065 -96.66623 92.66319,
   -25.89619 -102.16436 92.57525,
   -25.49324 -101.20701 92.67379,
   -7.48850 -95.89612 92.68436,
   -25.18741 -100.31007 92.60212,
   -7.87562 -95.13114 92.69430,
   -24.93521 -99.42581 92.61687,
   -8.43723 -94.02006 92.64448,
   -24.70410 -98.52853 92.63006,
   -24.47734 -97.63153 92.64333,
   -8.90275 -93.05669 92.71384,
   -24.22572 -96.68735 92.64971,
   -9.39019 -92.08365 92.73111,
   -24.00377 -95.89490 92.66955,
   -9.74058 -91.40020 92.74314,
   -23.71230 -94.96504 92.68277,
   -10.33403 -90.54554 92.75892,
   -23.40595 -94.07378 92.70836,
   -23.07771 -93.22125 92.70979,
   -11.04875 -89.78747 92.80421,
   -22.64557 -92.29032 92.72273,
   -11.71461 -89.31016 92.82572,
   -12.57983 -88.95450 92.82787,
   -22.24655 -91.57720 92.73470,
   -21.30232 -90.46356 92.75311,
   -16.76713 -88.87885 92.76408,
   -15.07399 -88.73996 92.78849,
   -13.51536 -88.79397 92.72668,
   -21.87290 -91.04075 92.74342,
   -20.64921 -89.95323 92.76748,
   -19.17477 -89.28357 92.77254,
   -17.60516 -88.97510 92.77405,
   -15.92814 -88.79874 92.77553,
   -14.29574 -88.73718 92.77362,
   -19.90039 -89.55226 92.78495,
   -18.49300 -89.10317 92.88571,
   -4.62189 -114.94237 93.21672,
   -2.99969 -114.62508 93.08051,
   -1.50047 -114.19853 93.03299,
   0.00429 -113.62643 93.24704,
   -8.62880 -115.51455 93.20280,
   -6.93327 -115.30642 93.09179,
   -5.39358 -115.07172 93.19280,
   -3.80754 -114.79022 93.19868,
   -2.23485 -114.38479 93.37723,
   -0.75563 -113.92093 93.22644,
   0.75383 -113.32203 93.25270,
   2.15116 -112.68485 93.17692,
   -11.05167 -115.80321 93.19693,
   -9.40062 -115.61571 93.16869,
   -7.81289 -115.40982 93.19314,
   -6.22171 -115.19255 93.21397,
   1.50493 -112.98466 93.26620,
   2.93937 -112.21801 93.25311,
   3.91969 -111.17680 93.26391,
   -13.37099 -116.01805 93.18848,
   -11.81518 -115.87785 93.23209,
   -10.34495 -115.71124 93.30778,
   3.55352 -111.66181 93.26782,
   4.16140 -110.53275 93.27474,
   -15.96742 -116.14586 93.18700,
   -14.33684 -116.08220 93.16617,
   -12.67499 -115.96179 93.19201,
   -18.46454 -116.19505 93.18472,
   -16.78513 -116.16961 93.16703,
   -15.32351 -116.12476 93.18698,
   4.12316 -109.64129 93.31077,
   -19.24450 -116.20101 93.20554,
   -17.72805 -116.17046 93.29887,
   -21.65553 -116.20471 93.17962,
   -20.14029 -116.20635 93.20102,
   3.79562 -109.03501 93.32290,
   -22.60175 -116.18911 93.21337,
   -20.96308 -116.20894 93.17844,
   3.28402 -108.57377 93.31037,
   -25.09293 -116.16353 93.06140,
   -23.57125 -116.16371 93.28350,
   2.53890 -108.04625 93.34398,
   -27.71639 -116.08132 93.18212,
   -26.02592 -116.13087 93.16685,
   -24.33052 -116.16313 93.17874,
   1.64734 -107.48910 93.29177,
   -28.49317 -116.06975 93.04865,
   -26.96283 -116.09021 93.31034,
   0.91171 -107.02740 93.37835,
   -29.42034 -116.01149 93.18388,
   -30.48354 -115.89770 93.33945,
   0.07221 -106.38390 93.47222,
   -31.37003 -115.81214 93.19486,
   -0.59157 -105.83107 93.31462,
   -32.40497 -115.52262 93.19937,
   -33.31472 -115.08427 93.18114,
   -1.26407 -105.12357 93.45762,
   -34.02716 -114.46588 93.16816,
   -1.84385 -104.47521 93.37751,
   -34.43001 -113.91538 92.77672,
   -34.51433 -113.42671 93.32594,
   -2.56213 -103.58772 93.40190,
   -2.98317 -103.02906 93.40204,
   -34.57534 -112.25665 93.16557,
   -34.25786 -111.40083 93.19828,
   -3.56669 -102.21985 93.45032,
   -33.65750 -110.59683 93.25448,
   -32.91085 -109.86085 93.25479,
   -4.14942 -101.39063 93.41287,
   -32.23754 -109.29180 93.26840,
   -31.15512 -108.34738 93.28339,
   -4.63389 -100.65917 93.41656,
   -31.65686 -108.78788 93.27626,
   -30.43703 -107.70377 93.29386,
   -29.77728 -107.08698 93.30799,
   -5.19164 -99.78527 93.42748,
   -29.03937 -106.35600 93.31520,
   -28.37699 -105.66899 93.32545,
   -5.78179 -98.79505 93.63808,
   -27.67802 -104.87725 93.34289,
   -6.15716 -98.18593 93.44988,
   -27.03435 -104.05731 93.34834,
   -26.55527 -103.35482 93.36145,
   -6.72704 -97.19532 93.46010,
   -26.05933 -102.47707 93.37955,
   -25.65869 -101.60334 93.37810,
   -7.31306 -96.14079 93.48659,
   -7.64731 -95.51853 93.32566,
   -25.34353 -100.75970 93.39988,
   -25.06993 -99.88285 93.40954,
   -8.08723 -94.63524 93.49948,
   -24.86254 -99.10425 93.40072,
   -8.59818 -93.60940 93.51683,
   -24.59614 -98.09152 93.47330,
   -24.36004 -97.18652 93.44885,
   -9.12706 -92.55152 93.52444,
   -24.11650 -96.30392 93.46676,
   -9.57444 -91.65787 93.73331,
   -23.84796 -95.41135 93.48006,
   -9.92698 -91.02754 93.56448,
   -23.56571 -94.54713 93.49168,
   -23.24659 -93.66582 93.50564,
   -10.64301 -90.11811 93.57998,
   -22.86416 -92.75380 93.51258,
   -11.29350 -89.50742 93.60378,
   -22.46615 -91.95151 93.53215,
   -13.50394 -88.68846 93.58763,
   -12.03725 -89.05330 93.71352,
   -21.96389 -91.17105 93.54556,
   -15.98162 -88.71174 93.57061,
   -14.31108 -88.63100 93.57445,
   -12.75865 -88.80180 93.78416,
   -21.31230 -90.44622 93.55750,
   -18.42102 -89.02524 93.57041,
   -16.77363 -88.78801 93.53525,
   -15.26098 -88.64509 93.67921,
   -20.58815 -89.87235 93.57368,
   -19.20788 -89.23441 93.58456,
   -17.74731 -88.88704 93.71416,
   -19.91928 -89.50700 93.58371,
   -3.86067 -114.70485 94.02233,
   -2.30273 -114.32863 94.02291,
   -0.78055 -113.82854 94.04289,
   -7.85957 -115.31518 94.01175,
   -6.13703 -115.09581 93.91057,
   -4.63634 -114.85150 94.00390,
   -3.06467 -114.53004 94.01036,
   -1.54906 -114.09796 94.02320,
   -0.00083 -113.53428 94.02960,
   1.41272 -112.93962 94.09671,
   2.90921 -112.13106 94.07376,
   -10.27538 -115.61951 94.00392,
   -8.62309 -115.42067 93.96532,
   -7.04129 -115.20833 93.98960,
   -5.45350 -114.98284 94.02177,
   0.72690 -113.23428 94.06270,
   2.21829 -112.57788 94.05945,
   3.48630 -111.63053 94.05130,
   -12.60990 -115.87666 93.88572,
   -11.09638 -115.71160 94.01161,
   -9.54951 -115.51343 94.16567,
   3.98694 -110.92287 94.04810,
   -15.05750 -116.03454 93.88958,
   -13.54554 -115.93476 94.02702,
   -11.89564 -115.79630 94.00028,
   4.17017 -110.06115 94.09444,
   -17.66694 -116.08244 93.99094,
   -16.04764 -116.05756 93.96000,
   -14.33815 -115.98845 93.99020,
   -20.16501 -116.10177 93.98516,
   -18.48608 -116.09512 93.96934,
   -17.03855 -116.07360 93.99166,
   4.01052 -109.31423 94.14155,
   -20.94235 -116.11457 93.87838,
   -19.42713 -116.08597 94.09123,
   3.57651 -108.71742 94.12837,
   -23.52819 -116.06872 93.98510,
   -21.85066 -116.09129 93.99783,
   2.88795 -108.16174 93.93879,
   -24.35301 -116.05733 93.95499,
   -22.85200 -116.08022 93.98452,
   2.12715 -107.67046 94.10205,
   -26.72379 -115.99962 93.98395,
   -25.29463 -116.03096 94.01308,
   -27.75196 -115.96931 93.98278,
   -26.05136 -116.01642 93.98189,
   1.34572 -107.18830 94.20028,
   -30.32906 -115.82283 93.99128,
   -28.66667 -115.93982 94.00743,
   0.54525 -106.64809 94.15141,
   -31.10779 -115.72426 93.86632,
   -29.73807 -115.87587 93.98977,
   -0.16796 -106.07918 94.14341,
   -32.01345 -115.52622 93.87260,
   -32.95187 -115.15866 93.86958,
   -0.83040 -105.45345 94.14775,
   -33.66362 -114.67900 93.92525,
   -1.48238 -104.74745 94.17057,
   -34.26302 -113.85744 93.96709,
   -2.09905 -104.01658 94.16480,
   -34.52986 -112.84911 93.99301,
   -2.72982 -103.18280 94.35561,
   -3.25528 -102.50957 94.18561,
   -34.42507 -111.87723 93.98575,
   -34.09139 -111.22289 94.02891,
   -33.20034 -110.10648 94.06174,
   -3.88302 -101.63088 94.20275,
   -33.64374 -110.58232 94.05492,
   -32.43274 -109.40109 94.07563,
   -4.30454 -101.04903 94.00283,
   -31.67925 -108.78604 94.08091,
   -30.92875 -108.14797 94.08641,
   -4.90952 -100.09938 94.18830,
   -30.26287 -107.55315 94.10027,
   -29.53854 -106.85990 94.11134,
   -28.37243 -105.65900 94.13016,
   -5.50318 -99.15589 94.22985,
   -28.82699 -106.14224 94.12268,
   -27.87653 -105.09940 94.13864,
   -5.94072 -98.43312 94.25762,
   -27.24440 -104.32607 94.14988,
   -26.75004 -103.64484 94.15970,
   -6.38183 -97.68212 94.28217,
   -26.28693 -102.88833 94.17190,
   -6.91520 -96.74777 94.33674,
   -25.92767 -102.18292 94.18261,
   -25.51631 -101.21058 94.19645,
   -7.49687 -95.70720 94.31279,
   -25.21542 -100.33516 94.19114,
   -7.79434 -95.13044 94.29070,
   -24.95431 -99.44355 94.22393,
   -8.31859 -94.10806 94.31259,
   -24.71655 -98.54808 94.23601,
   -24.48377 -97.65347 94.25035,
   -8.78597 -93.16122 94.32895,
   -24.23059 -96.72317 94.25724,
   -9.34215 -92.07574 94.33548,
   -24.00119 -95.92073 94.27612,
   -9.74591 -91.29731 94.35445,
   -23.70678 -94.99103 94.28976,
   -10.19410 -90.58651 94.36114,
   -23.39880 -94.09816 94.30122,
   -23.07350 -93.24574 94.31445,
   -10.96393 -89.71940 94.40157,
   -22.69126 -92.38624 94.46245,
   -11.62406 -89.21253 94.29755,
   -12.53668 -88.77827 94.41436,
   -22.25783 -91.58893 94.34150,
   -15.19502 -88.55859 94.37906,
   -13.50851 -88.57769 94.41595,
   -21.88616 -91.02649 94.34995,
   -20.67989 -89.88677 94.37793,
   -17.42156 -88.77638 94.37173,
   -16.00306 -88.61526 94.35897,
   -14.43229 -88.52232 94.51263,
   -21.32367 -90.42351 94.36107,
   -19.96300 -89.47107 94.40146,
   -18.48322 -88.96869 94.42120,
   -16.83034 -88.70281 94.37303,
   -19.21648 -89.17264 94.38251,
   -3.10622 -114.44401 94.82400,
   -1.56951 -114.00646 94.83932,
   -7.09011 -115.11260 94.81988,
   -5.36498 -114.88572 94.70766,
   -3.87642 -114.61466 94.80866,
   -2.33793 -114.24261 94.82736,
   -0.78602 -113.73821 94.81844,
   0.71728 -113.14226 94.89233,
   2.19588 -112.47676 94.88195,
   -9.36957 -115.41249 94.81049,
   -7.85763 -115.22023 94.78264,
   -6.26621 -115.00093 94.80319,
   -4.68699 -114.76357 94.82850,
   -0.05683 -113.45807 94.85678,
   1.54171 -112.78985 94.97725,
   2.87786 -112.05250 94.88145,
   -13.54828 -115.84761 94.79617,
   -11.83857 -115.70749 94.72069,
   -10.33651 -115.52679 94.83840,
   -8.69567 -115.32622 94.81309,
   3.63934 -111.36081 94.94444,
   -14.38530 -115.89916 94.79299,
   -12.71834 -115.78302 94.79597,
   -11.11739 -115.62017 94.80744,
   4.03949 -110.65644 94.88051,
   -16.75380 -115.98729 94.67579,
   -15.31313 -115.93236 94.84349,
   4.11746 -109.57579 94.92961,
   -19.36960 -115.99327 94.79297,
   -17.73578 -115.98630 94.77262,
   -16.03493 -115.95813 94.79758,
   -20.19014 -115.99695 94.77141,
   -18.73197 -115.99076 94.79396,
   3.85648 -108.96833 95.11287,
   -22.61787 -115.99133 94.65942,
   -21.07392 -115.99486 94.75691,
   3.31198 -108.38590 94.87119,
   -25.24983 -115.92599 94.78908,
   -23.55771 -115.95818 94.79476,
   -21.88274 -115.98290 94.79046,
   2.60441 -107.87269 94.89727,
   -26.03871 -115.92275 94.67723,
   -24.49755 -115.92613 94.91077,
   1.72848 -107.30541 94.91865,
   -28.64545 -115.82258 94.79341,
   -26.96837 -115.88938 94.77144,
   0.99777 -106.85510 94.92181,
   -29.42556 -115.78849 94.67322,
   -27.88124 -115.84389 94.92998,
   -30.36219 -115.69402 94.80826,
   0.24665 -106.29469 94.96644,
   -31.31658 -115.57503 94.76090,
   -0.42274 -105.72570 94.88766,
   -32.33268 -115.30523 94.74749,
   -33.22874 -114.84262 94.88905,
   -1.07143 -105.05682 94.96202,
   -33.85388 -114.32475 94.76422,
   -1.67436 -104.40247 94.81329,
   -34.35053 -113.36137 94.77255,
   -2.30559 -103.60349 94.96543,
   -34.45960 -112.21647 94.81730,
   -2.90646 -102.82017 95.00205,
   -34.22257 -111.45768 94.83169,
   -3.46974 -102.06083 94.97899,
   -33.65578 -110.60472 94.85978,
   -32.94954 -109.88111 94.86375,
   -4.14340 -101.10702 95.00485,
   -32.25239 -109.28871 94.87587,
   -30.98715 -108.20155 94.89323,
   -4.53834 -100.54145 94.88482,
   -31.51720 -108.66512 94.88569,
   -30.45523 -107.71373 94.90101,
   -29.78741 -107.08957 94.91382,
   -5.12082 -99.62090 95.06092,
   -29.05986 -106.37121 94.92145,
   -28.38010 -105.66603 94.93211,
   -5.74918 -98.62858 95.04838,
   -27.69182 -104.88978 94.94118,
   -6.09889 -98.07549 94.86964,
   -27.03651 -104.05074 94.95609,
   -26.57913 -103.37521 94.97081,
   -6.66387 -97.09154 95.08220,
   -26.08832 -102.49872 94.98434,
   -25.65951 -101.55895 94.98896,
   -7.20863 -96.14141 95.08707,
   -25.36915 -100.77495 95.00703,
   -7.68441 -95.25611 95.29124,
   -25.09169 -99.89784 95.01860,
   -8.01456 -94.63263 95.09569,
   -24.88645 -99.14307 95.01820,
   -8.58357 -93.53151 95.09286,
   -24.60241 -98.09935 95.05156,
   -24.36363 -97.20607 95.05638,
   -9.06657 -92.56477 95.13624,
   -24.11621 -96.32807 95.07379,
   -9.64792 -91.47561 95.16447,
   -23.84229 -95.43167 95.08715,
   -9.89425 -90.96738 95.17257,
   -23.55928 -94.57143 95.09948,
   -23.24249 -93.69176 95.11257,
   -10.60514 -90.03522 95.13618,
   -22.95192 -92.94557 95.12341,
   -11.29556 -89.35012 95.23011,
   -22.47289 -91.96678 95.13902,
   -11.94999 -88.92567 95.23443,
   -21.99522 -91.17918 95.15225,
   -14.26556 -88.40982 95.18717,
   -12.80125 -88.61249 95.20228,
   -21.37287 -90.43490 95.17983,
   -18.47057 -88.89537 95.17996,
   -16.77358 -88.61230 95.03412,
   -15.22211 -88.44504 95.19197,
   -13.57452 -88.46037 95.19606,
   -20.63693 -89.80851 95.19240,
   -19.27121 -89.12847 95.18819,
   -17.65736 -88.72543 95.16333,
   -16.05009 -88.51519 95.17995,
   -19.95119 -89.40529 95.19537,
   -2.36445 -114.15477 95.63089,
   -6.32159 -114.90729 95.62826,
   -4.61785 -114.66688 95.52421,
   -3.12720 -114.35410 95.61843,
   -1.62486 -113.93283 95.61515,
   -0.07572 -113.37102 95.67791,
   1.42589 -112.75401 95.68222,
   -8.61754 -115.23284 95.49415,
   -7.09272 -115.01784 95.59447,
   -5.50189 -114.78919 95.62409,
   -3.92453 -114.52747 95.63332,
   -0.84145 -113.65970 95.65255,
   0.76788 -113.02848 95.78108,
   2.16652 -112.38026 95.69681,
   3.37332 -111.52011 95.68253,
   -12.76893 -115.69487 95.60621,
   -11.18062 -115.52959 95.63754,
   -9.56341 -115.33569 95.63950,
   -7.92594 -115.12648 95.62157,
   2.83909 -111.96203 95.68180,
   3.89593 -110.84047 95.68620,
   -15.23489 -115.84101 95.60200,
   -13.56845 -115.75842 95.59314,
   -12.02614 -115.62697 95.59009,
   -10.34189 -115.43436 95.61459,
   4.12268 -110.06830 95.70833,
   -16.02104 -115.85825 95.63751,
   -14.46133 -115.79297 95.74219,
   -18.46188 -115.90289 95.47027,
   -16.92587 -115.87095 95.63448,
   4.02000 -109.20565 95.73055,
   -21.07887 -115.88147 95.59519,
   -19.41120 -115.88817 95.59412,
   -17.73757 -115.88212 95.60132,
   3.57951 -108.48540 95.72965,
   -21.81323 -115.87938 95.55809,
   -20.33266 -115.86639 95.74419,
   3.03230 -108.06476 95.71710,
   -24.24880 -115.83642 95.59482,
   -22.77438 -115.85846 95.61716,
   -25.27439 -115.81817 95.57766,
   -23.60408 -115.84750 95.59527,
   2.37993 -107.66720 95.71557,
   -27.70093 -115.74625 95.59749,
   -26.14902 -115.80370 95.55757,
   1.44157 -107.02786 95.74580,
   -28.68181 -115.70667 95.58993,
   -26.97833 -115.77151 95.59456,
   0.70542 -106.52233 95.81175,
   -29.63789 -115.65140 95.62188,
   -31.95719 -115.27557 95.61086,
   -30.68913 -115.54325 95.60287,
   -0.13606 -105.84955 95.68143,
   -32.90263 -114.89457 95.59899,
   -31.31254 -115.43612 95.60682,
   -0.71207 -105.29858 95.71912,
   -33.49932 -114.53579 95.57051,
   -1.43095 -104.51127 95.77409,
   -34.03385 -113.87527 95.61253,
   -1.83845 -104.01686 95.81271,
   -34.40216 -112.72134 95.60155,
   -2.53744 -103.13545 95.85758,
   -3.09149 -102.43984 95.68013,
   -34.32874 -111.78582 95.65812,
   -34.05157 -111.24136 95.63780,
   -33.01785 -109.96616 95.67029,
   -3.69599 -101.58534 95.82694,
   -33.47531 -110.44427 95.66371,
   -32.46358 -109.42656 95.54017,
   -31.75163 -108.82720 95.68955,
   -4.33255 -100.68734 95.78610,
   -30.98872 -108.18642 95.69466,
   -4.69790 -100.13196 95.84244,
   -30.27918 -107.55676 95.69346,
   -29.54026 -106.85291 95.71875,
   -28.38051 -105.66379 95.73740,
   -5.31065 -99.18760 95.87920,
   -28.87136 -106.18512 95.72938,
   -27.91433 -105.14243 95.74531,
   -27.25784 -104.33893 95.75713,
   -5.93094 -98.20635 95.87411,
   -26.76266 -103.65360 95.76687,
   -6.25541 -97.66582 95.89753,
   -26.30790 -102.90381 95.77901,
   -6.88799 -96.60024 95.91152,
   -25.95305 -102.19997 95.78988,
   -25.53291 -101.20511 95.80295,
   -7.45145 -95.62021 95.89929,
   -25.25539 -100.39431 95.80194,
   -7.84414 -94.89569 95.91270,
   -24.97460 -99.46084 95.83095,
   -8.24881 -94.11314 95.92058,
   -24.73031 -98.56522 95.84442,
   -24.49219 -97.67466 95.85740,
   -8.74841 -93.13089 95.92646,
   -24.23185 -96.74141 95.86668,
   -9.29614 -92.06425 95.95799,
   -23.99831 -95.94089 95.88151,
   -23.70231 -95.01664 95.89676,
   -9.76771 -91.15755 96.16335,
   -10.09082 -90.59298 95.97500,
   -23.39737 -94.13316 95.90346,
   -23.07095 -93.26963 95.92169,
   -10.85416 -89.67719 95.99732,
   -22.70289 -92.42036 95.92425,
   -11.52035 -89.09330 96.02412,
   -22.27717 -91.59691 95.94801,
   -13.53732 -88.37782 95.89074,
[truncated: 2,186,026 more chars]
