# Supplementary material for: Determination of muscle shape deformations of the tibialis anterior during dynamic contractions using 3D ultrasound
Source: Front Bioeng Biotechnol. 2024 Jun 5;12:1388907. doi: 10.3389/fbioe.2024.1388907 (PMC11188672; doi:10.3389/fbioe.2024.1388907)
Supplement: Supplementary file 1 [file DataSheet1.zip › Dyn_100_S06_134d.wrl]

#VRML V2.0 utf8
Transform { children [ Shape {
 appearance Appearance { material Material {
  ambientIntensity 0.2
  diffuseColor 1.000 1.000 0.200
  specularColor 0.1 0.1 0.1
  emissiveColor 0 0 0
  shininess     0.2
  transparency  0.000
 } }
 geometry IndexedFaceSet {
  coord Coordinate { point [
   -17.18431 -117.46168 2.63669,
   -17.18431 -117.46168 2.63669,
   -15.65909 -116.97822 2.64527,
   -15.65909 -116.97822 2.64527,
   -17.96416 -117.66839 2.63289,
   -17.96416 -117.66839 2.63289,
   -16.42084 -117.22626 2.64089,
   -16.42084 -117.22626 2.64089,
   -14.92426 -116.63008 2.65108,
   -14.92426 -116.63008 2.65108,
   -13.60779 -115.92485 2.66268,
   -13.60779 -115.92485 2.66268,
   -18.95610 -117.49375 2.63442,
   -18.95610 -117.49375 2.63442,
   -17.38157 -116.81826 2.64585,
   -15.85187 -116.34941 2.65423,
   -14.19966 -116.28017 2.65691,
   -14.19966 -116.28017 2.65691,
   -12.99542 -115.22299 2.67352,
   -12.99542 -115.22299 2.67352,
   -21.31304 -117.03692 2.63867,
   -21.31304 -117.03692 2.63867,
   -19.90249 -117.30802 2.63616,
   -19.90249 -117.30802 2.63616,
   -18.31221 -116.51191 2.64936,
   -16.78250 -116.04306 2.65774,
   -15.25280 -115.57422 2.66611,
   -13.72310 -115.10537 2.67449,
   -12.45826 -114.54934 2.68387,
   -12.45826 -114.54934 2.68387,
   -22.08877 -116.86700 2.64035,
   -22.08877 -116.86700 2.64035,
   -20.61943 -117.17382 2.63738,
   -20.61943 -117.17382 2.63738,
   -19.24284 -116.20555 2.65287,
   -17.71314 -115.73671 2.66125,
   -16.18344 -115.26786 2.66963,
   -14.65374 -114.79902 2.67800,
   -13.12404 -114.33017 2.68638,
   -21.70318 -116.36804 2.64801,
   -20.17348 -115.89920 2.65638,
   -18.64378 -115.43035 2.66476,
   -17.11408 -114.96151 2.67314,
   -15.58438 -114.49266 2.68152,
   -14.05468 -114.02382 2.68989,
   -12.41017 -113.62078 2.69743,
   -12.41017 -113.62078 2.69743,
   -22.63198 -116.05736 2.65158,
   -22.63198 -116.05736 2.65158,
   -21.10412 -115.59284 2.65989,
   -19.57442 -115.12400 2.66827,
   -18.04472 -114.65515 2.67665,
   -16.51501 -114.18631 2.68503,
   -14.98531 -113.71746 2.69340,
   -13.45561 -113.24862 2.70178,
   -22.03476 -115.28649 2.66341,
   -20.50506 -114.81764 2.67178,
   -18.97535 -114.34880 2.68016,
   -17.44565 -113.87995 2.68854,
   -15.91595 -113.41111 2.69692,
   -14.38625 -112.94226 2.70529,
   -12.83333 -112.43903 2.71419,
   -12.83333 -112.43903 2.71419,
   -23.23102 -115.05672 2.66553,
   -23.23102 -115.05672 2.66553,
   -21.43569 -114.51129 2.67530,
   -19.90599 -114.04244 2.68367,
   -18.37629 -113.57360 2.69205,
   -16.84659 -113.10476 2.70043,
   -15.31689 -112.63591 2.70881,
   -13.78719 -112.16707 2.71718,
   -23.65403 -114.36063 2.67523,
   -23.65403 -114.36063 2.67523,
   -22.36633 -114.20494 2.67881,
   -20.83663 -113.73609 2.68719,
   -19.30693 -113.26725 2.69556,
   -17.77723 -112.79840 2.70394,
   -16.24752 -112.32956 2.71232,
   -14.71782 -111.86071 2.72069,
   -13.44507 -111.72437 2.72397,
   -13.44507 -111.72437 2.72397,
   -23.29697 -113.89858 2.68232,
   -21.76727 -113.42974 2.69070,
   -20.23757 -112.96089 2.69907,
   -18.70786 -112.49205 2.70745,
   -17.17816 -112.02320 2.71583,
   -15.64846 -111.55436 2.72421,
   -14.24742 -111.13604 2.73172,
   -14.24742 -111.13604 2.73172,
   -24.11239 -113.55596 2.68648,
   -24.11239 -113.55596 2.68648,
   -22.69790 -113.12338 2.69421,
   -21.16820 -112.65454 2.70259,
   -19.63850 -112.18569 2.71096,
   -18.10880 -111.71685 2.71934,
   -16.57910 -111.24800 2.72772,
   -15.04354 -110.55048 2.73943,
   -15.04354 -110.55048 2.73943,
   -23.62854 -112.81703 2.69772,
   -22.09884 -112.34818 2.70610,
   -20.56914 -111.87934 2.71448,
   -19.03944 -111.41049 2.72285,
   -17.50974 -110.94165 2.73123,
   -15.98004 -110.47280 2.73961,
   -24.12978 -112.65203 2.69961,
   -24.12978 -112.65203 2.69961,
   -23.02948 -112.04183 2.70961,
   -21.49978 -111.57298 2.71799,
   -19.97008 -111.10414 2.72636,
   -18.44037 -110.63529 2.73474,
   -16.91067 -110.16645 2.74312,
   -15.67737 -110.08114 2.74561,
   -15.67737 -110.08114 2.74561,
   -24.10066 -111.64091 2.71435,
   -24.10066 -111.64091 2.71435,
   -22.43042 -111.26663 2.72150,
   -20.90071 -110.79778 2.72988,
   -19.37101 -110.32894 2.73825,
   -17.84131 -109.86010 2.74663,
   -16.32193 -109.60715 2.75186,
   -16.32193 -109.60715 2.75186,
   -23.36105 -110.96028 2.72501,
   -21.83135 -110.49143 2.73339,
   -20.30165 -110.02259 2.74177,
   -18.77195 -109.55374 2.75014,
   -17.12203 -109.01985 2.75959,
   -17.12203 -109.01985 2.75959,
   -24.07025 -110.60559 2.72945,
   -24.07025 -110.60559 2.72945,
   -22.76199 -110.18508 2.73690,
   -21.23229 -109.71623 2.74528,
   -19.70259 -109.24739 2.75365,
   -17.91293 -108.44215 2.76719,
   -17.91293 -108.44215 2.76719,
   -23.94497 -109.75584 2.74194,
   -23.94497 -109.75584 2.74194,
   -22.16293 -109.40988 2.74879,
   -20.63322 -108.94103 2.75717,
   -19.23270 -108.05084 2.77154,
   -19.23270 -108.05084 2.77154,
   -23.08366 -109.18280 2.75116,
   -23.08366 -109.18280 2.75116,
   -21.66080 -108.33632 2.76492,
   -21.66080 -108.33632 2.76492,
   -20.05077 -108.13563 2.76948,
   -20.05077 -108.13563 2.76948,
   -18.61669 -108.07612 2.77180,
   -18.61669 -108.07612 2.77180,
   -22.36749 -108.74263 2.75829,
   -22.36749 -108.74263 2.75829,
   -20.85451 -108.21922 2.76744,
   -20.85451 -108.21922 2.76744,
   -17.96953 -117.57910 3.41352,
   -16.41249 -117.26755 3.42158,
   -18.64410 -117.54889 3.41465,
   -17.19990 -117.48142 3.42473,
   -15.65334 -117.00468 3.42058,
   -14.15203 -116.30282 3.42996,
   -19.59824 -117.42441 3.38605,
   -14.90572 -116.68883 3.43064,
   -13.47408 -115.84111 3.40954,
   -20.61547 -117.23834 3.41933,
   -12.76863 -114.98406 3.27437,
   -21.65761 -116.94577 3.43723,
   -12.38327 -114.11324 3.47962,
   -22.36830 -116.50830 3.43621,
   -12.51535 -112.95581 3.50502,
   -23.11896 -115.65718 3.43559,
   -23.54871 -115.08352 3.56676,
   -13.03246 -111.94617 3.50794,
   -13.62724 -111.40316 3.31212,
   -24.08097 -114.12635 3.47654,
   -14.30605 -110.73375 3.65400,
   -24.37348 -113.08193 3.46808,
   -15.10875 -110.16352 3.50326,
   -15.81698 -109.68622 3.33738,
   -24.48551 -111.99162 3.61071,
   -24.41614 -111.24836 3.42196,
   -16.50145 -109.04318 3.66589,
   -17.34238 -108.50104 3.53904,
   -24.19670 -110.16022 3.49319,
   -18.26411 -108.01077 3.53498,
   -23.74929 -109.52178 3.50721,
   -22.55212 -108.62117 3.41105,
   -20.93137 -107.98150 3.55080,
   -19.21351 -107.84534 3.48066,
   -23.13841 -108.99493 3.52876,
   -21.70504 -108.17960 3.56407,
   -20.25332 -107.84325 3.64118,
   -17.19414 -117.45752 4.19818,
   -15.64697 -117.03212 4.20609,
   -17.98327 -117.54776 4.19322,
   -16.41274 -117.27950 4.20470,
   -14.92463 -116.73924 4.21791,
   -13.56420 -115.92524 4.22532,
   -20.61196 -117.28745 4.19601,
   -18.90866 -117.53656 4.17415,
   -14.17035 -116.34153 4.21593,
   -12.99766 -115.37564 4.24231,
   -21.27094 -117.10456 4.20062,
   -19.96761 -117.41283 4.19459,
   -12.44377 -114.40979 4.26615,
   -22.12965 -116.72229 4.21828,
   -12.29031 -113.71039 4.29645,
   -12.35204 -113.40298 4.06152,
   -22.83523 -116.19158 4.22231,
   -12.36064 -112.93042 4.63383,
   -23.37564 -115.65070 4.35484,
   -12.66775 -112.27492 4.23825,
   -23.97633 -114.73152 4.18791,
   -13.19232 -111.49382 4.29505,
   -13.92274 -110.80588 4.19342,
   -24.45374 -113.65574 4.16358,
   -24.73703 -113.18955 4.64905,
   -14.63885 -110.13415 4.43260,
   -24.70495 -112.54371 4.24503,
   -15.32631 -109.65164 4.28351,
   -16.01413 -109.17447 4.13293,
   -24.67877 -111.36130 4.19258,
   -24.55125 -110.64573 4.19590,
   -16.72848 -108.53989 4.39913,
   -17.57981 -108.02494 4.36957,
   -24.30915 -109.87467 4.48796,
   -23.29240 -108.90482 4.19818,
   -18.47551 -107.70531 4.27926,
   -23.83705 -109.35975 4.32257,
   -22.50477 -108.33717 4.31015,
   -20.99286 -107.73915 4.31796,
   -19.42905 -107.54443 4.37195,
   -21.78585 -107.93338 4.51290,
   -20.21527 -107.59700 4.33549,
   -16.41863 -117.27762 4.98278,
   -18.62763 -117.55887 4.97597,
   -17.20402 -117.44576 4.98331,
   -15.64642 -117.04371 4.98283,
   -14.14761 -116.35970 5.00224,
   -19.59994 -117.49935 4.96423,
   -17.99411 -117.53885 4.97638,
   -14.88980 -116.74092 4.99078,
   -13.43531 -115.89576 4.94384,
   -20.62144 -117.33139 4.97506,
   -12.79705 -115.20873 5.01767,
   -21.61058 -117.02512 4.91336,
   -12.30126 -114.07675 4.91198,
   -22.43106 -116.62293 5.02368,
   -12.21681 -113.44610 5.06624,
   -23.11644 -116.13478 5.16830,
   -12.46620 -112.30712 5.06992,
   -23.81451 -115.32188 4.98884,
   -12.81104 -111.78281 4.90880,
   -24.36963 -114.39794 4.87018,
   -13.40009 -110.99716 5.04503,
   -24.70223 -113.75124 5.02245,
   -14.03377 -110.40143 5.06600,
   -24.96818 -112.83941 5.12833,
   -14.85422 -109.62795 5.25679,
   -24.98685 -111.96510 4.95757,
   -15.54156 -109.14702 5.07614,
   -16.37265 -108.57387 4.92166,
   -24.93124 -111.00505 5.12306,
   -24.56239 -110.04806 5.09749,
   -17.06417 -107.95824 5.28862,
   -24.04442 -109.36620 4.96995,
   -17.82879 -107.60929 5.14788,
   -23.27582 -108.62423 5.08376,
   -21.83899 -107.76876 5.12684,
   -20.27774 -107.40128 4.90715,
   -18.67845 -107.31932 5.22585,
   -22.37721 -108.03661 5.09761,
   -21.09546 -107.48654 5.17151,
   -19.57769 -107.21679 5.27515,
   -17.20734 -117.43664 5.75979,
   -15.65055 -117.04468 5.76736,
   -17.99531 -117.53584 5.75101,
   -16.42442 -117.27307 5.76724,
   -14.91154 -116.76165 5.75100,
   -13.51652 -115.95533 5.78495,
   -20.59900 -117.37890 5.75526,
   -18.91370 -117.56429 5.71427,
   -14.15914 -116.37936 5.77629,
   -12.89843 -115.38348 5.79911,
   -21.29492 -117.19755 5.76085,
   -19.98878 -117.48241 5.75418,
   -12.37252 -114.55098 5.81250,
   -22.19119 -116.84766 5.83385,
   -12.15387 -113.86869 5.83827,
   -22.88815 -116.42720 5.78103,
   -12.18154 -112.90292 5.85212,
   -23.59405 -115.82300 5.77647,
   -12.52041 -111.84029 5.86404,
   -24.23493 -115.03523 5.69142,
   -12.95838 -111.27869 5.69792,
   -24.78586 -114.25028 5.94493,
   -13.54323 -110.55170 5.90087,
   -25.09006 -113.33173 5.81482,
   -14.28488 -109.89186 5.81783,
   -15.00811 -109.26940 5.84070,
   -25.29312 -112.16986 5.87576,
   -25.20626 -111.44283 5.71924,
   -15.76038 -108.65167 5.85943,
   -16.55409 -108.10389 5.74124,
   -24.96232 -110.42523 5.83524,
   -24.59567 -109.68039 5.93915,
   -17.27703 -107.51007 6.09448,
   -23.92542 -108.92400 5.91754,
   -22.76743 -108.07931 5.73549,
   -18.00199 -107.20203 6.02209,
   -23.34560 -108.44293 5.85983,
   -21.90309 -107.55401 5.90504,
   -20.38823 -107.07306 5.87922,
   -18.84664 -106.97644 6.06375,
   -21.16423 -107.26410 5.89679,
   -19.60607 -106.97244 5.94178,
   -16.43048 -117.26488 6.54422,
   -18.62468 -117.56967 6.53718,
   -17.24016 -117.43431 6.53430,
   -15.61878 -117.02916 6.54400,
   -14.14077 -116.38995 6.57104,
   -19.60879 -117.54328 6.54133,
   -18.01090 -117.53350 6.53818,
   -14.89521 -116.75604 6.55222,
   -13.39199 -115.92860 6.48097,
   -20.63773 -117.41335 6.53406,
   -12.73289 -115.30057 6.57700,
   -21.48910 -117.18697 6.39797,
   -12.16331 -114.24830 6.61868,
   -22.57811 -116.71890 6.47179,
   -12.02773 -113.41749 6.60416,
   -23.30306 -116.26474 6.58826,
   -12.19408 -112.29872 6.62782,
   -24.03787 -115.55731 6.45856,
   -24.60929 -114.88289 6.56558,
   -12.63036 -111.32607 6.64741,
   -13.18974 -110.66197 6.54778,
   -25.16506 -113.88972 6.60694,
   -25.46378 -113.44126 6.99352,
   -13.84447 -109.91832 6.77954,
   -25.46396 -112.88603 6.59975,
   -14.50634 -109.39489 6.62300,
   -15.15998 -108.91246 6.42059,
   -25.55190 -111.74584 6.64921,
   -25.35027 -110.92350 6.50361,
   -15.91634 -108.19771 6.66205,
   -16.63686 -107.66619 6.65626,
   -25.03847 -109.97224 6.76017,
   -24.07015 -108.82683 6.63926,
   -24.64012 -109.36580 6.82916,
   -23.47869 -108.34103 6.53471,
   -17.48741 -107.08622 6.88799,
   -22.71570 -107.77135 6.65750,
   -21.22389 -107.08174 6.51206,
   -19.66611 -106.73143 6.60117,
   -18.20099 -106.80244 6.89006,
   -21.95163 -107.30698 6.79761,
   -20.47979 -106.78863 6.74916,
   -18.89147 -106.71169 6.75169,
   -17.21977 -117.42194 7.32139,
   -15.66231 -117.03760 7.32898,
   -18.02513 -117.53200 7.31818,
   -16.43690 -117.25898 7.32673,
   -14.89970 -116.75766 7.33627,
   -13.55936 -116.04499 7.34320,
   -20.40891 -117.47926 7.31552,
   -18.90855 -117.57574 7.27295,
   -14.16305 -116.40597 7.33785,
   -12.83989 -115.44871 7.36089,
   -21.39432 -117.27887 7.32905,
   -19.72488 -117.54834 7.31563,
   -12.26082 -114.67212 7.37480,
   -22.26397 -116.97382 7.32704,
   -11.94658 -113.82838 7.42825,
   -22.89056 -116.65466 7.26376,
   -11.92809 -112.89953 7.43570,
   -23.77818 -116.04686 7.35199,
   -24.33419 -115.47648 7.21956,
   -12.29106 -111.63434 7.33736,
   -25.08158 -114.54752 7.37560,
   -12.74169 -110.86295 7.45710,
   -25.46686 -113.86685 7.45866,
   -13.34005 -110.21596 7.37865,
   -25.73380 -113.03926 7.45366,
   -14.01862 -109.55191 7.39436,
   -25.80587 -112.18623 7.35034,
   -14.71697 -108.91383 7.41860,
   -25.96872 -111.85864 7.80926,
   -15.38102 -108.38975 7.27094,
   -25.75122 -111.25589 7.43244,
   -25.33353 -110.22163 7.27579,
   -16.05201 -107.71817 7.56667,
   -24.93171 -109.48594 7.45167,
   -16.90918 -107.17746 7.44428,
   -24.20138 -108.69185 7.40581,
   -17.80890 -106.69577 7.53121,
   -23.47225 -108.08739 7.40529,
   -22.04462 -107.14865 7.46705,
   -18.83237 -106.47448 7.41133,
   -22.66642 -107.47026 7.56925,
   -21.31225 -106.80867 7.46019,
   -19.78851 -106.41276 7.51056,
   -20.55235 -106.55621 7.47255,
   -16.44270 -117.25123 8.10571,
   -18.58164 -117.57104 8.09865,
   -17.22154 -117.41522 8.10343,
   -15.67002 -117.03452 8.11031,
   -14.15858 -116.41595 8.13358,
   -12.82130 -115.48912 8.13746,
   -19.66150 -117.56958 8.09650,
   -18.02684 -117.52859 8.09982,
   -14.90781 -116.75776 8.11400,
   -13.37067 -115.95088 8.07567,
   -12.43098 -115.05975 8.14627,
   -20.66684 -117.47354 8.03115,
   -11.98597 -114.29592 8.16882,
   -21.47793 -117.31481 8.10124,
   -22.63375 -116.89543 8.12066,
   -11.78989 -113.44301 8.15379,
   -23.44268 -116.44763 8.11064,
   -11.72295 -112.75893 8.59563,
   -24.14326 -115.95902 8.24988,
   -11.91345 -112.16503 8.21041,
   -24.82305 -115.20768 8.04522,
   -12.34290 -111.16859 8.17707,
   -25.40664 -114.48962 8.21059,
   -12.92749 -110.31412 8.31493,
   -25.83370 -113.57148 8.16464,
   -13.54920 -109.71834 8.19262,
   -14.17780 -109.21618 7.95947,
   -26.12092 -112.45218 8.26128,
   -14.93201 -108.42187 8.21510,
   -26.08228 -111.59326 8.19743,
   -15.58951 -107.88880 8.08273,
   -25.82678 -110.66467 8.17196,
   -25.44454 -109.84070 8.29009,
   -16.24371 -107.23825 8.37317,
   -24.83236 -109.08301 8.21893,
   -17.12217 -106.72565 8.23705,
   -24.14604 -108.37210 8.33365,
   -23.02944 -107.53211 8.21259,
   -17.97636 -106.37966 8.15806,
   -23.53225 -107.90654 8.20440,
   -22.11275 -106.93934 8.27481,
   -20.61422 -106.36677 8.07081,
   -19.03659 -106.13882 8.23532,
   -21.32764 -106.52502 8.37102,
   -19.90031 -106.11127 8.37823,
   -18.02121 -117.52661 8.87838,
   -16.44437 -117.24441 8.91945,
   -14.90908 -116.75659 8.89484,
   -13.62188 -116.12804 8.90315,
   -20.42613 -117.53051 8.87674,
   -18.83696 -117.57966 8.84816,
   -17.23220 -117.40971 8.88300,
   -15.67502 -117.02804 8.89061,
   -14.17250 -116.42509 8.89967,
   -12.78872 -115.50473 8.91659,
   -21.34787 -117.38530 8.87928,
   -19.72033 -117.57740 8.87689,
   -12.17344 -114.81619 8.96062,
   -22.28436 -117.11438 8.88425,
   -11.73782 -113.88405 8.97530,
   -23.09566 -116.76563 8.88636,
   -11.63933 -113.18976 8.95986,
   -23.90051 -116.27607 8.88423,
   -11.74149 -112.16256 9.05564,
   -24.63850 -115.67651 8.88080,
   -11.98105 -111.69639 8.62313,
   -25.25846 -115.06759 8.98738,
   -12.04547 -111.27374 9.16360,
   -12.48605 -110.66729 8.97280,
   -25.83424 -114.17694 8.90046,
   -13.10096 -109.92331 8.95634,
   -26.22891 -113.70078 9.33456,
   -26.23243 -113.21975 8.92117,
   -13.76326 -109.23935 8.97338,
   -14.40005 -108.69726 8.80662,
   -26.41787 -111.98157 8.99604,
   -26.21307 -111.19246 8.79310,
   -15.14910 -107.92645 8.99353,
   -15.87233 -107.32623 8.90854,
   -25.94281 -110.23244 9.11470,
   -25.43469 -109.49272 9.08265,
   -24.26263 -108.29485 8.97921,
   -16.58438 -106.67290 9.17671,
   -24.82204 -108.78806 9.09334,
   -23.69970 -107.84738 8.87020,
   -17.28979 -106.28372 9.07834,
   -22.93613 -107.22947 9.03194,
   -21.45839 -106.36290 9.03764,
   -18.19498 -105.96425 9.03140,
   -22.13588 -106.69085 9.12931,
   -20.70676 -106.06346 9.03109,
   -19.15132 -105.81194 9.07531,
   -19.95902 -105.85992 9.09271,
   -16.45464 -117.23802 9.66717,
   -18.87377 -117.58469 9.65936,
   -17.23874 -117.40479 9.66119,
   -15.67976 -117.02366 9.66992,
   -14.17227 -116.43502 9.68654,
   -12.79635 -115.55554 9.69638,
   -19.64976 -117.59545 9.65205,
   -18.17518 -117.53752 9.66108,
   -14.91927 -116.75735 9.67566,
   -13.38621 -116.01169 9.67613,
   -12.32614 -115.08265 9.70860,
   -20.64571 -117.53547 9.59800,
   -11.76663 -114.20593 9.72789,
   -22.74801 -117.01877 9.67341,
   -21.45566 -117.41247 9.66184,
   -11.54476 -113.53871 9.77218,
   -22.29923 -117.17979 9.66612,
   -23.49110 -116.65321 9.61647,
   -11.52328 -112.71676 9.76796,
   -24.34767 -116.10518 9.65690,
   -25.06440 -115.50253 9.66154,
   -11.77251 -111.59257 9.76591,
   -25.70234 -114.78814 9.65629,
   -12.15391 -110.77794 9.88125,
   -26.21630 -114.06816 9.76904,
   -12.67892 -110.13450 9.73591,
   -13.26874 -109.55400 9.56303,
   -26.54095 -113.27526 9.74807,
   -26.53395 -112.63514 9.38262,
   -13.97294 -108.74991 9.77779,
   -26.77464 -112.24325 9.89465,
   -14.61822 -108.16884 9.65951,
   -26.66677 -111.50659 9.80186,
   -26.29640 -110.57164 9.65829,
   -15.33306 -107.43562 9.81206,
   -16.12174 -106.82843 9.64103,
   -25.87281 -109.76361 9.78232,
   -25.04256 -108.78601 9.75887,
   -25.55613 -109.36806 9.77475,
   -24.39161 -108.16810 9.76317,
   -16.78066 -106.20998 9.97296,
   -23.65969 -107.56184 9.75689,
   -17.52892 -105.84665 9.87857,
   -22.88452 -106.93839 9.90395,
   -21.50053 -106.15349 9.75398,
   -20.02645 -105.64728 9.70477,
   -18.40938 -105.60493 9.81075,
   -22.24525 -106.54738 9.81267,
   -20.70178 -105.75062 9.93232,
   -19.28778 -105.45894 10.00316,
   -18.02844 -117.52013 10.44177,
   -16.45831 -117.23083 10.44520,
   -14.92019 -116.75454 10.45579,
   -13.60470 -116.14307 10.46472,
   -20.39794 -117.58033 10.43800,
   -18.85660 -117.58847 10.40970,
   -17.24518 -117.39724 10.44464,
   -15.68775 -117.01785 10.45221,
   -14.18126 -116.43771 10.46128,
   -12.75645 -115.55618 10.47215,
   -21.36388 -117.46479 10.44105,
   -19.71544 -117.60565 10.43823,
   -12.12932 -114.91820 10.30653,
   -22.29593 -117.24730 10.44479,
   -11.56028 -113.93341 10.52859,
   -23.21884 -116.90183 10.45394,
   -11.38293 -113.15281 10.59033,
   -23.95486 -116.49270 10.33844,
   -11.45937 -112.14304 10.60870,
   -24.82925 -115.88567 10.34510,
   -25.50126 -115.31669 10.43399,
   -11.79782 -111.12131 10.61025,
   -26.12675 -114.60859 10.45599,
   -12.28197 -110.35109 10.54234,
   -26.62108 -113.83444 10.50813,
   -12.87020 -109.62762 10.53438,
   -13.48440 -109.02798 10.40523,
   -26.98111 -112.69138 10.47658,
   -14.17137 -108.27348 10.54696,
   -27.07976 -111.83257 10.70322,
   -14.80499 -107.69840 10.40889,
   -26.76260 -110.92739 10.51584,
   -26.26731 -110.02628 10.43442,
   -15.53883 -106.93422 10.59174,
   -25.72434 -109.28723 10.49782,
   -16.30350 -106.34386 10.46849,
   -25.02416 -108.54420 10.53096,
   -24.27582 -107.82834 10.64844,
   -23.02018 -106.84153 10.56791,
   -16.97966 -105.75752 10.77381,
   -23.51386 -107.22199 10.55783,
   -22.34697 -106.40379 10.47387,
   -19.33765 -105.20967 10.65780,
   -17.72293 -105.41804 10.74644,
   -21.59915 -105.90879 10.59377,
   -20.13013 -105.34198 10.58714,
   -18.55192 -105.20742 10.76707,
   -20.87427 -105.56366 10.62133,
   -18.88031 -117.59294 11.22073,
   -17.25070 -117.39196 11.21972,
   -15.69281 -117.01239 11.23398,
   -14.17581 -116.44135 11.24938,
   -12.77169 -115.60235 11.25522,
   -19.64920 -117.62057 11.20972,
   -18.18354 -117.53341 11.22263,
   -16.46669 -117.22351 11.22859,
   -14.93071 -116.75342 11.23728,
   -13.39313 -116.04996 11.27446,
   -12.19599 -115.06938 11.28531,
   -22.00357 -117.37854 11.22298,
   -20.66795 -117.58354 11.15195,
   -11.73650 -114.48568 11.31218,
   -22.97961 -117.08349 11.22688,
   -21.37090 -117.50266 11.22287,
   -11.35372 -113.59859 11.31715,
   -23.68167 -116.77703 11.22756,
   -11.26325 -112.79628 11.34657,
   -24.47981 -116.32424 11.23115,
   -25.22056 -115.79270 11.22103,
   -11.48071 -111.53036 11.33296,
   -25.98582 -115.02405 11.04844,
   -11.88018 -110.63378 11.38766,
   -26.56327 -114.41864 11.24393,
   -12.42103 -109.96701 11.14946,
   -27.04265 -113.53685 11.19575,
   -13.04108 -109.14753 11.37271,
   -27.36394 -112.83521 11.41199,
   -13.67246 -108.57376 11.13659,
   -27.35092 -112.20736 11.25541,
   -14.35775 -107.76978 11.38365,
   -27.29863 -111.38912 11.49441,
   -15.00584 -107.17337 11.23580,
   -26.78865 -110.40551 11.26993,
   -26.28099 -109.64957 11.31423,
   -15.73996 -106.42675 11.39051,
   -25.66937 -108.92527 11.43526,
   -24.42825 -107.78229 11.33173,
   -16.55564 -105.83371 11.27043,
   -24.90672 -108.21384 11.32231,
   -23.88714 -107.33326 11.26178,
   -23.07373 -106.65159 11.33723,
   -18.57276 -104.95172 11.42020,
   -17.19612 -105.31037 11.58190,
   -22.35989 -106.12681 11.33890,
   -21.05577 -105.40195 11.28566,
   -19.38223 -104.96421 11.30273,
   -17.86493 -105.03830 11.57600,
   -21.67896 -105.68634 11.38957,
   -20.22208 -105.03947 11.45518,
   -18.02863 -117.51335 12.01634,
   -16.47309 -117.21656 12.00917,
   -14.93204 -116.74870 12.01562,
   -13.57502 -116.14221 12.02669,
   -20.44565 -117.63038 12.16293,
   -18.87439 -117.59737 11.97822,
   -17.25839 -117.38524 12.00632,
   -15.70099 -117.00555 12.01374,
   -14.19043 -116.44368 12.02279,
   -12.74013 -115.60640 12.03257,
   -21.36132 -117.54310 12.00762,
   -19.71150 -117.63324 11.99950,
   -12.01154 -114.95249 12.05344,
   -22.36153 -117.34130 12.00557,
   -11.44325 -114.04543 11.94742,
   -23.27809 -117.04552 12.02184,
   -11.15750 -113.20150 12.12834,
   -24.13500 -116.64704 11.98538,
   -25.03030 -116.12790 12.07401,
   -11.17801 -112.17568 12.12237,
   -25.72816 -115.55804 11.91062,
   -11.53156 -110.98393 12.10456,
   -26.38811 -114.98617 12.01833,
   -11.98983 -110.16207 12.17156,
   -27.01648 -114.08565 11.81567,
   -12.61346 -109.41170 12.00832,
   -27.48024 -113.49072 12.13254,
   -13.26912 -108.62304 12.14386,
   -27.75173 -112.44982 12.14390,
   -13.88799 -108.02417 12.00868,
   -27.59441 -111.69362 11.96852,
   -14.57300 -107.25643 12.13884,
   -27.29027 -110.77490 12.06992,
   -15.19050 -106.67124 12.01824,
   -26.81257 -110.01018 12.08647,
   -25.77749 -108.83238 12.10315,
   -26.27132 -109.35867 12.10135,
   -25.21323 -108.31637 11.96277,
   -15.91123 -105.93600 12.20571,
   -24.53426 -107.68142 12.00757,
   -16.74171 -105.36202 12.11089,
   -23.80570 -107.01829 12.10554,
   -17.47016 -104.92831 12.23153,
   -23.05151 -106.34187 12.28300,
   -21.79438 -105.54259 12.02078,
   -18.44248 -104.72724 12.05776,
   -22.45407 -105.93341 12.15590,
   -21.01931 -105.06513 12.18099,
   -19.53581 -104.61995 12.23340,
   -20.31889 -104.71577 12.39083,
   -18.88593 -117.60168 12.78209,
   -17.27056 -117.38170 12.78255,
   -15.70827 -116.99984 12.80161,
   -14.17284 -116.43858 12.80452,
   -12.75748 -115.64446 12.81504,
   -21.34530 -117.58383 12.78400,
   -19.64637 -117.64671 12.77369,
   -18.14868 -117.52618 12.90988,
   -16.47958 -117.20848 12.79017,
   -14.94312 -116.74621 12.79883,
   -13.42172 -116.09039 12.83434,
   -12.14991 -115.13120 12.83394,
   -22.00112 -117.47577 12.78359,
   -20.78890 -117.63360 12.78097,
   -11.60051 -114.48995 12.83734,
   -23.03918 -117.20346 12.78406,
   -11.12386 -113.52479 12.93916,
   -23.88929 -116.87500 12.78433,
   -10.98871 -112.81377 12.90602,
   -11.04431 -112.57988 12.55388,
   -24.61729 -116.50967 12.78449,
   -11.01437 -112.12631 12.96073,
   -25.42291 -116.01698 12.79332,
   -11.24512 -111.28653 12.83252,
   -26.14531 -115.47940 12.80065,
   -11.28981 -110.95952 13.23246,
   -11.60487 -110.47382 12.91637,
   -26.88114 -114.70745 12.63050,
   -27.45341 -114.11790 12.83203,
   -12.27661 -109.50172 12.80721,
   -12.74188 -108.92749 12.96574,
   -27.89935 -113.16659 12.75203,
   -28.17171 -112.73665 13.08372,
   -13.44479 -108.16525 12.90456,
   -28.06217 -112.01809 12.85900,
   -14.01217 -107.52994 12.96523,
   -27.72376 -111.09598 12.72864,
   -27.19809 -110.23712 12.66827,
   -14.78726 -106.73778 12.88341,
   -26.59312 -109.48031 12.70078,
   -15.37532 -106.15854 12.81241,
   -25.89405 -108.68564 12.89341,
   -25.19483 -108.04274 12.87520,
   -16.11547 -105.43604 12.99418,
   -24.47963 -107.40184 12.86147,
   -23.21087 -106.27593 12.91793,
   -16.86258 -104.95223 12.90998,
   -23.73841 -106.72261 12.90879,
   -22.55293 -105.79498 12.80909,
   -17.72110 -104.57852 12.88452,
   -21.82866 -105.22649 12.96561,
   -20.38615 -104.49542 13.03679,
   -18.76160 -104.32782 12.98004,
   -20.97575 -104.68980 13.15742,
   -19.65367 -104.30468 13.09934,
   -17.95541 -117.49467 13.56578,
   -16.48605 -117.20136 13.56928,
   -14.94234 -116.74008 13.57996,
   -13.53967 -116.13376 13.58878,
   -20.44925 -117.67283 13.59364,
   -18.88451 -117.60664 13.54805,
   -17.27170 -117.37377 13.56803,
   -15.71437 -116.99211 13.57520,
   -14.19949 -116.44552 13.58412,
   -12.71816 -115.63977 13.59322,
   -21.36880 -117.61783 13.57133,
   -19.70821 -117.66118 13.56070,
   -11.89668 -114.95548 13.61453,
   -22.37624 -117.44765 13.59348,
   -11.45077 -114.42372 13.62337,
   -23.34596 -117.17041 13.58494,
   -10.96248 -113.19339 13.52344,
   -24.24424 -116.81223 13.58828,
   -10.87624 -112.53554 13.66691,
   -25.09732 -116.37342 13.56403,
   -25.84565 -115.93968 13.67325,
   -11.03957 -111.42103 13.65304,
   -26.58224 -115.32315 13.45839,
   -11.36069 -110.50768 13.81441,
   -27.34927 -114.66349 13.59402,
   -11.78701 -109.90783 13.63216,
   -27.92386 -113.84089 13.45321,
   -12.41301 -109.01541 13.74293,
   -28.38257 -113.19013 13.74273,
   -12.97909 -108.40871 13.66577,
   -28.55938 -112.22820 13.80398,
   -13.67588 -107.59312 13.76841,
   -28.29482 -111.44011 13.67712,
   -14.30619 -106.95479 13.63370,
   -27.81897 -110.60581 13.62437,
   -27.19759 -109.79744 13.64946,
   -15.06079 -106.14159 13.66570,
   -26.52543 -109.10024 13.63819,
   -15.56327 -105.63600 13.62708,
   -25.80554 -108.36737 13.78012,
   -25.11806 -107.76031 13.67890,
   -24.01137 -106.79145 13.54698,
   -16.33255 -104.94781 13.76375,
   -24.58608 -107.27239 13.68868,
   -23.33598 -106.14169 13.67730,
   -16.96140 -104.51724 13.82563,
   -22.58697 -105.50934 13.69476,
   -17.98337 -104.15546 13.76529,
   -21.82360 -104.89457 13.87452,
   -20.45510 -104.26928 13.72453,
   -18.97233 -103.97383 13.86019,
   -21.19342 -104.56786 13.76230,
   -19.72493 -103.97734 13.98456,
   -18.89098 -117.61063 14.34344,
   -17.29106 -117.37156 14.33759,
   -15.72169 -116.98735 14.36153,
   -14.18195 -116.44187 14.36563,
   -12.75050 -115.68537 14.37516,
   -21.32202 -117.66053 14.34513,
   -19.64225 -117.67286 14.33904,
   -18.13343 -117.51711 14.32344,
   -16.49248 -117.19383 14.35183,
   -14.95536 -116.73963 14.36019,
   -13.44264 -116.11695 14.38038,
   -12.10771 -115.19003 14.38619,
   -22.07556 -117.56477 14.45239,
   -20.79892 -117.69121 14.34191,
   -11.49041 -114.56220 14.40849,
   -23.03241 -117.35189 14.50907,
   -10.99960 -113.69936 14.41216,
   -23.87583 -117.06247 14.41840,
   -10.80082 -112.98821 14.40419,
   -24.81813 -116.64479 14.34531,
   -10.79116 -112.00454 14.45445,
   -25.57363 -116.24657 14.35459,
   -26.35446 -115.74079 14.29958,
   -11.06526 -110.87687 14.45485,
   -27.12316 -115.18504 14.36798,
   -11.47356 -110.01133 14.53318,
   -27.83641 -114.40220 14.14359,
   -12.01180 -109.29087 14.40207,
   -28.40128 -113.86241 14.38763,
   -28.86398 -113.40434 14.81157,
   -12.62387 -108.45788 14.61112,
   -28.77068 -112.87836 14.29542,
   -13.21664 -107.87302 14.40886,
   -29.01830 -112.47383 14.67445,
   -28.83747 -111.84152 14.52588,
   -13.87296 -107.06530 14.59306,
   -28.40134 -110.92561 14.51192,
   -14.46672 -106.45691 14.43846,
   -27.81632 -110.17260 14.51766,
   -27.15288 -109.43881 14.58265,
   -25.94701 -108.32837 14.45181,
   -15.24067 -105.62596 14.46803,
   -26.44838 -108.80294 14.44371,
   -25.40156 -107.84127 14.34943,
   -15.74358 -105.14253 14.40622,
   -24.72826 -107.21053 14.35889,
   -23.99996 -106.49300 14.47861,
   -16.47354 -104.47260 14.67354,
   -23.27074 -105.79108 14.58330,
   -21.98379 -104.77328 14.51529,
   -17.24566 -104.10175 14.53731,
   -22.60538 -105.19509 14.60479,
   -21.34630 -104.40283 14.43652,
   -19.79672 -103.75838 14.59036,
   -18.20900 -103.75673 14.65759,
   -20.56531 -103.95316 14.61887,
   -19.17324 -103.71302 14.54477,
   -17.92098 -117.48032 15.12751,
   -16.49648 -117.18800 15.12795,
   -14.96064 -116.74010 15.14124,
   -13.53031 -116.14788 15.15025,
   -20.52236 -117.71749 15.13840,
   -18.88857 -117.61396 15.12018,
   -17.28527 -117.36310 15.12976,
   -15.72629 -116.98201 15.13670,
   -14.20746 -116.45324 15.14517,
   -12.70632 -115.68058 15.15354,
   -11.61550 -114.79021 15.17800,
   -21.36765 -117.69067 15.09794,
   -19.70568 -117.68672 15.12191,
   -12.08017 -115.21940 15.16560,
   -11.14209 -114.18391 15.18940,
   -22.29445 -117.56381 15.12439,
   -23.36023 -117.30194 15.12182,
   -10.77630 -113.39090 15.21390,
   -24.25858 -116.96310 14.93584,
   -10.63781 -112.51095 15.22790,
   -25.25189 -116.56288 15.20363,
   -26.05119 -116.12435 15.13207,
   -10.77655 -111.41307 15.15141,
   -26.78162 -115.72432 15.28593,
   -11.13414 -110.35114 15.22715,
   -27.54908 -115.06800 15.00618,
   -28.29743 -114.44586 15.12845,
   -11.62529 -109.43983 15.38644,
   -28.87100 -113.87460 15.32534,
   -12.17225 -108.80395 15.21436,
   -29.26896 -112.83499 15.22636,
   -12.81420 -107.97970 15.37090,
   -29.58491 -112.58567 15.74364,
   -13.42159 -107.34932 15.21116,
   -29.37387 -112.08141 15.44260,
   -29.01797 -111.37038 15.35147,
   -27.96675 -110.07711 15.18596,
   -14.05391 -106.56325 15.36905,
   -28.39606 -110.57490 15.17578,
   -27.50582 -109.58534 15.20039,
   -14.65236 -105.93750 15.21483,
   -26.75446 -108.87827 15.13407,
   -26.05789 -108.21506 15.21394,
   -15.41873 -105.11252 15.28584,
   -25.34480 -107.54629 15.24424,
   -15.93228 -104.65431 15.20415,
   -24.63993 -106.88758 15.21890,
   -23.96863 -106.18870 15.37370,
   -22.86817 -105.22516 15.27735,
   -16.64681 -104.03530 15.49834,
   -23.40270 -105.70488 15.26942,
   -22.11771 -104.64183 15.18009,
   -18.89249 -103.47286 15.19215,
   -17.44366 -103.65835 15.48784,
   -21.35478 -104.07433 15.32822,
   -19.88456 -103.51089 15.28537,
   -18.16329 -103.51762 15.31710,
   -20.64733 -103.66086 15.50379,
   -18.89587 -117.61632 15.90485,
   -17.22556 -117.34668 15.90223,
   -15.73466 -116.98229 15.92664,
   -14.17950 -116.45503 15.90454,
   -12.73533 -115.74387 15.93380,
   -21.26676 -117.73017 15.90505,
   -19.63678 -117.69390 15.90122,
   -18.08274 -117.50016 15.89068,
   -16.50451 -117.18399 15.91357,
   -14.96392 -116.74285 15.92125,
   -13.43618 -116.14612 15.90998,
   -12.04693 -115.25669 15.92842,
   -22.04590 -117.65266 15.89762,
   -20.50940 -117.73817 15.90218,
   -11.37562 -114.64156 15.96792,
   -23.01912 -117.45836 15.87467,
   -10.83216 -113.81264 15.98821,
   -23.95181 -117.18322 15.87287,
   -10.53404 -112.89886 16.04778,
   -24.83129 -116.85518 15.93914,
   -25.83086 -116.41531 16.06854,
   -10.51927 -112.01307 16.03633,
   -26.53314 -116.00723 15.90688,
   -10.79597 -110.74802 16.02664,
   -27.32317 -115.51480 15.88946,
   -28.07444 -114.98444 15.90684,
   -11.24417 -109.80612 16.02782,
   -28.78422 -114.33567 15.90930,
   -11.79736 -108.92217 16.17636,
   -29.34149 -113.64080 15.98060,
   -12.36479 -108.30090 16.00031,
   -29.81337 -112.95290 16.34741,
   -13.02038 -107.44952 16.20923,
   -29.86963 -112.36737 16.36978,
   -29.21108 -111.23114 15.98585,
   -13.60549 -106.84544 16.00515,
   -29.50627 -111.71648 16.03857,
   -28.79196 -110.77154 15.78899,
   -28.11651 -109.99990 15.82901,
   -14.23753 -106.04188 16.16915,
   -27.43855 -109.29179 16.02780,
   -14.80972 -105.44546 15.99164,
   -26.69048 -108.61442 15.98427,
   -25.95701 -107.89373 16.14053,
   -15.47796 -104.69817 16.14242,
   -25.30988 -107.26716 16.17580,
   -24.25798 -106.28631 16.04752,
   -16.14980 -104.13311 16.11028,
   -24.74552 -106.76594 16.04415,
   -23.56684 -105.65326 15.90829,
   -22.83167 -104.90701 16.09957,
   -18.08442 -103.28870 15.99817,
   -16.72431 -103.67810 16.29990,
   -22.08808 -104.30554 16.05149,
   -19.02528 -103.17635 16.01992,
   -17.41159 -103.43339 16.13445,
   -21.29892 -103.70031 16.29756,
   -19.96956 -103.22455 16.17489,
   -20.71026 -103.44520 16.19498,
   -18.09548 -117.49943 16.68840,
   -16.50598 -117.18053 16.67741,
   -14.94279 -116.74312 16.71227,
   -13.52025 -116.20232 16.85236,
   -20.51661 -117.76059 16.67788,
   -18.89519 -117.62040 16.68306,
   -17.47593 -117.38948 16.69066,
   -15.73508 -116.98133 16.69817,
   -14.20496 -116.48047 16.70488,
   -12.71351 -115.78028 16.70428,
   -11.48969 -114.85109 16.73234,
   -21.35360 -117.75893 16.67171,
   -19.70370 -117.71058 16.68313,
   -12.02515 -115.31087 16.71863,
   -10.93362 -114.19071 16.74792,
   -22.25360 -117.66433 16.68613,
   -10.55373 -113.44062 16.76305,
   -23.32764 -117.44017 16.67965,
   -24.26514 -117.15629 16.67841,
   -10.37896 -112.55053 16.73858,
   -25.22013 -116.78902 16.68625,
   -10.30870 -111.86550 17.17342,
   -26.16680 -116.34628 16.65772,
   -10.48655 -111.35605 16.72203,
   -27.01972 -115.89505 16.68227,
   -10.54758 -110.78600 17.17328,
   -27.92803 -115.33349 16.71165,
   -10.86249 -110.25428 16.70510,
   -28.61446 -114.76979 16.54967,
   -11.38526 -109.29166 16.82266,
   -29.28496 -114.20845 16.71018,
   -11.95813 -108.52818 16.80294,
   -29.86003 -113.48167 16.88093,
   -12.55799 -107.80095 16.80634,
   -30.07375 -112.76846 16.80846,
   -30.10937 -112.36312 16.92985,
   -30.18706 -112.60729 17.03649,
   -29.85694 -111.76471 16.80399,
   -13.20166 -106.98445 16.94410,
   -29.38208 -111.05562 16.74075,
   -13.78192 -106.34116 16.80414,
   -28.72956 -110.32184 16.75350,
   -28.02268 -109.66158 16.75713,
   -14.41742 -105.53008 16.95270,
   -27.33704 -109.00947 16.85738,
   -26.08207 -107.85330 16.81272,
   -14.88183 -105.00563 16.86608,
   -26.59273 -108.33475 16.80297,
   -25.57466 -107.36015 16.82037,
   -24.87493 -106.69949 16.72921,
   -15.67883 -104.21799 16.92355,
   -24.17086 -105.95813 16.84927,
   -16.37311 -103.69078 16.88238,
   -23.49707 -105.27930 16.85744,
   -17.25249 -103.26558 16.79155,
   -22.78312 -104.56030 16.99060,
   -21.49846 -103.60183 16.90894,
   -18.26682 -102.95947 16.84611,
   -22.00386 -103.95599 16.87326,
   -20.79054 -103.26535 16.85167,
   -19.22470 -102.87784 16.91004,
   -20.12040 -102.95498 17.07760,
   -18.89984 -117.62505 17.45613,
   -17.18361 -117.32662 17.33666,
   -15.73769 -116.98515 17.46837,
   -14.19966 -116.50497 17.46635,
   -12.71732 -115.85061 17.48326,
   -21.28114 -117.79752 17.62742,
   -19.63225 -117.71697 17.45622,
   -18.09574 -117.49924 17.46785,
   -16.51526 -117.17974 17.46515,
   -14.96783 -116.76235 17.47211,
   -13.34338 -116.17307 17.47942,
   -12.04109 -115.41784 17.47915,
   -22.11117 -117.72936 17.45559,
   -20.50465 -117.78074 17.45303,
   -11.25755 -114.73187 17.34109,
   -23.06084 -117.56436 17.44506,
   -10.73255 -114.04589 17.34059,
   -24.01152 -117.31729 17.44250,
   -10.27969 -113.00483 17.58434,
   -24.94484 -116.99953 17.44643,
   -10.21136 -112.30955 17.56411,
   -25.85992 -116.62558 17.45923,
   -26.64340 -116.24578 17.40831,
   -10.32963 -111.31323 17.54529,
   -27.51160 -115.78973 17.44460,
   -10.66803 -110.22182 17.56876,
   -28.29803 -115.29886 17.39201,
   -11.01847 -109.67058 17.42771,
   -29.07197 -114.73270 17.40429,
   -29.73115 -114.16326 17.55797,
   -11.55918 -108.78364 17.61433,
   -12.12049 -108.14311 17.41928,
   -30.16478 -113.46312 17.52124,
   -30.40073 -112.93535 17.68677,
   -12.75175 -107.31815 17.56255,
   -30.31958 -112.34266 17.59032,
   -29.91079 -111.48983 17.54611,
   -13.40233 -106.45747 17.76299,
   -29.34213 -110.70797 17.66112,
   -13.96702 -105.83233 17.58272,
   -28.62918 -110.03728 17.52415,
   -27.62577 -109.09798 17.55115,
   -28.11947 -109.55957 17.53914,
   -26.90639 -108.47752 17.41270,
   -14.60830 -105.01480 17.74568,
   -26.22446 -107.78540 17.62347,
   -15.10702 -104.47829 17.65848,
   -25.48579 -107.07890 17.58275,
   -24.79761 -106.37927 17.60636,
   -15.94613 -103.72881 17.67824,
   -24.17457 -105.67797 17.75182,
   -22.94050 -104.50714 17.62198,
   -16.53478 -103.28800 17.73332,
   -23.38363 -104.93389 17.61300,
   -22.34767 -104.03239 17.52527,
   -17.55014 -102.85897 17.69133,
   -21.62833 -103.44386 17.66624,
   -20.12313 -102.74401 17.74234,
   -18.49650 -102.66425 17.64719,
   -20.85387 -102.99350 17.73777,
   -19.44140 -102.59810 17.83336,
   -18.10447 -117.49786 18.22977,
   -16.52051 -117.18032 18.21181,
   -14.96819 -116.77613 18.24485,
   -13.44124 -116.23711 18.25077,
   -12.00250 -115.47900 18.26059,
   -20.50960 -117.80219 18.21780,
   -18.89819 -117.62950 18.22428,
   -17.38130 -117.36341 18.22336,
   -15.74067 -116.98971 18.23951,
   -14.20401 -116.52853 18.24583,
   -12.68057 -115.88761 18.12629,
   -11.36105 -114.96430 18.23805,
   -21.44369 -117.81873 18.22688,
   -19.70445 -117.73502 18.22415,
   -10.77018 -114.34521 18.28272,
   -23.76311 -117.46094 18.21896,
   -22.24641 -117.75445 18.22670,
   -10.28865 -113.50365 18.33378,
   -24.70778 -117.17775 18.21982,
   -23.08853 -117.61585 18.22159,
   -10.06553 -112.77242 18.47172,
   -25.69460 -116.81320 18.22807,
   -10.08843 -111.83924 18.34617,
   -26.34188 -116.53615 18.23452,
   -27.15713 -116.13137 18.14937,
   -10.34212 -110.68195 18.33331,
   -28.01243 -115.69047 18.21192,
   -28.89480 -115.18118 18.35238,
   -10.73270 -109.76900 18.35715,
   -11.06993 -109.26542 18.38821,
   -29.56945 -114.61194 18.21163,
   -30.17868 -113.93506 18.25728,
   -11.75368 -108.28146 18.38462,
   -30.61308 -113.26651 18.55990,
   -12.32085 -107.63212 18.22055,
   -30.64845 -112.53605 18.51948,
   -12.94904 -106.80023 18.38325,
   -30.43051 -111.95200 18.44914,
   -29.66280 -110.86379 18.27185,
   -13.55089 -106.06069 18.37528,
   -30.05807 -111.36306 18.29169,
   -28.92684 -110.13322 18.15561,
   -28.25936 -109.49364 18.36807,
   -14.15439 -105.32396 18.36952,
   -27.49220 -108.81845 18.33250,
   -26.77715 -108.15637 18.35145,
   -14.81674 -104.49291 18.56981,
   -26.07260 -107.42574 18.52867,
   -24.90704 -106.29346 18.37267,
   -15.44106 -103.92012 18.37781,
   -25.39140 -106.78627 18.36797,
   -24.42523 -105.79028 18.37527,
   -23.75342 -105.13749 18.21675,
   -16.14347 -103.26716 18.60195,
   -23.05432 -104.40150 18.31230,
   -16.81673 -102.91749 18.42343,
   -22.33419 -103.71889 18.41214,
   -19.38095 -102.40171 18.45427,
   -17.80395 -102.50268 18.59267,
   -21.54556 -103.10516 18.56554,
   -20.17823 -102.55457 18.41613,
   -18.69376 -102.39974 18.43600,
   -20.91993 -102.78911 18.49979,
   -18.90458 -117.63430 18.99735,
   -17.13409 -117.31127 19.00410,
   -15.74106 -116.99619 19.00475,
   -14.20219 -116.55661 19.01603,
   -12.74423 -115.98002 19.05085,
   -21.28318 -117.85068 18.99938,
   -19.66327 -117.74254 18.95253,
   -18.09600 -117.49624 19.00185,
   -16.52485 -117.18084 19.00649,
   -14.96905 -116.79049 19.01316,
   -13.44913 -116.28380 19.02180,
   -11.97605 -115.56444 19.03666,
   -10.87658 -114.64515 19.05489,
   -22.14009 -117.81195 18.99752,
   -20.50280 -117.82302 18.99366,
   -11.31515 -115.06178 19.04244,
   -10.31663 -113.86448 19.07350,
   -23.11093 -117.67143 18.99121,
   -24.07095 -117.44950 18.99960,
   -10.02201 -113.17562 19.11430,
   -25.01988 -117.16263 19.01145,
   -9.90509 -112.30224 19.13732,
   -25.97397 -116.81695 19.03094,
   -26.83854 -116.44530 18.99988,
   -10.02634 -111.23997 19.15143,
   -27.66900 -116.04728 18.97301,
   -28.51526 -115.59211 18.97010,
   -10.36942 -110.19743 19.15873,
   -29.29577 -115.05682 18.85629,
   -10.83831 -109.30914 19.16162,
   -30.04093 -114.47776 19.01212,
   -11.33920 -108.59693 19.14627,
   -30.56488 -113.82869 19.11292,
   -12.04032 -107.67319 19.09955,
   -30.86090 -112.94114 19.26757,
   -12.51416 -107.13707 18.99484,
   -30.69594 -112.14259 19.13922,
   -30.19442 -111.29677 19.02237,
   -13.14007 -106.29635 19.16919,
   -29.54942 -110.57877 19.04011,
   -13.69000 -105.68152 18.95632,
   -28.82956 -109.89988 19.10267,
   -28.07835 -109.17849 19.24974,
   -14.34875 -104.82002 19.15544,
   -27.35536 -108.54418 19.11198,
   -26.36173 -107.57723 19.13005,
   -26.86227 -108.07318 19.12258,
   -25.64728 -106.88497 19.03418,
   -15.02162 -104.01531 19.34456,
   -25.00975 -106.19673 19.12272,
   -15.70019 -103.43856 19.16254,
   -24.34461 -105.47871 19.14557,
   -23.65745 -104.75227 19.12758,
   -17.70216 -102.34982 19.20907,
   -16.34856 -102.91762 19.28055,
   -23.00476 -104.07871 19.13794,
   -21.70446 -103.00747 19.20856,
   -18.51059 -102.23819 19.05260,
   -17.04420 -102.56861 19.23071,
   -22.33974 -103.41361 19.32710,
   -20.98239 -102.65037 19.09968,
   -19.38259 -102.16820 19.24308,
   -20.25474 -102.32365 19.27342,
   -18.11312 -117.49604 19.77115,
   -16.45288 -117.16634 19.79097,
   -14.96823 -116.80766 19.78249,
   -13.43281 -116.32588 19.78364,
   -12.06585 -115.69876 19.80326,
   -22.13032 -117.85806 19.76722,
   -20.50646 -117.84598 19.76057,
   -18.99373 -117.65194 19.76629,
   -17.31019 -117.34054 19.77044,
   -15.74520 -117.00297 19.78062,
   -14.19756 -116.58544 19.78665,
   -12.70253 -116.02378 19.79938,
   -11.28184 -115.17232 19.79869,
   -22.82418 -117.77991 19.76296,
   -21.45778 -117.88627 19.76662,
   -19.70486 -117.76073 19.76514,
   -10.62008 -114.54851 19.81274,
   -23.78825 -117.59751 19.75856,
   -10.00293 -113.58494 19.95790,
   -24.73466 -117.34579 19.75854,
   -9.78683 -112.80431 19.91304,
   -25.69779 -117.05536 19.94404,
   -26.45808 -116.75844 19.87034,
   -9.78315 -111.81009 19.89194,
   -27.34400 -116.36315 19.76604,
   -10.04939 -110.64626 19.88378,
   -28.11485 -115.97811 19.65552,
   -29.03720 -115.49327 19.77004,
   -10.49662 -109.62969 19.89743,
   -29.84445 -114.93810 19.78689,
   -30.47599 -114.32501 19.79153,
   -11.01850 -108.73029 20.03325,
   -11.57616 -108.05140 19.83581,
   -30.94561 -113.51364 19.90507,
   -31.13536 -113.12899 20.25652,
   -12.24705 -107.16385 19.88281,
   -31.03054 -112.53664 20.00154,
   -12.70945 -106.63015 19.78289,
   -30.66404 -111.79339 19.82870,
   -30.11517 -111.01713 19.92971,
   -28.90606 -109.84406 19.84298,
   -13.33718 -105.78296 19.95188,
   -29.40240 -110.31060 19.82739,
   -28.37697 -109.33662 19.85808,
   -13.89060 -105.15193 19.77655,
   -27.63518 -108.66669 19.76553,
   -26.97512 -108.00878 19.90395,
   -14.54222 -104.33391 19.93600,
   -26.26531 -107.30228 19.91517,
   -25.56301 -106.58986 19.87016,
   -15.25391 -103.51711 20.18311,
   -24.89429 -105.81363 20.05938,
   -15.92270 -103.00667 19.98418,
   -24.28637 -105.17786 19.91942,
   -16.60005 -102.60874 19.84785,
   -23.58876 -104.42544 19.94009,
   -22.71443 -103.55512 19.96273,
   -17.62994 -102.18948 19.84952,
   -23.10607 -103.93674 19.95823,
   -21.86342 -102.92295 19.85729,
   -18.65684 -101.97338 19.93463,
   -21.04758 -102.40048 20.01610,
   -19.65265 -101.95382 20.11525,
   -20.32086 -102.11688 20.04934,
   -18.90960 -117.64455 20.53861,
   -17.32591 -117.33961 20.54498,
   -15.74660 -117.00922 20.54196,
   -14.20106 -116.61947 20.56125,
   -12.68381 -116.09222 20.57333,
   -11.24222 -115.27708 20.57618,
   -21.27743 -117.91599 20.53917,
   -19.70609 -117.77421 20.53256,
   -18.10558 -117.49533 20.54005,
   -16.67919 -117.20918 20.54737,
   -14.96821 -116.82382 20.55396,
   -13.42964 -116.37611 20.56170,
   -11.92411 -115.72547 20.41543,
   -10.64912 -114.77573 20.72971,
   -22.12381 -117.90269 20.54099,
   -20.49999 -117.86869 20.53419,
   -10.17675 -114.14753 20.56289,
   -23.16358 -117.78296 20.52934,
   -9.70447 -113.22066 20.76553,
   -24.07778 -117.59500 20.48439,
   -24.99122 -117.34479 20.42423,
   -9.59102 -112.29321 20.67138,
   -26.03112 -117.02474 20.53777,
   -26.86458 -116.68387 20.36558,
   -9.73344 -111.18232 20.66051,
   -27.81623 -116.31767 20.56650,
   -28.65078 -115.90728 20.51370,
   -10.12675 -110.07097 20.65553,
   -29.56710 -115.40638 20.64107,
   -10.60928 -109.16672 20.69599,
   -30.31030 -114.75109 20.42884,
   -30.91547 -114.11582 20.62452,
   -11.21369 -108.18921 20.86051,
   -31.22276 -113.54286 20.78099,
   -11.76417 -107.55658 20.62968,
   -31.29279 -112.77840 20.83963,
   -12.46349 -106.63723 20.66857,
   -31.09110 -112.27160 20.66136,
   -30.37331 -111.12649 20.58247,
   -12.90661 -106.10952 20.58816,
   -30.78694 -111.69518 20.60658,
   -29.71549 -110.45546 20.54037,
   -29.00056 -109.77954 20.63043,
   -13.50819 -105.29567 20.74889,
   -28.25547 -109.09784 20.63928,
   -14.08182 -104.66028 20.54438,
   -27.51530 -108.39292 20.64640,
   -26.86840 -107.71274 20.80372,
   -14.75034 -103.84283 20.74048,
   -26.19134 -107.04884 20.68162,
   -25.22441 -106.01918 20.68848,
   -15.41680 -103.18338 20.75898,
   -25.67896 -106.51169 20.68647,
   -24.52400 -105.29175 20.54750,
   -23.91491 -104.61369 20.54299,
   -16.11833 -102.61408 20.82299,
   -23.22737 -103.86879 20.58642,
   -16.95322 -102.16394 20.79017,
   -22.53084 -103.17357 20.72321,
   -17.87521 -101.85976 20.75421,
   -21.75869 -102.58888 20.74834,
   -20.37480 -101.95190 20.70371,
   -18.79513 -101.73446 20.74523,
   -21.11273 -102.21102 20.78992,
   -19.59653 -101.75749 20.78453,
   -18.12042 -117.49734 21.31256,
   -16.46946 -117.16615 21.19566,
   -14.97048 -116.84093 21.32344,
   -13.42013 -116.41931 21.32783,
   -11.95865 -115.82525 21.35321,
   -22.10935 -117.95048 21.30718,
   -20.50547 -117.89327 21.30339,
   -18.98740 -117.66306 21.31339,
   -17.31762 -117.33764 21.31541,
   -15.75107 -117.01501 21.32166,
   -14.18928 -116.64494 21.32726,
   -12.67438 -116.15075 21.34042,
   -11.19063 -115.37021 21.32037,
   -22.84661 -117.88863 21.30276,
   -21.47678 -117.95987 21.30595,
   -19.70415 -117.78800 21.30624,
   -10.40492 -114.67874 21.36030,
   -23.76935 -117.75704 21.46538,
   -9.80122 -113.79981 21.39843,
   -24.72008 -117.52171 21.25832,
   -9.49257 -112.90658 21.39413,
   -25.70661 -117.24432 21.29962,
   -9.39879 -112.09941 21.59001,
   -26.60769 -116.94072 21.29227,
   -9.54106 -111.70104 21.07078,
   -27.51529 -116.59503 21.31048,
   -9.51821 -111.24554 21.60162,
   -28.40576 -116.22585 21.40489,
   -9.80568 -110.53137 21.33777,
   -9.90123 -110.06338 21.79296,
   -29.22278 -115.78884 21.27824,
   -10.22083 -109.57922 21.43672,
   -29.97795 -115.29485 21.15984,
   -30.74110 -114.68545 21.30770,
   -10.79750 -108.62392 21.45542,
   -31.24184 -114.09791 21.49290,
   -11.36974 -107.82203 21.44166,
   -31.46460 -113.19614 21.46447,
   -11.95961 -107.04974 21.42438,
   -31.33279 -112.41382 21.38875,
   -30.89708 -111.59832 21.38709,
   -12.62139 -106.19239 21.41968,
   -30.23295 -110.86150 21.34007,
   -13.02756 -105.64761 21.48131,
   -29.57197 -110.18407 21.52379,
   -28.88813 -109.54546 21.55355,
   -13.67125 -104.81794 21.55212,
   -28.14160 -108.85848 21.42058,
   -27.19261 -107.90426 21.44387,
   -14.28601 -104.15716 21.34161,
   -27.61938 -108.33835 21.43420,
   -26.42235 -107.13509 21.33758,
   -25.80925 -106.48369 21.33910,
   -14.96090 -103.36894 21.54416,
   -25.15506 -105.72264 21.48074,
   -15.63681 -102.76757 21.51060,
   -24.50661 -104.99311 21.44890,
   -23.85562 -104.24526 21.47962,
   -16.28455 -102.24872 21.67176,
   -23.20710 -103.53942 21.52320,
   -17.20410 -101.80135 21.66613,
   -22.53575 -102.88912 21.62364,
   -21.19196 -102.08600 21.40415,
   -19.51815 -101.56104 21.44625,
   -18.17642 -101.52540 21.68883,
   -21.89180 -102.44855 21.52426,
   -20.44151 -101.72822 21.59250,
   -18.85514 -101.49174 21.56254,
   -18.91291 -117.65656 22.08002,
   -17.33593 -117.33720 22.08647,
   -15.74695 -117.01917 22.07077,
   -14.18782 -116.67294 22.09476,
   -12.66241 -116.20695 22.10042,
   -11.35383 -115.57731 22.11568,
   -21.27215 -117.98221 22.07735,
   -19.70589 -117.80067 22.07782,
   -18.11551 -117.49809 22.08297,
   -16.58612 -117.18671 22.10294,
   -14.96873 -116.85420 22.09474,
   -13.41305 -116.46066 22.10201,
   -11.93397 -115.89396 22.12095,
   -10.53912 -114.96086 22.10643,
   -22.10564 -117.99330 22.08276,
   -20.49596 -117.91386 22.07475,
   -9.91042 -114.25780 22.13938,
   -23.09739 -117.90290 21.93743,
   -9.39235 -113.29410 22.28226,
   -25.72828 -117.33916 22.07179,
   -24.11563 -117.74335 22.06812,
   -9.28112 -112.64707 22.21850,
   -26.33967 -117.15481 22.07553,
   -25.08009 -117.51930 22.06826,
   -27.14287 -116.88287 22.07804,
   -9.32465 -111.70782 22.19380,
   -27.86862 -116.61292 22.07390,
   -9.62215 -110.54142 22.16712,
   -28.83725 -116.15081 21.92700,
   -29.74316 -115.69935 22.05117,
   -9.98537 -109.63321 22.35357,
   -30.52677 -115.16244 22.05064,
   -10.34121 -109.11461 22.22113,
   -31.17179 -114.53980 22.11858,
   -10.96684 -108.12420 22.26415,
   -31.57161 -113.82892 22.17563,
   -11.52551 -107.43886 22.04208,
   -31.67113 -112.77762 22.28912,
   -12.14439 -106.54861 22.21718,
   -31.34954 -112.09156 22.19717,
   -30.78519 -111.31844 22.13050,
   -29.90199 -110.39691 22.13792,
   -12.75453 -105.69396 22.37814,
   -30.33210 -110.82215 22.12998,
   -29.11849 -109.63237 22.16294,
   -13.20827 -105.14090 22.28439,
   -28.44611 -109.03201 22.03672,
   -27.71413 -108.25812 22.24251,
   -13.91683 -104.27074 22.30753,
   -27.07219 -107.60380 22.24276,
   -14.49624 -103.65931 22.14216,
   -26.39328 -106.89519 22.20919,
   -25.71610 -106.14530 22.24849,
   -15.19164 -102.89902 22.34087,
   -25.05288 -105.37288 22.28299,
   -15.90320 -102.34461 22.24847,
   -24.46506 -104.68977 22.23554,
   -16.68353 -101.84099 22.32878,
   -23.77354 -103.82591 22.48705,
   -22.63080 -102.76811 22.29393,
   -23.21823 -103.23934 22.43842,
   -22.07206 -102.38701 22.14261,
   -18.79309 -101.31192 22.19351,
   -17.41108 -101.53247 22.31565,
   -21.23241 -101.84057 22.31411,
   -19.72420 -101.33428 22.35217,
   -18.06506 -101.35423 22.33150,
   -20.50536 -101.52531 22.36606,
   -12.64771 -116.26318 22.88080,
   -18.12734 -117.49943 22.85408,
   -16.45880 -117.16539 22.86011,
   -14.97603 -116.87114 22.86292,
   -13.41323 -116.50310 22.87338,
   -11.91618 -115.97127 22.90091,
   -10.47031 -115.06315 22.88722,
   -21.98573 -118.03266 22.84473,
   -20.49665 -117.93040 22.84843,
   -18.99219 -117.67442 22.85681,
   -17.33615 -117.33768 22.86095,
   -15.75874 -117.02703 22.86258,
   -14.18317 -116.69745 22.86779,
   -11.04513 -115.48260 22.78103,
   -10.02491 -114.62364 22.89798,
   -22.85950 -117.99523 22.92851,
   -21.28319 -118.00905 22.84423,
   -19.70352 -117.81041 22.84764,
   -9.41520 -113.77358 23.04767,
   -23.80205 -117.87159 22.83954,
   -9.15620 -113.10363 23.09669,
   -24.81126 -117.67281 22.83389,
   -25.77621 -117.42992 22.85522,
   -9.10121 -112.15620 23.03607,
   -26.72771 -117.14896 22.84393,
   -27.68018 -116.83130 22.90459,
   -9.30012 -111.07918 22.94104,
   -28.55200 -116.47453 22.83768,
   -29.41407 -116.08342 22.85519,
   -9.69439 -109.97471 22.95209,
   -30.25232 -115.59999 22.82413,
   -10.11726 -109.13037 23.07193,
   -30.95069 -115.04277 22.74046,
   -10.54805 -108.51080 23.00001,
   -31.57368 -114.36115 22.93433,
   -31.89881 -113.72610 23.13305,
   -11.15740 -107.60268 23.04061,
   -31.82506 -113.35627 22.68351,
   -11.70665 -106.94824 22.79411,
   -31.92510 -113.13423 23.06107,
   -31.48182 -112.03544 22.92769,
   -31.76885 -112.62289 22.97925,
   -31.04676 -111.45084 22.77652,
   -12.34324 -106.02376 22.98957,
   -30.43396 -110.76515 22.91372,
   -29.69794 -110.07080 22.92104,
   -12.94341 -105.17516 23.16907,
   -28.97671 -109.38295 22.93662,
   -13.42233 -104.59446 23.08715,
   -28.26153 -108.69191 22.89688,
   -27.59106 -107.95113 23.09804,
   -14.24748 -103.67409 22.97701,
   -27.01120 -107.33504 23.11663,
   -25.82994 -106.07556 23.00293,
   -14.65776 -103.16765 23.08336,
   -26.29703 -106.59217 23.00120,
   -25.35205 -105.52965 23.00245,
   -24.73501 -104.85364 22.84238,
   -15.48343 -102.42348 23.05412,
   -24.16583 -104.15222 22.91439,
   -16.07907 -101.94952 23.10035,
   -23.42288 -103.28812 23.07698,
   -17.04580 -101.48632 22.95566,
   -22.81440 -102.71538 22.96494,
   -18.09507 -101.15553 22.97725,
   -22.01720 -102.06378 23.08467,
   -20.53951 -101.35966 22.99337,
   -18.97126 -101.03530 23.10898,
   -21.30243 -101.64924 23.08950,
   -19.82323 -101.05254 23.35802,
   -13.39861 -116.53770 23.64240,
   -11.90513 -116.04078 23.66651,
   -18.91739 -117.66347 23.62167,
   -17.34575 -117.33600 23.62801,
   -15.69452 -117.02097 23.58433,
   -14.18341 -116.72338 23.63708,
   -12.61940 -116.30788 23.64542,
   -11.20819 -115.69914 23.69106,
   -21.31300 -118.02679 23.61526,
   -19.70590 -117.81589 23.61837,
   -18.12527 -117.49958 23.62454,
   -16.54697 -117.17772 23.63541,
   -14.97082 -116.88284 23.63534,
   -10.38882 -115.15613 23.66099,
   -22.09372 -118.05758 23.61980,
   -20.49244 -117.94143 23.61541,
   -9.73836 -114.46464 23.50206,
   -24.51635 -117.80157 23.61054,
   -23.14786 -117.99936 23.61232,
   -9.13282 -113.53442 23.75193,
   -25.49479 -117.59085 23.61154,
   -23.87674 -117.91024 23.61115,
   -8.96298 -112.76530 23.71389,
   -26.41500 -117.36411 23.78456,
   -27.38678 -117.06206 23.73582,
   -9.02836 -111.56314 23.67697,
   -28.21790 -116.77544 23.75878,
   -29.07432 -116.40383 23.60803,
   -9.32166 -110.50465 23.71595,
   -29.88048 -115.99176 23.47167,
   -9.74776 -109.51282 23.82141,
   -30.75959 -115.47496 23.62569,
   -31.43870 -114.87931 23.65519,
   -10.27944 -108.57523 23.88457,
   -31.89762 -114.33150 23.86493,
   -10.73124 -107.97569 23.76820,
   -32.10928 -113.43841 23.78095,
   -11.36928 -107.06280 23.76500,
   -31.98897 -112.79828 23.61869,
   -11.89878 -106.39783 23.62522,
   -31.59653 -111.92780 23.68971,
   -30.95796 -111.16217 23.72097,
   -12.52687 -105.49993 23.78029,
   -30.27581 -110.51054 23.67561,
   -29.56083 -109.82302 23.70193,
   -13.11735 -104.68202 23.91804,
   -28.87395 -109.14357 23.72662,
   -27.86818 -108.09253 23.75426,
   -13.66962 -104.04749 23.78409,
   -28.37806 -108.63411 23.74120,
   -27.27776 -107.46226 23.76678,
   -26.58796 -106.75347 23.61902,
   -14.32951 -103.23594 23.92590,
   -25.93442 -105.97625 23.76451,
   -14.95317 -102.64596 23.78765,
   -25.29585 -105.22513 23.77105,
   -24.67532 -104.48039 23.75043,
   -15.68097 -101.94083 23.99648,
   -24.09265 -103.74966 23.83066,
   -16.38223 -101.52089 23.83548,
   -23.43368 -103.02543 23.81547,
   -17.25842 -101.09294 23.87310,
   -22.77181 -102.37446 23.87979,
   -21.45712 -101.53737 23.71496,
   -19.86979 -100.90317 23.87679,
   -18.26675 -100.83359 23.87678,
   -22.08536 -101.87644 23.83815,
   -20.62997 -101.11053 23.89299,
   -19.12257 -100.76351 23.98914,
   -12.62317 -116.36527 24.42132,
   -18.13516 -117.49845 24.39571,
   -16.56323 -117.18126 24.40146,
   -14.97722 -116.89896 24.39870,
   -13.42622 -116.58235 24.37182,
   -11.89102 -116.10955 24.43743,
   -10.54092 -115.39192 24.41873,
   -22.03570 -118.06749 24.53633,
   -20.49627 -117.94093 24.38504,
   -18.99883 -117.67482 24.39969,
   -17.34460 -117.33676 24.39881,
   -15.93659 -117.06804 24.40310,
   -14.17872 -116.74662 24.40808,
   -11.13472 -115.75150 24.42800,
   -9.78044 -114.77852 24.47281,
   -22.85930 -118.04645 24.39881,
   -21.27860 -118.02976 24.38207,
   -19.70602 -117.81452 24.38898,
   -9.17257 -114.01485 24.47097,
   -23.85615 -117.94536 24.38266,
   -8.77355 -113.14254 24.60461,
   -24.86076 -117.78211 24.41598,
   -25.73408 -117.58982 24.27343,
   -8.74259 -112.14423 24.51021,
   -26.76354 -117.33388 24.38939,
   -27.78679 -117.02214 24.39937,
   -8.97288 -111.00805 24.48895,
   -28.62644 -116.71149 24.29192,
   -29.59433 -116.30864 24.36702,
   -9.44842 -109.77850 24.49425,
   -30.42679 -115.88154 24.36644,
   -31.26158 -115.33855 24.53641,
   -9.87681 -108.98102 24.60001,
   -31.80965 -114.75036 24.47098,
   -10.45436 -108.01584 24.70906,
   -32.20306 -113.99510 24.55523,
   -11.01039 -107.32053 24.46305,
   -32.30813 -113.04181 24.60738,
   -11.60125 -106.46058 24.53994,
   -32.05667 -112.41154 24.50880,
   -31.08823 -111.15150 24.42924,
   -12.07102 -105.88592 24.38827,
   -31.54776 -111.67860 24.43993,
   -30.54292 -110.61946 24.27866,
   -29.87692 -109.99147 24.30884,
   -12.71241 -104.96881 24.54692,
   -29.16231 -109.28140 24.39801,
   -28.51091 -108.59050 24.52888,
   -13.28047 -104.19892 24.64523,
   -27.81569 -107.84285 24.56858,
   -13.86718 -103.52904 24.54165,
   -27.15868 -107.13589 24.53520,
   -26.46546 -106.37218 24.49823,
   -14.53122 -102.72274 24.72760,
   -25.86389 -105.60671 24.68784,
   -15.19433 -102.14512 24.56193,
   -25.16702 -104.81760 24.53014,
   -24.63282 -104.11002 24.62423,
   -15.86924 -101.56254 24.64968,
   -23.99082 -103.30431 24.73098,
   -16.59863 -101.06189 24.75858,
   -23.40092 -102.71266 24.57838,
   -22.23943 -101.76527 24.49282,
   -17.51203 -100.69153 24.73257,
   -22.82074 -102.17049 24.61946,
   -21.44671 -101.23026 24.62655,
   -19.92787 -100.66404 24.62887,
   -18.38207 -100.54544 24.64403,
   -20.70871 -100.89229 24.64840,
   -19.15430 -100.53512 24.65444,
   -13.38557 -116.61059 25.18225,
   -11.86344 -116.18824 25.35725,
   -18.92422 -117.65502 25.16309,
   -17.35468 -117.33813 25.16956,
   -15.65247 -117.03194 25.18497,
   -14.12732 -116.76024 25.16629,
   -12.59802 -116.40609 25.16043,
   -11.10205 -115.84616 25.21237,
   -21.27637 -118.01692 25.14788,
   -19.70988 -117.80377 25.16148,
   -18.14938 -117.49849 25.17342,
   -16.55334 -117.18728 25.17496,
   -14.97422 -116.91436 25.17548,
   -10.25119 -115.33600 25.13766,
   -9.19478 -114.34985 25.19887,
   -23.83054 -117.95842 25.15274,
   -22.13073 -118.05652 25.29476,
   -20.49386 -117.92960 25.15469,
   -9.65526 -114.84721 25.17678,
   -8.67627 -113.52343 25.27948,
   -24.57502 -117.85534 25.15403,
   -23.14468 -118.02458 25.15093,
   -8.45653 -112.92751 25.47543,
   -25.53778 -117.67795 25.16055,
   -8.59195 -112.57228 24.94797,
   -26.47935 -117.46170 25.15568,
   -8.50148 -112.05332 25.29971,
   -27.42129 -117.20769 25.17222,
   -8.68998 -111.30902 25.18560,
   -28.34344 -116.91567 25.17855,
   -8.69402 -110.93663 25.61189,
   -29.26073 -116.56734 25.16264,
   -8.99828 -110.43050 25.22011,
   -30.18900 -116.14762 25.19952,
   -30.91768 -115.74537 25.16668,
   -9.49063 -109.38735 25.27494,
   -31.55313 -115.26278 25.10544,
   -10.02312 -108.48141 25.32355,
   -32.14654 -114.58209 25.27848,
   -10.60784 -107.54875 25.40692,
   -32.51610 -113.35789 25.34191,
   -11.15219 -106.82106 25.27484,
   -32.23082 -112.35662 25.23572,
   -32.40220 -112.66540 25.27735,
   -31.84239 -111.76349 25.16961,
   -11.75662 -105.93015 25.36766,
   -31.18548 -111.02901 25.20261,
   -12.24997 -105.31971 25.21889,
   -30.45760 -110.36068 25.18295,
   -29.71796 -109.65933 25.20712,
   -12.85481 -104.46698 25.33762,
   -29.04949 -108.98442 25.28391,
   -28.37934 -108.24775 25.38081,
   -13.45089 -103.66149 25.44559,
   -27.71286 -107.49211 25.46522,
   -14.03902 -103.00902 25.34082,
   -27.06087 -106.80747 25.31006,
   -26.16168 -105.76805 25.30772,
   -26.61178 -106.29549 25.31073,
   -25.52529 -105.01673 25.25535,
   -14.69683 -102.27810 25.41006,
   -24.93751 -104.30972 25.17605,
   -15.37902 -101.66557 25.36840,
   -24.32098 -103.48305 25.35074,
   -16.16425 -101.13743 25.24726,
   -23.86467 -102.90970 25.39826,
   -23.02026 -102.07723 25.34268,
   -16.96177 -100.62605 25.43205,
   -23.51144 -102.51717 25.41259,
   -22.23927 -101.45289 25.36788,
   -20.85154 -100.73033 25.27506,
   -19.09486 -100.25997 25.37790,
   -17.74039 -100.30934 25.53352,
   -21.52886 -101.01943 25.36558,
   -19.97694 -100.38540 25.42490,
   -18.47623 -100.15396 25.63446,
   -12.41354 -116.43012 26.02514,
   -11.08959 -115.95563 26.03514,
   -18.14525 -117.49079 26.00046,
   -16.56804 -117.19594 26.00575,
   -14.97926 -116.93750 26.01511,
   -13.36707 -116.65018 26.02062,
   -11.74657 -116.23555 26.03731,
   -10.39610 -115.58671 26.01948,
   -22.09617 -118.03130 25.97795,
   -20.52377 -117.90520 25.99008,
   -18.91579 -117.63986 26.00081,
   -17.36562 -117.34284 26.02438,
   -15.91491 -117.08604 26.00729,
   -14.17292 -116.80158 26.01163,
   -9.59388 -115.04569 26.00436,
   -8.50555 -113.79085 26.10712,
   -22.87700 -118.01769 25.98638,
   -21.47571 -117.99729 26.12553,
   -19.72439 -117.78447 25.99408,
   -8.89163 -114.28628 25.91770,
   -8.23189 -113.33224 26.37496,
   -23.85504 -117.94110 25.98760,
   -24.87712 -117.80334 26.00271,
   -8.20298 -112.49483 26.17552,
   -27.38518 -117.25805 25.99485,
   -25.75962 -117.64434 25.98996,
   -28.00046 -117.08231 25.99901,
   -26.71973 -117.43089 25.99198,
   -8.35112 -111.50081 26.17353,
   -28.81551 -116.81923 25.99839,
   -8.78980 -110.37372 26.05618,
   -29.56981 -116.54528 25.99292,
   -9.11973 -109.87208 25.71890,
   -30.55546 -116.07791 25.96395,
   -9.19025 -109.44771 26.27537,
   -31.38943 -115.57655 26.00364,
   -9.57772 -108.88450 26.14300,
   -32.09076 -114.95296 26.08529,
   -10.19599 -107.88810 26.15353,
   -32.55901 -114.14500 26.07671,
   -32.80723 -113.66217 26.48255,
   -10.77244 -106.94935 26.31545,
   -32.68239 -113.02598 26.02506,
   -11.21129 -106.38089 26.17657,
   -32.38129 -112.16961 26.06766,
   -31.81157 -111.48070 26.02599,
   -11.84416 -105.46451 26.21108,
   -31.06528 -110.71559 26.12436,
   -12.35360 -104.95332 25.76965,
   -30.37811 -110.11866 26.05831,
   -29.16229 -108.90399 26.10506,
   -12.46011 -104.53538 26.39312,
   -29.65350 -109.40952 26.08704,
   -28.69167 -108.39334 26.12046,
   -12.98495 -103.93427 26.17060,
   -28.00979 -107.63345 26.13940,
   -27.34229 -106.91654 26.00536,
   -13.61278 -103.06784 26.35051,
   -26.75977 -106.24338 25.99157,
   -14.19230 -102.47313 26.17628,
   -26.14302 -105.47840 26.05183,
   -25.53538 -104.66610 26.18254,
   -14.87738 -101.69524 26.34021,
   -24.95792 -103.91743 26.19025,
   -15.54403 -101.16285 26.21668,
   -24.29347 -103.14108 26.07292,
   -16.34315 -100.67536 26.07528,
   -23.67865 -102.43463 26.07709,
   -17.15369 -100.20067 26.23951,
   -22.95711 -101.70024 26.21056,
   -21.59029 -100.82247 25.98710,
   -22.21055 -101.08625 26.32272,
   -20.86789 -100.37199 26.22936,
   -19.35499 -99.95019 26.18761,
   -17.96855 -99.86102 26.47553,
   -20.15222 -100.00959 26.46898,
   -18.57624 -99.86179 26.32008,
   -13.37212 -116.68870 26.84870,
   -11.79898 -116.30398 26.85328,
   -10.30910 -115.68207 26.85362,
   -17.35755 -117.34207 26.83689,
   -15.71309 -117.07347 26.85411,
   -14.17710 -116.83425 26.84766,
   -12.64875 -116.53357 26.86664,
   -11.04448 -116.02297 26.70626,
   -9.65903 -115.31640 26.96286,
   -21.33518 -117.94828 26.81997,
   -19.75557 -117.75638 26.83874,
   -18.18095 -117.48764 26.86693,
   -16.56430 -117.20773 26.82628,
   -14.96916 -116.95820 26.84304,
   -8.88875 -114.67444 26.85806,
   -22.15388 -117.98058 26.78435,
   -20.68559 -117.88148 26.99424,
   -18.94559 -117.62328 26.83184,
   -8.26837 -113.89502 26.89256,
   -24.51392 -117.82914 26.82395,
   -23.08644 -117.95605 26.94582,
   -7.93368 -113.04719 27.00521,
   -25.52874 -117.67617 26.73377,
   -23.88135 -117.90203 26.82258,
   -7.75312 -112.38592 27.38814,
   -26.41522 -117.50179 26.83167,
   -7.99198 -111.91411 26.94837,
   -27.41438 -117.26643 26.82755,
   -28.35150 -117.00883 26.82397,
   -8.34912 -110.82789 26.87739,
   -29.25545 -116.71031 26.82890,
   -30.19056 -116.33418 26.85377,
   -8.79036 -109.82366 26.98891,
   -31.13015 -115.84901 26.82801,
   -31.81318 -115.40519 26.83977,
   -9.35082 -108.80828 27.04078,
   -9.80149 -108.22795 26.83247,
   -32.48820 -114.74688 26.97331,
   -32.77582 -114.25074 26.91076,
   -10.34960 -107.31911 26.98172,
   -32.99994 -113.25135 27.03395,
   -10.91614 -106.40090 27.13833,
   -32.86081 -112.60103 27.01215,
   -11.32610 -105.84650 27.04465,
   -32.37130 -111.78152 27.00938,
   -31.21876 -110.67725 26.87460,
   -31.67463 -111.09210 26.86877,
   -30.72319 -110.27094 26.70611,
   -12.00652 -104.85472 27.07822,
   -29.96777 -109.53325 26.78715,
   -29.28735 -108.83817 26.83983,
   -12.58711 -103.99723 27.18770,
   -28.66753 -108.10741 27.05065,
   -13.12858 -103.36638 26.99891,
   -27.99794 -107.34932 27.03541,
   -27.33046 -106.57831 26.99069,
   -13.74904 -102.51895 27.16855,
   -26.71266 -105.83526 26.97032,
   -14.33706 -101.91698 27.02617,
   -26.11851 -105.09637 26.94188,
   -25.49722 -104.23462 27.08042,
   -15.03255 -101.13843 27.20792,
   -24.92938 -103.50598 27.02897,
   -15.67482 -100.65753 27.07797,
   -24.34305 -102.74559 27.08787,
   -16.58395 -100.15389 26.92864,
   -23.70923 -102.01767 27.14648,
   -22.40133 -100.92339 27.05353,
   -17.31020 -99.83136 26.92901,
   -22.95266 -101.29053 27.21858,
   -21.81102 -100.57690 26.92590,
   -20.22865 -99.77407 27.08329,
   -18.66438 -99.58869 26.93586,
   -20.96763 -100.03168 27.14603,
   -19.47680 -99.56940 27.12737,
   -18.03072 -99.47067 27.31542,
   -14.16356 -116.86274 27.67901,
   -12.45027 -116.56005 27.80508,
   -11.06993 -116.13867 27.72684,
   -18.15811 -117.47235 27.66820,
   -16.46316 -117.20564 27.67310,
   -14.97843 -116.98685 27.67739,
   -13.34692 -116.72548 27.67873,
   -11.79998 -116.37773 27.69872,
   -10.26240 -115.80079 27.66696,
   -8.94765 -115.03575 27.80868,
   -20.30302 -117.78662 27.66233,
   -18.96397 -117.59960 27.66321,
   -17.35916 -117.34539 27.68715,
   -15.76749 -117.10073 27.67473,
   -9.54131 -115.39481 27.67658,
   -8.23017 -114.34155 27.72176,
   -22.81071 -117.90855 27.65188,
   -21.39524 -117.88067 27.68971,
   -19.75985 -117.71446 27.66400,
   -7.74158 -113.54445 27.74272,
   -23.81768 -117.85309 27.63596,
   -22.17116 -117.91373 27.64936,
   -7.52175 -112.86224 27.93444,
   -24.79284 -117.74188 27.65562,
   -25.71918 -117.60945 27.59716,
   -7.64759 -111.82829 27.85299,
   -28.07948 -117.08704 27.66325,
   -26.70795 -117.42057 27.66080,
   -7.96206 -111.21737 27.58224,
   -28.82969 -116.87369 27.66499,
   -27.43470 -117.25270 27.66175,
   -7.96105 -110.73718 28.14714,
   -8.33286 -110.25226 27.76282,
   -29.59017 -116.62792 27.66290,
   -30.60668 -116.19415 27.57428,
   -8.90893 -109.22430 27.75897,
   -31.43440 -115.78655 27.67773,
   -32.24289 -115.19936 27.68460,
   -9.48637 -108.28176 27.78017,
   -32.80251 -114.65137 27.86197,
   -9.93320 -107.68389 27.64074,
   -33.17753 -113.74858 27.82454,
   -10.48938 -106.77315 27.78166,
   -33.25818 -112.85389 27.95926,
   -11.11119 -105.77539 27.91446,
   -32.96951 -112.23883 27.86732,
   -32.02741 -111.18491 27.57588,
   -11.55881 -105.20636 27.71928,
   -32.52716 -111.67522 27.71894,
   -31.32657 -110.50876 27.73505,
   -30.59225 -109.89037 27.70417,
   -12.13866 -104.30289 27.85668,
   -29.87953 -109.21582 27.71296,
   -29.21769 -108.51472 27.75495,
   -12.70717 -103.44208 27.99429,
   -28.55453 -107.71542 27.92530,
   -13.23796 -102.80312 27.85882,
   -27.93336 -106.97318 27.94150,
   -27.33269 -106.21937 27.98548,
   -13.87480 -101.96513 27.97745,
   -26.69048 -105.39371 28.01649,
   -14.47610 -101.41679 27.72781,
   -26.11683 -104.62415 28.04468,
   -25.46728 -103.85006 27.81902,
   -15.12903 -100.63135 28.03135,
   -24.95090 -103.08010 27.99428,
   -15.82144 -100.14963 27.88511,
   -24.32108 -102.31055 27.99157,
   -16.79667 -99.63681 27.79053,
   -23.73602 -101.64961 28.04126,
   -22.56956 -100.73710 27.80044,
   -17.77188 -99.22689 27.93595,
   -23.14833 -101.16431 27.90534,
   -21.83095 -100.17340 27.92132,
   -20.39061 -99.50420 27.81117,
   -18.66816 -99.15970 27.86061,
   -21.09748 -99.69715 28.07794,
   -19.62062 -99.18087 28.02772,
   -13.35863 -116.76676 28.51527,
   -11.76981 -116.43105 28.50341,
   -10.37517 -115.99329 28.68426,
   -17.36066 -117.34634 28.50417,
   -15.78131 -117.12540 28.50980,
   -14.22978 -116.90926 28.52377,
   -12.72077 -116.65154 28.51854,
   -11.02419 -116.20940 28.54063,
   -9.49716 -115.55559 28.49957,
   -8.23088 -114.77027 28.67480,
   -19.66403 -117.66607 28.35438,
   -18.18979 -117.46368 28.49663,
   -16.61980 -117.24208 28.48044,
   -14.96184 -117.01052 28.51032,
   -8.78442 -115.11410 28.50616,
   -7.57167 -114.03462 28.62944,
   -22.19387 -117.83679 28.48806,
   -20.57071 -117.75294 28.48361,
   -18.97041 -117.57064 28.50020,
   -7.18506 -113.32194 28.76927,
   -23.06754 -117.81996 28.45846,
   -21.39922 -117.81003 28.49238,
   -25.49854 -117.59078 28.49421,
   -24.13201 -117.75220 28.49264,
   -7.26287 -112.30955 28.56638,
   -26.42819 -117.43980 28.49081,
   -24.80179 -117.68190 28.49385,
   -27.37064 -117.24947 28.49868,
   -7.55317 -111.26013 28.62771,
   -28.35946 -117.00322 28.49623,
   -29.28495 -116.72876 28.49000,
   -7.99380 -110.27454 28.71942,
   -30.20941 -116.40008 28.51910,
   -8.42207 -109.69368 28.50764,
   -31.07074 -116.03202 28.52011,
   -32.08617 -115.41740 28.50822,
   -9.03389 -108.64299 28.58418,
   -32.63532 -115.01295 28.53152,
   -9.64213 -107.68854 28.60547,
   -33.18005 -114.30524 28.57467,
   -10.07276 -107.08885 28.52018,
   -33.52458 -113.15776 28.62743,
   -10.63265 -106.17718 28.64200,
   -33.14574 -112.07003 28.58915,
   -33.46323 -112.48613 28.83609,
   -32.69047 -111.59381 28.38469,
   -11.24804 -105.23261 28.65833,
   -31.99258 -110.86919 28.54207,
   -11.67911 -104.65341 28.51794,
   -31.21682 -110.18219 28.69365,
   -30.46944 -109.56591 28.57195,
   -12.24732 -103.73985 28.68556,
   -29.85127 -108.95621 28.59819,
   -29.15432 -108.18962 28.62471,
   -28.07663 -106.90149 28.65219,
   -12.82514 -102.85175 28.83715,
   -28.46665 -107.37925 28.64597,
   -27.63945 -106.35591 28.65661,
   -13.34803 -102.29673 28.56117,
   -27.04037 -105.58646 28.66358,
   -26.46405 -104.82175 28.66857,
   -13.98470 -101.42653 28.75391,
   -25.77285 -103.97024 28.49101,
   -14.59427 -100.83597 28.60358,
   -25.37752 -103.41007 28.48770,
   -15.31058 -100.07813 28.78578,
   -24.83921 -102.60078 28.71652,
   -15.95083 -99.62271 28.72467,
   -24.28627 -101.91677 28.75732,
   -23.32555 -101.00995 28.62540,
   -16.96991 -99.13290 28.64419,
   -23.86189 -101.46179 28.75926,
   -22.59223 -100.34901 28.74623,
   -21.17935 -99.44643 28.74938,
   -17.94377 -98.84673 28.64588,
   -21.78403 -99.73093 28.89331,
   -20.43191 -99.10859 28.74333,
   -18.89754 -98.73510 28.76022,
   -19.71640 -98.76204 28.97610,
   -14.15309 -116.92822 29.34603,
   -12.48756 -116.65844 29.35302,
   -11.00153 -116.28840 29.37400,
   -9.73148 -115.82404 29.35101,
   -18.17160 -117.44693 29.33576,
   -16.43189 -117.23037 29.34060,
   -14.92304 -117.03508 29.38455,
   -13.32355 -116.80226 29.35164,
   -11.76752 -116.49955 29.36038,
   -10.23950 -116.02402 29.36276,
   -8.73069 -115.31598 29.33419,
   -7.50932 -114.50954 29.51349,
   -20.61407 -117.68842 29.33147,
   -19.00081 -117.54346 29.33272,
   -17.35736 -117.34763 29.35449,
   -15.76181 -117.14322 29.34209,
   -8.03597 -114.86330 29.34731,
   -6.94530 -113.77969 29.52810,
   -23.08366 -117.73568 29.32170,
   -21.41002 -117.73648 29.28520,
   -19.87567 -117.63031 29.33426,
   -6.68405 -113.08998 29.66629,
   -23.82213 -117.70744 29.18911,
   -22.34281 -117.73927 29.44381,
   -6.94290 -112.71819 29.13476,
   -24.72876 -117.62239 29.36685,
   -6.79268 -112.32689 29.55018,
   -25.74097 -117.49841 29.32115,
   -7.10595 -111.67946 29.33969,
   -26.62652 -117.35959 29.51762,
   -27.69744 -117.14741 29.33104,
   -7.56800 -110.62547 29.40441,
   -28.68355 -116.90321 29.33310,
   -29.57582 -116.64372 29.33406,
   -8.15804 -109.61869 29.41742,
   -30.55502 -116.29315 29.33350,
   -8.56640 -109.15630 29.07293,
   -31.52132 -115.86014 29.37350,
   -8.64784 -108.74924 29.64476,
   -32.38798 -115.34085 29.34983,
   -9.15262 -108.08980 29.43252,
   -33.03941 -114.79691 29.37445,
   -9.71077 -107.18515 29.53813,
   -33.56167 -113.94081 29.25713,
   -10.20022 -106.53346 29.33687,
   -33.89264 -113.37047 29.65289,
   -10.28715 -106.14040 29.91019,
   -33.76619 -112.79532 29.37573,
   -10.73666 -105.65104 29.44481,
   -33.34671 -111.95242 29.30993,
   -32.70189 -111.23428 29.38723,
   -31.36805 -110.13997 29.39029,
   -11.25745 -104.77766 29.57208,
   -31.89368 -110.53138 29.46650,
   -30.75198 -109.62657 29.27339,
   -11.76561 -104.23180 29.11952,
   -30.14164 -109.05242 29.29863,
   -11.84982 -103.79213 29.73841,
   -29.45954 -108.32699 29.32207,
   -12.35760 -103.14870 29.51584,
   -28.81646 -107.56779 29.36436,
   -28.21994 -106.82868 29.36322,
   -12.96059 -102.25971 29.60448,
   -27.59956 -106.01545 29.40051,
   -13.47442 -101.67622 29.42100,
   -27.03879 -105.26141 29.41398,
   -26.45656 -104.46358 29.41357,
   -14.09339 -100.84717 29.58765,
   -25.86776 -103.63699 29.43108,
   -14.72729 -100.22224 29.49746,
   -25.31621 -102.89557 29.39388,
   -24.67066 -102.08606 29.37828,
   -15.44360 -99.51262 29.62819,
   -24.08098 -101.39162 29.41914,
   -16.21911 -99.02213 29.54710,
   -23.33894 -100.60123 29.58511,
   -17.18114 -98.61322 29.49482,
   -22.59688 -99.94643 29.68087,
   -21.29680 -99.19008 29.46680,
   -19.80533 -98.47979 29.62223,
   -18.08562 -98.38451 29.52496,
   -21.99502 -99.56980 29.56739,
   -20.55249 -98.72129 29.65425,
   -19.02922 -98.30912 29.66578,
   -10.97902 -116.36419 30.20461,
   -13.16068 -116.82529 30.18177,
   -11.71091 -116.54945 30.22351,
   -10.23668 -116.14266 30.22758,
   -8.68404 -115.51005 30.16501,
   -17.36378 -117.34865 30.17152,
   -15.77028 -117.16695 30.18168,
   -14.13606 -116.96101 30.17837,
   -12.54333 -116.72131 30.18475,
   -9.29837 -115.75327 30.01144,
   -7.95086 -115.10403 30.16247,
   -6.76430 -114.25274 30.38007,
   -19.81689 -117.57367 30.16747,
   -18.17023 -117.43213 30.16915,
   -16.68653 -117.27245 30.03191,
   -14.95254 -117.06565 30.17762,
   -7.28913 -114.65206 30.19942,
   -6.35741 -113.59810 30.40649,
   -22.28382 -117.66483 30.15988,
   -20.62482 -117.62096 30.17209,
   -19.22929 -117.52899 30.16811,
   -23.11154 -117.65142 30.16259,
   -21.68037 -117.65899 30.16274,
   -6.37698 -112.58268 30.25991,
   -25.70768 -117.44277 30.16198,
   -24.06779 -117.59623 30.19327,
   -26.43230 -117.34061 30.16165,
   -25.07356 -117.51614 30.16214,
   -6.64289 -111.61910 30.35445,
   -27.32529 -117.18425 30.16982,
   -7.12662 -110.95680 30.07864,
   -28.33693 -116.96165 30.17327,
   -29.26377 -116.71754 30.16229,
   -7.64988 -110.01558 30.18577,
   -30.20164 -116.42169 30.17431,
   -31.12686 -116.07056 30.15956,
   -8.19457 -109.13095 30.31835,
   -32.00607 -115.67689 30.27829,
   -32.78014 -115.19354 30.17637,
   -8.76590 -108.24284 30.38801,
   -9.20871 -107.61082 30.33756,
   -33.47794 -114.59016 30.25190,
   -34.02428 -113.83639 30.38935,
   -9.82196 -106.65928 30.35363,
   -34.20018 -112.99213 30.32580,
   -10.37293 -105.72847 30.49971,
   -33.93571 -112.22685 30.25571,
   -10.77849 -105.13386 30.38286,
   -33.34904 -111.52846 30.20331,
   -32.09201 -110.49398 30.21964,
   -32.57733 -110.85853 30.21309,
   -31.50333 -110.01137 30.24394,
   -11.40123 -104.12963 30.42440,
   -30.74224 -109.37911 30.20629,
   -30.04482 -108.69077 30.24110,
   -11.94944 -103.22823 30.52509,
   -29.36910 -107.94312 30.23949,
   -12.40542 -102.64961 30.30373,
   -28.75546 -107.18829 30.26113,
   -28.13800 -106.39955 30.23136,
   -13.00076 -101.75353 30.41661,
   -27.57820 -105.62420 30.28244,
   -13.57835 -101.10177 30.22237,
   -27.00593 -104.83765 30.26115,
   -26.43168 -104.02375 30.26040,
   -14.21505 -100.23835 30.42387,
   -25.88035 -103.22896 30.28390,
   -14.80271 -99.85463 30.02834,
   -25.34997 -102.44305 30.40851,
   -14.88697 -99.43633 30.63039,
   -24.72065 -101.68243 30.34246,
   -15.54535 -98.96525 30.45750,
   -24.07611 -100.92932 30.43460,
   -16.27014 -98.49937 30.45793,
   -23.35295 -100.20113 30.52110,
   -22.24771 -99.40809 30.30628,
   -17.34417 -98.11654 30.35072,
   -22.77699 -99.76947 30.40351,
   -21.37743 -98.80078 30.40454,
   -19.90068 -98.17743 30.30940,
   -18.25313 -97.92025 30.40573,
   -20.58280 -98.32424 30.55195,
   -19.15091 -97.88057 30.54739,
   -10.18965 -116.22165 31.03051,
   -14.14315 -116.99269 31.01292,
   -12.54735 -116.76701 31.02153,
   -10.95116 -116.43208 31.02731,
   -9.44801 -115.98628 31.04937,
   -8.03247 -115.46155 31.13276,
   -6.55254 -114.48333 31.06835,
   -16.50606 -117.26741 31.01087,
   -14.93781 -117.09163 31.00947,
   -13.41798 -116.89608 31.01950,
   -11.74150 -116.61329 31.02360,
   -8.65745 -115.63746 30.76814,
   -7.15284 -114.92245 30.98687,
   -6.08552 -113.99842 31.14730,
   -18.93664 -117.47140 31.01661,
   -17.35844 -117.34920 31.02633,
   -15.75531 -117.18570 31.00941,
   -5.79294 -113.40047 31.26782,
   -21.37296 -117.58252 30.84787,
   -19.86037 -117.52343 31.04436,
   -18.18558 -117.41798 31.00350,
   -6.02528 -113.04429 30.83098,
   -24.00726 -117.52545 30.99512,
   -22.35509 -117.58090 30.97573,
   -20.66249 -117.55718 31.00051,
   -5.82670 -112.56868 31.27378,
   -24.76526 -117.47795 30.89907,
   -23.23707 -117.56384 30.99349,
   -6.15507 -112.06902 31.02835,
   -25.71921 -117.38116 31.00169,
   -26.66464 -117.25817 30.99039,
   -6.68074 -111.01102 31.07241,
   -27.64942 -117.08541 30.99927,
   -7.16795 -110.50366 30.65536,
   -28.69925 -116.85186 31.00151,
   -7.23027 -110.11216 31.17838,
   -29.55819 -116.62991 31.00307,
   -7.69130 -109.50432 31.12595,
   -30.51141 -116.33363 31.00360,
   -31.46827 -115.97494 31.00394,
   -8.34588 -108.52488 31.16352,
   -32.44113 -115.49905 30.96615,
   -33.22885 -115.02284 31.00975,
   -8.91262 -107.61768 31.31317,
   -33.89442 -114.49325 31.16284,
   -9.31812 -107.06141 31.20585,
   -34.35440 -113.70412 31.00494,
   -9.93378 -106.10007 31.19748,
   -34.62663 -113.23406 31.24582,
   -34.53557 -112.62710 31.17328,
   -10.48968 -105.15197 31.32110,
   -34.06786 -111.82130 31.15233,
   -32.96321 -110.91205 30.88244,
   -10.89559 -104.58782 31.10636,
   -33.52086 -111.31282 31.03685,
   -32.17104 -110.28313 31.06009,
   -31.35475 -109.64043 31.21157,
   -11.51245 -103.55489 31.19617,
   -30.69054 -109.11023 31.07780,
   -30.00413 -108.39919 31.10953,
   -12.12848 -102.58283 31.22027,
   -29.35770 -107.64083 31.13414,
   -12.54515 -102.02827 31.06270,
   -28.75181 -106.86449 31.14951,
   -28.14653 -106.04530 31.15695,
   -13.11940 -101.13067 31.23503,
   -27.55624 -105.15484 31.31922,
   -13.65866 -100.66228 30.83662,
   -27.02975 -104.37080 31.36244,
   -13.73305 -100.24027 31.42249,
   -26.49366 -103.58926 31.34279,
   -14.32330 -99.64843 31.23349,
   -25.94336 -102.80680 31.31444,
   -25.27315 -101.96599 31.19317,
   -14.99868 -98.88287 31.42988,
   -24.73625 -101.30143 31.19202,
   -15.65743 -98.41699 31.30926,
   -24.10406 -100.54192 31.36464,
   -22.94968 -99.59977 31.10411,
   -16.46446 -97.96086 31.28951,
   -23.53015 -100.04702 31.23948,
   -22.21095 -98.96329 31.24460,
   -17.51805 -97.62514 31.21407,
   -21.44668 -98.40573 31.34070,
   -20.02003 -97.79276 31.19905,
   -18.46250 -97.46585 31.28457,
   -20.77673 -98.08081 31.25722,
   -19.29820 -97.45255 31.46496,
   -10.94195 -116.50205 31.86408,
   -9.39345 -116.08975 31.85454,
   -14.94403 -117.11959 31.84474,
   -13.21763 -116.91876 31.97655,
   -11.71563 -116.66249 31.85180,
   -10.16998 -116.31340 31.86952,
   -8.63699 -115.84926 31.85111,
   -7.10348 -115.21327 31.90348,
   -5.79386 -114.44172 32.13159,
   -17.36731 -117.35206 31.83925,
   -15.76946 -117.20941 31.83999,
   -14.11640 -117.02296 31.85130,
   -12.52890 -116.80682 31.85040,
   -7.85745 -115.54202 31.83344,
   -6.33123 -114.67439 31.78224,
   -5.37401 -113.88161 32.17027,
   -19.85366 -117.47937 31.83589,
   -18.15795 -117.40439 31.83114,
   -16.70648 -117.29911 31.84104,
   -5.08963 -113.31101 32.40968,
   -20.63308 -117.50158 31.82778,
   -19.14114 -117.45100 31.98826,
   -5.39160 -112.94334 31.93837,
   -23.12292 -117.49554 31.68319,
   -21.54951 -117.50415 31.87441,
   -24.01830 -117.45323 31.84791,
   -22.35151 -117.50376 31.83223,
   -5.67772 -111.98871 31.96218,
   -26.43815 -117.23948 31.83027,
   -24.95417 -117.39811 31.81579,
   -6.20256 -111.30525 31.72621,
   -27.36673 -117.09936 31.74200,
   -25.74692 -117.32225 31.83063,
   -28.30569 -116.91669 31.83340,
   -6.76363 -110.38264 31.90665,
   -29.24263 -116.69562 31.84032,
   -30.19424 -116.42763 31.84449,
   -7.44685 -109.38737 32.00928,
   -31.14263 -116.11377 31.84600,
   -7.90778 -108.87716 31.82237,
   -32.00436 -115.77917 31.82029,
   -33.04184 -115.24819 31.83607,
   -8.48646 -107.97644 31.97402,
   -33.68798 -114.86057 31.82965,
   -9.04916 -107.06382 32.13959,
   -34.36572 -114.21639 31.81974,
   -9.48916 -106.47647 31.92924,
   -34.88680 -113.58462 32.08527,
   -10.07041 -105.51246 32.00291,
   -35.00855 -112.85861 31.99000,
   -34.73942 -112.13854 32.00217,
   -33.70697 -111.20244 31.73315,
   -10.68245 -104.50588 32.01342,
   -34.24485 -111.60948 31.88074,
   -32.91502 -110.58702 31.87944,
   -31.53004 -109.62756 31.90464,
   -11.07170 -103.93216 31.85015,
   -32.08811 -110.00993 31.99126,
   -30.92792 -109.14261 31.77613,
   -11.15521 -103.49630 32.46034,
   -30.31497 -108.54254 31.79815,
   -11.59063 -103.00382 32.01114,
   -29.64997 -107.79572 31.80277,
   -29.05025 -107.03615 31.81931,
   -12.14224 -102.08390 32.10441,
   -28.45021 -106.22700 31.80970,
   -12.64233 -101.44824 31.86620,
   -27.89979 -105.44116 31.81424,
   -27.36152 -104.57685 32.01258,
   -13.22291 -100.55340 32.02320,
   -26.81530 -103.75926 32.01834,
   -26.37272 -103.08684 32.02031,
   -13.83770 -99.66551 32.22535,
   -14.48549 -99.02170 32.05470,
   -25.98796 -102.50408 32.03172,
   -25.34930 -101.56755 32.24986,
   -15.06585 -98.35694 32.29305,
   -24.78742 -100.90094 32.21611,
   -23.71341 -99.90829 31.94869,
   -15.82884 -97.86716 32.15391,
   -24.25514 -100.38839 32.07731,
   -23.02488 -99.27053 31.98876,
   -16.68196 -97.44551 32.11252,
   -22.31121 -98.64372 32.12665,
   -20.95720 -97.83809 31.95866,
   -17.71657 -97.14676 32.08674,
   -21.62726 -98.10322 32.27009,
   -20.15578 -97.38105 32.12647,
   -18.59432 -97.02976 32.18044,
   -19.39409 -97.14871 32.14889,
   -11.72129 -116.71605 32.68778,
   -10.14504 -116.39342 32.69777,
   -8.59013 -115.97603 32.67985,
   -14.13359 -117.05595 32.67971,
   -12.53452 -116.84948 32.68106,
   -10.90499 -116.55922 32.68481,
   -9.35705 -116.19610 32.69221,
   -7.83247 -115.72233 32.62837,
   -6.31947 -115.10428 32.70734,
   -5.16092 -114.29340 32.93222,
   -16.52166 -117.29895 32.65447,
   -14.98064 -117.15279 32.68540,
   -13.50442 -116.98131 32.68106,
   -7.05181 -115.43536 32.66735,
   -5.67201 -114.69745 32.74284,
   -4.80179 -113.69433 33.02708,
   -18.84369 -117.42287 32.67089,
   -17.36054 -117.35748 32.69459,
   -15.74773 -117.23009 32.67668,
   -21.54461 -117.45078 32.66901,
   -19.87253 -117.44446 32.66958,
   -18.20062 -117.40036 32.67170,
   -4.85534 -112.84742 32.93153,
   -22.33854 -117.44550 32.69222,
   -20.88955 -117.45248 32.66968,
   -5.23965 -112.21917 32.60752,
   -24.67141 -117.36256 32.66643,
   -23.22277 -117.42366 32.64508,
   -25.67384 -117.28954 32.63624,
   -24.06869 -117.39202 32.66659,
   -5.70374 -111.30947 32.72891,
   -26.66824 -117.17475 32.64882,
   -6.29014 -110.66922 32.57820,
   -27.59985 -117.03878 32.73013,
   -28.61742 -116.83884 32.66925,
   -6.91179 -109.80703 32.72037,
   -29.54591 -116.61869 32.67045,
   -30.51868 -116.34590 32.67170,
   -7.60280 -108.88425 32.76647,
   -31.52670 -116.01371 32.67522,
   -8.05591 -108.33726 32.63492,
   -32.42144 -115.65352 32.53648,
   -33.34683 -115.23655 32.68615,
   -8.64076 -107.41412 32.80248,
   -34.14750 -114.71937 32.62018,
   -34.82565 -114.24082 32.88526,
   -9.29276 -106.41423 32.80398,
   -9.65835 -105.87870 32.68842,
   -35.25065 -113.37210 32.65799,
   -35.51197 -112.96136 32.99999,
   -10.21932 -104.90335 32.81079,
   -35.33383 -112.35461 32.87334,
   -34.39522 -111.43552 32.59030,
   -34.97049 -111.75506 33.00167,
   -33.65102 -110.84630 32.68638,
   -32.24421 -109.96456 32.74301,
   -10.71330 -104.01263 32.93443,
   -32.84052 -110.30999 32.87498,
   -31.62098 -109.49225 32.77420,
   -30.91699 -108.91062 32.70967,
   -11.24076 -103.06007 33.07100,
   -30.20569 -108.17032 32.74966,
   -11.63460 -102.46187 32.91793,
   -29.58867 -107.42516 32.78806,
   -28.98915 -106.62372 32.81906,
   -12.23638 -101.50548 32.92702,
   -28.44549 -105.84381 32.83897,
   -12.72466 -101.00617 32.48771,
   -27.91986 -105.04476 32.89126,
   -12.80748 -100.58327 33.08599,
   -27.40247 -104.26743 32.85914,
   -13.34702 -99.92788 32.87982,
   -26.80620 -103.41311 32.72799,
   -26.26091 -102.60430 32.71998,
   -14.02956 -99.03673 33.00580,
   -25.70229 -101.77590 32.83827,
   -14.55373 -98.51124 32.88930,
   -25.14731 -101.03245 32.91584,
   -24.43768 -100.29734 32.74425,
   -15.12160 -97.90827 33.08692,
   -23.74904 -99.51208 32.97996,
   -16.00514 -97.35346 33.00742,
   -23.04593 -98.91133 32.89396,
   -21.69851 -97.88004 32.92307,
   -16.88982 -96.96180 32.96739,
   -22.30676 -98.25975 33.05020,
   -20.95932 -97.45259 32.87374,
   -19.48336 -96.87165 32.80311,
   -17.95120 -96.70014 32.96773,
   -20.23110 -96.99834 33.06650,
   -18.78325 -96.61731 33.09301,
   -10.91462 -116.62402 33.52594,
   -9.33819 -116.32025 33.78742,
   -7.77643 -115.91959 33.76098,
   -6.24772 -115.39970 33.75915,
   -4.98180 -114.54887 33.63441,
   -14.93471 -117.17694 33.51170,
   -13.25064 -116.98890 33.51532,
   -11.76192 -116.77523 33.53149,
   -10.12204 -116.45231 33.40907,
   -8.55558 -116.08454 33.43347,
   -6.99162 -115.61288 33.44191,
   -5.54174 -114.93967 33.46396,
   -4.55929 -114.05879 33.78093,
   -17.37098 -117.36854 33.50724,
   -15.75781 -117.25658 33.50634,
   -14.10518 -117.08719 33.51440,
   -12.51476 -116.88782 33.51692,
   -4.28934 -113.40708 33.95324,
   -18.15484 -117.39893 33.49098,
   -16.68763 -117.32946 33.50870,
   -4.50063 -113.07972 33.54972,
   -20.60232 -117.42336 33.36638,
   -19.10893 -117.41679 33.49531,
   -4.37628 -112.65384 34.03056,
   -23.25388 -117.38298 33.50233,
   -21.56794 -117.41415 33.50420,
   -19.88860 -117.42217 33.50439,
   -4.76620 -112.20479 33.60013,
   -24.01162 -117.36203 33.42019,
   -22.53289 -117.39929 33.61701,
   -5.21995 -111.74096 33.16907,
   -26.64175 -117.16430 33.50051,
   -24.97601 -117.31245 33.49180,
   -5.27656 -111.31602 33.74260,
   -27.29269 -117.07583 33.50124,
   -25.91534 -117.24621 33.65744,
   -5.87289 -110.73122 33.57146,
   -28.37515 -116.88452 33.53071,
   -6.39644 -110.27648 33.16349,
   -29.21839 -116.70161 33.51747,
   -6.51042 -109.93178 33.70324,
   -30.18990 -116.44967 33.51155,
   -7.08590 -109.29613 33.55038,
   -31.15132 -116.16315 33.51663,
   -32.06543 -115.86320 33.50222,
   -7.67229 -108.47604 33.69213,
   -32.99652 -115.50094 33.55103,
   -8.21128 -107.81122 33.44637,
   -33.92199 -115.03010 33.48632,
   -8.80350 -106.85381 33.63975,
   -34.64552 -114.58606 33.48180,
   -35.31544 -113.96857 33.56001,
   -9.40824 -105.90114 33.64848,
   -35.72279 -113.42689 33.69616,
   -9.79345 -105.31867 33.50879,
   -9.89810 -104.91266 34.10452,
   -35.83255 -112.55634 33.76032,
   -35.05607 -111.55911 33.57574,
   -10.26227 -104.43630 33.72442,
   -35.49625 -111.92751 33.73209,
   -34.43443 -111.09810 33.53126,
   -32.97739 -110.26446 33.57962,
   -33.58656 -110.57493 33.70481,
   -32.30126 -109.82401 33.57933,
   -10.83055 -103.43317 33.78283,
   -31.51868 -109.23691 33.67780,
   -30.88431 -108.68478 33.59956,
   -11.42128 -102.41541 33.82256,
   -30.15971 -107.89071 33.63084,
   -11.82513 -101.82063 33.62154,
   -29.53580 -107.04657 33.87516,
   -28.96090 -106.26175 33.82548,
   -12.36036 -100.94184 33.70970,
   -28.40459 -105.44150 33.82084,
   -27.87497 -104.63618 33.79462,
   -12.93291 -100.02269 33.89664,
   -27.31141 -103.81649 33.63004,
   -13.47216 -99.40659 33.60226,
   -26.79966 -102.99501 33.70652,
   -26.28182 -102.18927 33.78912,
   -14.07412 -98.59247 33.83006,
   -25.66884 -101.39244 33.64952,
   -14.69418 -98.00620 33.69284,
   -25.09566 -100.66309 33.67340,
   -24.42074 -99.87943 33.76099,
   -15.30189 -97.39561 33.95402,
   -23.71405 -99.14614 33.84964,
   -22.46638 -98.10733 33.76675,
   -16.19595 -96.87902 33.87780,
   -23.08473 -98.55781 33.89992,
   -21.86235 -97.70675 33.63535,
   -17.09618 -96.52631 33.83752,
   -21.08103 -97.14262 33.77134,
   -19.59484 -96.50595 33.75167,
   -18.09754 -96.32844 33.82202,
   -20.37336 -96.68902 33.98561,
   -18.87503 -96.26418 34.00477,
   -11.70413 -116.81102 34.35309,
   -10.06776 -116.52525 34.32911,
   -8.55357 -116.19646 34.33868,
   -6.98345 -115.78183 34.34724,
   -5.52014 -115.20585 34.39566,
   -4.48857 -114.47810 34.51107,
   -14.12270 -117.12308 34.34637,
   -12.46598 -116.92370 34.39569,
   -10.85366 -116.66832 34.33395,
   -9.32528 -116.37212 34.36215,
   -7.76163 -115.99971 34.36036,
   -6.22853 -115.52485 34.37039,
   -4.89785 -114.80266 34.33111,
   -4.11364 -113.90381 34.67404,
   -16.52744 -117.34318 34.32778,
   -14.96162 -117.21073 34.30644,
   -13.51820 -117.05495 34.34763,
   -18.87526 -117.42098 34.33832,
   -17.36432 -117.38582 34.34102,
   -15.73886 -117.28364 34.34376,
   -4.07113 -112.94601 34.59706,
   -19.88832 -117.41911 34.33467,
   -18.21546 -117.41254 34.33916,
   -22.28143 -117.38774 34.33635,
   -20.82412 -117.40870 34.33121,
   -4.35387 -112.27073 34.50851,
   -23.28152 -117.36935 34.33376,
   -21.59688 -117.39714 34.33689,
   -4.82568 -111.60781 34.42160,
   -25.68007 -117.26268 34.35817,
   -24.22983 -117.34445 34.32747,
   -26.66703 -117.16913 34.33332,
   -24.98356 -117.30700 34.33306,
   -5.43051 -110.88899 34.42335,
   -27.59466 -117.04410 34.34098,
   -6.06212 -110.21104 34.42585,
   -28.57006 -116.86651 34.33356,
   -29.52277 -116.65411 34.33376,
   -6.70738 -109.44887 34.50450,
   -31.63232 -116.06819 34.34050,
   -30.46293 -116.40932 34.33548,
   -7.20159 -108.86805 34.47483,
   -31.18069 -116.19340 34.33922,
   -32.31867 -115.86680 34.33290,
   -7.85794 -107.96404 34.51297,
   -33.37655 -115.43096 34.24996,
   -8.33924 -107.40256 34.08472,
   -34.29984 -114.99245 34.27684,
   -8.42839 -107.13395 34.50892,
   -35.11743 -114.46204 34.29476,
   -8.98988 -106.27114 34.48901,
   -35.81343 -113.83850 34.54751,
   -9.52924 -105.38451 34.51751,
   -36.06440 -113.13218 34.30457,
   -36.25357 -112.82483 34.69354,
   -9.98829 -104.57539 34.60154,
   -36.01175 -112.16511 34.57351,
   -35.13871 -111.34140 34.40573,
   -33.72030 -110.53603 34.41664,
   -10.37095 -103.91635 34.55452,
   -35.65715 -111.74383 34.47875,
   -34.31274 -110.85084 34.40377,
   -33.01713 -110.13231 34.43481,
   -31.64242 -109.21648 34.43094,
   -32.19341 -109.62178 34.46703,
   -31.08903 -108.74919 34.29117,
   -10.99398 -102.83632 34.56286,
   -30.40607 -108.01776 34.40168,
   -29.79344 -107.26050 34.45169,
   -11.54202 -101.89102 34.58437,
   -29.18928 -106.42327 34.50557,
   -11.92123 -101.41925 34.19744,
   -28.63093 -105.59526 34.51630,
   -11.99172 -101.14219 34.60578,
   -28.24658 -104.98148 34.52109,
   -12.53295 -100.31520 34.59856,
   -27.86140 -104.35305 34.53074,
   -13.17238 -99.40940 34.61456,
   -27.31876 -103.47802 34.57048,
   -13.63484 -98.80152 34.60078,
   -26.79032 -102.64075 34.59677,
   -26.21509 -101.79848 34.57061,
   -14.26202 -98.06912 34.67071,
   -25.64980 -101.01819 34.59700,
   -14.87083 -97.53118 34.51518,
   -25.04478 -100.27389 34.59367,
   -24.39051 -99.53224 34.65197,
   -23.18525 -98.39982 34.62223,
   -15.50386 -96.97998 34.69425,
   -23.70106 -98.86446 34.61213,
   -22.64067 -97.95878 34.56721,
   -16.38321 -96.48476 34.69497,
   -21.85923 -97.34284 34.62274,
   -20.43691 -96.47930 34.68568,
   -17.30744 -96.14910 34.71688,
   -21.04626 -96.79907 34.68176,
   -19.69938 -96.20002 34.69958,
   -18.22234 -95.97941 34.80158,
   -18.96933 -96.02816 34.72905,
   -10.74265 -116.71080 35.16907,
   -9.32098 -116.44376 35.16910,
   -7.74408 -116.09461 35.17047,
   -6.18556 -115.64935 35.16795,
   -4.77147 -114.97401 35.21545,
   -14.92205 -117.24241 35.15693,
   -13.31346 -117.06813 35.15318,
   -11.68924 -116.85400 35.16242,
   -10.09548 -116.59552 35.17340,
   -8.52413 -116.27244 35.17135,
   -6.95611 -115.88808 35.16806,
   -5.44598 -115.35631 35.18725,
   -4.11726 -114.34875 35.28240,
   -17.36790 -117.40998 35.15316,
   -15.67353 -117.30902 35.14065,
   -14.17856 -117.16603 35.14925,
   -12.50035 -116.96548 35.16205,
   -3.82123 -113.59420 35.36223,
   -18.16211 -117.43055 35.14869,
   -16.63527 -117.37630 35.15461,
   -20.56182 -117.42403 35.14832,
   -19.10802 -117.43578 35.18753,
   -3.97991 -112.55281 35.30403,
   -21.56306 -117.40898 35.14628,
   -19.89506 -117.43089 35.14894,
   -4.40981 -111.83250 35.23352,
   -24.01276 -117.36755 35.24595,
   -22.52550 -117.39255 35.05010,
   -26.64149 -117.20168 35.14637,
   -24.97448 -117.33097 35.15627,
   -23.26899 -117.38051 35.14545,
   -4.99257 -111.13923 35.20163,
   -27.39322 -117.11161 35.29212,
   -25.97220 -117.26776 35.14473,
   -5.62350 -110.49531 35.15347,
   -28.31656 -116.95141 35.19302,
   -29.24453 -116.75325 35.12904,
   -6.23800 -109.79820 35.30526,
   -30.21328 -116.51549 35.14294,
   -31.15671 -116.26322 35.15662,
   -6.91067 -109.01169 35.27527,
   -32.12555 -115.96979 35.16383,
   -7.50277 -108.23727 35.30219,
   -33.04850 -115.64629 35.10976,
   -33.95431 -115.29486 35.16308,
   -8.13099 -107.34492 35.30875,
   -34.94972 -114.74770 35.13211,
   -8.55929 -106.75337 35.12808,
   -35.59319 -114.32616 35.14973,
   -9.16043 -105.75549 35.26325,
   -36.12990 -113.69554 35.13476,
   -36.45774 -113.12184 35.44204,
   -9.67674 -104.87273 35.32709,
   -36.41423 -112.45785 35.43137,
   -35.80345 -111.64863 35.25634,
   -34.58230 -110.82744 35.03569,
   -10.16110 -103.97079 35.52744,
   -36.21341 -112.08830 35.32515,
   -35.23476 -111.20279 35.20347,
   -33.76585 -110.41959 35.25431,
   -32.47546 -109.68960 35.23901,
   -10.53074 -103.35164 35.38169,
   -33.05327 -110.03950 35.23321,
   -31.67735 -109.12135 35.23868,
   -31.00639 -108.51765 35.22134,
   -11.13832 -102.30865 35.35822,
   -30.30231 -107.73346 35.26576,
   -29.70257 -106.95988 35.28743,
   -11.69352 -101.36237 35.39991,
   -29.11226 -106.11540 35.30991,
   -12.09870 -100.75656 35.20878,
   -28.60951 -105.33938 35.32438,
   -28.10459 -104.52244 35.36920,
   -12.68368 -99.82256 35.39560,
   -27.59865 -103.71982 35.29847,
   -27.03455 -102.80038 35.35929,
   -13.31290 -98.96103 35.39380,
   -26.60839 -102.12189 35.37216,
   -13.71633 -98.42006 35.43969,
   -26.13154 -101.41253 35.38966,
   -14.49814 -97.58555 35.49420,
   -25.61354 -100.71304 35.40014,
   -24.69410 -99.63682 35.40502,
   -15.12113 -97.05090 35.43954,
   -25.15985 -100.16187 35.40149,
   -23.94899 -98.91196 35.26491,
   -16.07019 -96.43037 35.45622,
   -23.30650 -98.25818 35.42595,
   -22.61653 -97.66262 35.43280,
   -21.22886 -96.67528 35.44368,
   -16.77703 -96.09331 35.47303,
   -21.76773 -97.02731 35.42722,
   -20.51051 -96.29564 35.46608,
   -18.89369 -95.81199 35.46831,
   -17.67326 -95.80057 35.64577,
   -19.78010 -95.95649 35.65575,
   -18.26837 -95.75858 35.54725,
   -11.68750 -116.89466 35.97653,
   -10.08393 -116.64532 35.96806,
   -8.51216 -116.33934 35.97905,
   -6.93472 -115.97183 35.98153,
   -5.40237 -115.46316 35.98813,
   -4.15974 -114.63670 36.02704,
   -13.99931 -117.19183 36.10004,
   -12.48063 -117.00252 35.97088,
   -10.96498 -116.77861 35.84324,
   -9.29693 -116.49820 35.98387,
   -7.72298 -116.16371 35.98260,
   -6.15624 -115.74435 35.98028,
   -4.70584 -115.09128 36.01106,
   -3.65958 -113.94862 36.20693,
   -16.55392 -117.40567 35.96136,
   -14.90076 -117.27723 35.97542,
   -13.29851 -117.10390 35.97189,
   -3.56365 -113.33661 36.15432,
   -18.86926 -117.46707 35.96193,
   -17.39240 -117.44128 35.95399,
   -15.72547 -117.34863 35.96744,
   -3.71351 -112.90738 35.92911,
   -21.56615 -117.43898 35.95900,
   -19.86920 -117.46067 35.95924,
   -18.20117 -117.46208 35.96313,
   -22.33611 -117.43065 35.94852,
   -20.83395 -117.44465 35.86164,
   -4.03274 -112.08528 36.08331,
   -24.93301 -117.37797 35.95600,
   -23.28805 -117.42076 35.98050,
   -4.52287 -111.49173 36.03139,
   -25.70067 -117.33822 36.00156,
   -24.27861 -117.40130 35.95591,
   -26.68813 -117.24845 35.98281,
   -5.21049 -110.72978 36.02016,
   -27.61952 -117.12443 35.96005,
   -5.86183 -110.05241 36.05264,
   -30.22017 -116.57106 35.96013,
   -28.57562 -116.95407 35.95809,
   -30.89920 -116.38999 35.96260,
   -29.54291 -116.74177 35.95827,
   -6.59441 -109.21430 36.07197,
   -31.81187 -116.12631 35.96715,
   -7.08186 -108.67962 35.87930,
   -32.75029 -115.82614 35.96176,
   -7.72463 -107.74805 36.08235,
   -33.53912 -115.56369 35.94960,
   -34.41984 -115.17940 35.80490,
   -8.35454 -106.81073 36.11105,
   -35.30561 -114.72002 35.90823,
   -8.74536 -106.23132 35.98328,
   -36.03267 -114.15865 36.00089,
   -36.45726 -113.62227 36.05631,
   -9.29163 -105.29852 36.11683,
   -36.65441 -112.73531 36.22550,
   -9.85663 -104.32367 36.16146,
   -36.38604 -112.08606 36.13759,
   -35.29260 -111.11182 35.99804,
   -33.81004 -110.38562 36.03373,
   -35.90669 -111.57079 36.03079,
   -34.53699 -110.77056 36.01499,
   -33.06679 -109.95854 36.05627,
   -10.32692 -103.44241 36.35350,
   -32.33462 -109.53577 36.05760,
   -31.27769 -108.67656 36.05920,
   -10.69839 -102.82204 36.18226,
   -31.72481 -109.07509 36.05354,
   -30.53974 -107.90169 36.08637,
   -29.90898 -107.11901 36.10605,
   -11.30283 -101.78909 36.18255,
   -29.50050 -106.53136 36.11515,
   -11.85647 -100.86512 36.22307,
   -29.06473 -105.86792 36.12245,
   -12.23775 -100.24128 36.24733,
   -28.53304 -105.03050 36.13158,
   -28.01486 -104.15001 36.29125,
   -12.85489 -99.35625 36.21000,
   -27.48714 -103.31802 36.13757,
   -26.97896 -102.48295 36.17115,
   -13.48777 -98.47433 36.41306,
   -26.45510 -101.66098 36.21809,
   -14.12918 -97.78195 36.25099,
   -25.92872 -100.92719 36.14708,
   -25.30209 -100.09368 36.26726,
   -14.75682 -97.13585 36.39229,
   -24.61622 -99.32595 36.23368,
   -15.43382 -96.63544 36.23513,
   -23.91348 -98.61915 36.19709,
   -16.23633 -96.13764 36.30658,
   -23.30515 -97.99797 36.36023,
   -22.06929 -97.08100 36.11560,
   -17.26784 -95.78577 36.11658,
   -22.67504 -97.51439 36.22951,
   -21.30305 -96.51473 36.27323,
   -19.82080 -95.82358 36.29073,
   -18.22679 -95.61795 36.17061,
   -20.55386 -96.06938 36.41822,
   -19.03499 -95.64892 36.28151,
   -6.92385 -116.03552 36.79459,
   -5.37824 -115.54381 36.80020,
   -12.48483 -117.04303 36.78560,
   -10.80820 -116.81470 36.77427,
   -9.29148 -116.55201 36.79594,
   -7.70587 -116.22268 36.78211,
   -6.13605 -115.80897 36.74074,
   -4.67365 -115.19228 36.82911,
   -3.66591 -114.26887 36.89359,
   -14.90711 -117.31507 36.78039,
   -13.29937 -117.14347 36.78364,
   -11.65683 -116.93347 36.78809,
   -10.07512 -116.69353 36.79519,
   -8.49784 -116.39320 36.79556,
   -4.03740 -114.70522 36.84363,
   -3.42090 -113.77126 37.08782,
   -17.24247 -117.47589 36.77702,
   -15.73199 -117.38608 36.78165,
   -14.28721 -117.25376 36.78150,
   -19.87265 -117.50131 36.77240,
   -18.17086 -117.49780 36.77276,
   -16.52964 -117.44110 36.77855,
   -3.45175 -112.96701 36.91162,
   -20.64256 -117.49729 36.76390,
   -19.13887 -117.49853 36.67659,
   -3.70017 -112.39771 36.90473,
   -23.23015 -117.47657 36.76870,
   -21.59720 -117.49031 36.79532,
   -24.05035 -117.46838 36.80581,
   -22.59400 -117.48239 36.76934,
   -4.22010 -111.54932 37.01900,
   -26.44604 -117.33978 36.77236,
   -24.95089 -117.44367 36.80998,
   -4.82783 -110.97487 36.81036,
   -27.39408 -117.22567 36.77829,
   -25.74700 -117.39750 36.77020,
   -28.32649 -117.06923 36.76151,
   -5.49067 -110.29847 36.85511,
   -29.26852 -116.87408 36.77256,
   -6.13463 -109.62220 36.85784,
   -30.27338 -116.63268 36.78999,
   -31.28579 -116.36267 36.80044,
   -6.87281 -108.72562 36.90780,
   -32.18662 -116.09385 36.71899,
   -7.32523 -108.17238 36.77899,
   -33.12089 -115.81109 36.81298,
   -34.04739 -115.47400 36.75712,
   -7.92667 -107.26553 36.96217,
   -34.96580 -115.05871 36.73462,
   -35.86301 -114.50855 36.91473,
   -8.52130 -106.36574 36.91578,
   -36.39432 -113.97841 36.82162,
   -8.87658 -105.77701 36.95774,
   -36.77826 -113.02752 36.89682,
   -9.47688 -104.77721 36.93999,
   -36.73217 -112.41483 36.93755,
   -35.96439 -111.51812 36.84872,
   -34.56907 -110.73727 36.83617,
   -10.04454 -103.79199 36.96291,
   -36.46415 -111.99888 36.86864,
   -35.16011 -111.02946 36.82980,
   -33.83861 -110.35382 36.85100,
   -32.39600 -109.52247 36.86710,
   -32.93021 -109.86070 36.86253,
   -31.76555 -109.02794 36.86674,
   -10.50991 -102.90855 37.20453,
   -31.09241 -108.40600 36.87703,
   -10.87672 -102.30462 37.00579,
   -30.47314 -107.71010 36.90471,
   -29.84715 -106.89790 36.92962,
   -11.46652 -101.31143 37.01145,
   -29.29197 -106.08875 36.95276,
   -28.76412 -105.26321 36.96645,
   -12.01343 -100.39156 37.16774,
   -28.26792 -104.47583 36.84017,
   -12.41242 -99.79433 37.04793,
   -27.70102 -103.51009 36.96625,
   -13.06435 -98.87886 37.08958,
   -27.32578 -102.86306 36.97478,
   -13.67105 -98.12561 37.05619,
   -26.91666 -102.17893 36.98569,
   -26.33353 -101.25010 37.15032,
   -14.32405 -97.41793 37.07576,
   -25.81556 -100.56111 36.98922,
   -15.06015 -96.76373 37.07300,
   -25.16061 -99.70134 37.16633,
   -24.61430 -99.07958 37.19608,
   -23.55538 -98.07853 37.04162,
   -15.75973 -96.26436 37.06789,
   -24.02945 -98.53151 37.03717,
   -22.80361 -97.43626 36.98965,
   -16.61246 -95.81325 37.10564,
   -22.05742 -96.83311 37.06518,
   -20.61524 -95.96306 37.08560,
   -19.09942 -95.49367 37.10970,
   -17.45983 -95.53654 37.10985,
   -21.31114 -96.27911 37.24842,
   -19.85450 -95.67174 37.11310,
   -18.34122 -95.43470 37.12230,
   -7.69957 -116.27587 37.60913,
   -6.13002 -115.87444 37.60824,
   -11.67096 -116.97669 37.59991,
   -10.06694 -116.73765 37.59638,
   -8.50520 -116.44823 37.58871,
   -6.91010 -116.09186 37.61490,
   -5.36359 -115.61042 37.61357,
   -3.97510 -114.78649 37.63586,
   -15.71161 -117.42295 37.59070,
   -14.03889 -117.26594 37.58403,
   -12.50798 -117.08565 37.56248,
   -11.05291 -116.89127 37.60201,
   -9.27518 -116.59744 37.60767,
   -4.63384 -115.26207 37.62298,
   -3.47697 -114.17017 37.63612,
   -16.53301 -117.47887 37.58676,
   -14.87730 -117.35181 37.60195,
   -13.28202 -117.18080 37.59551,
   -3.28064 -113.38344 37.75597,
   -18.94448 -117.54814 37.52795,
   -17.38753 -117.51610 37.57307,
   -21.53584 -117.54727 37.58211,
   -19.90009 -117.55247 37.59991,
   -18.18594 -117.53972 37.58644,
   -3.43672 -112.62970 37.75041,
   -22.35102 -117.55081 37.61892,
   -20.90132 -117.54911 37.58276,
   -3.85619 -111.93562 37.67634,
   -24.75600 -117.53199 37.69673,
   -23.25978 -117.54815 37.61885,
   -4.44506 -111.23699 37.65880,
   -25.73001 -117.47884 37.58495,
   -24.04979 -117.53743 37.57946,
   -28.34899 -117.14303 37.58182,
   -26.65177 -117.39103 37.46432,
   -5.10209 -110.58166 37.64762,
   -29.06520 -116.99655 37.58073,
   -27.63896 -117.26835 37.58390,
   -5.73094 -109.97673 37.54523,
   -30.00944 -116.77525 37.58198,
   -30.98434 -116.53316 37.70791,
   -6.40196 -109.18902 37.69921,
   -31.90350 -116.26277 37.59727,
   -32.76743 -116.02305 37.72988,
   -7.09498 -108.30784 37.70432,
   -33.79600 -115.65037 37.57760,
   -7.47311 -107.77598 37.76719,
   -34.56283 -115.38092 37.56623,
   -8.11135 -106.81993 37.76735,
   -35.31987 -115.05019 37.56336,
   -36.20206 -114.34350 37.47861,
   -8.67397 -105.89820 37.90347,
   -36.71515 -113.75150 37.67574,
   -9.05582 -105.29323 37.76785,
   -36.90947 -112.88102 37.46401,
   -36.88088 -112.51677 37.71218,
   -9.65858 -104.26929 37.77286,
   -36.96377 -112.73800 37.75349,
   -36.55909 -112.01526 37.70645,
   -35.42511 -111.09529 37.48070,
   -36.01579 -111.47863 37.64231,
   -34.60033 -110.70339 37.64835,
   -33.19876 -109.96487 37.54552,
   -10.23123 -103.27403 37.78577,
   -33.84232 -110.31419 37.66375,
   -32.36513 -109.43373 37.65783,
   -10.64601 -102.53463 37.80936,
   -31.60524 -108.82746 37.68336,
   -31.00999 -108.23630 37.69986,
   -11.09594 -101.75191 37.83054,
   -30.33606 -107.43891 37.72015,
   -29.74337 -106.63305 37.73478,
   -11.61893 -100.87265 37.88733,
   -29.11763 -105.67901 37.88226,
   -28.63610 -104.91363 37.81047,
   -12.23080 -99.89083 38.03329,
   -28.13563 -104.08596 37.75440,
   -12.77959 -99.13357 37.86255,
   -27.67193 -103.28390 37.78542,
   -27.16998 -102.43559 37.78391,
   -13.38260 -98.34606 37.85384,
   -26.63907 -101.60083 37.69576,
   -13.88940 -97.75771 37.76836,
   -26.08409 -100.74724 37.82835,
   -25.45753 -99.91512 37.83775,
   -14.55455 -97.05649 37.93891,
   -24.89048 -99.24034 37.84570,
   -15.28767 -96.45658 37.89753,
   -24.14037 -98.48437 37.71410,
   -16.16313 -95.92844 37.76487,
   -23.44526 -97.79172 37.86452,
   -22.71575 -97.15303 37.95852,
   -21.43128 -96.26785 37.88578,
   -16.93220 -95.55642 37.90909,
   -22.09122 -96.70680 37.86708,
   -20.66109 -95.83564 37.90047,
   -19.08555 -95.35791 37.89051,
   -17.73960 -95.34428 37.93613,
   -19.91283 -95.54324 37.90882,
   -18.37467 -95.29170 37.94615,
   -8.47620 -116.49236 38.42045,
   -6.90417 -116.14101 38.42241,
   -5.35153 -115.66731 38.42554,
   -12.46799 -117.12384 38.40903,
   -10.88770 -116.91444 38.40846,
   -9.28718 -116.65061 38.42865,
   -7.69096 -116.32919 38.43373,
   -6.12122 -115.93042 38.42705,
   -4.58859 -115.31476 38.44313,
   -3.47468 -114.39477 38.49242,
   -14.69611 -117.37383 38.40403,
   -13.21108 -117.21246 38.38923,
   -11.72202 -117.02995 38.43459,
   -10.05747 -116.78242 38.41775,
   -3.94373 -114.88412 38.45072,
   -3.19650 -113.79645 38.57822,
   -17.23388 -117.55455 38.40000,
   -15.77670 -117.46795 38.41548,
   -14.08117 -117.31091 38.40544,
   -19.84960 -117.60348 38.39518,
   -18.19081 -117.58349 38.39961,
   -16.51615 -117.51790 38.40174,
   -3.21970 -112.93668 38.55775,
   -20.65408 -117.61340 38.44966,
   -19.20211 -117.59889 38.39608,
   -3.54338 -112.24104 38.48724,
   -23.05705 -117.62935 38.50371,
   -21.56397 -117.61442 38.42012,
   -25.69949 -117.56848 38.39336,
   -24.04219 -117.61991 38.39518,
   -22.35666 -117.61673 38.39212,
   -4.08274 -111.50036 38.52188,
   -26.50782 -117.49882 38.36841,
   -25.03412 -117.60113 38.39082,
   -4.65564 -110.94269 38.49317,
   -27.41591 -117.38948 38.39846,
   -28.40112 -117.21833 38.40959,
   -5.44769 -110.11839 38.46412,
   -29.38912 -117.01024 38.41631,
   -5.94634 -109.61700 38.51418,
   -30.31533 -116.76706 38.22372,
   -31.25289 -116.54072 38.39620,
   -6.64255 -108.76248 38.56932,
   -32.21252 -116.27466 38.39891,
   -33.21463 -115.95370 38.28115,
   -7.29063 -107.85828 38.72081,
   -34.13895 -115.64760 38.29624,
   -7.70047 -107.28675 38.57672,
   -35.05447 -115.28969 38.42466,
   -35.92251 -114.77407 38.41543,
   -8.29471 -106.35371 38.62102,
   -36.52237 -114.27197 38.42263,
   -8.87906 -105.36925 38.78224,
   -37.02040 -113.20782 38.50861,
   -9.23264 -104.80847 38.59608,
   -37.03342 -112.93472 38.14442,
   -37.10745 -112.94969 38.87735,
   -36.94710 -112.48906 38.50419,
   -36.03584 -111.44828 38.47254,
   -34.58817 -110.68557 38.46778,
   -9.84194 -103.76409 38.61000,
   -36.58513 -111.95986 38.46922,
   -35.26582 -111.03983 38.47525,
   -33.87541 -110.31401 38.42703,
   -32.43204 -109.44070 38.49391,
   -33.05966 -109.86638 38.49305,
   -31.81383 -108.94252 38.51084,
   -10.42804 -102.75377 38.60522,
   -31.22121 -108.38590 38.52237,
   -10.79208 -102.14815 38.44089,
   -30.55302 -107.63118 38.55278,
   -29.98543 -106.89207 38.50992,
   -11.34361 -101.18277 38.63999,
   -29.37534 -106.02641 38.36850,
   -28.86873 -105.19467 38.56480,
   -11.91947 -100.26518 38.64008,
   -28.43796 -104.46627 38.57544,
   -12.39696 -99.53380 38.65996,
   -28.08354 -103.83701 38.58438,
   -12.96914 -98.74675 38.63249,
   -27.52976 -102.85920 38.70936,
   -27.03499 -102.04701 38.56638,
   -13.64729 -97.90166 38.69665,
   -26.51743 -101.20461 38.62650,
   -14.19476 -97.29991 38.70517,
   -25.98976 -100.42285 38.66573,
   -25.38084 -99.62335 38.69370,
   -14.87359 -96.67345 38.69896,
   -24.75033 -98.90362 38.65478,
   -15.62198 -96.10802 38.72204,
   -24.05267 -98.18331 38.67386,
   -22.82264 -97.09370 38.67223,
   -16.45356 -95.63741 38.73332,
   -23.39252 -97.56641 38.66893,
   -22.25512 -96.68588 38.52180,
   -17.43056 -95.32077 38.56990,
   -21.42387 -96.09146 38.70307,
   -19.95261 -95.43336 38.62174,
   -18.38173 -95.16791 38.75978,
   -20.70183 -95.70928 38.71373,
   -19.18384 -95.22893 38.72999,
   -9.25496 -116.69149 39.23102,
   -7.67796 -116.37591 39.23512,
   -6.11149 -115.98035 39.23481,
   -4.59398 -115.39847 39.24354,
   -11.48826 -117.04321 39.22328,
   -10.03384 -116.82636 39.24222,
   -8.45946 -116.54159 39.23814,
   -6.88816 -116.19327 39.24840,
   -5.34346 -115.72907 39.24022,
   -3.92325 -114.98248 39.27823,
   -3.20612 -114.21681 39.34087,
   -15.69772 -117.50050 39.21374,
   -14.09330 -117.35296 39.21054,
   -12.44323 -117.16425 39.22361,
   -10.84970 -116.95275 39.22546,
   -3.38130 -114.46740 39.30205,
   -18.17004 -117.62730 39.20922,
   -16.49565 -117.55623 39.22897,
   -14.94644 -117.43687 39.20733,
   -13.26494 -117.26147 39.21892,
   -3.05735 -113.52972 39.38460,
   -18.94577 -117.64509 39.17948,
   -17.41317 -117.59259 39.06021,
   -21.32695 -117.67790 39.20444,
   -19.80098 -117.65826 39.21490,
   -3.24488 -112.65467 39.31727,
   -24.00937 -117.70455 39.20079,
   -22.34017 -117.69132 39.20339,
   -20.67068 -117.66933 39.20545,
   -3.73778 -111.80088 39.29107,
   -24.81180 -117.69586 39.23223,
   -23.35223 -117.70363 39.20130,
   -27.39857 -117.47985 39.20591,
   -25.78116 -117.64711 39.16630,
   -4.38305 -111.02563 39.45317,
   -28.07602 -117.36638 39.20399,
   -26.66699 -117.57608 39.20722,
   -5.04224 -110.42320 39.31366,
   -29.13068 -117.16460 39.32011,
   -30.01923 -116.94737 39.24916,
   -5.67230 -109.79522 39.30834,
   -30.92679 -116.70763 39.18432,
   -6.21889 -109.18299 39.33855,
   -31.90909 -116.44206 39.20289,
   -32.82751 -116.18259 39.18115,
   -6.89793 -108.30165 39.34719,
   -33.77604 -115.88504 39.16355,
   -34.70495 -115.57039 39.34223,
   -7.46551 -107.48954 39.36812,
   -35.66393 -115.09307 39.41614,
   -7.93703 -106.76048 39.38933,
   -36.31370 -114.62321 39.23901,
   -8.52734 -105.81564 39.39000,
   -36.88653 -113.88187 39.24587,
   -9.05366 -104.91181 39.53014,
   -37.14247 -113.12464 39.30974,
   -37.00292 -112.48771 39.30953,
   -9.44490 -104.26395 39.42029,
   -37.11811 -112.73280 39.34566,
   -36.63230 -112.00794 39.28081,
   -35.30744 -111.06459 39.27660,
   -35.88406 -111.40360 39.27305,
   -34.57479 -110.65408 39.27631,
   -33.30925 -109.96078 39.29920,
   -10.01856 -103.27596 39.44018,
   -33.85668 -110.26863 39.29245,
   -32.46684 -109.41075 39.31116,
   -31.75044 -108.81845 39.47977,
   -10.63112 -102.23350 39.42514,
   -30.99174 -108.05096 39.44528,
   -11.00172 -101.61481 39.32153,
   -30.38837 -107.31246 39.52650,
   -29.79092 -106.51413 39.33494,
   -11.54834 -100.70303 39.42000,
   -29.23989 -105.67625 39.34963,
   -28.74421 -104.86157 39.37341,
   -12.17067 -99.74115 39.45389,
   -28.26660 -104.03188 39.41968,
   -12.59865 -99.12111 39.39348,
   -27.79967 -103.22647 39.31828,
   -27.24821 -102.24897 39.42174,
   -13.19915 -98.31502 39.49230,
   -26.87193 -101.59326 39.43178,
   -13.81731 -97.58733 39.50313,
   -26.42044 -100.86603 39.44662,
   -14.47027 -96.92176 39.51683,
   -25.91307 -100.09174 39.62622,
   -15.20701 -96.32118 39.37670,
   -25.26092 -99.25700 39.65323,
   -24.16814 -98.12329 39.48006,
   -24.66941 -98.62980 39.47657,
   -23.59606 -97.61476 39.35125,
   -15.95036 -95.79413 39.51933,
   -22.90172 -96.97976 39.51607,
   -16.76865 -95.38333 39.56486,
   -22.10847 -96.38089 39.50985,
   -20.77329 -95.62508 39.37940,
   -19.21187 -95.14619 39.28637,
   -17.64907 -95.13068 39.53664,
   -21.46486 -95.96595 39.52057,
   -20.00511 -95.29378 39.52397,
   -18.48771 -95.02373 39.70487,
   -8.45398 -116.59118 40.04464,
   -6.88332 -116.24454 40.04812,
   -5.32552 -115.78620 40.04867,
   -3.87400 -115.05050 40.06515,
   -12.45064 -117.20702 40.03235,
   -10.85689 -116.99910 40.02986,
   -9.23940 -116.73937 40.04784,
   -7.66955 -116.43131 40.06878,
   -6.10419 -116.04013 40.05603,
   -4.57477 -115.46712 40.04911,
   -3.31524 -114.54905 40.10666,
   -14.75294 -117.46649 40.15559,
   -13.28676 -117.30692 40.03839,
   -11.75725 -117.11259 39.89566,
   -10.03936 -116.87388 40.04029,
   -2.97584 -113.88755 40.06571,
   -17.27848 -117.63911 40.02781,
   -15.67895 -117.53816 40.01956,
   -14.06429 -117.39119 40.02880,
   -19.61326 -117.71070 40.01790,
   -18.22209 -117.67489 40.02609,
   -16.50355 -117.59594 40.02459,
   -3.02634 -112.86183 40.10225,
   -22.32256 -117.76482 40.01365,
   -20.62506 -117.72991 40.00934,
   -18.99358 -117.69684 40.01891,
   -23.10512 -117.77750 39.98697,
   -21.59618 -117.74061 39.88173,
   -3.41177 -112.00604 40.26854,
   -25.59569 -117.76667 40.18083,
   -23.95420 -117.78989 40.01074,
   -3.97760 -111.38551 40.11664,
   -26.48763 -117.68495 40.01638,
   -24.82294 -117.77929 40.01212,
   -4.63663 -110.73011 40.10923,
   -27.47568 -117.55846 40.04139,
   -28.43544 -117.36724 39.84633,
   -5.32497 -110.04695 40.12824,
   -29.35004 -117.18705 40.01271,
   -5.88877 -109.49362 39.92885,
   -31.91897 -116.52938 40.02002,
   -30.30152 -116.95857 40.01398,
   -32.50378 -116.37252 40.01950,
   -31.28518 -116.70356 40.01740,
   -6.57854 -108.60226 40.11426,
   -33.35504 -116.13383 40.01320,
   -7.21403 -107.71380 40.15217,
   -34.12792 -115.91356 40.00371,
   -7.62092 -107.13685 39.97298,
   -35.07524 -115.53846 40.00484,
   -36.06030 -114.90600 39.87252,
   -8.21562 -106.15892 40.14960,
   -36.68005 -114.37914 40.04745,
   -8.77498 -105.23232 40.19382,
   -37.12813 -113.44180 39.87221,
   -37.22683 -113.05716 40.12147,
   -9.21250 -104.48679 40.21933,
   -37.04453 -112.51347 40.10812,
   -36.08682 -111.46682 40.10545,
   -34.59643 -110.65008 40.09653,
   -9.64154 -103.74331 40.24516,
   -36.62964 -111.95580 40.08752,
   -35.33536 -111.05634 40.09575,
   -33.91556 -110.27395 40.11300,
   -33.15511 -109.85063 40.11374,
   -31.91236 -108.91105 40.12274,
   -10.20057 -102.78221 40.27204,
   -32.46344 -109.36138 40.12027,
   -31.33472 -108.37498 39.96308,
   -30.60440 -107.52917 40.15620,
   -10.84528 -101.70447 40.24168,
   -30.00454 -106.73201 40.17081,
   -11.16525 -101.15302 40.25678,
   -29.44050 -105.89371 40.18210,
   -29.05562 -105.25875 40.18773,
   -11.76516 -100.19840 40.30037,
   -28.68935 -104.62291 40.19685,
   -12.43974 -99.21320 40.26551,
   -28.13899 -103.64143 40.32487,
   -12.79095 -98.70175 40.31857,
   -27.67232 -102.82470 40.20240,
   -27.21269 -101.99664 40.24578,
   -13.42848 -97.90052 40.37556,
   -26.71200 -101.16154 40.20334,
   -14.05077 -97.23547 40.21973,
   -26.22226 -100.42123 40.11739,
   -25.53707 -99.45754 40.28411,
   -14.70871 -96.59071 40.32777,
   -24.94952 -98.77082 40.21523,
   -15.49083 -95.97717 40.34461,
   -24.27542 -98.03524 40.33413,
   -16.34610 -95.48246 40.24875,
   -23.58360 -97.38870 40.28768,
   -22.22212 -96.29898 40.31474,
   -22.85380 -96.73334 40.44727,
   -21.51464 -95.86745 40.19053,
   -20.04244 -95.16020 40.34618,
   -18.36645 -94.91960 40.37743,
   -17.14153 -95.13868 40.36089,
   -20.80072 -95.44442 40.33797,
   -19.25232 -94.98087 40.34353,
   -17.62902 -95.01074 40.36860,
   -9.23397 -116.78854 40.85410,
   -7.61231 -116.47869 40.99798,
   -6.20276 -116.13788 41.00258,
   -4.55314 -115.53784 40.86278,
   -13.24781 -117.34452 40.84215,
   -11.56023 -117.14124 40.83672,
   -10.05621 -116.92692 40.85834,
   -8.42436 -116.63786 40.86583,
   -6.87435 -116.28685 40.69167,
   -5.31515 -115.86176 40.86441,
   -3.82551 -115.11318 40.84705,
   -2.87462 -114.12826 40.95438,
   -15.68346 -117.57831 40.83680,
   -14.02797 -117.43093 40.87726,
   -12.41777 -117.24763 40.84876,
   -10.83165 -117.04167 40.84848,
   -3.26057 -114.65414 40.90841,
   -2.72564 -113.65176 40.99405,
   -18.15398 -117.71577 40.83190,
   -16.48475 -117.63370 40.83229,
   -15.02859 -117.52484 40.83798,
   -2.81947 -113.24906 40.76003,
   -20.64336 -117.79118 40.82773,
   -18.94881 -117.74616 40.87037,
   -17.48387 -117.68781 40.83346,
   -21.41297 -117.81303 40.81539,
   -19.87334 -117.77023 40.82926,
   -3.09044 -112.38718 40.93494,
   -23.78673 -117.86978 40.82227,
   -22.33546 -117.83515 40.77370,
   -3.60735 -111.67497 40.91374,
   -26.46754 -117.77838 40.82974,
   -24.80123 -117.86872 40.82212,
   -23.13711 -117.85770 40.82309,
   -27.21054 -117.68720 40.82710,
   -25.88525 -117.82588 40.82760,
   -4.25781 -110.98133 40.96599,
   -28.11360 -117.54333 40.89334,
   -4.86934 -110.41751 40.96423,
   -29.06420 -117.33630 40.80552,
   -30.03773 -117.10635 40.81736,
   -5.62064 -109.63114 40.92702,
   -30.97830 -116.87256 40.82882,
   -6.16051 -109.03921 40.79386,
   -31.98235 -116.61245 40.84304,
   -32.91760 -116.36497 40.83067,
   -6.80716 -108.14872 40.95439,
   -33.87356 -116.08379 40.82105,
   -34.84255 -115.73335 40.82495,
   -7.44440 -107.20607 40.99770,
   -35.69963 -115.32719 40.83320,
   -7.83480 -106.61937 40.84828,
   -36.41307 -114.83342 40.88034,
   -8.41955 -105.64422 40.97472,
   -37.11478 -113.80755 40.91151,
   -37.27306 -113.36935 40.90297,
   -8.95400 -104.74368 41.02542,
   -37.08173 -112.51180 40.91723,
   -9.36062 -104.08354 40.87103,
   -37.21675 -112.76205 40.94346,
   -36.66941 -112.00151 40.90405,
   -35.31850 -111.03792 40.90366,
   -35.90671 -111.39345 40.89904,
   -34.61498 -110.64086 40.91099,
   -33.15151 -109.80519 40.92814,
   -9.84427 -103.21897 41.04580,
   -33.71408 -110.14926 40.92187,
   -32.48970 -109.32519 40.89534,
   -31.78567 -108.73545 40.91610,
   -10.37662 -102.29844 41.12313,
   -31.10131 -108.02822 40.93237,
   -30.47303 -107.26379 40.96034,
   -10.95927 -101.30132 41.25523,
   -29.90726 -106.47615 40.97972,
   -11.31908 -100.73528 41.08393,
   -29.37137 -105.65102 40.99455,
   -28.88473 -104.83949 41.01828,
   -11.95339 -99.75870 41.11935,
   -28.41290 -104.01594 40.99359,
   -27.86770 -103.03222 41.03463,
   -12.57183 -98.84557 41.29544,
   -13.03667 -98.25426 41.14724,
   -27.51918 -102.37471 41.04305,
   -27.08602 -101.56659 41.18177,
   -13.80533 -97.38196 41.06995,
   -26.57369 -100.74158 41.04617,
   -14.32445 -96.83446 41.10505,
   -26.06211 -99.96640 41.06851,
   -25.48047 -99.18523 41.10915,
   -15.05935 -96.18766 41.13929,
   -24.86188 -98.46344 41.10615,
   -15.82015 -95.63687 41.19890,
   -24.19219 -97.74730 41.22975,
   -23.10731 -96.80895 41.11448,
   -16.60566 -95.21711 41.19985,
   -23.61993 -97.25022 41.11161,
   -22.32322 -96.20387 41.11401,
   -17.59564 -94.89378 41.23673,
   -21.55274 -95.68425 41.14812,
   -20.08308 -95.03875 41.12074,
   -18.53826 -94.79946 41.19466,
   -20.83530 -95.31707 41.15626,
   -19.30779 -94.85401 41.16687,
   -10.02061 -116.96926 41.66270,
   -8.22269 -116.65570 41.66888,
   -6.85833 -116.34572 41.67379,
   -5.37952 -115.92528 41.80181,
   -3.81069 -115.21883 41.68027,
   -12.23566 -117.27202 41.65583,
   -10.77694 -117.08348 41.71601,
   -9.21186 -116.83850 41.67609,
   -7.64217 -116.53325 41.67189,
   -6.08564 -116.13088 41.67291,
   -4.53085 -115.61432 41.66162,
   -3.20370 -114.74822 41.71218,
   -2.64078 -113.98345 41.82221,
   -14.80381 -117.54615 41.65671,
   -13.22912 -117.38642 41.65935,
   -11.62716 -117.19591 41.65735,
   -2.76010 -114.22734 41.77334,
   -17.26775 -117.72072 41.64993,
   -15.65828 -117.61641 41.66010,
   -14.04709 -117.47270 41.65212,
   -2.57677 -113.29222 41.80343,
   -19.69721 -117.82955 41.78779,
   -18.11165 -117.75871 41.64026,
   -16.49191 -117.67436 41.64721,
   -2.79982 -112.76612 41.59527,
   -22.07956 -117.90333 41.63591,
   -20.67585 -117.85447 41.65087,
   -18.97353 -117.79375 41.64167,
   -24.77990 -117.95837 41.63315,
   -23.08336 -117.93659 41.62051,
   -21.45877 -117.88027 41.63735,
   -3.23608 -111.96690 41.78643,
   -25.61455 -117.93345 41.66268,
   -24.05369 -117.94804 41.48705,
   -3.88095 -111.23832 41.75704,
   -26.48571 -117.86783 41.67582,
   -27.45452 -117.72273 41.49537,
   -4.58271 -110.53088 41.89457,
   -30.06079 -117.18371 41.63558,
   -28.39407 -117.56464 41.63479,
   -5.23939 -109.92682 41.74049,
   -30.76131 -117.01145 41.63680,
   -29.36868 -117.35068 41.63416,
   -31.73602 -116.76243 41.63945,
   -5.88384 -109.21576 41.75506,
   -32.58988 -116.54499 41.63926,
   -6.32433 -108.66463 41.81088,
   -33.60667 -116.25679 41.63580,
   -34.52935 -115.96172 41.63321,
   -7.01443 -107.69060 41.80315,
   -35.45368 -115.57350 41.64393,
   -36.15140 -115.19520 41.66684,
   -7.66817 -106.69232 41.79285,
   -7.98790 -106.14707 41.87418,
   -36.78085 -114.61131 41.67150,
   -37.24934 -113.74078 41.70062,
   -8.58042 -105.18387 41.82006,
   -37.32114 -113.10827 41.75141,
   -9.17473 -104.18870 41.83171,
   -37.10024 -112.51506 41.72016,
   -36.11182 -111.47953 41.57942,
   -9.54312 -103.59082 41.67232,
   -36.66147 -111.95359 41.70893,
   -35.34581 -111.02761 41.71952,
   -33.98942 -110.25469 41.61668,
   -34.61232 -110.60586 41.72368,
   -33.14848 -109.74243 41.73208,
   -31.85810 -108.73608 41.75044,
   -10.04134 -102.70091 41.88078,
   -32.25643 -109.07792 41.74658,
   -31.40802 -108.28234 41.76107,
   -30.68755 -107.45414 41.78216,
   -10.59431 -101.77494 41.87759,
   -30.24423 -106.85461 41.79243,
   -11.15444 -100.82125 42.06196,
   -29.84533 -106.25883 41.80046,
   -11.54026 -100.22811 41.91024,
   -29.24296 -105.31017 41.81068,
   -28.76057 -104.47158 41.90014,
   -12.16053 -99.29982 41.96916,
   -28.28104 -103.62237 41.82219,
   -27.84220 -102.79630 41.87027,
   -12.75261 -98.49448 41.93263,
   -27.36751 -101.93002 41.81858,
   -13.35015 -97.75445 41.94797,
   -26.82185 -100.96420 41.87848,
   -13.97266 -97.06519 41.94659,
   -26.43883 -100.32376 41.89173,
   -14.63059 -96.43215 41.94343,
   -25.96069 -99.61643 41.90477,
   -15.39897 -95.82895 41.84821,
   -25.36374 -98.84632 41.92071,
   -24.44687 -97.84443 41.91947,
   -24.92804 -98.34906 41.92007,
   -23.75585 -97.21433 41.78964,
   -16.21022 -95.26900 42.16332,
   -22.99654 -96.53754 41.91589,
   -16.88150 -94.96938 42.09730,
   -22.24572 -95.94771 42.05160,
   -20.87522 -95.19347 41.97459,
   -19.33092 -94.71826 41.99990,
   -17.84298 -94.71369 42.13351,
   -21.59645 -95.55988 41.96960,
   -20.13743 -94.88009 42.15512,
   -18.57689 -94.67010 42.00415,
   -9.21293 -116.88736 42.47696,
   -7.63705 -116.58646 42.47636,
   -6.06870 -116.18384 42.48089,
   -4.62771 -115.69624 42.48613,
   -3.14613 -114.85069 42.51450,
   -13.23035 -117.42826 42.46541,
   -11.62956 -117.24117 42.46770,
   -10.00419 -117.01547 42.47418,
   -8.55493 -116.76252 42.33373,
   -6.85152 -116.39671 42.48605,
   -5.30237 -115.94013 42.48609,
   -3.78885 -115.31249 42.49650,
   -2.68293 -114.33417 42.57513,
   -15.66934 -117.65572 42.45987,
   -14.01829 -117.51064 42.45794,
   -12.49926 -117.34606 42.47384,
   -10.81424 -117.13232 42.47124,
   -2.42936 -113.66103 42.64892,
   -18.13666 -117.80442 42.45477,
   -16.49781 -117.71421 42.45949,
   -15.05001 -117.60646 42.46102,
   -20.61619 -117.91151 42.45014,
   -18.92843 -117.84057 42.44642,
   -17.54931 -117.77587 42.45598,
   -2.54555 -112.86589 42.51464,
   -23.09969 -118.01490 42.44478,
   -21.41163 -117.94917 42.49785,
   -19.95297 -117.88451 42.45131,
   -2.85874 -112.33067 42.57887,
   -23.87841 -118.03803 42.44878,
   -22.34144 -117.98860 42.45851,
   -26.34346 -117.98438 42.62148,
   -24.72890 -118.04671 42.46233,
   -3.51312 -111.42697 42.71806,
   -27.23498 -117.86011 42.43935,
   -25.58357 -118.02047 42.44765,
   -4.15378 -110.87017 42.55222,
   -28.15655 -117.70034 42.43529,
   -4.82848 -110.23770 42.55398,
   -29.12275 -117.49506 42.44641,
   -30.11307 -117.26171 42.45903,
   -5.46958 -109.57087 42.59547,
   -31.07897 -117.02896 42.47597,
   -32.03416 -116.77457 42.29556,
   -6.14377 -108.73344 42.74613,
   -32.95157 -116.54123 42.24021,
   -6.57341 -108.17567 42.63138,
   -33.92981 -116.27573 42.24501,
   -34.90727 -115.95249 42.28616,
   -7.21457 -107.21780 42.64558,
   -35.86576 -115.48236 42.29922,
   -36.54783 -115.02407 42.48038,
   -7.77819 -106.29829 42.76736,
   -8.15816 -105.69054 42.65140,
   -37.15156 -114.12727 42.33470,
   -37.35776 -113.51361 42.52115,
   -8.75925 -104.69513 42.64582,
   -37.13032 -112.53478 42.52979,
   -37.26977 -112.78765 42.54570,
   -36.70124 -112.00394 42.52245,
   -35.33497 -111.00699 42.53029,
   -9.36420 -103.68265 42.65370,
   -35.97504 -111.42871 42.48267,
   -34.64215 -110.59882 42.49395,
   -9.73908 -103.06943 42.52589,
   -33.83623 -110.15177 42.51743,
   -32.55390 -109.24721 42.55996,
   -33.18896 -109.72446 42.55340,
   -31.88064 -108.67764 42.55692,
   -10.31199 -102.08792 42.64367,
   -31.20803 -107.97566 42.58169,
   -30.59492 -107.22542 42.60391,
   -10.86827 -101.16167 42.69426,
   -30.02483 -106.42836 42.62353,
   -11.31246 -100.43754 42.71273,
   -29.47758 -105.57990 42.63865,
   -29.04224 -104.84944 42.60642,
   -11.84497 -99.62372 42.72464,
   -28.44718 -103.79803 42.64762,
   -12.48225 -98.72352 42.73821,
   -28.12474 -103.17375 42.65613,
   -12.92997 -98.15913 42.55757,
   -27.71331 -102.36427 42.77428,
   -27.26003 -101.53649 42.66391,
   -13.61228 -97.32917 42.76635,
   -26.79415 -100.70238 42.71307,
   -14.18984 -96.74289 42.60791,
   -26.29675 -99.92648 42.62637,
   -25.65857 -99.05999 42.55387,
   -14.98136 -96.02242 42.71425,
   -25.08094 -98.34263 42.65811,
   -15.69197 -95.47978 42.80909,
   -24.36701 -97.57323 42.73522,
   -16.49038 -95.03367 42.80409,
   -23.65770 -96.91036 42.73189,
   -22.35987 -95.88251 42.75909,
   -17.56965 -94.66780 42.80902,
   -22.87609 -96.26040 42.74594,
   -21.63316 -95.44865 42.67004,
   -20.16985 -94.78569 42.78582,
   -18.56849 -94.56269 42.68324,
   -20.89925 -95.02509 42.89369,
   -19.38392 -94.59796 42.87054,
   -10.00254 -117.06194 43.28547,
   -8.42559 -116.80596 43.28134,
   -6.83949 -116.44846 43.29957,
   -5.28382 -116.00373 43.27841,
   -3.74471 -115.39447 43.29554,
   -14.03033 -117.55204 43.27546,
   -12.30858 -117.37313 43.40607,
   -10.78454 -117.17275 43.27687,
   -9.25277 -116.94557 43.30085,
   -7.61889 -116.63456 43.29597,
   -6.06352 -116.23849 43.29770,
   -4.42195 -115.71237 43.13303,
   -3.09654 -114.94868 43.31201,
   -2.33721 -114.04322 43.57554,
   -16.48034 -117.75223 43.26987,
   -14.87329 -117.63129 43.27047,
   -13.21471 -117.46862 43.29296,
   -11.60944 -117.28123 43.28075,
   -2.59701 -114.44588 43.37155,
   -2.15756 -113.56748 43.90100,
   -17.34933 -117.80803 43.27622,
   -15.71856 -117.69871 43.27914,
   -2.29029 -113.38319 43.42942,
   -19.72437 -117.92884 43.26677,
   -18.17828 -117.85075 43.25693,
   -22.15705 -118.05334 43.38399,
   -20.56967 -117.96893 43.26385,
   -18.95316 -117.89015 43.26458,
   -2.57338 -112.50876 43.36755,
   -24.55378 -118.12474 43.25521,
   -23.10201 -118.08614 43.22181,
   -21.42784 -118.00912 43.25996,
   -3.09768 -111.80071 43.35097,
   -25.58192 -118.10536 43.26484,
   -23.90833 -118.11448 43.25524,
   -3.75243 -111.13242 43.35168,
   -28.19297 -117.77641 43.25665,
   -26.48167 -118.03849 43.26231,
   -28.93664 -117.62360 43.25517,
   -27.57007 -117.88990 43.25819,
   -4.44335 -110.48768 43.39219,
   -29.87955 -117.40484 43.25600,
   -5.05713 -109.90727 43.38143,
   -30.82934 -117.18525 43.38674,
   -31.75652 -116.94725 43.28801,
   -5.67579 -109.22039 43.38730,
   -32.63551 -116.73035 43.24090,
   -33.60502 -116.48157 43.25311,
   -6.38532 -108.26290 43.59156,
   -34.56283 -116.19656 43.19284,
   -6.81770 -107.66229 43.44035,
   -35.48838 -115.84366 43.22667,
   -36.27144 -115.40345 43.30635,
   -7.39981 -106.74766 43.48259,
   -36.98314 -114.64925 43.33446,
   -7.98419 -105.76596 43.64575,
   -37.29892 -114.05351 43.26554,
   -8.35331 -105.18215 43.46584,
   -37.36552 -113.16260 43.33793,
   -8.94575 -104.19234 43.48906,
   -37.12304 -112.51951 43.33656,
   -36.17939 -111.51081 43.33521,
   -36.68535 -111.95533 43.33224,
   -35.32084 -110.95782 43.33248,
   -34.11378 -110.25670 43.35661,
   -9.57533 -103.14869 43.47336,
   -34.63600 -110.55357 43.35049,
   -33.24750 -109.70962 43.37495,
   -9.89152 -102.59446 43.53952,
   -32.42471 -109.08580 43.46882,
   -31.77541 -108.50016 43.38076,
   -10.49216 -101.61554 43.48184,
   -31.11110 -107.77147 43.39842,
   -30.47693 -106.96205 43.41411,
   -11.07345 -100.67051 43.51067,
   -29.93509 -106.17667 43.42562,
   -11.46909 -100.06835 43.34363,
   -29.31855 -105.18720 43.55303,
   -28.88631 -104.44745 43.43238,
   -12.08137 -99.14131 43.51397,
   -28.42641 -103.59651 43.47009,
   -27.97033 -102.72911 43.43839,
   -12.70128 -98.29527 43.55470,
   -27.45265 -101.73550 43.48962,
   -13.15824 -97.71673 43.57258,
   -27.11581 -101.08468 43.49859,
   -13.94323 -96.86229 43.53047,
   -26.67532 -100.27809 43.67478,
   -14.48568 -96.32180 43.52841,
   -26.15040 -99.49721 43.52000,
   -25.58385 -98.72838 43.54466,
   -15.23325 -95.68661 43.58285,
   -24.94673 -97.95455 43.69371,
   -23.76947 -96.83742 43.55034,
   -16.01834 -95.15746 43.60509,
   -24.28783 -97.31023 43.54667,
   -23.18379 -96.35924 43.46857,
   -16.76700 -94.78368 43.64073,
   -22.42869 -95.75915 43.60677,
   -20.96690 -94.92885 43.60119,
   -19.43030 -94.48728 43.60573,
   -17.79485 -94.49284 43.63979,
   -21.68069 -95.28017 43.57287,
   -20.24454 -94.66595 43.62048,
   -18.65807 -94.42339 43.60574,
   -10.79693 -117.21502 44.09487,
   -9.08903 -116.97533 44.22185,
   -7.61050 -116.67945 44.10390,
   -6.05162 -116.28410 44.10867,
   -4.49195 -115.76702 44.09730,
   -3.04814 -115.04496 44.12364,
   -13.21350 -117.50509 44.08895,
   -11.61253 -117.32035 44.08352,
   -9.97927 -117.10172 44.09969,
   -8.39693 -116.84424 44.10325,
   -6.83075 -116.49316 44.11094,
   -5.28052 -116.04775 44.11104,
   -3.66310 -115.43767 44.11905,
   -2.52209 -114.53063 44.15575,
   -15.48654 -117.71878 44.08326,
   -14.04781 -117.59135 44.09336,
   -12.59145 -117.43706 44.09023,
   -2.13282 -113.73288 44.28951,
   -17.94034 -117.88118 44.07819,
   -16.52631 -117.79391 44.08475,
   -14.83954 -117.66501 44.08476,
   -20.38541 -118.01301 44.07367,
   -18.97160 -117.93784 44.08494,
   -17.29712 -117.84319 44.07940,
   -2.27823 -112.78972 44.19966,
   -23.06252 -118.15669 44.06794,
   -21.41369 -118.06915 44.07189,
   -19.76562 -117.97940 44.07483,
   -2.71063 -112.16852 44.00126,
   -25.53639 -118.18652 44.06985,
   -23.84464 -118.18551 44.05271,
   -22.43334 -118.12536 44.06912,
   -26.32970 -118.13427 44.07131,
   -24.83051 -118.19398 43.94391,
   -3.36521 -111.35339 44.19536,
   -27.26487 -118.01848 44.06799,
   -4.05231 -110.73165 44.17231,
   -28.22300 -117.85058 44.08196,
   -29.22305 -117.63871 44.08744,
   -4.77761 -110.00597 44.38611,
   -30.15399 -117.40589 43.91628,
   -5.36331 -109.45532 44.15339,
   -31.05119 -117.20896 44.06854,
   -32.02546 -116.98204 44.06895,
   -6.06353 -108.58576 44.21351,
   -34.60841 -116.29223 44.07136,
   -33.01244 -116.74769 44.06807,
   -6.55909 -107.89378 44.23554,
   -35.24420 -116.05493 44.07825,
   -33.98933 -116.48743 44.06859,
   -35.96248 -115.73205 44.09288,
   -7.04084 -107.15134 44.25427,
   -36.62593 -115.25507 44.07858,
   -7.59508 -106.26308 44.25366,
   -37.18904 -114.49656 44.27995,
   -8.17766 -105.26083 44.47664,
   -37.40061 -113.55912 44.11376,
   -8.56170 -104.65259 44.29014,
   -37.26227 -112.81078 44.14998,
   -36.72232 -112.01529 44.13777,
   -35.35314 -110.97660 44.15734,
   -9.12638 -103.70887 44.32297,
   -35.98881 -111.41301 44.10699,
   -34.68613 -110.56026 44.14730,
   -33.89820 -110.10229 44.20779,
   -32.64376 -109.20205 44.18402,
   -9.69375 -102.74035 44.46784,
   -33.22380 -109.64571 44.17940,
   -31.97000 -108.61588 44.20302,
   -10.05222 -102.16203 44.33551,
   -31.31992 -107.93860 44.22506,
   -30.70001 -107.18126 44.25104,
   -10.68197 -101.13962 44.33319,
   -30.15152 -106.42356 44.17554,
   -29.55368 -105.51541 44.05949,
   -11.31168 -100.14707 44.32675,
   -29.10375 -104.73177 44.25690,
   -11.65932 -99.59892 44.34827,
   -28.69653 -103.98481 44.26937,
   -12.32118 -98.66307 44.37416,
   -28.27948 -103.16652 44.40309,
   -27.85271 -102.34078 44.28688,
   -12.89768 -97.90206 44.44097,
   -27.43762 -101.51583 44.32874,
   -13.49284 -97.20991 44.38737,
   -26.95098 -100.63426 44.20942,
   -26.50656 -99.85297 44.33520,
   -14.12257 -96.54208 44.38427,
   -14.80601 -95.91242 44.37028,
   -26.02177 -99.11983 44.35475,
   -25.06662 -97.93804 44.36249,
   -15.47430 -95.40368 44.24003,
   -25.52061 -98.46046 44.36358,
   -24.50946 -97.38177 44.22711,
   -23.84812 -96.72540 44.39394,
   -16.32362 -94.84714 44.54881,
   -23.09822 -96.09243 44.37437,
   -21.72814 -95.15554 44.41825,
   -18.69221 -94.29324 44.44067,
   -17.11182 -94.51134 44.61118,
   -22.36844 -95.52413 44.51065,
   -21.02325 -94.81104 44.40447,
   -19.47904 -94.36859 44.39380,
   -18.03964 -94.32948 44.43758,
   -20.25492 -94.53561 44.41248,
   -9.98748 -117.13507 44.90937,
   -8.40434 -116.88046 44.90876,
   -6.82697 -116.53038 44.90185,
   -5.27330 -116.08592 44.91549,
   -3.84563 -115.56963 45.03974,
   -2.46236 -114.64054 44.97266,
   -14.01490 -117.62137 44.89902,
   -12.42692 -117.45259 44.89659,
   -10.82338 -117.25046 44.86891,
   -9.36837 -117.04463 44.91140,
   -7.60083 -116.71463 44.91983,
   -6.04994 -116.32082 44.92402,
   -4.50566 -115.81840 44.92540,
   -3.01674 -115.12682 44.91844,
   -2.09822 -114.12090 45.04712,
   -16.46912 -117.82447 44.89287,
   -14.85282 -117.69969 44.89360,
   -13.25860 -117.54413 44.91624,
   -11.59426 -117.35038 44.90472,
   -1.90638 -113.46764 45.12855,
   -18.93251 -117.97693 44.88813,
   -17.30821 -117.88080 44.89348,
   -15.71921 -117.76907 44.87998,
   -2.04753 -113.14014 44.84447,
   -21.39763 -118.11981 44.88370,
   -19.77473 -118.02528 44.88715,
   -18.20022 -117.92861 44.75575,
   -23.86826 -118.24722 44.87941,
   -22.25356 -118.16772 44.87612,
   -20.64616 -118.07756 44.89521,
   -2.35714 -112.34148 45.01845,
   -24.72456 -118.26102 44.85811,
   -23.10390 -118.21628 44.88265,
   -2.93542 -111.64065 45.00118,
   -26.91220 -118.13842 44.88316,
   -25.59888 -118.24809 44.88612,
   -27.96477 -117.97635 44.87966,
   -26.33923 -118.20241 44.88490,
   -3.66771 -110.89260 45.14642,
   -28.97453 -117.78214 44.99725,
   -4.32727 -110.36335 44.99039,
   -29.86813 -117.56921 44.92320,
   -4.98700 -109.72619 44.99134,
   -30.77031 -117.34792 44.85722,
   -31.75439 -117.11616 44.87286,
   -5.61735 -109.01163 45.00385,
   -32.71766 -116.89578 44.88130,
   -33.69633 -116.65721 44.89906,
   -6.31403 -108.09421 45.01729,
   -34.66036 -116.38295 44.89716,
   -6.72789 -107.50323 44.89935,
   -35.53826 -116.06748 44.89581,
   -36.38455 -115.55046 44.87599,
   -7.31983 -106.55115 45.00582,
   -36.95457 -115.02568 45.15393,
   -7.87719 -105.62656 45.08060,
   -37.37039 -114.01126 45.06333,
   -8.32032 -104.88557 45.09191,
   -37.37728 -113.20033 44.95541,
   -8.76165 -104.14686 45.11019,
   -37.10394 -112.54031 44.95345,
   -36.21371 -111.54332 44.96266,
   -36.68659 -111.97269 44.95731,
   -35.36594 -110.96925 44.97023,
   -33.91958 -110.09153 44.98595,
   -9.31506 -103.22530 45.15806,
   -34.48950 -110.44426 44.97979,
   -33.27190 -109.64010 44.98546,
   -32.51317 -109.05123 45.05368,
   -9.89183 -102.25552 45.28178,
   -31.83703 -108.43037 45.00918,
   -10.28001 -101.63860 45.13251,
   -31.15041 -107.66311 45.19490,
   -30.53781 -106.88044 45.19267,
   -10.86555 -100.69093 45.17679,
   -29.97259 -106.07557 45.02693,
   -29.43690 -105.22049 45.04411,
   -11.46473 -99.73314 45.34607,
   -28.97373 -104.40595 45.07929,
   -11.84170 -99.18949 45.17323,
   -28.51872 -103.55356 45.03805,
   -28.00735 -102.54885 45.10487,
   -12.54087 -98.23644 45.20158,
   -13.11991 -97.51527 45.19071,
   -27.69584 -101.89760 45.11362,
   -27.28873 -101.07770 45.18334,
   -13.74649 -96.80447 45.21300,
   -26.82495 -100.22898 45.13287,
   -14.30402 -96.24422 45.12460,
   -26.34333 -99.42280 45.20165,
   -25.77933 -98.65354 45.01126,
   -15.13413 -95.52314 45.19347,
   -25.13327 -97.83304 45.22713,
   -15.91738 -94.98397 45.17106,
   -24.47302 -97.14291 45.17776,
   -16.69207 -94.57866 45.24592,
   -23.77883 -96.47669 45.27468,
   -22.61678 -95.58130 45.20364,
   -17.84571 -94.26536 45.07804,
   -23.18567 -96.00835 45.18987,
   -21.76552 -95.03430 45.25732,
   -20.31876 -94.41537 45.23313,
   -18.70881 -94.16979 45.25273,
   -21.05797 -94.65717 45.40437,
   -19.51237 -94.24001 45.23115,
   -6.81892 -116.55590 45.73525,
   -10.78410 -117.26897 45.71912,
   -9.09171 -117.02819 45.72395,
   -7.60920 -116.74291 45.73122,
   -6.03128 -116.34450 45.74062,
   -4.49945 -115.85432 45.73940,
   -3.16324 -115.26034 45.74627,
   -1.99493 -114.22593 45.84458,
   -13.03328 -117.54727 45.71311,
   -11.54395 -117.36744 45.71460,
   -9.96495 -117.15551 45.71923,
   -8.38402 -116.90192 45.72733,
   -5.27496 -116.11626 45.73872,
   -3.74778 -115.54595 45.74196,
   -2.41742 -114.72737 45.77963,
   -1.82069 -113.85020 45.90926,
   -15.53907 -117.79169 45.80921,
   -14.02877 -117.65055 45.67758,
   -12.39302 -117.47312 45.71465,
   -18.03190 -117.96053 45.70156,
   -16.50260 -117.85806 45.65832,
   -14.82586 -117.72725 45.70849,
   -1.75076 -113.22262 46.04890,
   -20.45453 -118.10703 45.75086,
   -18.95668 -118.01421 45.65945,
   -17.28316 -117.91263 45.70293,
   -2.04202 -112.58373 45.78212,
   -22.90629 -118.25110 45.73630,
   -21.40370 -118.16168 45.67127,
   -19.74261 -118.06221 45.69878,
   -25.35172 -118.30798 45.69310,
   -23.88344 -118.29534 45.69758,
   -22.20638 -118.20972 45.69429,
   -2.54731 -111.84174 45.84962,
   -26.31935 -118.25623 45.70063,
   -24.67176 -118.31334 45.69174,
   -3.20375 -111.22610 45.77629,
   -27.29680 -118.14183 45.71098,
   -3.91132 -110.60578 45.78809,
   -28.23582 -117.97860 45.65489,
   -29.16492 -117.78957 45.69129,
   -4.61886 -109.95471 45.80740,
   -31.77063 -117.18450 45.69374,
   -30.10846 -117.57733 45.69149,
   -5.16768 -109.39639 45.82611,
   -32.52186 -117.00609 45.69447,
   -31.07365 -117.35278 45.69248,
   -33.45307 -116.78279 45.69618,
   -5.85030 -108.56026 45.82943,
   -34.38486 -116.53267 45.70035,
   -35.27603 -116.23322 45.78474,
   -6.52991 -107.60793 45.86850,
   -36.09951 -115.81077 45.70769,
   -6.92776 -107.02056 45.70937,
   -36.73599 -115.32283 45.72623,
   -7.51161 -106.05501 45.86273,
   -37.19916 -114.63410 45.73622,
   -8.08270 -105.11717 45.89017,
   -37.40802 -113.60568 45.75640,
   -8.47436 -104.49378 45.73916,
   -37.23733 -112.82223 45.75597,
   -36.69935 -112.03083 45.78018,
   -9.06099 -103.49689 45.93647,
   -35.98099 -111.41390 45.76737,
   -34.76242 -110.57315 45.69267,
   -35.35771 -110.96226 45.78469,
   -33.91879 -110.05499 45.79487,
   -32.58324 -109.07951 45.81262,
   -9.60025 -102.61631 45.93292,
   -33.11732 -109.50541 45.80782,
   -31.99310 -108.53682 45.84025,
   -31.36849 -107.88354 45.79187,
   -10.05702 -101.86572 45.94426,
   -30.71762 -107.08982 45.84988,
   -10.49888 -101.14438 45.95114,
   -30.14130 -106.28892 45.86238,
   -29.58354 -105.42669 45.87413,
   -11.07802 -100.22573 45.96610,
   -29.22970 -104.81247 45.88227,
   -11.66485 -99.31662 46.07872,
   -28.87611 -104.15524 45.89302,
   -12.12969 -98.65833 46.00194,
   -28.38541 -103.20760 45.91170,
   -27.95084 -102.32444 45.92675,
   -12.74323 -97.84902 46.01924,
   -27.49760 -101.40024 45.93423,
   -13.40878 -97.06107 45.99490,
   -27.12370 -100.64619 45.94670,
   -14.04414 -96.35992 46.12633,
   -26.78093 -99.99429 45.95825,
   -14.66992 -95.78794 45.96960,
   -26.17921 -99.03121 45.98643,
   -25.66685 -98.31928 45.97643,
   -15.40397 -95.18974 46.03424,
   -25.07463 -97.59766 46.07274,
   -24.03773 -96.57421 45.99428,
   -16.15496 -94.71053 46.06513,
   -24.53850 -97.05375 45.99201,
   -23.28144 -95.92636 46.00962,
   -17.03639 -94.33310 46.05310,
   -22.51999 -95.35522 46.02191,
   -21.08793 -94.56659 46.05160,
   -19.40834 -94.11919 45.95369,
   -17.96779 -94.10801 46.04563,
   -21.78034 -94.86983 46.16328,
   -20.33341 -94.29621 46.09244,
   -18.77744 -94.02541 46.24545,
   -7.59754 -116.75414 46.54360,
   -6.04611 -116.36605 46.55043,
   -9.98518 -117.17049 46.53492,
   -8.40319 -116.91775 46.54578,
   -6.82051 -116.57253 46.54995,
   -5.26667 -116.13622 46.55651,
   -3.71867 -115.57943 46.55545,
   -2.35847 -114.79919 46.58060,
   -14.00869 -117.67237 46.52380,
   -12.41831 -117.49423 46.53094,
   -10.83773 -117.29211 46.58982,
   -9.36775 -117.08011 46.53687,
   -4.50056 -115.88121 46.55418,
   -2.89756 -115.17780 46.40608,
   -1.89100 -114.25094 46.64123,
   -16.45950 -117.88528 46.51783,
   -14.74496 -117.74444 46.52688,
   -13.24411 -117.58958 46.51498,
   -11.59093 -117.38968 46.53008,
   -1.61374 -113.51738 46.73497,
   -18.91955 -118.04569 46.51306,
   -17.22193 -117.93842 46.51047,
   -15.81009 -117.83619 46.51921,
   -21.38258 -118.19582 46.50847,
   -19.67232 -118.09106 46.50306,
   -18.27757 -118.00665 46.51426,
   -1.72741 -112.74521 46.73649,
   -23.85003 -118.33179 46.50406,
   -22.13439 -118.24191 46.50706,
   -20.73276 -118.15601 46.50969,
   -2.14938 -112.13988 46.56715,
   -26.31959 -118.29842 46.50612,
   -24.69306 -118.34967 46.50840,
   -23.18964 -118.30219 46.50496,
   -2.77915 -111.44431 46.58584,
   -26.96718 -118.23160 46.50503,
   -25.62225 -118.33976 46.52794,
   -27.96986 -118.08500 46.50343,
   -3.49580 -110.80151 46.63917,
   -28.87530 -117.91140 46.50365,
   -4.19608 -110.19940 46.65459,
   -29.85397 -117.69838 46.47692,
   -30.83815 -117.47594 46.50596,
   -4.89601 -109.50103 46.75189,
   -31.80293 -117.25912 46.53371,
   -5.38009 -108.99745 46.63016,
   -32.78945 -117.03782 46.49714,
   -33.77123 -116.80245 46.49876,
   -6.07516 -108.08114 46.68391,
   -34.63494 -116.56505 46.40749,
   -35.59788 -116.17416 46.52258,
   -6.72376 -107.15785 46.60448,
   -36.46825 -115.60029 46.53898,
   -7.06134 -106.59296 46.69704,
   -36.98613 -115.05533 46.50913,
   -7.69981 -105.56601 46.73493,
   -37.35913 -114.05435 46.42478,
   -8.30883 -104.58272 46.72419,
   -37.34538 -113.23812 46.51115,
   -8.68106 -103.99364 46.58683,
   -37.07820 -112.60312 46.42425,
   -36.20948 -111.58934 46.59061,
   -36.67230 -112.03731 46.58284,
   -35.38277 -110.98655 46.59463,
   -33.93916 -110.05561 46.61309,
   -9.25056 -103.04974 46.70673,
   -34.58380 -110.48899 46.59360,
   -33.30823 -109.60008 46.61076,
   -32.55636 -109.01911 46.62430,
   -9.82955 -102.11052 46.73467,
   -31.88454 -108.39703 46.79774,
   -10.21241 -101.51171 46.56411,
   -31.17833 -107.62733 46.68806,
   -30.57009 -106.86018 46.64840,
   -10.82073 -100.52269 46.71407,
   -30.01342 -106.06481 46.69521,
   -29.48023 -105.22116 46.69334,
   -11.39176 -99.62741 46.78393,
   -29.03367 -104.43511 46.70235,
   -11.86355 -98.91933 46.80064,
   -28.59905 -103.60336 46.72018,
   -28.17306 -102.73976 46.72698,
   -12.44802 -98.12433 46.74903,
   -27.85915 -102.06020 46.73671,
   -13.04821 -97.34240 46.92650,
   -27.38604 -101.08184 46.76899,
   -13.63280 -96.68207 46.84508,
   -26.96217 -100.24015 46.77316,
   -26.50486 -99.42716 46.76275,
   -14.27799 -96.02115 46.82630,
   -25.91871 -98.52707 46.80382,
   -14.97758 -95.39926 46.82651,
   -25.35058 -97.78696 46.80904,
   -15.68389 -94.88203 46.78761,
   -24.63345 -96.99535 46.82495,
   -23.93152 -96.32323 46.80753,
   -16.36264 -94.48063 46.87216,
   -23.18346 -95.67920 46.91720,
   -21.88423 -94.83449 46.86110,
   -20.37493 -94.18916 46.85629,
   -18.65385 -93.93405 46.87591,
   -17.25220 -94.14802 46.87061,
   -22.56714 -95.25650 46.83623,
   -21.13013 -94.45719 46.86442,
   -19.56254 -94.00951 46.84718,
   -17.96766 -93.99261 46.87820,
   -6.82113 -116.57711 47.36024,
   -10.79168 -117.28953 47.34615,
   -9.12367 -117.04860 47.34705,
   -7.55746 -116.74711 47.35996,
   -6.04319 -116.37309 47.36367,
   -4.49709 -115.89925 47.37310,
   -3.06543 -115.30365 47.35893,
   -1.82209 -114.33858 47.43517,
   -13.08111 -117.58711 47.33939,
   -11.60392 -117.39999 47.34466,
   -9.96453 -117.17156 47.34960,
   -8.39276 -116.91830 47.35395,
   -5.27453 -116.14809 47.36713,
   -3.73508 -115.61010 47.37027,
   -2.32626 -114.86196 47.39733,
   -1.50328 -113.76689 47.58378,
   -15.56584 -117.84176 47.34184,
   -14.00608 -117.69031 47.32635,
   -12.39760 -117.50281 47.34129,
   -18.02797 -118.01936 47.32812,
   -16.43445 -117.91042 47.35270,
   -14.82370 -117.77368 47.33486,
   -1.48085 -113.07628 47.44863,
   -20.48937 -118.16618 47.32482,
   -18.89180 -118.07171 47.32535,
   -17.27489 -117.96968 47.32943,
   -22.93888 -118.30507 47.18217,
   -21.36311 -118.22018 47.32605,
   -19.73873 -118.12166 47.32470,
   -1.78819 -112.34122 47.42631,
   -25.37103 -118.36991 47.31636,
   -23.93024 -118.35510 47.31178,
   -22.20681 -118.26856 47.31992,
   -2.35732 -111.67008 47.36355,
   -26.32888 -118.32331 47.31708,
   -24.67714 -118.37381 47.31627,
   -3.01837 -111.11171 47.26120,
   -27.33202 -118.21698 47.34025,
   -28.18861 -118.07879 47.25812,
   -3.71576 -110.46606 47.51783,
   -30.81925 -117.54185 47.31908,
   -29.24684 -117.88297 47.31610,
   -4.49851 -109.77807 47.39373,
   -31.49676 -117.39186 47.32027,
   -30.18434 -117.68443 47.31738,
   -32.47904 -117.16664 47.31978,
   -5.13406 -109.09371 47.52688,
   -33.49093 -116.92682 47.46075,
   -5.62203 -108.52517 47.45270,
   -34.38729 -116.67127 47.33367,
   -35.26094 -116.35183 47.30879,
   -6.28586 -107.60338 47.52145,
   -36.16734 -115.83661 47.34427,
   -6.88385 -106.67930 47.67463,
   -36.75571 -115.35148 47.34744,
   -7.27213 -106.08984 47.50528,
   -37.18425 -114.65110 47.38601,
   -7.87789 -105.11697 47.54637,
   -37.35803 -113.66691 47.34855,
   -37.18553 -112.91643 47.51186,
   -8.47281 -104.16870 47.52233,
   -36.66262 -112.09799 47.39706,
   -8.80190 -103.62188 47.57578,
   -35.97719 -111.46678 47.36503,
   -34.79725 -110.59512 47.41868,
   -35.36365 -110.98777 47.41322,
   -33.95349 -110.04868 47.42702,
   -32.60822 -109.05060 47.44146,
   -9.43805 -102.60980 47.55575,
   -33.15082 -109.48506 47.43563,
   -32.08987 -108.58035 47.44799,
   -31.38630 -107.85441 47.46179,
   -10.03450 -101.65692 47.56060,
   -30.75665 -107.10298 47.47439,
   -10.35787 -101.12529 47.57786,
   -30.18698 -106.32798 47.48626,
   -29.61978 -105.46634 47.49887,
   -11.00801 -100.10325 47.59710,
   -29.23911 -104.81620 47.50836,
   -11.66035 -99.11228 47.61732,
   -28.88531 -104.15648 47.51855,
   -12.02093 -98.57265 47.64133,
   -28.39846 -103.19943 47.55064,
   -27.98728 -102.33500 47.54774,
   -12.67704 -97.69886 47.63777,
   -27.60802 -101.51459 47.52905,
   -13.26325 -96.98174 47.63621,
   -27.19131 -100.63616 47.57074,
   -13.89360 -96.28118 47.66654,
   -26.78749 -99.82345 47.73002,
   -14.50209 -95.70613 47.48586,
   -26.31992 -99.01878 47.60465,
   -25.79340 -98.22640 47.63629,
   -15.31336 -95.02141 47.64285,
   -25.19525 -97.47631 47.57611,
   -16.04762 -94.54524 47.63581,
   -24.54079 -96.74852 47.69757,
   -23.49172 -95.80835 47.63277,
   -16.87406 -94.18197 47.54770,
   -23.97083 -96.22361 47.62968,
   -22.68705 -95.20888 47.59080,
   -19.62690 -93.90590 47.67433,
   -17.97573 -93.87750 47.73002,
   -21.88795 -94.69539 47.66398,
   -20.43247 -94.09342 47.62503,
   -18.81259 -93.83570 47.66631,
   -21.16462 -94.34710 47.67997,
   -9.99628 -117.17178 48.16260,
   -8.41186 -116.91566 48.17756,
   -6.83359 -116.57647 48.18138,
   -5.27235 -116.15070 48.18391,
   -3.73192 -115.63749 48.18355,
   -2.28237 -114.91658 48.19590,
   -14.01129 -117.70586 48.15036,
   -12.42531 -117.51319 48.15530,
   -10.85284 -117.29844 48.15385,
   -9.30659 -117.06596 48.27521,
   -7.60880 -116.75402 48.17048,
   -6.05297 -116.37328 48.17793,
   -4.50437 -115.90853 48.18382,
   -2.78624 -115.22749 48.18531,
   -1.72744 -114.35784 48.23980,
   -16.45059 -117.93475 48.14461,
   -14.75031 -117.78457 48.15424,
   -13.23976 -117.61560 48.14343,
   -11.59853 -117.40160 48.15739,
   -1.33240 -113.55539 48.21000,
   -18.91511 -118.09656 48.13953,
   -17.24256 -117.99201 48.13901,
   -15.80374 -117.88276 48.14592,
   -1.27035 -113.06200 48.36407,
   -21.38255 -118.23957 48.13495,
   -19.68961 -118.14147 48.13376,
   -18.29034 -118.05973 48.14070,
   -1.43105 -112.63932 48.30307,
   -23.85473 -118.36880 48.13057,
   -22.13450 -118.28333 48.13338,
   -20.74040 -118.20242 48.13613,
   -1.92388 -112.00503 48.01891,
   -24.70217 -118.38712 48.13082,
   -23.10661 -118.33869 48.15705,
   -26.98167 -118.28415 48.12941,
   -25.60783 -118.38062 48.16135,
   -2.60092 -111.22686 48.24314,
   -28.02870 -118.15532 48.28235,
   -26.33484 -118.34264 48.12976,
   -3.31183 -110.65730 48.19889,
   -28.90225 -117.99714 48.11917,
   -29.90720 -117.80070 48.12939,
   -4.04582 -110.02925 48.24293,
   -30.91370 -117.58848 48.14742,
   -4.71512 -109.39736 48.24719,
   -31.80311 -117.40238 48.17241,
   -32.80715 -117.15682 47.94745,
   -5.39603 -108.59593 48.43200,
   -33.74925 -116.93493 48.13445,
   -5.86253 -108.02301 48.30934,
   -34.71411 -116.63044 48.14073,
   -35.59663 -116.24513 48.14883,
   -6.48720 -107.12699 48.36515,
   -36.46971 -115.62238 48.15903,
   -36.96554 -115.05447 48.16146,
   -7.04056 -106.29577 48.32571,
   -7.49477 -105.57522 48.33070,
   -37.28605 -114.14668 48.16151,
   -8.06847 -104.65340 48.41464,
   -37.26594 -113.30593 48.17299,
   -36.64369 -112.14530 48.20868,
   -37.01108 -112.69289 48.19426,
   -36.19729 -111.67280 48.21768,
   -8.66207 -103.69242 48.54876,
   -35.37856 -111.01588 48.22598,
   -9.06191 -103.08501 48.36139,
   -34.61064 -110.50866 48.22474,
   -33.34808 -109.60260 48.11406,
   -33.95367 -110.04624 48.24099,
   -32.59938 -109.02493 48.25457,
   -9.62472 -102.18269 48.43476,
   -31.92379 -108.41488 48.25501,
   -31.19734 -107.63733 48.30353,
   -10.23206 -101.19851 48.59619,
   -30.57753 -106.87364 48.25979,
   -10.62899 -100.58954 48.39768,
   -30.01189 -106.08425 48.31649,
   -29.46360 -105.22871 48.32395,
   -11.20954 -99.67840 48.44857,
   -29.00790 -104.42995 48.32841,
   -28.58916 -103.61948 48.33248,
   -11.83213 -98.72163 48.63239,
   -28.17492 -102.75866 48.35341,
   -12.27741 -98.11134 48.43714,
   -27.87987 -102.09292 48.36311,
   -12.87585 -97.32579 48.47567,
   -27.41711 -101.09062 48.40488,
   -13.54446 -96.54045 48.47576,
   -27.01635 -100.24185 48.39062,
   -26.49851 -99.26146 48.40685,
   -14.25052 -95.81614 48.41209,
   -14.85743 -95.26231 48.41550,
   -26.11310 -98.59922 48.42141,
   -25.63829 -97.90552 48.43717,
   -24.75982 -96.86166 48.44042,
   -15.58290 -94.70803 48.48921,
   -25.23400 -97.39572 48.43886,
   -24.10224 -96.22954 48.29397,
   -16.34873 -94.27234 48.47926,
   -23.34134 -95.54790 48.44929,
   -18.86365 -93.72608 48.49963,
   -17.22257 -93.93663 48.52043,
   -22.57455 -94.96360 48.59185,
   -21.20919 -94.24095 48.52297,
   -19.63345 -93.79791 48.47947,
   -18.10352 -93.73847 48.64315,
   -21.92937 -94.59633 48.48218,
   -20.44918 -93.97515 48.48647,
   -6.83361 -116.56562 48.98707,
   -10.80239 -117.28556 48.97376,
   -9.02070 -117.01227 48.97980,
   -7.62156 -116.74587 48.99262,
   -6.07371 -116.37241 48.97940,
   -4.49659 -115.90522 48.98790,
   -3.04506 -115.35785 49.00326,
   -1.68918 -114.45779 49.03725,
   -13.08812 -117.60537 48.96640,
   -11.61171 -117.40323 48.97359,
   -9.98745 -117.16352 48.97248,
   -8.40687 -116.90440 48.98176,
   -5.28574 -116.14822 48.99578,
   -3.74117 -115.64070 49.00022,
   -2.25776 -114.96829 49.00271,
   -1.30003 -113.90028 49.09832,
   -15.57207 -117.88382 48.96939,
   -14.00871 -117.71849 48.95612,
   -12.40383 -117.51369 48.96851,
   -1.07470 -113.25346 49.26778,
   -18.03121 -118.06723 48.94774,
   -16.42506 -117.95573 48.96970,
   -14.82206 -117.80906 48.96166,
   -20.49569 -118.20432 48.94627,
   -18.89025 -118.11668 48.95401,
   -17.26806 -118.01735 48.95614,
   -1.18349 -112.65791 49.15884,
   -22.89011 -118.33278 48.94578,
   -21.35426 -118.25241 48.94562,
   -19.73589 -118.16294 48.95143,
   -1.55535 -112.07334 49.03762,
   -25.39589 -118.39207 48.94261,
   -23.92143 -118.37663 48.94234,
   -22.20851 -118.29720 48.94696,
   -2.19616 -111.40809 48.92698,
   -26.33425 -118.35357 48.94304,
   -24.68307 -118.39431 48.94313,
   -27.34628 -118.26225 48.96259,
   -2.93253 -110.68734 49.25069,
   -29.89564 -117.85320 48.94324,
   -28.28286 -118.13640 48.94199,
   -3.61120 -110.22910 49.05122,
   -30.63080 -117.70718 48.94535,
   -29.25261 -117.97517 48.94237,
   -4.28746 -109.66623 48.98603,
   -31.50767 -117.53321 49.11574,
   -32.49644 -117.29863 49.04583,
   -4.91888 -108.99608 49.13615,
   -33.41709 -117.05925 48.92832,
   -34.39396 -116.75708 48.92930,
   -5.64073 -108.09997 49.31396,
   -35.28675 -116.39731 48.94937,
   -6.16058 -107.43413 49.14225,
   -36.17076 -115.84774 48.87814,
   -6.78569 -106.52711 49.13704,
   -36.72716 -115.34858 48.97252,
   -7.18765 -105.94211 48.92789,
   -37.11931 -114.65551 49.00052,
   -7.78714 -104.96864 49.15666,
   -37.26323 -113.68843 48.98167,
   -37.09461 -112.98781 48.98691,
   -8.37348 -104.05248 49.15547,
   -36.60810 -112.17838 49.02113,
   -8.82650 -103.33567 49.17909,
   -35.94432 -111.50206 48.89468,
   -34.79418 -110.60116 49.04645,
   -35.36125 -111.02062 49.04059,
   -33.97839 -110.05658 49.05493,
   -32.61848 -109.03898 49.07001,
   -9.34437 -102.52241 49.18856,
   -33.21723 -109.52214 49.04650,
   -32.10647 -108.58170 49.07687,
   -31.42553 -107.89741 49.08870,
   -9.95052 -101.57234 49.18649,
   -30.76574 -107.13433 49.10081,
   -10.39832 -100.85798 49.21031,
   -30.17783 -106.35759 49.11261,
   -29.60234 -105.50129 49.12594,
   -10.93010 -100.02154 49.21534,
   -29.18573 -104.80121 49.13707,
   -11.52841 -99.10228 49.23160,
   -28.77018 -104.02965 49.14823,
   -12.00705 -98.38753 49.24798,
   -28.38040 -103.23711 49.18869,
   -27.97423 -102.35762 49.17665,
   -12.59493 -97.59055 49.18991,
   -27.60394 -101.52105 49.17010,
   -27.21414 -100.65168 49.19805,
   -13.19606 -96.81066 49.37593,
   -13.77998 -96.16564 49.24133,
   -26.80297 -99.78460 49.24198,
   -26.37391 -98.96664 49.22580,
   -14.43855 -95.50122 49.27755,
   -25.87529 -98.15077 49.25219,
   -15.14955 -94.90132 49.29276,
   -25.34191 -97.41279 49.27446,
   -15.99095 -94.35755 49.24113,
   -24.66482 -96.63750 49.25235,
   -16.79892 -93.97414 49.31693,
   -23.99088 -95.97532 49.24592,
   -22.88882 -95.08215 49.27334,
   -18.04108 -93.65313 49.31946,
   -23.37500 -95.45255 49.26865,
   -21.97003 -94.50668 49.27191,
   -20.40107 -93.86344 49.18114,
   -18.85753 -93.61843 49.30194,
   -21.22866 -94.12202 49.43346,
   -19.70166 -93.69118 49.30497,
   -10.00982 -117.15566 49.79027,
   -8.36036 -116.88098 49.80689,
   -6.84130 -116.55418 49.79812,
   -5.29616 -116.14466 49.81383,
   -3.74681 -115.64707 49.81231,
   -2.33625 -115.00458 49.82357,
   -14.01359 -117.73140 49.77727,
   -12.42882 -117.52063 49.78181,
   -10.81237 -117.28127 49.78697,
   -9.19484 -117.02142 49.79444,
   -7.62516 -116.73202 49.79820,
   -6.06693 -116.35752 49.80535,
   -4.51988 -115.90673 49.81305,
   -2.99277 -115.33874 49.81716,
   -1.63120 -114.49970 49.82756,
   -16.44305 -117.97885 49.77142,
   -14.75625 -117.81828 49.77892,
   -13.24246 -117.63206 49.76922,
   -11.60740 -117.40039 49.78478,
   -1.09057 -113.77479 49.91879,
   -18.91177 -118.13743 49.76628,
   -17.26106 -118.03933 49.76924,
   -15.81683 -117.92570 49.77269,
   -0.93853 -112.84864 50.00269,
   -21.38388 -118.26538 49.76196,
   -19.70054 -118.17895 49.76102,
   -18.28127 -118.10308 49.76743,
   -1.19499 -112.23838 49.90240,
   -23.86026 -118.38064 49.75784,
   -22.13341 -118.30434 49.75984,
   -20.73153 -118.23218 49.76308,
   -24.71064 -118.39820 49.75619,
   -23.10139 -118.35319 49.77975,
   -1.70024 -111.60806 49.91943,
   -26.98382 -118.31617 49.75582,
   -25.59538 -118.39476 49.76627,
   -2.41203 -111.00879 49.80051,
   -28.04644 -118.20199 49.75575,
   -26.34700 -118.36323 49.75598,
   -3.15965 -110.41377 49.85880,
   -28.97960 -118.06621 49.75267,
   -29.95500 -117.90027 49.78897,
   -3.92272 -109.79019 49.88616,
   -30.88236 -117.71601 49.64262,
   -4.50454 -109.26847 49.89786,
   -31.75555 -117.54360 49.75954,
   -32.81300 -117.28811 49.75880,
   -5.16216 -108.54184 49.96349,
   -33.76374 -117.02869 49.76174,
   -5.80663 -107.74794 49.93201,
   -34.74828 -116.68114 49.76886,
   -35.58239 -116.28910 49.77612,
   -6.38635 -106.95193 49.89932,
   -36.41304 -115.66131 49.77886,
   -36.90826 -115.04995 49.79382,
   -7.00716 -106.03083 49.95166,
   -7.40558 -105.44344 49.78825,
   -37.19804 -114.14341 49.78699,
   -37.15169 -113.34940 49.80397,
   -7.99647 -104.50614 49.94841,
   -36.76158 -112.43817 49.83016,
   -36.13680 -111.67494 49.85251,
   -8.60856 -103.56002 49.96672,
   -35.37363 -111.04476 49.85876,
   -8.99921 -102.97171 49.82875,
   -34.62031 -110.52201 49.85462,
   -33.41554 -109.64381 49.87472,
   -33.96293 -110.04335 49.86855,
   -32.62434 -109.03371 49.88421,
   -9.58948 -102.02662 50.03258,
   -31.92449 -108.41507 49.88385,
   -31.19000 -107.64927 49.91627,
   -10.20722 -101.06699 50.01440,
   -30.56454 -106.90122 49.90585,
   -10.55144 -100.51313 50.03357,
   -29.98656 -106.11616 49.93153,
   -29.41899 -105.24717 49.95421,
   -11.17448 -99.54263 50.05912,
   -28.97388 -104.47162 49.96019,
   -28.53054 -103.61444 50.03936,
   -11.80334 -98.59547 50.03959,
   -28.14712 -102.79271 49.98032,
   -12.17782 -98.02996 50.10022,
   -27.86189 -102.12586 49.99031,
   -12.82205 -97.17092 50.08646,
   -27.42276 -101.12943 50.02242,
   -13.41186 -96.44979 50.08516,
   -27.03692 -100.26098 50.01385,
   -26.52747 -99.22440 50.03370,
   -14.03493 -95.77310 50.06718,
   -14.65659 -95.20319 49.91170,
   -26.19062 -98.58321 50.04515,
   -25.67667 -97.75291 50.20944,
   -15.46647 -94.54790 50.14504,
   -25.23743 -97.14636 50.24028,
   -24.06282 -95.91365 50.08053,
   -16.24636 -94.09024 50.15755,
   -24.51959 -96.36075 50.07577,
   -23.45211 -95.40297 49.96793,
   -17.13763 -93.74551 50.15249,
   -22.70166 -94.82728 50.07734,
   -21.26983 -94.04387 50.12634,
   -19.68667 -93.59922 49.96598,
   -18.11488 -93.54582 50.13201,
   -21.88306 -94.33071 50.10830,
   -20.52984 -93.78180 50.11460,
   -18.93150 -93.50982 50.12622,
   -9.22020 -117.01316 50.60679,
   -7.64075 -116.71910 50.62195,
   -6.07587 -116.34782 50.62115,
   -4.53083 -115.90779 50.63718,
   -2.97741 -115.35731 50.62812,
   -1.60197 -114.57347 50.65028,
   -13.20920 -117.63610 50.59313,
   -11.62442 -117.40197 50.60540,
   -10.00947 -117.14610 50.59794,
   -8.59434 -116.90436 50.60888,
   -6.85064 -116.54098 50.61493,
   -5.30111 -116.13432 50.62365,
   -3.75521 -115.65172 50.62948,
   -2.20442 -115.02632 50.60914,
   -1.11647 -114.02269 50.68509,
   -17.26286 -118.06234 50.58281,
   -15.63786 -117.93043 50.60279,
   -14.00507 -117.74306 50.59267,
   -12.61126 -117.55061 50.59503,
   -10.81340 -117.27488 50.60115,
   -0.77645 -113.26062 50.75850,
   -18.02499 -118.11120 50.58715,
   -16.46481 -118.00317 50.59775,
   -14.82008 -117.84220 50.58850,
   -0.65164 -112.78577 51.16128,
   -20.49830 -118.23407 50.57200,
   -18.87811 -118.15565 50.58662,
   -0.84992 -112.43497 50.78605,
   -22.89142 -118.34569 50.57299,
   -21.35670 -118.27539 50.57094,
   -19.73476 -118.19744 50.57825,
   -1.33101 -111.78378 50.56737,
   -25.40554 -118.40114 50.56962,
   -23.90982 -118.38423 50.56580,
   -22.21116 -118.31453 50.57411,
   -26.33629 -118.37241 50.57018,
   -24.68899 -118.40095 50.57034,
   -1.98622 -111.05100 50.83146,
   -27.35291 -118.30019 50.58252,
   -2.69496 -110.58193 50.66815,
   -29.64340 -118.00484 50.56909,
   -28.30560 -118.19724 50.56844,
   -3.48341 -110.00468 50.58458,
   -30.69965 -117.81666 50.59292,
   -28.98564 -118.10498 50.56857,
   -31.55334 -117.64045 50.55856,
   -4.18722 -109.35914 50.82874,
   -32.50911 -117.41441 50.58930,
   -4.75950 -108.83003 50.71354,
   -33.46175 -117.15103 50.56223,
   -34.41728 -116.82701 50.56749,
   -5.53054 -107.93522 50.73068,
   -35.29510 -116.43755 50.58414,
   -5.98336 -107.36679 50.59898,
   -36.14532 -115.86478 50.59046,
   -6.59167 -106.47511 50.77731,
   -36.71760 -115.28085 50.71111,
   -37.04953 -114.66208 50.62158,
   -7.19085 -105.59300 50.78752,
   -7.54261 -105.05112 50.78654,
   -37.17244 -113.72881 50.47756,
   -36.99188 -113.06838 50.63460,
   -8.19161 -104.07049 50.78191,
   -36.53451 -112.24406 50.64959,
   -35.88336 -111.51187 50.66061,
   -34.81064 -110.62629 50.67334,
   -8.81606 -103.11595 50.81390,
   -35.35736 -111.05175 50.66723,
   -34.00161 -110.06689 50.68035,
   -9.15694 -102.58848 50.81812,
   -33.22599 -109.51492 50.70183,
   -32.10833 -108.58018 50.70484,
   -32.62461 -109.03266 50.69779,
   -31.44874 -107.93787 50.71562,
   -9.79025 -101.60924 50.85586,
   -30.75615 -107.16271 50.72764,
   -30.16636 -106.40796 50.73904,
   -10.37508 -100.67807 51.02716,
   -29.58117 -105.55932 50.75260,
   -10.75731 -100.09164 50.85610,
   -29.13933 -104.83088 50.76473,
   -11.36774 -99.14269 50.89482,
   -28.72817 -104.06695 50.77529,
   -28.31462 -103.22040 50.82633,
   -11.97187 -98.21712 51.04376,
   -27.94382 -102.38836 50.80147,
   -12.42393 -97.59103 50.84500,
   -27.58259 -101.53967 50.80149,
   -13.02119 -96.79036 50.96560,
   -27.21604 -100.67711 50.82542,
   -13.61171 -96.12044 50.73432,
   -26.84116 -99.82896 50.83611,
   -26.43326 -98.98243 50.85075,
   -14.31033 -95.37886 50.87985,
   -25.97601 -98.16853 50.76922,
   -15.04171 -94.73800 50.93080,
   -25.43214 -97.33741 50.88392,
   -24.79538 -96.54886 50.85444,
   -15.76727 -94.23440 50.94156,
   -24.10471 -95.82286 50.92286,
   -16.50977 -93.83280 51.10209,
   -23.39909 -95.20421 50.92850,
   -22.10530 -94.36553 50.74996,
   -20.55437 -93.67881 50.93363,
   -18.81373 -93.41817 50.80552,
   -17.41384 -93.55978 50.94215,
   -22.75578 -94.74262 50.90815,
   -21.30132 -93.94358 50.94191,
   -19.77113 -93.49389 50.93305,
   -18.14651 -93.43020 50.94952,
   -10.02265 -117.13947 51.41769,
   -8.33286 -116.84609 51.28609,
   -6.85953 -116.52840 51.42106,
   -5.30593 -116.12666 51.43685,
   -3.75879 -115.65592 51.45020,
   -2.29866 -115.06273 51.60895,
   -14.01460 -117.75798 51.40419,
   -12.34548 -117.51508 51.42656,
   -10.77417 -117.26369 51.42216,
   -9.20707 -117.00009 51.41880,
   -7.64270 -116.70442 51.42593,
   -6.08251 -116.33525 51.43274,
   -4.53518 -115.90069 51.44115,
   -2.99852 -115.37195 51.44584,
   -1.58571 -114.63342 51.47321,
   -0.74618 -113.64382 51.52625,
   -16.34691 -118.01765 51.39830,
   -14.75684 -117.85229 51.40167,
   -13.20710 -117.64488 51.38686,
   -11.61600 -117.39951 51.41205,
   -1.02229 -114.06618 51.49159,
   -18.90868 -118.17613 51.39305,
   -17.27814 -118.08652 51.39736,
   -15.62495 -117.94930 51.39993,
   -0.54991 -112.99920 51.60742,
   -21.38546 -118.28731 51.38898,
   -19.70943 -118.21346 51.38956,
   -18.29787 -118.14647 51.39410,
   -0.58332 -112.47424 51.71753,
   -23.86545 -118.38748 51.38507,
   -22.13494 -118.32085 51.38621,
   -20.72309 -118.25852 51.39005,
   -0.89835 -111.96870 51.56503,
   -24.72319 -118.40448 51.38586,
   -23.10691 -118.36312 51.40693,
   -1.51160 -111.32070 51.43284,
   -27.00243 -118.34666 51.38250,
   -25.58827 -118.40536 51.38916,
   -2.22173 -110.74024 51.47743,
   -28.04427 -118.25969 51.38293,
   -26.35745 -118.38202 51.38284,
   -28.97437 -118.15184 51.38145,
   -2.96242 -110.19287 51.56634,
   -29.95275 -118.01229 51.37845,
   -3.72227 -109.62578 51.50520,
   -30.99892 -117.82639 51.38696,
   -31.73469 -117.68286 51.38584,
   -4.40495 -109.01751 51.51541,
   -32.84217 -117.40023 51.38474,
   -5.06005 -108.32867 51.50076,
   -33.77023 -117.12851 51.38784,
   -34.78196 -116.73169 51.39590,
   -5.79099 -107.44022 51.51904,
   -35.56097 -116.33678 51.40283,
   -6.15982 -106.91279 51.61050,
   -36.38840 -115.65339 51.40741,
   -36.90242 -114.94084 51.41610,
   -6.78630 -106.02843 51.61051,
   -37.11754 -114.22326 51.41145,
   -7.38569 -105.12480 51.76328,
   -37.08896 -113.61738 51.38921,
   -7.79219 -104.53564 51.62645,
   -36.69709 -112.53700 51.45519,
   -36.10179 -111.73475 51.46921,
   -8.40288 -103.61574 51.66401,
   -35.36432 -111.07226 51.48706,
   -34.62796 -110.53274 51.48237,
   -33.43363 -109.64254 51.50206,
   -8.95823 -102.78429 51.62772,
   -33.97234 -110.03931 51.49590,
   -32.63476 -109.03110 51.51292,
   -9.42383 -102.07082 51.65697,
   -31.92438 -108.41848 51.51265,
   -31.19701 -107.68266 51.52404,
   -10.01281 -101.16898 51.64162,
   -30.54770 -106.93157 51.54091,
   -10.54943 -100.33132 51.65874,
   -29.95738 -106.15256 51.56086,
   -29.36379 -105.26177 51.58427,
   -11.01911 -99.59014 51.67360,
   -28.94679 -104.53825 51.58980,
   -28.47954 -103.63125 51.59560,
   -11.61154 -98.67856 51.67587,
   -28.11219 -102.82970 51.60704,
   -12.15778 -97.86215 51.69590,
   -27.83622 -102.16392 51.61714,
   -12.72535 -97.07789 51.67792,
   -27.38634 -101.10742 51.63645,
   -27.01920 -100.23566 51.64184,
   -13.36132 -96.27208 51.73337,
   -26.55692 -99.22626 51.66074,
   -13.93152 -95.63879 51.67308,
   -26.24673 -98.58176 51.67092,
   -14.67588 -94.89020 51.94046,
   -25.78976 -97.78393 51.68016,
   -15.33388 -94.39570 51.75068,
   -25.27688 -97.02839 51.67490,
   -16.12259 -93.93422 51.66228,
   -24.65015 -96.23743 51.86726,
   -23.46596 -95.13339 51.72168,
   -17.08192 -93.54710 51.68783,
   -23.97492 -95.57059 51.71605,
   -22.84525 -94.67093 51.74235,
   -18.13735 -93.33771 51.62389,
   -22.07046 -94.18647 51.77215,
   -20.57035 -93.57308 51.73207,
   -19.00529 -93.29820 51.76032,
   -21.34117 -93.84462 51.75212,
   -19.81028 -93.39041 51.75249,
   -9.23437 -116.99286 52.23421,
   -7.65672 -116.69210 52.25958,
   -6.09095 -116.32472 52.24701,
   -4.54184 -115.89782 52.26134,
   -2.99963 -115.39020 52.24785,
   -1.55363 -114.68244 52.27163,
   -13.21290 -117.65620 52.22015,
   -11.63122 -117.40314 52.22334,
   -10.02239 -117.13193 52.23193,
   -8.52107 -116.86163 52.22991,
   -6.86787 -116.51514 52.24281,
   -5.31637 -116.11756 52.25116,
   -3.76956 -115.65705 52.25789,
   -2.12573 -115.03843 52.26158,
   -0.97308 -114.14099 52.28644,
   -17.25666 -118.10808 52.20951,
   -15.62885 -117.97128 52.22606,
   -14.00445 -117.77140 52.22059,
   -12.58054 -117.55804 52.22225,
   -10.82412 -117.26803 52.22851,
   -0.50782 -113.42139 52.35629,
   -18.11817 -118.16084 52.20177,
   -16.46083 -118.04902 52.22959,
   -14.81789 -117.87838 52.21529,
   -0.36180 -112.64568 52.52764,
   -20.49999 -118.26331 52.18984,
   -18.95603 -118.19867 52.20742,
   -22.89260 -118.35823 52.20012,
   -21.35879 -118.29792 52.19638,
   -19.73302 -118.23176 52.20507,
   -0.58194 -112.07481 52.38781,
   -25.42291 -118.41149 52.19675,
   -23.90284 -118.39201 52.19454,
   -22.21394 -118.33146 52.20119,
   -1.01057 -111.48620 52.47535,
   -26.33458 -118.39465 52.19794,
   -24.69474 -118.40826 52.19752,
   -1.73954 -110.90339 52.27217,
   -28.96402 -118.19723 52.19457,
   -27.36173 -118.34411 52.20686,
   -2.55788 -110.32097 52.21930,
   -29.65954 -118.10922 52.19521,
   -28.31730 -118.26661 52.19458,
   -30.65408 -117.95248 52.19581,
   -3.26528 -109.81458 52.30664,
   -31.57714 -117.76999 52.20898,
   -3.98122 -109.23567 52.33679,
   -32.55858 -117.52688 52.20208,
   -4.59485 -108.70405 52.12818,
   -33.48427 -117.25655 52.19942,
   -34.43885 -116.90674 52.20347,
   -5.29574 -107.87394 52.35399,
   -35.30672 -116.48412 52.21254,
   -36.13053 -115.87668 52.20202,
   -5.92127 -107.06005 52.50041,
   -6.38250 -106.44979 52.37938,
   -36.70254 -115.23467 52.24925,
   -36.98996 -114.66724 52.24596,
   -6.98722 -105.59025 52.39933,
   -37.08398 -113.87973 52.23898,
   -7.55939 -104.75520 52.41564,
   -36.89738 -113.08003 52.28341,
   -8.10604 -103.94667 52.42094,
   -36.48703 -112.31713 52.27679,
   -35.87024 -111.56915 52.28656,
   -34.83257 -110.65498 52.30006,
   -8.72796 -103.02060 52.44068,
   -35.35292 -111.08018 52.29380,
   -34.02498 -110.07404 52.31002,
   -9.13355 -102.43533 52.26151,
   -33.24519 -109.51392 52.32214,
   -32.10881 -108.57625 52.33224,
   -32.63169 -109.02518 52.32523,
   -31.46574 -107.97060 52.34242,
   -9.72881 -101.51218 52.42431,
   -30.74681 -107.19110 52.35454,
   -30.14367 -106.44333 52.36581,
   -10.34578 -100.56022 52.47174,
   -29.53601 -105.58952 52.53911,
   -10.72465 -99.98349 52.29031,
   -29.13841 -104.94068 52.50287,
   -28.68592 -104.10405 52.40226,
   -11.32130 -99.03646 52.45858,
   -28.27619 -103.25562 52.43625,
   -11.94526 -98.08600 52.49640,
   -27.91167 -102.41982 52.42716,
   -12.35126 -97.49476 52.37392,
   -27.56233 -101.56993 52.44080,
   -12.97029 -96.63919 52.53602,
   -27.21117 -100.70457 52.45253,
   -26.85140 -99.84267 52.47614,
   -13.55981 -95.91823 52.53357,
   -26.47239 -98.99822 52.47772,
   -14.19372 -95.24177 52.52815,
   -26.04577 -98.16385 52.47856,
   -14.88889 -94.61037 52.55172,
   -25.51890 -97.28981 52.50860,
   -24.96650 -96.52673 52.51904,
   -15.64169 -94.06527 52.59400,
   -24.18955 -95.67685 52.37821,
   -16.44854 -93.64760 52.58127,
   -23.52437 -95.04322 52.57739,
   -22.11691 -94.09558 52.54762,
   -17.40533 -93.33907 52.54295,
   -22.75813 -94.46507 52.64008,
   -21.37240 -93.73761 52.56323,
   -19.84991 -93.28264 52.57375,
   -18.24143 -93.20548 52.52668,
   -20.62713 -93.47032 52.56358,
   -19.04241 -93.19064 52.57181,
   -10.03443 -117.12692 53.04501,
   -8.24001 -116.79682 53.05156,
   -6.88172 -116.50454 53.03690,
   -5.31918 -116.10807 53.06526,
   -3.77586 -115.65628 53.07830,
   -2.29815 -115.09780 53.08880,
   -14.01386 -117.78858 53.03105,
   -12.36048 -117.52813 53.04546,
   -10.77916 -117.25747 52.98779,
   -9.23640 -116.98359 53.04734,
   -7.65929 -116.67923 53.05358,
   -6.09817 -116.31239 53.06023,
   -4.55038 -115.89032 53.06881,
   -3.01167 -115.38986 53.07463,
   -1.54610 -114.74000 53.10448,
   -0.53846 -113.71541 53.12455,
   -16.35820 -118.06534 53.02501,
   -14.77420 -117.89241 53.02594,
   -13.20625 -117.66636 53.01705,
   -11.62358 -117.40298 53.03926,
   -0.91218 -114.18211 53.10025,
   -0.25616 -113.05777 53.19908,
   -18.70145 -118.20966 53.02005,
   -17.29225 -118.13463 53.02381,
   -15.61792 -117.99249 53.02677,
   -21.38661 -118.31034 53.01597,
   -19.71760 -118.24924 53.01727,
   -18.07931 -118.18076 53.02111,
   -0.27734 -112.25084 53.25128,
   -23.87058 -118.39696 53.01223,
   -22.14141 -118.33889 53.01222,
   -20.71501 -118.28597 53.01698,
   -0.66175 -111.67139 53.03465,
   -24.73249 -118.41411 53.00992,
   -23.10851 -118.37497 53.02268,
   -27.00409 -118.38560 53.00906,
   -25.57984 -118.41891 53.00987,
   -1.26193 -111.04688 53.10243,
   -27.98440 -118.33275 53.08616,
   -26.36609 -118.40680 53.00968,
   -2.03242 -110.49618 53.04771,
   -28.98400 -118.24387 53.00717,
   -2.79265 -109.97272 53.13339,
   -31.29697 -117.89376 53.01475,
   -29.94105 -118.12264 52.88024,
   -3.50743 -109.49693 52.99980,
   -32.29198 -117.65634 53.01161,
   -30.66052 -118.01500 53.01274,
   -33.23958 -117.38020 53.01192,
   -4.23604 -108.82395 53.20882,
   -34.20251 -117.03321 53.01747,
   -4.85367 -108.24669 52.99405,
   -34.89611 -116.74629 53.02324,
   -5.51125 -107.44412 53.16049,
   -35.55098 -116.39123 53.02926,
   -36.36666 -115.65310 53.03603,
   -6.10889 -106.66601 53.20379,
   -36.85188 -114.93222 53.04320,
   -6.67018 -105.90228 53.16539,
   -37.04003 -114.27829 52.89093,
   -7.32406 -104.97054 53.20710,
   -36.99037 -113.56125 53.04345,
   -7.72763 -104.40618 53.03976,
   -36.66937 -112.67828 53.16699,
   -36.07117 -111.77954 53.09364,
   -8.35005 -103.46162 53.26629,
   -35.35828 -111.09468 53.11329,
   -34.63694 -110.53853 53.11133,
   -33.45693 -109.64054 53.12927,
   -8.99143 -102.52081 53.24483,
   -33.98487 -110.03160 53.12322,
   -32.65470 -109.03417 53.14268,
   -9.33219 -101.99853 53.31966,
   -31.92399 -108.41941 53.13919,
   -31.21371 -107.72415 53.14851,
   -9.92803 -101.10639 53.26078,
   -30.53648 -106.96529 53.15718,
   -29.95032 -106.20909 52.98421,
   -10.55142 -100.14832 53.27287,
   -29.37811 -105.37757 53.19691,
   -10.90653 -99.57668 53.31038,
   -28.93542 -104.62606 53.21608,
   -28.46888 -103.72162 53.21712,
   -11.51633 -98.63472 53.29164,
   -27.99283 -102.68840 53.23632,
   -12.15688 -97.67088 53.30466,
   -27.72166 -102.00955 53.24672,
   -12.56386 -97.07029 53.31297,
   -27.37252 -101.13488 53.25947,
   -27.02038 -100.25571 53.26990,
   -13.18435 -96.24191 53.39785,
   -26.67827 -99.43130 53.28480,
   -13.75444 -95.59894 53.16313,
   -26.38733 -98.76281 53.29415,
   -14.52893 -94.80427 53.34288,
   -25.85781 -97.76414 53.30930,
   -15.27881 -94.19208 53.36882,
   -25.37057 -96.97189 53.32582,
   -24.78713 -96.19261 53.32324,
   -15.95423 -93.76329 53.39199,
   -24.12268 -95.45603 53.34334,
   -22.86310 -94.42136 53.35586,
   -18.13150 -93.09449 53.38822,
   -16.66918 -93.43996 53.38798,
   -23.51170 -94.87084 53.51562,
   -22.17037 -94.00487 53.32404,
   -20.65736 -93.38358 53.22032,
   -19.05471 -93.07283 53.39555,
   -17.35648 -93.23423 53.38473,
   -21.39601 -93.60297 53.51299,
   -19.93349 -93.16291 53.52580,
   -9.24836 -116.97467 53.86165,
   -7.62441 -116.65765 53.86770,
   -6.10134 -116.30024 53.86845,
   -4.54223 -115.88013 53.88675,
   -3.01502 -115.39360 53.88369,
   -1.62449 -114.76496 53.90108,
   -13.21530 -117.68054 53.84709,
   -11.63622 -117.40840 53.84506,
   -10.10274 -117.13384 53.85094,
   -8.42672 -116.81508 53.87049,
   -6.88476 -116.49050 53.87069,
   -5.33157 -116.09909 53.87858,
   -3.78592 -115.65219 53.88590,
   -2.27459 -115.09302 53.89327,
   -0.88112 -114.23928 53.90198,
   -17.25050 -118.15513 53.83617,
   -15.62234 -118.01598 53.84404,
   -14.00493 -117.80411 53.84358,
   -12.57105 -117.57273 53.84934,
   -10.83327 -117.26506 53.85575,
   -0.28346 -113.49991 53.95183,
   -18.09899 -118.20371 53.82847,
   -16.45482 -118.09634 53.84546,
   -14.81332 -117.91824 53.84208,
   -0.03456 -112.64877 54.05817,
   -20.50697 -118.29382 53.83008,
   -18.95920 -118.23846 53.83102,
   0.01392 -112.11699 54.41041,
   -22.89567 -118.37297 53.82721,
   -21.36284 -118.32177 53.83131,
   -19.73154 -118.26663 53.83188,
   -0.24433 -111.82575 54.00997,
   -25.52833 -118.42924 53.82373,
   -23.90037 -118.40343 53.82353,
   -22.21669 -118.34995 53.82823,
   -0.78646 -111.18827 53.97264,
   -26.33224 -118.42334 53.82763,
   -24.91093 -118.42462 53.82438,
   -1.53478 -110.66097 53.76920,
   -28.94203 -118.29797 53.82029,
   -27.27533 -118.40138 53.83412,
   -29.74151 -118.21015 53.77147,
   -28.36872 -118.34215 53.82058,
   -2.31298 -110.11111 53.92603,
   -30.68690 -118.08007 53.83376,
   -3.14890 -109.54245 53.94248,
   -31.58272 -117.91251 53.86731,
   -3.79882 -109.05056 53.98007,
   -32.60913 -117.64901 53.85770,
   -33.54981 -117.35202 53.81285,
   -4.60810 -108.29971 53.97290,
   -34.47909 -116.98776 53.83281,
   -5.05856 -107.79425 54.06548,
   -35.31337 -116.54626 53.84002,
   -36.11028 -115.90101 53.80916,
   -5.74035 -106.97725 54.04872,
   -6.28811 -106.29249 53.87549,
   -36.66215 -115.22109 53.87144,
   -36.91916 -114.67960 53.86204,
   -6.90416 -105.41543 54.05343,
   -36.99484 -114.07558 53.86693,
   -7.57390 -104.48113 54.01230,
   -36.83989 -113.18038 53.88528,
   -7.94168 -103.94127 54.03714,
   -36.45280 -112.39147 53.90165,
   -35.85912 -111.61537 53.91283,
   -34.85618 -110.68000 53.92686,
   -8.54585 -103.05834 54.09263,
   -35.35119 -111.10099 53.92055,
   -34.01496 -110.04201 53.88291,
   -33.27030 -109.51319 53.93834,
   -32.10867 -108.57151 53.95949,
   -9.15244 -102.14866 54.25601,
   -32.63907 -109.01750 53.95257,
   -31.47637 -107.99484 53.96923,
   -9.58040 -101.53475 54.07410,
   -30.74583 -107.22699 53.98135,
   -30.14073 -106.50168 54.07417,
   -10.16937 -100.64113 54.09049,
   -29.58635 -105.73761 54.00783,
   -29.08656 -104.95114 54.08268,
   -10.70683 -99.80735 54.10785,
   -28.64528 -104.14017 54.02923,
   -11.16670 -99.08035 54.11748,
   -28.23693 -103.28615 54.05625,
   -11.76368 -98.15713 54.12453,
   -27.88069 -102.45117 54.05628,
   -27.54454 -101.60569 54.07821,
   -12.30813 -97.33565 54.14399,
   -27.20436 -100.73173 54.07953,
   -12.88592 -96.53174 54.12639,
   -26.86616 -99.87608 54.12344,
   -13.49953 -95.75201 54.17110,
   -26.50351 -99.01595 54.10442,
   -14.07786 -95.11600 54.12034,
   -26.11288 -98.18538 54.11158,
   -25.67020 -97.36274 54.13285,
   -14.82877 -94.38788 54.36556,
   -15.51126 -93.90319 54.21378,
   -25.22258 -96.65049 54.14405,
   -24.21641 -95.43040 54.16024,
   -16.35126 -93.47320 54.05768,
   -24.71036 -95.97243 54.15124,
   -23.65562 -94.89895 54.17313,
   -17.30246 -93.13770 54.15502,
   -22.90282 -94.31610 54.16587,
   -21.45739 -93.52345 54.18885,
   -19.92158 -93.06821 54.19705,
   -18.28030 -92.97078 54.20836,
   -22.09230 -93.79935 54.32620,
   -20.70446 -93.25521 54.18673,
   -19.16143 -92.94976 54.36181,
   -10.04540 -117.11742 54.67229,
   -8.46493 -116.81182 54.67830,
   -6.90084 -116.48030 54.71477,
   -5.34971 -116.09467 54.70922,
   -3.78853 -115.65150 54.70078,
   -2.23181 -115.09267 54.70009,
   -14.01224 -117.82317 54.65784,
   -12.35356 -117.54185 54.65817,
   -10.84492 -117.26667 54.67167,
   -9.24551 -116.96558 54.67370,
   -7.77331 -116.66959 54.81740,
   -6.11386 -116.29015 54.68794,
   -4.56478 -115.87814 54.69622,
   -3.02455 -115.40077 54.70268,
   -1.52357 -114.78582 54.54772,
   -0.36293 -113.76658 54.73409,
   -16.37189 -118.11910 54.79578,
   -14.80854 -117.93879 54.65538,
   -13.19778 -117.69124 54.65651,
   -11.62977 -117.41047 54.66638,
   -0.85025 -114.28782 54.71880,
   0.07885 -112.98568 54.88046,
   -18.71485 -118.25141 54.64673,
   -17.30744 -118.18360 54.65199,
   -15.61067 -118.03872 54.65354,
   0.17235 -112.37637 54.88674,
   -21.38836 -118.33382 54.64294,
   -19.72239 -118.28404 54.64457,
   -18.07526 -118.22515 54.64776,
   -23.87512 -118.40855 54.63936,
   -22.14332 -118.35768 54.64018,
   -20.72776 -118.31422 54.64388,
   0.04350 -111.87969 54.87457,
   -24.64851 -118.42527 54.63264,
   -23.10167 -118.38827 54.64238,
   -0.30388 -111.36660 54.92467,
   -26.99504 -118.43061 54.63556,
   -25.53430 -118.43840 54.62364,
   -1.05014 -110.74111 54.70082,
   -28.02586 -118.40061 54.64478,
   -26.37246 -118.43727 54.63640,
   -1.82497 -110.23666 54.69061,
   -30.61663 -118.16188 54.63879,
   -29.02822 -118.33901 54.57447,
   -2.66847 -109.72380 54.62406,
   -31.38581 -118.02637 54.77252,
   -30.02266 -118.24574 54.63531,
   -32.21863 -117.82984 54.76845,
   -3.41465 -109.15612 54.88589,
   -33.27177 -117.49780 54.63700,
   -4.07748 -108.64733 54.75936,
   -34.21269 -117.13773 54.64278,
   -34.93236 -116.80938 54.64949,
   -4.80346 -107.89307 54.96052,
   -5.36147 -107.28994 54.81106,
   -35.54790 -116.44996 54.65546,
   -36.33939 -115.65530 54.66419,
   -6.09147 -106.38094 54.84428,
   -36.78640 -114.92022 54.67091,
   -6.47914 -105.85681 54.83534,
   -36.92539 -114.42925 54.67656,
   -7.10843 -104.99041 54.87267,
   -36.90492 -113.58499 54.68826,
   -36.64200 -112.78285 54.67831,
   -7.73669 -104.08234 55.06104,
   -36.06740 -111.85510 54.79348,
   -8.15149 -103.51593 54.88358,
   -35.35729 -111.11076 54.74036,
   -34.61974 -110.51897 54.73666,
   -33.30107 -109.54053 54.75831,
   -8.79070 -102.59853 54.87805,
   -33.82362 -109.92560 54.75229,
   -32.67899 -109.04790 54.77125,
   -9.33278 -101.80449 54.89568,
   -31.92615 -108.42165 54.76860,
   -31.22958 -107.76350 54.77535,
   -9.88000 -100.99285 54.86450,
   -30.60903 -107.09654 54.80773,
   -29.95758 -106.28954 54.80925,
   -10.49027 -100.05894 54.90804,
   -29.35253 -105.42299 54.82352,
   -10.88787 -99.45028 54.75739,
   -28.86227 -104.60368 54.84243,
   -28.42491 -103.75021 54.84564,
   -11.48234 -98.50728 54.89202,
   -28.02597 -102.86617 54.99102,
   -12.08379 -97.57974 54.94849,
   -27.69736 -102.04248 54.87348,
   -12.48909 -96.98603 54.78530,
   -27.37953 -101.21174 54.88385,
   -27.03309 -100.31115 54.89718,
   -13.10777 -96.12333 54.94807,
   -26.69309 -99.45131 54.91207,
   -13.70769 -95.38597 54.98216,
   -26.43088 -98.79937 54.92101,
   -14.35591 -94.70735 54.99314,
   -25.92143 -97.75890 54.94024,
   -15.05468 -94.10410 55.00513,
   -25.47225 -96.95250 54.95681,
   -24.93047 -96.15092 54.98450,
   -15.80792 -93.59693 55.05216,
   -24.28030 -95.37687 54.99567,
   -16.63541 -93.22110 54.98054,
   -23.57723 -94.69991 54.98612,
   -22.42908 -93.88127 54.99009,
   -20.74079 -93.14216 55.00702,
   -19.16280 -92.85740 55.02069,
   -17.60631 -92.92504 55.17543,
   -22.92928 -94.20419 54.99109,
   -21.48979 -93.40912 55.00929,
   -19.97196 -92.95549 55.02845,
   -18.45722 -92.84694 55.01670,
   -9.26084 -116.96203 55.48902,
   -7.56871 -116.61913 55.49549,
   -6.12087 -116.28144 55.48025,
   -4.57310 -115.87578 55.49968,
   -3.03789 -115.41275 55.51244,
   -1.58313 -114.79994 55.53317,
   -14.80782 -117.96121 55.46884,
   -13.21572 -117.70930 55.47393,
   -11.64254 -117.41897 55.48578,
   -10.06474 -117.11846 55.48429,
   -8.46330 -116.80281 55.49438,
   -6.90021 -116.46890 55.49831,
   -5.34576 -116.08281 55.50589,
   -3.79826 -115.65152 55.51319,
   -2.27854 -115.12510 55.52078,
   -0.82676 -114.33583 55.53022,
   -17.24482 -118.20261 55.46278,
   -15.61248 -118.06270 55.47012,
   -14.00468 -117.84084 55.47008,
   -12.61434 -117.60114 55.47614,
   -10.84117 -117.26665 55.48292,
   -0.14728 -113.64114 55.48448,
   -18.09745 -118.24776 55.45787,
   -16.51063 -118.15016 55.46455,
   0.26519 -112.69984 55.49355,
   -20.49454 -118.32192 55.43379,
   -18.95724 -118.27695 55.45960,
   0.31801 -112.05042 55.70539,
   -22.90697 -118.38799 55.45431,
   -21.36846 -118.34492 55.45879,
   -19.73063 -118.30035 55.45872,
   0.00264 -111.48545 55.51031,
   -25.53704 -118.44873 55.45070,
   -23.89700 -118.41520 55.45195,
   -22.21936 -118.36821 55.45528,
   -26.32504 -118.45500 55.46001,
   -24.90206 -118.43867 55.45151,
   -0.55042 -110.87967 55.56632,
   -28.68197 -118.41154 55.44663,
   -27.27375 -118.45311 55.44035,
   -1.25095 -110.35453 55.71071,
   -29.71761 -118.33930 55.44374,
   -28.07049 -118.43329 55.44723,
   -2.13214 -109.85857 55.54219,
   -30.72220 -118.21029 55.41939,
   -2.94400 -109.34874 55.57288,
   -31.56686 -118.06026 55.45185,
   -3.65302 -108.83901 55.58046,
   -32.69253 -117.75532 55.41359,
   -33.59503 -117.45634 55.42547,
   -4.35115 -108.21839 55.61275,
   -34.52196 -117.06368 55.45850,
   -35.34329 -116.59073 55.46756,
   -5.00320 -107.53912 55.63191,
   -36.07313 -115.94572 55.42055,
   -5.63010 -106.81232 55.59737,
   -36.62973 -115.13863 55.49300,
   -6.25538 -105.98206 55.82614,
   -36.84381 -114.67258 55.11241,
   -6.69919 -105.41645 55.65320,
   -36.88678 -114.13064 55.48905,
   -7.35184 -104.52692 55.66247,
   -36.76409 -113.15317 55.51459,
   -7.91174 -103.74293 55.68471,
   -36.44072 -112.48841 55.52644,
   -35.83423 -111.64438 55.53930,
   -34.65663 -110.55262 55.55625,
   -8.48337 -102.93857 55.65035,
   -35.06959 -110.87099 55.55107,
   -34.03890 -110.05385 55.56787,
   -33.29691 -109.52395 55.62170,
   -31.98566 -108.48073 55.58825,
   -9.11330 -102.02877 55.68924,
   -32.41487 -108.83370 55.58265,
   -31.47637 -108.00939 55.59611,
   -9.50016 -101.45728 55.71092,
   -30.74699 -107.26091 55.60821,
   -30.15669 -106.57257 55.62954,
   -10.08978 -100.57449 55.71888,
   -29.56691 -105.78280 55.64128,
   -29.02911 -104.94827 55.63691,
   -10.71110 -99.62251 55.72828,
   -28.60459 -104.17597 55.65622,
   -11.04377 -99.08129 55.76040,
   -28.29401 -103.51080 55.66549,
   -11.68363 -98.08838 55.75267,
   -27.85067 -102.48295 55.68129,
   -27.52667 -101.64468 55.70301,
   -12.29850 -97.15442 55.75854,
   -27.19390 -100.76043 55.70645,
   -12.70473 -96.54401 55.77237,
   -26.85233 -99.86577 55.75326,
   -13.33001 -95.71379 55.79981,
   -26.52365 -99.03633 55.73356,
   -13.89699 -95.07403 55.59515,
   -26.15707 -98.19827 55.74870,
   -14.63646 -94.31943 55.85144,
   -25.73849 -97.35155 55.75767,
   -15.42886 -93.71892 55.80207,
   -25.32044 -96.61643 55.76996,
   -16.58676 -93.11501 55.83220,
   -24.77928 -95.84160 55.78001,
   -17.23124 -92.91775 55.82757,
   -16.15141 -93.29989 55.83958,
   -24.12653 -95.09205 55.79272,
   -23.07084 -94.18973 55.70513,
   -18.29334 -92.75769 55.69395,
   -23.61787 -94.61135 55.80613,
   -22.25344 -93.64803 55.83022,
   -20.78243 -93.02811 55.82811,
   -19.20672 -92.74194 55.83785,
   -21.53577 -93.30326 55.81662,
   -19.99754 -92.84132 55.82508,
   -8.47786 -116.79831 56.30574,
   -6.85323 -116.44982 56.32913,
   -5.34846 -116.07800 56.31376,
   -3.78384 -115.64799 56.33011,
   -2.27692 -115.14732 56.33601,
   -0.81740 -114.38542 56.34278,
   -14.00905 -117.86162 56.28459,
   -12.33864 -117.56016 56.27901,
   -10.84909 -117.27231 56.29865,
   -9.26322 -116.95911 56.30093,
   -7.68281 -116.62833 56.29627,
   -6.12807 -116.27510 56.31577,
   -4.57678 -115.87172 56.32320,
   -3.03317 -115.41555 56.32987,
   -1.49585 -114.84082 56.34035,
   -0.24592 -113.86783 56.34930,
   -16.37801 -118.16431 56.25479,
   -14.85817 -117.99047 56.29470,
   -13.21046 -117.72443 56.27369,
   -11.63402 -117.42443 56.29339,
   -10.05482 -117.11614 56.29954,
   0.25687 -113.18002 56.39188,
   -18.72606 -118.29063 56.27350,
   -17.30980 -118.23029 56.27979,
   -15.60221 -118.08607 56.28032,
   0.51395 -112.42351 56.52622,
   -21.39053 -118.35540 56.26996,
   -19.72901 -118.31641 56.27212,
   -18.07098 -118.26762 56.27450,
   -23.88017 -118.41988 56.26651,
   -22.14693 -118.37495 56.26835,
   -20.73774 -118.34007 56.27084,
   0.37208 -111.56311 56.49870,
   -24.65025 -118.43805 56.26354,
   -23.09963 -118.40060 56.25459,
   -0.14734 -110.97698 56.30052,
   -27.00188 -118.47537 56.26224,
   -25.52513 -118.45792 56.24669,
   -0.83040 -110.46765 56.25447,
   -28.03095 -118.47175 56.25963,
   -26.37666 -118.46873 56.26318,
   -1.60920 -109.97938 56.36753,
   -30.53531 -118.31176 56.42846,
   -28.97807 -118.44715 56.23482,
   -31.37075 -118.16333 56.24872,
   -29.74404 -118.39321 56.26082,
   -2.44191 -109.45892 56.56173,
   -32.30570 -117.93475 56.24234,
   -3.20438 -109.01170 56.40290,
   -33.21894 -117.65439 56.36053,
   -3.87060 -108.53560 56.23040,
   -34.22819 -117.23509 56.26852,
   -34.96576 -116.86932 56.27579,
   -4.60930 -107.79586 56.45820,
   -5.18698 -107.20756 56.25702,
   -35.55344 -116.50127 56.28147,
   -36.30202 -115.65975 56.29357,
   -5.84550 -106.38563 56.45357,
   -36.73674 -114.70128 56.31657,
   -6.43452 -105.63162 56.46933,
   -7.02531 -104.85455 56.41614,
   -36.82239 -113.63930 56.28447,
   -36.59742 -112.82010 56.32343,
   -7.68020 -103.94914 56.49896,
   -36.07023 -111.91726 56.34693,
   -8.09860 -103.38763 56.34188,
   -35.36484 -111.11996 56.36827,
   -34.63930 -110.52282 56.36594,
   -33.31346 -109.53175 56.38553,
   -8.69450 -102.52301 56.50560,
   -33.84700 -109.92831 56.37939,
   -32.68315 -109.03132 56.40061,
   -31.94878 -108.43823 56.39701,
   -9.31534 -101.59713 56.75503,
   -31.24212 -107.79004 56.39788,
   -9.72590 -101.02406 56.52080,
   -30.58742 -107.10228 56.30262,
   -29.94398 -106.32722 56.43611,
   -10.30842 -100.14280 56.54181,
   -29.32705 -105.46291 56.45018,
   -28.80805 -104.60980 56.47723,
   -10.86252 -99.28255 56.55666,
   -28.38314 -103.78009 56.47532,
   -11.31221 -98.56341 56.57790,
   -28.02377 -102.96088 56.44482,
   -11.88426 -97.66153 56.63551,
   -27.66939 -102.07653 56.50015,
   -27.36735 -101.26196 56.51154,
   -12.51266 -96.69696 56.79372,
   -27.01912 -100.33072 56.53334,
   -13.04390 -95.97895 56.57503,
   -26.69592 -99.47578 56.53937,
   -13.63627 -95.22411 56.62828,
   -26.44197 -98.80896 56.54898,
   -14.18866 -94.61424 56.62444,
   -25.95618 -97.74983 56.56632,
   -25.51535 -96.89519 56.58966,
   -14.98764 -93.88458 56.80506,
   -25.05525 -96.15254 56.41439,
   -15.68714 -93.42058 56.68838,
   -24.43336 -95.34070 56.43968,
   -16.50995 -93.02454 56.68806,
   -23.68713 -94.55050 56.68513,
   -17.50887 -92.74261 56.64193,
   -22.99087 -93.98780 56.62764,
   -21.57830 -93.20314 56.61595,
   -20.01972 -92.72774 56.63521,
   -18.45297 -92.62800 56.62811,
   -22.30367 -93.55955 56.62506,
   -20.82546 -92.89741 56.81056,
   -19.24632 -92.63260 56.65387,
   -9.27023 -116.96171 57.11620,
   -7.69674 -116.62873 57.12261,
   -6.13387 -116.27528 57.13964,
   -4.58859 -115.87781 57.14866,
   -3.02740 -115.42223 57.13994,
   -1.57099 -114.84674 57.15838,
   -14.80155 -118.00585 57.09560,
   -13.21513 -117.74438 57.10061,
   -11.64620 -117.43925 57.11091,
   -10.01024 -117.11229 57.12239,
   -8.46057 -116.79372 57.12802,
   -6.98369 -116.47087 57.27782,
   -5.35670 -116.07743 57.13301,
   -3.80624 -115.65832 57.13973,
   -2.28163 -115.15610 57.14791,
   -0.79946 -114.42952 57.15959,
   -17.24048 -118.24639 57.08943,
   -15.58438 -118.10713 57.11160,
   -13.99342 -117.88028 57.09874,
   -12.59789 -117.62768 57.10294,
   -10.84654 -117.27941 57.10991,
   -0.04473 -113.80135 57.12753,
   -19.73043 -118.32957 57.08566,
   -18.03316 -118.28459 57.13013,
   -16.51244 -118.19683 57.09114,
   0.51610 -112.92673 57.20992,
   -20.49693 -118.34700 57.07817,
   -18.96523 -118.31068 57.06702,
   0.66899 -112.03683 57.17196,
   -22.91530 -118.40016 57.08144,
   -21.36991 -118.36404 57.07140,
   0.64823 -111.59601 57.48865,
   -25.54491 -118.46652 57.07779,
   -23.89033 -118.42489 57.08001,
   -22.22251 -118.38328 57.08238,
   0.34228 -111.19803 57.31039,
   -26.31270 -118.48389 57.08965,
   -24.89466 -118.45095 57.07872,
   -0.32518 -110.57352 57.19359,
   -28.78566 -118.49485 57.21237,
   -27.27540 -118.50259 57.06692,
   -1.10425 -110.06704 57.22402,
   -29.75065 -118.44649 57.08833,
   -28.05501 -118.50178 57.07410,
   -1.99181 -109.61412 57.04414,
   -30.82310 -118.32846 57.07875,
   -2.73688 -109.17015 57.18984,
   -31.52084 -118.21031 57.07775,
   -32.60279 -117.92103 57.07471,
   -3.45406 -108.68387 57.19970,
   -33.62303 -117.54785 56.86474,
   -4.12386 -108.11649 57.24821,
   -34.55931 -117.12982 57.08129,
   -35.35901 -116.64198 57.09482,
   -4.90025 -107.34645 57.23316,
   -36.04442 -115.99624 57.07983,
   -5.40325 -106.77315 57.24893,
   -36.56296 -115.14465 57.12546,
   -6.09562 -105.92215 57.31387,
   -6.61298 -105.29052 57.09907,
   -36.80321 -114.11361 57.11858,
   -7.26093 -104.39557 57.31286,
   -36.71629 -113.18911 57.14377,
   -36.42261 -112.52792 57.00476,
   -7.89839 -103.53058 57.29747,
   -35.83517 -111.66556 57.16575,
   -34.66884 -110.54754 57.18348,
   -8.27939 -102.99346 57.33761,
   -35.10590 -110.90257 57.17763,
   -34.05959 -110.04994 57.19202,
   -33.28497 -109.48902 57.19582,
   -31.99433 -108.47800 57.21508,
   -8.91717 -102.08777 57.38843,
   -32.46447 -108.86113 57.20921,
   -31.49113 -108.02370 57.22270,
   -9.48055 -101.28278 57.34222,
   -30.71555 -107.24527 57.21248,
   -30.14868 -106.60241 57.24906,
   -10.03063 -100.47041 57.31125,
   -29.54735 -105.81773 57.27203,
   -28.99545 -104.97961 57.26667,
   -10.64091 -99.53310 57.35790,
   -28.58816 -104.25473 57.47437,
   -11.02761 -98.94348 57.16841,
   -28.17363 -103.37919 57.29469,
   -11.60688 -98.00079 57.38467,
   -27.81486 -102.51706 57.30150,
   -27.49170 -101.66567 57.30558,
   -12.21291 -97.06604 57.39185,
   -27.17141 -100.79330 57.33307,
   -12.68096 -96.35514 57.41133,
   -26.83184 -99.88041 57.37705,
   -13.24691 -95.58702 57.37885,
   -26.52221 -99.06224 57.35971,
   -26.17475 -98.22089 57.37698,
   -13.90424 -94.77360 57.58793,
   -14.52224 -94.16921 57.45910,
   -25.77701 -97.35826 57.38447,
   -25.30530 -96.48262 57.45184,
   -15.22073 -93.60392 57.45947,
   -24.86283 -95.78638 57.37860,
   -15.92839 -93.15428 57.58020,
   -24.26544 -95.02869 57.42390,
   -18.43234 -92.51865 57.46124,
   -16.76718 -92.80619 57.58284,
   -23.55486 -94.30851 57.58886,
   -22.30705 -93.44809 57.46191,
   -20.85195 -92.82333 57.45131,
   -19.26636 -92.53872 57.34156,
   -17.72268 -92.59245 57.45630,
   -23.00737 -93.89223 57.44667,
   -21.57562 -93.06861 57.57499,
   -20.17596 -92.63890 57.55057,
   -8.48586 -116.80539 57.93281,
   -6.91785 -116.45721 57.93955,
   -5.36580 -116.08532 57.92727,
   -3.82717 -115.67777 57.96521,
   -2.28632 -115.18397 57.94957,
   -0.79960 -114.47442 57.96922,
   -14.00469 -117.90434 57.91129,
   -12.33802 -117.59338 57.92360,
   -10.85135 -117.29468 57.93104,
   -9.27125 -116.97092 57.92750,
   -7.68774 -116.63198 57.92086,
   -6.30775 -116.31536 57.94211,
   -4.58313 -115.88163 57.94937,
   -3.03673 -115.43780 57.95614,
   -1.47857 -114.88439 57.96721,
   -0.16180 -113.97850 58.07596,
   -16.36671 -118.20653 57.86241,
   -14.79707 -118.02730 57.91352,
   -13.21070 -117.76453 57.92798,
   -11.63586 -117.45243 57.92003,
   -10.05970 -117.13274 57.92638,
   0.43305 -113.28955 57.99469,
   -18.75432 -118.32262 57.90040,
   -17.22321 -118.26362 57.89303,
   -15.59210 -118.13015 57.90714,
   0.81904 -112.46770 58.08225,
   -21.39277 -118.37098 57.89703,
   -19.73345 -118.34137 57.89883,
   -18.06824 -118.30228 57.90137,
   0.84351 -111.81575 58.08211,
   -23.88686 -118.42690 57.89373,
   -22.15405 -118.38693 57.89994,
   -20.73093 -118.35890 57.89790,
   -24.65715 -118.44630 57.89811,
   -23.11179 -118.40889 57.90018,
   0.62428 -111.23339 58.13120,
   -27.00446 -118.51045 57.88929,
   -25.52722 -118.47201 57.90856,
   0.15645 -110.69024 58.19037,
   -29.70724 -118.49443 57.88750,
   -28.04237 -118.52856 57.88704,
   -26.37972 -118.49267 57.89025,
   -0.53472 -110.20030 58.19003,
   -30.50271 -118.41965 57.90021,
   -29.05828 -118.52336 57.88692,
   -1.44578 -109.72318 57.98883,
   -31.40859 -118.27699 57.89648,
   -2.26806 -109.29344 58.00589,
   -32.35269 -118.04408 57.88611,
   -3.02088 -108.84504 58.00842,
   -33.28550 -117.73463 57.88862,
   -34.08814 -117.40875 57.92225,
   -3.83573 -108.19027 58.21325,
   -35.13376 -116.81142 57.90441,
   -4.48386 -107.63640 58.00580,
   -35.73244 -116.36691 57.91128,
   -5.17195 -106.86728 58.26042,
   -36.29878 -115.68395 57.92367,
   -5.73631 -106.23096 58.10815,
   -36.69488 -114.74975 57.93629,
   -6.41491 -105.39166 58.09843,
   -6.83072 -104.84528 58.09653,
   -36.78645 -113.57463 58.00317,
   -36.56498 -112.77040 57.95942,
   -7.47104 -103.98316 58.15809,
   -36.07870 -111.93827 57.97181,
   -35.39848 -111.15008 57.99639,
   -8.04938 -103.19927 58.13323,
   -34.67833 -110.53881 57.99366,
   -33.33066 -109.51729 58.01251,
   -8.60475 -102.42638 58.13606,
   -33.88465 -109.93329 58.00617,
   -32.70446 -109.02413 58.02235,
   -31.96935 -108.44041 58.02462,
   -9.27605 -101.47267 58.13918,
   -31.26732 -107.81314 58.01907,
   -9.64580 -100.92722 58.16204,
   -30.56953 -107.09821 58.05181,
   -29.93657 -106.35463 58.06317,
   -10.24650 -100.02402 58.17283,
   -29.31283 -105.50417 58.07671,
   -28.81893 -104.71158 58.09014,
   -10.88834 -99.03129 58.19622,
   -28.34420 -103.80874 58.09905,
   -11.22824 -98.47299 58.21364,
   -27.98929 -103.01012 58.12897,
   -11.83072 -97.52744 58.21374,
   -27.63164 -102.11472 58.12645,
   -27.32791 -101.28283 58.05503,
   -12.47936 -96.54423 58.21403,
   -26.99412 -100.37940 58.16164,
   -12.85675 -95.96734 58.23433,
   -26.67327 -99.51090 58.16587,
   -13.47972 -95.15473 58.24566,
   -26.42264 -98.82923 58.17670,
   -14.11219 -94.44155 58.24813,
   -25.96667 -97.77975 58.19153,
   -25.51998 -96.86401 58.21210,
   -14.79503 -93.80337 58.29529,
   -25.09101 -96.10059 58.21846,
   -15.58275 -93.26015 58.20697,
   -24.47673 -95.23572 58.23155,
   -16.42258 -92.83760 58.28383,
   -23.72520 -94.40899 58.24965,
   -17.44887 -92.55438 58.10310,
   -23.05375 -93.84182 58.18199,
   -21.63580 -93.01445 58.26486,
   -20.10447 -92.54105 58.27172,
   -18.46629 -92.40377 58.30519,
   -22.27742 -93.31948 58.36248,
   -20.88366 -92.73905 58.26581,
   -19.32484 -92.42711 58.26719,
   -9.27357 -116.98807 58.74250,
   -7.70229 -116.65015 58.74917,
   -6.13787 -116.29205 58.74204,
   -4.58821 -115.90072 58.76387,
   -3.05277 -115.46312 58.75933,
   -1.56503 -114.89807 58.77987,
   -14.79475 -118.04911 58.72240,
   -13.21225 -117.78824 58.72704,
   -11.62786 -117.47383 58.73326,
   -10.01506 -117.14265 58.73403,
   -8.48383 -116.82109 58.74324,
   -6.91036 -116.47145 58.75956,
   -5.52084 -116.14419 58.75774,
   -3.80682 -115.68579 58.76505,
   -2.28000 -115.19363 58.77436,
   -0.77308 -114.51309 58.79142,
   -17.23572 -118.27969 58.71623,
   -15.58879 -118.14876 58.72097,
   -13.98618 -117.92428 58.72682,
   -12.58125 -117.66723 58.72932,
   -10.84782 -117.31367 58.73612,
   0.06081 -113.86013 58.78050,
   0.86320 -112.70001 58.83913,
   -19.73085 -118.34878 58.71270,
   -18.00346 -118.31095 58.70954,
   -16.61653 -118.24252 58.71753,
   0.53353 -113.29562 58.79684,
   1.01128 -112.18061 58.92310,
   -20.50094 -118.36250 58.70015,
   -18.97247 -118.33430 58.71094,
   -22.89108 -118.40460 58.70858,
   -21.42354 -118.37649 58.75721,
   0.88553 -111.39047 58.90747,
   -25.55235 -118.47431 58.70510,
   -23.88458 -118.42762 58.70752,
   -22.22606 -118.39085 58.70949,
   0.45524 -110.76096 58.81913,
   -28.03753 -118.54509 58.70137,
   -26.35297 -118.49906 58.65953,
   -24.89182 -118.45502 58.70602,
   -0.23204 -110.17942 58.83517,
   -28.79627 -118.54587 58.69961,
   -27.31107 -118.53202 58.67876,
   -0.90864 -109.84966 58.83462,
   -31.11379 -118.37057 58.70483,
   -29.68143 -118.52573 58.70346,
   -31.91361 -118.20828 58.70352,
   -30.49954 -118.45587 58.70301,
   -1.57381 -109.56745 58.84083,
   -2.59234 -108.95087 58.96160,
   -32.56675 -118.03949 58.70225,
   -3.33469 -108.48442 58.85642,
   -33.54638 -117.69162 58.70385,
   -34.63123 -117.16272 58.66520,
   -4.06593 -107.88435 58.87953,
   -35.38974 -116.69803 58.72271,
   -4.74130 -107.22445 58.90026,
   -36.00062 -116.14187 58.67889,
   -5.36794 -106.53461 58.90407,
   -36.56361 -115.21247 58.75184,
   -5.97677 -105.80612 58.91217,
   -36.81078 -114.12345 58.75929,
   -6.60136 -104.99846 59.05196,
   -7.06033 -104.41384 58.92828,
   -36.72861 -113.21340 58.77327,
   -36.44661 -112.55316 58.78102,
   -7.72656 -103.52139 58.93530,
   -35.89631 -111.72908 58.79062,
   -34.69066 -110.53337 58.81027,
   -8.24294 -102.83187 58.81839,
   -35.15193 -110.92290 58.80395,
   -34.09433 -110.04425 58.81897,
   -33.32623 -109.48831 58.82185,
   -32.00889 -108.46478 58.84175,
   -8.83838 -101.97608 58.96191,
   -32.51933 -108.87846 58.83565,
   -31.50061 -108.01479 58.84926,
   -30.73838 -107.26877 58.85365,
   -9.42182 -101.11763 59.10057,
   -30.14159 -106.60902 58.86621,
   -9.84405 -100.51075 58.97526,
   -29.52826 -105.82979 58.88896,
   -28.97589 -105.01304 58.89710,
   -10.43226 -99.60725 59.01813,
   -28.57492 -104.30687 58.89085,
   -11.01638 -98.67802 59.10604,
   -28.13530 -103.41479 58.92169,
   -11.42481 -98.02898 59.00981,
   -27.77076 -102.55512 58.94477,
   -27.41475 -101.63581 58.94698,
   -12.00813 -97.10574 59.04694,
   -27.12564 -100.83518 58.95868,
   -12.59654 -96.20355 59.12304,
   -26.82370 -100.00360 58.98540,
   -13.05675 -95.55385 59.02466,
   -26.48257 -99.10055 58.98482,
   -26.09657 -98.15158 58.98122,
   -13.65806 -94.79709 59.05937,
   -14.41001 -94.02206 59.07178,
   -25.76831 -97.39013 59.01140,
   -25.35223 -96.55643 59.06926,
   -15.18608 -93.39274 59.07670,
   -24.90080 -95.78551 59.03545,
   -15.84085 -92.98161 59.13840,
   -24.32291 -94.99230 59.04915,
   -16.76179 -92.60974 59.09379,
   -23.66947 -94.27899 59.05556,
   -22.36899 -93.30500 59.08103,
   -19.35259 -92.33793 59.10047,
   -17.71987 -92.38101 59.10940,
   -23.00964 -93.71821 59.05673,
   -21.65431 -92.94488 59.08626,
   -20.15247 -92.46152 59.10361,
   -18.67643 -92.30377 59.09630,
   -20.91045 -92.66294 59.08706,
   -8.48270 -116.84525 59.54773,
   -6.86370 -116.49425 59.69319,
   -5.36735 -116.12633 59.56140,
   -3.80601 -115.71261 59.55724,
   -2.27724 -115.22023 59.57546,
   -0.91231 -114.59499 59.58733,
   -15.58701 -118.16685 59.52225,
   -13.99877 -117.94941 59.52654,
   -12.43617 -117.66055 59.52349,
   -10.84694 -117.34071 59.53737,
   -9.26156 -117.01160 59.54975,
   -7.68900 -116.67222 59.55015,
   -6.13484 -116.31435 59.55754,
   -4.57997 -115.92235 59.56329,
   -3.03547 -115.48040 59.57103,
   -1.55298 -114.91877 59.58550,
   -0.10643 -114.04412 59.53919,
   -16.34704 -118.23711 59.48476,
   -14.79463 -118.06879 59.52371,
   -13.27232 -117.82283 59.52369,
   -11.62954 -117.49987 59.53503,
   -10.05560 -117.17687 59.54114,
   0.57224 -113.37717 59.59366,
   -18.74821 -118.33995 59.51605,
   -17.28078 -118.29433 59.57950,
   1.05415 -112.49607 59.68416,
   -21.39961 -118.37677 59.51277,
   -19.73183 -118.35402 59.51533,
   -18.07152 -118.32375 59.51695,
   1.11925 -111.81414 59.73413,
   -22.25909 -118.39171 59.50675,
   -20.73409 -118.36727 59.51363,
   -24.65799 -118.44429 59.49710,
   -23.11899 -118.40837 59.48986,
   0.86060 -111.05631 59.72565,
   -27.00545 -118.52201 59.50524,
   -25.61190 -118.47358 59.49979,
   -23.89689 -118.42508 59.50965,
   0.33585 -110.48766 59.65153,
   -29.69867 -118.54488 59.50199,
   -28.04778 -118.55343 59.50311,
   -26.38819 -118.49830 59.50621,
   -0.39087 -110.00250 59.64535,
   -30.49032 -118.48040 59.50840,
   -29.02749 -118.56520 59.50225,
   -1.28074 -109.53146 59.65317,
   -31.39267 -118.35120 59.49661,
   -2.17517 -109.09276 59.55018,
   -32.36015 -118.12136 59.50484,
   -2.90780 -108.66330 59.63580,
   -33.30812 -117.80463 59.49072,
   -34.20627 -117.41979 59.48845,
   -3.66021 -108.10608 59.69811,
   -35.14493 -116.88952 59.51898,
   -4.29019 -107.57882 59.52493,
   -35.76434 -116.42889 59.52595,
   -4.98363 -106.83247 59.74863,
   -36.35513 -115.72170 59.54288,
   -5.58230 -106.17357 59.60039,
   -36.74739 -114.80833 59.57242,
   -6.19357 -105.40449 59.75667,
   -6.80203 -104.63302 59.72846,
   -36.83324 -113.58802 59.54788,
   -36.61870 -112.82542 59.52694,
   -7.39274 -103.85488 59.70482,
   -36.09192 -111.89403 59.54506,
   -35.42880 -111.13109 59.61026,
   -8.01783 -103.00245 59.73814,
   -34.69992 -110.50817 59.61143,
   -33.34886 -109.48585 59.62836,
   -8.39279 -102.47631 59.77519,
   -33.94837 -109.93753 59.74407,
   -32.73552 -109.00853 59.63043,
   -32.00439 -108.43660 59.64247,
   -9.05980 -101.52960 59.80040,
   -31.29849 -107.81975 59.64127,
   -30.62040 -107.14327 59.79414,
   -9.60853 -100.73473 59.77730,
   -29.94792 -106.37665 59.67874,
   -10.08301 -100.01466 59.79371,
   -29.32440 -105.55258 59.69140,
   -28.78354 -104.71342 59.70559,
   -10.67982 -99.08943 59.79711,
   -28.30879 -103.83649 59.71728,
   -27.92195 -102.99805 59.75564,
   -11.19791 -98.26054 59.81144,
   -27.58033 -102.15619 59.74145,
   -11.65194 -97.52119 59.82673,
   -27.23496 -101.25603 59.79878,
   -12.22025 -96.62344 59.89196,
   -26.93668 -100.43172 59.75622,
   -26.60840 -99.56837 59.92918,
   -12.85702 -95.66923 60.05359,
   -13.35999 -95.03319 59.81165,
   -26.27710 -98.68994 59.79497,
   -25.94977 -97.88426 59.83552,
   -14.03882 -94.23584 60.00916,
   -25.54917 -97.00414 59.80394,
   -14.66726 -93.66940 59.84090,
   -25.06775 -96.10898 59.83191,
   -24.49375 -95.23982 59.84622,
   -15.39403 -93.12895 59.90571,
   -23.85051 -94.46164 59.85928,
   -17.66085 -92.30175 59.89108,
   -16.05905 -92.77005 59.90419,
   -23.13321 -93.78883 59.87551,
   -18.51537 -92.23719 59.70912,
   -17.02666 -92.43364 59.89189,
   -22.39634 -93.27199 59.87321,
   -20.93437 -92.60129 59.88932,
   -19.37676 -92.25827 59.89829,
   -21.68016 -92.89455 59.88352,
   -20.16045 -92.38748 59.88996,
   -9.26231 -117.04440 60.34627,
   -7.69217 -116.70442 60.35305,
   -6.12843 -116.34563 60.34740,
   -4.57677 -115.95717 60.35888,
   -3.02535 -115.51279 60.37897,
   -1.53615 -114.95667 60.38146,
   -14.79076 -118.08793 60.32616,
   -13.03681 -117.80484 60.33148,
   -11.63071 -117.53232 60.34146,
   -10.07447 -117.21353 60.31604,
   -8.46639 -116.87544 60.36217,
   -6.98843 -116.54572 60.35646,
   -5.35127 -116.15463 60.36216,
   -3.79998 -115.74431 60.36873,
   -2.27534 -115.25495 60.37876,
   -0.74753 -114.59509 60.37261,
   0.61502 -113.44306 60.39387,
   -17.24346 -118.29856 60.32027,
   -15.58792 -118.18088 60.32389,
   -13.97766 -117.96873 60.32701,
   -12.41300 -117.68581 60.33382,
   -10.83621 -117.37107 60.33985,
   0.12758 -113.95734 60.38439,
   1.00479 -112.82839 60.42533,
   -18.09225 -118.32925 60.32255,
   -16.58894 -118.26356 60.32142,
   1.22374 -112.23614 60.56570,
   -20.50530 -118.36630 60.33543,
   -18.96097 -118.34349 60.32659,
   -22.89829 -118.40047 60.31310,
   -21.46865 -118.37761 60.31037,
   -19.73991 -118.35534 60.31706,
   1.11618 -111.27791 60.55565,
   -25.56587 -118.46792 60.30981,
   -23.87429 -118.42067 60.31277,
   -22.23788 -118.38895 60.31397,
   0.71628 -110.66054 60.48250,
   -26.42129 -118.49601 60.30829,
   -24.84218 -118.44618 60.42432,
   -28.83374 -118.55975 60.30383,
   -27.27334 -118.53187 60.30073,
   0.17851 -110.26866 60.45440,
   -31.11157 -118.41191 60.30501,
   -29.74349 -118.54621 60.34552,
   -28.05422 -118.55233 60.30609,
   -0.61836 -109.80799 60.44238,
   -31.91334 -118.25778 60.30597,
   -30.52596 -118.48674 60.30399,
   -1.54212 -109.30444 60.60924,
   -2.50065 -108.80339 60.42058,
   -32.64348 -118.06811 60.30641,
   -3.16603 -108.38274 60.47127,
   -33.60213 -117.73020 60.30848,
   -34.62819 -117.23859 60.17531,
   -4.03238 -107.68256 60.45368,
   -35.41119 -116.76683 60.32989,
   -4.58059 -107.14645 60.51171,
   -36.13450 -116.09419 60.33121,
   -5.33642 -106.32568 60.53322,
   -36.67758 -115.21326 60.23038,
   -5.85376 -105.71045 60.51641,
   -36.88049 -114.76793 60.74902,
   -36.91005 -114.19846 60.34905,
   -6.53805 -104.85740 60.51949,
   -6.98927 -104.29003 60.36265,
   -36.79295 -113.10286 60.57493,
   -36.48591 -112.48894 60.37461,
   -7.60706 -103.43559 60.53927,
   -35.90847 -111.63355 60.56325,
   -35.20130 -110.90367 60.40878,
   -34.16331 -110.04741 60.42109,
   -8.23008 -102.54975 60.73469,
   -34.70968 -110.48437 60.41538,
   -33.36681 -109.46700 60.43301,
   -8.71531 -101.89269 60.57865,
   -32.60754 -108.90199 60.55326,
   -31.53240 -108.00584 60.45326,
   -32.01987 -108.42807 60.44647,
   -30.79787 -107.30482 60.46627,
   -9.37094 -100.95192 60.55881,
   -30.13775 -106.59349 60.40754,
   -9.77215 -100.38228 60.38897,
   -29.54844 -105.86514 60.50018,
   -28.95886 -105.02215 60.50434,
   -10.37548 -99.42668 60.56112,
   -28.56628 -104.35528 60.48755,
   -10.95703 -98.50143 60.60898,
   -28.09931 -103.45034 60.52556,
   -11.35588 -97.87526 60.45290,
   -27.71213 -102.57749 60.52088,
   -27.38363 -101.75127 60.54050,
   -11.92258 -96.94256 60.64164,
   -26.99332 -100.74475 60.56517,
   -12.53098 -96.02212 60.65596,
   -26.72880 -100.01465 60.57630,
   -13.02016 -95.31746 60.66034,
   -26.40096 -99.15296 60.60542,
   -26.04970 -98.27578 60.66005,
   -13.61081 -94.58055 60.67208,
   -25.69112 -97.43033 60.61740,
   -14.25740 -93.90269 60.67504,
   -25.26869 -96.54321 60.44779,
   -14.98970 -93.29591 60.68424,
   -24.87198 -95.83519 60.65676,
   -15.75379 -92.84226 60.53859,
   -24.30250 -95.00583 60.68273,
   -16.71604 -92.42922 60.70903,
   -23.63645 -94.23581 60.67757,
   -22.40219 -93.24325 60.68176,
   -17.67387 -92.20913 60.70380,
   -23.04069 -93.68709 60.66469,
   -21.72539 -92.87255 60.65682,
   -20.18114 -92.32672 60.69362,
   -18.61109 -92.13934 60.71864,
   -20.95428 -92.55122 60.68943,
   -19.39725 -92.18979 60.70119,
   -10.04138 -117.24643 61.14473,
   -8.46937 -116.91490 61.15114,
   -6.90387 -116.56998 61.14910,
   -5.34945 -116.19643 61.16208,
   -3.79346 -115.78464 61.16520,
   -2.26810 -115.29225 61.18014,
   -0.87905 -114.66408 61.19108,
   -13.99335 -117.99513 61.13023,
   -12.42236 -117.72049 61.13027,
   -10.76515 -117.39395 61.11216,
   -9.24404 -117.08055 61.15178,
   -7.79903 -116.76326 61.02957,
   -6.12141 -116.38452 61.16115,
   -4.56673 -115.99508 61.16665,
   -3.02521 -115.55241 61.17502,
   -1.53883 -114.99130 61.18885,
   -0.12303 -114.19664 61.17748,
   -16.36025 -118.25892 61.12348,
   -14.79263 -118.10574 61.14290,
   -13.31736 -117.88124 60.98735,
   -11.61623 -117.56470 61.13881,
   0.65652 -113.50525 61.20091,
   -18.73954 -118.34426 61.12049,
   -17.31756 -118.30760 61.11028,
   -15.59092 -118.19495 61.12583,
   1.17696 -112.67910 61.22058,
   -21.41091 -118.37311 61.11725,
   -19.72485 -118.35491 61.11985,
   -18.07963 -118.33158 61.12129,
   1.31879 -111.84245 61.27600,
   -22.26906 -118.38598 61.11024,
   -20.72442 -118.36508 61.11815,
   1.29998 -111.29473 61.72191,
   -24.60609 -118.43150 61.11334,
   -23.12063 -118.39900 61.12543,
   1.03542 -110.84756 61.31745,
   -27.23206 -118.52391 61.10988,
   -25.60334 -118.46206 61.10614,
   -23.90911 -118.41442 61.11419,
   0.47809 -110.29690 61.27924,
   -29.71856 -118.54803 61.10603,
   -28.02532 -118.54841 61.11244,
   -26.60091 -118.49988 61.11080,
   -0.28656 -109.83062 61.21405,
   -30.52836 -118.48751 61.11027,
   -29.04678 -118.56440 61.10697,
   -1.19476 -109.37929 61.15175,
   -31.41678 -118.36637 61.10343,
   -2.20461 -108.83722 61.23851,
   -32.34541 -118.16015 61.11140,
   -33.31496 -117.85066 61.10262,
   -2.79470 -108.53425 61.24474,
   -34.22169 -117.47585 61.09048,
   -3.55029 -107.98340 61.28818,
   -35.08745 -117.01326 61.10485,
   -4.23685 -107.38036 61.29474,
   -35.80137 -116.49931 61.12922,
   -4.90063 -106.69618 61.32418,
   -36.45076 -115.77940 61.14985,
   -36.78857 -115.19549 61.15008,
   -5.51125 -106.00528 61.31440,
   -36.96072 -114.55356 61.17031,
   -6.10923 -105.27949 61.30068,
   -36.94722 -113.66758 61.16933,
   -6.77988 -104.42220 61.32499,
   -36.68500 -112.75036 61.19327,
   -7.17958 -103.88152 61.35762,
   -36.14118 -111.83502 61.19431,
   -35.44461 -111.06282 61.04368,
   -7.83009 -102.99199 61.40522,
   -34.75829 -110.48689 61.22182,
   -8.40755 -102.19526 61.36760,
   -33.99849 -109.91564 61.23189,
   -32.83584 -109.03552 61.23961,
   -33.36937 -109.43768 61.23333,
   -32.03298 -108.40745 61.25350,
   -8.97106 -101.39448 61.34026,
   -31.32596 -107.79996 61.24946,
   -30.58415 -107.06939 61.25960,
   -9.59972 -100.46459 61.37374,
   -29.97147 -106.38841 61.28314,
   -9.99918 -99.87366 61.25541,
   -29.35899 -105.60430 61.29476,
   -28.77516 -104.73559 61.30899,
   -10.57645 -98.94637 61.38615,
   -28.28114 -103.86469 61.32327,
   -27.87303 -103.02372 61.31907,
   -11.18212 -97.97837 61.40720,
   -27.51884 -102.20006 61.34532,
   -11.54860 -97.39970 61.23994,
   -27.20326 -101.38749 61.25237,
   -12.14648 -96.43848 61.40447,
   -26.84604 -100.47898 61.37093,
   -26.53336 -99.64975 61.35976,
   -12.77323 -95.51589 61.45809,
   -26.17654 -98.74505 61.39984,
   -13.19563 -94.95430 61.30138,
   -25.85427 -97.93124 61.29890,
   -13.84964 -94.16816 61.52140,
   -25.44146 -97.03475 61.42798,
   -14.49564 -93.57662 61.36389,
   -24.99803 -96.17773 61.50775,
   -24.47876 -95.33070 61.44980,
   -15.35479 -92.94733 61.46464,
   -23.83916 -94.50398 61.46191,
   -16.02378 -92.59577 61.46662,
   -23.12714 -93.78487 61.47369,
   -18.60913 -92.06917 61.50744,
   -17.02847 -92.23355 61.66065,
   -22.40033 -93.23123 61.47865,
   -20.97415 -92.51210 61.50373,
   -19.41003 -92.12756 61.48478,
   -17.94877 -92.09441 61.49997,
   -21.71106 -92.83348 61.48764,
   -20.20250 -92.27479 61.49420,
   -10.82069 -117.44630 61.94338,
   -9.24603 -117.12414 61.94960,
   -7.59780 -116.77194 61.96252,
   -6.11850 -116.42992 61.96363,
   -4.56030 -116.04034 61.96393,
   -3.01556 -115.59443 61.97870,
   -1.52425 -115.03072 61.98623,
   -14.78798 -118.12203 61.92997,
   -13.11480 -117.87571 61.92070,
   -11.61338 -117.60192 61.93865,
   -10.02639 -117.28622 61.94922,
   -8.44944 -116.95548 61.96317,
   -6.89183 -116.61131 61.96009,
   -5.33436 -116.23765 61.96543,
   -3.78420 -115.82686 61.97212,
   -2.26253 -115.33210 61.98248,
   -0.74965 -114.65804 61.81975,
   0.50015 -113.70815 61.99609,
   -17.25178 -118.30624 61.92456,
   -15.58258 -118.20427 61.92581,
   -13.96925 -118.01385 61.93686,
   -12.40127 -117.74988 61.93738,
   -0.03954 -114.17110 61.99228,
   1.11760 -112.94900 62.12272,
   -18.11837 -118.33299 61.92313,
   -16.57385 -118.27529 61.92558,
   1.38886 -112.26446 62.07210,
   -20.50059 -118.36146 61.79789,
   -18.96911 -118.34308 61.90801,
   -23.08213 -118.39173 61.91742,
   -21.45212 -118.36998 61.91424,
   -19.75026 -118.35259 61.92152,
   1.32983 -111.22010 62.12803,
   -25.57974 -118.45052 61.91449,
   -23.86249 -118.40654 61.92210,
   -22.44350 -118.38221 61.91826,
   -26.35053 -118.47550 61.91116,
   -24.80293 -118.42992 61.90956,
   0.96344 -110.68537 62.09142,
   -28.80288 -118.54692 61.80387,
   -27.20880 -118.51229 61.90214,
   0.23022 -110.02673 62.21353,
   -31.42177 -118.36573 61.90888,
   -29.76818 -118.53472 61.90250,
   -28.07076 -118.53495 61.91114,
   -0.62150 -109.58000 62.03124,
   -30.82847 -118.45138 61.90759,
   -1.50164 -109.15822 62.02949,
   -31.90430 -118.27407 61.91008,
   -2.37594 -108.69377 62.05136,
   -32.67239 -118.08374 61.91132,
   -3.04494 -108.30695 61.86120,
   -33.59040 -117.78003 61.91308,
   -34.54169 -117.36393 61.91732,
   -3.84142 -107.63575 62.12044,
   -35.44941 -116.81880 61.86660,
   -4.44714 -107.09345 61.89880,
   -36.17268 -116.20832 61.98483,
   -5.14903 -106.30606 62.14386,
   -36.69193 -115.52950 61.95592,
   -5.71880 -105.65947 61.98568,
   -36.97930 -114.83563 61.97174,
   -37.05204 -114.20234 61.97872,
   -6.33117 -104.87649 62.12222,
   -36.88871 -113.11526 61.96381,
   -6.93823 -104.08376 62.14332,
   -36.55609 -112.40799 61.99115,
   -7.50334 -103.31779 62.15991,
   -35.96373 -111.59000 61.99472,
   -35.33226 -110.95267 62.00051,
   -34.21377 -110.01295 62.02566,
   -8.16692 -102.40192 62.15061,
   -34.73913 -110.42551 62.02012,
   -33.41738 -109.43836 62.04729,
   -8.56796 -101.86529 61.95377,
   -32.66617 -108.89026 62.04398,
   -31.55231 -107.96897 62.05777,
   -32.03815 -108.38317 62.05136,
   -30.84960 -107.31264 62.07021,
   -9.16949 -100.94971 62.18116,
   -30.12051 -106.54389 61.95319,
   -29.56571 -105.87361 62.09562,
   -9.77537 -100.04128 62.17716,
   -28.95093 -105.02424 62.11098,
   -10.12340 -99.48380 62.21456,
   -28.55629 -104.38282 62.08474,
   -28.06731 -103.48453 62.12942,
   -10.75974 -98.47743 62.21299,
   -27.65189 -102.60905 62.17163,
   -11.39435 -97.46593 62.19973,
   -27.30720 -101.79280 62.15480,
   -11.71596 -96.90947 62.25219,
   -26.98286 -100.96974 62.11089,
   -12.34556 -95.96084 62.23282,
   -26.62675 -100.07109 62.18047,
   -26.31595 -99.25432 62.11341,
   -12.96585 -95.09058 62.25342,
   -25.94593 -98.35121 62.20429,
   -13.41338 -94.50673 62.28750,
   -25.59826 -97.52260 62.17231,
   -14.23202 -93.68290 62.25218,
   -25.18344 -96.65204 62.23277,
   -14.90974 -93.13353 62.23310,
   -24.75107 -95.84207 62.16514,
   -15.62861 -92.68280 62.31737,
   -24.25345 -95.06866 62.09797,
   -16.71821 -92.24899 62.30145,
   -23.62462 -94.30159 62.29099,
   -17.61756 -92.06168 62.22407,
   -23.03762 -93.71396 62.25537,
   -21.72954 -92.82424 62.31922,
   -20.23507 -92.22974 62.31770,
   -18.63011 -91.99959 62.32266,
   -22.40797 -93.23568 62.28522,
   -20.98602 -92.48000 62.29510,
   -19.43762 -92.06758 62.30431,
   -10.02433 -117.32972 62.74795,
   -8.30885 -116.97357 62.75460,
   -6.88445 -116.65586 62.74639,
   -5.32603 -116.28451 62.76384,
   -3.77570 -115.87305 62.77232,
   -2.25366 -115.37281 62.78385,
   -0.81278 -114.70630 62.79223,
   -13.98875 -118.03882 62.73394,
   -12.40232 -117.78450 62.74474,
   -10.85868 -117.49362 62.70313,
   -9.22648 -117.16676 62.75790,
   -7.66598 -116.83312 62.75762,
   -6.10295 -116.47319 62.76423,
   -4.54803 -116.08493 62.76974,
   -3.00939 -115.63776 62.77876,
   -1.52319 -115.06671 62.79195,
   -0.03831 -114.23384 62.79301,
   -16.35389 -118.27077 62.74887,
   -14.78655 -118.13716 62.74546,
   -13.38221 -117.94931 62.73570,
   -11.60192 -117.63830 62.74222,
   0.76642 -113.54085 62.81596,
   -18.74409 -118.34176 62.72490,
   -17.30754 -118.31110 62.72776,
   -15.59614 -118.21628 62.72969,
   1.32629 -112.71965 62.83707,
   -21.42217 -118.36411 62.72171,
   -19.70938 -118.34911 62.72358,
   -18.08907 -118.33176 62.72570,
   1.52957 -111.97084 62.82698,
   -22.20140 -118.37362 62.72464,
   -20.66258 -118.35633 62.72356,
   1.46931 -111.27662 62.91953,
   -24.61072 -118.41389 62.71795,
   -23.06384 -118.38492 62.70680,
   1.20656 -110.78382 62.90907,
   -27.24756 -118.49944 62.71470,
   -25.58971 -118.44093 62.71612,
   -23.92203 -118.39905 62.71872,
   0.58355 -110.20378 62.71878,
   -29.73611 -118.52514 62.71070,
   -28.00530 -118.52451 62.72497,
   -26.59331 -118.47607 62.71558,
   -0.31335 -109.58983 62.84140,
   -30.54335 -118.46871 62.71492,
   -28.97824 -118.54490 62.70678,
   -1.03494 -109.29263 62.84699,
   -31.42014 -118.36279 62.71190,
   -32.37639 -118.16037 62.71858,
   -1.68002 -109.03104 62.85586,
   -33.31553 -117.88159 62.71573,
   -2.73704 -108.38931 62.84219,
   -34.23213 -117.52170 62.70418,
   -3.38381 -107.92757 62.88310,
   -35.16294 -117.03527 62.71808,
   -35.84284 -116.57456 62.73232,
   -4.22074 -107.18873 62.89516,
   -4.75433 -106.63437 62.92557,
   -36.56622 -115.80916 62.75228,
   -36.89787 -115.26927 62.75524,
   -5.49087 -105.80623 62.91778,
   -5.92546 -105.26731 62.92818,
   -37.10011 -114.54369 62.77460,
   -37.07613 -113.64976 62.78831,
   -6.58498 -104.42626 62.93692,
   -7.12001 -103.74061 62.77009,
   -36.82307 -112.77237 62.79820,
   -36.21391 -111.80295 62.79968,
   -36.59876 -112.36408 62.79803,
   -35.52306 -111.03878 62.81007,
   -7.75424 -102.84391 62.93841,
   -34.82798 -110.46193 62.78048,
   -34.05692 -109.88218 62.86982,
   -32.87447 -108.99968 62.84448,
   -8.37665 -101.96107 62.97265,
   -33.39382 -109.38477 62.83831,
   -32.07608 -108.38145 62.84265,
   -8.75672 -101.40439 62.99404,
   -31.37599 -107.79069 62.85690,
   -30.63189 -107.07427 62.86572,
   -9.36954 -100.48637 63.03566,
   -29.98214 -106.36597 62.96373,
   -29.37249 -105.60913 62.89902,
   -9.96267 -99.54686 63.18552,
   -28.76406 -104.73829 62.91277,
   -10.33887 -98.97056 63.02874,
   -28.29780 -103.95390 62.91165,
   -27.85620 -103.10509 62.92925,
   -10.94413 -97.99449 63.04786,
   -27.38755 -102.10570 62.95104,
   -11.51490 -97.04112 63.20559,
   -27.09208 -101.38960 62.96250,
   -11.87683 -96.46734 63.06830,
   -26.77392 -100.58364 62.88809,
   -26.39905 -99.66204 62.97826,
   -12.54386 -95.49739 63.05674,
   -25.96236 -98.60474 63.00599,
   -13.15604 -94.66288 63.19113,
   -25.70166 -97.94994 63.01742,
   -13.73738 -94.01327 63.10353,
   -25.34247 -97.12765 62.97619,
   -24.89695 -96.24540 63.03031,
   -14.41470 -93.38134 63.09346,
   -24.46587 -95.49343 63.02722,
   -15.14930 -92.84725 63.11703,
   -23.86149 -94.65631 63.10440,
   -15.97970 -92.42113 63.11380,
   -23.09669 -93.82932 63.26777,
   -16.91195 -92.11012 63.10182,
   -22.41010 -93.24731 63.08874,
   -20.98647 -92.45188 63.09211,
   -19.44095 -92.00963 63.08795,
   -17.90085 -91.94618 63.16899,
   -21.72386 -92.81062 63.09313,
   -20.24309 -92.18070 63.31893,
   -18.66709 -91.93551 63.11627,
   -10.80393 -117.52714 63.54677,
   -9.22795 -117.21268 63.55256,
   -7.66558 -116.88022 63.55561,
   -6.09746 -116.52106 63.56312,
   -4.48790 -116.12007 63.62285,
   -2.99848 -115.67946 63.54837,
   -1.51037 -115.10972 63.59132,
   -14.78648 -118.15204 63.53382,
   -13.19860 -117.94506 63.53491,
   -11.57718 -117.67180 63.53594,
   -10.00628 -117.37140 63.55707,
   -8.53091 -117.05988 63.41737,
   -6.87361 -116.70169 63.56268,
   -5.31467 -116.33045 63.56845,
   -3.76535 -115.91807 63.57541,
   -2.24698 -115.41483 63.58594,
   -0.70163 -114.72670 63.59422,
   0.55824 -113.78861 63.59993,
   -17.26090 -118.30889 63.52891,
   -15.57757 -118.22272 63.52855,
   -14.05706 -118.06719 63.53118,
   -12.39093 -117.81509 63.54066,
   -0.02476 -114.26765 63.59612,
   1.17867 -113.09690 63.65450,
   -18.04304 -118.32905 63.52161,
   -16.57283 -118.28269 63.52987,
   1.57255 -112.33111 63.67618,
   -20.46865 -118.35196 63.52502,
   -18.89775 -118.33642 63.53114,
   1.64615 -111.63737 63.68661,
   -23.09464 -118.37795 63.52192,
   -21.44139 -118.35955 63.52136,
   -19.76100 -118.34559 63.52596,
   -23.90312 -118.39135 63.47697,
   -22.41670 -118.36942 63.52278,
   1.44166 -110.89289 63.83312,
   -26.35735 -118.45119 63.52423,
   -24.81152 -118.41061 63.50929,
   1.03787 -110.46385 63.69119,
   -28.72785 -118.52084 63.51492,
   -27.28674 -118.48485 63.55833,
   -25.59384 -118.42883 63.51906,
   0.28925 -109.89051 63.64141,
   -29.74491 -118.51136 63.51300,
   -28.08723 -118.50699 63.51596,
   -0.53150 -109.45895 63.65393,
   -30.80655 -118.44182 63.51183,
   -1.42767 -109.02913 63.66801,
   -31.57644 -118.34318 63.51361,
   -2.39315 -108.51839 63.51543,
   -32.68566 -118.09047 63.51600,
   -33.56141 -117.82691 63.51736,
   -3.02090 -108.10877 63.67283,
   -34.55119 -117.41562 63.52128,
   -3.75932 -107.50892 63.72158,
   -35.53631 -116.84695 63.55371,
   -36.22669 -116.28823 63.53435,
   -4.41727 -106.88468 63.71129,
   -36.76957 -115.62332 63.55752,
   -5.06503 -106.18174 63.73389,
   -37.09499 -114.87766 63.57735,
   -5.66057 -105.48194 63.72608,
   -37.17158 -114.17655 63.42437,
   -6.25134 -104.74356 63.70197,
   -37.02402 -113.15179 63.58953,
   -6.95790 -103.81415 63.73251,
   -36.67057 -112.38945 63.60839,
   -7.32101 -103.30505 63.77177,
   -36.07223 -111.59465 63.60515,
   -35.33424 -110.85545 63.60571,
   -34.07953 -109.86951 63.63338,
   -7.94693 -102.43363 63.75363,
   -34.67026 -110.32323 63.62693,
   -33.43487 -109.38332 63.65109,
   -32.67828 -108.83347 63.64254,
   -31.39485 -107.78302 63.66541,
   -8.57595 -101.48523 64.01053,
   -31.83204 -108.15705 63.65903,
   -30.90733 -107.32372 63.67408,
   -8.99358 -100.90323 63.79870,
   -30.17829 -106.56653 63.68701,
   -29.51806 -105.78954 63.71446,
   -9.56472 -100.03541 63.79612,
   -28.95767 -105.03499 63.71786,
   -28.54925 -104.40244 63.69043,
   -10.16897 -99.04499 64.01935,
   -28.04052 -103.51733 63.73326,
   -10.56024 -98.44049 63.82709,
   -27.63454 -102.69802 63.60222,
   -11.12143 -97.51670 63.88137,
   -27.22669 -101.82278 63.76899,
   -26.85824 -100.95604 63.75388,
   -11.70764 -96.55398 64.00472,
   -26.51985 -100.13005 63.78411,
   -12.09105 -95.96254 63.87201,
   -26.20442 -99.32428 63.68823,
   -12.76642 -95.01841 63.89910,
   -25.81128 -98.39610 63.81794,
   -13.35632 -94.28869 63.88193,
   -25.43527 -97.51792 63.79928,
   -25.06232 -96.71544 63.83667,
   -14.01076 -93.60822 63.91119,
   -14.69346 -93.04721 63.85990,
   -24.68172 -95.97205 63.84561,
   -24.22536 -95.21970 63.85942,
   -15.33946 -92.62383 63.91607,
   -23.63245 -94.43040 63.87058,
   -17.51939 -91.91463 63.91050,
   -16.29333 -92.20682 63.91032,
   -22.94477 -93.70575 63.88027,
   -21.74931 -92.81614 63.94311,
   -20.25349 -92.16033 63.90317,
   -18.66577 -91.87795 63.77487,
   -16.93839 -92.01856 63.90894,
   -22.40141 -93.25297 63.88865,
   -20.94749 -92.40169 64.02710,
   -19.44484 -91.95486 64.00639,
   -4.52809 -116.17871 64.37275,
   -2.99242 -115.72573 64.38248,
   -11.58858 -117.71169 64.34543,
   -10.00687 -117.41562 64.35104,
   -8.44372 -117.09618 64.34411,
   -6.86764 -116.74861 64.36038,
   -5.27915 -116.37265 64.39596,
   -3.75540 -115.96428 64.37810,
   -2.20592 -115.43897 64.35185,
   -0.79126 -114.78283 64.39617,
   -13.78034 -118.05225 64.33829,
   -12.40370 -117.84973 64.34343,
   -10.79625 -117.56810 64.36145,
   -9.27964 -117.26988 64.35657,
   -7.64746 -116.92333 64.36048,
   -6.08327 -116.56619 64.36720,
   -1.50584 -115.14549 64.39478,
   -0.00852 -114.31343 64.39743,
   -16.33999 -118.27698 64.21785,
   -14.78267 -118.16516 64.34828,
   -13.18369 -117.97004 64.33996,
   0.75883 -113.71177 64.39930,
   1.66697 -112.35220 64.45853,
   -18.93197 -118.33380 64.32912,
   -17.29415 -118.31042 64.32447,
   -15.60280 -118.23401 64.33371,
   1.44839 -112.79658 64.43584,
   -21.43355 -118.35388 64.32616,
   -19.70123 -118.34059 64.33338,
   -18.27509 -118.32754 64.32991,
   1.74850 -111.97132 64.48922,
   -22.20092 -118.36155 64.33648,
   -20.66301 -118.34723 64.32312,
   1.67054 -111.22235 64.53372,
   -24.57798 -118.39475 64.32252,
   -23.17339 -118.37234 64.31582,
   1.30876 -110.57466 64.50817,
   -27.26390 -118.47164 64.31941,
   -25.57218 -118.41857 64.32309,
   -23.93519 -118.38286 64.32324,
   -28.13012 -118.49353 64.32395,
   -26.57641 -118.45036 64.32027,
   0.72467 -110.07052 64.46732,
   -30.55718 -118.44679 64.32013,
   -28.97443 -118.51235 64.32133,
   0.05780 -109.70736 64.46138,
   -31.40047 -118.35377 64.31884,
   -29.75322 -118.49670 64.31539,
   -0.85857 -109.24481 64.45748,
   -32.37326 -118.16602 64.32494,
   -1.72450 -108.80848 64.56093,
   -33.32028 -117.90843 64.31956,
   -2.58917 -108.31629 64.45639,
   -34.24714 -117.56684 64.31094,
   -3.25921 -107.86349 64.28323,
   -35.17158 -117.11145 64.32328,
   -35.88588 -116.65158 64.33535,
   -4.03009 -107.15730 64.53956,
   -4.62796 -106.57884 64.33634,
   -36.56829 -115.98648 64.35119,
   -36.97382 -115.36176 64.36055,
   -5.32091 -105.77044 64.55679,
   -5.85866 -105.14075 64.37672,
   -37.22864 -114.47121 64.38325,
   -37.20945 -113.70664 64.39236,
   -6.49669 -104.29534 64.55066,
   -36.93321 -112.76221 64.40240,
   -7.11037 -103.44778 64.70237,
   -36.56465 -112.15646 64.40394,
   -35.56964 -110.98665 64.41504,
   -7.53718 -102.87126 64.57182,
   -36.09538 -111.54555 64.40756,
   -34.85814 -110.38730 64.43356,
   -34.07390 -109.81942 64.43018,
   -32.72666 -108.84090 64.45196,
   -8.16676 -101.96582 64.62504,
   -33.29140 -109.26286 64.44543,
   -32.08876 -108.33036 64.47611,
   -8.72655 -101.15316 64.58811,
   -31.40132 -107.75838 64.46470,
   -30.67923 -107.07539 64.47461,
   -9.27630 -100.32954 64.55156,
   -29.98783 -106.33527 64.47718,
   -29.43043 -105.66288 64.61718,
   -9.86450 -99.40574 64.59871,
   -28.76759 -104.75217 64.51658,
   -10.31171 -98.67802 64.62127,
   -28.29559 -103.99762 64.50977,
   -27.81827 -103.13745 64.53298,
   -10.77125 -97.91590 64.64069,
   -27.42408 -102.33664 64.54191,
   -27.01224 -101.43917 64.56644,
   -11.34112 -96.99069 64.64114,
   -26.69228 -100.67732 64.51975,
   -11.91238 -96.05174 64.83483,
   -26.28944 -99.72920 64.59358,
   -12.36005 -95.40444 64.68019,
   -25.94313 -98.88730 64.60578,
   -25.57629 -98.01676 64.62027,
   -12.96170 -94.60516 64.67878,
   -13.50738 -93.96018 64.71458,
   -25.23234 -97.21298 64.52562,
   -24.77941 -96.31250 64.64942,
   -14.30538 -93.23341 64.66031,
   -24.34289 -95.52929 64.64296,
   -15.02478 -92.71177 64.68229,
   -23.76824 -94.69562 64.67603,
   -15.87184 -92.29511 64.54871,
   -23.08247 -93.89611 64.66230,
   -16.87727 -91.95037 64.69200,
   -22.40473 -93.27467 64.69170,
   -21.15252 -92.48211 64.70212,
   -19.49354 -91.92310 64.71186,
   -17.85944 -91.80421 64.71943,
   -21.72792 -92.80165 64.69811,
   -20.28646 -92.13348 64.71306,
   -18.72101 -91.80688 64.71737,
   -5.29464 -116.42457 65.17141,
   -3.74644 -116.00935 65.17879,
   -2.23124 -115.49777 65.18939,
   -10.78701 -117.60705 65.15027,
   -9.09922 -117.28525 65.26172,
   -7.64474 -116.96965 65.15297,
   -6.06265 -116.61104 65.17945,
   -4.51746 -116.22569 65.17479,
   -2.98190 -115.76962 65.18971,
   -1.49133 -115.18667 65.19667,
   -0.01114 -114.35980 65.19964,
   -14.78735 -118.17895 65.13769,
   -13.19323 -117.99695 65.12850,
   -11.64218 -117.75832 65.15999,
   -9.97683 -117.45501 65.16703,
   -8.42372 -117.13821 65.15835,
   -6.85448 -116.79332 65.16560,
   -0.67751 -114.79876 65.19770,
   0.62681 -113.85998 65.30539,
   -17.26974 -118.30920 65.13325,
   -15.56818 -118.23822 65.13071,
   -14.06074 -118.10673 65.15429,
   -12.37915 -117.87818 65.14431,
   1.26929 -113.17484 65.21107,
   -18.04662 -118.32578 65.13526,
   -16.50345 -118.28430 65.12015,
   1.72988 -112.40595 65.28384,
   -20.45393 -118.34285 65.12951,
   -18.91200 -118.33149 65.12254,
   1.84992 -111.59009 65.42780,
   -23.10772 -118.36426 65.12646,
   -21.43043 -118.34904 65.12937,
   -19.77075 -118.33820 65.13033,
   -23.98020 -118.37591 65.11902,
   -22.42237 -118.35722 65.12726,
   1.61457 -110.82754 65.41523,
   -26.35081 -118.42895 64.98477,
   -24.81883 -118.39088 65.12196,
   1.14491 -110.30029 65.30392,
   -28.93413 -118.49955 65.11939,
   -27.31257 -118.45961 65.11638,
   -25.60811 -118.40730 65.12361,
   0.36871 -109.73313 65.28068,
   -29.72109 -118.48770 65.12422,
   -28.30121 -118.49073 65.12047,
   -0.46468 -109.32733 65.21764,
   -30.71433 -118.43535 65.26965,
   -1.31901 -108.94301 65.15346,
   -31.58379 -118.33263 65.11808,
   -2.14966 -108.49629 65.26653,
   -32.69324 -118.10367 65.12029,
   -33.54398 -117.87171 65.12130,
   -2.84801 -108.05450 65.27564,
   -34.55702 -117.47751 65.12474,
   -3.65504 -107.40171 65.31895,
   -35.53501 -116.93856 65.02265,
   -36.25651 -116.39145 65.14210,
   -4.39538 -106.69779 65.30815,
   -36.83269 -115.71094 65.15967,
   -4.95838 -106.08043 65.33428,
   -37.19021 -114.91871 65.18388,
   -5.62420 -105.29891 65.32379,
   -6.04395 -104.75943 65.35032,
   -37.30237 -114.06772 65.18408,
   -37.14956 -113.17122 65.19346,
   -6.71560 -103.87120 65.39308,
   -36.78580 -112.37224 65.22986,
   -36.16380 -111.54964 65.21865,
   -7.29807 -103.07630 65.36739,
   -35.43872 -110.84883 65.21726,
   -34.10811 -109.81080 65.23829,
   -7.86257 -102.27113 65.38456,
   -34.74416 -110.29061 65.38237,
   -33.47246 -109.33394 65.26088,
   -32.73040 -108.80525 65.25263,
   -8.49501 -101.35371 65.36443,
   -31.89840 -108.15415 65.26345,
   -30.93239 -107.29666 65.27849,
   -8.89930 -100.76489 65.25655,
   -31.41488 -107.74382 65.27019,
   -30.20876 -106.55787 65.29142,
   -29.56607 -105.82001 65.30263,
   -9.48461 -99.83881 65.38248,
   -28.95506 -105.02580 65.30308,
   -28.55141 -104.42705 65.28804,
   -10.08083 -98.88682 65.41726,
   -28.01830 -103.54875 65.33712,
   -10.45476 -98.30153 65.23521,
   -27.65997 -102.87465 65.34679,
   -11.04228 -97.31174 65.38904,
   -27.18646 -101.91967 65.35531,
   -26.78374 -101.03998 65.37300,
   -11.60207 -96.39999 65.45078,
   -26.42877 -100.20659 65.32746,
   -12.06770 -95.66819 65.46632,
   -26.05706 -99.33421 65.40033,
   -12.64363 -94.87240 65.41973,
   -25.71505 -98.50405 65.35101,
   -25.33116 -97.62821 65.42501,
   -13.25719 -94.09434 65.58312,
   -24.95032 -96.79636 65.41128,
   -13.87320 -93.48281 65.45278,
   -24.51785 -95.95763 65.44955,
   -14.58628 -92.88797 65.51428,
   -24.18118 -95.35133 65.46196,
   -15.26937 -92.46030 65.49700,
   -23.57140 -94.49692 65.47445,
   -16.28095 -92.02856 65.48338,
   -22.86668 -93.71059 65.48436,
   -21.76288 -92.82137 65.55562,
   -20.28298 -92.09783 65.50943,
   -18.67181 -91.73652 65.52430,
   -17.08346 -91.80809 65.63861,
   -22.39344 -93.28207 65.49193,
   -21.03789 -92.40789 65.47653,
   -19.48878 -91.87215 65.49549,
   -17.89235 -91.73156 65.52153,
   -6.06375 -116.65884 65.97014,
   -4.50843 -116.27155 65.97594,
   -2.97566 -115.81322 65.98626,
   -1.48998 -115.22196 65.99780,
   -11.57503 -117.78338 65.94881,
   -9.77566 -117.45940 65.95496,
   -8.43242 -117.18589 65.95408,
   -6.82502 -116.83563 65.98724,
   -5.28241 -116.47097 65.97389,
   -3.73390 -116.05422 65.98484,
   -2.22476 -115.53882 65.99714,
   -0.77115 -114.85774 65.99978,
   -13.79678 -118.09541 65.94201,
   -12.33589 -117.90408 65.98081,
   -10.77831 -117.64754 65.97408,
   -9.20136 -117.34495 65.95690,
   -7.62912 -117.01315 65.96334,
   0.02709 -114.39221 65.99878,
   -16.28971 -118.28200 65.93666,
   -14.78481 -118.19083 65.95299,
   -13.17721 -118.02014 65.94359,
   0.85361 -113.73234 66.00657,
   1.68846 -112.64332 66.04795,
   -18.94165 -118.32852 65.93349,
   -17.28742 -118.30987 65.93503,
   -15.60944 -118.24899 65.93780,
   1.31141 -113.22996 66.01997,
   1.90583 -112.02600 66.09182,
   -19.74847 -118.33453 65.88574,
   -18.27604 -118.32349 65.93429,
   -22.20901 -118.34986 65.95818,
   -20.66535 -118.33877 65.92108,
   1.85035 -111.18456 66.14688,
   -24.78286 -118.38049 65.92690,
   -23.15810 -118.35829 65.92271,
   -21.44478 -118.34402 65.93060,
   -27.28040 -118.44383 65.92409,
   -25.55735 -118.39689 65.92855,
   -24.14902 -118.37036 65.92757,
   1.45395 -110.45639 66.11464,
   -28.06100 -118.46290 65.93072,
   -26.50705 -118.42468 65.90669,
   0.86546 -109.94737 66.19185,
   -30.53665 -118.42956 65.91874,
   -28.91529 -118.48352 65.91725,
   0.09366 -109.50369 66.22416,
   -31.37967 -118.34751 65.92631,
   -29.77063 -118.46916 65.92012,
   -0.86979 -109.05232 66.03786,
   -32.37193 -118.17594 65.93039,
   -1.68136 -108.67046 66.06472,
   -33.32634 -117.93942 65.92360,
   -2.48051 -108.21096 66.05578,
   -34.26095 -117.61898 65.92156,
   -35.18089 -117.19318 65.92860,
   -3.30204 -107.58203 66.27850,
   -35.86212 -116.78215 65.89496,
   -3.95215 -107.02682 66.13942,
   -36.63834 -116.03023 65.80397,
   -4.58875 -106.38081 66.12547,
   -37.05425 -115.41800 65.96765,
   -5.21942 -105.66522 66.13747,
   -37.33603 -114.45468 65.98897,
   -5.85678 -104.86309 66.30469,
   -37.31352 -113.68388 65.86011,
   -6.37344 -104.20979 66.15935,
   -37.04064 -112.69975 66.13053,
   -7.04422 -103.30200 66.16131,
   -36.66007 -112.09728 66.18401,
   -35.48120 -110.83361 66.02314,
   -7.47762 -102.71265 66.01549,
   -35.98318 -111.30872 66.01507,
   -34.99132 -110.42864 66.03055,
   -34.13302 -109.78725 66.04369,
   -8.07765 -101.81926 66.16542,
   -33.37356 -109.24813 66.18647,
   -32.12577 -108.30315 65.91956,
   -32.75119 -108.78931 66.05698,
   -31.43381 -107.72927 66.07369,
   -8.67989 -100.92464 66.16676,
   -30.72587 -107.07240 66.07867,
   -9.02296 -100.38625 66.20801,
   -30.02385 -106.33498 66.09025,
   -29.38323 -105.57754 66.09964,
   -9.66538 -99.37833 66.21393,
   -28.78349 -104.77798 66.12036,
   -28.29989 -104.04192 66.12042,
   -10.28777 -98.37433 66.22470,
   -27.78217 -103.16231 66.14191,
   -10.65690 -97.77695 66.09231,
   -27.33723 -102.31841 66.20197,
   -26.81686 -101.25312 66.17367,
   -11.22721 -96.82081 66.22072,
   -26.55027 -100.63995 66.18394,
   -11.82110 -95.88265 66.25764,
   -26.18836 -99.80673 66.21261,
   -12.25442 -95.23700 66.19145,
   -25.83519 -98.96964 66.20102,
   -25.36423 -97.90209 66.22540,
   -12.86226 -94.42109 66.29451,
   -25.07548 -97.23262 66.23627,
   -13.47856 -93.72627 66.29357,
   -24.65120 -96.35921 66.23702,
   -14.16659 -93.09458 66.29979,
   -24.22273 -95.57138 66.25975,
   -14.87858 -92.59515 66.20926,
   -23.69356 -94.75696 66.27173,
   -15.96637 -92.04414 66.32057,
   -23.06996 -93.97617 66.27967,
   -16.70900 -91.81159 66.32319,
   -22.39653 -93.30502 66.29426,
   -21.03631 -92.38840 66.30814,
   -19.52902 -91.83412 66.31668,
   -17.88283 -91.65582 66.32755,
   -21.61802 -92.71745 66.30398,
   -20.30047 -92.07092 66.30977,
   -18.74985 -91.69017 66.32706,
   -6.83566 -116.88405 66.76852,
   -5.27514 -116.51701 66.77442,
   -3.72784 -116.09973 66.78224,
   -2.21667 -115.57811 66.79300,
   -10.77014 -117.68533 66.75381,
   -9.20647 -117.39068 66.75497,
   -7.62385 -117.05896 66.76333,
   -6.05401 -116.70514 66.77525,
   -4.49807 -116.31770 66.77771,
   -2.96441 -115.85648 66.79857,
   -1.46000 -115.24882 66.80340,
   -0.18054 -114.55588 66.80356,
   -14.78757 -118.20260 66.74162,
   -13.19784 -118.04625 66.74435,
   -11.56036 -117.81667 66.75644,
   -10.09535 -117.55792 66.62465,
   -8.40582 -117.22602 66.76139,
   -0.75052 -114.88532 66.80342,
   0.66908 -113.93799 66.80332,
   -17.27801 -118.30902 66.73757,
   -15.56419 -118.25165 66.73015,
   -14.05708 -118.14059 66.74965,
   -12.37070 -117.93768 66.74769,
   1.35005 -113.28954 66.81905,
   -18.04663 -118.32181 66.73125,
   -16.50545 -118.28911 66.73164,
   1.84470 -112.48045 66.69985,
   -20.41989 -118.33452 66.73396,
   -19.01757 -118.32774 66.72807,
   2.02253 -111.66064 66.93043,
   -23.12058 -118.35073 66.73098,
   -21.41920 -118.33913 66.73251,
   -19.78157 -118.33153 66.73476,
   -23.90287 -118.35868 66.73747,
   -22.38287 -118.34403 66.84756,
   1.75705 -110.69016 66.93821,
   -26.29644 -118.40238 66.72748,
   -24.75905 -118.37097 66.72818,
   1.25324 -110.17920 66.73032,
   -28.95121 -118.46781 66.72411,
   -27.28814 -118.43103 66.72632,
   -25.62266 -118.38588 66.72818,
   0.38293 -109.52432 66.86057,
   -29.74468 -118.45968 66.67337,
   -28.28134 -118.45934 66.72521,
   -0.50408 -109.09693 66.85933,
   -30.67329 -118.42184 66.70428,
   -1.22055 -108.81500 66.86422,
   -31.59849 -118.32392 66.72258,
   -32.70127 -118.12017 66.72444,
   -1.96553 -108.44513 66.87456,
   -33.53497 -117.91700 66.72508,
   -2.78597 -107.91158 66.88546,
   -34.56664 -117.54340 66.72795,
   -3.53810 -107.30830 66.90926,
   -35.50130 -117.07132 66.73586,
   -36.30898 -116.46858 66.74952,
   -4.21305 -106.66318 66.95588,
   -36.84717 -115.87558 66.75877,
   -4.80319 -106.05256 66.78266,
   -37.27446 -114.96487 66.75102,
   -5.45917 -105.25738 66.96530,
   -6.04875 -104.51709 66.94830,
   -37.41478 -113.92103 66.80078,
   -37.26686 -113.14970 66.80796,
   -6.63888 -103.73182 66.93186,
   -36.87797 -112.31605 66.81148,
   -36.23790 -111.47912 66.74776,
   -7.30702 -102.79880 66.96882,
   -35.50702 -110.79236 66.82736,
   -7.65703 -102.28230 67.00165,
   -34.79229 -110.24706 66.82560,
   -33.57158 -109.33946 66.84949,
   -34.13819 -109.75091 66.84306,
   -32.78375 -108.77802 66.86454,
   -8.26939 -101.38653 66.96804,
   -32.02606 -108.20315 66.82658,
   -30.97057 -107.27928 66.88268,
   -31.43649 -107.70311 66.87492,
   -30.25184 -106.55956 66.89559,
   -8.85810 -100.45749 67.16174,
   -29.59070 -105.81649 66.90709,
   -9.24866 -99.86803 67.02582,
   -28.95239 -105.01136 66.74744,
   -28.53422 -104.41441 66.78740,
   -9.84434 -98.90826 67.05402,
   -28.00116 -103.57812 66.94104,
   -10.45529 -97.92639 66.97735,
   -27.62869 -102.91976 66.95055,
   -10.76171 -97.37182 67.06174,
   -27.08398 -101.88575 66.93258,
   -26.69286 -101.07736 66.98820,
   -11.40893 -96.34026 67.04640,
   -26.31192 -100.24213 67.02963,
   -25.94525 -99.39516 67.00378,
   -12.05101 -95.36616 67.07248,
   -12.45783 -94.79706 66.95165,
   -25.62006 -98.60798 66.89753,
   -25.19454 -97.66978 67.04806,
   -13.07590 -94.00992 67.12855,
   -24.79755 -96.80650 67.01833,
   -13.68288 -93.41286 66.91760,
   -24.33799 -95.91912 67.05504,
   -23.83651 -95.07634 67.06998,
   -14.52773 -92.70677 67.08425,
   -15.23727 -92.26530 67.12794,
   -23.36837 -94.39695 67.08034,
   -16.15962 -91.87372 67.14036,
   -22.80870 -93.73235 67.08863,
   -21.78225 -92.83886 66.95951,
   -20.30993 -92.04215 67.11500,
   -18.77290 -91.63694 67.13088,
   -17.07496 -91.65538 67.11593,
   -22.38722 -93.32116 67.09516,
   -21.06673 -92.38911 67.09699,
   -19.50620 -91.78019 67.16125,
   -17.99966 -91.56823 67.27177,
   -6.04474 -116.74967 67.57318,
   -4.48929 -116.36285 67.57926,
   -2.95895 -115.90064 67.59007,
   -1.47322 -115.30016 67.60069,
   -11.56287 -117.85128 67.55219,
   -9.98805 -117.58446 67.55900,
   -8.40481 -117.27117 67.55996,
   -6.86038 -116.93535 67.53415,
   -5.25780 -116.56083 67.57603,
   -3.71113 -116.14273 67.58902,
   -2.21173 -115.62248 67.60378,
   -0.74929 -114.93714 67.61761,
   -13.79878 -118.13206 67.54583,
   -12.33528 -117.96148 67.54436,
   -10.79037 -117.72843 67.57886,
   -9.18392 -117.42971 67.56017,
   -7.61099 -117.10217 67.56626,
   0.08089 -114.45554 67.54666,
   1.37103 -113.37216 67.61804,
   -16.28904 -118.28742 67.54096,
   -14.78351 -118.21265 67.55369,
   -13.17180 -118.06578 67.54731,
   0.91977 -113.82017 67.60836,
   1.81940 -112.72466 67.63304,
   -18.95195 -118.32317 67.53790,
   -17.27962 -118.30880 67.53943,
   -15.61682 -118.26132 67.54196,
   2.08714 -112.06727 67.65109,
   -19.82203 -118.32884 67.54256,
   -18.26366 -118.31898 67.53873,
   -22.15247 -118.33809 67.53431,
   -20.66423 -118.33069 67.53942,
   2.06331 -111.16820 67.66430,
   -24.79712 -118.36176 67.53148,
   -23.14066 -118.34427 67.53121,
   -21.45608 -118.33436 67.53505,
   -25.59498 -118.37640 67.47107,
   -24.14655 -118.35352 67.53218,
   1.64638 -110.37455 67.76386,
   -28.06383 -118.43295 67.54252,
   -26.51336 -118.39925 67.50894,
   0.97740 -109.82947 67.65353,
   -30.54153 -118.40839 67.52348,
   -29.03108 -118.44943 67.51292,
   -27.29668 -118.41601 67.52874,
   0.15005 -109.36491 67.66102,
   -31.35802 -118.33974 67.53471,
   -29.78824 -118.44144 67.52487,
   -0.73681 -108.95927 67.66858,
   -32.37117 -118.18372 67.53529,
   -1.58290 -108.55711 67.69771,
   -33.33708 -117.96959 67.52754,
   -2.34153 -108.14421 67.55211,
   -34.27652 -117.67503 67.52746,
   -35.19054 -117.27792 67.53287,
   -3.14036 -107.54578 67.70248,
   -35.93623 -116.83365 67.50931,
   -3.86466 -106.90493 67.74353,
   -36.64984 -116.19578 67.55355,
   -4.56767 -106.19256 67.71395,
   -37.16151 -115.41150 67.55241,
   -5.08112 -105.59930 67.74174,
   -37.43697 -114.54616 67.69372,
   -5.79399 -104.73120 67.73851,
   -6.20117 -104.18588 67.77515,
   -37.43199 -113.58528 67.59915,
   -37.15818 -112.70940 67.62968,
   -6.84815 -103.30671 67.75909,
   -36.71123 -112.00085 67.59673,
   -36.06526 -111.25570 67.61895,
   -35.07764 -110.40011 67.63433,
   -7.45850 -102.40821 67.94746,
   -35.52578 -110.75128 67.62726,
   -34.19415 -109.75077 67.65821,
   -7.86698 -101.83023 67.80007,
   -33.42630 -109.22118 67.63352,
   -32.20546 -108.29944 67.66778,
   -32.77622 -108.73823 67.66193,
   -31.48613 -107.71506 67.68360,
   -8.48051 -100.89860 67.85433,
   -30.78245 -107.07525 67.68629,
   -30.06782 -106.34109 67.70206,
   -9.06083 -99.97894 67.96644,
   -29.40982 -105.58169 67.70580,
   -9.47388 -99.34047 67.83003,
   -28.77026 -104.75494 67.71711,
   -28.29750 -104.06562 67.71437,
   -10.03025 -98.41991 67.88182,
   -27.74929 -103.18455 67.74896,
   -27.28168 -102.34652 67.74994,
   -10.60469 -97.44111 68.01149,
   -26.83349 -101.48916 67.90102,
   -10.96377 -96.85228 67.87061,
   -26.45908 -100.69082 67.78852,
   -11.59493 -95.86446 67.85679,
   -26.05522 -99.80324 67.79334,
   -25.70403 -98.99816 67.81439,
   -12.22458 -94.94590 67.87392,
   -25.31979 -98.13185 67.90228,
   -12.67738 -94.32957 67.90525,
   -24.95346 -97.29735 67.83956,
   -13.41604 -93.52443 67.87964,
   -24.55075 -96.43165 67.68521,
   -14.08384 -92.92655 67.83394,
   -24.13414 -95.66615 67.87628,
   -23.61661 -94.82946 67.88521,
   -14.77144 -92.41798 67.93129,
   -23.02924 -94.04214 67.89012,
   -15.52585 -92.01924 67.92599,
   -22.38198 -93.34370 67.89674,
   -21.04928 -92.36678 67.91336,
   -17.90915 -91.50860 67.93322,
   -16.44053 -91.70036 67.93002,
   -21.69091 -92.76711 67.86888,
   -20.31138 -92.01125 67.93011,
   -18.77673 -91.57874 67.93399,
   -17.10983 -91.56956 67.92876,
   -19.56403 -91.75064 67.92207,
   -6.81738 -116.97348 68.37139,
   -5.25627 -116.60761 68.37744,
   -3.70969 -116.18888 68.38575,
   -2.19987 -115.66327 68.39628,
   -10.71425 -117.75858 68.50476,
   -9.18346 -117.47298 68.35962,
   -7.60843 -117.14813 68.37078,
   -6.03369 -116.79517 68.38228,
   -4.48077 -116.40828 68.38044,
   -2.94716 -115.94455 68.40727,
   -1.46896 -115.34237 68.40313,
   -0.13678 -114.61990 68.40725,
   -14.78922 -118.22259 68.34558,
   -13.18499 -118.08795 68.33774,
   -11.54137 -117.88178 68.36115,
   -9.96430 -117.62077 68.35945,
   -8.38821 -117.31253 68.36450,
   -0.73472 -114.96439 68.40655,
   0.69905 -114.03886 68.40582,
   -15.53940 -118.26146 68.33653,
   -14.06530 -118.17153 68.38300,
   -12.36273 -117.99278 68.35126,
   1.46491 -113.35811 68.42048,
   -18.05840 -118.31786 68.34910,
   -16.51327 -118.29263 68.34355,
   2.02603 -112.56206 68.46468,
   -20.62574 -118.32598 68.33815,
   -19.00214 -118.32139 68.33533,
   -17.28848 -118.30807 68.34199,
   2.27032 -111.66890 68.52357,
   -23.13336 -118.33710 68.33550,
   -21.40984 -118.32902 68.34187,
   -19.98034 -118.32419 68.33896,
   2.21569 -111.09268 68.54757,
   -23.90118 -118.34284 68.33575,
   -22.35981 -118.33293 68.32008,
   1.96561 -110.58743 68.57590,
   -26.29139 -118.37819 68.33209,
   -24.85828 -118.35325 68.32227,
   1.34429 -109.93919 68.48758,
   -28.96819 -118.43752 68.32881,
   -27.26731 -118.40353 68.33583,
   -25.63802 -118.36444 68.33282,
   -29.82986 -118.42738 68.33346,
   -28.22021 -118.42875 68.46410,
   0.62194 -109.50749 68.47226,
   -30.67373 -118.39761 68.31167,
   -0.07300 -109.22262 68.47651,
   -33.04163 -118.04773 68.32949,
   -31.60548 -118.30963 68.32708,
   -1.07222 -108.74095 68.47218,
   -34.00415 -117.78302 68.33113,
   -32.39402 -118.18009 68.32841,
   -2.00020 -108.24500 68.46412,
   -2.66351 -107.82183 68.48982,
   -34.74450 -117.52696 68.33275,
   -35.53118 -117.15240 68.33846,
   -3.50715 -107.11454 68.70479,
   -36.37857 -116.53341 68.31492,
   -4.13250 -106.53640 68.55398,
   -36.91781 -115.95456 68.36249,
   -4.75229 -105.87026 68.53824,
   -37.36880 -115.03327 68.39715,
   -5.38046 -105.12580 68.54648,
   -37.53033 -113.89497 68.39295,
   -5.97719 -104.35173 68.65598,
   -37.40368 -113.18798 68.42097,
   -6.41780 -103.76442 68.58256,
   -36.99300 -112.29605 68.41698,
   -36.29066 -111.38975 68.26852,
   -7.06854 -102.84922 68.62282,
   -35.56500 -110.72249 68.43517,
   -34.81610 -110.16416 68.46648,
   -33.61812 -109.30017 68.45428,
   -7.63089 -102.03867 68.59074,
   -34.16824 -109.69029 68.44785,
   -32.80315 -108.72295 68.42273,
   -8.17715 -101.21657 68.60835,
   -32.06353 -108.17036 68.44803,
   -30.78973 -107.05788 68.49084,
   -31.30066 -107.53086 68.48230,
   -30.29574 -106.56121 68.49973,
   -8.76395 -100.31700 68.59760,
   -29.61346 -105.80915 68.51157,
   -9.22076 -99.58632 68.61989,
   -28.98511 -105.03724 68.52287,
   -28.48649 -104.35548 68.53348,
   -9.67418 -98.83962 68.63518,
   -27.89266 -103.45885 68.54707,
   -10.23903 -97.90291 68.63960,
   -27.50167 -102.80041 68.55666,
   -27.10829 -102.08498 68.56766,
   -10.79879 -96.92857 68.84132,
   -26.61915 -101.13998 68.60186,
   -11.17553 -96.32450 68.67485,
   -26.22932 -100.31917 68.58444,
   -25.82259 -99.44765 68.74077,
   -11.80370 -95.36565 68.69611,
   -25.46121 -98.60385 68.62111,
   -12.41214 -94.49634 68.84077,
   -25.06776 -97.72512 68.67319,
   -12.93965 -93.87637 68.68971,
   -24.69702 -96.90873 68.64702,
   -24.24410 -96.02396 68.73833,
   -13.61984 -93.18326 68.70834,
   -23.76662 -95.17925 68.67243,
   -14.33316 -92.59813 68.72727,
   -23.17034 -94.31265 68.68578,
   -15.05326 -92.14890 68.71024,
   -22.47049 -93.49338 68.69618,
   -16.09167 -91.73353 68.53944,
   -21.79240 -92.86988 68.70738,
   -17.03226 -91.50162 68.68427,
   -21.06896 -92.36749 68.71039,
   -19.57977 -91.71136 68.73096,
   -18.01198 -91.44364 68.74517,
   -20.33470 -91.99128 68.72063,
   -18.80853 -91.52848 68.73425,
   -7.59317 -117.18994 69.16925,
   -6.02606 -116.83954 69.17621,
   -4.47076 -116.45236 69.18269,
   -2.96883 -116.00519 69.32956,
   -1.45611 -115.37941 69.20352,
   -11.55184 -117.91508 69.15564,
   -9.97239 -117.66335 69.16461,
   -8.33779 -117.34944 69.20898,
   -6.80229 -117.01709 69.17494,
   -5.23785 -116.65131 69.18811,
   -3.80954 -116.26018 69.05990,
   -2.20012 -115.71371 69.21027,
   -0.73565 -115.01281 69.20559,
   -13.82005 -118.16540 69.14966,
   -12.36958 -118.01957 69.15386,
   -10.82442 -117.80856 69.15860,
   -9.16694 -117.51289 69.16345,
   0.06064 -114.55775 69.18610,
   1.23516 -113.65240 69.21758,
   -16.28835 -118.29117 69.14530,
   -14.80560 -118.23218 69.17020,
   -13.16808 -118.10665 69.15107,
   0.72803 -114.06896 69.21256,
   1.92018 -112.87944 69.24607,
   -18.96235 -118.31751 69.14231,
   -17.27070 -118.30704 69.14608,
   -15.62475 -118.27079 69.14618,
   2.30759 -112.13048 69.27900,
   -19.75289 -118.32110 69.14365,
   -18.26893 -118.31453 69.14311,
   2.41953 -111.44593 69.43321,
   -22.13718 -118.32653 69.13880,
   -20.59727 -118.32196 69.13379,
   -24.81093 -118.34313 69.13602,
   -23.12747 -118.33032 69.13819,
   -21.46800 -118.32450 69.13953,
   2.22747 -110.73598 69.43505,
   -25.59624 -118.35404 69.13769,
   -24.13317 -118.33674 69.13677,
   1.77458 -110.17783 69.31742,
   -27.98925 -118.40579 69.13263,
   -26.44543 -118.37252 69.12955,
   1.07805 -109.65942 69.29965,
   -30.63194 -118.39159 69.12829,
   -29.00756 -118.42340 69.12556,
   -27.31344 -118.38917 69.13344,
   0.21488 -109.21278 69.29447,
   -31.37337 -118.32786 69.09363,
   -30.02061 -118.41761 69.12928,
   -0.71170 -108.79539 69.31880,
   -32.37067 -118.19237 69.14083,
   -1.49254 -108.46260 69.15356,
   -33.31134 -118.00775 69.13107,
   -2.29381 -107.98477 69.28672,
   -34.28996 -117.72604 69.13170,
   -35.20422 -117.35847 69.13755,
   -3.01436 -107.46144 69.29858,
   -36.04005 -116.86667 69.13459,
   -3.73198 -106.83052 69.32689,
   -36.71145 -116.28872 69.15548,
   -4.38634 -106.16172 69.36726,
   -37.22414 -115.54498 69.17524,
   -4.95843 -105.53904 69.19052,
   -37.54895 -114.51678 69.20163,
   -5.59831 -104.72771 69.38589,
   -37.56179 -113.47145 69.36808,
   -6.18333 -103.96358 69.36390,
   -37.29470 -112.71496 69.21381,
   -6.74471 -103.18122 69.38535,
   -36.79744 -111.92489 69.21427,
   -36.17221 -111.24975 69.24354,
   -34.86175 -110.16684 69.24253,
   -7.38021 -102.26960 69.37750,
   -35.36965 -110.54534 69.23573,
   -34.20966 -109.68466 69.25500,
   -7.78684 -101.69623 69.18374,
   -33.43018 -109.15237 69.24051,
   -32.12289 -108.19002 69.27444,
   -32.64626 -108.59053 69.26897,
   -31.51206 -107.68127 69.26949,
   -8.39538 -100.73530 69.36795,
   -30.80375 -107.04412 69.29303,
   -30.10898 -106.34280 69.30156,
   -8.98914 -99.79798 69.40388,
   -29.44736 -105.59642 69.31177,
   -9.37070 -99.20622 69.24575,
   -28.78766 -104.76864 69.32222,
   -28.30050 -104.08872 69.31987,
   -9.95723 -98.20943 69.39124,
   -27.71926 -103.20283 69.35425,
   -27.23814 -102.39131 69.35194,
   -10.49630 -97.29598 69.44428,
   -26.76908 -101.54107 69.47465,
   -26.37003 -100.74152 69.39271,
   -10.98990 -96.42631 69.65484,
   -11.38162 -95.81598 69.48056,
   -26.05079 -100.05760 69.40188,
   -25.61268 -99.10439 69.43340,
   -12.01531 -94.88446 69.52818,
   -25.22568 -98.22900 69.41809,
   -24.80328 -97.32353 69.56283,
   -12.59727 -94.12718 69.50466,
   -13.20852 -93.44762 69.49440,
   -24.43500 -96.52211 69.45450,
   -13.86927 -92.84934 69.42023,
   -23.96371 -95.63715 69.51289,
   -23.54146 -94.91442 69.49395,
   -14.60717 -92.28999 69.59568,
   -22.96702 -94.10392 69.49877,
   -15.50878 -91.82943 69.51649,
   -22.35378 -93.39213 69.50133,
   -21.05619 -92.35170 69.51858,
   -16.34697 -91.54106 69.51497,
   -21.68879 -92.78705 69.46783,
   -20.36103 -91.97682 69.50184,
   -18.81835 -91.47555 69.52540,
   -17.29782 -91.37223 69.68211,
   -19.59723 -91.67420 69.52722,
   -18.03475 -91.37899 69.54273,
   -6.79938 -117.06239 69.97422,
   -5.23734 -116.69840 69.98049,
   -3.69775 -116.28544 69.97895,
   -2.25811 -115.78141 70.14284,
   -12.35576 -118.04301 69.95494,
   -10.71796 -117.82550 69.94489,
   -9.16492 -117.55532 69.96471,
   -7.57820 -117.23278 69.97278,
   -6.01026 -116.88395 69.98165,
   -4.57855 -116.52546 69.86012,
   -2.93443 -116.02972 69.99583,
   -1.45657 -115.42474 70.00733,
   -0.05574 -114.66801 70.17091,
   -14.79523 -118.23889 69.94963,
   -13.18345 -118.12669 69.95034,
   -11.52207 -117.94191 69.95821,
   -9.94808 -117.69865 69.96293,
   -8.37079 -117.39807 69.96767,
   -0.71974 -115.04187 70.00977,
   0.73620 -114.13180 70.01177,
   -15.65592 -118.27544 69.95371,
   -14.05402 -118.19602 69.99438,
   1.47234 -113.54025 70.01380,
   2.23328 -112.60240 70.06206,
   -18.04187 -118.31304 69.82514,
   -16.50708 -118.29432 69.93669,
   1.98762 -112.93796 70.04235,
   -20.63714 -118.31763 69.94261,
   -18.99686 -118.31515 69.94141,
   -17.29705 -118.30623 69.94633,
   2.49923 -111.87073 70.10709,
   -21.44096 -118.31960 69.89477,
   -19.96740 -118.31663 69.94340,
   2.47077 -111.05287 70.18916,
   -23.89215 -118.32790 69.82588,
   -22.36160 -118.32078 69.94474,
   2.13004 -110.39194 70.13099,
   -26.48670 -118.35966 69.93655,
   -24.84866 -118.33441 69.93149,
   -23.14650 -118.32327 69.94004,
   -28.98473 -118.40879 69.93348,
   -27.25297 -118.37678 69.94815,
   -25.83322 -118.34791 69.93727,
   1.65193 -109.98158 70.10396,
   -29.76471 -118.40376 69.93973,
   -28.20865 -118.40227 69.92631,
   0.85330 -109.48207 70.08362,
   -30.71007 -118.37538 69.92294,
   -0.07037 -109.01481 70.25206,
   -33.04707 -118.06998 69.93354,
   -31.61862 -118.30441 69.93157,
   -1.05743 -108.57331 70.10480,
   -34.00894 -117.82417 69.93501,
   -32.39716 -118.19020 69.93259,
   -1.85721 -108.16825 70.08718,
   -35.01325 -117.46085 69.93868,
   -2.51651 -107.74855 70.12676,
   -35.64513 -117.17484 69.94288,
   -3.38386 -107.05034 70.12631,
   -36.45320 -116.60673 69.96391,
   -4.03135 -106.42757 70.17328,
   -37.02186 -115.99665 69.96259,
   -4.72900 -105.68091 70.13517,
   -37.48575 -115.06956 70.00274,
   -5.18169 -105.13240 70.15380,
   -37.65455 -114.00750 70.01540,
   -5.79405 -104.35500 70.15689,
   -37.52375 -113.11852 70.01395,
   -6.36335 -103.61306 69.99450,
   -37.18033 -112.37136 70.02084,
   -36.40371 -111.38283 70.02207,
   -6.99684 -102.69086 70.14749,
   -36.83806 -111.87925 70.01956,
   -35.63636 -110.68231 70.00233,
   -34.87356 -110.12711 70.04059,
   -33.49178 -109.16477 70.06180,
   -7.62369 -101.76049 70.19438,
   -34.07360 -109.57422 70.05501,
   -32.85257 -108.69587 70.07316,
   -7.97881 -101.20587 70.24031,
   -32.07939 -108.11817 70.06743,
   -31.33273 -107.50212 70.08687,
   -30.34353 -106.56405 70.10374,
   -8.57892 -100.27782 70.21965,
   -30.81114 -107.02606 70.09537,
   -29.64312 -105.80797 70.11597,
   -29.03345 -105.07881 70.12669,
   -9.20835 -99.27482 70.21319,
   -28.48618 -104.35909 70.13766,
   -9.56738 -98.70158 70.07100,
   -27.88718 -103.49551 70.15090,
   -10.13347 -97.72470 70.21722,
   -27.47024 -102.83499 70.16059,
   -27.06978 -102.14992 70.17101,
   -10.69129 -96.78270 70.25884,
   -26.49268 -101.10376 70.25732,
   -11.13274 -96.04267 70.27244,
   -26.12829 -100.36246 70.20049,
   -25.70885 -99.48251 70.26487,
   -11.62311 -95.27692 70.29111,
   -25.34604 -98.66626 70.22435,
   -12.24562 -94.41619 70.29839,
   -25.06115 -98.00236 70.23578,
   -12.77679 -93.79105 70.12706,
   -24.59916 -97.01417 70.26210,
   -24.15472 -96.11447 70.25041,
   -13.48876 -93.04661 70.29091,
   -23.69873 -95.30784 70.43725,
   -14.21846 -92.45579 70.28275,
   -23.11893 -94.40553 70.28929,
   -15.10811 -91.91422 70.33525,
   -22.43998 -93.55802 70.30011,
   -16.33179 -91.45369 70.34006,
   -21.78069 -92.90089 70.31083,
   -17.02154 -91.33550 70.33885,
   -15.85211 -91.59376 70.34388,
   -21.05141 -92.34551 70.31835,
   -19.61436 -91.63789 70.34018,
   -18.05910 -91.31340 70.34803,
   -20.35707 -91.94978 70.32572,
   -18.84538 -91.42287 70.33808,
   -7.57540 -117.27730 70.77229,
   -6.00738 -116.93057 70.77897,
   -4.45953 -116.55466 70.77750,
   -2.92200 -116.07398 70.79643,
   -1.43771 -115.46136 70.80621,
   -11.54221 -117.97427 70.75915,
   -9.95160 -117.73886 70.76544,
   -8.39354 -117.44555 70.73679,
   -6.78432 -117.10643 70.77693,
   -5.34921 -116.77028 70.65415,
   -3.68091 -116.32673 70.79075,
   -2.05906 -115.74542 70.80161,
   -0.70428 -115.08256 70.81166,
   0.74966 -114.17583 70.81546,
   -13.85543 -118.19534 70.75351,
   -12.39294 -118.07090 70.76083,
   -10.82285 -117.87813 70.76198,
   -9.15048 -117.59504 70.76666,
   0.14802 -114.59423 70.81232,
   1.36252 -113.70502 70.96575,
   -16.27345 -118.29325 70.74965,
   -14.83229 -118.24803 70.75212,
   -13.16622 -118.14339 70.75487,
   2.03559 -113.01574 70.83622,
   -18.97196 -118.31134 70.74668,
   -17.26187 -118.30451 70.74924,
   -15.63289 -118.27829 70.75044,
   2.50309 -112.26649 70.88063,
   -19.75297 -118.31353 70.74949,
   -18.21252 -118.30885 70.73448,
   2.65952 -111.48531 70.98375,
   -22.14351 -118.31500 70.74330,
   -20.72263 -118.31396 70.73735,
   -24.82463 -118.32400 70.74055,
   -23.11233 -118.31612 70.74631,
   -21.48046 -118.31445 70.74405,
   2.43750 -110.60827 71.00942,
   -25.60455 -118.33171 70.74970,
   -24.05391 -118.31930 70.74621,
   1.94091 -110.03311 70.87708,
   -27.99230 -118.37696 70.73731,
   -26.52321 -118.34650 70.78846,
   1.14691 -109.50255 70.71427,
   -30.65110 -118.37129 70.73308,
   -28.98184 -118.39521 70.73743,
   -27.33041 -118.36177 70.73814,
   0.30478 -109.09859 70.77222,
   -31.43137 -118.31335 70.77265,
   -30.00479 -118.39393 70.73410,
   -0.73055 -108.61286 70.87772,
   -32.37078 -118.20346 70.74649,
   -1.39750 -108.33779 70.88407,
   -33.30489 -118.03976 70.73381,
   -34.30200 -117.77280 70.73461,
   -2.20052 -107.86079 71.00497,
   -35.25216 -117.41397 70.74319,
   -2.89662 -107.37035 70.89839,
   -36.08236 -116.95312 70.74286,
   -36.77453 -116.38348 70.75725,
   -3.69369 -106.64339 71.10458,
   -4.30044 -106.04045 70.96549,
   -37.33339 -115.60409 70.77486,
   -4.90688 -105.35399 70.94937,
   -37.66178 -114.64859 70.80325,
   -5.49977 -104.62214 70.92694,
   -37.67945 -113.45867 70.80770,
   -6.19365 -103.70294 70.94993,
   -37.42922 -112.69522 70.83699,
   -6.55830 -103.16942 71.01832,
   -36.91893 -111.90113 70.83151,
   -36.18807 -111.12807 70.82440,
   -34.89386 -110.10338 70.84722,
   -7.18348 -102.26768 70.98497,
   -35.44459 -110.51328 70.84009,
   -34.26457 -109.65169 70.71412,
   -33.49152 -109.12369 70.85875,
   -32.14417 -108.14192 70.87962,
   -7.77314 -101.34701 71.17432,
   -32.69198 -108.55820 70.87383,
   -31.51886 -107.62619 70.91077,
   -8.16590 -100.76203 71.02965,
   -30.85225 -107.03685 70.90050,
   -30.17713 -106.36752 70.90880,
   -8.76183 -99.81452 71.04901,
   -29.48579 -105.60774 70.92198,
   -28.81693 -104.79360 70.92694,
   -9.36013 -98.84411 71.03305,
   -28.29897 -104.10068 70.92253,
   -9.68244 -98.27812 71.07281,
   -27.71889 -103.25937 70.95197,
   -27.22101 -102.46916 70.96353,
   -10.31286 -97.23180 71.03604,
   -26.70418 -101.57985 71.00271,
   -26.29367 -100.81934 71.10362,
   -10.89401 -96.26260 71.06898,
   -11.28218 -95.65417 70.90142,
   -25.87373 -99.96158 71.00752,
   -25.46968 -99.09881 71.01974,
   -11.91905 -94.70821 71.03183,
   -25.09412 -98.26632 71.03474,
   -24.69805 -97.40332 71.09337,
   -12.52893 -93.91496 71.09137,
   -24.31724 -96.58393 71.05838,
   -13.07420 -93.31267 71.06871,
   -23.93899 -95.82798 71.06837,
   -13.85322 -92.57715 71.32501,
   -23.45653 -94.98137 70.98941,
   -14.50782 -92.13592 71.12862,
   -22.88272 -94.14028 71.00648,
   -15.41373 -91.66390 71.17699,
   -22.29969 -93.42949 71.11157,
   -16.26531 -91.38159 71.16481,
   -21.66600 -92.80320 70.93271,
   -20.35510 -91.92924 71.12909,
   -18.83866 -91.36818 71.12176,
   -17.31544 -91.23670 71.13811,
   -21.05597 -92.34567 71.12346,
   -19.62913 -91.60445 71.13225,
   -18.08559 -91.24835 71.15007,
   -8.35343 -117.48337 71.57084,
   -6.78112 -117.15245 71.57701,
   -5.23318 -116.80344 71.58154,
   -3.67855 -116.37197 71.58551,
   -2.20704 -115.84264 71.58363,
   -0.70243 -115.12261 71.61271,
   -12.34977 -118.08994 71.55865,
   -10.73615 -117.89800 71.54941,
   -9.10105 -117.62715 71.54819,
   -7.55866 -117.32032 71.57662,
   -6.05683 -116.99189 71.58173,
   -4.44002 -116.59491 71.58718,
   -2.91746 -116.11763 71.59957,
   -1.43947 -115.51027 71.61146,
   -0.01917 -114.73035 71.63371,
   -14.80269 -118.25273 71.55376,
   -13.18267 -118.16176 71.55087,
   -11.59849 -118.00989 71.56353,
   -9.93229 -117.77418 71.56646,
   0.78837 -114.21548 71.62289,
   2.07744 -113.10095 71.63601,
   -15.67051 -118.28262 71.55388,
   -14.04347 -118.21759 71.60200,
   1.57094 -113.62664 71.62020,
   2.43553 -112.62469 71.65984,
   -18.00041 -118.30718 71.54992,
   -16.51655 -118.29502 71.54920,
   2.74455 -111.88256 71.70845,
   -20.64833 -118.30897 71.54705,
   -18.98657 -118.30852 71.54841,
   -17.30726 -118.30321 71.55074,
   -21.51414 -118.30940 71.55157,
   -19.98465 -118.30898 71.54781,
   2.73116 -111.04361 71.71791,
   -23.84628 -118.31020 71.54383,
   -22.36542 -118.30872 71.54093,
   -26.50270 -118.33440 71.54119,
   -24.83275 -118.31472 71.54286,
   -23.15958 -118.30895 71.54458,
   2.30888 -110.17715 71.81111,
   -27.37039 -118.34942 71.54017,
   -25.82315 -118.32480 71.54191,
   1.73433 -109.75552 71.67354,
   -29.76486 -118.37891 71.53901,
   -28.21757 -118.37089 71.52781,
   0.87762 -109.27204 71.64575,
   -30.69921 -118.35936 71.53067,
   -29.00124 -118.37987 71.53815,
   -0.03212 -108.87421 71.67050,
   -33.05188 -118.09326 71.53757,
   -31.63553 -118.29933 71.53605,
   -0.93748 -108.48126 71.67691,
   -34.01534 -117.86732 71.53883,
   -32.40045 -118.20107 71.53676,
   -1.78317 -108.04564 71.67525,
   -35.00830 -117.53417 71.54190,
   -2.52179 -107.56476 71.70888,
   -35.68258 -117.24594 71.54600,
   -3.22998 -106.99331 71.71452,
   -36.51836 -116.68597 71.56873,
   -3.91610 -106.33990 71.74286,
   -37.10888 -116.08635 71.59638,
   -4.55260 -105.64944 71.77752,
   -37.60902 -115.11699 71.46666,
   -5.11555 -105.00095 71.63066,
   -37.79663 -113.98420 71.60998,
   -5.72479 -104.19927 71.76390,
   -37.65733 -113.09618 71.62058,
   -6.35536 -103.31146 71.93573,
   -37.32697 -112.39003 71.76157,
   -36.27034 -111.15377 71.63033,
   -6.76599 -102.73530 71.79932,
   -36.73666 -111.62345 71.62584,
   -35.66765 -110.62664 71.45562,
   -34.93002 -110.08522 71.65241,
   -7.38397 -101.81022 71.83977,
   -34.16533 -109.56652 71.65321,
   -32.91264 -108.67915 71.54444,
   -33.51843 -109.10943 71.66679,
   -32.14388 -108.10694 71.67947,
   -7.97936 -100.87011 71.98682,
   -31.36985 -107.47766 71.69139,
   -8.37919 -100.26487 71.82824,
   -30.71883 -106.88667 71.70197,
   -29.66781 -105.79730 71.72048,
   -30.17329 -106.34074 71.71165,
   -29.06488 -105.09416 71.73091,
   -8.95513 -99.32155 71.88773,
   -28.48790 -104.36128 71.74193,
   -27.88247 -103.52638 71.75480,
   -9.52321 -98.35078 72.01706,
   -27.44303 -102.86884 71.76448,
   -9.87765 -97.76216 71.87585,
   -27.02631 -102.19852 71.77474,
   -10.49000 -96.73674 71.87508,
   -26.49714 -101.28400 71.79065,
   -26.07208 -100.47024 71.71603,
   -11.10487 -95.74222 71.87304,
   -25.62412 -99.57231 71.80449,
   -11.51215 -95.11130 71.80402,
   -25.21435 -98.71468 71.96002,
   -12.11436 -94.26753 71.88953,
   -24.84705 -97.88080 71.84111,
   -24.44342 -97.00769 71.84704,
   -12.70507 -93.55370 71.91395,
   -24.04038 -96.17990 71.87247,
   -13.36259 -92.89452 71.91659,
   -23.61522 -95.37892 71.86068,
   -14.07497 -92.30720 71.93640,
   -23.07208 -94.51027 71.89127,
   -22.47114 -93.70600 71.97355,
   -14.65609 -91.92238 71.93701,
   -21.73762 -92.91869 71.96058,
   -17.26265 -91.16396 71.94728,
   -15.67232 -91.45153 72.08808,
   -21.06960 -92.35756 71.92976,
   -19.64357 -91.57632 71.96014,
   -18.08999 -91.19567 71.78679,
   -16.49693 -91.24643 71.94575,
   -20.37383 -91.92078 71.93096,
   -18.79247 -91.30009 72.05542,
   -9.13371 -117.67595 72.37007,
   -7.55763 -117.36589 72.37516,
   -5.88790 -117.01159 72.50887,
   -4.43814 -116.64117 72.38201,
   -2.90748 -116.16010 72.40059,
   -1.51135 -115.58011 72.40862,
   -11.34062 -118.01007 72.36334,
   -9.89832 -117.80879 72.39880,
   -8.33515 -117.52488 72.37844,
   -6.75757 -117.19621 72.38983,
   -5.20659 -116.84174 72.38471,
   -3.66321 -116.41443 72.39433,
   -2.16056 -115.86855 72.40485,
   -0.67006 -115.15398 72.41524,
   0.77379 -114.28372 72.41802,
   -13.87789 -118.22114 72.35745,
   -12.40337 -118.11806 72.36337,
   -10.72189 -117.93129 72.36589,
   0.19535 -114.66610 72.41559,
   1.43057 -113.78731 72.43523,
   -16.47648 -118.29377 72.35382,
   -14.83743 -118.26026 72.35140,
   -13.16473 -118.17757 72.35873,
   2.15702 -113.13054 72.44146,
   -17.25035 -118.30051 72.35813,
   -15.84226 -118.28541 72.35454,
   2.67832 -112.44832 72.44002,
   -19.75845 -118.30598 72.35410,
   -18.20803 -118.30351 72.35235,
   2.95299 -111.44570 72.58818,
   -22.32886 -118.30235 72.34766,
   -20.71073 -118.30492 72.34429,
   -18.98252 -118.30501 72.35110,
   2.83706 -110.95831 72.26865,
   2.95187 -110.93193 72.82754,
   -23.09983 -118.30166 72.35512,
   -21.66744 -118.30338 72.34837,
   2.72966 -110.56169 72.56042,
   -25.60880 -118.31005 72.35041,
   -24.05918 -118.30224 72.34705,
   2.06482 -109.79911 72.50125,
   -28.17922 -118.35630 72.34183,
   -26.55117 -118.32315 72.33950,
   -24.83958 -118.30467 72.34518,
   1.20494 -109.26221 72.47620,
   -30.66987 -118.35276 72.33788,
   -28.95645 -118.36861 72.34741,
   -27.51830 -118.34321 72.34265,
   0.46128 -108.98654 72.48475,
   -31.43568 -118.30662 72.38657,
   -29.95754 -118.37235 72.43291,
   -32.37062 -118.21409 72.35107,
   -0.23398 -108.75320 72.49257,
   -33.30058 -118.07032 72.33764,
   -1.21475 -108.28488 72.48986,
   -34.31424 -117.81875 72.33760,
   -2.10841 -107.76366 72.49021,
   -35.26800 -117.48077 72.34901,
   -2.73196 -107.31389 72.53433,
   -36.10838 -117.04681 72.35059,
   -36.77837 -116.56314 72.52902,
   -3.58921 -106.56394 72.52169,
   -4.19837 -105.93457 72.56847,
   -37.49026 -115.61071 72.38061,
   -37.66368 -115.14297 71.99798,
   -37.73763 -115.17528 72.75103,
   -4.88002 -105.16270 72.54867,
   -37.79987 -114.77365 72.40502,
   -5.31441 -104.60921 72.57264,
   -37.82088 -113.47820 72.41764,
   -5.94346 -103.76554 72.63062,
   -37.55176 -112.69461 72.31658,
   -37.03105 -111.87954 72.32160,
   -6.53532 -102.93954 72.58978,
   -36.29702 -111.10755 72.43205,
   -7.01293 -102.22613 72.61126,
   -35.56741 -110.52324 72.43865,
   -34.36936 -109.64532 72.45860,
   -34.92681 -110.03865 72.45184,
   -33.55370 -109.09647 72.47514,
   -7.59915 -101.33808 72.59676,
   -32.78873 -108.56670 72.46714,
   -31.56087 -107.60951 72.33043,
   -8.13668 -100.49316 72.62071,
   -32.16566 -108.09385 72.48480,
   -30.89637 -107.02270 72.50763,
   -30.16938 -106.31295 72.51475,
   -8.60245 -99.73750 72.63680,
   -29.52114 -105.61105 72.52319,
   -28.85989 -104.82968 72.53203,
   -9.13626 -98.85527 72.63924,
   -28.29944 -104.10944 72.54122,
   -27.70726 -103.29012 72.56511,
   -9.71100 -97.84532 72.83292,
   -27.17102 -102.48672 72.57220,
   -10.07996 -97.23079 72.67416,
   -26.65877 -101.65207 72.59212,
   -26.19358 -100.82396 72.58324,
   -10.66803 -96.24863 72.68823,
   -25.77470 -100.01678 72.61145,
   -11.32726 -95.21776 72.68991,
   -25.45107 -99.33527 72.62086,
   -11.71754 -94.64446 72.59318,
   -25.00443 -98.38509 72.65705,
   -24.60296 -97.50518 72.63804,
   -12.31352 -93.85207 72.71715,
   -24.17079 -96.61585 72.77409,
   -12.89965 -93.22916 72.53863,
   -23.78184 -95.81648 72.67294,
   -13.67946 -92.49489 72.72878,
   -23.42725 -95.14944 72.68536,
   -14.33889 -92.00945 72.76056,
   -22.87243 -94.28560 72.69862,
   -15.33292 -91.51101 72.70276,
   -22.25618 -93.47588 72.51273,
   -16.23642 -91.22520 72.67206,
   -21.62377 -92.81823 72.71893,
   -20.40551 -91.92123 72.74276,
   -18.89648 -91.28762 72.74400,
   -17.26483 -91.08578 72.76425,
   -21.05612 -92.35102 72.72748,
   -19.60000 -91.51313 72.87376,
   -18.13856 -91.13019 72.75721,
   -8.33597 -117.56941 73.17395,
   -6.60847 -117.21389 73.18011,
   -5.20230 -116.88753 73.17551,
   -3.65631 -116.46013 73.19075,
   -2.14209 -115.90714 73.19334,
   -0.68546 -115.20176 73.21563,
   -12.34555 -118.13476 73.16232,
   -10.72370 -117.96501 73.15174,
   -9.12176 -117.71643 73.17536,
   -7.53958 -117.41091 73.19528,
   -5.97786 -117.07244 73.18279,
   -4.42143 -116.68445 73.19048,
   -2.90041 -116.20566 73.20329,
   -1.37735 -115.56781 73.21645,
   0.01094 -114.80626 73.23697,
   -14.81110 -118.26483 73.15795,
   -13.18234 -118.19479 73.15967,
   -11.60244 -118.06773 73.18335,
   -9.91609 -117.84937 73.17006,
   0.80799 -114.32569 73.16545,
   2.15477 -113.26201 73.23093,
   -15.60215 -118.28523 73.16644,
   -14.03302 -118.23711 73.19015,
   1.62932 -113.74868 73.22089,
   2.63943 -112.68906 73.37922,
   -18.01013 -118.30246 73.15437,
   -16.44858 -118.29387 73.14775,
   3.02637 -111.86503 73.35422,
   -20.65985 -118.30060 73.15152,
   -18.97591 -118.30244 73.15448,
   -17.31772 -118.30013 73.15516,
   3.13324 -111.28034 73.46025,
   -21.44778 -118.29940 73.14826,
   -19.97818 -118.30163 73.15229,
   -23.84254 -118.29411 73.14842,
   -22.36303 -118.29622 73.20251,
   2.95835 -110.59864 73.44579,
   -26.51876 -118.30954 73.14585,
   -24.81290 -118.29545 73.15155,
   -23.17274 -118.29482 73.14912,
   2.54573 -110.09162 73.31610,
   -27.29623 -118.32130 73.14584,
   -25.79136 -118.30073 73.25480,
   1.82990 -109.53760 73.30079,
   -29.67062 -118.35838 73.14186,
   -28.16239 -118.34166 73.14018,
   0.95429 -109.10186 73.29662,
   -30.68904 -118.34447 73.13876,
   -29.01848 -118.35243 73.14289,
   0.04096 -108.73632 73.31077,
   -33.05816 -118.11587 73.14160,
   -31.61718 -118.29950 73.24310,
   -0.89588 -108.33564 73.30669,
   -34.00732 -117.91302 73.14264,
   -32.40420 -118.21152 73.14093,
   -1.72852 -107.91953 73.20340,
   -35.00476 -117.59894 73.14542,
   -35.82205 -117.24179 73.15093,
   -2.45841 -107.41972 73.40752,
   -3.14229 -106.87873 73.30039,
   -36.50550 -116.82164 73.15833,
   -37.17688 -116.17285 73.16490,
   -3.87234 -106.15506 73.51088,
   -4.46624 -105.52740 73.37182,
   -37.67737 -115.41735 73.18554,
   -37.85983 -114.93597 73.19411,
   -5.05214 -104.82880 73.36025,
   -37.94170 -114.06379 73.20358,
   -5.60665 -104.10400 73.37833,
   -37.75718 -112.98328 73.21020,
   -6.28528 -103.16871 73.38356,
   -37.40699 -112.30436 73.21820,
   -6.70283 -102.58193 73.21309,
   -36.87642 -111.61607 73.39374,
   -35.79286 -110.61690 73.24169,
   -36.31767 -111.06146 73.23468,
   -35.00758 -110.05176 73.26552,
   -7.30484 -101.64571 73.36782,
   -34.20622 -109.51504 73.25980,
   -33.00177 -108.67402 73.27821,
   -33.54440 -109.05511 73.27180,
   -32.19821 -108.08591 73.29431,
   -7.90333 -100.70826 73.40654,
   -31.47227 -107.50967 73.25923,
   -8.28770 -100.12212 73.23936,
   -30.73796 -106.85085 73.30646,
   -29.55357 -105.62910 73.32735,
   -30.02547 -106.14036 73.31915,
   -29.07861 -105.08339 73.33552,
   -8.87136 -99.13807 73.38212,
   -28.48475 -104.35253 73.34646,
   -27.89398 -103.57049 73.35850,
   -9.41347 -98.21215 73.44945,
   -27.31602 -102.74935 73.37072,
   -9.90330 -97.32045 73.67476,
   -26.89156 -102.09825 73.38075,
   -10.27265 -96.71183 73.47958,
   -26.43963 -101.35179 73.39388,
   -25.97391 -100.51749 73.41957,
   -10.85204 -95.75616 73.51207,
   -25.51089 -99.61469 73.42215,
   -25.10628 -98.77456 73.48377,
   -11.48447 -94.80201 73.49667,
   -24.72859 -97.94453 73.44428,
   -11.88331 -94.21975 73.53514,
   -24.43963 -97.29121 73.45536,
   -12.49360 -93.48751 73.51626,
   -23.92258 -96.23985 73.44526,
   -13.20579 -92.76819 73.54574,
   -23.50433 -95.43558 73.47929,
   -23.00232 -94.59087 73.48565,
   -13.94865 -92.16348 73.54148,
   -22.42111 -93.76634 73.49563,
   -14.73545 -91.66618 73.61783,
   -21.78259 -93.02188 73.50896,
   -15.57858 -91.30424 73.57231,
   -21.07036 -92.37176 73.53743,
   -19.77776 -91.57474 73.53982,
   -18.14775 -91.07582 73.56030,
   -16.54900 -91.06749 73.59564,
   -20.38517 -91.90051 73.53613,
   -18.90913 -91.24933 73.52378,
   -17.46118 -91.01171 73.55484,
   -9.11714 -117.75842 73.97326,
   -7.54015 -117.45616 73.97774,
   -5.98109 -117.12144 73.98171,
   -4.41657 -116.73239 73.98868,
   -2.89139 -116.25044 74.00499,
   -1.46091 -115.65224 74.13629,
   -11.34766 -118.07105 73.96664,
   -9.92103 -117.88948 73.97580,
   -8.32023 -117.61291 73.98787,
   -6.84764 -117.30393 73.83934,
   -5.18773 -116.93233 73.98777,
   -3.64414 -116.50597 73.99763,
   -2.14345 -115.95405 74.00805,
   -0.65813 -115.22803 73.99145,
   0.57597 -114.50501 74.02207,
   -13.87787 -118.24385 73.96144,
   -12.40992 -118.16253 73.96827,
   -10.70997 -117.99876 73.96915,
   0.04925 -114.81879 74.02079,
   1.45317 -113.90505 74.02264,
   -16.48576 -118.29439 73.95818,
   -14.84133 -118.27208 73.95762,
   -13.16441 -118.20992 73.96260,
   2.27524 -113.22027 73.95408,
   -17.29456 -118.29909 73.91678,
   -15.81434 -118.28844 73.95888,
   2.86933 -112.54796 74.05391,
   -19.76231 -118.29970 73.95875,
   -18.21013 -118.29971 73.95830,
   3.23443 -111.64342 74.13804,
   -22.34211 -118.29113 73.95223,
   -20.69445 -118.29722 73.94979,
   -18.99341 -118.29996 73.95554,
   3.21146 -110.88735 74.16119,
   -23.20936 -118.28843 73.95075,
   -21.69703 -118.29372 73.95281,
   2.85180 -110.17781 74.13355,
   -25.54476 -118.28898 73.94916,
   -24.06592 -118.28624 73.94661,
   -28.19586 -118.32762 73.94650,
   -26.53281 -118.29846 73.94790,
   -24.85505 -118.28617 73.94987,
   2.28042 -109.69050 74.10285,
   -28.99440 -118.34182 73.89373,
   -27.51828 -118.31531 73.94735,
   1.62607 -109.36662 74.09721,
   -31.33741 -118.31107 73.94259,
   -29.92698 -118.35232 73.94823,
   0.69224 -108.95378 74.09505,
   -32.36995 -118.22538 73.95542,
   -30.68873 -118.33677 73.94269,
   -0.25397 -108.54118 74.31078,
   -33.29707 -118.10031 73.94103,
   -1.18907 -108.12389 74.16573,
   -34.32875 -117.86155 73.94238,
   -2.00268 -107.66048 74.11405,
   -35.29541 -117.53309 73.95493,
   -2.73790 -107.12295 74.13052,
   -36.15288 -117.10677 73.95943,
   -36.80296 -116.63579 73.95795,
   -3.42224 -106.51790 74.13458,
   -4.08790 -105.83893 74.15559,
   -37.62612 -115.62955 73.98282,
   -37.87363 -115.14716 73.98557,
   -4.72131 -105.11399 74.18179,
   -37.98613 -114.58333 73.79122,
   -5.23982 -104.49242 73.99241,
   -37.95093 -113.47645 74.01267,
   -5.88258 -103.60479 74.15039,
   -37.65167 -112.59079 74.03248,
   -37.13550 -111.82065 74.03207,
   -6.53141 -102.67089 74.19798,
   -36.37226 -111.04208 74.04594,
   -6.92103 -102.10582 74.03649,
   -35.60022 -110.44612 74.07566,
   -34.24736 -109.51285 74.06625,
   -34.80521 -109.89252 74.05924,
   -33.57199 -109.04165 74.03265,
   -7.51106 -101.15744 74.24105,
   -32.82973 -108.52715 74.08116,
   -31.63550 -107.60692 74.09565,
   -32.18714 -108.04614 74.08998,
   -30.93517 -107.00351 74.11649,
   -8.11947 -100.19913 74.21468,
   -30.24099 -106.33916 74.12749,
   -8.46418 -99.62152 74.24799,
   -29.56654 -105.62504 74.12942,
   -28.89921 -104.85602 74.14010,
   -9.04679 -98.65591 74.22524,
   -28.29634 -104.10849 74.14786,
   -27.70229 -103.32156 74.17274,
   -9.60944 -97.69476 74.23938,
   -27.13936 -102.52321 74.17642,
   -10.03409 -96.94364 74.27099,
   -26.62439 -101.73312 74.18806,
   -26.11315 -100.87481 74.19894,
   -10.46692 -96.19294 74.29428,
   -25.64865 -100.03134 74.32408,
   -11.05385 -95.25290 74.33086,
   -25.26285 -99.24115 74.22626,
   -24.89557 -98.44260 74.13535,
   -11.66666 -94.33863 74.47673,
   -24.46518 -97.53907 74.25776,
   -12.16287 -93.72598 74.30733,
   -24.05674 -96.67204 74.24294,
   -23.58827 -95.74947 74.27851,
   -12.83090 -92.99606 74.32452,
   -13.52849 -92.36376 74.33824,
   -23.21409 -95.04701 74.29075,
   -14.22819 -91.88010 74.15630,
   -22.82596 -94.38803 74.30216,
   -22.21309 -93.54624 74.31283,
   -16.48589 -90.99950 74.35581,
   -15.07946 -91.39879 74.35924,
   -21.61453 -92.86613 74.32237,
   -20.50438 -91.96048 74.42242,
   -18.92838 -91.21251 74.34923,
   -17.31042 -90.95307 74.20801,
   -15.78992 -91.14005 74.35775,
   -21.04991 -92.36225 74.33138,
   -19.68921 -91.50673 74.31975,
   -18.16477 -91.02421 74.36238,
   -2.88219 -116.29707 74.80677,
   -9.89917 -117.92643 74.77356,
   -8.31797 -117.65842 74.77693,
   -6.76134 -117.34429 74.76621,
   -5.18312 -116.98159 74.78483,
   -3.60526 -116.54515 74.82986,
   -2.12736 -115.99516 74.80125,
   -0.66855 -115.28045 74.81857,
   -12.34231 -118.17890 74.76598,
   -10.70892 -118.03277 74.75880,
   -9.10258 -117.80041 74.77935,
   -7.59040 -117.51560 74.77702,
   -5.95857 -117.16471 74.78580,
   -4.40139 -116.77858 74.79350,
   -1.29711 -115.61392 74.81392,
   0.00889 -114.89715 74.82152,
   -14.81897 -118.27722 74.76216,
   -13.17995 -118.22669 74.75467,
   -11.62827 -118.12167 74.64350,
   0.84690 -114.39057 74.81891,
   2.04399 -113.50628 74.83331,
   -15.59669 -118.29095 74.74630,
   -14.03097 -118.25715 74.78472,
   1.48751 -113.93358 74.83008,
   2.74266 -112.83314 74.84137,
   -17.98256 -118.29997 74.75883,
   -16.56624 -118.29722 74.75498,
   3.25570 -112.03996 74.88876,
   -20.67118 -118.29433 74.75599,
   -18.97032 -118.29883 74.76064,
   -17.32684 -118.29923 74.75953,
   3.45206 -111.31772 74.99222,
   -21.45737 -118.29153 74.76202,
   -19.92538 -118.29595 74.86841,
   3.49104 -110.79557 75.41009,
   -23.84621 -118.28024 74.75303,
   -22.40470 -118.28667 74.74750,
   3.23016 -110.43302 74.96391,
   -24.79332 -118.27835 74.76096,
   -23.18647 -118.28267 74.75372,
   2.69959 -109.85140 74.89446,
   -27.30593 -118.29587 74.77206,
   -25.76623 -118.28136 74.75026,
   1.93302 -109.38115 74.75701,
   -29.63845 -118.33627 74.74676,
   -28.25628 -118.31453 74.74355,
   -26.53516 -118.28647 74.75057,
   0.99204 -108.95502 74.73954,
   -30.68419 -118.33131 74.74703,
   -29.03579 -118.32648 74.74767,
   0.13969 -108.64208 74.79099,
   -33.06663 -118.14087 74.74560,
   -31.60512 -118.30021 74.67818,
   -0.87925 -108.18409 74.89686,
   -34.01642 -117.95586 74.74647,
   -32.40901 -118.22471 74.74509,
   -1.55927 -107.85166 74.90685,
   -35.00336 -117.66460 74.74893,
   -35.85325 -117.30706 74.75473,
   -2.29416 -107.36779 74.97097,
   -36.54653 -116.89552 74.76219,
   -2.94350 -106.84845 74.97907,
   -37.22910 -116.27355 74.77096,
   -3.75504 -106.08569 74.94439,
   -37.77242 -115.51934 74.78468,
   -4.36272 -105.42219 74.95992,
   -38.03351 -114.85012 74.80144,
   -5.04198 -104.60980 74.95497,
   -38.09716 -114.29193 74.80529,
   -5.45002 -104.05784 74.99881,
   -37.90820 -113.04185 74.84097,
   -6.08584 -103.17621 74.97930,
   -37.52806 -112.26414 74.84544,
   -36.92429 -111.51884 74.88967,
   -35.66003 -110.45240 74.85021,
   -6.73008 -102.23481 74.95446,
   -36.17070 -110.84062 74.84298,
   -35.02008 -109.97736 74.86586,
   -7.06128 -101.70098 75.03457,
   -34.22078 -109.44885 74.85814,
   -32.87210 -108.52721 74.88535,
   -33.40420 -108.89972 74.87919,
   -32.21915 -108.03978 74.84875,
   -7.69017 -100.71265 75.04554,
   -31.47099 -107.44306 74.92292,
   -30.76570 -106.82254 74.91068,
   -8.24885 -99.78218 75.18406,
   -30.07169 -106.14197 74.92325,
   -29.11595 -105.09899 74.93977,
   -8.61600 -99.19138 75.05353,
   -29.56921 -105.60864 74.93200,
   -28.48174 -104.34125 74.95107,
   -27.89913 -103.59920 74.96244,
   -9.22747 -98.15962 75.04702,
   -27.29744 -102.78476 74.97461,
   -26.74520 -101.98318 74.98711,
   -9.80717 -97.16070 75.06463,
   -10.17429 -96.54185 74.90799,
   -26.32558 -101.32213 74.99891,
   -25.94923 -100.67484 75.01003,
   -10.66859 -95.67513 75.10284,
   -25.43468 -99.72145 75.03767,
   -25.01491 -98.86837 75.02898,
   -11.26458 -94.75535 75.15617,
   -24.62455 -98.03588 75.03668,
   -24.21560 -97.16438 75.06064,
   -11.84269 -93.96783 75.12746,
   -12.43612 -93.26617 75.12333,
   -23.82631 -96.32619 74.92009,
   -13.04515 -92.67337 74.97071,
   -23.39615 -95.50793 75.09739,
   -22.91281 -94.65779 75.10046,
   -13.81064 -92.01669 75.18490,
   -22.37996 -93.85040 75.10121,
   -14.62750 -91.50945 75.18054,
   -21.75319 -93.06972 75.11020,
   -15.47999 -91.16036 75.01495,
   -21.05749 -92.37954 75.14202,
   -19.69057 -91.48290 75.14562,
   -16.50247 -90.91436 75.16592,
   -20.36756 -91.85026 75.29320,
   -18.95042 -91.18180 75.15139,
   -17.40029 -90.87600 75.18289,
   -18.18083 -90.97605 75.16395,
   -3.62356 -116.60196 75.60066,
   -9.09957 -117.84526 75.57631,
   -7.41566 -117.53840 75.69708,
   -5.95199 -117.21468 75.57919,
   -4.34894 -116.81801 75.63852,
   -2.86256 -116.33932 75.60121,
   -1.42620 -115.71899 75.58510,
   -11.43275 -118.13975 75.55010,
   -9.91062 -117.96887 75.56555,
   -8.29799 -117.70329 75.57331,
   -6.73312 -117.38737 75.58361,
   -5.16720 -117.02896 75.59053,
   -2.12486 -116.04274 75.61099,
   -0.66013 -115.32557 75.61423,
   0.63177 -114.56495 75.62657,
   -13.86993 -118.26716 75.56546,
   -12.41507 -118.20732 75.56088,
   -10.69840 -118.06805 75.57223,
   0.06514 -114.90312 75.62418,
   1.50394 -113.99702 75.63107,
   -16.49441 -118.29749 75.56253,
   -14.83845 -118.28526 75.56281,
   -13.16503 -118.24297 75.56648,
   2.31097 -113.38426 75.55343,
   3.18022 -112.43950 75.66122,
   -17.35244 -118.30040 75.54948,
   -15.80874 -118.29447 75.56330,
   2.83611 -112.86590 75.64610,
   3.57225 -111.52008 75.74266,
   -19.68744 -118.29690 75.55922,
   -18.20934 -118.29925 75.55914,
   -22.35455 -118.28297 75.55677,
   -20.68504 -118.29287 75.55771,
   -19.00334 -118.29827 75.55995,
   3.58576 -110.81678 75.82773,
   -23.14827 -118.27807 75.55501,
   -21.68236 -118.28735 75.55736,
   -25.51233 -118.27125 75.55392,
   -24.00299 -118.27419 75.55134,
   3.25344 -110.25360 75.75654,
   -28.21349 -118.30312 75.55136,
   -26.51700 -118.27747 75.55414,
   -24.86946 -118.27078 75.55451,
   2.42163 -109.50542 75.69563,
   -28.99824 -118.31670 75.55921,
   -27.45309 -118.28981 75.67450,
   1.63860 -109.13943 75.67065,
   -31.33307 -118.30907 75.54723,
   -29.84942 -118.33395 75.54600,
   0.69137 -108.76556 75.67437,
   -32.40390 -118.23663 75.55850,
   -30.70689 -118.32416 75.54751,
   -0.21570 -108.42353 75.68769,
   -33.32040 -118.12996 75.54372,
   -1.10117 -108.02279 75.68758,
   -34.34468 -117.91215 75.55003,
   -1.87078 -107.57193 75.76095,
   -35.32585 -117.59394 75.55927,
   -36.20687 -117.17017 75.56788,
   -2.68447 -106.96263 75.85928,
   -36.89420 -116.68516 75.56213,
   -3.33258 -106.40529 75.71231,
   -37.62715 -115.86509 75.60612,
   -3.98726 -105.72998 75.76161,
   -37.96325 -115.26716 75.58742,
   -4.63220 -104.99083 75.76577,
   -38.16069 -114.44833 75.59955,
   -5.21410 -104.24523 75.85233,
   -38.09097 -113.38538 75.61792,
   -5.65897 -103.64139 75.79164,
   -37.82670 -112.64352 75.63989,
   -36.99524 -111.52221 75.63783,
   -6.29659 -102.71533 75.84962,
   -37.39921 -111.98307 75.63738,
   -36.42160 -110.96122 75.64870,
   -35.66985 -110.40032 75.64934,
   -34.27753 -109.45230 75.67107,
   -6.90264 -101.77315 75.99824,
   -34.86083 -109.84670 75.66379,
   -33.62737 -109.00094 75.68786,
   -7.29409 -101.18157 75.83806,
   -32.84421 -108.46581 75.67987,
   -31.54720 -107.47923 75.70217,
   -32.04106 -107.87307 75.69700,
   -30.92872 -106.94098 75.73589,
   -7.86835 -100.25125 75.88971,
   -30.29391 -106.34194 75.72095,
   -29.56464 -105.58406 75.73545,
   -8.44939 -99.26652 76.03203,
   -28.93803 -104.87452 75.74402,
   -8.80070 -98.69750 75.85855,
   -28.30654 -104.11879 75.75175,
   -27.69632 -103.34425 75.76471,
   -9.40018 -97.67165 75.85148,
   -27.11413 -102.56006 75.78979,
   -26.56046 -101.75728 75.79294,
   -9.99545 -96.64454 75.87155,
   -26.03792 -100.92908 75.81185,
   -10.35869 -96.04019 75.70978,
   -25.58342 -100.13049 75.84426,
   -25.15424 -99.30075 75.82987,
   -10.96443 -95.04202 75.91382,
   -24.86699 -98.68772 75.83937,
   -11.54472 -94.20562 75.92407,
   -24.36316 -97.63322 75.81404,
   -12.00725 -93.63732 75.72726,
   -23.95967 -96.78413 75.86501,
   -23.53691 -95.92420 75.85950,
   -12.74096 -92.81594 75.91468,
   -23.05581 -95.03367 75.89493,
   -13.40292 -92.20864 75.97109,
   -22.61511 -94.28569 75.90779,
   -14.13949 -91.68205 75.95080,
   -22.17613 -93.62455 75.91704,
   -14.98461 -91.22969 75.96526,
   -21.60246 -92.92390 75.92609,
   -20.63025 -92.04065 75.94159,
   -18.95787 -91.14661 75.95387,
   -17.40305 -90.81326 75.96822,
   -15.72650 -90.96830 75.94603,
   -21.04279 -92.38439 75.93503,
   -19.70311 -91.47043 75.93355,
   -18.19419 -90.92953 75.94833,
   -16.76657 -90.80847 75.96262,
   -4.37958 -116.87859 76.39627,
   -2.86244 -116.39194 76.40969,
   -9.88140 -118.00758 76.37666,
   -8.12164 -117.72159 76.38019,
   -6.73886 -117.44090 76.37729,
   -5.15821 -117.08102 76.38973,
   -3.60949 -116.65032 76.40382,
   -2.14352 -116.10027 76.40005,
   -0.73210 -115.41098 76.42058,
   -12.33952 -118.22489 76.36970,
   -10.65735 -118.09899 76.35824,
   -9.07457 -117.88867 76.37832,
   -7.50998 -117.60102 76.38204,
   -5.93798 -117.26367 76.38839,
   -1.37711 -115.74398 76.41629,
   0.05922 -114.96345 76.42453,
   1.51115 -114.05287 76.43358,
   -14.82799 -118.29199 76.36648,
   -13.18293 -118.26074 76.35758,
   -11.67462 -118.18628 76.37088,
   0.90154 -114.45146 76.29738,
   2.15708 -113.57836 76.42785,
   -15.59498 -118.30003 76.37555,
   -14.04013 -118.27966 76.38152,
   2.88856 -112.96755 76.44554,
   -17.97147 -118.30158 76.36335,
   -16.55297 -118.30154 76.36344,
   3.48203 -112.21151 76.43027,
   -18.95538 -118.29941 76.36461,
   -17.33679 -118.30149 76.36400,
   3.75988 -111.41269 76.40142,
   -21.46108 -118.28774 76.36070,
   -19.91081 -118.29558 76.36573,
   3.79179 -110.72023 76.69605,
   -24.03744 -118.26818 76.35753,
   -22.39562 -118.28069 76.35342,
   -20.68244 -118.29193 76.36049,
   3.46057 -110.20235 76.41677,
   -24.84668 -118.26563 76.30240,
   -23.37384 -118.27285 76.35816,
   2.89047 -109.69618 76.35789,
   -27.23980 -118.27604 76.35496,
   -25.75795 -118.26486 76.34965,
   2.02377 -109.15545 76.49082,
   -29.88368 -118.32457 76.35129,
   -28.23459 -118.29441 76.35251,
   -26.55183 -118.26785 76.35544,
   0.97572 -108.71786 76.49151,
   -30.67628 -118.32384 76.35603,
   -29.23064 -118.31603 76.35242,
   0.11875 -108.44001 76.50177,
   -33.07651 -118.17238 76.34952,
   -31.61695 -118.30472 76.30783,
   -0.63361 -108.16540 76.50461,
   -34.04590 -118.00169 76.35047,
   -32.41445 -118.24379 76.34924,
   -35.01780 -117.73478 76.35249,
   -1.35846 -107.80450 76.57226,
   -35.88484 -117.38630 76.35784,
   -2.22253 -107.24377 76.53359,
   -36.59751 -116.98122 76.36484,
   -2.94254 -106.66112 76.54963,
   -37.28992 -116.38193 76.37715,
   -3.60692 -106.02689 76.54282,
   -37.85748 -115.61873 76.38425,
   -4.18107 -105.42857 76.36271,
   -38.17123 -114.81678 76.40123,
   -4.85119 -104.59373 76.60944,
   -38.23230 -114.07745 76.21523,
   -5.42682 -103.84078 76.58464,
   -38.06049 -113.01280 76.43310,
   -5.99127 -103.03497 76.60497,
   -37.65841 -112.21523 76.36052,
   -37.02535 -111.45772 76.43944,
   -35.70153 -110.37286 76.45483,
   -6.59259 -102.13763 76.60071,
   -36.29778 -110.82048 76.56700,
   -35.08354 -109.93486 76.34034,
   -7.05957 -101.40309 76.62269,
   -34.28790 -109.41168 76.47178,
   -32.89994 -108.47131 76.49027,
   -33.46771 -108.86699 76.48374,
   -32.26978 -108.00441 76.50919,
   -7.58787 -100.55374 76.63798,
   -31.51670 -107.41758 76.49469,
   -30.80402 -106.80016 76.51489,
   -8.15200 -99.63040 76.63728,
   -30.09297 -106.11299 76.52775,
   -28.96356 -104.88844 76.54723,
   -29.44378 -105.42767 76.53904,
   -28.47721 -104.32118 76.55584,
   -8.63549 -98.77362 76.83043,
   -27.89712 -103.61075 76.56664,
   -9.01341 -98.14343 76.67965,
   -27.28396 -102.81928 76.57851,
   -26.71830 -102.04096 76.59064,
   -9.57749 -97.16277 76.68994,
   -26.13232 -101.16668 76.60583,
   -10.18849 -96.12901 76.65792,
   -25.76181 -100.55248 76.61682,
   -10.55762 -95.51850 76.54962,
   -25.29464 -99.70588 76.60559,
   -24.88445 -98.89892 76.64319,
   -11.19006 -94.54712 76.65156,
   -24.46688 -98.02700 76.63054,
   -23.99292 -97.04221 76.66600,
   -11.76485 -93.75876 76.71482,
   -12.28455 -93.14849 76.68002,
   -23.69112 -96.38928 76.67643,
   -23.26606 -95.54332 76.65386,
   -13.04130 -92.36679 76.92723,
   -22.83788 -94.76320 76.70957,
   -13.68937 -91.86755 76.75004,
   -22.28928 -93.89146 76.71584,
   -14.59941 -91.32034 76.69651,
   -21.71842 -93.12750 76.72014,
   -15.71556 -90.87736 76.76864,
   -21.04505 -92.40867 76.73963,
   -19.70841 -91.45172 76.75100,
   -16.49325 -90.76452 76.64156,
   -15.30354 -91.00095 76.77770,
   -20.38951 -91.86324 76.73682,
   -18.97723 -91.11764 76.75795,
   -17.42797 -90.75215 76.77295,
   -18.21308 -90.87996 76.76724,
   -3.60188 -116.70108 77.20340,
   -2.10457 -116.13494 77.21357,
   -9.08035 -117.93568 77.17945,
   -7.51320 -117.65385 77.17566,
   -5.92938 -117.31573 77.18551,
   -4.42017 -116.94260 77.14409,
   -2.85165 -116.44005 77.21812,
   -1.34921 -115.78064 77.20122,
   0.08438 -114.99198 77.22768,
   -11.43333 -118.20110 77.15756,
   -9.87411 -118.04859 77.19734,
   -8.40604 -117.81949 77.04567,
   -6.71285 -117.48690 77.18657,
   -5.14526 -117.13116 77.19340,
   -0.60474 -115.39249 77.21313,
   0.74958 -114.59433 77.24104,
   -13.88367 -118.29258 77.16964,
   -12.42159 -118.25305 77.16683,
   -10.68777 -118.13921 77.17509,
   1.55102 -114.10194 77.23938,
   2.93309 -113.06544 77.23934,
   -16.50470 -118.30325 77.16712,
   -14.82938 -118.30035 77.16849,
   -13.16659 -118.27690 77.17058,
   2.43366 -113.49144 77.23553,
   3.43916 -112.52506 77.39554,
   -17.29334 -118.30289 77.16959,
   -15.82495 -118.30346 77.16787,
   3.86736 -111.73971 77.29324,
   -19.70132 -118.29714 77.16379,
   -18.14237 -118.30326 77.15329,
   4.03789 -111.05536 77.50011,
   -22.36706 -118.27831 77.16144,
   -20.67391 -118.29171 77.16448,
   -19.01388 -118.29976 77.16452,
   -23.15783 -118.27177 77.16152,
   -21.67133 -118.28434 77.16204,
   3.86491 -110.35602 77.51888,
   -25.49611 -118.25685 77.15879,
   -24.10168 -118.26337 77.15314,
   3.39353 -109.86440 77.31091,
   -26.50955 -118.26026 77.16542,
   -24.88371 -118.25779 77.15925,
   2.58907 -109.31514 77.28853,
   -29.00361 -118.29690 77.15779,
   -27.43400 -118.27253 77.15903,
   1.71181 -108.94175 77.30385,
   -31.33446 -118.31077 77.15209,
   -29.92592 -118.31460 77.19836,
   -28.23113 -118.28324 77.15650,
   0.76567 -108.61474 77.30640,
   -32.40419 -118.25867 77.16307,
   -30.72471 -118.31552 77.15249,
   -0.14248 -108.29082 77.32561,
   -33.32201 -118.17188 77.14701,
   -1.02152 -107.90014 77.31759,
   -34.35964 -117.97249 77.15471,
   -1.80030 -107.45036 77.32416,
   -35.29692 -117.69157 77.04979,
   -36.26299 -117.24471 77.12311,
   -2.51766 -106.91702 77.41074,
   -36.94994 -116.78361 77.17449,
   -3.13808 -106.37228 77.41742,
   -37.68882 -115.97496 77.02680,
   -3.86765 -105.64252 77.34731,
   -38.07093 -115.32651 77.18924,
   -4.57667 -104.82574 77.37379,
   -38.31010 -114.38657 77.20530,
   -5.13983 -104.10685 77.36904,
   -38.27956 -113.59619 77.22386,
   -5.60234 -103.49010 77.20706,
   -37.97438 -112.60506 77.26993,
   -6.23297 -102.54310 77.36047,
   -37.55281 -111.95047 77.41047,
   -36.54510 -110.92964 77.24618,
   -37.06313 -111.40413 77.24198,
   -35.74838 -110.34629 77.26112,
   -6.82519 -101.62301 77.41901,
   -34.96271 -109.82660 77.26234,
   -33.68962 -108.96749 77.17523,
   -7.21829 -101.02022 77.26468,
   -34.31109 -109.38643 77.27602,
   -32.90853 -108.43600 77.29099,
   -31.57045 -107.43062 77.30742,
   -32.11383 -107.85907 77.30168,
   -30.95965 -106.90754 77.34631,
   -7.79731 -100.05467 77.39052,
   -30.36138 -106.35303 77.32410,
   -29.63977 -105.61993 77.34346,
   -8.35371 -99.11557 77.44529,
   -28.96905 -104.88127 77.34948,
   -8.77785 -98.37866 77.46109,
   -28.32131 -104.12932 77.35794,
   -27.69705 -103.36917 77.37821,
   -9.19732 -97.63106 77.48362,
   -27.09385 -102.59559 77.38913,
   -26.51624 -101.80272 77.40687,
   -9.75033 -96.66158 77.51538,
   -25.96804 -100.98075 77.42063,
   -25.50702 -100.20685 77.41389,
   -10.39236 -95.59505 77.49190,
   -25.00983 -99.30320 77.53609,
   -10.76181 -95.00560 77.38452,
   -24.63251 -98.52607 77.44532,
   -11.38259 -94.09791 77.49449,
   -24.25648 -97.71273 77.32409,
   -23.81858 -96.81834 77.48373,
   -11.95973 -93.34889 77.60612,
   -23.39750 -95.95538 77.47004,
   -12.57097 -92.69942 77.54027,
   -22.99634 -95.19258 77.60135,
   -13.25831 -92.07405 77.54541,
   -22.40106 -94.18302 77.51318,
   -21.98971 -93.54363 77.52248,
   -14.03336 -91.52251 77.51390,
   -14.83107 -91.08396 77.60269,
   -21.54760 -92.95570 77.53029,
   -20.59024 -92.03166 77.54643,
   -15.73926 -90.78727 77.56869,
   -21.03870 -92.42813 77.53861,
   -19.67392 -91.41847 77.59692,
   -18.21058 -90.83030 77.55563,
   -16.65574 -90.66257 77.55626,
   -18.98662 -91.08568 77.55854,
   -17.45518 -90.69082 77.57793,
   -4.35817 -116.97746 77.99958,
   -2.84268 -116.48650 78.01146,
   -9.86384 -118.08556 77.97909,
   -8.29523 -117.85151 77.97738,
   -6.70852 -117.53605 77.98609,
   -5.15920 -117.18555 77.97022,
   -3.58677 -116.74696 78.00886,
   -2.06436 -116.16630 78.02357,
   -0.71481 -115.49853 78.02389,
   -12.33810 -118.26703 77.97392,
   -10.66831 -118.16947 77.97117,
   -9.14845 -117.98734 77.98851,
   -7.49074 -117.69672 77.98578,
   -5.91755 -117.36266 77.99189,
   -1.35655 -115.83215 78.01929,
   0.11273 -115.02848 78.03077,
   1.53401 -114.16968 78.03874,
   -13.18345 -118.29129 77.96321,
   -11.68851 -118.23993 77.97480,
   1.02199 -114.48820 78.03577,
   2.17676 -113.75014 78.09431,
   -15.60888 -118.30803 77.98424,
   -14.03967 -118.29928 77.97813,
   3.02618 -113.11282 78.04882,
   -18.18286 -118.30078 77.96780,
   -16.55285 -118.30572 77.96388,
   -14.83631 -118.30503 77.97116,
   3.73203 -112.36179 78.05716,
   -18.94359 -118.29837 77.97349,
   -17.50491 -118.30279 77.96862,
   4.12886 -111.62250 78.11728,
   -21.43568 -118.28646 77.83376,
   -19.90406 -118.29355 77.97555,
   4.15329 -110.63479 78.14799,
   -24.05170 -118.25674 77.96237,
   -22.38470 -118.27435 77.96146,
   -20.69463 -118.28894 77.96523,
   3.78250 -109.96471 78.14443,
   -24.84168 -118.25025 77.95151,
   -23.39480 -118.26363 77.96292,
   -27.27131 -118.25602 77.96025,
   -25.75457 -118.24815 78.00697,
   3.25153 -109.59237 78.10925,
   -29.90081 -118.30796 77.95658,
   -28.21690 -118.27367 77.96240,
   -26.56823 -118.24914 77.96053,
   2.31220 -109.08693 78.09824,
   -30.73889 -118.31056 77.96053,
   -29.22108 -118.29704 77.95780,
   1.43853 -108.78881 78.10636,
   -33.08149 -118.20563 77.95364,
   -31.62205 -118.30982 77.94500,
   0.51133 -108.48274 78.11449,
   -34.05916 -118.05324 77.95559,
   -32.41990 -118.26401 77.95365,
   -0.49608 -108.07583 78.11267,
   -35.05095 -117.80073 78.10130,
   -1.32836 -107.65076 78.17966,
   -35.92394 -117.46365 77.94839,
   -2.10883 -107.14456 78.15963,
   -36.64890 -117.06783 77.96666,
   -2.91155 -106.46979 78.34279,
   -37.40314 -116.42206 77.97822,
   -3.51288 -105.91485 78.13465,
   -37.92221 -115.74438 77.97766,
   -4.14594 -105.21829 78.17239,
   -38.28697 -114.85029 78.00038,
   -4.74249 -104.49372 78.17503,
   -38.38874 -113.94393 78.00967,
   -5.44103 -103.56737 78.19409,
   -38.20474 -112.95270 78.02309,
   -5.79814 -103.03315 78.22201,
   -37.80929 -112.17376 78.04162,
   -37.13061 -111.38529 78.06396,
   -6.42575 -102.08576 78.23470,
   -36.38390 -110.76825 78.04897,
   -35.17899 -109.89800 78.06793,
   -35.74642 -110.28958 78.06080,
   -34.36128 -109.37586 78.08928,
   -7.04544 -101.11656 78.21839,
   -33.56406 -108.85812 78.07340,
   -32.32893 -107.98062 77.99937,
   -7.37869 -100.55846 78.25387,
   -32.92838 -108.41480 78.09532,
   -31.57571 -107.39972 78.10863,
   -30.88351 -106.80936 78.28168,
   -7.97821 -99.57424 78.22418,
   -30.15705 -106.12469 78.13152,
   -29.46144 -105.40651 78.14355,
   -28.49738 -104.33019 78.16008,
   -8.54047 -98.61296 78.25757,
   -28.97451 -104.87232 78.15184,
   -27.91784 -103.64542 78.17046,
   -8.91650 -97.98189 78.09059,
   -27.28550 -102.86574 78.18219,
   -26.67682 -102.07002 78.19457,
   -9.38834 -97.10095 78.28988,
   -26.08616 -101.23399 78.20917,
   -25.67922 -100.59867 78.22072,
   -9.92034 -96.16691 78.33974,
   -25.30982 -99.95692 78.22853,
   -10.59114 -95.08730 78.30607,
   -24.79237 -98.98261 78.19437,
   -10.95296 -94.51034 78.32231,
   -24.37817 -98.14621 78.25029,
   -23.97718 -97.30097 78.24755,
   -11.57475 -93.67190 78.34188,
   -23.57033 -96.45339 78.27979,
   -12.18024 -92.96439 78.33700,
   -23.20439 -95.70242 78.29109,
   -12.89679 -92.25667 78.35416,
   -22.74810 -94.84131 78.21731,
   -13.55090 -91.72712 78.29588,
   -22.23199 -93.98918 78.32241,
   -21.67112 -93.18847 78.33065,
   -14.32950 -91.22334 78.37161,
   -21.04641 -92.46144 78.34046,
   -19.72239 -91.42869 78.35625,
   -16.41564 -90.60174 78.37125,
   -15.01960 -90.88779 78.51900,
   -20.38587 -91.87003 78.34265,
   -18.99967 -91.05867 78.37255,
   -17.48145 -90.62883 78.38422,
   -15.77288 -90.69463 78.37387,
   -18.24618 -90.78662 78.37048,
   -5.12691 -117.22035 78.79794,
   -3.58370 -116.78984 78.80627,
   -2.08787 -116.21890 78.81620,
   -8.95923 -117.99772 78.92426,
   -7.49126 -117.73641 78.78347,
   -5.87303 -117.39444 78.77337,
   -4.34292 -117.01655 78.80613,
   -2.83475 -116.52597 78.82360,
   -1.33679 -115.86376 78.81195,
   0.09829 -115.07214 78.83301,
   -11.44637 -118.24863 78.75558,
   -9.85863 -118.11557 78.79948,
   -8.27252 -117.88309 78.78551,
   -6.69546 -117.57332 78.79138,
   -0.55243 -115.44344 78.67368,
   0.84330 -114.62900 78.85246,
   -13.86422 -118.30483 78.77451,
   -12.41333 -118.28344 78.77330,
   -10.67887 -118.19607 78.77819,
   1.55674 -114.20933 78.84308,
   2.83077 -113.32071 78.84937,
   -16.51398 -118.30055 78.77189,
   -14.82236 -118.30489 78.77682,
   -13.17158 -118.29786 78.77555,
   2.24960 -113.73540 78.84710,
   3.56913 -112.69332 78.89062,
   -17.30100 -118.29875 78.78147,
   -15.80700 -118.30268 78.77283,
   4.14373 -111.94567 78.89876,
   -19.70288 -118.28812 78.76833,
   -18.21966 -118.29347 78.81422,
   4.41228 -111.02538 79.01269,
   -22.37953 -118.26482 78.76616,
   -20.66371 -118.28121 78.77127,
   -19.02666 -118.29145 78.76947,
   4.33128 -110.57696 78.86352,
   4.42184 -110.55045 79.16747,
   -23.15024 -118.25651 78.76412,
   -21.61167 -118.27207 78.77775,
   4.21527 -110.20705 79.03893,
   -25.73736 -118.23409 78.76350,
   -24.09477 -118.24581 78.75928,
   3.58298 -109.56017 78.97189,
   -26.60269 -118.23397 78.76269,
   -25.06021 -118.23725 78.76409,
   2.74205 -109.12272 78.83096,
   -28.98723 -118.27619 78.64244,
   -27.44023 -118.24624 78.77072,
   1.80734 -108.79258 78.75027,
   -31.58276 -118.30619 78.75743,
   -29.95279 -118.29606 78.75208,
   -28.24775 -118.25674 78.76191,
   0.81399 -108.47451 78.76490,
   -32.40180 -118.27071 78.77000,
   -30.92013 -118.31254 78.75817,
   -0.09441 -108.16841 78.74911,
   -33.32087 -118.20223 78.75363,
   -0.91878 -107.80368 78.82464,
   -34.37729 -118.01843 78.75854,
   -35.29995 -117.76404 78.76160,
   -1.70032 -107.34207 78.93106,
   -36.32589 -117.30203 78.62807,
   -2.43797 -106.79867 78.95314,
   -37.02627 -116.83764 78.77004,
   -3.13501 -106.18179 78.96605,
   -37.70211 -116.14438 78.78124,
   -3.76876 -105.53288 78.94995,
   -38.15341 -115.38055 78.78961,
   -4.37114 -104.84585 78.90142,
   -38.42278 -114.35769 78.80937,
   -4.95090 -104.08910 79.01572,
   -38.40480 -113.53377 78.68749,
   -5.60013 -103.16832 79.17641,
   -38.11913 -112.58680 78.84193,
   -5.99270 -102.60072 79.01490,
   -37.64486 -111.86299 78.86618,
   -36.63876 -110.88753 78.85506,
   -37.11931 -111.29563 78.84971,
   -35.78493 -110.26687 78.82055,
   -6.61067 -101.63971 79.04796,
   -35.01117 -109.76970 78.86982,
   -33.77613 -108.95301 78.88843,
   -34.34016 -109.32738 78.88201,
   -32.96967 -108.41108 78.90706,
   -7.18272 -100.69356 79.19787,
   -32.19838 -107.86047 78.89434,
   -31.04730 -106.92807 78.91967,
   -7.54553 -100.11533 79.05436,
   -31.59199 -107.38548 78.91313,
   -30.42412 -106.36164 78.93605,
   -29.67501 -105.61661 78.95528,
   -8.14366 -99.11177 79.04553,
   -29.00037 -104.89176 78.95570,
   -28.36972 -104.17664 78.96219,
   -8.74714 -98.07110 79.05442,
   -27.70245 -103.39628 78.97831,
   -9.09296 -97.47899 78.88704,
   -27.07486 -102.62640 78.99606,
   -26.47935 -101.84826 79.02425,
   -9.57683 -96.57409 79.09710,
   -25.89842 -101.01767 79.03059,
   -25.40921 -100.23480 79.02838,
   -10.10417 -95.66058 79.15244,
   -24.92661 -99.37057 79.00712,
   -24.42781 -98.40864 79.05139,
   -10.70404 -94.68720 79.26840,
   -11.14221 -94.06154 79.15897,
   -24.11687 -97.74634 79.06191,
   -23.72326 -96.90937 79.00771,
   -11.72493 -93.30983 79.21515,
   -23.30449 -96.05603 79.09247,
   -12.44344 -92.54408 79.16299,
   -22.87591 -95.21544 79.08023,
   -22.39074 -94.36633 79.22000,
   -13.18606 -91.85347 79.30978,
   -21.78761 -93.44339 79.12784,
   -13.87143 -91.37710 79.16465,
   -21.13721 -92.62750 79.13963,
   -14.66467 -90.96091 79.09323,
   -20.54279 -92.02645 79.15174,
   -15.67199 -90.63333 79.13560,
   -19.71043 -91.41005 79.15303,
   -18.21354 -90.73090 79.14612,
   -16.67150 -90.51697 79.16893,
   -19.01350 -91.03234 79.16331,
   -17.50669 -90.55455 79.34752,
   -5.90500 -117.42894 79.59742,
   -4.34568 -117.04639 79.60393,
   -2.83402 -116.55580 79.77500,
   -9.85188 -118.13002 79.57949,
   -8.27928 -117.90632 79.58259,
   -6.63811 -117.58695 79.64974,
   -5.11750 -117.24583 79.60207,
   -3.56994 -116.81357 79.61500,
   -2.05163 -116.23087 79.57168,
   -0.66628 -115.54018 79.60166,
   -12.34015 -118.27771 79.57856,
   -10.68287 -118.20451 79.57994,
   -9.24926 -118.05770 79.58277,
   -7.47830 -117.75778 79.59100,
   -1.34747 -115.89716 79.62365,
   0.12303 -115.08796 79.59620,
   1.44774 -114.28969 79.64816,
   -13.19837 -118.29231 79.57455,
   -11.69689 -118.25970 79.57900,
   0.81163 -114.67481 79.64274,
   2.23809 -113.80576 79.64598,
   -15.57753 -118.29640 79.45410,
   -14.05515 -118.29157 79.58108,
   3.05406 -113.25490 79.61251,
   4.09418 -112.17228 79.68101,
   -18.19396 -118.27819 79.57212,
   -16.54117 -118.28579 79.57331,
   -14.84531 -118.29238 79.57580,
   3.63250 -112.72195 79.66370,
   4.48156 -111.50617 79.85828,
   -19.06354 -118.27421 79.57240,
   -17.51842 -118.28112 79.57286,
   4.59114 -110.90185 79.84200,
   -21.36792 -118.25678 79.56900,
   -19.91286 -118.26960 79.55649,
   -24.06551 -118.22504 79.56658,
   -22.37593 -118.24513 79.56874,
   -20.70678 -118.26333 79.56942,
   4.45034 -110.23062 79.99502,
   -24.84171 -118.21750 79.56251,
   -23.31724 -118.22691 79.69560,
   4.05528 -109.78544 79.86134,
   -27.42415 -118.21923 79.56543,
   -25.79625 -118.21154 79.55663,
   3.31532 -109.26137 79.83800,
   -29.91766 -118.27143 79.56186,
   -28.19323 -118.23186 79.57162,
   -26.77650 -118.21295 79.56526,
   2.38206 -108.88016 79.66578,
   -30.70144 -118.28000 79.56853,
   -29.15580 -118.25837 79.55356,
   1.43043 -108.58205 79.68785,
   -33.08574 -118.20568 79.55692,
   -31.62209 -118.28143 79.61854,
   0.48981 -108.29381 79.69146,
   -34.04678 -118.07419 79.56159,
   -32.42255 -118.25308 79.55745,
   -0.48723 -107.91242 79.68941,
   -34.98499 -117.85531 79.61133,
   -1.25309 -107.53212 79.71733,
   -35.92197 -117.51526 79.55648,
   -1.96725 -107.08446 79.60017,
   -36.57809 -117.19162 79.55495,
   -2.74529 -106.43279 79.79681,
   -37.35616 -116.56938 79.58510,
   -3.33159 -105.87662 79.77488,
   -37.93823 -115.84245 79.58019,
   -4.05119 -105.09867 79.77983,
   -38.33152 -114.93863 79.51647,
   -4.56488 -104.46752 79.79110,
   -38.46645 -113.73512 79.61534,
   -5.20993 -103.61097 79.79507,
   -38.28495 -112.82070 79.61744,
   -37.67789 -111.86128 79.64463,
   -5.82345 -102.69440 79.99903,
   -37.95006 -112.19181 79.63732,
   -37.15712 -111.30742 79.66004,
   -6.23198 -102.08525 79.83113,
   -36.41001 -110.70497 79.64762,
   -35.04605 -109.78241 79.67779,
   -35.59531 -110.14163 79.67214,
   -34.36509 -109.32499 79.63684,
   -6.80490 -101.16663 79.88024,
   -33.60064 -108.82442 79.68832,
   -32.40263 -107.98130 79.70693,
   -32.94619 -108.37172 79.70081,
   -31.61743 -107.38298 79.72549,
   -7.38483 -100.18923 80.03417,
   -30.89907 -106.78106 79.73714,
   -7.76979 -99.56904 79.86017,
   -30.16978 -106.10091 79.73653,
   -29.48721 -105.40791 79.74772,
   -28.35753 -104.16267 79.76679,
   -8.31740 -98.62131 79.89424,
   -28.84496 -104.71288 79.75840,
   -27.88498 -103.61924 79.77504,
   -27.27860 -102.89791 79.78600,
   -8.92688 -97.56580 79.85651,
   -26.66187 -102.12399 79.79819,
   -9.27598 -96.95551 79.71379,
   -26.05278 -101.29803 79.81251,
   -25.59105 -100.60836 79.82481,
   -9.76404 -96.05450 79.90803,
   -25.13302 -99.84389 79.83438,
   -10.30479 -95.14390 79.97001,
   -24.71075 -99.05319 79.72826,
   -24.25725 -98.16821 79.86911,
   -10.92358 -94.18541 80.10990,
   -23.85233 -97.32307 79.85031,
   -11.37339 -93.59391 79.96747,
   -23.43507 -96.47006 80.01320,
   -12.10661 -92.72288 80.12649,
   -23.05224 -95.67229 79.89646,
   -12.71838 -92.14274 79.95291,
   -22.69841 -94.97007 79.90765,
   -13.42521 -91.56109 79.95769,
   -22.13673 -94.01586 79.87526,
   -21.61763 -93.23900 79.94781,
   -14.25090 -91.04334 79.96768,
   -21.00994 -92.48977 79.94650,
   -15.00604 -90.71062 79.98087,
   -20.37255 -91.87009 79.95048,
   -19.00854 -90.99492 79.96624,
   -17.50097 -90.49022 79.99073,
   -15.91847 -90.48197 80.08418,
   -19.73601 -91.40661 79.96129,
   -18.14674 -90.63905 80.08939,
   -16.69142 -90.44066 79.98039,
   -5.12334 -117.25284 80.40212,
   -3.58283 -116.82622 80.40684,
   -2.09054 -116.25757 80.41738,
   -10.67675 -118.19346 80.37868,
   -9.08375 -118.03126 80.38942,
   -7.48241 -117.75897 80.39012,
   -5.90112 -117.43199 80.40020,
   -4.33552 -117.04924 80.41083,
   -2.83539 -116.56254 80.40868,
   -1.39530 -115.92915 80.41388,
   0.09213 -115.11791 80.43938,
   -11.44801 -118.23832 80.35332,
   -9.86854 -118.12122 80.39227,
   -8.26631 -117.90267 80.38772,
   -6.69056 -117.60097 80.39572,
   -0.44072 -115.42359 80.43435,
   0.75040 -114.73509 80.44468,
   2.24192 -113.81978 80.45880,
   -13.82810 -118.26808 80.37764,
   -12.41040 -118.26000 80.36954,
   1.56615 -114.26084 80.28972,
   2.89476 -113.37352 80.60484,
   -16.52454 -118.25418 80.37448,
   -14.80995 -118.26252 80.37845,
   -13.17818 -118.26745 80.37886,
   3.64386 -112.79444 80.47072,
   -17.30606 -118.25133 80.37197,
   -15.75998 -118.25717 80.36795,
   4.26870 -112.11500 80.33521,
   -19.69269 -118.23796 80.37062,
   -18.25499 -118.24583 80.37060,
   4.64044 -111.28099 80.53091,
   -20.66348 -118.22950 80.37447,
   -19.03757 -118.24199 80.37192,
   4.63820 -110.56911 80.52621,
   -23.05985 -118.20182 80.36799,
   -21.59637 -118.21962 80.36330,
   4.30776 -109.86840 80.55899,
   -25.75261 -118.17341 80.36605,
   -24.08316 -118.18855 80.36559,
   -22.39180 -118.21039 80.36835,
   3.65172 -109.30483 80.51090,
   -26.54427 -118.17246 80.36559,
   -25.03965 -118.17776 80.36664,
   2.74534 -108.85566 80.50115,
   -28.95276 -118.20660 80.36385,
   -27.44899 -118.17762 80.39437,
   1.82018 -108.57093 80.50957,
   -31.59175 -118.25155 80.36061,
   -29.93111 -118.23305 80.36189,
   -28.26465 -118.19099 80.36518,
   0.81427 -108.27380 80.51729,
   -32.44771 -118.21880 80.37113,
   -30.94236 -118.25257 80.36202,
   -0.10342 -107.96932 80.52122,
   -33.30964 -118.16984 80.35499,
   -0.80878 -107.68281 80.51825,
   -34.25059 -118.03431 80.33258,
   -35.25843 -117.76619 80.36522,
   -1.51482 -107.28512 80.53039,
   -36.24761 -117.34594 80.35431,
   -2.28345 -106.72376 80.55526,
   -37.00936 -116.85395 80.37199,
   -37.68303 -116.17918 80.38317,
   -3.08803 -105.99092 80.73654,
   -3.69232 -105.38414 80.59872,
   -38.16690 -115.36436 80.37616,
   -4.28754 -104.69659 80.57996,
   -38.41466 -114.44642 80.51478,
   -4.87065 -103.95014 80.55696,
   -38.40186 -113.33372 80.60191,
   -5.51042 -103.05029 80.61179,
   -38.17451 -112.59760 80.35209,
   -5.98616 -102.32916 80.62208,
   -37.65240 -111.83091 80.44143,
   -36.43699 -110.73584 80.46703,
   -36.99200 -111.20057 80.59571,
   -35.80784 -110.26325 80.49018,
   -6.51662 -101.48714 80.64403,
   -35.00422 -109.74419 80.47194,
   -33.63427 -108.84742 80.49542,
   -34.16762 -109.20185 80.48980,
   -32.96275 -108.37688 80.45459,
   -7.07987 -100.57132 80.64362,
   -32.22210 -107.84444 80.51144,
   -31.05897 -106.90981 80.52613,
   -31.59768 -107.35858 80.51915,
   -30.35301 -106.27348 80.57366,
   -7.53050 -99.81254 80.65347,
   -29.69506 -105.62478 80.53838,
   -7.96478 -99.06227 80.66007,
   -29.02380 -104.91578 80.56082,
   -28.34774 -104.16430 80.56923,
   -8.50370 -98.11137 80.70116,
   -27.70076 -103.42463 80.58595,
   -27.06024 -102.65920 80.60182,
   -9.12148 -97.02737 80.68339,
   -26.44569 -101.87972 80.62896,
   -9.46576 -96.41893 80.56384,
   -25.87744 -101.08798 80.50256,
   -25.39405 -100.35038 80.64281,
   -10.02549 -95.43583 80.71766,
   -24.87991 -99.46738 80.63677,
   -24.45306 -98.65545 80.65955,
   -10.58747 -94.54574 80.73173,
   -24.02823 -97.79477 80.66661,
   -11.13931 -93.72255 80.91212,
   -23.71484 -97.12022 80.67731,
   -11.66784 -93.08784 80.75123,
   -23.24600 -96.16106 80.70931,
   -12.30133 -92.40107 80.74511,
   -22.80260 -95.27737 80.69990,
   -22.33641 -94.42191 80.68618,
   -13.00736 -91.75079 80.79559,
   -21.82582 -93.59832 80.83701,
   -13.74351 -91.20742 80.83903,
   -21.17950 -92.73270 80.74275,
   -20.50955 -92.01231 80.75790,
   -15.69129 -90.44114 80.78068,
   -14.50796 -90.79796 80.80387,
   -19.80494 -91.43032 80.77371,
   -18.49833 -90.72628 80.77184,
   -16.66614 -90.36056 80.77941,
   -15.01989 -90.60339 80.79228,
   -19.04459 -90.97664 80.76686,
   -17.53831 -90.44932 80.79269,
   -5.91190 -117.40994 81.19708,
   -4.35616 -117.03515 81.20209,
   -2.89725 -116.56844 81.20581,
   -9.70300 -118.07238 81.17167,
   -8.27310 -117.87117 81.18539,
   -6.69603 -117.57469 81.19887,
   -5.12807 -117.23074 81.19891,
   -3.72730 -116.85266 81.20041,
   -2.12804 -116.25577 81.21991,
   -0.71641 -115.56631 81.23501,
   -12.34491 -118.21021 81.17626,
   -10.68365 -118.15324 81.17178,
   -9.05842 -117.99396 81.17676,
   -7.48220 -117.73027 81.18895,
   -1.36669 -115.90241 81.22506,
   0.07083 -115.12263 81.23928,
   1.43035 -114.31413 81.26657,
   -13.18878 -118.21877 81.17955,
   -11.66424 -118.19343 81.20403,
   0.78602 -114.69958 81.24780,
   2.23301 -113.83338 81.26456,
   3.61716 -112.84565 81.27752,
   -15.54739 -118.20798 81.17324,
   -14.10777 -118.21278 81.19670,
   3.09542 -113.27043 81.27181,
   4.13809 -112.28696 81.29152,
   -18.20404 -118.19463 81.17032,
   -16.53086 -118.20228 81.17242,
   -14.85564 -118.21119 81.17416,
   4.57819 -111.59592 81.30425,
   -18.97361 -118.18957 81.17372,
   -17.50629 -118.19508 81.20176,
   4.73510 -110.93440 81.34027,
   -21.39443 -118.16885 81.16730,
   -19.87936 -118.18339 81.17752,
   -22.39510 -118.15602 81.16011,
   -20.71885 -118.17693 81.16765,
   4.53051 -110.02334 81.37401,
   -24.80607 -118.12661 81.13801,
   -23.33790 -118.14318 81.15903,
   4.11690 -109.57114 81.34708,
   -27.44142 -118.12312 81.16541,
   -25.76706 -118.11734 81.16123,
   -24.07956 -118.13299 81.16490,
   3.39319 -109.11349 81.32268,
   -28.28325 -118.13423 81.16642,
   -26.76398 -118.11791 81.16477,
   2.47409 -108.73964 81.32220,
   -30.65688 -118.18578 81.13701,
   -29.18804 -118.15883 81.15789,
   1.52242 -108.45191 81.33110,
   -33.05190 -118.11878 81.14886,
   -31.61575 -118.18867 81.15379,
   -29.93410 -118.17301 81.16142,
   0.57681 -108.16206 81.33702,
   -34.03180 -117.98782 81.15512,
   -32.41755 -118.16060 81.15178,
   -0.33529 -107.81510 81.33094,
   -34.96417 -117.78079 81.12191,
   -1.13570 -107.41962 81.31410,
   -35.85545 -117.45838 81.16730,
   -36.60645 -117.06905 81.17169,
   -1.91517 -106.90573 81.35062,
   -2.63316 -106.32118 81.36965,
   -37.33474 -116.48410 81.16374,
   -3.30508 -105.67942 81.37788,
   -37.81983 -115.91187 81.17168,
   -3.94065 -104.98285 81.39518,
   -38.29396 -114.81255 81.20880,
   -4.47620 -104.35558 81.22464,
   -38.42027 -113.78007 81.19556,
   -5.11405 -103.48033 81.37545,
   -38.28462 -113.03100 81.21572,
   -5.76613 -102.53075 81.42329,
   -37.99772 -112.36596 81.02580,
   -37.15761 -111.35964 81.29017,
   -6.15772 -101.93692 81.28719,
   -37.59964 -111.82470 81.23141,
   -36.40930 -110.74639 81.26736,
   -35.02361 -109.78860 81.28214,
   -35.61073 -110.18800 81.27603,
   -34.40509 -109.36514 81.28875,
   -6.73576 -100.98676 81.40750,
   -33.60299 -108.83503 81.30038,
   -32.24982 -107.87691 81.31265,
   -32.79211 -108.27477 81.30597,
   -31.61946 -107.38342 81.31946,
   -7.29051 -100.05828 81.45739,
   -30.88963 -106.77191 81.32705,
   -7.68441 -99.40897 81.31485,
   -30.18543 -106.12221 81.34078,
   -29.49323 -105.42817 81.35101,
   -8.14994 -98.56080 81.47596,
   -28.84016 -104.73086 81.36156,
   -27.87503 -103.64466 81.37835,
   -28.34063 -104.17364 81.37017,
   -27.27693 -102.94281 81.38939,
   -8.67633 -97.61627 81.52066,
   -26.61328 -102.12013 81.40275,
   -26.04657 -101.36663 81.41548,
   -9.31418 -96.50042 81.47686,
   -25.59182 -100.70315 81.39419,
   -9.60822 -95.93864 81.53770,
   -24.95463 -99.66824 81.44131,
   -10.24117 -94.91574 81.48878,
   -24.62761 -99.06123 81.45010,
   -24.24663 -98.30533 81.42620,
   -10.79936 -94.06236 81.54607,
   -23.79727 -97.38947 81.47543,
   -11.30981 -93.36766 81.55232,
   -23.35908 -96.48476 81.51660,
   -22.85887 -95.48582 81.50389,
   -11.93611 -92.63030 81.59208,
   -12.62352 -91.95209 81.57005,
   -22.55684 -94.86917 81.51294,
   -22.19024 -94.18542 81.52242,
   -13.33620 -91.35151 81.68896,
   -21.61345 -93.29606 81.54702,
   -14.09523 -90.88624 81.60244,
   -21.00466 -92.50777 81.54866,
   -14.91981 -90.53915 81.53948,
   -20.37394 -91.85294 81.56367,
   -19.13289 -90.97904 81.55965,
   -17.55999 -90.39255 81.59511,
   -15.90637 -90.31977 81.57325,
   -19.75746 -91.37018 81.56586,
   -18.35979 -90.61964 81.57430,
   -16.82546 -90.27361 81.75323,
   -5.15308 -117.18440 81.99925,
   -3.60944 -116.76604 81.99954,
   -2.11453 -116.20933 82.00975,
   -9.08433 -117.94675 81.80082,
   -7.51831 -117.67503 82.00801,
   -5.91075 -117.35618 81.97419,
   -4.43056 -117.00021 82.05015,
   -2.85400 -116.49851 82.09760,
   -1.40259 -115.88211 81.99253,
   0.07228 -115.08669 82.03792,
   -11.39141 -118.11822 81.97606,
   -9.89566 -118.02063 81.95836,
   -8.44695 -117.82121 82.11109,
   -6.72276 -117.52360 81.99294,
   -0.56156 -115.43616 82.12898,
   0.76071 -114.69184 82.00565,
   -14.06172 -118.13729 81.97503,
   -12.38432 -118.13947 81.97131,
   -10.72140 -118.08682 81.97423,
   1.53507 -114.23452 82.17403,
   2.83494 -113.40260 81.95133,
   -14.85540 -118.13194 82.01055,
   -13.32602 -118.12781 82.07167,
   2.21570 -113.80726 82.06028,
   3.62462 -112.81100 82.07792,
   -17.22878 -118.12614 81.97050,
   -15.74592 -118.12717 81.99804,
   4.29503 -112.12980 82.20929,
   -19.92091 -118.10943 81.96718,
   -18.23525 -118.12320 81.95518,
   -16.57224 -118.12849 81.97176,
   4.68683 -111.34624 82.09065,
   -20.67591 -118.11165 81.87001,
   -19.18101 -118.10640 82.04900,
   4.71286 -110.46591 82.12890,
   -23.28144 -118.06662 81.96461,
   -21.65151 -118.09317 81.92522,
   -24.10563 -118.05870 81.93492,
   -22.62348 -118.07564 81.96531,
   4.40000 -109.78996 82.12905,
   -26.52153 -118.05305 81.83695,
   -25.04553 -118.04035 82.00078,
   3.90758 -109.39031 82.12395,
   -29.14305 -118.08007 81.96172,
   -27.45122 -118.04598 81.98628,
   -25.80238 -118.04032 81.96340,
   3.15827 -109.00261 82.11845,
   -29.96098 -118.09800 81.92577,
   -28.40300 -118.05343 82.07503,
   2.18710 -108.62991 82.11804,
   -32.40348 -118.09363 81.80584,
   -30.90947 -118.10345 82.01368,
   1.24138 -108.33594 82.12283,
   -33.31486 -118.00628 81.97108,
   -31.64441 -118.10365 81.95830,
   0.29354 -108.00700 82.12556,
   -34.28656 -117.85692 81.94481,
   -0.67285 -107.57416 82.11980,
   -35.19024 -117.62671 81.91918,
   -1.44597 -107.13155 82.12929,
   -36.14323 -117.20132 82.04732,
   -2.16595 -106.62529 82.00685,
   -36.83332 -116.79167 81.97593,
   -2.93399 -105.92370 82.20731,
   -37.59733 -115.96406 82.12195,
   -3.47973 -105.36375 82.21558,
   -38.05832 -115.28256 81.83477,
   -4.26917 -104.47252 82.16374,
   -38.28161 -114.40513 81.98901,
   -4.68799 -103.92024 82.19472,
   -38.26389 -113.62811 82.15773,
   -5.32281 -103.04090 82.19155,
   -38.02977 -112.63387 81.94588,
   -37.57252 -111.94687 82.00407,
   -36.41272 -110.83770 82.06505,
   -5.95671 -102.09203 82.22524,
   -36.88845 -111.23190 82.05557,
   -35.81433 -110.38199 82.11865,
   -6.27196 -101.57312 82.24715,
   -35.00875 -109.82595 82.05502,
   -33.62982 -108.88999 82.09055,
   -34.15110 -109.24449 82.08546,
   -32.95794 -108.40918 82.12129,
   -6.92798 -100.50298 82.26882,
   -32.21981 -107.87468 82.11831,
   -31.03819 -106.91841 82.12366,
   -31.59488 -107.38336 82.11545,
   -30.35071 -106.30307 82.16237,
   -7.51898 -99.51233 82.24867,
   -29.70243 -105.66863 82.10905,
   -7.87135 -98.91702 82.11234,
   -29.00787 -104.94358 82.15186,
   -28.35361 -104.22246 82.16499,
   -8.35283 -98.02731 82.27257,
   -27.68242 -103.45646 82.19381,
   -27.04366 -102.69163 82.18381,
   -8.86441 -97.10431 82.28477,
   -26.43211 -101.91507 82.18388,
   -25.83610 -101.09691 82.32490,
   -9.40787 -96.10308 82.43858,
   -25.37172 -100.38538 82.21792,
   -9.75773 -95.49054 82.35492,
   -24.84358 -99.49168 82.23753,
   -24.39631 -98.64814 82.16559,
   -10.44151 -94.43435 82.28030,
   -23.99024 -97.83069 82.26187,
   -11.02598 -93.58688 82.35081,
   -23.69509 -97.19314 82.27153,
   -11.54027 -92.93317 82.34657,
   -23.19234 -96.16736 82.37126,
   -22.76927 -95.30927 82.29987,
   -12.22924 -92.15727 82.52845,
   -22.32178 -94.46624 82.31555,
   -12.86290 -91.59869 82.37943,
   -21.83459 -93.64704 82.21307,
   -13.59251 -91.06139 82.37091,
   -21.18142 -92.73839 82.33816,
   -20.49522 -91.96742 82.35570,
   -14.38099 -90.62321 82.41688,
   -19.79984 -91.35891 82.40642,
   -18.33766 -90.55572 82.37051,
   -16.72246 -90.20102 82.38236,
   -15.12768 -90.34662 82.53043,
   -18.99138 -90.84074 82.48749,
   -17.58000 -90.32860 82.38746,
   -15.91974 -90.22867 82.37821,
   -2.88102 -116.44626 82.79268,
   -8.33750 -117.72222 82.78041,
   -6.64563 -117.43328 82.69873,
   -5.18900 -117.11073 82.81153,
   -3.65259 -116.70206 82.81593,
   -2.14015 -116.15185 82.80433,
   -0.66258 -115.43589 82.82769,
   -10.66675 -117.99506 82.66917,
   -9.14992 -117.83670 82.79204,
   -7.53366 -117.57726 82.86216,
   -5.96739 -117.28438 82.79664,
   -4.40251 -116.91869 82.79951,
   -1.22524 -115.72771 82.82034,
   0.04473 -115.05035 82.84425,
   1.48866 -114.21871 82.84830,
   -13.26868 -118.03753 82.77531,
   -11.64667 -118.02217 82.74247,
   -9.93576 -117.92724 82.76781,
   0.97206 -114.52338 82.84390,
   2.18234 -113.78862 82.87433,
   -14.08816 -118.04387 82.74651,
   -12.64172 -118.03540 82.77640,
   2.98094 -113.27409 82.82694,
   4.12876 -112.20640 82.87711,
   -16.52637 -118.04774 82.65553,
   -15.02899 -118.02544 82.84686,
   3.60834 -112.75055 82.87610,
   4.56463 -111.56490 82.76097,
   -19.12438 -118.02222 82.76664,
   -17.49038 -118.03309 82.74003,
   -15.77528 -118.03437 82.77054,
   4.74168 -110.84103 82.76695,
   -19.95672 -118.01761 82.74871,
   -18.47440 -118.02620 82.76774,
   -22.34955 -117.99845 82.64689,
   -20.90417 -117.99897 82.79399,
   4.59862 -110.11909 82.89686,
   -25.00501 -117.94965 82.76230,
   -23.29852 -117.96904 82.78462,
   -21.64266 -117.99398 82.76426,
   4.16938 -109.53904 82.90555,
   -25.75826 -117.95596 82.67964,
   -24.24803 -117.94376 82.86720,
   3.44455 -109.03934 82.91986,
   -28.35276 -117.97078 82.76186,
   -26.69561 -117.94513 82.77692,
   2.54603 -108.65328 82.93051,
   -30.85375 -118.00910 82.75965,
   -29.17170 -117.98766 82.74611,
   -27.68077 -117.95958 82.76312,
   1.59331 -108.33816 82.96127,
   -31.59432 -118.01529 82.66041,
   -30.11889 -117.98867 82.88592,
   0.64545 -108.04480 82.76553,
   -32.55817 -117.96353 82.76967,
   -0.31123 -107.66094 82.74312,
   -33.48133 -117.85985 82.92552,
   -0.97977 -107.33604 82.76789,
   -34.48763 -117.67921 82.86788,
   -35.55451 -117.34151 82.76289,
   -1.76286 -106.80830 82.91706,
   -36.43185 -116.87002 82.83835,
   -2.46135 -106.24054 82.96475,
   -37.17452 -116.28216 82.75652,
   -3.24899 -105.46905 83.13685,
   -37.74913 -115.42944 82.93815,
   -3.84777 -104.84279 82.93511,
   -38.03873 -114.84305 82.76215,
   -38.11950 -114.16089 82.92550,
   -4.46849 -104.05701 83.14191,
   -4.88188 -103.51879 82.99723,
   -38.04266 -113.12134 82.80181,
   -37.67672 -112.36004 82.94140,
   -5.54129 -102.57024 83.04126,
   -37.05034 -111.51996 82.84670,
   -36.33254 -110.86134 82.77530,
   -35.21593 -110.03238 82.87453,
   -6.13091 -101.64180 83.18645,
   -35.73383 -110.40687 82.87178,
   -34.38094 -109.44896 82.86728,
   -6.50782 -101.04606 83.04794,
   -33.58508 -108.90765 82.92032,
   -32.42582 -108.06141 82.89873,
   -32.94258 -108.44160 82.89257,
   -31.62568 -107.44321 82.90220,
   -7.09976 -100.05874 83.06640,
   -30.89185 -106.82966 82.89411,
   -30.16879 -106.16718 82.92898,
   -7.72555 -98.99336 83.04414,
   -29.47589 -105.47748 82.93842,
   -28.49441 -104.42212 82.95456,
   -8.01920 -98.45222 83.06617,
   -28.97561 -104.94882 82.94634,
   -27.90453 -103.75118 82.96507,
   -27.24481 -102.96581 82.97703,
   -8.61635 -97.39655 83.02292,
   -26.64279 -102.21037 82.98892,
   -26.05284 -101.41609 83.00159,
   -9.11424 -96.48696 83.06948,
   -25.52458 -100.63982 83.01371,
   -25.07377 -99.90609 83.02449,
   -9.60236 -95.57992 83.26631,
   -9.95659 -94.99175 83.12009,
   -24.72245 -99.27156 83.03397,
   -24.22745 -98.31959 83.03933,
   -10.64417 -93.96268 83.10485,
   -23.79276 -97.43174 83.06220,
   -23.38293 -96.57450 83.08516,
   -11.20408 -93.17876 83.22290,
   -22.98214 -95.74164 83.08687,
   -11.78533 -92.49776 83.16793,
   -12.43232 -91.84219 83.14176,
   -22.63841 -95.03535 83.09725,
   -22.05601 -94.00683 83.12813,
   -13.14745 -91.23927 83.18149,
   -21.62207 -93.29417 83.15556,
   -14.06376 -90.67207 83.16712,
   -21.03887 -92.50772 83.12635,
   -14.78474 -90.36099 83.19270,
   -20.41079 -91.81470 83.15621,
   -19.09469 -90.84730 83.15911,
   -15.87354 -90.13959 83.17154,
   -19.70017 -91.22277 83.15727,
   -18.33210 -90.49224 83.20742,
   -16.82193 -90.13345 83.19918,
   -17.60106 -90.26535 83.18097,
   -7.58536 -117.48097 83.58529,
   -5.86826 -117.17321 83.47326,
   -4.44685 -116.83045 83.61903,
   -2.91516 -116.36678 83.58117,
   -1.50519 -115.79720 83.49027,
   -9.94361 -117.82153 83.47061,
   -8.34672 -117.59935 83.63351,
   -6.77900 -117.33568 83.57503,
   -5.22678 -116.98759 83.78119,
   -3.66376 -116.61275 83.59511,
   -2.16025 -116.07486 83.59994,
   -0.66827 -115.36103 83.65688,
   0.66851 -114.63697 83.53891,
   -12.36085 -117.93511 83.43335,
   -10.82451 -117.85681 83.59783,
   -9.17287 -117.72424 83.56919,
   0.03851 -114.98093 83.63218,
   1.49160 -114.15605 83.65010,
   2.92351 -113.24382 83.66819,
   -14.98128 -117.92206 83.56904,
   -13.29203 -117.92056 83.59000,
   -11.64511 -117.89698 83.57524,
   2.30835 -113.67687 83.65823,
   3.53751 -112.75579 83.62125,
   -15.72913 -117.92599 83.55405,
   -14.25795 -117.90404 83.68792,
   4.21598 -112.04032 83.66109,
   -18.22297 -117.93598 83.43609,
   -16.67202 -117.91665 83.59872,
   4.61356 -111.29519 83.69683,
   -20.84362 -117.89467 83.56180,
   -19.14072 -117.91208 83.58157,
   -17.49210 -117.92060 83.56647,
   4.67768 -110.50722 83.64763,
   -21.59937 -117.89581 83.48457,
   -20.10247 -117.88662 83.68198,
   -24.20702 -117.84795 83.56009,
   -22.53212 -117.86790 83.57364,
   4.39446 -109.79613 83.69451,
   -25.03481 -117.84429 83.53799,
   -23.56427 -117.85613 83.56008,
   3.92188 -109.36326 83.71072,
   -27.47558 -117.86195 83.42605,
   -25.99536 -117.83049 83.59552,
   3.15669 -108.91057 83.71065,
   -30.05811 -117.89203 83.55704,
   -28.42032 -117.86468 83.54130,
   -26.72269 -117.83740 83.55883,
   2.20004 -108.49805 83.89140,
   -30.89433 -117.89135 83.53977,
   -29.37663 -117.88467 83.55811,
   1.20010 -108.15226 83.75295,
   -33.24881 -117.74417 83.55639,
   -31.84250 -117.85830 83.60781,
   0.31467 -107.83845 83.71615,
   -34.23057 -117.56657 83.57085,
   -32.59249 -117.81389 83.55504,
   -0.63150 -107.40185 83.69201,
   -35.11010 -117.36450 83.37635,
   -1.33624 -106.99397 83.71466,
   -36.04358 -116.93828 83.42830,
   -2.10337 -106.42808 83.74432,
   -36.72267 -116.43589 83.61438,
   -2.80347 -105.80586 83.77128,
   -37.38206 -115.75117 83.55098,
   -3.45377 -105.14506 83.76838,
   -37.81823 -114.80774 83.64411,
   -4.07298 -104.43718 83.76056,
   -37.94882 -113.65920 83.58143,
   -4.65321 -103.70016 83.77932,
   -5.23095 -102.89357 83.80601,
   -37.75207 -112.76470 83.55791,
   -37.16176 -111.85061 83.63621,
   -37.51405 -112.32864 83.59981,
   -36.46395 -111.11474 83.63875,
   -5.82995 -102.00315 83.80496,
   -35.69293 -110.49960 83.68011,
   -34.91388 -109.91030 83.53880,
   -33.70969 -109.06000 83.80993,
   -6.29348 -101.26324 83.82006,
   -34.31535 -109.49076 83.67352,
   -32.94631 -108.50301 83.68407,
   -6.73164 -100.52713 83.85759,
   -32.20309 -107.95605 83.74949,
   -31.00690 -106.97064 83.71230,
   -31.58656 -107.45915 83.70327,
   -30.38855 -106.41890 83.71216,
   -7.27513 -99.59695 83.89322,
   -29.65062 -105.70476 83.71350,
   -28.97714 -105.00255 83.73866,
   -7.83097 -98.60457 84.00237,
   -28.26988 -104.22271 83.76270,
   -8.16437 -98.01712 83.86792,
   -27.65345 -103.50694 83.82350,
   -27.02231 -102.72867 83.78130,
   -8.79014 -96.90182 83.83752,
   -26.42790 -101.95113 83.76912,
   -25.85917 -101.14782 83.73038,
   -9.31020 -95.95837 83.88794,
   -25.34983 -100.36242 83.80210,
   -24.85632 -99.51887 83.82320,
   -9.79910 -95.06877 84.08556,
   -24.42723 -98.71002 83.84283,
   -10.17112 -94.48007 83.92454,
   -24.00139 -97.85510 83.84933,
   -10.83566 -93.52181 83.93757,
   -23.69556 -97.19741 83.85904,
   -11.40545 -92.78894 83.93345,
   -23.21889 -96.21088 83.85981,
   -22.78708 -95.32992 83.88841,
   -12.03572 -92.08152 83.96457,
   -22.37736 -94.53799 83.83938,
   -12.66285 -91.50867 83.81404,
   -21.83029 -93.60616 83.91231,
   -21.24781 -92.76067 83.92552,
   -13.46198 -90.89401 83.92873,
   -20.50548 -91.90013 83.94521,
   -14.25672 -90.44164 84.03033,
   -19.92592 -91.36313 83.87832,
   -18.37998 -90.44870 83.96017,
   -16.83472 -90.05544 83.97531,
   -15.15593 -90.15054 83.97710,
   -19.11532 -90.80392 83.95860,
   -17.61903 -90.19867 83.96744,
   -16.11268 -90.01619 84.06534,
   -6.83562 -117.21912 84.38809,
   -5.25790 -116.89831 84.39397,
   -3.70559 -116.51354 84.42290,
   -2.22042 -115.99517 84.43964,
   -9.19982 -117.59345 84.38399,
   -7.61493 -117.36098 84.37068,
   -6.04175 -117.06674 84.38816,
   -4.58635 -116.72774 84.51315,
   -2.93972 -116.27179 84.38516,
   -1.46667 -115.66809 84.39165,
   0.03967 -114.90114 84.44157,
   1.44471 -114.10216 84.44015,
   -11.59917 -117.77933 84.26147,
   -10.00519 -117.67716 84.31824,
   -8.42068 -117.48915 84.37454,
   -0.71309 -115.29809 84.41970,
   0.78815 -114.48889 84.43797,
   2.13446 -113.67353 84.47476,
   -14.19149 -117.79452 84.36787,
   -12.53717 -117.77606 84.38581,
   -10.85810 -117.72943 84.36888,
   2.91620 -113.16874 84.45277,
   -16.69440 -117.80294 84.36242,
   -15.01972 -117.80295 84.35544,
   -13.56315 -117.79131 84.36954,
   3.66088 -112.56097 84.62924,
   4.46403 -111.44804 84.46127,
   -17.45502 -117.81667 84.26995,
   -15.93251 -117.78473 84.47759,
   4.14785 -112.00042 84.46946,
   4.63323 -110.82043 84.44799,
   -20.04538 -117.78564 84.35857,
   -18.37955 -117.79584 84.37869,
   -20.87643 -117.78021 84.33625,
   -19.42287 -117.79200 84.35982,
   4.51690 -110.07578 84.44360,
   -23.30778 -117.75814 84.23457,
   -21.77079 -117.76715 84.31920,
   4.15983 -109.56970 84.49652,
   -25.92602 -117.71913 84.35518,
   -24.24101 -117.72852 84.36285,
   -22.56682 -117.75086 84.35681,
   3.47258 -109.02259 84.39598,
   -26.71176 -117.71831 84.38376,
   -25.18892 -117.70577 84.46978,
   2.62479 -108.60967 84.40074,
   -29.16652 -117.77332 84.21601,
   -27.61763 -117.72943 84.37403,
   1.57679 -108.18449 84.50535,
   -31.79608 -117.72733 84.35578,
   -30.09889 -117.76674 84.35234,
   -28.43417 -117.74241 84.35491,
   0.68405 -107.87621 84.50960,
   -32.59043 -117.68995 84.21309,
   -31.06482 -117.73824 84.50296,
   -0.08549 -107.57703 84.51290,
   -33.49987 -117.54814 84.37713,
   -34.43297 -117.34238 84.41751,
   -0.88858 -107.16519 84.50816,
   -35.37915 -117.02855 84.36549,
   -1.65495 -106.66033 84.51952,
   -36.21048 -116.59290 84.34534,
   -2.33484 -106.13437 84.38257,
   -36.95331 -115.85307 84.55971,
   -3.07599 -105.40286 84.60765,
   -37.45365 -115.22615 84.32650,
   -3.66058 -104.80161 84.42560,
   -37.73513 -114.22785 84.31414,
   -4.35286 -103.95477 84.56634,
   -4.82822 -103.35308 84.38996,
   -37.70864 -113.15367 84.19664,
   -37.39022 -112.53868 84.41048,
   -5.45665 -102.42939 84.56457,
   -36.86413 -111.73731 84.29599,
   -35.86430 -110.76810 84.46669,
   -36.35863 -111.22576 84.45918,
   -35.07302 -110.15330 84.55039,
   -6.05980 -101.50230 84.60612,
   -34.28467 -109.56376 84.47008,
   -32.92166 -108.55506 84.47979,
   -6.44883 -100.89493 84.43411,
   -33.46870 -108.96352 84.47422,
   -32.31999 -108.09837 84.59547,
   -31.57858 -107.50553 84.49699,
   -7.00051 -99.93157 84.63061,
   -30.88366 -106.92271 84.51106,
   -30.11172 -106.21251 84.51664,
   -29.11126 -105.20541 84.53081,
   -7.54874 -98.98078 84.62497,
   -29.60163 -105.71203 84.52326,
   -28.45564 -104.49026 84.54223,
   -27.86583 -103.80866 84.55325,
   -8.01670 -98.10637 84.79613,
   -27.22769 -103.02590 84.56432,
   -8.36603 -97.47910 84.67398,
   -26.62219 -102.23599 84.57632,
   -26.05705 -101.44538 84.58881,
   -8.96717 -96.40217 84.65117,
   -25.49573 -100.59348 84.60185,
   -25.09357 -99.92462 84.61167,
   -9.51434 -95.42900 84.69064,
   -24.73756 -99.27644 84.62161,
   -9.99377 -94.58226 84.87599,
   -24.24156 -98.31834 84.62768,
   -10.43644 -93.92101 84.72071,
   -23.82428 -97.46024 84.65309,
   -23.42126 -96.61048 84.67023,
   -10.97452 -93.15194 84.81124,
   -23.01307 -95.75679 84.67437,
   -11.55366 -92.44387 84.77552,
   -22.63757 -94.98905 84.68597,
   -12.31634 -91.65892 84.76237,
   -22.15897 -94.10626 84.68699,
   -12.94172 -91.11619 84.73801,
   -21.67695 -93.30435 84.70529,
   -21.08244 -92.48193 84.72259,
   -13.75578 -90.57454 84.77162,
   -20.44844 -91.76684 84.74696,
   -19.12726 -90.74943 84.75165,
   -15.82250 -89.94727 84.76403,
   -14.47539 -90.21774 84.92009,
   -19.79403 -91.19120 84.71221,
   -18.43331 -90.40507 84.71719,
   -16.85040 -89.97176 84.77684,
   -15.19084 -90.03574 84.77395,
   -17.64710 -90.12787 84.76652,
   -4.51386 -116.60199 85.18934,
   -2.96773 -116.18977 85.03860,
   -1.48008 -115.57350 85.20289,
   -10.07593 -117.53704 85.15942,
   -8.35968 -117.36112 85.06772,
   -6.83972 -117.09482 85.15140,
   -5.32408 -116.78501 85.21371,
   -3.71802 -116.38490 85.25769,
   -2.24642 -115.88835 85.29166,
   -0.76318 -115.23667 85.18574,
   0.70961 -114.45095 85.23011,
   -10.78571 -117.59058 85.13169,
   -9.26086 -117.44253 85.25447,
   -7.66930 -117.23525 85.17695,
   -6.08593 -116.94576 85.18689,
   0.09242 -114.78192 85.33260,
   1.40163 -114.05604 85.25354,
   -13.27845 -117.67421 85.05421,
   -11.75430 -117.61503 85.20253,
   2.18267 -113.58912 85.42723,
   3.42688 -112.65057 85.26573,
   -15.89736 -117.67738 85.15738,
   -14.25327 -117.66857 85.15097,
   -12.56891 -117.64324 85.16649,
   2.86459 -113.10986 85.25937,
   4.08020 -111.94334 85.27391,
   -16.71827 -117.68442 85.13602,
   -15.20948 -117.65166 85.30542,
   4.48397 -111.17086 85.24041,
   -19.13199 -117.68803 85.04655,
   -17.61772 -117.68296 85.12858,
   4.55408 -110.49998 85.23878,
   -21.76806 -117.63972 85.15301,
   -20.10012 -117.66405 85.14509,
   -18.41070 -117.67623 85.15631,
   -22.48124 -117.63791 85.09834,
   -21.03866 -117.63297 85.27163,
   4.32813 -109.83278 85.27043,
   -24.92902 -117.60127 85.15171,
   -23.45807 -117.61231 85.16663,
   3.83216 -109.28695 85.41555,
   -25.95770 -117.60238 85.13062,
   -24.29030 -117.60584 85.15181,
   3.12914 -108.82714 85.28931,
   -28.39561 -117.63754 85.05134,
   -26.88538 -117.59111 85.23759,
   2.22886 -108.40634 85.28425,
   -30.78597 -117.62572 85.14738,
   -29.31798 -117.63508 85.16442,
   -27.64218 -117.61118 85.15184,
   1.30895 -108.05798 85.29334,
   -31.77399 -117.58051 85.17635,
   -30.13918 -117.63389 85.14562,
   0.43983 -107.72214 85.31926,
   -32.75804 -117.50493 85.12988,
   -0.50689 -107.26518 85.31885,
   -33.68294 -117.33114 85.28387,
   -1.18195 -106.89684 85.15876,
   -34.69704 -117.06104 85.29666,
   -35.68508 -116.62404 85.30152,
   -1.98906 -106.28283 85.31984,
   -36.43346 -116.15639 85.16168,
   -2.67455 -105.67245 85.36910,
   -37.05351 -115.44224 85.15735,
   -3.42777 -104.91915 85.30270,
   -37.41275 -114.67658 85.11415,
   -4.03352 -104.22524 85.28585,
   -37.55740 -113.68878 84.98550,
   -4.60615 -103.48424 85.39607,
   -37.34696 -112.92147 85.16697,
   -5.02905 -102.90142 85.37275,
   -36.89433 -112.07390 85.20572,
   -36.24385 -111.31552 85.25068,
   -5.65201 -101.98830 85.38710,
   -35.57475 -110.68122 85.13052,
   -34.52019 -109.84117 85.25815,
   -34.97363 -110.19448 85.25914,
   -33.67800 -109.19711 85.30040,
   -6.28677 -100.99841 85.39195,
   -32.87818 -108.59172 85.27561,
   -31.56500 -107.55279 85.28997,
   -6.62290 -100.42486 85.40959,
   -32.08698 -107.97589 85.28310,
   -30.94323 -107.03227 85.46612,
   -30.33131 -106.47302 85.30422,
   -7.21751 -99.41130 85.39484,
   -29.59169 -105.76025 85.31652,
   -28.89148 -105.03478 85.34513,
   -7.74462 -98.47025 85.42679,
   -28.22841 -104.28879 85.24302,
   -27.63556 -103.57850 85.17907,
   -8.20987 -97.57902 85.63199,
   -26.99628 -102.77340 85.38372,
   -8.56326 -96.94249 85.48818,
   -26.41578 -101.97916 85.37801,
   -25.86984 -101.17516 85.36759,
   -9.14369 -95.90658 85.46342,
   -25.35114 -100.34851 85.39500,
   -24.89446 -99.55119 85.41280,
   -9.69618 -94.94694 85.48902,
   -24.45307 -98.71368 85.41738,
   -10.15052 -94.19796 85.50562,
   -24.03410 -97.86775 85.43706,
   -10.69062 -93.40315 85.51704,
   -23.71690 -97.18667 85.44706,
   -23.25016 -96.21089 85.45562,
   -11.30701 -92.58426 85.63066,
   -22.83514 -95.35068 85.47655,
   -11.88845 -91.94990 85.48015,
   -22.44413 -94.57680 85.43216,
   -21.85955 -93.56688 85.50121,
   -12.62739 -91.21101 85.70320,
   -21.42161 -92.87818 85.51041,
   -13.29652 -90.72395 85.54757,
   -14.12975 -90.27194 85.49747,
   -20.95702 -92.25043 85.52095,
   -19.82474 -91.15321 85.54390,
   -15.08303 -89.96122 85.50156,
   -20.30044 -91.55748 85.53846,
   -19.16299 -90.70801 85.56149,
   -17.65446 -90.05389 85.54050,
   -16.07494 -89.84183 85.58065,
   -18.42604 -90.33015 85.54957,
   -16.89210 -89.89183 85.56512,
   -3.77478 -116.29263 85.98343,
   -2.25864 -115.79864 85.98179,
   -9.30694 -117.32237 85.95435,
   -7.60278 -117.11160 85.83892,
   -6.13091 -116.82637 85.98698,
   -4.53682 -116.48134 86.01356,
   -3.00277 -116.06536 85.96463,
   -1.53878 -115.49724 86.01839,
   -0.21626 -114.86662 86.01657,
   -10.10761 -117.40177 85.93566,
   -8.50408 -117.22409 85.95512,
   -6.92871 -116.94299 86.14453,
   -5.33838 -116.66477 85.98535,
   -0.77161 -115.14344 86.00961,
   0.69413 -114.37598 86.04719,
   2.02213 -113.59596 86.03622,
   -12.53004 -117.52014 85.87308,
   -11.03740 -117.44029 86.02962,
   1.39403 -113.97397 86.02998,
   2.81054 -113.07061 86.07855,
   -14.93524 -117.54398 85.95635,
   -13.46217 -117.51829 85.97775,
   -11.78322 -117.48291 85.96230,
   3.58419 -112.42674 86.10667,
   -17.61461 -117.55570 85.95254,
   -15.93331 -117.55222 85.95619,
   -14.27732 -117.53504 85.95839,
   4.20107 -111.62873 86.05353,
   -18.34208 -117.56088 85.90461,
   -16.88028 -117.53876 86.06654,
   4.46658 -110.85617 86.03852,
   -20.76549 -117.53051 85.94923,
   -19.30187 -117.54244 85.97286,
   4.40217 -110.10869 86.05014,
   -21.80362 -117.51812 85.93598,
   -20.12902 -117.53822 85.94960,
   4.11629 -109.62219 86.01719,
   -24.22040 -117.49843 85.84628,
   -22.73781 -117.48565 86.04604,
   3.43602 -108.96378 86.09713,
   -26.84569 -117.48246 85.94668,
   -25.19210 -117.47843 85.93370,
   -23.49059 -117.49051 85.94691,
   2.59452 -108.47748 86.09547,
   -27.67226 -117.49436 85.92881,
   -26.12839 -117.45861 86.08043,
   1.80545 -108.17636 86.09624,
   -30.12720 -117.52788 85.81311,
   -28.55767 -117.51218 85.91960,
   -31.03979 -117.48950 85.93508,
   -29.34541 -117.51166 85.94281,
   1.04224 -107.90800 86.10120,
   -33.68227 -117.16450 85.96129,
   -32.07597 -117.38819 86.09614,
   0.03306 -107.43037 86.24986,
   -34.37026 -116.97607 85.96922,
   -32.98992 -117.30865 85.95596,
   -0.82691 -106.98312 86.12388,
   -35.33774 -116.59821 85.95138,
   -1.51046 -106.53574 86.10597,
   -35.95102 -116.27996 85.92513,
   -2.33010 -105.84451 86.29956,
   -36.61274 -115.64287 85.96479,
   -2.96266 -105.26112 86.16690,
   -37.09286 -114.92563 85.84913,
   -3.58612 -104.59345 86.15722,
   -37.24989 -114.32703 85.89349,
   -4.19046 -103.87546 86.16021,
   -37.21207 -113.33703 86.01346,
   -36.95954 -112.55676 85.97760,
   -4.81025 -103.04932 86.29936,
   -36.37237 -111.72996 86.20094,
   -5.23015 -102.46965 86.18654,
   -35.69116 -110.95761 86.06757,
   -34.93561 -110.30077 86.06375,
   -5.86275 -101.51156 86.24506,
   -34.21097 -109.71708 86.04999,
   -33.07320 -108.80761 86.06520,
   -33.57638 -109.20355 86.05965,
   -32.30276 -108.20347 86.09764,
   -6.43400 -100.57381 86.37283,
   -31.53111 -107.58002 86.08871,
   -6.79329 -99.98237 86.22516,
   -30.78391 -106.94209 86.09465,
   -29.57910 -105.80818 86.10967,
   -30.07178 -106.28848 86.10324,
   -29.08844 -105.30468 86.11718,
   -7.40055 -98.92696 86.21177,
   -28.38947 -104.55296 86.27250,
   -27.80685 -103.85826 86.12460,
   -7.94143 -97.94583 86.23989,
   -27.24963 -103.16002 86.23972,
   -26.60167 -102.27373 86.16352,
   -8.34853 -97.18289 86.25420,
   -26.06028 -101.47878 86.17599,
   -8.75106 -96.42502 86.28017,
   -25.49587 -100.58573 86.18993,
   -25.11975 -99.93932 86.19929,
   -9.33076 -95.40087 86.27089,
   -24.76032 -99.27392 86.20942,
   -9.90461 -94.43742 86.28675,
   -24.27257 -98.32231 86.21380,
   -10.33620 -93.76595 86.22503,
   -23.86578 -97.47963 86.24682,
   -23.43052 -96.56702 86.13599,
   -10.91775 -92.93719 86.32413,
   -23.05633 -95.76608 86.26200,
   -11.50920 -92.20771 86.31854,
   -22.63478 -94.90113 86.42733,
   -12.15378 -91.52221 86.32373,
   -22.22315 -94.12158 86.28040,
   -12.85064 -90.90600 86.33847,
   -21.73045 -93.28811 86.30029,
   -21.16581 -92.48370 86.31371,
   -13.66337 -90.36709 86.34580,
   -20.50092 -91.71854 86.33122,
   -14.42206 -90.01236 86.39975,
   -19.84411 -91.11672 86.33330,
   -18.44348 -90.27063 86.34984,
   -16.92747 -89.82411 86.22755,
   -15.29134 -89.80475 86.36711,
   -19.15969 -90.64670 86.34398,
   -17.69972 -89.97864 86.48895,
   -16.08754 -89.75077 86.35385,
   -3.04502 -115.96301 86.77253,
   -8.55253 -117.09022 86.75848,
   -6.96207 -116.84141 86.77187,
   -5.39428 -116.55039 86.80246,
   -3.79528 -116.18200 86.76551,
   -2.29674 -115.70340 86.78694,
   -0.89833 -115.12373 86.70640,
   -10.99975 -117.30885 86.75657,
   -9.34118 -117.18733 86.74130,
   -7.80297 -116.97475 86.80704,
   -6.28938 -116.70523 86.88294,
   -4.59163 -116.37768 86.78095,
   -1.54286 -115.40196 86.79164,
   -0.07650 -114.71051 86.80783,
   1.34885 -113.92902 86.85280,
   -11.79665 -117.35168 86.72005,
   -10.25083 -117.24280 86.86827,
   0.65775 -114.31675 86.82011,
   2.11529 -113.50131 86.83668,
   3.49568 -112.41190 86.85710,
   -14.21876 -117.41871 86.65917,
   -12.77460 -117.36448 86.80291,
   2.97602 -112.89718 86.85424,
   3.99081 -111.79408 86.68966,
   -16.60786 -117.43193 86.74817,
   -15.16401 -117.41497 86.76709,
   -13.48904 -117.38848 86.75494,
   4.31327 -111.10107 86.85152,
   -17.64625 -117.43581 86.73221,
   -15.98070 -117.42769 86.74778,
   4.40506 -110.46723 86.70854,
   -20.08264 -117.43237 86.63220,
   -18.57818 -117.41516 86.83333,
   -22.69152 -117.37738 86.74262,
   -21.05024 -117.40561 86.71770,
   -19.33172 -117.42252 86.74586,
   4.23719 -109.87997 86.85131,
   -23.42605 -117.37480 86.69816,
   -21.97327 -117.36640 86.88601,
   3.82898 -109.33472 86.89231,
   -25.88986 -117.35402 86.74264,
   -24.38630 -117.35351 86.76767,
   3.14875 -108.78852 86.87996,
   -28.55617 -117.38623 86.74188,
   -26.84914 -117.35830 86.77225,
   -25.21352 -117.35282 86.74270,
   2.29262 -108.32623 86.89021,
   -29.30191 -117.39638 86.70684,
   -27.80648 -117.35917 86.86822,
   1.38994 -107.94133 86.90913,
   -31.95443 -117.27765 86.74702,
   -30.27417 -117.38289 86.76372,
   0.52392 -107.58477 86.86309,
   -32.76874 -117.19361 86.60146,
   -31.26831 -117.34315 86.74112,
   -0.50524 -107.05024 86.89901,
   -33.62859 -117.03056 86.64410,
   -34.56749 -116.75707 86.67574,
   -1.11787 -106.69627 86.89996,
   -35.50424 -116.32186 86.66995,
   -1.83861 -106.16354 86.91314,
   -36.12824 -115.92551 86.57048,
   -2.55208 -105.53686 86.93734,
   -36.73993 -115.02240 86.72300,
   -3.21104 -104.86592 86.98084,
   -37.06712 -114.58716 86.29598,
   -3.79559 -104.23104 86.84039,
   -37.01584 -114.05693 86.72530,
   -4.40530 -103.45485 87.00049,
   -36.95296 -112.98518 86.62712,
   -36.65957 -112.38204 86.63804,
   -35.59300 -111.05704 86.84563,
   -4.99954 -102.66524 86.97415,
   -36.05015 -111.56757 86.83596,
   -35.12906 -110.60097 86.84803,
   -5.49913 -101.93398 86.99543,
   -34.32066 -109.91081 87.00434,
   -33.57736 -109.29381 86.83989,
   -6.02200 -101.12405 86.99398,
   -32.84079 -108.71271 86.84458,
   -31.54121 -107.64903 86.87622,
   -32.02730 -108.05065 86.87005,
   -30.91264 -107.09886 86.85649,
   -6.64174 -100.07433 87.19871,
   -30.23635 -106.49349 86.89265,
   -7.00289 -99.46759 87.02792,
   -29.52972 -105.81694 86.90063,
   -28.82268 -105.08939 86.94586,
   -7.56773 -98.46103 87.01975,
   -28.17620 -104.36527 86.92730,
   -27.58551 -103.64834 86.93891,
   -8.13469 -97.42144 87.03802,
   -26.92166 -102.75975 86.80253,
   -8.48061 -96.79916 86.85118,
   -26.39578 -102.01104 86.97287,
   -25.87087 -101.19834 86.96702,
   -8.93884 -95.90855 87.07669,
   -25.35169 -100.33543 86.98604,
   -24.91491 -99.54970 87.00113,
   -9.51171 -94.91493 87.07420,
   -24.48855 -98.72780 87.03679,
   -10.15151 -93.88965 87.07669,
   -24.07039 -97.87817 87.02467,
   -10.51527 -93.32805 87.08163,
   -23.65807 -97.01045 87.01575,
   -23.26694 -96.17305 87.04775,
   -11.09819 -92.53596 87.15727,
   -22.85740 -95.31593 87.07628,
   -11.69703 -91.86799 86.94179,
   -22.40683 -94.42879 87.07631,
   -22.00786 -93.69164 87.08717,
   -12.44579 -91.09607 87.15869,
   -13.10379 -90.56035 87.20959,
   -21.63228 -93.05758 87.09527,
   -21.02431 -92.23689 87.10812,
   -19.85521 -91.06667 87.13360,
   -15.29095 -89.70004 87.15679,
   -13.91529 -90.09651 87.17140,
   -20.33594 -91.48883 87.12606,
   -19.17974 -90.59261 87.18016,
   -17.71879 -89.92770 87.14611,
   -16.09571 -89.65737 87.12453,
   -14.57226 -89.81551 87.36393,
   -18.38610 -90.16554 87.26978,
   -16.96278 -89.73981 87.15439,
   -6.21144 -116.57530 87.57135,
   -4.53042 -116.25722 87.47773,
   -3.07623 -115.85955 87.56653,
   -1.60934 -115.32691 87.61285,
   -0.09388 -114.62954 87.60829,
   -10.21912 -117.11943 87.54898,
   -8.60347 -116.95808 87.56073,
   -7.03224 -116.71648 87.59356,
   -5.40072 -116.41025 87.64558,
   -3.84936 -116.07839 87.57579,
   -2.32457 -115.60836 87.57095,
   -0.85970 -115.00200 87.60000,
   0.60205 -114.27992 87.56381,
   2.06654 -113.43809 87.62697,
   -12.70400 -117.23441 87.55219,
   -11.02704 -117.17440 87.53443,
   -9.44370 -117.02622 87.70403,
   -7.79871 -116.84451 87.56021,
   1.47775 -113.79298 87.72703,
   2.73025 -112.95593 87.66449,
   -13.48007 -117.25074 87.58861,
   -11.97258 -117.19557 87.63997,
   3.45495 -112.33380 87.64984,
   -15.95854 -117.32213 87.42015,
   -14.39080 -117.27128 87.58024,
   4.03569 -111.55787 87.68985,
   -18.53568 -117.30599 87.54267,
   -16.88825 -117.31208 87.52450,
   -15.19104 -117.29184 87.54514,
   4.28819 -110.65185 87.64341,
   -19.35497 -117.30543 87.50705,
   -17.82841 -117.28997 87.66993,
   4.28295 -110.12820 87.39013,
   4.21129 -110.14249 87.93216,
   -21.74667 -117.26863 87.53979,
   -20.30127 -117.28292 87.57776,
   4.08539 -109.74385 87.63146,
   -24.41515 -117.23423 87.53795,
   -22.68712 -117.24955 87.57265,
   -21.05171 -117.27870 87.53918,
   3.45751 -108.96971 87.68550,
   -25.18622 -117.24733 87.43427,
   -23.66431 -117.22688 87.63215,
   2.75976 -108.52153 87.68586,
   -27.76361 -117.25843 87.53892,
   -26.10007 -117.23426 87.55185,
   -30.25893 -117.25583 87.52844,
   -28.58586 -117.26887 87.52244,
   -27.10088 -117.24926 87.53824,
   2.02292 -108.18914 87.68666,
   -30.98782 -117.24060 87.40306,
   -29.49463 -117.25828 87.63845,
   1.07164 -107.73688 87.87446,
   -31.90765 -117.12830 87.60918,
   0.17048 -107.33027 87.68693,
   -32.92068 -117.00356 87.53816,
   -0.67304 -106.86789 87.69831,
   -33.89051 -116.78088 87.54186,
   -1.36727 -106.43186 87.54328,
   -34.87833 -116.42700 87.47287,
   -35.67400 -115.95325 87.48562,
   -2.18041 -105.75601 87.68730,
   -36.28038 -115.38849 87.38967,
   -2.74037 -105.21937 87.75940,
   -36.67967 -114.48210 87.52120,
   -3.45026 -104.47157 87.75095,
   -4.00579 -103.82318 87.73793,
   -36.77391 -113.44574 87.56543,
   -36.59298 -112.73130 87.55281,
   -4.61567 -103.04545 87.76050,
   -36.12805 -111.90706 87.62496,
   -5.16473 -102.32247 87.57342,
   -35.47755 -111.12903 87.67503,
   -34.77608 -110.39988 87.50915,
   -33.53421 -109.35417 87.64441,
   -5.76982 -101.39260 87.74599,
   -34.06895 -109.80637 87.63814,
   -33.00033 -108.90478 87.65172,
   -32.23048 -108.26737 87.64049,
   -6.35844 -100.44363 87.79607,
   -31.43419 -107.60985 87.68681,
   -6.79120 -99.69978 87.81084,
   -30.75256 -107.01964 87.68071,
   -29.73686 -106.07507 87.69370,
   -30.21476 -106.52852 87.68749,
   -29.03719 -105.37435 87.70407,
   -7.20880 -98.94800 87.81833,
   -28.37774 -104.66517 87.76076,
   -27.74388 -103.91350 87.72290,
   -7.74109 -97.96734 87.86246,
   -27.17467 -103.17630 87.74231,
   -26.67231 -102.46478 87.76622,
   -8.32542 -96.89518 87.83497,
   -26.04301 -101.49923 87.76329,
   -8.66542 -96.27775 87.66797,
   -25.53868 -100.66246 87.77662,
   -25.14271 -99.95747 87.78715,
   -9.14610 -95.36381 87.88195,
   -24.73934 -99.19422 87.91701,
   -9.68250 -94.44558 87.91993,
   -24.27971 -98.28293 87.81297,
   -23.87354 -97.43515 87.83981,
   -10.28317 -93.48141 88.07102,
   -23.40079 -96.43855 87.84001,
   -10.72619 -92.87150 87.90565,
   -23.09849 -95.77473 87.84957,
   -11.44677 -91.98205 87.90648,
   -22.66992 -94.89285 87.87743,
   -12.03998 -91.33311 87.92691,
   -22.26177 -94.09827 87.87322,
   -21.78028 -93.26900 87.89668,
   -12.73630 -90.69543 88.02207,
   -21.23730 -92.47544 87.93704,
   -13.47293 -90.20199 87.95364,
   -20.56018 -91.67654 87.90852,
   -14.27420 -89.83831 87.88002,
   -19.88667 -91.03422 87.93221,
   -18.49164 -90.15694 87.93495,
   -16.97082 -89.66088 87.94791,
   -15.29821 -89.59232 87.96755,
   -19.17523 -90.50163 88.07946,
   -17.73938 -89.86409 87.92358,
   -16.34789 -89.57335 87.94274,
   -5.46070 -116.30645 88.36963,
   -3.78126 -115.96215 88.23801,
   -2.35819 -115.51114 88.38226,
   -0.85982 -114.90659 88.39346,
   -9.44347 -116.91377 88.34072,
   -7.85593 -116.71656 88.36953,
   -6.22636 -116.44307 88.40651,
   -4.65048 -116.14436 88.35202,
   -3.11492 -115.75969 88.36556,
   -1.54967 -115.19010 88.50528,
   -0.13509 -114.56647 88.38622,
   1.19493 -113.86882 88.41462,
   -11.92020 -117.07118 88.34849,
   -10.25942 -116.98442 88.33732,
   -8.75876 -116.81782 88.47139,
   -7.04663 -116.59077 88.36190,
   0.60630 -114.18245 88.41002,
   2.04754 -113.37045 88.41523,
   -14.40402 -117.14927 88.34299,
   -12.73281 -117.10551 88.33051,
   -11.21379 -117.01851 88.46973,
   2.84720 -112.80101 88.53977,
   3.83506 -111.67248 88.43601,
   -15.18550 -117.15927 88.38840,
   -13.66932 -117.11557 88.43430,
   3.40881 -112.25229 88.44228,
   4.14082 -110.94201 88.42236,
   -17.53705 -117.18850 88.33872,
   -16.08188 -117.17904 88.34581,
   -20.25330 -117.16686 88.33540,
   -18.53555 -117.17987 88.36952,
   -16.90103 -117.18716 88.33895,
   4.13883 -110.17387 88.52349,
   -21.01103 -117.17093 88.24214,
   -19.51350 -117.16055 88.43457,
   -23.61750 -117.11896 88.33407,
   -21.93887 -117.14012 88.34736,
   3.78021 -109.38292 88.47212,
   -24.44510 -117.11691 88.30366,
   -22.97522 -117.12706 88.33434,
   3.15961 -108.76532 88.47330,
   -26.87129 -117.14048 88.21083,
   -25.38390 -117.10532 88.36837,
   2.35381 -108.26238 88.52108,
   -29.46595 -117.15251 88.32839,
   -27.81804 -117.14139 88.32288,
   -26.13385 -117.11371 88.33406,
   1.50308 -107.86792 88.35536,
   -30.31460 -117.12426 88.32823,
   -28.74217 -117.13507 88.47634,
   0.45663 -107.34243 88.48690,
   -31.19981 -117.08297 88.32504,
   -32.25842 -116.92741 88.51162,
   -0.20030 -107.03795 88.49169,
   -33.16509 -116.80776 88.35973,
   -1.04796 -106.51712 88.48480,
   -34.14881 -116.51870 88.37370,
   -1.70280 -106.03691 88.48049,
   -35.11800 -116.05677 88.34269,
   -35.80873 -115.49534 88.36265,
   -2.48753 -105.31733 88.69611,
   -36.33812 -114.77500 88.23688,
   -3.08881 -104.73830 88.50304,
   -36.54118 -114.02688 88.28561,
   -3.77145 -103.93844 88.73180,
   -36.47525 -113.18461 88.44390,
   -4.30153 -103.32074 88.51968,
   -36.12905 -112.29423 88.59479,
   -35.62683 -111.52650 88.57527,
   -4.99929 -102.39191 88.57018,
   -34.96712 -110.73405 88.43801,
   -5.37687 -101.83527 88.60182,
   -34.26094 -110.06321 88.41231,
   -33.50486 -109.41830 88.43577,
   -5.96342 -100.93904 88.58212,
   -32.78042 -108.79063 88.30506,
   -31.68455 -107.87168 88.46135,
   -32.18999 -108.30182 88.45471,
   -30.91043 -107.20155 88.47626,
   -6.57122 -99.93772 88.61090,
   -30.20290 -106.56915 88.48050,
   -6.93984 -99.31549 88.43279,
   -29.46817 -105.87159 88.48367,
   -28.84263 -105.23029 88.38593,
   -7.41639 -98.40829 88.62885,
   -28.14642 -104.46810 88.51393,
   -27.49639 -103.67151 88.52814,
   -7.90781 -97.48081 88.68162,
   -26.94309 -102.91624 88.53704,
   -26.35747 -102.03346 88.50390,
   -8.51175 -96.37421 88.62929,
   -25.86319 -101.23013 88.57488,
   -8.85117 -95.75779 88.48189,
   -25.37307 -100.37484 88.56981,
   -24.93646 -99.56230 88.58892,
   -9.33544 -94.86060 88.67493,
   -24.42159 -98.55585 88.60231,
   -9.86258 -93.98044 88.73707,
   -24.10358 -97.89008 88.61232,
   -23.69513 -97.02233 88.63904,
   -10.49983 -93.00451 88.88412,
   -23.31080 -96.19240 88.63570,
   -10.99815 -92.36791 88.67376,
   -22.89311 -95.30970 88.67045,
   -22.42871 -94.38626 88.66478,
   -11.67403 -91.53782 88.87733,
   -12.28358 -90.95463 88.68785,
   -22.06577 -93.69772 88.67516,
   -12.99664 -90.37357 88.73257,
   -21.64741 -92.99535 88.68547,
   -21.07792 -92.20701 88.69628,
   -13.81522 -89.89226 88.75307,
   -20.36355 -91.41409 88.71344,
   -19.25920 -90.52208 88.72975,
   -17.76752 -89.79827 88.73342,
   -16.04668 -89.47611 88.60020,
   -14.58887 -89.60881 88.75993,
   -19.88676 -90.98292 88.72262,
   -18.52228 -90.10559 88.73431,
   -16.99694 -89.58473 88.74182,
   -15.35945 -89.47876 88.74523,
   -4.71107 -116.03299 89.16751,
   -3.14207 -115.68112 88.97990,
   -1.63784 -115.14092 89.17442,
   -8.68595 -116.69147 89.14434,
   -7.10175 -116.47916 89.09926,
   -5.48657 -116.18935 89.15170,
   -3.91532 -115.85875 89.14157,
   -2.39526 -115.40614 89.28244,
   -0.85645 -114.81543 89.16656,
   0.48969 -114.18459 89.07829,
   -11.13883 -116.89659 89.14405,
   -9.50080 -116.78109 89.12725,
   -7.95824 -116.57746 89.26620,
   -6.29383 -116.33354 89.16180,
   -0.14897 -114.48459 89.19813,
   1.30760 -113.74658 89.18837,
   2.54829 -112.93845 89.22577,
   -13.61923 -116.99862 89.14089,
   -11.95639 -116.93910 89.13852,
   -10.49370 -116.85782 89.14330,
   2.00526 -113.30892 89.21350,
   3.33140 -112.23760 89.18130,
   -16.10385 -117.05801 89.13305,
   -14.42487 -117.02637 89.11986,
   -12.88293 -116.95465 89.25662,
   3.85831 -111.48486 89.22520,
   -16.85058 -117.07732 89.05253,
   -15.35196 -117.03071 89.22897,
   4.07981 -110.71445 89.20152,
   -19.45725 -117.05387 89.13271,
   -17.78417 -117.06350 89.14850,
   -20.28679 -117.04729 89.11380,
   -18.81251 -117.06012 89.13381,
   3.92630 -109.74177 89.22141,
   -22.69023 -117.02737 89.00986,
   -21.25922 -117.02294 89.17824,
   3.47166 -109.04626 89.27129,
   -25.33886 -116.98878 89.13016,
   -23.63867 -116.99450 89.14603,
   -21.97651 -117.01949 89.12989,
   -26.13323 -116.98985 89.15535,
   -24.60428 -116.97495 89.22599,
   2.92568 -108.63789 89.27593,
   -28.52268 -117.02752 89.12771,
   -27.02271 -117.00627 89.14652,
   1.92282 -107.98574 89.26804,
   -29.49944 -117.02855 89.12778,
   -27.84334 -117.01839 89.12889,
   1.12889 -107.61775 89.27248,
   -31.84702 -116.86350 89.13630,
   -30.48135 -116.97995 89.24680,
   0.29328 -107.20798 89.30628,
   -32.94910 -116.69164 88.97794,
   -31.21055 -116.93833 89.12398,
   -0.67068 -106.66368 89.13437,
   -33.77670 -116.47372 89.00545,
   -34.71751 -116.09274 88.94638,
   -1.30459 -106.22532 89.29242,
   -35.36152 -115.67921 88.99647,
   -2.00599 -105.65677 89.30591,
   -2.70041 -105.00328 89.32737,
   -35.98717 -114.85447 89.11297,
   -36.31263 -114.38660 88.76714,
   -3.33546 -104.32952 89.33021,
   -36.31926 -113.76608 89.09114,
   -3.95436 -103.60912 89.34364,
   -36.20418 -112.86151 89.14425,
   -4.54726 -102.85704 89.36099,
   -35.88008 -112.18773 89.19679,
   -35.29714 -111.32296 89.22699,
   -5.15666 -102.00063 89.52016,
   -34.63149 -110.56352 89.22566,
   -33.75776 -109.73112 89.22591,
   -5.58817 -101.38706 89.35291,
   -34.16580 -110.10296 89.22456,
   -32.89334 -108.95167 89.24457,
   -32.17976 -108.35512 89.24816,
   -6.13676 -100.50368 89.43512,
   -31.46529 -107.75173 89.28052,
   -30.19406 -106.61287 89.27387,
   -30.72171 -107.09462 89.26688,
   -29.68380 -106.13106 89.28058,
   -6.79315 -99.40790 89.39461,
   -28.94398 -105.39585 89.27928,
   -7.12701 -98.82251 89.22636,
   -28.34353 -104.75705 89.28495,
   -27.67792 -103.97767 89.31936,
   -7.60257 -97.89574 89.43027,
   -27.10668 -103.22109 89.32578,
   -26.55955 -102.41470 89.38011,
   -8.08765 -96.96771 89.48571,
   -26.02131 -101.53814 89.35028,
   -25.54607 -100.70506 89.36360,
   -8.69846 -95.85286 89.42796,
   -9.05560 -95.20154 89.35656,
   -25.15836 -99.98223 89.37494,
   -24.74861 -99.18451 89.37542,
   -9.56935 -94.29904 89.48711,
   -24.31348 -98.30381 89.39963,
   -23.89742 -97.42843 89.41775,
   -10.18556 -93.34365 89.47784,
   -23.43232 -96.43742 89.42787,
   -10.66052 -92.64911 89.49626,
   -23.13834 -95.78461 89.43724,
   -11.23163 -91.91790 89.48651,
   -22.74063 -94.94493 89.50850,
   -11.87016 -91.20045 89.50735,
   -22.31741 -94.11224 89.46275,
   -21.81270 -93.23304 89.49088,
   -12.53991 -90.58024 89.51938,
   -21.33886 -92.50790 89.54058,
   -13.45046 -89.97053 89.47373,
   -20.63978 -91.65650 89.49401,
   -19.96664 -90.99116 89.53194,
   -18.53163 -90.04738 89.52644,
   -15.24730 -89.39525 89.46505,
   -14.09219 -89.64435 89.56780,
   -19.23062 -90.43958 89.50933,
   -17.78537 -89.73599 89.51497,
   -16.20703 -89.38764 89.52438,
   -14.60071 -89.48696 89.56131,
   -17.02283 -89.51450 89.53654,
   -3.96301 -115.75124 89.96260,
   -2.42339 -115.32436 89.95599,
   -7.92780 -116.45597 89.94430,
   -6.23818 -116.21260 89.85921,
   -4.71681 -115.91861 89.93264,
   -3.20809 -115.55859 89.98030,
   -1.65847 -115.04819 89.98097,
   -0.23290 -114.44161 90.01284,
   1.28353 -113.67362 90.00533,
   -10.22224 -116.72612 89.79308,
   -8.75360 -116.56538 89.91210,
   -7.10963 -116.34123 89.92237,
   -5.54118 -116.07379 89.96120,
   -0.91864 -114.74887 89.98279,
   0.54360 -114.08153 89.99365,
   1.97665 -113.25258 90.00854,
   -12.83677 -116.83908 89.93874,
   -11.18318 -116.76169 89.94259,
   -9.53791 -116.64432 89.93523,
   2.78828 -112.67388 90.02917,
   -15.31440 -116.92063 89.93021,
   -13.65488 -116.87325 89.92463,
   -12.21501 -116.81331 89.93990,
   3.41694 -112.04891 90.19741,
   -16.12774 -116.93869 89.90889,
   -14.60722 -116.88503 90.04150,
   3.91435 -111.10987 90.01298,
   -18.52996 -116.95933 89.81164,
   -17.09148 -116.93807 89.96571,
   3.98976 -110.26298 90.00467,
   -21.17820 -116.90891 89.92636,
   -19.49479 -116.93144 89.93099,
   -17.82194 -116.94442 89.93007,
   -21.96643 -116.89170 89.96271,
   -20.43378 -116.90221 90.03996,
   3.71583 -109.42420 90.00886,
   -24.54189 -116.86773 89.92578,
   -22.86679 -116.88024 89.94475,
   3.17636 -108.77805 90.05714,
   -25.36952 -116.87027 89.91205,
   -23.88636 -116.87186 89.92531,
   2.42732 -108.23779 90.03554,
   -27.80508 -116.91691 89.81843,
   -26.27792 -116.86425 90.01772,
   1.45620 -107.66709 90.07178,
   -30.29725 -116.87462 89.91066,
   -28.72769 -116.91397 89.93892,
   -27.04864 -116.88844 89.92449,
   -31.15535 -116.81593 89.90878,
   -29.54500 -116.90387 89.91705,
   0.74471 -107.34925 90.07746,
   -32.11046 -116.67884 89.98897,
   -0.05531 -106.91895 90.17169,
   -33.10751 -116.46985 89.95885,
   -0.87247 -106.42029 90.07700,
   -34.04386 -116.14164 89.98776,
   -1.55387 -105.93624 89.95630,
   -34.90533 -115.67693 89.95449,
   -35.53215 -115.18258 89.78970,
   -2.34039 -105.22592 90.11310,
   -2.87493 -104.68665 90.15282,
   -35.99529 -114.29469 89.80851,
   -3.63435 -103.85839 90.10648,
   -36.09021 -113.30499 89.88014,
   -4.12131 -103.26781 90.11898,
   -35.86036 -112.52181 89.98923,
   -35.40906 -111.68574 90.01723,
   -4.76222 -102.42801 90.17847,
   -34.79934 -110.89943 90.04807,
   -34.11734 -110.17525 90.01398,
   -5.33113 -101.63336 90.16297,
   -33.41274 -109.50418 89.95423,
   -32.16703 -108.41123 90.04124,
   -5.81205 -100.89569 90.17539,
   -32.67559 -108.85533 90.03450,
   -31.64048 -107.94677 90.04841,
   -30.89730 -107.28990 90.03872,
   -6.37273 -99.97716 90.18193,
   -30.17786 -106.64726 90.06462,
   -29.45901 -105.97086 90.02910,
   -6.94663 -98.97111 90.21682,
   -28.75713 -105.27147 90.08753,
   -27.67805 -104.05500 90.11072,
   -7.25794 -98.37270 90.23150,
   -28.11752 -104.57622 90.10018,
   -27.30853 -103.57725 90.11953,
   -7.78608 -97.37935 90.22793,
   -26.80084 -102.85286 90.12654,
   -26.30563 -102.05952 90.02713,
   -8.28507 -96.43297 90.23073,
   -25.84429 -101.26856 90.15886,
   -25.38299 -100.41855 90.16121,
   -8.89965 -95.30725 90.24966,
   -24.94526 -99.56933 90.17725,
   -9.23692 -94.71511 90.12611,
   -24.45252 -98.57863 90.18990,
   -9.79558 -93.77823 90.24079,
   -24.13376 -97.90348 90.20001,
   -23.73494 -97.04718 90.21528,
   -10.40510 -92.85858 90.28446,
   -23.35063 -96.20923 90.22460,
   -10.79225 -92.30580 90.26713,
   -22.96665 -95.37990 90.24349,
   -22.55500 -94.52986 90.25005,
   -11.46719 -91.47255 90.35680,
   -12.09069 -90.84449 90.19309,
   -22.21534 -93.85548 90.26018,
   -21.66835 -92.93324 90.44187,
   -12.77693 -90.24973 90.29997,
   -21.10245 -92.12923 90.47096,
   -13.67172 -89.70514 90.36351,
   -20.49134 -91.41803 90.39455,
   -19.24956 -90.39174 90.32033,
   -16.24227 -89.30425 90.32629,
   -14.55933 -89.38903 90.34366,
   -19.84303 -90.81959 90.31102,
   -18.56596 -90.00057 90.31651,
   -17.03175 -89.44187 90.31132,
   -15.49467 -89.27227 90.33146,
   -17.81485 -89.67541 90.32253,
   -7.17364 -116.21169 90.74620,
   -5.44793 -115.95009 90.63689,
   -4.00499 -115.64132 90.77873,
   -2.45552 -115.22623 90.76450,
   -0.92403 -114.65835 90.78942,
   0.53878 -113.99434 90.79601,
   -9.51799 -116.52696 90.58606,
   -7.96505 -116.32510 90.73320,
   -6.36248 -116.08910 90.72618,
   -4.78912 -115.80884 90.75935,
   -3.22119 -115.45263 90.75481,
   -1.70010 -114.96662 90.76345,
   -0.11657 -114.29777 90.90406,
   1.23884 -113.62558 90.81830,
   2.67689 -112.67171 90.81740,
   -11.91020 -116.68731 90.59900,
   -10.41788 -116.57015 90.74750,
   -8.77552 -116.42500 90.73528,
   2.07987 -113.13987 90.80610,
   3.21151 -112.13701 90.82245,
   -14.52910 -116.77357 90.72826,
   -12.88713 -116.71051 90.72869,
   -11.23056 -116.62704 90.73614,
   3.72881 -111.36084 90.79926,
   -17.02480 -116.82114 90.72521,
   -15.35212 -116.79787 90.72215,
   -13.89126 -116.75097 90.73108,
   3.93566 -110.63647 90.76672,
   -17.80888 -116.81644 90.76633,
   -16.27857 -116.79589 90.84304,
   -20.18063 -116.80110 90.72300,
   -18.71262 -116.81295 90.74951,
   3.81760 -109.68321 90.84823,
   -21.21227 -116.78887 90.70390,
   -19.54008 -116.80937 90.72368,
   -23.63321 -116.77111 90.59341,
   -22.13302 -116.75740 90.80968,
   3.44580 -109.04601 90.85885,
   -26.25766 -116.75721 90.72182,
   -24.58851 -116.74653 90.71749,
   -22.90141 -116.76021 90.72065,
   2.87714 -108.52669 90.96011,
   -27.07009 -116.77358 90.69580,
   -25.50493 -116.72914 90.86164,
   2.06812 -107.97909 90.85124,
   -29.50134 -116.80733 90.59114,
   -28.02800 -116.78398 90.76569,
   1.23275 -107.52447 90.88338,
   -30.45376 -116.75825 90.69412,
   -28.75642 -116.79599 90.71860,
   0.34828 -107.05874 90.79064,
   -31.39050 -116.64430 90.85359,
   -0.42088 -106.60752 90.87983,
   -32.43627 -116.44866 90.89869,
   -33.32014 -116.21171 90.92468,
   -1.20743 -106.06558 90.89314,
   -34.27980 -115.80233 90.86004,
   -1.85068 -105.54929 90.88027,
   -35.15516 -115.19915 90.67055,
   -35.63699 -114.61732 90.54060,
   -2.63528 -104.78284 91.08652,
   -3.22525 -104.18587 90.89855,
   -35.88139 -113.77466 90.59391,
   -35.77818 -113.00948 90.83140,
   -3.88830 -103.38949 91.09594,
   -35.43617 -112.10540 90.97631,
   -4.35059 -102.83643 90.93699,
   -34.97876 -111.37039 90.96456,
   -34.25737 -110.40492 90.81552,
   -5.01147 -101.95313 90.94698,
   -33.60234 -109.77454 90.91212,
   -5.51527 -101.23795 90.85306,
   -32.89134 -109.10686 90.82410,
   -32.13792 -108.44684 90.83531,
   -6.07499 -100.34053 90.93555,
   -31.41386 -107.80211 90.74516,
   -30.17241 -106.69294 90.86012,
   -30.69158 -107.16733 90.85334,
   -29.64421 -106.19639 90.86743,
   -6.62834 -99.39154 90.98295,
   -28.98393 -105.55470 90.87342,
   -28.25112 -104.78635 90.88636,
   -7.10278 -98.49600 91.15275,
   -27.58529 -104.01081 90.91499,
   -7.43500 -97.87464 91.02031,
   -27.05710 -103.30795 90.92848,
   -26.52951 -102.50572 90.93443,
   -8.04520 -96.73633 90.96443,
   -26.07200 -101.71927 90.85542,
   -25.59535 -100.84907 90.94887,
   -8.51822 -95.82575 91.03336,
   -25.24669 -100.16675 90.95994,
   -9.10441 -94.77116 91.04201,
   -24.76513 -99.20201 90.98235,
   -9.42100 -94.23592 90.89558,
   -24.34050 -98.32104 90.98811,
   -23.93257 -97.44994 90.99599,
   -9.99565 -93.29462 91.07925,
   -23.56352 -96.64219 91.01256,
   -10.56815 -92.44064 91.20971,
   -23.27204 -95.98417 91.02193,
   -11.09199 -91.77101 91.10779,
   -22.80687 -95.00187 91.01829,
   -22.37086 -94.12656 91.05211,
   -11.81833 -90.95888 91.11638,
   -21.88905 -93.26702 91.05562,
   -12.36030 -90.43614 91.08693,
   -21.36113 -92.45227 91.07630,
   -20.70742 -91.62770 91.08775,
   -13.15191 -89.86066 91.12751,
   -20.00316 -90.91778 91.09715,
   -15.45681 -89.17784 91.12842,
   -13.96833 -89.44693 91.16541,
   -19.26085 -90.34297 91.11307,
   -17.84144 -89.61262 91.12275,
   -16.26015 -89.22209 91.10581,
   -14.69898 -89.22462 91.28920,
   -18.57033 -89.93738 91.11804,
   -17.07291 -89.37068 91.12281,
   -6.41964 -115.96251 91.54707,
   -4.81976 -115.71966 91.37152,
   -3.25407 -115.35094 91.54905,
   -1.73386 -114.87762 91.57786,
   -0.22659 -114.27232 91.58370,
   -8.72739 -116.30129 91.40401,
   -7.19269 -116.08396 91.51737,
   -5.60909 -115.83158 91.53761,
   -4.16418 -115.54321 91.67179,
   -2.48908 -115.13347 91.54751,
   -0.86321 -114.53127 91.70399,
   0.52492 -113.91300 91.60991,
   1.90894 -113.12588 91.62056,
   -11.17143 -116.50262 91.42127,
   -9.64570 -116.36840 91.52964,
   -8.01492 -116.19413 91.53408,
   1.22900 -113.53979 91.59390,
   2.63518 -112.60902 91.61104,
   -13.62617 -116.62952 91.40890,
   -12.11093 -116.53329 91.54383,
   -10.45453 -116.43528 91.53176,
   3.34339 -111.87707 91.59676,
   -16.22872 -116.69042 91.51970,
   -14.61268 -116.65468 91.49052,
   -12.92425 -116.57799 91.52956,
   3.77648 -111.07773 91.65864,
   -17.05613 -116.70072 91.50974,
   -15.49768 -116.67628 91.51930,
   3.87989 -110.23684 91.60749,
   -19.47510 -116.70360 91.41108,
   -17.98363 -116.68633 91.60124,
   -22.10277 -116.64822 91.51675,
   -20.45077 -116.67644 91.49487,
   -18.74261 -116.69451 91.51995,
   3.63005 -109.32904 91.66141,
   -22.83910 -116.64246 91.48675,
   -21.38120 -116.64046 91.63941,
   3.20298 -108.80005 91.63188,
   -25.30052 -116.62454 91.51807,
   -23.79436 -116.62363 91.53683,
   2.38600 -108.08487 91.65976,
   -27.96436 -116.67297 91.51663,
   -26.28780 -116.63941 91.50404,
   -24.62631 -116.62242 91.51745,
   -28.75564 -116.67424 91.54000,
   -27.21097 -116.64295 91.63179,
   1.67753 -107.69144 91.66198,
   -30.97888 -116.58184 91.50058,
   -29.64939 -116.67178 91.52955,
   0.79358 -107.20775 91.59696,
   -32.06517 -116.39199 91.53270,
   -30.45131 -116.62561 91.49795,
   0.02963 -106.78228 91.67442,
   -33.08213 -116.11666 91.54907,
   -0.77086 -106.27485 91.63143,
   -33.93688 -115.77259 91.55020,
   -34.61638 -115.37394 91.51907,
   -1.48142 -105.73824 91.68210,
   -2.17860 -105.12427 91.70216,
   -35.19325 -114.78108 91.52927,
   -35.55078 -114.17261 91.39449,
   -2.84256 -104.46179 91.71730,
   -35.60955 -113.52921 91.57988,
   -3.48079 -103.75464 91.73959,
   -35.52849 -112.79206 91.53625,
   -4.07866 -103.04247 91.73483,
   -35.17158 -111.91721 91.59601,
   -4.67021 -102.28754 91.69745,
   -34.63835 -111.02555 91.44896,
   -33.96854 -110.26402 91.62695,
   -5.29915 -101.41955 91.67889,
   -33.34685 -109.63408 91.61011,
   -32.32031 -108.65911 91.62687,
   -5.66142 -100.85577 91.74516,
   -32.80535 -109.10844 91.61970,
   -31.55304 -107.96224 91.58631,
   -30.83792 -107.33222 91.63235,
   -6.29401 -99.82876 91.74189,
   -30.10234 -106.67530 91.66253,
   -29.45994 -106.07868 91.61968,
   -28.23801 -104.84022 91.68330,
   -6.83365 -98.87008 91.78773,
   -28.72375 -105.35361 91.67413,
   -27.75389 -104.28749 91.69451,
   -27.21883 -103.61321 91.70895,
   -7.29405 -97.96562 91.99251,
   -26.72448 -102.89575 91.71505,
   -7.60911 -97.36995 91.82187,
   -26.31901 -102.22438 91.72232,
   -8.21986 -96.22533 91.77272,
   -25.81080 -101.30553 91.75074,
   -25.37159 -100.44704 91.74938,
   -8.70524 -95.30390 91.83505,
   -24.93396 -99.55534 91.76636,
   -24.47197 -98.59196 91.77769,
   -9.22671 -94.37317 91.86483,
   -9.51632 -93.85549 91.89411,
   -24.16048 -97.91844 91.78774,
   -23.78661 -97.10034 91.88474,
   -10.19772 -92.82918 91.88795,
   -23.38886 -96.22785 91.81315,
   -23.01091 -95.40177 91.82083,
   -10.74945 -92.05860 91.87953,
   -22.59917 -94.53814 91.83770,
   -11.35145 -91.31540 91.87455,
   -22.26765 -93.86629 91.84790,
   -12.05385 -90.54444 92.08031,
   -21.70987 -92.91899 91.85421,
   -12.69715 -90.02972 91.91515,
   -21.17562 -92.13805 91.87774,
   -13.64821 -89.47488 91.90871,
   -20.49594 -91.33667 91.86184,
   -14.70687 -89.13432 91.94655,
   -19.92345 -90.76531 92.05329,
   -18.60736 -89.88712 91.95917,
   -17.09175 -89.29627 91.89506,
   -15.48573 -89.08297 91.92023,
   -14.30035 -89.22075 91.95660,
   -19.28157 -90.29719 91.91063,
   -17.86341 -89.54918 91.91146,
   -16.29945 -89.13566 91.91422,
   -4.07861 -115.41810 92.34955,
   -2.51669 -115.03788 92.34334,
   -1.00490 -114.51170 92.36784,
   -7.98962 -116.07654 92.19084,
   -6.41092 -115.83649 92.30181,
   -4.90651 -115.57739 92.38157,
   -3.38392 -115.24408 92.48056,
   -1.70267 -114.77855 92.35443,
   -0.22400 -114.17777 92.41782,
   1.23187 -113.45940 92.40674,
   -10.40070 -116.30613 92.23459,
   -8.88767 -116.15006 92.34857,
   -7.25936 -115.95585 92.33616,
   -5.66508 -115.71249 92.34731,
   0.48314 -113.85230 92.38511,
   1.96126 -113.04146 92.52398,
   3.24633 -111.89506 92.41111,
   -12.85666 -116.45781 92.22359,
   -11.34564 -116.34769 92.35395,
   -9.68017 -116.23180 92.32570,
   2.75467 -112.44576 92.40742,
   3.62765 -111.27115 92.40616,
   -15.37640 -116.56892 92.18186,
   -13.81152 -116.48382 92.34626,
   -12.14484 -116.40180 92.32619,
   3.82560 -110.69616 92.29156,
   -17.94596 -116.57658 92.31621,
   -16.28765 -116.56990 92.30248,
   -14.61275 -116.52275 92.31854,
   -18.67999 -116.57730 92.28404,
   -17.22533 -116.55761 92.44156,
   3.76766 -109.76412 92.42523,
   -21.11299 -116.54029 92.31249,
   -19.64037 -116.55608 92.34440,
   -22.13919 -116.52533 92.30738,
   -20.46244 -116.55034 92.31316,
   3.42895 -109.04457 92.44709,
   -24.57093 -116.51657 92.20818,
   -23.05924 -116.49556 92.41175,
   2.85032 -108.43063 92.43962,
   -27.17166 -116.54086 92.31302,
   -25.53594 -116.51026 92.29104,
   -23.82732 -116.50332 92.31229,
   2.12156 -107.90036 92.45582,
   -29.66579 -116.55063 92.30379,
   -27.98664 -116.55808 92.29411,
   -26.51377 -116.52603 92.31367,
   1.31011 -107.42531 92.41614,
   -30.46430 -116.49045 92.33974,
   -28.92033 -116.55488 92.40499,
   0.49094 -106.96072 92.46577,
   -31.28880 -116.40852 92.33313,
   -32.29169 -116.18906 92.41698,
   -0.26842 -106.49667 92.55834,
   -33.26058 -115.88514 92.38449,
   -1.06737 -105.94754 92.46721,
   -34.15995 -115.46897 92.22225,
   -1.71851 -105.44098 92.33566,
   -34.89814 -114.85400 92.14221,
   -2.45423 -104.72064 92.56094,
   -35.29599 -114.07566 92.27647,
   -3.05015 -104.12860 92.36225,
   -35.41633 -113.21247 92.24937,
   -3.72963 -103.32517 92.54456,
   -35.18129 -112.28544 92.37956,
   -4.25874 -102.70961 92.34289,
   -34.75697 -111.43379 92.38862,
   -34.14821 -110.60111 92.48094,
   -4.89248 -101.83949 92.54579,
   -33.52688 -109.90996 92.47947,
   -32.78994 -109.17426 92.41320,
   -5.49423 -100.94117 92.76224,
   -32.05914 -108.49075 92.35445,
   -5.86763 -100.38393 92.56727,
   -31.34597 -107.84910 92.43169,
   -30.30669 -106.90037 92.44523,
   -30.82162 -107.37162 92.43867,
   -29.56910 -106.22736 92.57365,
   -6.48933 -99.32664 92.61528,
   -28.92560 -105.60587 92.45775,
   -28.22268 -104.88886 92.48082,
   -7.03084 -98.34701 92.58782,
   -27.52198 -104.07494 92.40225,
   -26.98198 -103.35566 92.41459,
   -7.47049 -97.45935 92.78314,
   -26.44210 -102.52301 92.51526,
   -7.79995 -96.82649 92.63376,
   -25.98547 -101.70636 92.53692,
   -25.56573 -100.88260 92.53581,
   -8.39358 -95.71793 92.58129,
   -25.22403 -100.17113 92.54739,
   -8.91026 -94.76189 92.63698,
   -24.75791 -99.19161 92.57073,
   -24.36382 -98.34419 92.57628,
   -9.37072 -93.93739 92.75633,
   -23.99298 -97.53320 92.56095,
   -9.78133 -93.28742 92.65947,
   -23.59520 -96.65555 92.60034,
   -10.42222 -92.34834 92.68299,
   -23.29329 -95.97185 92.61011,
   -10.91971 -91.70415 92.49794,
   -22.83763 -94.99456 92.62555,
   -22.41867 -94.13692 92.64237,
   -11.59383 -90.88841 92.67664,
   -21.91417 -93.22464 92.58485,
   -12.26130 -90.23105 92.70862,
   -21.44094 -92.46471 92.66543,
   -20.77751 -91.60549 92.67552,
   -12.97821 -89.69085 92.76796,
   -20.06844 -90.86796 92.68974,
   -13.86114 -89.24827 92.78999,
   -19.31425 -90.26100 92.71741,
   -17.88122 -89.50323 92.51145,
   -16.35377 -89.04858 92.71346,
   -14.74519 -89.03048 92.74044,
   -18.59006 -89.80761 92.85038,
   -17.16628 -89.22607 92.82329,
   -15.51953 -88.98420 92.71689,
   -3.33130 -115.13378 93.14284,
   -1.78746 -114.72033 92.98179,
   -7.29218 -115.85746 92.94152,
   -5.73047 -115.59622 93.16278,
   -4.14588 -115.31016 93.17095,
   -2.54903 -114.91656 93.25153,
   -1.05203 -114.43759 93.15552,
   0.47138 -113.78014 93.19183,
   1.88557 -113.01706 93.18493,
   -9.66768 -116.10708 93.02559,
   -8.11928 -115.92661 93.14134,
   -6.61896 -115.70734 93.27376,
   -4.90963 -115.45866 93.14511,
   -0.28352 -114.12174 93.17343,
   1.31929 -113.35166 93.30057,
   2.52116 -112.53070 93.18816,
   -12.10297 -116.27823 93.03985,
   -10.57108 -116.15525 93.14957,
   -8.91345 -116.01855 93.12363,
   3.20865 -111.82079 93.20426,
   -14.56014 -116.40865 93.02482,
   -13.03745 -116.31345 93.14707,
   -11.36883 -116.21731 93.12351,
   3.69483 -110.95939 93.17541,
   -16.96907 -116.45411 93.11179,
   -15.48752 -116.42529 93.12091,
   -13.83350 -116.36117 93.11789,
   3.80397 -110.21978 93.14990,
   -19.66509 -116.43913 93.11005,
   -17.97982 -116.45776 93.09812,
   -16.31104 -116.44682 93.11058,
   -20.41544 -116.44277 93.01507,
   -18.91036 -116.43341 93.20539,
   3.59643 -109.32973 93.25466,
   -23.02709 -116.38848 93.10716,
   -21.39682 -116.41703 93.07004,
   3.20946 -108.78644 93.18637,
   -23.77572 -116.38597 93.07964,
   -22.34335 -116.39728 93.10780,
   2.53160 -108.14521 93.24954,
   -26.27351 -116.41620 92.96542,
   -24.72760 -116.37347 93.14494,
   -28.87839 -116.45184 93.10672,
   -27.21826 -116.42277 93.10330,
   -25.54896 -116.38325 93.10996,
   1.77024 -107.62154 93.39091,
   -29.69028 -116.43209 93.07331,
   -28.14668 -116.43022 93.24977,
   0.93252 -107.13191 93.24156,
   -30.66412 -116.34495 93.22123,
   0.14336 -106.66618 93.25230,
   -31.59208 -116.20053 93.27744,
   -0.62765 -106.15810 93.26860,
   -32.61511 -115.93973 93.24594,
   -33.54422 -115.56633 93.18909,
   -1.39440 -105.57322 93.27483,
   -34.34978 -115.05127 93.06998,
   -1.98347 -105.05669 93.29844,
   -34.89437 -114.45529 92.98731,
   -2.79605 -104.25104 93.28450,
   -35.20812 -113.54345 93.00515,
   -3.31157 -103.67721 93.32293,
   -35.09677 -112.72698 93.28305,
   -34.81331 -111.78671 93.19779,
   -4.06390 -102.79427 93.28247,
   -4.48201 -102.25651 93.31504,
   -34.38913 -111.08683 93.19628,
   -33.82828 -110.35332 93.18426,
   -32.77156 -109.24423 93.20532,
   -5.12181 -101.37554 93.37599,
   -33.28718 -109.77670 93.19457,
   -32.25170 -108.72912 93.21413,
   -5.64806 -100.60103 93.34840,
   -31.58414 -108.10912 93.19431,
   -30.81171 -107.41125 93.23116,
   -6.08151 -99.88583 93.37295,
   -30.04601 -106.71702 93.25027,
   -29.37647 -106.10060 93.24996,
   -28.20838 -104.94214 93.26916,
   -6.65857 -98.87008 93.39228,
   -28.67401 -105.42184 93.26067,
   -27.71993 -104.39476 93.28055,
   -27.12346 -103.64693 93.27902,
   -7.21883 -97.82592 93.38321,
   -26.66872 -103.00023 93.48521,
   -7.65042 -96.93265 93.59963,
   -26.17685 -102.14491 93.31162,
   -7.97759 -96.30691 93.43089,
   -25.72501 -101.27521 93.34308,
   -25.34422 -100.47528 93.33789,
   -8.57452 -95.20388 93.39087,
   -24.93567 -99.59061 93.30121,
   -24.49378 -98.62988 93.36510,
   -9.08660 -94.27784 93.44926,
   -24.18150 -97.93533 93.37546,
   -9.53916 -93.51582 93.45480,
   -23.82562 -97.14231 93.38295,
   -10.12469 -92.63933 93.38972,
   -23.42538 -96.25111 93.40316,
   -23.04503 -95.40937 93.42943,
   -10.71734 -91.79940 93.45821,
   -11.13064 -91.24483 93.48467,
   -22.64047 -94.54799 93.42542,
   -22.20546 -93.68847 93.48282,
   -11.90397 -90.41656 93.50984,
   -21.76294 -92.90638 93.44760,
   -12.45439 -89.90890 93.55587,
   -21.24151 -92.12467 93.46088,
   -20.59619 -91.33295 93.47614,
   -13.31798 -89.37426 93.52405,
   -19.94697 -90.68956 93.48260,
   -18.62468 -89.77198 93.50698,
   -17.14901 -89.16247 93.50233,
   -15.56982 -88.88229 93.53262,
   -14.06383 -89.04992 93.66887,
   -19.21108 -90.12328 93.50056,
   -17.90849 -89.43269 93.48671,
   -16.43793 -88.97571 93.62123,
   -14.77548 -88.92168 93.53554,
   -2.58986 -114.83830 93.93592,
   -1.06572 -114.34738 93.95691,
   -6.54674 -115.58811 93.93295,
   -4.96295 -115.34525 93.97725,
   -3.38337 -115.03396 93.95467,
   -1.83112 -114.61536 93.93495,
   -0.34087 -114.06494 93.93315,
   0.97662 -113.45347 93.97872,
   -8.89285 -115.89458 93.83712,
   -7.36940 -115.69997 93.94890,
   -5.85332 -115.47002 94.04925,
   -4.15499 -115.19983 93.94166,
   0.43000 -113.71362 93.97477,
   1.89624 -112.92260 93.96506,
   -11.36222 -116.08063 93.94674,
   -9.75035 -115.96381 93.87095,
   -8.14754 -115.80018 93.92101,
   2.63272 -112.39468 93.99349,
   3.62911 -111.00259 93.99701,
   -13.81801 -116.23419 93.93039,
   -12.20865 -116.13998 93.90227,
   -10.59261 -116.02702 93.91941,
   3.31953 -111.58537 94.00057,
   3.73874 -110.60972 93.99256,
   -16.26153 -116.34061 93.80954,
   -14.66992 -116.27860 93.89417,
   -13.05321 -116.19195 93.91524,
   -18.86782 -116.32908 93.90712,
   -17.24308 -116.33986 93.87129,
   -15.51508 -116.30910 93.90412,
   3.71625 -109.79476 94.01233,
   -19.69448 -116.32406 93.87980,
   -18.21567 -116.33425 93.90760,
   -22.11430 -116.30133 93.75769,
   -20.66133 -116.29729 93.94866,
   3.42061 -109.05034 94.03559,
   -24.75228 -116.25779 93.90501,
   -23.04012 -116.26514 93.92364,
   -21.38732 -116.29217 93.90414,
   2.92421 -108.47113 94.03333,
   -25.52006 -116.28083 93.79140,
   -24.00043 -116.24403 94.00552,
   2.19480 -107.85977 94.05205,
   -27.85696 -116.31859 93.90476,
   -26.44182 -116.28032 93.92737,
   1.39472 -107.33628 94.04956,
   -30.57515 -116.24838 93.88421,
   -28.88682 -116.32805 93.92580,
   -27.25428 -116.29982 93.90426,
   -31.18044 -116.16397 93.89283,
   -29.96192 -116.28903 93.95517,
   0.72929 -106.96331 94.05661,
   -32.25046 -115.89956 93.93095,
   -0.20696 -106.34705 94.03501,
   -0.96182 -105.80995 94.02416,
   -33.01505 -115.63733 93.94828,
   -33.69799 -115.29501 93.94626,
   -1.65116 -105.23921 94.07344,
   -34.48247 -114.53509 94.00446,
   -2.34335 -104.58128 94.11409,
   -34.89926 -113.96593 93.73973,
   -34.99564 -113.24234 93.86506,
   -3.04129 -103.82295 94.28904,
   -3.61499 -103.19722 94.08575,
   -34.89960 -112.44585 93.81382,
   -34.51845 -111.52596 93.94931,
   -4.25189 -102.38636 94.28685,
   -34.02075 -110.74054 93.98335,
   -4.76122 -101.74600 94.12009,
   -33.41102 -109.98310 93.97896,
   -32.69287 -109.23678 94.02234,
   -5.43348 -100.79204 94.13087,
   -32.05338 -108.60525 93.87873,
   -30.80421 -107.45457 94.02531,
   -5.80977 -100.23225 93.97244,
   -31.29655 -107.90617 94.01915,
   -30.26551 -106.95562 94.03218,
   -29.52687 -106.27352 94.03898,
   -6.30847 -99.34563 94.17243,
   -28.83206 -105.62136 94.04982,
   -28.13377 -104.92666 94.07119,
   -6.83176 -98.38138 94.21491,
   -27.50859 -104.22006 93.99217,
   -26.88981 -103.41132 94.09618,
   -7.39778 -97.30908 94.17451,
   -26.35255 -102.56029 94.13543,
   -25.91525 -101.73710 94.09222,
   -7.77905 -96.53749 94.20628,
   -25.45081 -100.77908 94.12481,
   -8.15907 -95.78015 94.23634,
   -25.13686 -100.07227 94.13619,
   -8.77663 -94.66648 94.18420,
   -24.74475 -99.19389 94.13771,
   -24.37744 -98.36936 94.16296,
   -9.27723 -93.78312 94.25781,
   -24.01053 -97.54470 94.16311,
   -9.68913 -93.14350 94.07345,
   -23.62177 -96.67076 94.18817,
   -10.28644 -92.22037 94.27151,
   -23.31680 -95.97296 94.19822,
   -22.84985 -94.95756 94.21465,
   -10.89463 -91.36977 94.43573,
   -22.43176 -94.08954 94.24440,
   -11.46422 -90.71634 94.28922,
   -21.88204 -93.08179 94.24397,
   -21.26638 -92.10562 94.25794,
   -12.15410 -90.01580 94.40663,
   -21.54873 -92.51886 94.25458,
   -20.82477 -91.55031 94.26399,
   -12.84892 -89.50917 94.32111,
   -20.12833 -90.81409 94.27620,
   -13.85431 -89.02871 94.29811,
   -19.35630 -90.16900 94.33325,
   -17.93046 -89.37374 94.29729,
   -16.38653 -88.90212 94.29816,
   -14.71776 -88.82297 94.33783,
   -18.64849 -89.72096 94.29848,
   -17.17155 -89.09881 94.28090,
   -15.70179 -88.79591 94.41243,
   -1.85605 -114.52581 94.73655,
   -5.78756 -115.35431 94.73273,
   -4.21238 -115.09986 94.75868,
   -2.61668 -114.74282 94.74345,
   -1.12113 -114.28157 94.72456,
   0.30789 -113.71077 94.64661,
   1.82747 -112.88212 94.77282,
   -9.81975 -115.83508 94.71745,
   -8.19162 -115.67807 94.72444,
   -6.60396 -115.47293 94.74044,
   -5.10370 -115.23764 94.82275,
   -3.40229 -114.93439 94.73721,
   -0.33899 -113.97362 94.76341,
   1.12459 -113.30906 94.77970,
   2.44806 -112.43422 94.65140,
   -12.27642 -116.01975 94.71427,
   -10.61062 -115.90682 94.68159,
   -9.05430 -115.76805 94.68569,
   -7.38740 -115.57999 94.72324,
   3.07930 -111.78828 94.79818,
   -14.73535 -116.16489 94.70571,
   -13.07385 -116.07882 94.67449,
   -11.53702 -115.95518 94.80176,
   3.58197 -110.93754 94.79182,
   -15.54112 -116.19811 94.68977,
   -13.99586 -116.11465 94.80241,
   3.72089 -110.26210 94.79957,
   -17.93909 -116.23640 94.60837,
   -16.49306 -116.20956 94.75425,
   -20.58827 -116.18997 94.70137,
   -18.89276 -116.21481 94.71647,
   -17.23155 -116.22358 94.70451,
   3.56606 -109.34349 94.84687,
   -21.35094 -116.18709 94.63201,
   -19.85243 -116.18768 94.80570,
   3.23146 -108.81540 94.79714,
   -23.95269 -116.14210 94.70004,
   -22.27578 -116.15861 94.71269,
   -24.78165 -116.14449 94.68191,
   -23.30609 -116.14721 94.70003,
   2.57283 -108.11154 94.83922,
   -27.19277 -116.19680 94.61689,
   -25.70191 -116.14921 94.72193,
   1.83777 -107.56060 94.91684,
   -29.58484 -116.19313 94.69065,
   -28.13119 -116.20883 94.71444,
   -26.46407 -116.16546 94.70141,
   1.04182 -107.05442 94.85838,
   -30.58099 -116.11555 94.68603,
   -28.95859 -116.20592 94.69626,
   0.22961 -106.55552 94.70240,
   -31.50455 -115.96103 94.73098,
   -32.43721 -115.69914 94.72342,
   -0.51611 -106.03604 94.86160,
   -33.41708 -115.26102 94.58510,
   -1.25557 -105.46503 94.85876,
   -34.12185 -114.71965 94.56908,
   -1.87631 -104.94177 94.70714,
   -34.56279 -114.14324 94.58566,
   -2.59300 -104.19888 94.92874,
   -34.79222 -113.60026 94.49928,
   -3.23799 -103.49833 94.90835,
   -34.77693 -112.95382 94.67643,
   -34.58425 -112.06675 94.73728,
   -3.83832 -102.79201 94.90579,
   -34.16582 -111.21452 94.92020,
   -33.35088 -110.03673 94.77781,
   -4.43944 -102.03410 94.92658,
   -33.66350 -110.40127 94.77019,
   -32.90811 -109.52705 94.79031,
   -5.00784 -101.26768 94.90889,
   -32.17077 -108.75561 94.78842,
   -31.52207 -108.15033 94.79275,
   -5.61053 -100.36793 94.97898,
   -30.79178 -107.49044 94.82761,
   -5.88528 -99.91946 94.95069,
   -30.03441 -106.79305 94.75775,
   -29.33723 -106.15947 94.83680,
   -28.33561 -105.19251 94.85259,
   -6.50780 -98.82863 94.97081,
   -28.81748 -105.66557 94.84455,
   -27.62353 -104.43165 94.86113,
   -27.04439 -103.72546 94.87915,
   -7.00244 -97.88199 95.02799,
   -26.57797 -103.03769 94.89442,
   -26.09531 -102.19111 94.89984,
   -7.57657 -96.77692 94.99084,
   -7.90644 -96.14425 94.80862,
   -25.69120 -101.35388 94.76661,
   -25.30379 -100.51082 94.93263,
   -8.34106 -95.25840 95.03304,
   -24.92387 -99.63641 94.92026,
   -24.56453 -98.80819 94.95016,
   -8.93657 -94.20221 95.00576,
   -24.29319 -98.17833 94.95978,
   -9.49640 -93.26026 95.04159,
   -23.84066 -97.15424 94.97004,
   -9.86116 -92.66271 95.08019,
   -23.45283 -96.27290 94.99069,
   -23.04538 -95.36232 94.87480,
   -10.47696 -91.78154 95.08651,
   -22.68078 -94.55811 95.01314,
   -11.07335 -91.01043 95.06643,
   -22.25900 -93.70056 95.04421,
   -11.74904 -90.27139 95.04869,
   -21.82007 -92.89991 95.04016,
   -21.31433 -92.11477 95.05682,
   -12.39703 -89.68452 95.09839,
   -20.71098 -91.35071 95.06065,
   -13.17598 -89.18576 95.11568,
   -19.99381 -90.61971 95.05993,
   -18.65786 -89.66131 95.10053,
   -17.19830 -89.03333 95.09020,
   -15.61159 -88.71766 95.10041,
   -14.05474 -88.83106 95.19324,
   -19.28904 -90.04150 95.20104,
   -17.93575 -89.30321 95.14288,
   -16.40901 -88.82856 95.08978,
   -14.85966 -88.69569 95.24150,
   -5.02720 -115.12474 95.53274,
   -3.45449 -114.85564 95.46888,
   -1.88735 -114.44432 95.53792,
   -0.45170 -113.95740 95.42750,
   1.11624 -113.22868 95.56867,
   -9.04835 -115.64475 95.51682,
   -7.37206 -115.47625 95.42057,
   -5.83068 -115.24990 95.53454,
   -4.33825 -114.99953 95.62490,
   -2.65384 -114.65856 95.53170,
   -1.12212 -114.19225 95.54724,
   0.38936 -113.59812 95.54404,
   1.80745 -112.82285 95.56747,
   -11.50062 -115.84933 95.51406,
   -9.83992 -115.72349 95.48768,
   -8.18691 -115.54449 95.59350,
   -6.62630 -115.36416 95.52572,
   2.54093 -112.30478 95.60193,
   -13.95523 -116.01768 95.50646,
   -12.29540 -115.91238 95.48877,
   -10.78132 -115.78216 95.60867,
   3.20895 -111.53200 95.72694,
   -16.43531 -116.11234 95.50183,
   -14.76199 -116.06245 95.48888,
   -13.24543 -115.96125 95.60953,
   3.63609 -110.58621 95.58751,
   -17.21307 -116.13092 95.41851,
   -15.65033 -116.07920 95.62750,
   3.66289 -109.83652 95.60666,
   -19.78979 -116.09575 95.49967,
   -18.12685 -116.11538 95.51649,
   -20.62794 -116.08504 95.47875,
   -19.13918 -116.10615 95.50061,
   3.41022 -109.06920 95.62383,
   -23.02893 -116.05304 95.39656,
   -21.53325 -116.06655 95.47806,
   2.92870 -108.43416 95.63110,
   -25.67419 -116.03901 95.49957,
   -23.98373 -116.03058 95.50432,
   -22.31227 -116.05049 95.49714,
   2.25583 -107.82924 95.62652,
   -26.46150 -116.04998 95.52838,
   -24.93307 -116.01669 95.61482,
   -28.89625 -116.10992 95.38774,
   -27.36109 -116.07867 95.52746,
   1.46900 -107.26589 95.64063,
   -29.84590 -116.06846 95.50105,
   -28.16858 -116.09244 95.49630,
   0.70363 -106.77281 95.70408,
   -30.83816 -115.97280 95.47303,
   -0.08238 -106.25176 95.67765,
   -31.83188 -115.70787 95.68055,
   -0.78066 -105.76251 95.52494,
   -32.79652 -115.38236 95.48751,
   -33.60347 -114.86384 95.52768,
   -1.57485 -105.08127 95.66587,
   -34.23360 -114.26477 95.35753,
   -2.10733 -104.58012 95.69398,
   -34.56369 -113.89416 94.97911,
   -34.54410 -113.47271 95.42528,
   -2.89476 -103.75579 95.70483,
   -34.50035 -112.57396 95.66092,
   -3.42126 -103.15541 95.72749,
   -34.27479 -111.67322 95.56909,
   -4.08191 -102.34862 95.76546,
   -33.81395 -110.77841 95.59045,
   -4.62250 -101.68386 95.55999,
   -33.30432 -110.09681 95.57771,
   -32.65144 -109.33395 95.53447,
   -5.21694 -100.82245 95.71270,
   -31.97075 -108.63992 95.59826,
   -30.96964 -107.68191 95.61117,
   -31.46206 -108.14560 95.60499,
   -30.23455 -107.01122 95.61944,
   -5.76411 -99.95979 95.82448,
   -29.57959 -106.42712 95.62867,
   -6.14671 -99.31343 95.76721,
   -28.80044 -105.71086 95.63692,
   -28.05525 -104.98583 95.66415,
   -6.69856 -98.30387 95.77521,
   -27.45591 -104.33493 95.66305,
   -26.73566 -103.39180 95.68773,
   -26.99967 -103.76705 95.67809,
   -7.16678 -97.37826 95.84276,
   -26.26798 -102.62882 95.75068,
   -25.84730 -101.80462 95.69740,
   -7.75087 -96.25168 95.78301,
   -25.47832 -100.99396 95.74360,
   -8.08194 -95.62138 95.61301,
   -25.10012 -100.10857 95.72273,
   -8.55167 -94.69268 95.83441,
   -24.73402 -99.24078 95.72894,
   -24.37592 -98.39986 95.75033,
   -9.10931 -93.71978 95.84214,
   -24.02024 -97.57320 95.74418,
   -23.63726 -96.69114 95.77603,
   -9.66158 -92.77963 96.04375,
   -10.04167 -92.22473 95.84676,
   -23.24937 -95.80141 95.79520,
   -22.88682 -94.97675 95.80274,
   -10.72528 -91.28686 95.86182,
   -22.47684 -94.09575 95.82071,
   -11.25288 -90.65297 95.69419,
   -22.08346 -93.31379 95.82665,
   -11.96786 -89.89253 95.89553,
   -21.64338 -92.54647 95.84205,
   -12.76495 -89.30733 95.80026,
   -21.21725 -91.90739 95.84817,
   -20.23199 -90.78873 95.86198,
   -20.71672 -91.30004 95.85432,
   -19.43758 -90.10522 95.87930,
   -16.43887 -88.75532 95.88602,
   -14.86403 -88.61263 95.91747,
   -13.48840 -88.90955 95.92080,
   -18.69377 -89.61253 95.91170,
   -17.19927 -88.96279 95.85789,
   -15.64112 -88.63379 95.88678,
   -14.17436 -88.67670 96.07004,
   -17.97437 -89.25447 95.88876,
   -4.26530 -114.89707 96.33217,
   -2.60447 -114.55906 96.30490,
   -1.25613 -114.16944 96.27837,
   0.36441 -113.52584 96.36021,
   -8.27601 -115.46014 96.31652,
   -6.56498 -115.25380 96.32796,
   -5.06826 -115.03426 96.32323,
   -3.45680 -114.74396 96.32074,
   -1.91211 -114.36836 96.32874,
   -0.40134 -113.86061 96.33885,
   1.07787 -113.17262 96.37417,
   2.32436 -112.36493 96.36754,
   -10.72495 -115.68621 96.31482,
   -9.09046 -115.54639 96.30157,
   -7.45153 -115.36535 96.31817,
   -5.86351 -115.15466 96.32834,
   1.77720 -112.75674 96.36179,
   3.03739 -111.64022 96.38188,
   -13.17758 -115.87236 96.30840,
   -11.53835 -115.75278 96.30476,
   -10.03440 -115.62572 96.34873,
   3.51889 -110.81739 96.37227,
   -15.63651 -116.00228 96.29808,
   -13.97370 -115.92290 96.31750,
   -12.50052 -115.82035 96.35098,
   3.65109 -110.28280 96.39273,
   -16.48076 -116.02342 96.28792,
   -14.97982 -115.97764 96.30101,
   -18.85374 -116.02193 96.25803,
   -17.39078 -116.03019 96.28381,
   3.53941 -109.36301 96.42238,
   -21.51300 -115.96457 96.29581,
   -19.83914 -116.00031 96.29225,
   -18.15397 -116.02497 96.30069,
   3.22648 -108.80960 96.40305,
   -22.24969 -115.95494 96.26093,
   -20.81239 -115.97928 96.29643,
   -24.87763 -115.92678 96.29615,
   -23.19793 -115.93368 96.30875,
   2.60233 -108.08502 96.42903,
   -27.37782 -115.97011 96.29472,
   -25.71172 -115.93485 96.29028,
   -24.22349 -115.92693 96.29525,
   1.88286 -107.50612 96.42839,
   -28.14311 -115.97241 96.35317,
   -26.63573 -115.94889 96.35153,
   1.08702 -106.95589 96.44009,
   -30.59632 -115.88831 96.08750,
   -29.07837 -115.97876 96.32837,
   -31.30471 -115.77285 96.13230,
   -29.86190 -115.93853 96.27721,
   0.33655 -106.46354 96.44800,
   -32.25158 -115.43901 96.32369,
   -0.38798 -105.95369 96.47388,
   -1.18177 -105.31999 96.46645,
   -32.98539 -115.09046 96.33818,
   -33.74168 -114.44558 96.37020,
   -1.82919 -104.74219 96.46866,
   -34.22345 -113.78739 96.19367,
   -2.50827 -104.06071 96.45462,
   -34.37730 -113.01322 96.27195,
   -3.15984 -103.32475 96.59376,
   -34.28875 -112.16656 96.29858,
   -3.72711 -102.66644 96.50579,
   -33.97290 -111.29579 96.34089,
   -33.47369 -110.42095 96.35642,
   -4.38206 -101.83364 96.54585,
   -32.79383 -109.55730 96.52104,
   -4.78678 -101.29418 96.51096,
   -32.18289 -108.89154 96.40977,
   -31.46036 -108.18913 96.39888,
   -5.47107 -100.28909 96.51004,
   -30.71513 -107.50438 96.42756,
   -30.05050 -106.91467 96.45047,
   -28.78411 -105.76042 96.42963,
   -5.96986 -99.44974 96.64935,
   -29.28383 -106.22069 96.42297,
   -28.26098 -105.25624 96.43799,
   -6.33506 -98.80740 96.55936,
   -27.59700 -104.57261 96.48666,
   -26.97754 -103.82825 96.47065,
   -6.87729 -97.78092 96.57327,
   -26.44545 -103.03978 96.48096,
   -25.96607 -102.18234 96.58271,
   -7.32807 -96.87388 96.63146,
   -25.61278 -101.40709 96.49784,
   -7.92464 -95.72432 96.58075,
   -25.24836 -100.55077 96.50755,
   -8.26074 -95.09411 96.42466,
   -24.88020 -99.65754 96.51101,
   -24.54433 -98.84251 96.53646,
   -8.74063 -94.17540 96.61373,
   -24.28295 -98.20977 96.54681,
   -9.25476 -93.28549 96.67008,
   -23.84003 -97.17418 96.55629,
   -23.46189 -96.28970 96.58092,
   -9.80318 -92.42253 96.63663,
   -23.00952 -95.25063 96.59128,
   -10.37169 -91.60193 96.61332,
   -22.71672 -94.57044 96.60098,
   -11.05753 -90.71339 96.64176,
   -22.33768 -93.75292 96.70171,
   -11.53737 -90.15339 96.62112,
   -21.88361 -92.89748 96.63107,
   -21.38690 -92.09623 96.66143,
   -12.11835 -89.58131 96.76598,
   -20.73863 -91.25783 96.64926,
   -13.00783 -89.01095 96.72172,
   -20.07669 -90.56460 96.65400,
   -13.98783 -88.63676 96.69866,
   -19.33928 -89.95709 96.66498,
   -18.01550 -89.19995 96.68623,
   -16.40829 -88.67600 96.62619,
   -14.88670 -88.51541 96.72243,
   -18.69343 -89.54545 96.69358,
   -17.24833 -88.90180 96.67859,
   -15.66918 -88.54757 96.68906,
   -3.49900 -114.66797 97.12448,
   -1.93663 -114.29777 97.12515,
   -0.40990 -113.78530 97.14518,
   -7.49229 -115.28126 97.10834,
   -5.90541 -115.07227 97.13879,
   -4.30718 -114.81845 97.13844,
   -2.79101 -114.50587 97.23721,
   -1.11576 -114.04254 97.16714,
   0.35173 -113.45965 97.16824,
   1.75083 -112.70675 97.16556,
   -9.74289 -115.51674 97.10645,
   -8.29210 -115.37289 97.11103,
   -6.78053 -115.18202 97.21228,
   -5.09030 -114.94926 97.12149,
   1.06795 -113.10626 97.15616,
   2.45404 -112.21022 97.14679,
   -12.21688 -115.71887 97.10129,
   -10.78191 -115.60637 97.09135,
   -9.11604 -115.45829 97.10683,
   3.16916 -111.39748 97.21128,
   -14.74265 -115.89987 96.95933,
   -13.22350 -115.79047 97.12784,
   -11.56534 -115.66751 97.10264,
   3.58030 -110.48065 97.37831,
   -17.33235 -115.95008 97.09032,
   -15.69162 -115.92808 97.07248,
   -14.01711 -115.84567 97.09538,
   3.62386 -109.85885 97.18954,
   -18.15468 -115.94909 97.05826,
   -16.70314 -115.94736 97.09048,
   -20.60182 -115.91286 96.94737,
   -19.05357 -115.93404 97.06584,
   3.40277 -109.09247 97.21049,
   -23.22341 -115.84031 97.08623,
   -21.52339 -115.87409 97.09526,
   -19.85431 -115.91486 97.08862,
   2.93430 -108.41491 97.21910,
   -23.96720 -115.84224 96.99680,
   -22.46570 -115.83959 97.21363,
   2.29569 -107.80418 97.22981,
   -26.57783 -115.85319 97.08798,
   -24.94045 -115.83261 97.06898,
   -27.40455 -115.86803 97.06011,
   -25.90203 -115.84290 97.08921,
   1.52799 -107.21675 97.22883,
   -29.82643 -115.83845 96.96787,
   -28.34271 -115.86604 97.18693,
   0.75111 -106.68413 97.22797,
   -30.76023 -115.72239 97.03609,
   -29.08475 -115.86379 97.08472,
   0.01671 -106.17571 97.25476,
   -31.67170 -115.49194 97.11161,
   -32.59128 -115.10380 97.11921,
   -0.73744 -105.60183 97.25038,
   -33.39964 -114.56194 96.99868,
   -1.44064 -105.00204 97.28146,
   -2.04676 -104.45182 97.07936,
   -33.89374 -113.96206 97.01480,
   -34.15208 -113.39809 96.93463,
   -2.74527 -103.69223 97.26318,
   -34.18112 -112.69221 97.08982,
   -3.38325 -102.95875 97.29696,
   -33.99169 -111.77395 97.27544,
   -3.98612 -102.21603 97.31467,
   -33.64941 -110.80459 96.96953,
   -33.23096 -110.20978 97.01478,
   -4.60643 -101.37132 97.48650,
   -32.57298 -109.39228 97.17327,
   -31.44425 -108.22001 97.18999,
   -5.16238 -100.61855 97.24225,
   -31.94363 -108.71762 97.18275,
   -30.95237 -107.75189 97.19674,
   -30.18680 -107.06219 97.28966,
   -5.67184 -99.80468 97.32810,
   -29.50743 -106.46737 97.20999,
   -28.75888 -105.80799 97.23473,
   -6.18058 -98.89309 97.51834,
   -28.04772 -105.12759 97.13072,
   -26.95101 -103.89712 97.26167,
   -6.52126 -98.27658 97.36981,
   -27.36527 -104.40556 97.24892,
   -26.59590 -103.39170 97.27457,
   -7.05044 -97.25104 97.37482,
   -26.16839 -102.67182 97.27804,
   -25.75681 -101.84738 97.29383,
   -7.50315 -96.33310 97.43888,
   -25.39539 -101.01138 97.28023,
   -25.04416 -100.14936 97.30828,
   -8.10039 -95.19373 97.38605,
   -8.45237 -94.54008 97.27776,
   -24.69154 -99.27820 97.37909,
   -24.34768 -98.42858 97.33590,
   -8.90258 -93.70038 97.42725,
   -24.00169 -97.59431 97.35060,
   -23.63380 -96.71638 97.36234,
   -9.47979 -92.74715 97.43048,
   -9.94599 -92.05818 97.22963,
   -23.25252 -95.80893 97.30746,
   -22.91304 -94.99962 97.39350,
   -10.57205 -91.14154 97.42061,
   -22.55351 -94.17754 97.39029,
   -22.13990 -93.31635 97.41266,
   -11.25218 -90.30737 97.43643,
   -11.74684 -89.76279 97.50800,
   -21.72020 -92.54368 97.42778,
   -21.22365 -91.76732 97.61654,
   -12.54397 -89.15425 97.48743,
   -20.62257 -91.03782 97.44434,
   -19.58866 -90.07791 97.46315,
   -13.37868 -88.71693 97.49040,
   -20.12232 -90.53322 97.45145,
   -18.72168 -89.49002 97.50685,
   -17.27517 -88.83238 97.48922,
   -15.69362 -88.46672 97.48907,
   -14.17714 -88.48472 97.53910,
   -18.02044 -89.13123 97.47757,
   -16.48989 -88.60760 97.47151,
   -14.91295 -88.42415 97.50028,
   -2.73698 -114.42960 97.91644,
   -1.19630 -114.00158 97.92498,
   -6.71542 -115.10452 97.90518,
   -5.13380 -114.87896 97.92863,
   -3.55314 -114.60221 97.94720,
   -1.94833 -114.21892 98.03502,
   -0.39589 -113.70714 97.98589,
   1.05913 -113.04940 97.96873,
   2.42029 -112.16075 97.95617,
   -9.05538 -115.38550 97.79388,
   -7.53337 -115.20731 97.91900,
   -6.04226 -115.00303 98.01839,
   -4.31873 -114.74472 97.91651,
   0.31678 -113.41314 97.94490,
   1.85675 -112.58588 98.08437,
   2.93420 -111.62183 97.96579,
   -11.53163 -115.59124 97.90011,
   -9.94267 -115.45801 97.89453,
   -8.32590 -115.30005 97.89889,
   3.43454 -110.81850 97.97032,
   -15.67851 -115.86068 97.88153,
   -14.06125 -115.77942 97.89045,
   -12.38406 -115.66150 97.88684,
   -10.77175 -115.52886 97.89606,
   3.61044 -110.17903 97.97483,
   -16.46937 -115.87660 97.91821,
   -14.89985 -115.83074 97.87487,
   -13.22143 -115.72290 97.89011,
   -19.03715 -115.85955 97.88213,
   -17.40418 -115.88527 97.86640,
   3.52690 -109.39747 97.99873,
   -19.85486 -115.84432 97.83691,
   -18.36479 -115.87313 97.88246,
   3.23445 -108.83547 98.00300,
   -22.20942 -115.77553 97.87908,
   -20.82026 -115.80950 97.92138,
   -23.19517 -115.75151 97.90485,
   -21.56583 -115.79212 97.87986,
   2.63168 -108.08426 98.01375,
   -25.68674 -115.75400 97.76350,
   -24.15323 -115.74427 97.86764,
   1.92760 -107.47924 98.01921,
   -28.28701 -115.77121 97.88221,
   -26.64490 -115.75762 97.85759,
   -24.93651 -115.73751 97.88016,
   1.19621 -106.95240 98.02560,
   -29.03858 -115.75653 97.85657,
   -27.66947 -115.76999 97.88040,
   -30.04332 -115.68423 97.92668,
   0.40935 -106.39517 98.03311,
   -30.98759 -115.55589 97.87306,
   -0.33530 -105.84489 98.03185,
   -31.98753 -115.20148 98.01365,
   -1.14284 -105.17377 98.06440,
   -32.91766 -114.70332 97.87850,
   -33.58154 -114.05148 97.84337,
   -1.77412 -104.59998 98.05238,
   -33.90327 -113.71041 97.45347,
   -2.27900 -104.08816 98.08145,
   -33.93826 -113.26390 97.84094,
   -3.03707 -103.25028 98.08515,
   -33.97560 -112.28671 97.91780,
   -3.55631 -102.62460 98.15017,
   -33.74667 -111.35655 97.93841,
   -33.34683 -110.51818 97.91527,
   -4.20530 -101.79708 98.15185,
   -32.79645 -109.72797 97.94836,
   -4.77723 -101.01980 98.10981,
   -32.14471 -108.95917 97.97270,
   -31.43293 -108.24686 97.98402,
   -5.31201 -100.22088 98.09413,
   -30.67383 -107.54614 97.98749,
   -29.95141 -106.90940 97.99962,
   -28.94366 -106.02666 98.01247,
   -5.87405 -99.29244 98.12118,
   -29.43498 -106.45730 98.00602,
   -28.16989 -105.30795 97.97045,
   -27.51857 -104.66076 98.03756,
   -6.36405 -98.36842 98.32453,
   -26.85796 -103.86498 98.05572,
   -6.69309 -97.75299 98.17150,
   -26.36034 -103.12412 98.07295,
   -25.91950 -102.30903 98.06713,
   -7.21773 -96.72215 98.17523,
   -25.53002 -101.45721 98.08237,
   -7.66846 -95.80905 98.24408,
   -25.19943 -100.63672 98.02473,
   -24.83843 -99.73491 98.09934,
   -8.28353 -94.65509 98.19062,
   -24.43676 -98.73225 98.12356,
   -8.64067 -94.00292 98.10947,
   -24.15136 -98.01795 98.13526,
   -9.16018 -93.09489 98.17193,
   -23.81410 -97.19275 98.16089,
   -23.45513 -96.31660 98.16116,
   -9.74920 -92.14381 98.21960,
   -23.02438 -95.27927 98.17622,
   -10.16331 -91.53319 98.09268,
   -22.74198 -94.58523 98.18596,
   -10.79040 -90.66665 98.23934,
   -22.38519 -93.77042 98.20043,
   -21.95320 -92.89704 98.22291,
   -11.45372 -89.88131 98.40877,
   -21.52630 -92.16555 98.07766,
   -12.07635 -89.34077 98.28394,
   -20.83031 -91.21773 98.13985,
   -13.01871 -88.76922 98.20587,
   -20.21436 -90.53682 98.26535,
   -19.43674 -89.88541 98.25287,
   -17.96623 -89.05043 98.14274,
   -16.51239 -88.53184 98.26583,
   -14.88465 -88.33807 98.29536,
   -13.66554 -88.49465 98.31997,
   -18.72681 -89.40804 98.42239,
   -17.30290 -88.76064 98.44005,
   -15.71729 -88.38898 98.27184,
   -14.18451 -88.38201 98.31916,
   -1.98457 -114.17277 98.70791,
   -0.45799 -113.67434 98.72827,
   -7.53896 -115.14104 98.69271,
   -5.93918 -114.92666 98.70229,
   -4.35509 -114.68112 98.72424,
   -2.80231 -114.37470 98.75552,
   -1.23002 -113.94772 98.71833,
   0.30361 -113.36318 98.73708,
   1.74978 -112.61478 98.74697,
   -9.97783 -115.39522 98.69019,
   -8.37606 -115.23755 98.69956,
   -6.72977 -115.03812 98.69121,
   -5.33983 -114.83951 98.70559,
   -3.54863 -114.53432 98.71124,
   1.22668 -112.92259 98.74586,
   2.40157 -112.11087 98.75192,
   -12.42562 -115.60175 98.68501,
   -10.76439 -115.46756 98.64874,
   -9.22887 -115.32867 98.65518,
   3.07750 -111.37920 98.77533,
   -14.87538 -115.77119 98.67698,
   -13.22341 -115.66538 98.65952,
   -11.71522 -115.53657 98.78109,
   3.54011 -110.43539 98.75036,
   -17.37142 -115.82571 98.67469,
   -15.66722 -115.80258 98.68487,
   -14.24293 -115.73488 98.67974,
   3.59177 -109.81306 98.77483,
   -18.15660 -115.81836 98.67433,
   -16.59816 -115.81181 98.81819,
   -20.74638 -115.74254 98.67325,
   -19.08539 -115.79670 98.65810,
   3.39666 -109.10773 98.79569,
   -21.53842 -115.71568 98.69089,
   -20.06674 -115.76482 98.67395,
   2.94599 -108.41907 98.80383,
   -24.12463 -115.65832 98.67308,
   -22.44334 -115.68957 98.69185,
   2.33530 -107.80540 98.88496,
   -24.94984 -115.65596 98.63434,
   -23.43804 -115.66896 98.67323,
   -27.38006 -115.67954 98.51543,
   -25.84099 -115.66126 98.64614,
   1.50041 -107.10108 99.01256,
   -28.31321 -115.65645 98.68941,
   -26.63852 -115.65761 98.67214,
   0.81728 -106.63870 98.82160,
   -30.75867 -115.46436 98.50256,
   -29.28402 -115.61253 98.78663,
   0.13982 -106.16883 98.64793,
   -31.50660 -115.28573 98.51963,
   -30.01779 -115.55815 98.67041,
   -32.38856 -114.85190 98.69275,
   -0.61785 -105.54414 98.95498,
   -1.34778 -104.91606 98.84258,
   -33.09532 -114.29684 98.76381,
   -33.61959 -113.61421 98.59759,
   -2.02095 -104.26034 98.85744,
   -2.66809 -103.56810 98.83987,
   -33.83178 -112.71867 98.67862,
   -33.76680 -111.89553 98.71076,
   -3.34412 -102.74886 99.08521,
   -33.48812 -111.00221 98.74025,
   -3.83829 -102.15640 98.90572,
   -33.14117 -110.38462 98.74292,
   -4.52341 -101.23532 98.91683,
   -32.50681 -109.45650 98.75519,
   -31.41977 -108.27495 98.77283,
   -4.96794 -100.60352 98.83290,
   -31.91612 -108.78508 98.76406,
   -30.93341 -107.81179 98.78070,
   -30.18372 -107.14766 98.80187,
   -5.50122 -99.74292 98.91203,
   -29.42601 -106.51119 98.79778,
   -28.66816 -105.86237 98.76209,
   -27.49570 -104.73571 98.83007,
   -6.08310 -98.73963 98.91956,
   -27.91135 -105.15955 98.82099,
   -27.07097 -104.24039 98.84103,
   -26.49934 -103.45975 98.85772,
   -6.53695 -97.84343 99.12365,
   -6.86329 -97.21963 98.97177,
   -26.07028 -102.73016 98.86223,
   -25.68804 -101.93460 98.81239,
   -7.38382 -96.19158 98.97667,
   -25.31288 -101.05939 98.87050,
   -24.97233 -100.19481 98.89302,
   -7.84257 -95.27250 99.04469,
   -24.65490 -99.35961 98.80204,
   -8.48421 -94.09180 98.99369,
   -24.29388 -98.45516 98.92001,
   -8.79394 -93.55972 98.80168,
   -23.94993 -97.59879 99.01360,
   -23.61107 -96.74688 98.94736,
   -9.34299 -92.59141 98.99611,
   -23.25190 -95.84877 98.96200,
   -9.97832 -91.61329 98.97903,
   -22.92252 -95.01822 98.97687,
   -10.37093 -91.04074 98.90128,
   -22.58627 -94.19639 98.93818,
   -22.19459 -93.31955 98.99726,
   -11.00838 -90.21463 99.04579,
   -21.72501 -92.41560 99.05043,
   -11.66021 -89.53612 99.07092,
   -21.30892 -91.73829 99.01014,
   -12.34667 -88.99051 99.13329,
   -20.74860 -91.00458 99.03775,
   -13.27231 -88.51780 99.13364,
   -20.00965 -90.26329 99.04254,
   -18.81312 -89.39875 99.06995,
   -17.31957 -88.72075 99.05990,
   -15.76175 -88.30904 99.08666,
   -14.15232 -88.29769 99.08215,
[truncated: 2,141,988 more chars]
