# Supplementary material for: Determination of muscle shape deformations of the tibialis anterior during dynamic contractions using 3D ultrasound
Source: Front Bioeng Biotechnol. 2024 Jun 5;12:1388907. doi: 10.3389/fbioe.2024.1388907 (PMC11188672; doi:10.3389/fbioe.2024.1388907)
Supplement: Supplementary file 1 [file DataSheet1.zip › Dyn_100_S06_137.5d.wrl]

#VRML V2.0 utf8
Transform { children [ Shape {
 appearance Appearance { material Material {
  ambientIntensity 0.2
  diffuseColor 1.000 1.000 0.200
  specularColor 0.1 0.1 0.1
  emissiveColor 0 0 0
  shininess     0.2
  transparency  0.000
 } }
 geometry IndexedFaceSet {
  coord Coordinate { point [
   -18.46520 -116.02769 1.98614,
   -18.46520 -116.02769 1.98614,
   -16.80898 -115.95679 1.98885,
   -16.80898 -115.95679 1.98885,
   -19.18475 -115.99675 1.98585,
   -19.18475 -115.99675 1.98585,
   -17.65437 -116.06281 1.98645,
   -17.65437 -116.06281 1.98645,
   -16.09539 -115.38795 1.99785,
   -16.09539 -115.38795 1.99785,
   -14.79145 -114.36466 2.01407,
   -14.79145 -114.36466 2.01407,
   -20.17862 -115.94950 1.98553,
   -20.17862 -115.94950 1.98553,
   -18.64378 -115.44519 1.99443,
   -17.11408 -114.97634 2.00281,
   -15.30759 -114.76989 2.00765,
   -15.30759 -114.76989 2.00765,
   -14.20532 -113.89433 2.02151,
   -14.20532 -113.89433 2.02151,
   -21.09740 -115.72572 1.98785,
   -21.09740 -115.72572 1.98785,
   -19.57442 -115.13883 1.99794,
   -18.04472 -114.66999 2.00632,
   -16.51502 -114.20114 2.01470,
   -14.98531 -113.73230 2.02307,
   -13.44316 -113.26804 2.03140,
   -13.44316 -113.26804 2.03140,
   -22.05203 -115.40474 1.99155,
   -22.05203 -115.40474 1.99155,
   -20.50506 -114.83248 2.00145,
   -18.97535 -114.36363 2.00983,
   -17.44565 -113.89479 2.01821,
   -15.91595 -113.42594 2.02659,
   -14.38625 -112.95710 2.03496,
   -22.97738 -115.08900 1.99521,
   -22.97738 -115.08900 1.99521,
   -21.43569 -114.52612 2.00497,
   -19.90599 -114.05728 2.01334,
   -18.37629 -113.58844 2.02172,
   -16.84659 -113.11959 2.03010,
   -15.31689 -112.65075 2.03847,
   -13.77114 -112.25372 2.04582,
   -13.77114 -112.25372 2.04582,
   -23.90464 -114.77361 1.99885,
   -23.90464 -114.77361 1.99885,
   -22.36633 -114.21977 2.00848,
   -20.83663 -113.75093 2.01685,
   -19.30693 -113.28208 2.02523,
   -17.77723 -112.81324 2.03361,
   -16.24753 -112.34439 2.04199,
   -14.71782 -111.87555 2.05036,
   -24.89075 -114.42546 2.00292,
   -24.89075 -114.42546 2.00292,
   -23.29697 -113.91342 2.01199,
   -21.76727 -113.44457 2.02037,
   -20.23757 -112.97573 2.02874,
   -18.70786 -112.50688 2.03712,
   -17.17816 -112.03804 2.04550,
   -15.64846 -111.56919 2.05388,
   -14.18499 -111.12305 2.06185,
   -14.18499 -111.12305 2.06185,
   -25.58868 -113.85769 2.01047,
   -25.58868 -113.85769 2.01047,
   -24.22761 -113.60706 2.01550,
   -22.69791 -113.13822 2.02388,
   -21.16820 -112.66937 2.03226,
   -19.63850 -112.20053 2.04063,
   -18.10880 -111.73168 2.04901,
   -16.57910 -111.26284 2.05739,
   -15.04940 -110.79399 2.06576,
   -25.15824 -113.30071 2.01901,
   -23.62854 -112.83186 2.02739,
   -22.09884 -112.36302 2.03577,
   -20.56914 -111.89417 2.04414,
   -19.03944 -111.42533 2.05252,
   -17.50974 -110.95648 2.06090,
   -15.98004 -110.48764 2.06928,
   -14.58330 -110.03100 2.07734,
   -14.58330 -110.03100 2.07734,
   -25.90139 -112.93961 2.02351,
   -25.90139 -112.93961 2.02351,
   -24.55918 -112.52551 2.03090,
   -23.02948 -112.05666 2.03928,
   -21.49978 -111.58782 2.04766,
   -19.97008 -111.11897 2.05603,
   -18.44038 -110.65013 2.06441,
   -16.91067 -110.18129 2.07279,
   -15.38097 -109.71244 2.08117,
   -25.48982 -112.21915 2.03441,
   -23.96012 -111.75031 2.04279,
   -22.43042 -111.28146 2.05117,
   -20.90071 -110.81262 2.05955,
   -19.37101 -110.34378 2.06792,
   -17.84131 -109.87493 2.07630,
   -16.31161 -109.40609 2.08468,
   -14.93792 -109.13913 2.08996,
   -14.93792 -109.13913 2.08996,
   -26.26566 -111.86680 2.03875,
   -26.26566 -111.86680 2.03875,
   -24.89076 -111.44396 2.04630,
   -23.36105 -110.97511 2.05468,
   -21.83135 -110.50627 2.06306,
   -20.30165 -110.03742 2.07143,
   -18.77195 -109.56858 2.07981,
   -17.24225 -109.09973 2.08819,
   -15.60722 -108.61602 2.09689,
   -15.60722 -108.61602 2.09689,
   -25.82139 -111.13760 2.04981,
   -24.29169 -110.66876 2.05819,
   -22.76199 -110.19991 2.06657,
   -21.23229 -109.73107 2.07495,
   -19.70259 -109.26222 2.08332,
   -18.17289 -108.79338 2.09170,
   -16.59806 -107.95322 2.10553,
   -16.59806 -107.95322 2.10553,
   -26.62105 -110.77343 2.05430,
   -26.62105 -110.77343 2.05430,
   -25.22233 -110.36240 2.06170,
   -23.69263 -109.89356 2.07008,
   -22.16293 -109.42471 2.07846,
   -20.63323 -108.95587 2.08684,
   -19.10352 -108.48702 2.09521,
   -17.57382 -108.01818 2.10359,
   -26.15297 -110.05605 2.06521,
   -24.62327 -109.58720 2.07359,
   -23.09356 -109.11836 2.08197,
   -21.56386 -108.64951 2.09035,
   -20.03416 -108.18067 2.09872,
   -18.50446 -107.71182 2.10710,
   -17.21341 -107.55180 2.11074,
   -17.21341 -107.55180 2.11074,
   -26.66550 -109.88733 2.06715,
   -26.66550 -109.88733 2.06715,
   -25.55390 -109.28085 2.07710,
   -24.02420 -108.81200 2.08548,
   -22.49450 -108.34316 2.09386,
   -20.96480 -107.87431 2.10224,
   -19.43510 -107.40547 2.11061,
   -17.94397 -107.07487 2.11694,
   -17.94397 -107.07487 2.11694,
   -26.42200 -108.97436 2.08068,
   -26.42200 -108.97436 2.08068,
   -24.95484 -108.50565 2.08899,
   -23.42514 -108.03681 2.09737,
   -21.89544 -107.56796 2.10575,
   -20.36574 -107.09912 2.11413,
   -18.76867 -106.57496 2.12338,
   -18.76867 -106.57496 2.12338,
   -26.18540 -108.10056 2.09364,
   -26.18540 -108.10056 2.09364,
   -24.35578 -107.73045 2.10088,
   -22.82607 -107.26161 2.10926,
   -21.29637 -106.79276 2.11764,
   -19.76000 -106.28087 2.12665,
   -19.76000 -106.28087 2.12665,
   -25.28641 -107.42410 2.10439,
   -23.75671 -106.95525 2.11277,
   -22.22701 -106.48641 2.12115,
   -20.75513 -105.99417 2.12981,
   -20.75513 -105.99417 2.12981,
   -25.94765 -107.23431 2.10648,
   -25.94765 -107.23431 2.10648,
   -24.77320 -106.36888 2.12027,
   -24.77320 -106.36888 2.12027,
   -23.24350 -105.90003 2.12865,
   -23.24350 -105.90003 2.12865,
   -21.63516 -105.73086 2.13274,
   -21.63516 -105.73086 2.13274,
   -25.45788 -106.61503 2.11599,
   -25.45788 -106.61503 2.11599,
   -24.00835 -106.13445 2.12446,
   -24.00835 -106.13445 2.12446,
   -22.49673 -105.67115 2.13274,
   -22.49673 -105.67115 2.13274,
   -17.58070 -116.16233 2.77132,
   -16.24220 -115.62843 2.79839,
   -20.13751 -116.04056 2.78935,
   -18.44658 -116.15826 2.76539,
   -16.83812 -115.95383 2.80416,
   -15.41668 -115.07520 2.79285,
   -20.88014 -115.92715 2.92287,
   -19.47381 -116.11234 2.78459,
   -14.62911 -114.45332 2.79087,
   -13.77338 -113.65800 2.83988,
   -21.79208 -115.70210 2.97167,
   -14.07648 -113.96401 2.82386,
   -22.74985 -115.41065 2.91863,
   -13.62352 -112.87275 2.85841,
   -23.67711 -115.12479 2.93571,
   -24.58779 -114.80934 2.94338,
   -13.90356 -111.58936 2.79436,
   -25.41047 -114.33418 3.02053,
   -14.24265 -110.61608 2.89586,
   -25.86799 -113.61072 2.76915,
   -14.75161 -109.54044 2.88867,
   -26.35230 -112.47535 2.74767,
   -15.28841 -108.82895 2.90356,
   -26.66863 -111.38106 2.73732,
   -15.97311 -108.24814 2.97519,
   -16.72957 -107.70147 2.91996,
   -26.82878 -110.30448 2.88400,
   -17.42179 -107.25598 2.71596,
   -26.69148 -109.51122 2.69656,
   -18.30800 -106.61739 3.09318,
   -26.44671 -108.49096 2.83607,
   -19.03527 -106.26410 3.02557,
   -26.12562 -107.60322 2.85747,
   -19.95954 -105.91777 3.03670,
   -25.62036 -106.74771 2.94726,
   -24.07262 -105.95661 2.92100,
   -22.52630 -105.53997 2.95045,
   -20.95837 -105.62056 3.08716,
   -24.81329 -106.23594 2.90890,
   -23.25831 -105.70074 2.96739,
   -21.80202 -105.46745 3.09575,
   -18.24982 -116.27669 3.58514,
   -16.82406 -115.99709 3.61220,
   -15.33590 -115.19761 3.59562,
   -19.22467 -116.24432 3.56308,
   -17.58275 -116.20459 3.59509,
   -15.95518 -115.57682 3.48978,
   -14.71830 -114.74017 3.68997,
   -20.22163 -116.13647 3.56492,
   -14.03710 -114.06645 3.63743,
   -21.14244 -115.97930 3.58958,
   -13.65711 -113.24768 3.65238,
   -22.12012 -115.75536 3.58332,
   -23.07898 -115.50245 3.57382,
   -13.66142 -112.18250 3.67785,
   -24.02725 -115.20796 3.56936,
   -25.01395 -114.75111 3.61125,
   -13.95487 -111.07607 3.66419,
   -25.75693 -114.15455 3.63555,
   -26.27190 -113.63597 3.98937,
   -14.42541 -110.01956 3.66031,
   -26.39625 -113.11384 3.55891,
   -26.74063 -112.63191 3.95548,
   -15.01315 -109.09521 3.70706,
   -26.77948 -112.00536 3.52901,
   -15.55127 -108.52475 3.66956,
   -27.03272 -111.52893 4.03318,
   -27.01209 -110.82195 3.70245,
   -16.28210 -107.88615 3.70660,
   -17.04087 -107.29816 3.74790,
   -26.98304 -109.92129 3.73354,
   -17.78758 -106.79178 3.67067,
   -26.74604 -108.91668 3.61941,
   -18.55957 -106.30781 3.74721,
   -26.45517 -108.03131 3.69584,
   -20.85740 -105.46443 3.73639,
   -19.24325 -105.96961 3.73869,
   -26.03494 -107.21479 3.72242,
   -24.85527 -106.14107 3.73057,
   -21.67112 -105.35125 3.75309,
   -20.12173 -105.64599 3.73249,
   -25.46331 -106.56611 3.75545,
   -24.12658 -105.80466 3.69887,
   -22.55888 -105.37435 3.75686,
   -23.36145 -105.54549 3.73093,
   -16.80578 -116.06258 4.41863,
   -19.24220 -116.33371 4.38748,
   -17.55144 -116.25019 4.39060,
   -16.12388 -115.79348 4.42590,
   -20.05577 -116.29783 4.53635,
   -18.45205 -116.31932 4.25084,
   -15.28673 -115.32130 4.37475,
   -14.14498 -114.31032 4.43008,
   -20.89938 -116.14796 4.38059,
   -14.61600 -114.79241 4.40620,
   -13.69471 -113.55826 4.47137,
   -21.88583 -115.95716 4.38764,
   -22.85277 -115.72856 4.38959,
   -13.54704 -112.78314 4.49425,
   -23.82076 -115.45097 4.40258,
   -24.73611 -115.10269 4.43445,
   -13.68940 -111.61206 4.47034,
   -25.63105 -114.58534 4.52386,
   -26.12746 -114.08449 4.44343,
   -14.08078 -110.52802 4.47839,
   -26.70857 -113.21977 4.54187,
   -14.66134 -109.49047 4.47792,
   -27.03100 -112.15195 4.40149,
   -15.22633 -108.76055 4.51698,
   -15.86655 -108.11773 4.50570,
   -27.23083 -110.91250 4.49929,
   -16.53154 -107.52445 4.61301,
   -27.16789 -110.31173 4.34677,
   -17.36188 -106.85747 4.69558,
   -27.06744 -109.31051 4.61571,
   -18.06304 -106.40152 4.54539,
   -26.76681 -108.42469 4.48253,
   -18.84760 -105.97933 4.40039,
   -26.40106 -107.67413 4.34805,
   -19.80718 -105.57253 4.37107,
   -20.80822 -105.28834 4.41214,
   -25.93792 -106.91045 4.56656,
   -24.89732 -106.02603 4.54194,
   -23.41264 -105.39189 4.45215,
   -21.84218 -105.13611 4.58510,
   -25.51020 -106.47009 4.56903,
   -24.18310 -105.65645 4.52501,
   -22.65199 -105.17217 4.69237,
   -17.55264 -116.32354 5.20667,
   -18.33849 -116.42508 5.21144,
   -16.78374 -116.13700 5.22215,
   -15.42674 -115.53918 5.19724,
   -20.93686 -116.25269 5.19558,
   -19.22336 -116.42259 5.17274,
   -16.02062 -115.84259 5.20442,
   -14.58428 -114.93429 5.19650,
   -21.61622 -116.13858 5.19154,
   -20.32996 -116.34039 5.19582,
   -13.92971 -114.21112 5.17883,
   -22.64646 -115.95137 5.35171,
   -13.53071 -113.27074 5.20651,
   -23.51225 -115.73795 5.35090,
   -13.40016 -112.63069 5.63768,
   -24.48926 -115.41327 5.32965,
   -13.49267 -112.19911 5.20691,
   -25.37461 -115.01208 5.36563,
   -26.09413 -114.54512 5.44000,
   -13.77404 -111.04676 5.27219,
   -26.59408 -113.87184 5.19133,
   -14.27843 -109.98320 5.29559,
   -27.14494 -112.76329 5.21101,
   -14.88634 -109.06586 5.32414,
   -15.41495 -108.50313 5.08139,
   -27.38970 -111.66827 5.26547,
   -16.08633 -107.78339 5.38794,
   -27.41913 -110.52458 5.25941,
   -16.83128 -107.13956 5.31954,
   -27.32637 -109.77513 5.31922,
   -27.06634 -108.82953 5.27252,
   -17.57533 -106.54853 5.33295,
   -18.34588 -106.00870 5.37700,
   -26.73504 -107.96990 5.34835,
   -19.13257 -105.56411 5.40059,
   -26.20769 -107.11763 5.26108,
   -20.09111 -105.18255 5.41167,
   -25.60903 -106.41458 5.35404,
   -24.21739 -105.55877 5.07604,
   -22.70197 -105.01961 5.37821,
   -21.03238 -104.98547 5.35877,
   -24.81497 -105.79645 5.49157,
   -23.43244 -105.19662 5.37827,
   -21.96346 -104.91216 5.47182,
   -16.75670 -116.23823 6.19259,
   -19.00765 -116.52622 5.99456,
   -17.55244 -116.39866 5.97959,
   -15.98742 -115.93566 6.01141,
   -14.53534 -115.04490 6.00830,
   -20.03303 -116.47236 5.98059,
   -18.34538 -116.50304 6.00062,
   -15.12041 -115.46811 5.87471,
   -14.00233 -114.49657 6.07073,
   -20.97089 -116.36224 5.99683,
   -13.53272 -113.73028 6.12185,
   -21.94934 -116.17625 5.82895,
   -13.36664 -113.05837 6.09255,
   -22.85944 -116.02749 5.98362,
   -23.85740 -115.77878 5.97444,
   -13.37220 -112.18038 6.04971,
   -24.77638 -115.47939 5.97975,
   -13.56152 -111.46709 5.86137,
   -25.75443 -115.00186 6.04030,
   -26.50059 -114.42526 6.05825,
   -13.92447 -110.50563 6.09053,
   -27.07975 -113.72026 6.13948,
   -27.10542 -113.33630 5.69426,
   -14.59189 -109.34727 6.11478,
   -27.39381 -113.03527 6.12410,
   -27.51685 -112.29352 5.94246,
   -15.15600 -108.62733 6.14778,
   -15.73309 -108.02104 6.08846,
   -27.63240 -110.98732 5.97785,
   -16.41516 -107.35415 6.11555,
   -27.57855 -110.10892 6.12766,
   -17.10843 -106.73768 6.13109,
   -27.35623 -109.23705 6.07130,
   -17.78896 -106.22534 5.98948,
   -27.01263 -108.35217 5.95793,
   -18.59391 -105.61006 6.27822,
   -26.62797 -107.52335 6.12144,
   -19.46100 -105.19028 6.16763,
   -26.14564 -106.81849 6.14422,
   -24.98374 -105.78215 6.14640,
   -20.27919 -104.87959 6.24569,
   -25.60195 -106.21300 6.31911,
   -24.26412 -105.35677 6.15671,
   -22.73102 -104.83093 6.17358,
   -21.19998 -104.70309 6.31156,
   -23.52794 -105.05307 6.14817,
   -21.96622 -104.72774 6.18774,
   -17.51372 -116.47567 6.81428,
   -15.97426 -116.02530 6.81126,
   -18.31307 -116.57624 6.80291,
   -16.73573 -116.29735 6.82811,
   -15.22940 -115.65711 6.83774,
   -20.74391 -116.51958 6.94752,
   -19.25261 -116.58335 6.68844,
   -14.46042 -115.13184 6.82754,
   -13.54930 -114.02784 6.88009,
   -21.68646 -116.36940 6.85322,
   -20.01411 -116.56452 6.80065,
   -13.92637 -114.58248 6.84322,
   -13.30486 -113.41092 6.92732,
   -22.64086 -116.19181 6.78464,
   -23.60993 -115.98158 6.78375,
   -13.23860 -112.62044 6.90221,
   -24.57349 -115.71834 6.80383,
   -25.47466 -115.38332 6.84777,
   -13.38868 -111.56291 6.86274,
   -26.40431 -114.85892 6.92731,
   -13.67210 -110.91555 6.65131,
   -26.97777 -114.34479 6.93977,
   -14.14965 -109.93843 6.90601,
   -27.50411 -113.46077 6.86022,
   -14.80006 -108.97075 6.92316,
   -27.82762 -112.48417 6.94684,
   -27.76230 -111.78277 6.48956,
   -15.38082 -108.28126 6.92569,
   -27.93339 -111.41701 7.00776,
   -16.02498 -107.60322 6.89004,
   -27.82155 -110.56681 6.84806,
   -16.65011 -107.00523 6.82078,
   -27.63925 -109.64517 6.87815,
   -17.39260 -106.30175 7.00271,
   -27.36536 -108.75022 6.95521,
   -18.16532 -105.72648 6.88084,
   -26.97266 -107.89792 6.92042,
   -26.35722 -106.91579 6.93765,
   -18.86765 -105.24397 6.98683,
   -25.84578 -106.31581 6.98055,
   -21.19104 -104.51686 6.98497,
   -19.64816 -104.82245 7.14359,
   -25.02259 -105.64129 6.96515,
   -23.66191 -104.93298 6.89656,
   -21.97305 -104.55202 6.85140,
   -20.39897 -104.57894 7.16141,
   -24.33402 -105.22740 6.94227,
   -22.80925 -104.63002 7.06673,
   -18.30183 -116.65805 7.61098,
   -16.71810 -116.37226 7.62686,
   -19.08866 -116.69015 7.57249,
   -17.54153 -116.56253 7.60994,
   -15.90715 -116.09820 7.62488,
   -14.56491 -115.35631 7.73809,
   -20.05392 -116.66182 7.61678,
   -15.19661 -115.74263 7.60836,
   -13.87036 -114.70848 7.66100,
   -22.39061 -116.35717 7.60234,
   -20.98204 -116.56648 7.60272,
   -13.33909 -113.79158 7.51611,
   -23.34724 -116.17131 7.59358,
   -21.73170 -116.46199 7.60307,
   -13.15418 -113.11330 7.70882,
   -24.40504 -115.94446 7.74405,
   -25.26196 -115.67919 7.73826,
   -13.19594 -112.11845 7.67472,
   -26.16722 -115.23851 7.61720,
   -26.92418 -114.80410 7.81470,
   -13.49177 -110.98866 7.67487,
   -13.85066 -110.35650 7.49100,
   -27.55617 -114.02026 7.71131,
   -27.91454 -113.60923 8.01885,
   -14.39591 -109.42875 7.72586,
   -27.93535 -113.11894 7.63803,
   -14.98015 -108.64542 7.79043,
   -28.12270 -111.95886 7.65848,
   -15.61848 -107.90688 7.75220,
   -28.12443 -110.86583 7.82739,
   -16.36319 -107.13239 7.63631,
   -27.92849 -110.06257 7.70011,
   -16.89445 -106.57339 7.78522,
   -27.61564 -109.12376 7.57769,
   -17.68498 -105.83245 7.91440,
   -27.29790 -108.28337 7.69363,
   -18.34840 -105.35451 7.74753,
   -26.86106 -107.45598 7.71451,
   -19.19578 -104.86760 7.68857,
   -26.33709 -106.67798 7.81232,
   -20.20991 -104.44807 7.80058,
   -25.70983 -106.03037 7.76791,
   -24.46957 -105.15655 7.62998,
   -22.87984 -104.46814 7.79794,
   -21.17351 -104.32401 7.66163,
   -25.08119 -105.52131 7.75481,
   -23.59637 -104.71194 7.76775,
   -22.11197 -104.31350 7.80858,
   -17.40123 -116.64127 8.55470,
   -16.03037 -116.25831 8.59132,
   -19.83601 -116.77468 8.40549,
   -18.28378 -116.74191 8.41003,
   -16.69785 -116.45716 8.43420,
   -15.13943 -115.82668 8.43474,
   -13.91325 -114.91150 8.44257,
   -20.75178 -116.70382 8.43620,
   -19.11764 -116.78373 8.40711,
   -14.46407 -115.38548 8.42034,
   -13.38116 -114.22263 8.47262,
   -21.72623 -116.58471 8.43660,
   -13.11582 -113.56220 8.51662,
   -22.66826 -116.41128 8.25822,
   -23.67774 -116.21508 8.22076,
   -13.04787 -112.57529 8.48604,
   -26.19213 -115.48224 8.42631,
   -24.57226 -116.05229 8.38340,
   -26.62129 -115.27616 8.45706,
   -25.48543 -115.77947 8.39607,
   -13.23941 -111.52716 8.47571,
   -27.29132 -114.75857 8.43427,
   -13.66029 -110.45172 8.47098,
   -27.85490 -114.12139 8.52955,
   -14.08561 -109.78887 8.40091,
   -28.26945 -113.29116 8.62254,
   -14.66220 -108.95057 8.53227,
   -28.30262 -112.47423 8.29489,
   -15.32530 -108.09229 8.70006,
   -28.35053 -111.38483 8.45487,
   -15.90194 -107.47698 8.50667,
   -28.20790 -110.44852 8.49415,
   -16.55813 -106.74178 8.62646,
   -27.97264 -109.60477 8.51876,
   -17.19597 -106.11900 8.52648,
   -27.62069 -108.68351 8.50369,
   -27.17303 -107.80840 8.38811,
   -17.94034 -105.39363 8.76139,
   -18.61079 -104.93135 8.60818,
   -26.75036 -107.05412 8.55520,
   -19.44952 -104.50466 8.50180,
   -26.30692 -106.42643 8.71551,
   -25.20011 -105.46453 8.45118,
   -20.44947 -104.17177 8.52612,
   -25.75576 -105.90098 8.57853,
   -24.41164 -104.91666 8.59470,
   -22.93980 -104.30175 8.53192,
   -21.33314 -104.04838 8.60869,
   -23.69190 -104.56379 8.57610,
   -22.16599 -104.10807 8.61227,
   -18.18990 -116.83522 9.21803,
   -16.67525 -116.54431 9.23281,
   -15.14049 -115.94637 9.21379,
   -19.06685 -116.86849 9.19848,
   -17.45200 -116.72430 9.22396,
   -15.76719 -116.24371 9.21868,
   -14.43831 -115.51409 9.23964,
   -21.42589 -116.72784 9.20939,
   -20.05052 -116.83469 9.11306,
   -13.78491 -114.94182 9.09178,
   -13.10567 -113.95186 9.33052,
   -22.47289 -116.58417 9.22311,
   -20.79821 -116.79353 9.20949,
   -13.30416 -114.35093 9.28939,
   -23.37436 -116.42847 9.17179,
   -12.95711 -113.16198 9.27892,
   -24.38285 -116.23068 9.18468,
   -25.34622 -115.99807 9.22871,
   -13.02890 -112.03018 9.27588,
   -26.24668 -115.68811 9.21545,
   -27.09205 -115.21841 9.16416,
   -13.35919 -110.96597 9.28280,
   -27.79158 -114.68123 9.31772,
   -13.90037 -109.87468 9.29788,
   -28.35442 -113.77339 9.26403,
   -14.33083 -109.30586 9.23559,
   -28.64399 -112.77994 9.32431,
   -14.93855 -108.48822 9.34178,
   -28.56543 -111.94799 9.04644,
   -15.52870 -107.77485 9.33893,
   -28.49722 -110.84897 9.29196,
   -16.14063 -107.06907 9.32755,
   -28.23107 -109.99093 9.16462,
   -16.77886 -106.35540 9.35120,
   -27.93245 -109.08318 9.29141,
   -17.43948 -105.67577 9.36232,
   -27.56485 -108.23011 9.36103,
   -27.10218 -107.39900 9.33224,
   -18.12627 -105.05517 9.39817,
   -26.53921 -106.59235 9.32163,
   -18.88146 -104.51852 9.43027,
   -25.85735 -105.83298 9.35267,
   -19.69520 -104.11623 9.44445,
   -25.08763 -105.18040 9.41718,
   -23.78569 -104.43584 9.30497,
   -22.21606 -103.95432 9.21022,
   -20.59887 -103.88467 9.40047,
   -24.48150 -104.79040 9.36519,
   -23.01055 -104.10679 9.38636,
   -21.56306 -103.77918 9.57814,
   -16.65434 -116.62463 10.03726,
   -19.06981 -116.95614 10.01579,
   -17.43344 -116.80508 10.03310,
   -15.87990 -116.37168 10.03630,
   -14.39925 -115.61523 10.02539,
   -19.87942 -116.95378 9.99338,
   -18.26090 -116.88938 9.85652,
   -15.06364 -116.02847 10.04848,
   -13.79432 -115.12387 10.06406,
   -20.78857 -116.89971 10.02484,
   -13.20231 -114.38775 10.03418,
   -23.06722 -116.60865 10.01306,
   -21.75275 -116.78630 9.95253,
   -12.89892 -113.63365 10.14433,
   -24.18608 -116.40278 10.00284,
   -22.49680 -116.69415 10.01726,
   -25.15263 -116.21886 10.13604,
   -12.84742 -112.54193 10.12607,
   -26.00274 -115.98356 10.11496,
   -26.93012 -115.58225 10.01197,
   -13.09274 -111.46677 10.07613,
   -27.64707 -115.15950 10.06356,
   -13.53628 -110.43435 10.10172,
   -28.30236 -114.46558 10.03433,
   -28.72246 -113.87694 10.20833,
   -14.09319 -109.50041 10.08795,
   -28.80571 -113.22092 9.93363,
   -14.52076 -108.94477 10.13511,
   -28.92308 -112.20848 10.06526,
   -15.19000 -108.07149 10.13418,
   -28.77392 -111.33720 9.95950,
   -15.70172 -107.43551 10.20140,
   -28.57130 -110.36404 10.11247,
   -16.39698 -106.62431 10.11241,
   -28.25443 -109.48524 10.10852,
   -16.96713 -105.99540 10.00396,
   -27.84216 -108.60332 9.96953,
   -17.66914 -105.23364 10.18776,
   -27.45429 -107.77855 10.12508,
   -18.31610 -104.71057 10.04767,
   -26.96320 -106.97040 10.15260,
   -26.43911 -106.26521 10.20126,
   -25.22504 -105.12232 10.17011,
   -19.13661 -104.09456 10.35695,
   -25.82376 -105.59456 10.28513,
   -24.58484 -104.67778 10.14843,
   -21.49125 -103.59525 10.21910,
   -19.87348 -103.77784 10.33812,
   -23.78275 -104.21958 10.18754,
   -22.29840 -103.69406 10.21882,
   -20.72546 -103.57246 10.40192,
   -23.06057 -103.91065 10.21540,
   -18.19854 -117.00311 10.82029,
   -16.63476 -116.70584 10.82357,
   -15.16141 -116.18198 10.94132,
   -20.55335 -117.02214 10.81545,
   -19.05823 -117.04433 10.78160,
   -17.41073 -116.88590 10.83160,
   -15.86618 -116.45907 10.82935,
   -14.37470 -115.73977 10.83181,
   -13.21513 -114.68461 11.04957,
   -21.50154 -116.93584 10.80569,
   -19.88845 -117.05101 10.81628,
   -13.73776 -115.22984 10.85478,
   -12.87862 -114.03279 10.96765,
   -22.47982 -116.82296 10.83544,
   -23.43146 -116.67593 10.78787,
   -12.71456 -113.05877 10.93886,
   -24.46000 -116.46704 10.63001,
   -26.72263 -115.89160 10.82556,
   -25.39508 -116.30443 10.80330,
   -12.83270 -112.10807 10.91483,
   -27.51644 -115.53503 10.87113,
   -26.07453 -116.11319 10.80990,
   -13.22133 -110.95788 10.89377,
   -28.18608 -115.01639 10.80296,
   -28.79145 -114.41074 11.00900,
   -13.77888 -109.88594 10.91255,
   -29.15154 -113.49004 10.90674,
   -14.26989 -109.17265 10.93803,
   -29.13471 -112.73257 10.66829,
   -14.82827 -108.43527 10.91725,
   -29.11010 -111.66031 10.86316,
   -15.46612 -107.57777 11.10744,
   -28.86804 -110.83645 10.75775,
   -16.04256 -106.89948 10.90466,
   -28.62961 -110.01736 10.92986,
   -16.73026 -106.05088 10.98485,
   -28.21801 -109.04118 10.90379,
   -17.21175 -105.51103 10.87349,
   -27.80521 -108.17646 10.93826,
   -27.28617 -107.30712 10.82426,
   -17.87041 -104.80078 11.05298,
   -18.63304 -104.24109 10.88308,
   -26.83896 -106.59497 10.98452,
   -26.08027 -105.70789 10.98892,
   -26.50017 -106.16438 10.99277,
   -25.27878 -104.99837 10.94330,
   -20.71116 -103.38238 11.04264,
   -19.39455 -103.75427 11.05676,
   -24.48993 -104.39655 11.11577,
   -23.16335 -103.76477 10.93772,
   -21.55656 -103.37054 11.00173,
   -19.87680 -103.57063 11.04515,
   -23.85591 -104.05891 11.00795,
   -22.37596 -103.44805 11.19494,
   -16.61117 -116.79167 11.64077,
   -18.83840 -117.14133 11.62346,
   -17.39705 -116.97049 11.62459,
   -15.84865 -116.55026 11.62965,
   -14.45719 -115.92313 11.76603,
   -19.83863 -117.14593 11.60653,
   -18.18760 -117.09090 11.63128,
   -15.08091 -116.22735 11.62661,
   -13.69340 -115.35787 11.65567,
   -22.29423 -116.96276 11.62416,
   -20.79341 -117.08366 11.48775,
   -12.97638 -114.51395 11.70828,
   -23.17049 -116.86612 11.75770,
   -21.56700 -117.03833 11.62138,
   -12.67027 -113.73199 11.73165,
   -24.16500 -116.67427 11.56115,
   -12.53503 -113.04476 12.12146,
   -25.13280 -116.51252 11.61471,
   -12.65964 -112.54073 11.58603,
   -26.11777 -116.29299 11.63743,
   -27.10206 -115.93129 11.50228,
   -12.93071 -111.48234 11.70991,
   -27.88259 -115.56264 11.54037,
   -28.63826 -115.02206 11.69376,
   -13.40559 -110.45452 11.73249,
   -29.21243 -114.11003 11.55033,
   -14.02928 -109.41132 11.71654,
   -29.49982 -113.71260 11.88978,
   -14.47983 -108.83391 11.58414,
   -29.51762 -113.02947 11.70106,
   -29.37939 -112.18778 11.47265,
   -15.08250 -107.99504 11.74661,
   -15.65991 -107.23544 11.75688,
   -29.21353 -111.12272 11.68987,
   -28.86037 -110.24136 11.54968,
   -16.24630 -106.47784 11.74821,
   -28.53984 -109.40557 11.70821,
   -16.96031 -105.58383 11.81144,
   -28.16104 -108.54543 11.87054,
   -17.42829 -105.06712 11.66302,
   -27.70752 -107.73212 11.79042,
   -27.20484 -106.92128 11.78775,
   -18.16746 -104.31963 11.83797,
   -26.60918 -106.15070 11.66342,
   -18.86442 -103.81635 11.79285,
   -25.94970 -105.41070 11.78230,
   -24.63427 -104.33644 11.78882,
   -19.68850 -103.44375 11.69989,
   -25.24489 -104.74399 11.92918,
   -23.93034 -103.93428 11.68838,
   -22.42611 -103.29155 11.83528,
   -20.83021 -103.16543 11.77270,
   -23.20314 -103.55031 11.80660,
   -21.72112 -103.13322 11.93410,
   -17.36739 -117.05616 12.43854,
   -15.81902 -116.63816 12.43502,
   -19.83862 -117.24181 12.42302,
   -18.15998 -117.17432 12.43171,
   -16.58988 -116.87868 12.43415,
   -15.07189 -116.34154 12.44865,
   -13.65344 -115.49063 12.45679,
   -20.63688 -117.21906 12.41027,
   -19.09397 -117.21876 12.29758,
   -14.12735 -115.83519 12.43791,
   -13.09818 -114.89656 12.46886,
   -21.55719 -117.15384 12.43262,
   -12.64942 -114.16311 12.57117,
   -24.18271 -116.81308 12.41622,
   -22.47650 -117.03357 12.26527,
   -12.46054 -113.42657 12.71632,
   -24.84564 -116.70337 12.41169,
   -23.48722 -116.92437 12.42238,
   -25.82437 -116.54219 12.56479,
   -12.51528 -112.50999 12.51649,
   -26.80240 -116.25506 12.41623,
   -12.72195 -111.88988 12.32135,
   -27.70524 -115.93830 12.43056,
   -28.47717 -115.51207 12.45795,
   -13.09549 -110.93612 12.52633,
   -29.17690 -114.79048 12.36791,
   -13.62327 -109.97915 12.57382,
   -29.65702 -114.16800 12.61413,
   -14.26284 -108.99849 12.53009,
   -29.89928 -113.33815 12.72435,
   -14.68684 -108.43912 12.53231,
   -29.78007 -112.43844 12.48250,
   -29.51614 -111.69110 12.22742,
   -15.35941 -107.51128 12.54154,
   -15.86503 -106.83687 12.48252,
   -29.26141 -110.66466 12.50888,
   -28.88854 -109.79973 12.51581,
   -16.47018 -106.00951 12.57961,
   -28.48822 -108.96149 12.54197,
   -27.97342 -107.99273 12.53499,
   -17.14858 -105.15228 12.61907,
   -17.64438 -104.59027 12.57172,
   -27.57413 -107.29980 12.55760,
   -27.04222 -106.49985 12.59152,
   -18.42098 -103.83919 12.78149,
   -26.56373 -105.89451 12.56096,
   -25.56400 -104.87885 12.58823,
   -19.12871 -103.40237 12.67198,
   -26.00300 -105.29420 12.59395,
   -24.74148 -104.23433 12.54692,
   -19.97366 -103.04886 12.71432,
   -23.95791 -103.71109 12.62170,
   -22.47873 -103.10198 12.60832,
   -20.92322 -102.90941 12.64773,
   -23.24159 -103.35938 12.63375,
   -21.70391 -102.93830 12.64254,
   -18.14207 -117.26375 13.23918,
   -16.56542 -116.96826 13.24358,
   -18.92975 -117.33044 13.22561,
   -17.33117 -117.14213 13.24452,
   -15.80174 -116.73059 13.23147,
   -14.28984 -116.03658 13.22823,
   -13.03521 -115.03037 13.28737,
   -21.29749 -117.28760 13.22564,
   -19.83288 -117.33790 13.18548,
   -15.03183 -116.41926 13.23345,
   -13.60511 -115.57072 13.09057,
   -12.62380 -114.44654 13.44314,
   -22.32047 -117.19853 13.23685,
   -20.65703 -117.32366 13.22538,
   -23.23499 -117.09065 13.23971,
   -12.41434 -113.79955 13.34453,
   -24.23250 -116.94394 13.19825,
   -12.36886 -112.98490 13.34242,
   -26.83351 -116.43042 13.21629,
   -25.14312 -116.79238 13.13002,
   -27.57750 -116.19097 13.23610,
   -26.13565 -116.61216 13.21097,
   -12.53286 -112.04996 13.32001,
   -28.34307 -115.87774 13.26542,
   -12.82054 -111.36334 13.32403,
   -29.04225 -115.38616 13.19003,
   -13.35733 -110.31618 13.32117,
   -29.65921 -114.78866 13.31228,
   -30.10811 -114.36611 13.75339,
   -13.92471 -109.41479 13.33741,
   -30.07985 -113.76011 13.28539,
   -14.44539 -108.66762 13.36074,
   -30.20065 -112.82101 13.48910,
   -14.99266 -107.91344 13.30993,
   -29.93192 -111.91510 13.26399,
   -29.57968 -110.97776 13.20978,
   -15.63717 -107.01634 13.26257,
   -16.01467 -106.44034 13.41360,
   -29.24104 -110.17500 13.30985,
   -28.88575 -109.38912 13.46533,
   -16.68723 -105.53137 13.40519,
   -28.37181 -108.47428 13.31521,
   -27.91966 -107.65177 13.37627,
   -17.32267 -104.69392 13.55512,
   -27.37081 -106.80382 13.33102,
   -17.90074 -104.10664 13.39744,
   -26.79884 -106.00915 13.40701,
   -26.08754 -105.23216 13.29709,
   -18.61915 -103.48917 13.45273,
   -25.42088 -104.57590 13.39472,
   -19.36646 -103.02452 13.55117,
   -24.64676 -103.92808 13.55084,
   -23.39622 -103.24201 13.35684,
   -21.77645 -102.75198 13.35342,
   -20.21625 -102.72949 13.59699,
   -24.01643 -103.54711 13.44139,
   -22.56348 -102.86644 13.57765,
   -21.00556 -102.61166 13.68269,
   -17.27075 -117.23809 14.19622,
   -15.77083 -116.81951 14.04026,
   -19.60764 -117.45003 14.02855,
   -18.12856 -117.35244 14.03698,
   -16.51099 -117.03310 13.88615,
   -14.98399 -116.50021 14.00634,
   -13.59470 -115.70351 14.05820,
   -20.61512 -117.43103 14.01970,
   -18.94656 -117.42670 14.03293,
   -14.27335 -116.14695 14.04355,
   -12.93511 -115.09524 14.06510,
   -22.98984 -117.24484 14.03381,
   -21.59032 -117.36294 13.93365,
   -12.42219 -114.20170 14.03425,
   -23.94616 -117.14104 14.14932,
   -22.32471 -117.31310 14.03355,
   -12.27761 -113.52584 14.12827,
   -24.89112 -116.97660 13.99237,
   -25.89127 -116.81565 14.02621,
   -12.34403 -112.47952 14.13137,
   -26.86986 -116.60893 14.01435,
   -27.86855 -116.27424 13.86609,
   -12.61576 -111.54862 14.25433,
   -28.70625 -115.91586 13.90260,
   -12.96708 -110.93389 14.14567,
   -29.53879 -115.38390 14.06552,
   -30.12507 -114.81292 14.26259,
   -13.60313 -109.83286 14.09414,
   -30.49239 -113.90648 14.22476,
   -14.19456 -108.93131 14.14887,
   -30.46070 -113.15390 14.02767,
   -14.64205 -108.33699 13.99190,
   -30.31449 -112.29755 14.04906,
   -15.23096 -107.44822 14.17688,
   -29.98238 -111.36609 14.04689,
   -29.62212 -110.56643 14.11513,
   -15.80311 -106.58204 14.30528,
   -29.14499 -109.67754 14.02230,
   -16.22611 -105.96793 14.22123,
   -28.73956 -108.88041 14.13172,
   -16.90547 -105.03990 14.22604,
   -28.29260 -108.01846 14.30972,
   -27.79846 -107.24558 14.15626,
   -17.49894 -104.30169 14.23227,
   -27.29354 -106.47638 14.20779,
   -18.15323 -103.63441 14.24764,
   -26.69273 -105.70061 14.21461,
   -18.82563 -103.14773 14.13974,
   -26.03742 -104.98811 14.18543,
   -24.78357 -103.87100 14.21669,
   -25.28042 -104.27242 14.20336,
   -24.08923 -103.43776 14.07698,
   -22.61724 -102.70092 14.24895,
   -21.01404 -102.42866 14.28374,
   -19.54579 -102.68114 14.46501,
   -23.37635 -102.99626 14.24717,
   -21.84312 -102.49457 14.30947,
   -20.21748 -102.53240 14.28630,
   -18.05131 -117.44674 14.84502,
   -16.52482 -117.13672 14.82507,
   -14.98072 -116.61654 14.84000,
   -20.60378 -117.53528 14.83128,
   -18.91866 -117.51965 14.83494,
   -17.30033 -117.31802 14.84849,
   -15.68910 -116.87488 14.69040,
   -14.22412 -116.24002 14.82241,
   -12.97920 -115.35440 15.03195,
   -21.39564 -117.49983 14.78037,
   -19.87643 -117.53184 14.71252,
   -13.56804 -115.82913 14.86724,
   -12.48101 -114.67381 14.93112,
   -22.34745 -117.43476 14.84932,
   -12.23553 -114.00561 14.93610,
   -24.94678 -117.10656 14.82490,
   -23.19679 -117.32516 14.67542,
   -25.65784 -116.99402 14.82284,
   -24.28982 -117.20645 14.82736,
   -12.17385 -112.95422 14.99224,
   -26.58495 -116.85366 14.95693,
   -27.54474 -116.59529 14.78580,
   -12.39820 -111.97970 14.92574,
   -28.52526 -116.29396 14.86479,
   -29.32614 -115.88253 14.83060,
   -12.78207 -111.02606 15.08384,
   -30.06875 -115.29364 14.86120,
   -13.19705 -110.41289 14.92481,
   -30.65874 -114.48534 14.94704,
   -13.81447 -109.42571 14.95145,
   -30.99260 -114.09589 15.30421,
   -30.92173 -113.52333 15.03159,
   -14.43105 -108.49303 15.00566,
   -30.67837 -112.62643 14.74823,
   -14.81819 -107.95857 14.91718,
   -30.36893 -111.91073 14.64501,
   -15.44503 -106.99614 15.01123,
   -30.03426 -110.96235 14.95966,
   -29.56821 -110.12007 14.90015,
   -16.01505 -106.10657 15.11232,
   -29.12139 -109.28952 14.95812,
   -16.45911 -105.45098 15.01708,
   -28.58319 -108.38791 14.82790,
   -28.06174 -107.46398 14.96885,
   -17.10150 -104.56174 15.06325,
   -17.64688 -103.97424 14.79743,
   -27.67015 -106.83697 14.98981,
   -27.18989 -106.14637 15.00918,
   -26.14407 -104.92194 15.00807,
   -18.39526 -103.19329 15.08228,
   -26.67521 -105.49586 15.01089,
   -25.57882 -104.40650 14.85920,
   -19.15752 -102.71054 15.01111,
   -24.88027 -103.76316 14.99345,
   -20.15186 -102.34433 15.01103,
   -24.12566 -103.19736 15.06774,
   -22.66651 -102.50507 15.05717,
   -21.13295 -102.21302 15.10174,
   -23.42265 -102.81368 15.05188,
   -21.90932 -102.30018 15.06164,
   -18.89864 -117.60836 15.64089,
   -17.27661 -117.40233 15.65607,
   -15.71519 -116.98663 15.64190,
   -14.21158 -116.36799 15.64860,
   -19.69250 -117.64743 15.62064,
   -18.09776 -117.51330 15.47477,
   -16.50100 -117.22110 15.65056,
   -14.85855 -116.65784 15.52980,
   -13.52453 -115.94740 15.66184,
   -12.39660 -114.80064 15.73131,
   -22.13055 -117.57107 15.63715,
   -20.60186 -117.63526 15.59177,
   -12.76304 -115.28895 15.69772,
   -12.19591 -114.35457 15.77073,
   -23.07230 -117.48869 15.65009,
   -21.42258 -117.61238 15.63460,
   -24.01604 -117.37584 15.64385,
   -12.05026 -113.42958 15.78699,
   -24.98420 -117.24174 15.62745,
   -27.58609 -116.76968 15.62468,
   -25.91201 -117.08149 15.45469,
   -12.18708 -112.41434 15.69682,
   -28.37311 -116.58299 15.82738,
   -26.94793 -116.91690 15.62112,
   -29.19218 -116.27267 15.81301,
   -12.54618 -111.38640 15.70402,
   -12.96247 -110.64324 15.73335,
   -29.92708 -115.73866 15.50751,
   -30.59064 -115.20052 15.65400,
   -13.45485 -109.88514 15.76287,
   -31.19373 -114.49749 15.99029,
   -14.05419 -108.97551 15.76837,
   -31.35399 -113.76514 15.93650,
   -31.14538 -113.00440 15.68877,
   -14.65205 -108.02709 15.98808,
   -30.83132 -112.13962 15.65980,
   -15.07532 -107.43312 15.79435,
   -30.32120 -111.21995 15.47699,
   -29.94546 -110.45638 15.71088,
   -15.67960 -106.50030 15.76691,
   -29.50648 -109.65109 15.84627,
   -16.23144 -105.58470 15.96917,
   -29.00928 -108.81903 15.78782,
   -16.69300 -104.92178 15.80194,
   -28.50914 -107.98403 15.74747,
   -28.02992 -107.18286 15.82088,
   -17.24230 -104.13695 15.91094,
   -27.44379 -106.37122 15.64126,
   -17.89005 -103.47237 15.68583,
   -26.85956 -105.59803 15.66412,
   -26.25141 -104.84553 15.84102,
   -18.67369 -102.73796 15.92825,
   -25.53795 -104.14455 15.79238,
   -19.35248 -102.34722 15.90494,
   -24.77679 -103.44459 15.98477,
   -23.68639 -102.73681 15.79396,
   -21.95545 -102.15820 15.62148,
   -20.39276 -102.02944 15.92486,
   -24.19624 -102.98462 16.07772,
   -22.72894 -102.29877 15.93356,
   -21.23872 -101.95978 16.00389,
   -18.05863 -117.61802 16.44282,
   -16.48337 -117.29973 16.44639,
   -14.92695 -116.78724 16.45765,
   -13.49442 -116.06841 16.47018,
   -20.45542 -117.76194 16.59163,
   -18.98961 -117.69829 16.37489,
   -17.25789 -117.48086 16.45568,
   -15.71046 -117.07054 16.45238,
   -14.10384 -116.41142 16.34668,
   -12.87527 -115.56581 16.48161,
   -23.08008 -117.59493 16.44524,
   -21.38089 -117.71707 16.43089,
   -19.71003 -117.73899 16.44070,
   -12.26381 -114.79287 16.48073,
   -23.78532 -117.52054 16.44049,
   -22.38510 -117.64231 16.30408,
   -11.99890 -114.03315 16.56863,
   -24.72516 -117.41809 16.57095,
   -25.68214 -117.26301 16.41548,
   -11.97451 -112.93185 16.57561,
   -26.65794 -117.11415 16.44540,
   -27.68132 -116.88855 16.30558,
   -12.24732 -111.90321 16.54388,
   -28.69060 -116.64783 16.44300,
   -29.58615 -116.28356 16.40513,
   -12.72894 -110.85677 16.52334,
   -30.43374 -115.78716 16.47005,
   -13.15000 -110.29549 16.34516,
   -31.08288 -115.20680 16.56661,
   -13.76081 -109.31041 16.50962,
   -31.51856 -114.32289 16.44816,
   -31.73317 -113.98613 16.78717,
   -14.36167 -108.38734 16.59316,
   -31.63086 -113.45504 16.66450,
   -14.82180 -107.69253 16.59071,
   -31.32175 -112.46144 16.62683,
   -30.85779 -111.66805 16.50173,
   -15.37682 -106.83081 16.53805,
   -30.36112 -110.82776 16.51406,
   -29.79618 -109.95391 16.38832,
   -15.92154 -105.94317 16.58415,
   -29.27979 -109.03361 16.54802,
   -16.43493 -105.05341 16.82163,
   -28.89033 -108.38325 16.56059,
   -16.85790 -104.45463 16.63227,
   -28.46833 -107.64332 16.68370,
   -27.86063 -106.74029 16.56695,
   -17.55362 -103.55760 16.67873,
   -27.37803 -106.04537 16.59388,
   -18.06479 -102.98715 16.70041,
   -26.80638 -105.30975 16.57470,
   -26.17894 -104.54375 16.76050,
   -24.92679 -103.40843 16.64641,
   -18.88162 -102.31839 16.82390,
   -25.41713 -103.83435 16.62709,
   -24.29436 -102.92896 16.68053,
   -22.80745 -102.12438 16.66089,
   -19.64246 -101.97784 16.71344,
   -23.53771 -102.45875 16.67255,
   -22.04209 -101.88164 16.66215,
   -20.54073 -101.73082 16.84059,
   -21.28010 -101.74979 16.71386,
   -16.46467 -117.36817 17.25866,
   -18.74978 -117.77522 17.38528,
   -17.23514 -117.54549 17.24648,
   -15.72419 -117.15603 17.29266,
   -14.18138 -116.54537 17.23697,
   -12.81845 -115.68801 17.29392,
   -21.36361 -117.80306 17.24552,
   -19.69296 -117.81607 17.25019,
   -18.03062 -117.68382 17.25663,
   -14.93039 -116.86906 17.25842,
   -13.43871 -116.13906 17.13193,
   -12.28790 -115.14451 17.45363,
   -22.13251 -117.77082 17.28289,
   -20.72015 -117.82179 17.24528,
   -11.98180 -114.51350 17.34924,
   -23.05234 -117.69529 17.27146,
   -25.70433 -117.36698 17.24250,
   -24.04235 -117.58478 17.15635,
   -11.80870 -113.40573 17.35908,
   -26.47015 -117.26440 17.38473,
   -25.02093 -117.46781 17.24320,
   -27.39653 -117.08951 17.22317,
   -11.95723 -112.48413 17.35991,
   -28.36346 -116.88860 17.23590,
   -29.35878 -116.60321 17.32405,
   -12.35779 -111.41748 17.34848,
   -30.14103 -116.25510 17.23567,
   -30.92573 -115.81415 17.40360,
   -12.90485 -110.41471 17.34588,
   -13.30422 -109.86750 17.37518,
   -31.48010 -115.07925 17.10277,
   -31.97001 -114.40851 17.47733,
   -13.95141 -108.88222 17.36774,
   -32.24627 -114.04360 17.96210,
   -32.10137 -113.66474 17.65321,
   -14.57470 -107.90492 17.42698,
   -31.77015 -112.92995 17.30451,
   -31.27195 -111.98785 17.25094,
   -14.98429 -107.31794 17.22936,
   -31.52064 -112.39803 17.26054,
   -30.84790 -111.27182 17.36558,
   -15.55421 -106.34429 17.37159,
   -30.26281 -110.36825 17.32833,
   -29.74269 -109.55044 17.33281,
   -16.12161 -105.40542 17.41131,
   -29.25664 -108.74127 17.38440,
   -28.72513 -107.91309 17.25809,
   -16.61772 -104.53289 17.64239,
   -28.16591 -106.98353 17.39865,
   -17.08592 -103.91176 17.42589,
   -27.76082 -106.36890 17.41783,
   -27.04721 -105.41432 17.42001,
   -17.74908 -103.05030 17.58049,
   -27.47274 -105.96557 17.41935,
   -26.43568 -104.68838 17.41861,
   -18.38170 -102.48935 17.42617,
   -25.75479 -104.01077 17.27431,
   -25.08256 -103.29806 17.53243,
   -19.14103 -101.87728 17.69206,
   -24.28910 -102.68746 17.49482,
   -22.83528 -101.93310 17.39495,
   -21.33386 -101.53942 17.39676,
   -19.78605 -101.60033 17.69884,
   -23.60319 -102.27220 17.47050,
   -22.13208 -101.60227 17.68050,
   -20.53758 -101.51001 17.52517,
   -17.22486 -117.59726 18.06338,
   -15.68201 -117.20009 18.06427,
   -19.66310 -117.86693 18.05321,
   -18.01589 -117.73005 18.06120,
   -16.45756 -117.42237 18.06475,
   -14.95176 -116.95316 18.10553,
   -13.47159 -116.27038 18.07872,
   -20.48396 -117.88651 18.09193,
   -19.02210 -117.83433 18.05497,
   -14.17029 -116.62412 18.06960,
   -12.77996 -115.82123 18.11227,
   -11.97597 -114.90880 18.16190,
   -22.93269 -117.78890 18.22157,
   -21.38891 -117.86529 18.07769,
   -12.19699 -115.22797 18.12585,
   -23.80636 -117.69869 18.08020,
   -22.16893 -117.83078 18.05271,
   -11.75045 -114.19717 18.09354,
   -24.77848 -117.58050 18.05420,
   -25.75496 -117.44314 18.00673,
   -11.73614 -112.90662 18.03281,
   -28.08605 -117.05428 18.05374,
   -26.71911 -117.30463 18.05057,
   -29.08092 -116.83037 18.20277,
   -27.42649 -117.17969 18.05180,
   -12.01243 -111.91384 18.13362,
   -29.91961 -116.55722 18.18020,
   -30.70637 -116.16176 18.05888,
   -12.50990 -110.90509 18.11664,
   -31.37914 -115.63747 17.91495,
   -13.04321 -110.05196 18.13486,
   -32.05237 -114.94488 18.17061,
   -13.53187 -109.34642 18.15156,
   -32.39935 -114.56878 18.58182,
   -32.37815 -114.00178 18.29401,
   -14.09784 -108.45368 18.24636,
   -32.10920 -113.14408 17.92952,
   -31.70582 -112.29023 17.93010,
   -14.75162 -107.43917 18.17843,
   -31.18793 -111.52238 17.91770,
   -15.08705 -106.85345 18.24562,
   -30.60032 -110.57162 18.11015,
   -15.71580 -105.83010 18.19323,
   -30.15096 -109.93036 18.13761,
   -29.69123 -109.16840 18.27949,
   -16.30464 -104.85491 18.22240,
   -29.16555 -108.34090 18.20019,
   -28.65904 -107.53307 18.14999,
   -16.74070 -104.13912 18.25162,
   -28.14683 -106.71261 18.20922,
   -17.28734 -103.37734 18.23826,
   -27.62063 -105.93432 18.24908,
   -26.95288 -105.08075 18.22288,
   -17.96135 -102.52838 18.43976,
   -26.33081 -104.36049 18.19719,
   -18.64920 -101.99425 18.25711,
   -25.67728 -103.66047 18.23397,
   -19.77132 -101.38100 18.34096,
   -24.93084 -102.91504 18.39020,
   -23.86268 -102.18196 18.18488,
   -22.18621 -101.43344 18.26758,
   -20.57702 -101.28381 18.18130,
   -19.33162 -101.53760 18.37446,
   -24.37970 -102.44044 18.48378,
   -22.93165 -101.71628 18.20819,
   -21.42332 -101.25922 18.31792,
   -18.00007 -117.75380 18.86162,
   -16.44440 -117.45332 18.86850,
   -14.91228 -116.98689 18.87323,
   -18.82370 -117.84816 18.86106,
   -17.22395 -117.62521 18.87431,
   -15.67586 -117.24086 18.87483,
   -14.16161 -116.69164 18.87555,
   -12.80931 -115.97781 19.02142,
   -21.17319 -117.90434 18.85581,
   -19.72398 -117.89441 18.85848,
   -13.44216 -116.34557 18.88721,
   -12.12782 -115.36011 18.92832,
   -22.14324 -117.86619 18.85533,
   -20.47310 -117.90947 18.85632,
   -11.63820 -114.59254 18.99104,
   -24.54408 -117.65553 18.85747,
   -23.14171 -117.79933 18.85687,
   -25.51072 -117.53096 18.87645,
   -23.84428 -117.73362 18.85712,
   -11.47458 -113.67023 18.90578,
   -26.47612 -117.39092 18.85720,
   -11.51056 -112.88356 18.95066,
   -27.42250 -117.24610 18.86092,
   -11.73521 -112.19110 18.83948,
   -28.37212 -117.08410 18.84061,
   -11.76456 -111.80979 19.30229,
   -29.30909 -116.86996 18.87420,
   -12.15500 -111.22023 18.88250,
   -30.28314 -116.53015 18.86504,
   -31.20007 -116.04962 18.88703,
   -12.72350 -110.26660 18.91898,
   -31.95475 -115.43395 18.90298,
   -13.21224 -109.58834 18.88940,
   -32.41803 -114.85894 18.98438,
   -13.32371 -109.28213 19.33172,
   -13.78563 -108.71555 18.94493,
   -32.68064 -114.13802 19.08202,
   -32.57080 -113.41094 18.93570,
   -14.34479 -107.82861 18.99106,
   -32.22391 -112.64462 18.90100,
   -31.69830 -111.87683 18.82993,
   -14.83645 -107.01246 19.02476,
   -31.12505 -111.07092 18.89803,
   -15.23799 -106.34553 18.97059,
   -30.54406 -110.25211 18.93926,
   -29.95637 -109.43100 18.79706,
   -15.85334 -105.29544 19.01251,
   -29.41331 -108.50566 18.97417,
   -16.45097 -104.31105 19.03385,
   -29.03923 -107.88655 18.98441,
   -16.85520 -103.73451 18.86096,
   -28.62072 -107.17115 19.07122,
   -28.06279 -106.29274 19.13419,
   -17.46665 -102.84697 19.04330,
   -27.53595 -105.56570 19.07290,
   -26.95407 -104.82107 19.04439,
   -18.12428 -102.09550 19.12725,
   -26.30463 -104.07376 19.01304,
   -25.27318 -103.02581 19.04377,
   -18.83687 -101.53781 19.09597,
   -25.79611 -103.53789 19.02499,
   -24.50950 -102.36499 19.08571,
   -19.62771 -101.18011 19.02398,
   -23.76541 -101.84876 19.06710,
   -22.27796 -101.18799 19.04761,
   -20.69536 -100.94057 19.11299,
   -23.03089 -101.47423 19.03955,
   -21.51237 -100.93481 19.25385,
   -17.22074 -117.62768 19.64253,
   -15.67419 -117.25896 19.65115,
   -19.66645 -117.88291 19.63835,
   -18.01543 -117.75233 19.63943,
   -16.44644 -117.46310 19.63996,
   -14.86195 -117.00084 19.65534,
   -13.40020 -116.40193 19.65717,
   -12.07000 -115.50039 19.69377,
   -20.47535 -117.90390 19.59605,
   -18.94638 -117.84162 19.77469,
   -14.14801 -116.73637 19.65602,
   -12.64519 -115.98946 19.67481,
   -11.59379 -114.95464 19.83686,
   -22.93931 -117.82137 19.47945,
   -21.39235 -117.88996 19.64545,
   -11.29834 -114.32869 19.90678,
   -23.78159 -117.74715 19.64240,
   -22.16540 -117.86419 19.63477,
   -11.37440 -113.98638 19.36426,
   -24.77187 -117.63669 19.62935,
   -11.20081 -113.29628 19.82636,
   -27.40390 -117.26756 19.63906,
   -25.72760 -117.51913 19.73230,
   -28.11004 -117.14387 19.63995,
   -26.70464 -117.38065 19.63835,
   -11.40946 -112.34542 19.79293,
   -29.04480 -116.94973 19.60108,
   -29.97912 -116.69439 19.65646,
   -11.80695 -111.36013 19.83597,
   -30.78069 -116.38710 19.60256,
   -12.22391 -110.75191 19.73915,
   -31.65174 -115.88519 19.64210,
   -12.84907 -109.80645 19.73571,
   -32.36418 -115.24718 19.69465,
   -32.78000 -114.62124 19.76945,
   -13.43510 -108.86068 19.90630,
   -13.85812 -108.29844 19.75683,
   -32.95205 -113.72729 19.83194,
   -32.68964 -113.09989 19.73663,
   -14.46813 -107.30141 19.80267,
   -32.21205 -112.28630 19.72531,
   -31.63609 -111.53634 19.65964,
   -15.09012 -106.28825 19.75859,
   -31.04912 -110.68443 19.86772,
   -15.45684 -105.69436 19.65389,
   -30.42962 -109.85733 19.74396,
   -29.90271 -109.05841 19.73324,
   -15.97275 -104.76328 19.77383,
   -29.41803 -108.23947 19.81532,
   -28.86903 -107.39099 19.65622,
   -16.50301 -103.83917 19.87019,
   -28.30515 -106.44500 19.79930,
   -17.00086 -103.20458 19.62381,
   -27.88233 -105.80446 19.81192,
   -17.11206 -102.77807 20.22439,
   -27.22719 -104.91687 19.80569,
   -17.63575 -102.31226 19.83184,
   -26.61145 -104.22359 19.61957,
   -25.94822 -103.46340 19.67125,
   -18.32451 -101.51583 20.04694,
   -25.26151 -102.75729 19.73339,
   -18.99891 -101.08972 19.92069,
   -24.51298 -102.03928 19.94434,
   -23.10052 -101.24968 19.71413,
   -21.59090 -100.69564 19.89092,
   -19.91111 -100.74444 19.89396,
   -23.77290 -101.52111 19.96922,
   -22.40242 -100.86958 19.94068,
   -20.84887 -100.59127 19.98874,
   -16.45499 -117.45306 20.42820,
   -14.90769 -117.03015 20.43524,
   -18.68747 -117.79492 20.42151,
   -17.24067 -117.60947 20.43250,
   -15.68222 -117.26067 20.43414,
   -14.14255 -116.76455 20.43418,
   -12.69433 -116.08717 20.46464,
   -21.35994 -117.85709 20.41899,
   -19.69687 -117.84906 20.41888,
   -18.03659 -117.72969 20.42069,
   -13.40082 -116.45376 20.44146,
   -11.96897 -115.58638 20.48955,
   -11.24074 -114.69914 20.57200,
   -22.18320 -117.83428 20.40071,
   -20.70373 -117.86471 20.42059,
   -11.46675 -115.04438 20.51315,
   -23.07271 -117.77817 20.40199,
   -11.01975 -113.88749 20.52891,
   -25.51524 -117.52391 20.41978,
   -24.09410 -117.69006 20.41761,
   -26.43689 -117.40040 20.37099,
   -24.78431 -117.61337 20.41876,
   -11.05183 -112.73715 20.51802,
   -27.43048 -117.25309 20.42689,
   -28.42731 -117.07742 20.39668,
   -11.41308 -111.74412 20.44771,
   -29.37339 -116.89037 20.49115,
   -30.33292 -116.60969 20.42720,
   -11.95423 -110.65163 20.55127,
   -31.25983 -116.20964 20.41011,
   -12.42614 -110.12139 20.36676,
   -32.07304 -115.68671 20.40478,
   -32.78261 -114.94563 20.47515,
   -13.00226 -109.21908 20.49782,
   -33.06973 -114.28118 20.33455,
   -33.16636 -113.76833 20.55160,
   -13.61619 -108.23557 20.63533,
   -33.23492 -113.97513 20.76256,
   -32.86345 -112.98567 20.48385,
   -14.06408 -107.66310 20.42090,
   -33.05410 -113.37180 20.52989,
   -32.53180 -112.41846 20.43931,
   -31.95866 -111.70861 20.28846,
   -14.61398 -106.69789 20.55563,
   -31.39207 -111.00654 20.32524,
   -30.71333 -110.02646 20.49518,
   -15.12140 -105.78264 20.64011,
   -15.54763 -105.27630 20.20982,
   -30.29696 -109.43545 20.51759,
   -15.62911 -104.84526 20.76989,
   -29.84400 -108.66781 20.64882,
   -16.01001 -104.23631 20.63669,
   -29.31008 -107.81115 20.53890,
   -28.84076 -107.01011 20.56581,
   -16.62149 -103.25514 20.65512,
   -28.33286 -106.19247 20.57049,
   -27.80661 -105.44064 20.48494,
   -17.20145 -102.39595 20.74810,
   -27.20667 -104.61116 20.51592,
   -17.77710 -101.75297 20.63227,
   -26.57495 -103.78438 20.62350,
   -25.91289 -103.04232 20.62391,
   -18.47665 -101.02267 20.81798,
   -25.22175 -102.36286 20.60458,
   -19.14525 -100.62853 20.76130,
   -24.55189 -101.72798 20.74177,
   -23.23327 -100.96394 20.57681,
   -21.64644 -100.41838 20.57362,
   -20.03952 -100.35674 20.70436,
   -23.91032 -101.31576 20.66081,
   -22.47626 -100.54369 20.79366,
   -20.93125 -100.21480 20.85742,
   -17.24941 -117.57136 21.20199,
   -15.68879 -117.24385 21.21400,
   -18.00496 -117.67943 21.16803,
   -16.45183 -117.42070 21.24941,
   -14.91435 -117.02961 21.21806,
   -13.39158 -116.48929 21.22307,
   -12.05646 -115.80478 21.40490,
   -20.43004 -117.81423 21.08265,
   -18.91366 -117.74592 21.24765,
   -14.14636 -116.77882 21.21888,
   -12.67159 -116.14831 21.23030,
   -11.35753 -115.16677 21.28412,
   -23.06188 -117.72845 21.19700,
   -21.39882 -117.80072 21.19838,
   -19.71930 -117.79015 21.20559,
   -10.91703 -114.43829 21.25291,
   -23.83167 -117.67603 21.05849,
   -22.37769 -117.76895 21.19833,
   -10.59530 -113.74759 21.65576,
   -24.78597 -117.57173 21.21476,
   -10.75686 -113.39476 21.16010,
   -25.76652 -117.44913 21.17922,
   -10.77480 -112.63310 21.36209,
   -28.34430 -117.05762 21.20587,
   -26.67379 -117.32827 21.31912,
   -11.04658 -112.19474 20.94022,
   -29.06998 -116.90992 21.20560,
   -27.68142 -117.17724 21.20574,
   -11.03789 -111.84064 21.34843,
   -30.02958 -116.67370 21.21610,
   -11.46609 -111.09553 21.23269,
   -30.75854 -116.45711 21.16238,
   -31.71496 -116.00319 21.19945,
   -12.00089 -110.19933 21.31094,
   -12.55219 -109.52996 21.14264,
   -32.47944 -115.43053 21.06948,
   -12.63182 -109.13173 21.66542,
   -33.09837 -114.73505 21.27490,
   -13.15401 -108.57773 21.28384,
   -33.32649 -114.25968 21.35620,
   -33.31194 -113.62637 21.26116,
   -13.68066 -107.73903 21.40613,
   -33.00803 -112.88172 21.22202,
   -14.15207 -107.22770 20.99348,
   -32.48459 -112.11898 21.20998,
   -14.22627 -106.80092 21.54343,
   -31.86511 -111.36197 21.17881,
   -14.62784 -106.20986 21.38967,
   -31.23922 -110.55588 21.25372,
   -30.67289 -109.76214 21.31789,
   -15.20779 -105.20485 21.42843,
   -30.11062 -108.94845 21.16552,
   -29.60036 -108.03323 21.33150,
   -15.81581 -104.15910 21.46416,
   -16.19776 -103.59189 21.28433,
   -29.23502 -107.38288 21.34257,
   -28.82798 -106.61397 21.50341,
   -16.74307 -102.68778 21.40505,
   -28.26938 -105.78393 21.32863,
   -27.74357 -104.99907 21.32876,
   -17.33343 -101.80562 21.55023,
   -27.15258 -104.20257 21.31150,
   -17.94126 -101.18493 21.40872,
   -26.56758 -103.40904 21.46638,
   -25.92336 -102.65861 21.52112,
   -18.60779 -100.52264 21.62555,
   -25.21464 -101.92664 21.57618,
   -24.08525 -101.12527 21.33440,
   -19.38036 -100.15722 21.53356,
   -24.69920 -101.44362 21.63801,
   -23.31055 -100.61131 21.44959,
   -21.78205 -100.05903 21.43759,
   -20.28608 -99.90057 21.60177,
   -22.55802 -100.29128 21.42883,
   -21.01933 -99.92605 21.49595,
   -18.91524 -117.67889 21.98772,
   -17.26842 -117.51927 21.97839,
   -15.70058 -117.21637 21.99441,
   -14.15151 -116.78382 21.99961,
   -12.63424 -116.19422 21.99996,
   -11.28644 -115.32451 22.03620,
   -19.68829 -117.71764 21.98996,
   -18.18959 -117.61878 22.08415,
   -16.48398 -117.38498 21.99002,
   -14.92472 -117.01547 21.99868,
   -13.39031 -116.51532 22.00221,
   -11.84192 -115.77566 22.01176,
   -10.80642 -114.76988 22.09927,
   -22.18794 -117.71958 21.84504,
   -20.61775 -117.72548 22.02177,
   -10.53836 -114.16215 22.05510,
   -23.08638 -117.66251 21.97905,
   -21.41389 -117.72689 21.98452,
   -25.70758 -117.39733 21.98483,
   -24.08580 -117.57860 22.05334,
   -10.40408 -113.18134 22.14258,
   -26.42997 -117.30163 21.98660,
   -25.04235 -117.48142 21.98391,
   -27.37827 -117.16579 21.94932,
   -10.64013 -112.09595 22.08146,
   -28.36556 -117.00345 21.99153,
   -29.39044 -116.79410 21.95954,
   -11.08785 -111.03819 22.12214,
   -30.36419 -116.55878 22.17692,
   -11.55499 -110.48836 21.94894,
   -31.25606 -116.24629 21.95825,
   -32.13058 -115.80012 21.97997,
   -12.12871 -109.57661 22.11319,
   -32.83988 -115.24731 22.00010,
   -12.70879 -108.68800 22.23891,
   -33.34321 -114.58191 22.07304,
   -13.17124 -108.10885 22.11314,
   -33.53201 -113.95125 22.18149,
   -33.39616 -113.32153 22.09216,
   -13.77458 -107.17430 22.14454,
   -32.99407 -112.52484 22.16785,
   -32.35812 -111.75354 21.99674,
   -14.31930 -106.22224 22.28400,
   -31.78570 -111.08304 22.01967,
   -14.69891 -105.69007 22.07679,
   -31.11878 -110.15565 22.18340,
   -30.58155 -109.39950 22.12148,
   -15.32604 -104.58514 22.15963,
   -30.06816 -108.56888 22.09618,
   -29.61502 -107.76503 22.10736,
   -15.86238 -103.64133 22.22028,
   -29.11964 -106.91743 22.01613,
   -16.29426 -103.04258 21.99852,
   -28.69325 -106.12141 22.14836,
   -16.36996 -102.60833 22.56560,
   -16.87114 -102.09211 22.17183,
   -28.21804 -105.27321 22.32366,
   -27.72455 -104.51345 22.36403,
   -17.56065 -101.15438 22.26691,
   -27.17478 -103.76368 22.34888,
   -18.04798 -100.68669 22.14502,
   -26.57752 -103.09721 22.17096,
   -25.62877 -102.05877 22.19382,
   -26.08352 -102.54055 22.17967,
   -24.84741 -101.32239 22.23485,
   -18.74640 -100.02735 22.41730,
   -24.10384 -100.77141 22.17872,
   -22.63918 -100.04047 22.04923,
   -21.08031 -99.63889 22.12305,
   -19.54192 -99.68247 22.38187,
   -23.37710 -100.25649 22.33094,
   -21.84441 -99.67045 22.31299,
   -20.32452 -99.48235 22.47170,
   -17.93311 -117.53329 22.76802,
   -16.50819 -117.33810 22.77536,
   -14.93583 -116.99466 22.77939,
   -13.38889 -116.52861 22.78036,
   -11.91914 -115.88982 22.81311,
   -10.66658 -114.92131 22.86011,
   -20.60790 -117.64804 22.76859,
   -18.89785 -117.59904 22.79138,
   -17.29515 -117.46160 22.76565,
   -15.71738 -117.18052 22.77642,
   -14.16182 -116.77800 22.78259,
   -12.64207 -116.23821 22.78653,
   -11.16869 -115.40876 22.80619,
   -10.28908 -114.46765 23.08503,
   -21.46589 -117.65043 22.75950,
   -19.87136 -117.62646 22.89949,
   -23.72963 -117.54461 22.76264,
   -22.29378 -117.62703 22.74376,
   -10.18492 -113.83435 22.82156,
   -24.80117 -117.44031 22.81421,
   -23.11768 -117.58758 22.76079,
   -9.96485 -113.05399 23.26413,
   -25.72094 -117.33464 22.76864,
   -10.22394 -112.44038 22.82904,
   -26.74056 -117.19425 22.74849,
   -10.20258 -111.97171 23.21878,
   -29.26859 -116.76704 22.77072,
   -27.60153 -117.06828 22.89061,
   -10.56536 -111.49737 22.84494,
   -30.00626 -116.59577 22.77037,
   -28.62193 -116.89842 22.77124,
   -30.84827 -116.36866 22.77181,
   -11.12550 -110.49536 22.87338,
   -31.71253 -116.04603 22.76766,
   -11.65111 -109.90617 22.68657,
   -11.72615 -109.46506 23.25239,
   -32.46818 -115.64746 22.76070,
   -12.24537 -108.97280 22.85305,
   -33.20168 -114.97819 22.76727,
   -33.59034 -114.32072 22.84288,
   -12.87779 -108.02375 22.96664,
   -13.32959 -107.50526 22.74786,
   -33.70646 -113.60957 23.08539,
   -33.12664 -112.49048 22.80336,
   -33.43368 -113.00255 22.84593,
   -32.65945 -111.88745 22.63557,
   -13.88278 -106.58073 22.87145,
   -32.08935 -111.23497 22.67984,
   -31.44326 -110.46449 22.65588,
   -14.46776 -105.59131 22.94215,
   -30.86747 -109.61673 22.85094,
   -14.88048 -104.97676 22.78221,
   -14.94511 -104.55141 23.32097,
   -30.44031 -108.94461 22.87239,
   -15.32689 -104.08797 22.98812,
   -30.01746 -108.16218 22.98830,
   -29.53656 -107.32877 22.85996,
   -15.90425 -103.10092 22.99527,
   -29.10752 -106.50472 22.94114,
   -28.53621 -105.57794 22.80374,
   -16.44103 -102.17985 23.11904,
   -28.09988 -104.80567 22.95539,
   -16.99762 -101.47721 22.92350,
   -27.51429 -103.94906 22.96036,
   -26.87508 -103.15555 22.85188,
   -17.62203 -100.64798 23.04060,
   -26.27127 -102.45556 22.80731,
   -18.19467 -100.12617 22.96373,
   -25.60415 -101.72400 22.85284,
   -24.89551 -101.02409 22.93990,
   -20.40701 -99.19673 23.05015,
   -18.89857 -99.52761 23.21646,
   -24.18280 -100.43336 23.00406,
   -22.73614 -99.69681 22.89036,
   -21.20710 -99.24535 22.97165,
   -19.68727 -99.22696 23.21566,
   -23.49028 -99.99579 23.02706,
   -22.02837 -99.30775 23.18891,
   -17.26575 -117.40087 23.40818,
   -15.73895 -117.14160 23.56244,
   -14.17691 -116.76871 23.57002,
   -12.62488 -116.26106 23.55455,
   -11.28963 -115.64686 23.72112,
   -19.61721 -117.54885 23.55185,
   -18.15784 -117.46633 23.57601,
   -16.52146 -117.28494 23.55176,
   -14.94980 -116.96664 23.56068,
   -13.39981 -116.53471 23.56556,
   -11.90089 -115.95044 23.57258,
   -10.55114 -115.04722 23.59196,
   -22.29430 -117.54855 23.54184,
   -20.61302 -117.56603 23.55844,
   -18.97270 -117.52254 23.55204,
   -9.94297 -114.21729 23.70201,
   -23.07043 -117.51718 23.52723,
   -21.59261 -117.55372 23.67916,
   -9.76134 -113.54784 23.77107,
   -24.02385 -117.44572 23.54009,
   -26.63315 -117.14048 23.54944,
   -24.97999 -117.34720 23.63531,
   -9.89914 -112.43042 23.62599,
   -27.37764 -117.03181 23.55121,
   -25.89857 -117.24324 23.54702,
   -28.31887 -116.88219 23.51819,
   -10.17738 -111.51748 23.71596,
   -29.28923 -116.70399 23.55282,
   -10.55804 -111.00169 23.58114,
   -30.29527 -116.48863 23.53212,
   -31.21406 -116.22824 23.53361,
   -11.20802 -109.94797 23.64453,
   -32.12864 -115.85690 23.54649,
   -32.97355 -115.32721 23.63612,
   -11.79785 -109.03689 23.80173,
   -33.54166 -114.72951 23.60210,
   -12.32018 -108.43842 23.63431,
   -33.83744 -113.96084 23.63379,
   -12.90421 -107.56553 23.72045,
   -33.72029 -113.13693 23.60866,
   -13.43033 -106.90726 23.51742,
   -33.23305 -112.31086 23.55456,
   -13.50157 -106.48248 24.06475,
   -32.59493 -111.60139 23.51992,
   -13.96541 -105.98412 23.66528,
   -31.97560 -110.91668 23.53495,
   -31.32526 -110.06735 23.60664,
   -14.44227 -105.12424 23.77918,
   -30.80736 -109.29562 23.66563,
   -30.27279 -108.45609 23.49736,
   -15.01105 -104.11181 23.87588,
   -29.89711 -107.68553 23.67896,
   -15.41910 -103.50534 23.68501,
   -29.50819 -106.87350 23.82802,
   -15.99422 -102.52146 23.73917,
   -29.02099 -106.01938 23.69721,
   -28.57407 -105.21304 23.73022,
   -16.53772 -101.58112 23.88647,
   -28.07660 -104.38581 23.77816,
   -16.97552 -101.03560 23.68729,
   -27.51282 -103.61080 23.66136,
   -26.90704 -102.75894 23.76531,
   -17.69595 -100.12831 23.82966,
   -26.30598 -102.02857 23.78100,
   -18.34207 -99.58359 23.76789,
   -25.62703 -101.31556 23.75211,
   -24.92155 -100.67085 23.72748,
   -23.56744 -99.74562 23.64772,
   -22.10947 -99.05459 23.78656,
   -20.40739 -98.88356 23.70854,
   -19.02949 -99.05010 24.01643,
   -24.21548 -100.03528 23.92164,
   -22.88422 -99.31792 23.80598,
   -21.33347 -98.86784 23.82791,
   -19.73510 -98.79771 24.06288,
   -16.50925 -117.22563 24.32368,
   -14.96365 -116.93595 24.34045,
   -13.40793 -116.53554 24.34609,
   -11.87728 -116.00107 24.34957,
   -10.47027 -115.21817 24.37101,
   -18.90565 -117.44443 24.23463,
   -17.31897 -117.31534 24.31047,
   -15.75029 -117.09648 24.33785,
   -14.18360 -116.74835 24.34508,
   -12.63886 -116.28931 24.34820,
   -10.93999 -115.53610 24.35337,
   -9.93355 -114.68466 24.44559,
   -21.31050 -117.48604 24.32781,
   -19.85550 -117.46271 24.36064,
   -18.17346 -117.38995 24.33238,
   -9.49884 -113.96823 24.56311,
   -22.32541 -117.46989 24.32005,
   -20.66100 -117.48237 24.33032,
   -24.69637 -117.31349 24.32618,
   -23.23931 -117.41909 24.44792,
   -9.49576 -112.91811 24.36855,
   -25.69858 -117.20180 24.31763,
   -24.03368 -117.37328 24.32552,
   -26.65247 -117.07335 24.33007,
   -9.77366 -111.82279 24.35515,
   -27.68327 -116.92298 24.31421,
   -30.00840 -116.48434 24.33362,
   -28.59529 -116.77282 24.33392,
   -10.16183 -110.91071 24.51268,
   -30.79182 -116.30779 24.33493,
   -29.30901 -116.63255 24.33384,
   -10.73462 -110.23621 24.26305,
   -31.67876 -116.04001 24.33380,
   -11.31139 -109.35779 24.37750,
   -32.46824 -115.72006 24.32455,
   -33.37692 -115.06651 24.35538,
   -11.90536 -108.46166 24.55388,
   -33.89992 -114.44631 24.44637,
   -12.38722 -107.91795 24.39455,
   -33.99140 -114.05753 24.27216,
   -34.11697 -114.06983 24.73251,
   -34.06645 -113.55510 24.48225,
   -13.00874 -106.97296 24.49362,
   -33.73554 -112.78586 24.36502,
   -33.21196 -112.05430 24.45790,
   -32.37868 -111.17198 24.34848,
   -13.57304 -106.03967 24.63335,
   -32.71486 -111.51534 24.34045,
   -13.98367 -105.45482 24.50583,
   -31.89633 -110.63865 24.37984,
   -31.21243 -109.65261 24.54877,
   -14.58290 -104.45652 24.52112,
   -30.72759 -108.91319 24.47988,
   -30.25207 -108.06836 24.45420,
   -15.19459 -103.44237 24.49187,
   -29.81768 -107.23503 24.42901,
   -15.57031 -102.82913 24.41236,
   -29.30785 -106.22578 24.48397,
   -15.63176 -102.42019 24.92985,
   -16.10444 -101.89396 24.51300,
   -28.97595 -105.57230 24.49416,
   -28.54592 -104.74114 24.63344,
   -16.73401 -100.93772 24.50909,
   -28.02009 -103.93026 24.54599,
   -17.17597 -100.35766 24.45830,
   -27.49144 -103.18755 24.47078,
   -26.91498 -102.36601 24.59319,
   -17.82500 -99.57232 24.61367,
   -26.29131 -101.60080 24.63401,
   -18.47939 -99.08801 24.51637,
   -25.60243 -100.84439 24.68534,
   -24.37610 -99.82564 24.60078,
   -19.81867 -98.49474 24.64295,
   -24.98869 -100.26675 24.67869,
   -23.71717 -99.42865 24.50825,
   -22.19738 -98.77924 24.42417,
   -20.62655 -98.47346 24.53276,
   -19.18352 -98.56145 24.84962,
   -22.87236 -98.91967 24.66633,
   -21.47736 -98.48295 24.68000,
   -17.37808 -117.24561 25.11268,
   -15.77066 -117.05123 25.11564,
   -14.20089 -116.72842 25.13092,
   -12.64718 -116.30223 25.13544,
   -11.14648 -115.72667 25.15828,
   -9.80496 -114.85917 25.18416,
   -19.85852 -117.38044 25.11296,
   -18.17891 -117.31412 25.07907,
   -16.61840 -117.15512 25.25547,
   -14.97807 -116.89996 25.12211,
   -13.41730 -116.52675 25.12884,
   -11.88267 -116.03545 25.13176,
   -10.34318 -115.28813 25.10299,
   -9.35358 -114.35904 25.31785,
   -20.64009 -117.39803 25.13223,
   -19.09321 -117.35475 25.09240,
   -9.04576 -113.70350 25.41631,
   -22.99651 -117.36729 25.10467,
   -21.54974 -117.39788 25.14741,
   -9.21493 -113.39110 24.95526,
   -23.98153 -117.30967 25.06781,
   -22.34500 -117.39076 25.10337,
   -9.06484 -112.83681 25.28995,
   -24.97803 -117.21514 25.08594,
   -9.33827 -112.16550 25.06397,
   -27.32665 -116.90788 25.11247,
   -25.90060 -117.10843 25.10761,
   -9.30912 -111.73530 25.48572,
   -28.34999 -116.75203 24.97756,
   -26.67055 -117.00351 25.11042,
   -9.70038 -111.27786 25.11838,
   -29.20078 -116.60311 25.13816,
   -30.21644 -116.39970 25.11524,
   -10.27980 -110.28809 25.20050,
   -31.18619 -116.16218 25.11247,
   -10.80074 -109.79295 24.82021,
   -32.12520 -115.85285 25.11520,
   -10.86832 -109.36149 25.36810,
   -33.02468 -115.40855 25.14428,
   -11.43665 -108.72242 25.19910,
   -33.79560 -114.78230 25.14902,
   -34.15676 -114.32132 25.24195,
   -12.03505 -107.86739 25.29836,
   -12.55402 -107.26886 25.11260,
   -34.31620 -113.67365 25.28298,
   -34.20473 -113.20360 25.29271,
   -33.52961 -112.16830 25.13251,
   -13.12157 -106.38172 25.22362,
   -33.88577 -112.61977 25.15728,
   -32.83253 -111.39117 25.15480,
   -32.22340 -110.77774 25.18940,
   -13.73062 -105.36979 25.36090,
   -31.53154 -109.96897 25.03953,
   -14.15111 -104.80936 25.14393,
   -31.01649 -109.16745 25.20357,
   -14.70693 -103.80228 25.28085,
   -30.60107 -108.44456 25.22443,
   -30.23906 -107.67800 25.39186,
   -15.20248 -102.89508 25.35048,
   -29.75664 -106.77288 25.24108,
   -29.33994 -105.93464 25.23303,
   -15.69102 -101.99395 25.46744,
   -28.86495 -105.05603 25.17113,
   -16.16533 -101.32092 25.25710,
   -28.47414 -104.29684 25.29987,
   -16.70395 -100.44168 25.35870,
   -27.99162 -103.42962 25.48484,
   -17.25768 -99.95566 24.99827,
   -27.55515 -102.78239 25.47093,
   -17.34223 -99.54195 25.55666,
   -26.92987 -102.02933 25.30364,
   -25.81600 -100.75622 25.32216,
   -17.95377 -99.01369 25.40010,
   -26.28594 -101.26343 25.30823,
   -25.30976 -100.24948 25.34386,
   -18.64379 -98.57754 25.30318,
   -24.53772 -99.64545 25.22662,
   -19.68956 -98.17716 25.34466,
   -23.79545 -99.03104 25.41752,
   -22.31862 -98.39269 25.32089,
   -20.73507 -98.07195 25.38458,
   -19.16157 -98.13604 25.71189,
   -23.07793 -98.67824 25.36022,
   -21.54630 -98.17462 25.36275,
   -16.58837 -117.09233 25.89442,
   -14.98611 -116.85950 25.88903,
   -13.42342 -116.51295 25.91412,
   -11.86793 -116.05120 25.89899,
   -10.49481 -115.51322 26.03556,
   -9.16855 -114.51340 26.01441,
   -19.05832 -117.26731 25.89517,
   -17.40785 -117.17178 25.89414,
   -15.93116 -117.00305 26.04655,
   -14.20667 -116.69925 25.90616,
   -12.65169 -116.30020 25.91184,
   -11.12709 -115.77430 25.91469,
   -9.70715 -115.01804 25.93222,
   -8.79556 -114.07436 26.22289,
   -21.54253 -117.32180 25.88845,
   -19.87055 -117.29907 25.87426,
   -18.42044 -117.23851 25.89577,
   -22.35989 -117.31207 25.90020,
   -20.81557 -117.30816 26.00474,
   -8.70947 -113.27304 26.02192,
   -24.93940 -117.14997 25.88733,
   -23.26535 -117.27892 25.85582,
   -25.71254 -117.07629 25.74456,
   -24.27401 -117.21066 25.88775,
   -8.88657 -112.22403 26.01085,
   -26.56784 -116.95400 25.92369,
   -27.58097 -116.80474 25.89296,
   -9.35362 -111.16560 25.94429,
   -28.56757 -116.65083 25.94291,
   -9.80754 -110.57260 25.81763,
   -29.52832 -116.48940 25.89686,
   -30.59043 -116.27187 25.89706,
   -10.37512 -109.67572 25.94589,
   -31.47093 -116.07072 25.89688,
   -32.46591 -115.73234 25.89049,
   -10.97714 -108.77518 26.13306,
   -33.43013 -115.19271 25.75804,
   -11.43236 -108.25028 26.06640,
   -34.09520 -114.68444 26.01393,
   -34.44878 -114.10325 26.05131,
   -12.11541 -107.33761 26.05100,
   -34.37746 -113.05717 25.99661,
   -12.65243 -106.71610 25.83303,
   -34.51240 -113.36195 26.05785,
   -34.02123 -112.53894 25.81392,
   -12.73138 -106.27664 26.40634,
   -33.43378 -111.83875 25.92488,
   -13.24215 -105.73553 26.02601,
   -32.73092 -111.11659 26.02812,
   -32.05670 -110.39585 25.99003,
   -13.75835 -104.86586 26.13518,
   -31.43091 -109.57980 25.95917,
   -14.22205 -104.35801 25.71830,
   -30.96064 -108.81846 26.01448,
   -14.28420 -103.93903 26.24743,
   -30.48034 -107.97353 25.90642,
   -14.67573 -103.32460 26.12725,
   -30.10832 -107.16485 26.02836,
   -15.26247 -102.31888 26.12917,
   -29.73848 -106.33311 26.14590,
   -29.29018 -105.46515 26.02986,
   -15.77328 -101.38918 26.22644,
   -28.86900 -104.64106 26.04283,
   -16.17961 -100.80991 26.02379,
   -28.37793 -103.84130 25.89556,
   -27.86880 -102.94110 26.10099,
   -16.82847 -99.82606 26.13907,
   -27.21182 -102.07632 25.97614,
   -26.63980 -101.37672 25.92520,
   -17.45523 -98.99041 26.30253,
   -25.99412 -100.63050 25.95881,
   -18.13463 -98.45199 26.17841,
   -25.33222 -99.92834 26.02349,
   -18.95357 -98.00403 26.14106,
   -24.58038 -99.19701 26.20920,
   -23.16231 -98.41489 25.99032,
   -21.62677 -97.91016 25.94121,
   -19.92463 -97.75102 26.10738,
   -23.86080 -98.66241 26.26403,
   -22.45249 -98.00108 26.23253,
   -20.90725 -97.66043 26.22014,
   -15.61241 -116.91047 26.68155,
   -14.22305 -116.67113 26.68721,
   -12.65526 -116.29586 26.68964,
   -11.11774 -115.81470 26.69634,
   -9.73770 -115.20901 26.84518,
   -18.14623 -117.15426 26.55897,
   -16.62099 -117.02643 26.68914,
   -15.00968 -116.81975 26.68378,
   -13.43809 -116.49496 26.69104,
   -11.88667 -116.07181 26.69462,
   -10.37037 -115.50540 26.69582,
   -8.99785 -114.61618 26.70032,
   -8.36827 -113.82729 26.91788,
   -20.53904 -117.23124 26.67319,
   -19.14182 -117.19173 26.64726,
   -17.43448 -117.09888 26.67737,
   -8.55540 -114.14991 26.85395,
   -8.46883 -113.66237 26.60499,
   -23.25028 -117.20536 26.66784,
   -21.55055 -117.24118 26.67942,
   -19.91345 -117.21610 26.67493,
   -8.28443 -113.32833 26.91446,
   -24.00557 -117.17121 26.53813,
   -22.45102 -117.22089 26.83342,
   -8.47027 -112.67876 26.66784,
   -24.95289 -117.08122 26.67892,
   -8.41115 -112.08073 27.09356,
   -25.87363 -116.98066 26.67444,
   -8.87646 -111.50084 26.59646,
   -28.30503 -116.62257 26.67604,
   -26.87531 -116.84725 26.67244,
   -29.26920 -116.46162 26.55162,
   -27.59777 -116.73684 26.67430,
   -9.32206 -110.63778 26.77913,
   -30.19636 -116.28566 26.70447,
   -9.86324 -110.11848 26.37447,
   -31.12155 -116.09532 26.68654,
   -9.92265 -109.69616 26.90235,
   -32.08890 -115.83920 26.67336,
   -10.49844 -109.04758 26.74793,
   -33.02754 -115.49463 26.69217,
   -33.84909 -115.05233 26.75777,
   -11.16062 -108.12253 26.86046,
   -34.43825 -114.50764 26.78337,
   -11.64225 -107.62366 26.66675,
   -34.74297 -113.74450 26.75019,
   -12.23915 -106.71105 26.86330,
   -34.56382 -112.95320 26.73628,
   -34.03892 -112.26525 26.73097,
   -32.83690 -111.07574 26.69384,
   -12.80804 -105.83312 26.98341,
   -33.26749 -111.47466 26.68514,
   -32.43279 -110.64806 26.70910,
   -13.25054 -105.24038 26.85421,
   -31.86206 -109.96232 26.74261,
   -13.80534 -104.34121 26.89117,
   -31.35593 -109.23640 26.76104,
   -30.89142 -108.41694 26.83301,
   -14.44777 -103.24260 26.96248,
   -30.44920 -107.55749 26.81337,
   -14.83670 -102.66437 26.76740,
   -29.98650 -106.64881 26.65342,
   -29.66176 -105.86208 26.82529,
   -15.34764 -101.71536 26.87494,
   -29.30313 -105.05123 26.93825,
   -15.93072 -100.74168 26.86926,
   -28.84616 -104.21138 26.82452,
   -16.34527 -100.14481 26.73542,
   -28.39328 -103.37335 26.90211,
   -16.41705 -99.71225 27.29067,
   -27.86473 -102.58466 26.79326,
   -16.97207 -99.20403 26.89101,
   -27.26989 -101.73808 26.80804,
   -26.69903 -100.95760 26.92245,
   -17.57196 -98.44913 27.03700,
   -26.01007 -100.18784 26.88973,
   -18.26146 -97.93910 26.97159,
   -25.31016 -99.50360 26.84466,
   -19.19183 -97.53865 26.88132,
   -24.63508 -98.84182 27.01665,
   -23.36083 -98.07254 26.89602,
   -21.70590 -97.51331 26.80234,
   -20.14094 -97.30674 26.95327,
   -24.00641 -98.33160 27.13017,
   -22.56670 -97.63970 27.06840,
   -20.98429 -97.24749 27.09937,
   -16.64045 -116.95792 27.45906,
   -14.89782 -116.75872 27.34785,
   -13.46508 -116.47998 27.48919,
   -11.88050 -116.07843 27.47327,
   -10.35421 -115.57071 27.47591,
   -9.14008 -114.96384 27.49512,
   -17.41309 -117.02144 27.47934,
   -15.82833 -116.87076 27.47020,
   -14.22965 -116.63865 27.46679,
   -12.66837 -116.28864 27.47467,
   -11.12032 -115.84632 27.47698,
   -9.62368 -115.23522 27.48232,
   -8.37847 -114.28751 27.53954,
   -19.84951 -117.14255 27.35630,
   -18.24635 -117.06381 27.44353,
   -7.96556 -113.54801 27.65586,
   -22.35872 -117.16094 27.44815,
   -20.79699 -117.15090 27.49069,
   -19.11416 -117.10604 27.45772,
   -23.24413 -117.13443 27.47033,
   -21.59396 -117.16503 27.45058,
   -8.02619 -112.56882 27.60494,
   -25.64916 -116.94572 27.44905,
   -24.18100 -117.07966 27.43849,
   -26.62905 -116.82690 27.34715,
   -24.98404 -117.01521 27.44971,
   -8.42072 -111.46192 27.54883,
   -27.51693 -116.69194 27.47443,
   -8.86462 -110.89145 27.37912,
   -28.50871 -116.52805 27.45242,
   -29.49883 -116.36464 27.50583,
   -9.42133 -109.99852 27.49349,
   -30.53489 -116.17630 27.45932,
   -31.44026 -116.00116 27.45931,
   -10.03059 -109.10592 27.67009,
   -32.43388 -115.74783 27.45326,
   -10.56260 -108.53275 27.52896,
   -33.39480 -115.39718 27.44632,
   -34.20600 -114.93817 27.46603,
   -11.19499 -107.68381 27.59945,
   -34.80287 -114.31549 27.47847,
   -11.75418 -107.04535 27.43179,
   -35.08408 -113.88162 27.70320,
   -35.00588 -113.28489 27.60742,
   -12.34326 -106.14119 27.60096,
   -34.63577 -112.59078 27.64428,
   -33.62301 -111.60048 27.34217,
   -34.14622 -112.08241 27.47501,
   -32.94924 -110.95876 27.49174,
   -12.90949 -105.25692 27.73679,
   -32.30660 -110.29362 27.54204,
   -13.34413 -104.70043 27.53258,
   -31.64149 -109.47516 27.40859,
   -31.20195 -108.77917 27.42413,
   -13.94207 -103.69939 27.60691,
   -30.77616 -107.93681 27.57460,
   -14.52917 -102.69581 27.63670,
   -30.39195 -107.10606 27.64679,
   -14.92015 -102.06595 27.51783,
   -29.99944 -106.25415 27.60818,
   -14.97846 -101.66361 28.02454,
   -29.55693 -105.34914 27.45261,
   -15.41691 -101.14247 27.60740,
   -29.22216 -104.55847 27.62416,
   -15.90996 -100.23104 27.70201,
   -28.81984 -103.70534 27.77293,
   -28.32368 -102.87816 27.67259,
   -16.48492 -99.28792 27.83158,
   -27.84418 -102.14504 27.61785,
   -17.08073 -98.60622 27.64114,
   -27.28464 -101.34607 27.64235,
   -26.68196 -100.53941 27.73953,
   -17.61802 -97.91448 27.90443,
   -26.02125 -99.76292 27.79520,
   -18.44143 -97.41749 27.75551,
   -25.33762 -99.05014 27.83938,
   -24.08306 -98.08395 27.76250,
   -21.06942 -96.97964 27.69481,
   -19.34117 -97.07410 27.70929,
   -24.71038 -98.49760 27.83895,
   -23.40137 -97.69754 27.72483,
   -21.87146 -97.13175 27.68360,
   -20.28285 -96.88668 27.81300,
   -22.65170 -97.37933 27.69070,
   -15.85329 -116.81684 28.24354,
   -14.23924 -116.60823 28.23371,
   -12.67740 -116.28156 28.26384,
   -11.10829 -115.86835 28.24828,
   -9.57568 -115.32252 28.24083,
   -8.29335 -114.61561 28.47240,
   -18.31592 -116.99293 28.24054,
   -16.64408 -116.89244 28.21023,
   -15.12897 -116.73276 28.21990,
   -13.45734 -116.45407 28.25229,
   -11.89635 -116.08599 28.25713,
   -10.34654 -115.62601 28.25557,
   -8.89073 -114.93726 28.04171,
   -7.75238 -113.98835 28.49885,
   -20.79359 -117.08243 28.23523,
   -19.10871 -117.03535 28.19575,
   -17.59516 -116.94797 28.34923,
   -7.49310 -113.29948 28.54599,
   -21.59153 -117.09492 28.25982,
   -20.02694 -117.06175 28.21279,
   -7.66122 -112.89809 28.22336,
   -24.15627 -117.02219 28.23245,
   -22.47086 -117.08818 28.23276,
   -7.53310 -112.41940 28.66164,
   -24.93022 -116.96411 28.22613,
   -23.47589 -117.05968 28.23249,
   -7.91942 -111.89333 28.21338,
   -25.87281 -116.86082 28.22282,
   -26.87548 -116.73028 28.28555,
   -8.39169 -110.94577 28.32071,
   -29.20594 -116.35427 28.23910,
   -27.83257 -116.58743 28.23704,
   -8.91270 -110.44023 27.91872,
   -30.22549 -116.17184 28.07698,
   -28.52983 -116.47006 28.23818,
   -8.97126 -110.03634 28.42519,
   -31.07994 -116.02268 28.27389,
   -9.55501 -109.36463 28.29686,
   -32.05350 -115.81817 28.25083,
   -33.02434 -115.55799 28.24608,
   -10.23722 -108.44121 28.40446,
   -33.95075 -115.18696 28.21451,
   -10.71756 -107.95117 28.23343,
   -34.74118 -114.67995 28.27308,
   -35.21903 -114.19816 28.39748,
   -11.32477 -107.09549 28.39409,
   -11.84113 -106.61754 28.00292,
   -35.45600 -113.57686 28.57906,
   -34.79032 -112.48773 28.27584,
   -11.92692 -106.20821 28.55277,
   -35.17472 -112.96611 28.45911,
   -34.27804 -111.97887 28.14569,
   -12.46895 -105.54373 28.37335,
   -33.55910 -111.34107 28.26627,
   -32.86043 -110.67969 28.42607,
   -13.10415 -104.60770 28.37917,
   -32.14976 -109.91162 28.32863,
   -13.50341 -104.04565 28.25331,
   -31.57463 -109.12416 28.30008,
   -31.13099 -108.35066 28.36098,
   -14.02820 -103.10889 28.38617,
   -30.66280 -107.46567 28.24113,
   -14.51330 -102.21395 28.47198,
   -30.31408 -106.64641 28.37822,
   -29.95662 -105.80872 28.42993,
   -15.04516 -101.21059 28.59812,
   -29.56889 -104.94544 28.40425,
   -15.42337 -100.62587 28.38369,
   -29.11274 -104.03102 28.28701,
   -28.75581 -103.27202 28.43085,
   -16.02297 -99.60556 28.45442,
   -28.29814 -102.40209 28.61502,
   -16.67347 -98.60048 28.57993,
   -27.89377 -101.75477 28.61842,
   -17.13272 -98.10017 28.38553,
   -27.33982 -100.97914 28.58634,
   -26.69248 -100.21204 28.44188,
   -25.54827 -98.96286 28.47120,
   -17.79881 -97.37789 28.63668,
   -26.01379 -99.44083 28.45399,
   -24.99458 -98.44761 28.49882,
   -18.64939 -96.91373 28.53900,
   -24.19247 -97.85758 28.42233,
   -22.73254 -97.13053 28.29767,
   -21.10565 -96.67580 28.37596,
   -19.55355 -96.60868 28.56723,
   -23.52287 -97.36325 28.57442,
   -21.97409 -96.77369 28.50944,
   -20.39429 -96.47408 28.70450,
   -15.06385 -116.68030 29.02752,
   -13.48031 -116.43813 29.04291,
   -11.89871 -116.09141 29.03668,
   -10.34652 -115.67603 29.04296,
   -8.83403 -115.09289 29.04022,
   -7.65289 -114.31312 29.29857,
   -17.32029 -116.87862 29.02437,
   -15.88642 -116.77092 29.01999,
   -14.34688 -116.58321 29.02885,
   -12.68353 -116.27197 29.03636,
   -11.12001 -115.89207 29.03810,
   -9.56993 -115.41092 29.03389,
   -8.17288 -114.69628 29.07886,
   -7.25203 -113.71974 29.33607,
   -19.99360 -116.99831 29.01950,
   -18.32300 -116.92908 29.03464,
   -16.69450 -116.83886 29.02505,
   -22.47866 -117.03420 29.01386,
   -20.80270 -117.02428 28.99502,
   -19.35007 -116.97501 29.02101,
   -7.21834 -112.87218 29.17290,
   -23.25672 -117.01594 29.05022,
   -21.70797 -117.03203 29.16577,
   -24.19761 -116.97195 29.01065,
   -7.50906 -111.81094 29.13063,
   -26.59783 -116.73109 29.01558,
   -25.20478 -116.88988 29.10284,
   -7.92996 -111.22084 28.94810,
   -27.57139 -116.59140 28.92485,
   -25.88723 -116.81955 29.01389,
   -28.47032 -116.44769 29.03105,
   -8.48521 -110.31395 29.05026,
   -29.44565 -116.27780 29.01428,
   -30.44664 -116.11552 29.04273,
   -9.10006 -109.44141 29.22111,
   -31.38540 -115.95905 29.09322,
   -9.65288 -108.85708 29.06619,
   -32.41239 -115.74939 29.01405,
   -33.41015 -115.49174 29.00493,
   -10.28754 -108.02094 29.16888,
   -34.32197 -115.14882 29.00454,
   -10.85529 -107.37786 29.02305,
   -35.10809 -114.64523 29.05884,
   -35.54812 -114.02437 28.92776,
   -35.71300 -113.66821 29.15687,
   -11.45831 -106.52679 29.15453,
   -35.78917 -113.72848 29.36274,
   -35.53919 -113.13732 29.12944,
   -34.94125 -112.30790 29.01477,
   -12.06345 -105.63098 29.34551,
   -34.21864 -111.67001 29.07821,
   -33.15450 -110.78804 29.03887,
   -12.56600 -105.02024 29.12680,
   -33.63505 -111.20782 29.03354,
   -32.49879 -110.12909 29.07360,
   -31.97020 -109.48604 29.10077,
   -13.11710 -104.13823 29.24754,
   -13.58587 -103.61159 28.82096,
   -31.49094 -108.75963 29.11475,
   -13.66925 -103.18894 29.37612,
   -31.03705 -107.91646 29.18217,
   -14.04076 -102.59730 29.26540,
   -30.62073 -107.05211 29.17489,
   -30.21139 -106.16921 29.04484,
   -14.63602 -101.57682 29.22789,
   -29.87836 -105.34281 29.17822,
   -15.21332 -100.56466 29.22036,
   -29.50731 -104.49363 29.19099,
   -15.58841 -99.94764 29.09751,
   -29.11742 -103.65327 29.21694,
   -15.66929 -99.52719 29.64828,
   -28.63386 -102.77747 29.07130,
   -16.16202 -98.96403 29.22370,
   -28.19676 -101.97184 29.24769,
   -27.57913 -101.05283 29.23924,
   -16.74119 -98.09741 29.31481,
   -26.99910 -100.33317 29.06858,
   -17.27052 -97.54893 29.15874,
   -26.37112 -99.56555 29.10558,
   -25.71157 -98.84280 29.13669,
   -17.98257 -96.86601 29.42476,
   -25.00090 -98.14240 29.20258,
   -20.47842 -96.22969 29.29670,
   -18.84761 -96.45720 29.33532,
   -24.25983 -97.49804 29.37918,
   -22.83863 -96.80635 29.16242,
   -21.28050 -96.32035 29.25145,
   -19.60419 -96.22382 29.43014,
   -23.58830 -97.03616 29.47211,
   -22.10660 -96.42482 29.47579,
   -14.19980 -116.54332 29.66397,
   -12.69220 -116.26969 29.82057,
   -11.11190 -115.90850 29.80326,
   -9.56385 -115.47853 29.81258,
   -8.10850 -114.83492 29.83515,
   -7.18151 -114.05529 29.96221,
   -16.62290 -116.79367 29.68493,
   -15.11210 -116.65541 29.84041,
   -13.47342 -116.42146 29.81398,
   -11.90564 -116.09621 29.81843,
   -10.33842 -115.70760 29.81745,
   -8.80358 -115.19155 29.81916,
   -7.52361 -114.42098 29.90849,
   -6.86862 -113.44281 30.06066,
   -19.07552 -116.92079 29.67980,
   -17.57150 -116.83937 29.83871,
   -15.89824 -116.73324 29.80846,
   -6.97907 -113.23513 29.68814,
   -21.58234 -116.99586 29.79789,
   -20.07770 -116.95852 29.77346,
   -18.36936 -116.88241 29.80489,
   -6.84172 -112.89189 30.04592,
   -22.49315 -116.99759 29.80267,
   -20.84443 -116.98123 29.79983,
   -7.12311 -112.21106 29.72927,
   -24.90999 -116.89409 29.79610,
   -23.44505 -116.97669 29.88928,
   -25.88872 -116.80001 29.80753,
   -24.20761 -116.94182 29.79652,
   -7.50693 -111.25900 29.92171,
   -26.85657 -116.67512 29.78519,
   -7.98717 -110.77530 29.48086,
   -27.81594 -116.53699 29.86730,
   -8.06879 -110.37530 30.00159,
   -30.15679 -116.13917 29.79941,
   -28.76260 -116.38121 29.79853,
   -8.63544 -109.72257 29.88171,
   -31.09203 -115.97870 29.79910,
   -29.47475 -116.25467 29.79913,
   -32.05223 -115.80402 29.77564,
   -9.26225 -108.87539 30.06817,
   -33.01867 -115.60555 29.79555,
   -9.83684 -108.28476 29.84122,
   -34.00347 -115.33060 29.78289,
   -34.91544 -114.95359 29.80091,
   -10.45913 -107.46830 29.96222,
   -35.62685 -114.41438 29.86095,
   -10.96415 -106.97862 29.58775,
   -35.98946 -113.95519 30.09126,
   -11.08981 -106.57130 30.17839,
   -35.92673 -113.37068 29.85349,
   -11.62406 -105.95717 29.95285,
   -35.55404 -112.67511 29.83420,
   -34.91829 -112.02598 29.91972,
   -33.70942 -111.09604 29.70932,
   -12.21118 -105.09107 30.10897,
   -34.33004 -111.57737 29.81978,
   -33.03409 -110.51143 29.83696,
   -12.67218 -104.49777 29.92286,
   -32.37750 -109.81310 29.90015,
   -31.77540 -109.02865 29.83996,
   -13.24351 -103.56403 30.03907,
   -31.32908 -108.30822 29.77049,
   -13.85909 -102.52736 30.09701,
   -30.90721 -107.45268 29.93056,
   -14.23927 -101.94595 29.87875,
   -30.53344 -106.62086 29.99987,
   -30.16252 -105.76492 29.98350,
   -14.77838 -100.93356 30.00479,
   -29.75859 -104.86067 29.84303,
   -15.24280 -100.04182 30.08989,
   -29.42274 -104.05348 29.98315,
   -29.03017 -103.21211 30.03434,
   -15.75902 -99.11237 30.20078,
   -28.59903 -102.39056 30.04978,
   -16.16429 -98.51774 29.99774,
   -28.12851 -101.62779 29.93452,
   -27.54014 -100.75034 29.95503,
   -16.83815 -97.59299 30.11646,
   -26.99388 -99.97258 30.10967,
   -17.43960 -97.02982 29.95385,
   -26.35424 -99.19833 30.07842,
   -25.68424 -98.47199 30.05430,
   -18.21707 -96.39125 30.22913,
   -24.98576 -97.81266 30.04894,
   -23.63690 -96.84139 30.12814,
   -22.17049 -96.24059 30.07695,
   -20.56537 -95.99665 29.92860,
   -19.04446 -96.06693 30.14880,
   -24.27454 -97.20902 30.20751,
   -22.92276 -96.50394 30.11028,
   -21.36832 -96.01318 30.18770,
   -19.92343 -95.87990 30.23635,
   -15.09933 -116.63388 30.59094,
   -13.48441 -116.41803 30.59475,
   -11.90819 -116.10743 30.59685,
   -10.33144 -115.73935 30.59100,
   -8.77373 -115.26810 30.59048,
   -7.42996 -114.56493 30.66376,
   -15.93199 -116.71290 30.58564,
   -14.36203 -116.54676 30.56883,
   -12.69412 -116.27033 30.59725,
   -11.12294 -115.92867 30.59875,
   -9.55211 -115.52692 30.59560,
   -8.05632 -114.95538 30.61297,
   -6.91385 -113.98895 30.57869,
   -18.30751 -116.85309 30.59025,
   -16.82958 -116.77087 30.58710,
   -6.58628 -113.13600 30.78432,
   -20.76626 -116.95941 30.58499,
   -19.20799 -116.89705 30.58336,
   -17.56954 -116.81277 30.58741,
   -23.19092 -116.97551 30.57728,
   -21.68469 -116.97930 30.57859,
   -20.04354 -116.93237 30.58271,
   -6.71139 -112.25276 30.73729,
   -24.21817 -116.93745 30.58376,
   -22.53417 -116.98326 30.57794,
   -7.09934 -111.47852 30.63760,
   -26.82935 -116.68861 30.57528,
   -25.14408 -116.87449 30.57810,
   -27.54412 -116.58852 30.57497,
   -26.10196 -116.77962 30.57573,
   -7.64049 -110.64165 30.67084,
   -28.49750 -116.43857 30.59714,
   -29.45588 -116.27675 30.57523,
   -8.23177 -109.87166 30.72829,
   -30.41362 -116.12042 30.57571,
   -8.72406 -109.32050 30.71762,
   -31.37993 -115.95738 30.54986,
   -32.33533 -115.79664 30.56908,
   -9.43670 -108.44193 30.73260,
   -34.77348 -115.09121 30.57959,
   -33.29917 -115.60170 30.56414,
   -10.04681 -107.70616 30.71254,
   -35.49344 -114.74105 30.60491,
   -34.04262 -115.37609 30.56739,
   -10.64912 -106.93321 30.76048,
   -36.03747 -114.34951 30.64887,
   -36.25495 -113.65108 30.63580,
   -11.24026 -106.15187 30.81020,
   -36.09895 -112.99584 30.67944,
   -35.03236 -111.93604 30.60754,
   -11.81923 -105.38872 30.76841,
   -35.55553 -112.39611 30.67107,
   -34.45167 -111.49004 30.57683,
   -33.64164 -110.88874 30.63023,
   -12.45435 -104.48632 30.77878,
   -32.90214 -110.22678 30.71189,
   -12.83003 -103.91544 30.79395,
   -32.26308 -109.50221 30.76229,
   -31.66850 -108.68303 30.67042,
   -13.42927 -102.95203 30.79726,
   -31.19956 -107.86246 30.70944,
   -30.69316 -106.86049 30.70354,
   -13.98000 -102.00532 30.81398,
   -14.33696 -101.52083 30.44766,
   -30.40717 -106.18380 30.73627,
   -14.41186 -101.20475 30.87749,
   -30.07935 -105.39826 30.77691,
   -14.79695 -100.50020 30.83852,
   -29.67486 -104.46564 30.76479,
   -29.20694 -103.44618 30.76345,
   -15.37112 -99.48958 30.84847,
   -28.90909 -102.80630 30.79294,
   -15.99260 -98.47948 30.86095,
   -28.49148 -102.02327 30.83519,
   -16.41234 -97.83493 30.84698,
   -28.00304 -101.22239 30.81571,
   -27.46665 -100.42117 30.83716,
   -17.02178 -97.08402 30.91734,
   -26.89103 -99.63802 30.85953,
   -17.67987 -96.50250 30.89476,
   -26.27990 -98.88251 30.88040,
   -25.63599 -98.18036 30.87551,
   -18.41189 -96.04025 30.96219,
   -24.94070 -97.53350 30.89207,
   -23.66852 -96.66492 30.85460,
   -22.26343 -96.04012 30.89785,
   -20.68334 -95.70513 30.90594,
   -19.21786 -95.74928 31.02582,
   -24.16805 -96.95384 30.93325,
   -23.11571 -96.36179 30.93315,
   -21.47152 -95.82911 30.89332,
   -19.93581 -95.67342 30.94944,
   -14.14390 -116.52307 31.41671,
   -12.70188 -116.28377 31.41767,
   -11.11751 -115.95336 31.42610,
   -9.54682 -115.57942 31.41902,
   -8.02473 -115.06826 31.47901,
   -6.83365 -114.24018 31.52260,
   -16.54758 -116.74965 31.41123,
   -15.14254 -116.63717 31.42118,
   -13.47769 -116.42244 31.41936,
   -11.90770 -116.12242 31.42284,
   -10.33463 -115.77274 31.42259,
   -8.76791 -115.34770 31.42180,
   -7.35746 -114.68957 31.46485,
   -6.41725 -113.59425 31.61024,
   -19.00794 -116.88501 31.40655,
   -17.59257 -116.81037 31.41608,
   -15.91870 -116.70553 31.41241,
   -6.19777 -113.02754 31.98561,
   -21.68051 -116.98784 31.40213,
   -20.03992 -116.93358 31.40646,
   -18.38752 -116.85233 31.40775,
   -6.36960 -112.71402 31.57199,
   -22.48928 -116.99625 31.39130,
   -21.05955 -116.97262 31.40289,
   -24.88371 -116.92392 31.39901,
   -23.41377 -116.98931 31.43837,
   -6.74414 -111.63085 31.45336,
   -25.88872 -116.84092 31.39235,
   -24.21176 -116.96028 31.39894,
   -7.19134 -111.04880 31.30943,
   -26.87936 -116.72649 31.42628,
   -29.46053 -116.31855 31.39860,
   -27.77087 -116.59302 31.29586,
   -7.79012 -110.18739 31.48375,
   -30.15756 -116.19836 31.39915,
   -28.77058 -116.43966 31.39797,
   -31.05629 -116.05821 31.59045,
   -8.41751 -109.42892 31.51392,
   -32.04075 -115.86294 31.35940,
   -9.06029 -108.68020 31.48487,
   -33.03768 -115.67768 31.38640,
   -34.03000 -115.47445 31.38738,
   -9.75949 -107.81216 31.54362,
   -35.05318 -115.12975 31.40366,
   -10.16761 -107.31425 31.59244,
   -35.82399 -114.72282 31.42423,
   -36.30271 -114.31859 31.45522,
   -36.39426 -114.19762 31.42530,
   -36.40391 -114.18305 31.41579,
   -36.44747 -114.22108 31.47145,
   -36.50004 -114.20701 31.53760,
   -36.43193 -114.20628 31.51591,
   -10.81351 -106.48040 31.61542,
   -36.45420 -113.79712 31.31224,
   -36.64037 -113.79075 31.83595,
   -11.41217 -105.70036 31.58456,
   -36.48499 -113.28958 31.53113,
   -36.49213 -113.29250 31.39897,
   -36.54706 -113.20788 31.66957,
   -36.62754 -113.28918 31.64289,
   -35.91461 -112.45861 31.43466,
   -36.26435 -112.85920 31.46210,
   -35.13583 -111.79058 31.40681,
   -33.73855 -110.82365 31.44134,
   -11.98765 -104.89706 31.62181,
   -34.34721 -111.25082 31.54829,
   -33.17367 -110.35438 31.30871,
   -32.53770 -109.68714 31.48093,
   -12.55023 -104.03546 31.76535,
   -31.90446 -108.89185 31.50342,
   -12.91986 -103.50377 31.60961,
   -31.48540 -108.23970 31.51518,
   -13.57077 -102.43460 31.60539,
   -31.00306 -107.36726 31.52680,
   -30.62966 -106.58776 31.54593,
   -14.13089 -101.45385 31.63136,
   -30.25960 -105.74998 31.61700,
   -14.53552 -100.70323 31.64531,
   -29.88842 -104.89401 31.57131,
   -14.94299 -99.94190 31.65574,
   -29.56106 -104.13341 31.45828,
   -29.13106 -103.19029 31.60478,
   -15.49806 -98.97210 31.69653,
   -28.69721 -102.32114 31.67810,
   -28.26144 -101.54606 31.63087,
   -16.20492 -97.89727 31.69127,
   -27.68829 -100.64422 31.63809,
   -16.56754 -97.38813 31.57525,
   -27.12099 -99.83594 31.64539,
   -26.51973 -99.05844 31.65428,
   -17.21549 -96.64399 31.78011,
   -25.87797 -98.31584 31.66786,
   -17.96784 -96.07875 31.75843,
   -25.18946 -97.63499 31.64251,
   -24.39699 -96.98001 31.71753,
   -23.02971 -96.18958 31.71107,
   -21.37342 -95.66348 31.57892,
   -19.90651 -95.49861 31.75988,
   -18.70170 -95.71423 31.79321,
   -23.71041 -96.53196 31.70841,
   -22.29033 -95.88776 31.79168,
   -20.72072 -95.52982 31.71041,
   -19.22321 -95.56666 31.78980,
   -7.99589 -115.14047 32.25176,
   -15.09594 -116.64132 32.23790,
   -13.47553 -116.43733 32.23570,
   -11.90533 -116.14616 32.24451,
   -10.28200 -115.79736 32.29832,
   -8.78771 -115.42135 32.21189,
   -7.29049 -114.77698 32.26021,
   -6.33608 -113.85152 32.36035,
   -17.55798 -116.81946 32.23252,
   -15.94036 -116.71789 32.23381,
   -14.34563 -116.55677 32.21573,
   -12.69004 -116.29988 32.24541,
   -11.11922 -115.97906 32.24756,
   -9.54240 -115.62254 32.24659,
   -6.72033 -114.34609 32.32294,
   -6.10303 -113.27704 32.44116,
   -20.02341 -116.95420 32.22810,
   -18.40386 -116.87016 32.23457,
   -16.80643 -116.77392 32.23761,
   -20.87094 -116.99222 32.22565,
   -19.26709 -116.91718 32.24411,
   -6.12993 -112.83098 32.38191,
   -23.23942 -117.03709 32.33811,
   -21.69407 -117.01862 32.23402,
   -6.38030 -112.06522 32.27149,
   -25.88046 -116.90439 32.22504,
   -24.19958 -117.01027 32.22605,
   -22.50579 -117.03069 32.22484,
   -26.60263 -116.82982 32.22439,
   -25.18419 -116.95196 32.10724,
   -6.86235 -111.12646 32.30714,
   -27.54943 -116.71010 32.24529,
   -7.31089 -110.59480 32.34653,
   -28.52721 -116.55581 32.21774,
   -29.53967 -116.38623 32.26770,
   -8.03054 -109.70744 32.32147,
   -30.43430 -116.22006 32.11333,
   -8.60428 -109.09912 32.15200,
   -33.06313 -115.72713 32.21790,
   -31.44431 -116.04736 32.22301,
   -33.72896 -115.58561 32.21552,
   -32.37573 -115.87553 32.21950,
   -9.26517 -108.25681 32.36047,
   -34.72899 -115.29673 32.21893,
   -35.56088 -114.96275 32.23054,
   -9.92160 -107.39488 32.58958,
   -36.24859 -114.49673 32.25638,
   -10.45512 -106.77468 32.38281,
   -36.63707 -113.94552 32.32204,
   -36.67122 -113.35332 32.31956,
   -11.14705 -105.86584 32.38969,
   -36.72027 -113.53555 32.36003,
   -36.43452 -112.90576 32.26450,
   -11.53420 -105.34196 32.43261,
   -35.76752 -112.17626 32.22937,
   -34.43391 -111.20430 32.26760,
   -34.97679 -111.56810 32.25959,
   -33.79876 -110.71152 32.27915,
   -12.16471 -104.44129 32.43759,
   -33.09758 -110.14019 32.25073,
   -32.39634 -109.39522 32.29785,
   -12.71486 -103.59238 32.51032,
   -31.79893 -108.61388 32.32810,
   -13.11679 -102.95684 32.44867,
   -31.30686 -107.83309 32.33362,
   -30.79456 -106.89571 32.36488,
   -13.72362 -101.92919 32.45659,
   -30.45658 -106.17592 32.37519,
   -14.30049 -100.91597 32.45119,
   -30.04201 -105.26341 32.45940,
   -14.65036 -100.29436 32.28933,
   -29.69889 -104.47405 32.40212,
   -29.33260 -103.64666 32.40272,
   -15.11784 -99.39972 32.47788,
   -28.92931 -102.79084 32.42565,
   -15.64932 -98.48616 32.54472,
   -28.45486 -101.88316 32.47766,
   -28.08100 -101.22625 32.45290,
   -16.32950 -97.50703 32.49994,
   -27.51608 -100.34446 32.49695,
   -16.77865 -96.92054 32.51763,
   -26.94782 -99.54123 32.46991,
   -26.33748 -98.75879 32.49098,
   -17.50546 -96.24681 32.53475,
   -25.70359 -98.03993 32.48601,
   -18.25761 -95.76791 32.56574,
   -25.04743 -97.39923 32.51004,
   -23.76772 -96.46712 32.53552,
   -22.32192 -95.80756 32.51946,
   -20.66169 -95.42318 32.38113,
   -19.11835 -95.45464 32.61289,
   -24.34643 -96.83661 32.53253,
   -23.07595 -96.11173 32.53000,
   -21.53592 -95.57241 32.50680,
   -19.96927 -95.34702 32.73766,
   -10.32732 -115.84094 33.07206,
   -8.75036 -115.46473 33.07157,
   -7.26477 -114.89200 33.09337,
   -14.12354 -116.55583 33.06491,
   -12.69495 -116.32727 33.07428,
   -11.08065 -116.00446 33.10743,
   -9.53504 -115.66608 33.07281,
   -7.97669 -115.21502 33.07891,
   -6.65315 -114.46284 33.13873,
   -16.62714 -116.79711 33.19245,
   -15.12377 -116.66693 33.01682,
   -13.47223 -116.46122 33.06790,
   -11.90013 -116.17204 33.07081,
   -6.07966 -113.61036 33.01881,
   -19.08338 -116.94734 33.18294,
   -17.58705 -116.85009 33.00826,
   -15.90996 -116.73854 33.05940,
   -5.92905 -113.01665 33.21112,
   -21.61327 -117.07152 33.20628,
   -20.04615 -116.99302 33.00822,
   -18.37072 -116.89900 33.05455,
   -6.10299 -112.49883 32.96497,
   -24.17187 -117.07920 33.04594,
   -22.50925 -117.08477 33.05323,
   -20.83330 -117.03303 33.05094,
   -24.96380 -117.05271 33.06256,
   -23.51717 -117.08983 33.04624,
   -6.47241 -111.57753 33.10730,
   -25.85657 -116.98794 33.03414,
   -28.25521 -116.69760 33.04593,
   -26.78446 -116.88145 32.87853,
   -7.02146 -110.76962 33.12000,
   -29.26898 -116.54139 33.16926,
   -27.60706 -116.79326 33.04644,
   -7.64975 -110.02498 33.10199,
   -30.21101 -116.35856 33.05052,
   -31.16899 -116.17575 33.04220,
   -8.35064 -109.19829 33.14357,
   -32.11564 -115.99661 33.06668,
   -8.77995 -108.72705 33.19006,
   -33.10617 -115.80164 33.04580,
   -34.10609 -115.58035 33.01195,
   -9.49863 -107.83578 33.23545,
   -35.13085 -115.23641 33.05260,
   -10.10602 -107.08312 33.20358,
   -35.92153 -114.83513 33.07121,
   -36.52887 -114.22332 33.10349,
   -10.69933 -106.31421 33.22623,
   -36.71004 -113.79951 32.82853,
   -36.72195 -113.81214 33.51556,
   -36.72208 -113.30017 33.18033,
   -11.31199 -105.45588 33.41723,
   -36.32619 -112.61078 33.12201,
   -35.30166 -111.63176 32.94786,
   -11.73747 -104.89987 33.25065,
   -35.85576 -112.08119 33.08128,
   -34.48845 -111.08063 33.09567,
   -33.66606 -110.48135 33.22969,
   -12.39651 -103.93239 33.22225,
   -32.99986 -109.93361 33.12157,
   -32.28060 -109.14534 33.14381,
   -12.93299 -103.04217 33.43827,
   -31.66293 -108.31707 33.16005,
   -13.32116 -102.42246 33.28696,
   -31.06943 -107.36692 33.20206,
   -30.65220 -106.58858 33.19314,
   -13.88698 -101.44202 33.29526,
   -30.24413 -105.75119 33.19813,
   -29.83723 -104.87187 33.31806,
   -14.48917 -100.38132 33.28808,
   -14.82003 -99.78986 33.10957,
   -29.47966 -104.06836 33.23077,
   -29.10656 -103.24791 33.17528,
   -15.37408 -98.79319 33.31808,
   -28.68876 -102.39365 33.24731,
   -28.27010 -101.60965 33.36960,
   -15.96793 -97.86195 33.32928,
   -27.69962 -100.66083 33.28155,
   -27.15367 -99.83921 33.29278,
   -16.45716 -97.16574 33.34375,
   -26.57384 -99.04963 33.30310,
   -17.09148 -96.47811 33.34830,
   -25.92264 -98.26177 33.31524,
   -17.74739 -95.97746 33.18792,
   -25.22590 -97.53553 33.36712,
   -24.47397 -96.89657 33.33934,
   -23.08985 -96.05566 33.34964,
   -21.56881 -95.49910 33.34487,
   -19.98580 -95.28263 33.37184,
   -18.63345 -95.48625 33.52368,
   -23.77497 -96.42140 33.32996,
   -22.35081 -95.74614 33.33993,
   -20.77546 -95.33654 33.35546,
   -19.27842 -95.33365 33.39650,
   -11.10928 -116.04196 33.89567,
   -9.53271 -115.70477 33.89626,
   -7.96605 -115.28220 33.89853,
   -6.59447 -114.57540 33.94474,
   -15.08635 -116.69383 33.88544,
   -13.47187 -116.48901 33.88234,
   -11.85460 -116.19674 33.93577,
   -10.32028 -115.87821 33.89682,
   -8.73911 -115.51560 33.89992,
   -7.21948 -114.96751 33.91189,
   -6.10436 -114.06037 34.01282,
   -17.54190 -116.88616 33.87956,
   -15.83337 -116.76179 33.87428,
   -14.36703 -116.60676 33.73028,
   -12.68038 -116.35381 33.89320,
   -5.80224 -113.38729 34.06905,
   -20.00021 -117.04291 33.87537,
   -18.30100 -116.93619 33.86615,
   -16.88684 -116.84222 33.88079,
   -22.47730 -117.15010 33.87141,
   -20.77069 -117.08391 33.86253,
   -19.36006 -117.00469 33.87623,
   -5.84762 -112.59846 33.99900,
   -23.26176 -117.16016 33.82334,
   -21.73874 -117.12827 33.87359,
   -6.12733 -111.99939 33.91327,
   -25.65038 -117.10354 33.87248,
   -24.17542 -117.15482 33.81527,
   -26.62661 -117.02164 33.85273,
   -24.98519 -117.13808 33.87052,
   -6.66245 -111.08068 33.99427,
   -27.57843 -116.90737 33.87983,
   -7.23754 -110.44322 33.76794,
   -28.55965 -116.75678 33.82009,
   -30.82667 -116.34575 33.87417,
   -29.52941 -116.59609 33.87050,
   -7.91276 -109.61509 33.97293,
   -31.82977 -116.13641 33.87106,
   -30.21939 -116.46364 33.87327,
   -32.78208 -115.93509 33.86489,
   -8.59689 -108.78502 34.18128,
   -33.76062 -115.71039 33.86192,
   -9.14906 -108.17041 34.01258,
   -34.74017 -115.42191 33.86575,
   -35.61130 -115.07123 34.06208,
   -9.86676 -107.27262 34.01995,
   -36.31270 -114.52425 33.90636,
   -10.28055 -106.75439 34.02819,
   -36.69957 -113.95052 33.95498,
   -10.92061 -105.89413 34.09115,
   -36.82044 -113.47084 34.14827,
   -36.40142 -112.55469 33.93066,
   -11.48936 -105.11817 34.05278,
   -36.68549 -113.10256 33.95879,
   -35.93402 -112.00159 33.93188,
   -35.19015 -111.45678 33.93375,
   -33.93207 -110.53474 33.92445,
   -12.08731 -104.25927 33.99964,
   -34.51568 -110.96572 33.92029,
   -33.23000 -109.98831 33.95640,
   -32.54243 -109.32660 34.00114,
   -12.62556 -103.41924 34.06452,
   -31.89976 -108.57194 33.98841,
   -13.08916 -102.65904 34.08683,
   -31.36950 -107.82027 33.98490,
   -30.81946 -106.92020 34.01146,
   -13.52558 -101.90527 34.10127,
   -30.43956 -106.20237 34.02216,
   -14.05590 -100.96292 34.14739,
   -30.08953 -105.48370 34.03335,
   -29.64303 -104.54966 34.06681,
   -14.64172 -99.93605 34.11062,
   -29.24515 -103.68877 34.05066,
   -14.92816 -99.37167 34.13863,
   -28.73392 -102.63705 34.07535,
   -15.59694 -98.29791 34.09720,
   -28.42864 -102.01181 34.08384,
   -28.05182 -101.30484 33.90662,
   -16.19849 -97.40833 34.15043,
   -27.49088 -100.38652 33.91646,
   -16.62975 -96.83754 34.14841,
   -26.93887 -99.56670 34.13163,
   -26.35650 -98.77916 34.14466,
   -17.33891 -96.17049 34.13673,
   -25.74357 -98.04645 34.13845,
   -18.23027 -95.61585 34.11327,
   -25.11328 -97.39588 34.27800,
   -23.80765 -96.40872 34.17425,
   -22.36550 -95.70297 34.17196,
   -20.79676 -95.27927 34.18047,
   -19.14212 -95.30247 34.07409,
   -24.39245 -96.79961 34.16923,
   -23.11014 -96.02652 34.17132,
   -21.58924 -95.44803 34.16600,
   -19.99398 -95.21656 34.19287,
   -11.88935 -116.23507 34.71812,
   -10.31623 -115.91257 34.72049,
   -8.73747 -115.56308 34.72101,
   -7.21050 -115.06177 34.73374,
   -14.20778 -116.63016 34.73486,
   -12.67669 -116.38542 34.71624,
   -11.10207 -116.07697 34.71950,
   -9.52159 -115.74615 34.72487,
   -7.95051 -115.34328 34.73010,
   -6.53798 -114.67295 34.74166,
   -5.70387 -113.74752 35.03348,
   -16.65045 -116.86777 34.69371,
   -15.06323 -116.72556 34.70500,
   -13.46517 -116.52018 34.71500,
   -5.98995 -114.16225 34.80196,
   -19.11425 -117.04088 34.68630,
   -17.50294 -116.92797 34.70882,
   -15.89679 -116.80601 34.70646,
   -5.65327 -113.07929 34.83832,
   -21.60497 -117.18799 34.68810,
   -19.95738 -117.09643 34.70074,
   -18.35106 -116.98814 34.70130,
   -23.95511 -117.24951 34.69156,
   -22.48923 -117.21870 34.63853,
   -20.80728 -117.14677 34.69760,
   -5.85684 -112.10178 34.93572,
   -24.96196 -117.23585 34.69408,
   -23.29498 -117.24322 34.69201,
   -6.32055 -111.40838 34.76742,
   -27.35837 -117.05480 34.69253,
   -25.88853 -117.17349 34.52128,
   -28.25661 -116.95292 34.86152,
   -26.65480 -117.13169 34.69585,
   -7.01168 -110.49459 34.73579,
   -29.30129 -116.75724 34.67774,
   -7.49327 -110.01016 34.78819,
   -30.27654 -116.57468 34.72083,
   -31.16869 -116.39864 34.72812,
   -8.19916 -109.20121 34.81014,
   -32.17836 -116.15768 34.53711,
   -8.81864 -108.47976 34.82808,
   -33.12993 -115.94712 34.52485,
   -34.13844 -115.68079 34.48891,
   -9.43131 -107.73149 34.84802,
   -35.03947 -115.39426 34.56975,
   -36.02344 -114.82244 34.73749,
   -10.07166 -106.88710 35.04855,
   -36.57572 -114.29635 34.74542,
   -10.59301 -106.23285 34.86780,
   -36.76901 -113.82490 34.40073,
   -36.81478 -113.84032 35.18808,
   -36.81716 -113.24907 34.73903,
   -11.24884 -105.33494 34.86476,
   -36.48233 -112.49659 34.77164,
   -11.67730 -104.74815 34.73910,
   -35.82978 -111.82333 34.83765,
   -34.59932 -110.91577 34.64392,
   -35.22685 -111.35745 34.74221,
   -33.81940 -110.36398 34.74205,
   -12.25775 -103.84605 34.90350,
   -33.09633 -109.75657 34.92668,
   -32.40481 -109.08926 34.79300,
   -12.86685 -102.88291 34.88590,
   -31.73926 -108.28732 34.80907,
   -13.23386 -102.29629 34.69846,
   -31.12999 -107.41357 34.89419,
   -30.65947 -106.64243 34.83939,
   -13.72987 -101.38736 34.93960,
   -30.21335 -105.82571 34.85027,
   -29.75720 -104.93077 34.93205,
   -14.25145 -100.46483 34.93698,
   -29.37562 -104.12466 34.87949,
   -14.80539 -99.45496 35.13491,
   -29.01917 -103.34732 34.77479,
   -15.15851 -98.83989 34.96895,
   -28.56528 -102.43191 34.91314,
   -28.14543 -101.61570 34.89593,
   -15.80142 -97.84815 34.97839,
   -27.66730 -100.77169 34.88900,
   -27.21465 -100.03553 34.93403,
   -16.40149 -97.01941 35.10246,
   -26.56053 -99.09331 34.95379,
   -16.99378 -96.39327 34.96382,
   -25.93100 -98.29076 34.96541,
   -25.31465 -97.61251 34.97595,
   -17.72772 -95.81528 35.01260,
   -24.51886 -96.90262 34.98408,
   -23.11501 -96.00274 34.99998,
   -21.60832 -95.40885 34.99982,
   -20.03188 -95.16287 35.02072,
   -18.51790 -95.41153 35.02150,
   -23.82654 -96.40506 34.97269,
   -22.38302 -95.67174 34.99604,
   -20.81880 -95.23198 35.00719,
   -19.27738 -95.21301 35.01360,
   -11.09712 -116.11029 35.54334,
   -9.52065 -115.78578 35.54503,
   -7.94699 -115.40268 35.54680,
   -6.48708 -114.81928 35.76784,
   -15.07415 -116.76232 35.53255,
   -13.46577 -116.55155 35.53182,
   -11.93500 -116.27664 35.48799,
   -10.30458 -115.95024 35.54753,
   -8.72190 -115.61122 35.55364,
   -7.16902 -115.10481 35.44109,
   -5.91607 -114.30578 35.58667,
   -17.31032 -116.96175 35.52646,
   -15.87546 -116.84192 35.52853,
   -14.38346 -116.68156 35.53485,
   -12.66972 -116.41698 35.54037,
   -5.50788 -113.45145 35.63718,
   -19.78986 -117.14284 35.52187,
   -18.35905 -117.03965 35.52850,
   -16.70610 -116.91491 35.52775,
   -22.25969 -117.28958 35.51703,
   -20.83487 -117.21274 35.53566,
   -19.15869 -117.09798 35.52281,
   -5.59943 -112.48993 35.63391,
   -24.93560 -117.33846 35.51520,
   -23.25330 -117.32565 35.50349,
   -21.61468 -117.25724 35.51930,
   -25.71901 -117.31480 35.53686,
   -24.22478 -117.32839 35.35999,
   -5.98452 -111.71788 35.58862,
   -26.63261 -117.25052 35.53879,
   -6.56323 -110.93589 35.59399,
   -29.27242 -116.88630 35.51356,
   -27.59352 -117.13230 35.40663,
   -30.06942 -116.75684 35.68931,
   -28.59091 -117.00320 35.51192,
   -7.18872 -110.23102 35.60949,
   -30.87064 -116.58516 35.65198,
   -7.84319 -109.52298 35.59375,
   -31.87100 -116.33151 35.46768,
   -32.80307 -116.11515 35.52795,
   -8.59567 -108.64428 35.64861,
   -33.75018 -115.86182 35.47491,
   -9.01633 -108.16287 35.66537,
   -34.72430 -115.54974 35.53670,
   -35.62874 -115.12172 35.51255,
   -9.67141 -107.33377 35.71480,
   -36.29441 -114.68344 35.68475,
   -10.26571 -106.56629 35.68369,
   -36.83252 -113.89026 35.79471,
   -10.84827 -105.77568 35.70516,
   -36.92255 -113.46512 35.63671,
   -36.80922 -112.94046 35.61873,
   -35.90770 -111.79013 35.56877,
   -11.46325 -104.91320 35.66698,
   -36.35111 -112.22886 35.57749,
   -35.27704 -111.25831 35.54725,
   -11.84705 -104.33421 35.74057,
   -34.49430 -110.72646 35.60286,
   -33.41040 -109.91839 35.59326,
   -33.87673 -110.28372 35.58552,
   -32.60105 -109.19209 35.50755,
   -12.44961 -103.39725 35.74126,
   -31.96962 -108.50357 35.64251,
   -31.48352 -107.89277 35.56864,
   -13.08203 -102.37360 35.70848,
   -30.82077 -106.93152 35.65932,
   -13.43173 -101.79351 35.54634,
   -30.40698 -106.23995 35.66959,
   -14.00290 -100.77144 35.71051,
   -30.01648 -105.52432 35.68092,
   -29.48934 -104.51788 35.76009,
   -14.52349 -99.84717 35.76133,
   -29.11578 -103.73506 35.71157,
   -28.72213 -102.91010 35.71095,
   -15.01544 -98.95232 35.99612,
   -28.30995 -102.07397 35.73049,
   -15.39045 -98.33332 35.81756,
   -27.97693 -101.41826 35.74164,
   -16.03393 -97.40401 35.83658,
   -27.45830 -100.50969 35.75746,
   -16.63162 -96.67223 35.82024,
   -26.87559 -99.58715 35.71203,
   -26.34336 -98.82689 35.83355,
   -17.27783 -96.06511 35.82978,
   -25.75219 -98.08605 35.78908,
   -18.16953 -95.50203 35.85694,
   -25.13468 -97.42939 35.77581,
   -23.82553 -96.39098 35.82081,
   -19.03298 -95.19979 35.86453,
   -24.41276 -96.80194 35.81469,
   -23.12175 -95.98216 35.82760,
   -21.62591 -95.37493 35.76328,
   -20.05817 -95.10953 35.84906,
   -22.39399 -95.64394 35.82474,
   -20.83967 -95.18668 35.83347,
   -11.87722 -116.30083 36.36555,
   -10.30308 -115.98692 36.36843,
   -8.72225 -115.66097 36.36932,
   -7.13867 -115.24860 36.35275,
   -5.82241 -114.47278 36.42307,
   -15.88191 -116.88158 36.35344,
   -14.21907 -116.69617 36.38248,
   -12.67506 -116.45064 36.36618,
   -11.08620 -116.14543 36.36940,
   -9.50349 -115.82758 36.37422,
   -8.05786 -115.50573 36.24236,
   -6.30556 -114.86671 36.38994,
   -5.43396 -113.92909 36.51357,
   -18.33021 -117.08689 36.34772,
   -16.72529 -116.95841 36.34719,
   -15.04487 -116.79451 36.34878,
   -13.45682 -116.58305 36.36178,
   -5.25981 -113.27350 36.51191,
   -20.77937 -117.27320 36.34345,
   -19.17318 -117.15324 36.34335,
   -17.58000 -117.02755 36.35700,
   -5.37431 -112.85598 36.29036,
   -23.25558 -117.41249 36.33637,
   -21.58114 -117.32854 36.37334,
   -20.06939 -117.21409 36.22992,
   -24.11941 -117.43454 36.32162,
   -22.52942 -117.36984 36.21042,
   -5.66059 -112.00762 36.45822,
   -26.47862 -117.37794 36.34054,
   -24.95374 -117.43949 36.33293,
   -6.16453 -111.36144 36.23475,
   -27.38207 -117.30095 36.38757,
   -25.74247 -117.41966 36.34012,
   -28.36031 -117.16387 36.33115,
   -6.81940 -110.52867 36.45693,
   -29.32512 -117.00023 36.32148,
   -7.42282 -109.93383 36.25316,
   -30.36219 -116.79929 36.34207,
   -31.21519 -116.61087 36.34050,
   -8.12067 -109.12386 36.46357,
   -32.20430 -116.36955 36.33555,
   -33.18331 -116.11440 36.33012,
   -8.80158 -108.29760 36.67309,
   -34.12032 -115.84602 36.33071,
   -9.33943 -107.66643 36.49482,
   -35.07545 -115.48524 36.33804,
   -35.95509 -114.98161 36.35872,
   -10.03123 -106.77067 36.50045,
   -36.60443 -114.34293 36.38979,
   -10.43914 -106.22714 36.52984,
   -36.97310 -113.60848 36.42550,
   -36.91184 -112.92425 36.42883,
   -11.04630 -105.37632 36.55872,
   -36.99643 -113.17397 36.45434,
   -36.62816 -112.41589 36.37030,
   -35.95607 -111.67715 36.39257,
   -34.58027 -110.66746 36.40798,
   -11.65564 -104.46479 36.69691,
   -35.20194 -111.09732 36.51806,
   -33.94840 -110.19416 36.45291,
   -12.07150 -103.84954 36.54847,
   -33.22482 -109.64199 36.41701,
   -32.48031 -108.96719 36.41437,
   -12.65032 -102.91507 36.58975,
   -31.81982 -108.23783 36.63656,
   -31.20626 -107.47178 36.43667,
   -13.25180 -101.92448 36.53432,
   -30.65450 -106.66998 36.48702,
   -13.55893 -101.36255 36.60050,
   -30.15547 -105.85670 36.49880,
   -29.66659 -104.97886 36.51792,
   -14.18265 -100.29470 36.55380,
   -29.27428 -104.22218 36.67432,
   -14.74095 -99.32514 36.60240,
   -28.85686 -103.35424 36.53792,
   -15.16633 -98.59047 36.61418,
   -28.47317 -102.54738 36.47951,
   -28.04187 -101.69185 36.55762,
   -15.74582 -97.70997 36.63747,
   -27.58690 -100.83934 36.55241,
   -27.09351 -99.99885 36.60277,
   -16.34347 -96.92037 36.65460,
   -26.53178 -99.13631 36.60147,
   -16.85782 -96.34452 36.67516,
   -25.94769 -98.35153 36.61292,
   -25.32126 -97.63682 36.62399,
   -17.72088 -95.66649 36.84482,
   -24.54049 -96.91317 36.63154,
   -18.43121 -95.31706 36.68523,
   -23.84255 -96.38874 36.61638,
   -22.41322 -95.61573 36.66044,
   -20.86403 -95.14109 36.66491,
   -19.31107 -95.09633 36.68080,
   -23.13193 -95.96408 36.65022,
   -21.64435 -95.33421 36.65204,
   -20.07777 -95.05741 36.67117,
   -12.65899 -116.48015 37.18760,
   -11.08405 -116.18034 37.19084,
   -9.50579 -115.87079 37.19283,
   -7.92115 -115.56717 37.18375,
   -6.39283 -114.99937 37.21646,
   -5.31765 -114.11563 37.30994,
   -14.88122 -116.81410 37.18011,
   -13.45824 -116.61523 37.18355,
   -11.87018 -116.33435 37.19493,
   -10.28586 -116.02504 37.19920,
   -8.82468 -115.73568 37.04045,
   -7.13360 -115.32578 37.19393,
   -5.71066 -114.51664 37.06437,
   -5.12428 -113.64706 37.36184,
   -17.40181 -117.06928 37.31870,
   -15.92374 -116.92637 37.19165,
   -14.25222 -116.73410 37.18257,
   -19.87641 -117.26543 37.16286,
   -18.35508 -117.13691 37.12491,
   -16.68880 -116.99746 37.17466,
   -5.10984 -112.91835 37.30690,
   -22.35100 -117.44792 37.15970,
   -20.74815 -117.33661 37.16994,
   -19.13488 -117.20464 37.16924,
   -5.32431 -112.38898 37.28652,
   -24.79287 -117.55792 37.30250,
   -23.25681 -117.49615 37.12426,
   -21.58439 -117.39640 37.16445,
   -25.73505 -117.53148 37.17497,
   -24.06000 -117.52918 37.15804,
   -5.83349 -111.55082 37.22121,
   -28.10438 -117.32410 37.15481,
   -26.60402 -117.46317 36.99297,
   -6.43967 -110.83884 37.21974,
   -29.11307 -117.18041 37.25874,
   -27.44423 -117.40547 37.15676,
   -30.02886 -116.98728 37.13893,
   -7.19574 -110.00498 37.26227,
   -30.96741 -116.77823 37.17579,
   -7.69214 -109.51871 37.29677,
   -31.97221 -116.51799 37.16649,
   -32.88212 -116.26789 37.15893,
   -8.37916 -108.73484 37.34637,
   -33.82340 -115.98364 37.13746,
   -9.00894 -107.98449 37.31198,
   -34.76772 -115.64589 37.16820,
   -35.65364 -115.20647 37.16811,
   -9.61095 -107.21863 37.33780,
   -36.31142 -114.74517 37.19863,
   -10.23375 -106.36723 37.53403,
   -36.91146 -113.88438 37.12834,
   -10.67228 -105.78856 37.35446,
   -37.06690 -113.50257 37.27059,
   -36.98590 -112.89070 37.28321,
   -11.29226 -104.89649 37.34207,
   -36.50718 -112.10004 37.24350,
   -35.47606 -111.12741 37.21914,
   -11.82540 -104.08871 37.36385,
   -36.00374 -111.56382 37.21661,
   -34.63493 -110.54756 37.22899,
   -33.85424 -110.00584 37.32679,
   -32.58482 -108.97392 37.26696,
   -12.27818 -103.36761 37.38043,
   -33.09005 -109.42346 37.25784,
   -32.06897 -108.45170 37.27646,
   -31.45894 -107.75489 37.29221,
   -12.83669 -102.44082 37.44397,
   -30.83822 -106.94401 37.30714,
   -30.29156 -106.13506 37.31917,
   -13.41444 -101.44173 37.58310,
   -13.76618 -100.84352 37.41052,
   -29.88461 -105.45761 37.32988,
   -29.46254 -104.69461 37.34391,
   -14.36466 -99.81355 37.43137,
   -29.02893 -103.85299 37.36992,
   -28.60613 -102.98808 37.35979,
   -14.97213 -98.80173 37.42309,
   -28.12515 -102.02007 37.43643,
   -15.33403 -98.20567 37.28140,
   -27.77297 -101.29815 37.39152,
   -15.95303 -97.31148 37.42648,
   -27.40010 -100.58642 37.40422,
   -26.79788 -99.58512 37.45833,
   -16.61098 -96.50758 37.64606,
   -26.31159 -98.84618 37.46021,
   -17.20290 -95.96646 37.48905,
   -25.75775 -98.12114 37.43813,
   -17.98907 -95.45188 37.49401,
   -25.13872 -97.44077 37.44519,
   -23.84385 -96.37233 37.46829,
   -19.31717 -95.03298 37.50803,
   -24.43268 -96.80394 37.46149,
   -23.16476 -95.95276 37.49187,
   -21.65847 -95.29187 37.48574,
   -20.10069 -95.00165 37.51323,
   -18.73014 -95.15156 37.51059,
   -22.42195 -95.58473 37.47550,
   -20.88255 -95.09304 37.48489,
   -11.86513 -116.36784 38.01276,
   -10.28840 -116.06518 38.01571,
   -8.69679 -115.78497 37.99939,
   -7.11433 -115.39562 38.00326,
   -5.72652 -114.72618 38.07108,
   -15.86746 -116.95820 38.00028,
   -14.25164 -116.76795 38.01644,
   -12.68415 -116.51659 37.97647,
   -11.07724 -116.21881 38.02745,
   -9.61509 -115.93759 37.88277,
   -7.90200 -115.61278 38.01359,
   -6.37775 -115.11251 38.03002,
   -5.15668 -114.07040 37.96218,
   -18.30820 -117.18660 37.99431,
   -16.64142 -117.03820 38.05214,
   -15.12095 -116.87582 38.00024,
   -13.44716 -116.64715 38.00880,
   -4.91726 -113.28310 38.12542,
   -20.58274 -117.38574 37.98956,
   -19.08480 -117.25503 37.98428,
   -17.64426 -117.12723 37.99559,
   -22.98643 -117.57012 37.98210,
   -21.58223 -117.46835 37.99189,
   -19.93742 -117.32986 37.99063,
   -5.05707 -112.52709 38.14759,
   -25.68248 -117.64287 37.98525,
   -24.03023 -117.62457 37.97797,
   -22.39176 -117.52823 37.98361,
   -5.47120 -111.85120 38.04141,
   -26.49408 -117.60763 37.98615,
   -25.02975 -117.64947 37.98260,
   -27.42496 -117.52853 37.99653,
   -6.11310 -110.96485 38.30250,
   -30.04004 -117.10637 37.98511,
   -28.44890 -117.37576 37.81620,
   -6.74026 -110.38736 38.10261,
   -30.66691 -116.96395 37.99041,
   -29.36806 -117.24289 37.97961,
   -31.67161 -116.70129 37.98608,
   -7.42394 -109.67569 38.21424,
   -32.61260 -116.42898 37.98141,
   -8.03683 -109.04029 38.11378,
   -33.55622 -116.13196 37.97951,
   -8.78017 -108.16490 38.12574,
   -34.33061 -115.88351 37.98095,
   -9.19513 -107.65811 38.15583,
   -35.09405 -115.59815 37.98489,
   -35.99911 -115.05713 38.00650,
   -9.83886 -106.81364 38.18806,
   -36.64601 -114.45009 38.02887,
   -10.41059 -106.03874 38.16216,
   -37.07488 -113.65774 38.06033,
   -10.97393 -105.23908 38.12568,
   -37.14193 -113.07614 38.25837,
   -36.59389 -112.05622 38.05438,
   -36.95123 -112.63345 38.07042,
   -36.09409 -111.53391 37.94132,
   -11.60032 -104.29572 38.17799,
   -35.33019 -110.92743 38.03366,
   -33.95185 -109.96999 38.07226,
   -11.98380 -103.71846 38.00683,
   -34.54440 -110.37731 38.18431,
   -33.37006 -109.51947 38.07544,
   -32.61595 -108.89284 38.09646,
   -12.56784 -102.73998 38.21897,
   -31.92432 -108.22148 38.08456,
   -31.25879 -107.46290 38.09224,
   -13.11207 -101.83038 38.21418,
   -30.66435 -106.69015 38.13724,
   -30.09785 -105.86255 38.14746,
   -13.60481 -100.95523 38.40415,
   -29.60479 -105.05502 38.16325,
   -13.96583 -100.33768 38.24371,
   -29.17949 -104.27898 38.17739,
   -28.74087 -103.41709 38.18501,
   -14.54224 -99.35510 38.27836,
   -28.43408 -102.76167 38.19424,
   -15.15094 -98.37461 38.24169,
   -27.94355 -101.76444 38.22379,
   -15.49153 -97.80359 38.30291,
   -27.51665 -100.91149 38.21723,
   -27.04563 -100.05080 38.24807,
   -16.17678 -96.91506 38.28158,
   -26.51191 -99.17892 38.24842,
   -16.83360 -96.20664 38.30352,
   -25.96749 -98.40631 38.26001,
   -25.33591 -97.65792 38.27173,
   -17.53367 -95.64547 38.36521,
   -24.57064 -96.92147 38.27721,
   -18.42047 -95.19248 38.35179,
   -23.84521 -96.35445 38.29046,
   -22.45506 -95.55727 38.33544,
   -20.91105 -95.04308 38.32288,
   -19.29064 -94.97942 38.33657,
   -23.15034 -95.91748 38.30011,
   -21.68175 -95.25403 38.30285,
   -20.12359 -94.94323 38.32108,
   -12.64833 -116.54872 38.83428,
   -11.06974 -116.25638 38.83766,
   -9.50308 -115.97896 38.82779,
   -7.89839 -115.67232 38.83321,
   -6.33469 -115.20746 38.86041,
   -5.15106 -114.40784 38.92033,
   -14.89358 -116.89009 38.82708,
   -13.39426 -116.67392 38.82090,
   -11.84697 -116.40327 38.83784,
   -10.36575 -116.12996 38.85452,
   -8.69014 -115.82677 38.83775,
   -7.10389 -115.47453 38.83921,
   -5.66196 -114.85023 38.87340,
   -4.79983 -113.76642 38.99106,
   -19.11019 -117.31474 38.81557,
   -17.41787 -117.15469 38.80353,
   -15.84496 -116.99838 38.82557,
   -14.23914 -116.80322 38.83015,
   -21.55279 -117.53896 38.80939,
   -19.94736 -117.39259 38.81340,
   -18.27575 -117.23818 38.82556,
   -16.67120 -117.08339 38.82137,
   -4.80116 -112.82638 38.93563,
   -24.00995 -117.72048 38.80332,
   -22.34263 -117.60903 38.83748,
   -20.80260 -117.47188 38.79619,
   -24.81706 -117.75188 38.83971,
   -23.29101 -117.66655 38.66960,
   -5.13410 -112.09612 38.89646,
   -27.18795 -117.66797 38.80151,
   -25.71117 -117.73375 38.67366,
   -5.68700 -111.37913 38.88047,
   -28.14050 -117.56839 38.85991,
   -26.49974 -117.71937 38.80721,
   -6.34152 -110.68862 38.89973,
   -29.12964 -117.40568 38.79349,
   -30.13049 -117.19732 38.75206,
   -7.02090 -110.01645 38.93766,
   -31.02341 -116.97140 38.65762,
   -7.67967 -109.34421 38.93288,
   -32.05998 -116.69329 38.75766,
   -32.95406 -116.43249 38.84870,
   -8.32455 -108.62439 38.95808,
   -33.89246 -116.11401 38.80616,
   -34.81731 -115.75613 38.81648,
   -8.98942 -107.80155 39.15617,
   -35.67610 -115.32394 38.82016,
   -9.50343 -107.16462 38.96853,
   -36.39025 -114.80246 38.87094,
   -10.19284 -106.23192 38.99363,
   -36.99026 -113.95035 38.75270,
   -10.56190 -105.71117 39.01856,
   -37.18357 -113.45175 38.90384,
   -37.09320 -112.73394 38.82754,
   -11.19653 -104.77563 39.01591,
   -36.66301 -111.97730 38.90586,
   -35.97406 -111.29257 38.91751,
   -34.80535 -110.40910 38.88710,
   -11.82338 -103.81363 38.98468,
   -35.38158 -110.82677 38.87962,
   -34.02466 -109.88722 38.92386,
   -12.19208 -103.23498 38.83914,
   -33.24380 -109.31147 38.98826,
   -32.15293 -108.37141 38.92625,
   -32.63587 -108.81687 38.91859,
   -31.52774 -107.72663 38.94057,
   -12.77108 -102.25733 38.99761,
   -30.88040 -106.96681 38.95468,
   -30.29039 -106.18097 38.96645,
   -13.32854 -101.31012 39.03853,
   -29.72718 -105.33779 38.97993,
   -13.75482 -100.56651 39.06157,
   -29.33470 -104.67245 38.99291,
   -14.19335 -99.80243 39.08540,
   -28.90795 -103.88215 39.02353,
   -28.48065 -103.02505 39.01774,
   -14.73963 -98.88474 39.13289,
   -28.04230 -102.12458 39.11496,
   -27.61814 -101.23617 39.04100,
   -15.33013 -97.94936 39.22953,
   -15.76517 -97.32194 39.10092,
   -27.25827 -100.50892 39.05321,
   -26.76922 -99.63398 39.10674,
   -16.53450 -96.42869 39.11740,
   -26.29680 -98.87473 39.09173,
   -17.07562 -95.90279 39.16398,
   -25.76528 -98.14753 39.08694,
   -25.15562 -97.45247 39.11918,
   -23.86624 -96.34675 39.11584,
   -17.90606 -95.36003 39.14137,
   -24.44578 -96.79067 39.10854,
   -23.16063 -95.88944 39.15544,
   -21.82595 -95.26172 38.99582,
   -20.11385 -94.89283 39.00718,
   -18.61466 -95.05263 39.29063,
   -22.45186 -95.51881 39.12570,
   -20.93044 -94.99141 39.24647,
   -19.35302 -94.91051 39.15446,
   -6.31675 -115.31245 39.66905,
   -5.06428 -114.57364 39.74418,
   -11.85182 -116.44714 39.65855,
   -10.16081 -116.14744 39.80072,
   -8.68445 -115.87946 39.66205,
   -7.08060 -115.55015 39.66627,
   -5.59874 -114.96175 39.66952,
   -4.72267 -114.14170 39.90829,
   -15.85093 -117.04595 39.64654,
   -14.23804 -116.84574 39.65581,
   -12.63537 -116.58890 39.65605,
   -11.03707 -116.29713 39.66317,
   -9.47727 -116.01589 39.66169,
   -7.88286 -115.72826 39.66100,
   -18.09360 -117.27599 39.64072,
   -16.63009 -117.12864 39.63660,
   -15.16746 -116.95825 39.52120,
   -13.43568 -116.72364 39.65502,
   -4.58234 -113.20138 39.70591,
   -20.63728 -117.53454 39.76078,
   -19.12102 -117.37403 39.61184,
   -17.47419 -117.21462 39.64199,
   -23.10211 -117.74810 39.60868,
   -21.52708 -117.61053 39.62326,
   -19.90968 -117.45260 39.63652,
   -4.81464 -112.39270 39.74343,
   -25.60343 -117.85528 39.62085,
   -23.95461 -117.81483 39.64781,
   -22.35298 -117.68603 39.62896,
   -5.29378 -111.75069 39.53614,
   -26.48023 -117.83174 39.64161,
   -24.80114 -117.84711 39.62840,
   -29.10198 -117.52586 39.62373,
   -27.43691 -117.74477 39.51375,
   -5.97466 -110.92877 39.79774,
   -29.87735 -117.39157 39.75464,
   -28.42084 -117.63665 39.62150,
   -6.70279 -110.22198 39.77503,
   -30.75748 -117.16725 39.60732,
   -31.68388 -116.91025 39.59969,
   -7.38829 -109.56109 39.72826,
   -32.62471 -116.63961 39.77924,
   -7.88984 -109.04826 39.79880,
   -33.52822 -116.32976 39.74250,
   -34.53058 -115.92596 39.62997,
   -8.58383 -108.23975 39.82462,
   -35.45979 -115.48268 39.64124,
   -9.19181 -107.48693 39.79325,
   -36.09897 -115.11520 39.65412,
   -9.78515 -106.70052 39.82243,
   -36.71281 -114.53656 39.65561,
   -37.17395 -113.69694 39.69539,
   -10.38910 -105.84490 40.01821,
   -10.76216 -105.31512 39.85434,
   -37.25264 -113.05642 39.74158,
   -37.06867 -112.49190 39.71559,
   -36.07198 -111.27501 39.70161,
   -11.40266 -104.34094 39.86869,
   -36.52839 -111.71723 39.70248,
   -35.45015 -110.77274 39.61043,
   -34.68711 -110.24752 39.72741,
   -33.31232 -109.28546 39.73821,
   -12.00964 -103.38284 39.84834,
   -33.85303 -109.67987 39.73190,
   -32.72123 -108.80621 39.76236,
   -12.35018 -102.81219 39.88395,
   -32.00848 -108.16581 39.75025,
   -31.31777 -107.45328 39.76012,
   -12.96360 -101.79098 39.85816,
   -30.68162 -106.70877 39.78404,
   -30.09209 -105.92444 39.79890,
   -13.55350 -100.79091 39.87405,
   -29.53186 -105.08399 39.82140,
   -13.89857 -100.20500 39.67511,
   -29.07169 -104.29822 39.81628,
   -28.60650 -103.43029 39.94534,
   -14.47088 -99.22115 39.90747,
   -28.23180 -102.63920 39.84416,
   -15.04597 -98.29856 39.90628,
   -27.80738 -101.74953 39.93118,
   -15.52188 -97.57011 39.92746,
   -27.42637 -100.93616 39.87669,
   -27.00049 -100.09969 39.89582,
   -16.14816 -96.77078 39.90254,
   -26.48868 -99.21185 39.89538,
   -25.98005 -98.44882 39.90712,
   -16.75068 -96.12057 39.95369,
   -25.34074 -97.66063 39.91958,
   -17.47741 -95.54899 39.95217,
   -24.61527 -96.93383 39.92380,
   -18.33477 -95.10361 39.97373,
   -23.85986 -96.31850 39.92176,
   -22.61974 -95.55574 39.82705,
   -20.94536 -94.95414 39.96173,
   -19.25359 -94.87198 39.91895,
   -23.17181 -95.86201 39.94966,
   -21.72369 -95.16810 39.94105,
   -20.17741 -94.84440 39.96290,
   -7.07134 -115.62707 40.48364,
   -5.57165 -115.10405 40.50973,
   -12.63372 -116.63951 40.47911,
   -10.87367 -116.32060 40.48235,
   -9.48113 -116.07281 40.48059,
   -7.86107 -115.79239 40.49144,
   -6.28145 -115.40104 40.49101,
   -4.93361 -114.64878 40.55042,
   -16.65118 -117.18812 40.46670,
   -14.96383 -116.99651 40.47078,
   -13.44875 -116.77737 40.48356,
   -11.84370 -116.50003 40.50223,
   -10.26000 -116.20805 40.48367,
   -8.67051 -115.93159 40.48380,
   -4.54083 -114.14522 40.61084,
   -19.08393 -117.43681 40.46100,
   -17.48371 -117.27510 40.46575,
   -15.81264 -117.09705 40.47371,
   -14.22337 -116.89510 40.47615,
   -4.39726 -113.24342 40.61253,
   -21.51897 -117.68678 40.45429,
   -19.83105 -117.51208 40.44201,
   -18.34291 -117.36339 40.47795,
   -4.56909 -112.72465 40.38206,
   -23.83823 -117.90372 40.57897,
   -22.36364 -117.76960 40.47035,
   -20.91148 -117.62463 40.45622,
   -26.29350 -117.94277 40.45393,
   -24.80004 -117.93909 40.41872,
   -23.14633 -117.83728 40.45043,
   -4.98826 -111.89302 40.57625,
   -27.22108 -117.88752 40.46547,
   -25.58626 -117.95679 40.45671,
   -5.57589 -111.24412 40.56769,
   -28.19462 -117.77856 40.44913,
   -29.15390 -117.62768 40.44775,
   -6.31532 -110.49712 40.73243,
   -30.21664 -117.41241 40.45647,
   -6.94645 -109.94630 40.56923,
   -31.03144 -117.20906 40.45817,
   -32.00097 -116.92613 40.45272,
   -7.68733 -109.17681 40.78759,
   -32.94433 -116.62106 40.44843,
   -8.25071 -108.57789 40.59813,
   -33.98458 -116.23625 40.41610,
   -34.87444 -115.88311 40.48005,
   -8.98153 -107.69205 40.61846,
   -35.74372 -115.43317 40.47157,
   -9.38462 -107.17436 40.65350,
   -36.46346 -114.89246 40.49147,
   -10.02458 -106.30356 40.65690,
   -37.08597 -114.01773 40.45719,
   -37.30240 -113.44006 40.53495,
   -10.57404 -105.51736 40.64371,
   -37.12864 -112.41095 40.54478,
   -11.04537 -104.80535 40.65678,
   -37.26591 -112.73741 40.56766,
   -36.77498 -111.87750 40.43719,
   -36.11538 -111.19463 40.53700,
   -11.62281 -103.89630 40.71414,
   -35.34369 -110.61413 40.54206,
   -34.13497 -109.77668 40.46936,
   -34.70805 -110.16556 40.55006,
   -33.33849 -109.21832 40.57981,
   -12.22557 -102.90473 40.89009,
   -32.53899 -108.58947 40.65776,
   -31.34671 -107.46164 40.59462,
   -12.57770 -102.32472 40.70181,
   -31.89398 -108.01726 40.58429,
   -30.90125 -106.96915 40.60259,
   -30.28467 -106.21296 40.61383,
   -13.16177 -101.34306 40.67351,
   -29.69882 -105.40098 40.62710,
   -29.21334 -104.63817 40.64188,
   -13.77804 -100.29886 40.70657,
   -14.09532 -99.73067 40.76214,
   -28.80396 -103.90811 40.65170,
   -28.40872 -103.13016 40.68224,
   -14.71406 -98.72729 40.69349,
   -27.99048 -102.24789 40.66043,
   -27.58709 -101.39008 40.80167,
   -15.29866 -97.82163 40.72808,
   -27.19663 -100.55562 40.70035,
   -15.68307 -97.24437 40.72943,
   -26.73632 -99.68001 40.75576,
   -16.39205 -96.41042 40.77291,
   -26.28851 -98.91626 40.72641,
   -16.97956 -95.85602 40.57783,
   -25.76607 -98.16653 40.73578,
   -25.16957 -97.45746 40.74302,
   -23.89297 -96.31398 40.76340,
   -17.76671 -95.30151 40.90104,
   -24.42012 -96.73805 40.75621,
   -23.20228 -95.84844 40.61532,
   -21.73500 -95.12930 40.77873,
   -20.18891 -94.79225 40.79685,
   -18.61274 -94.94739 40.79723,
   -22.51335 -95.44801 40.74079,
   -20.96493 -94.90899 40.78693,
   -19.45868 -94.79087 40.80033,
   -7.85591 -115.86000 41.30549,
   -6.27076 -115.49438 41.31207,
   -4.93046 -114.88559 41.50788,
   -13.41660 -116.83370 41.29884,
   -11.83156 -116.55703 41.30184,
   -10.26484 -116.27244 41.29492,
   -8.64142 -115.99564 41.32206,
   -7.05431 -115.70587 41.30562,
   -5.48174 -115.15827 41.31214,
   -4.50272 -114.37136 41.34399,
   -15.82930 -117.16185 41.29078,
   -14.20121 -116.95481 41.30831,
   -12.61970 -116.70008 41.30384,
   -11.16689 -116.42961 41.24136,
   -9.45431 -116.12862 41.30574,
   -4.24564 -113.59716 41.47671,
   -18.13967 -117.41440 41.34722,
   -16.65083 -117.25228 41.27459,
   -15.19655 -117.08699 41.29257,
   -22.31162 -117.84485 41.27519,
   -20.69404 -117.67320 41.26644,
   -19.05775 -117.50491 41.28705,
   -17.44978 -117.33727 41.28640,
   -4.34912 -112.78292 41.41063,
   -24.74287 -118.03584 41.27650,
   -23.10696 -117.92153 41.28972,
   -21.59655 -117.76113 41.16371,
   -19.88026 -117.58912 41.28120,
   -4.71733 -112.08264 41.36696,
   -25.56324 -118.05135 41.28615,
   -24.15485 -118.00296 41.27442,
   -27.93725 -117.91196 41.26919,
   -26.48120 -118.01705 41.13930,
   -5.22808 -111.49931 41.37746,
   -28.94295 -117.77567 41.32299,
   -27.28302 -117.97818 41.27070,
   -5.89660 -110.85788 41.38382,
   -29.88195 -117.59010 41.27112,
   -6.58723 -110.23461 41.39430,
   -30.83924 -117.36353 41.30646,
   -31.79385 -117.08407 41.27670,
   -7.23314 -109.63167 41.40609,
   -32.69257 -116.79153 41.25945,
   -7.93043 -108.90137 41.42144,
   -33.61293 -116.46172 41.23416,
   -34.57833 -116.09022 41.39622,
   -8.56443 -108.17348 41.43314,
   -35.53998 -115.59805 41.28433,
   -36.17643 -115.22647 41.29645,
   -9.15816 -107.43607 41.44379,
   -9.77383 -106.61537 41.45332,
   -36.79530 -114.63889 41.30365,
   -10.36988 -105.77361 41.46421,
   -37.27936 -113.72963 41.32976,
   -10.80790 -105.12190 41.39286,
   -37.37142 -113.07676 41.36356,
   -37.19890 -112.44951 41.38285,
   -11.40741 -104.18422 41.48944,
   -36.65056 -111.66672 41.34473,
   -35.40057 -110.59132 41.37014,
   -35.94728 -111.00765 41.36233,
   -34.77086 -110.14322 41.38161,
   -11.94637 -103.31070 41.49903,
   -33.99985 -109.63605 41.39469,
   -32.82732 -108.77385 41.39824,
   -33.32568 -109.15034 41.39366,
   -32.06341 -108.13054 41.41256,
   -12.39979 -102.55439 41.51234,
   -31.36387 -107.46413 41.41807,
   -12.82249 -101.83505 41.52246,
   -30.70851 -106.75151 41.42775,
   -30.07683 -105.96683 41.42485,
   -13.37862 -100.88899 41.53425,
   -29.48066 -105.12643 41.46063,
   -29.00165 -104.35203 41.47443,
   -13.92007 -99.96039 41.61584,
   -28.52577 -103.48589 41.53408,
   -14.29267 -99.31433 41.56595,
   -28.13961 -102.68864 41.49279,
   -14.91525 -98.31816 41.56486,
   -27.86227 -102.05528 41.50270,
   -27.38629 -101.03618 41.48415,
   -15.49026 -97.45358 41.67234,
   -26.96779 -100.17158 41.51645,
   -15.95181 -96.83265 41.59023,
   -26.45703 -99.24751 41.60690,
   -25.76848 -98.18188 41.55949,
   -16.70800 -96.03955 41.59033,
   -26.04684 -98.57882 41.55221,
   -25.31647 -97.63305 41.56786,
   -17.39942 -95.48581 41.60916,
   -24.67861 -96.96349 41.59830,
   -18.40183 -94.97103 41.62342,
   -23.90368 -96.29365 41.57904,
   -22.49832 -95.40548 41.60020,
   -20.98608 -94.86263 41.61287,
   -19.18952 -94.77146 41.53013,
   -23.19408 -95.77981 41.57893,
   -21.75237 -95.09072 41.59968,
   -20.21293 -94.74183 41.62110,
   -8.63968 -116.06483 42.11186,
   -7.03823 -115.78256 42.11167,
   -5.48143 -115.35533 42.22286,
   -4.47315 -114.57327 42.20554,
   -14.19234 -117.02525 42.10446,
   -12.60312 -116.76981 42.10644,
   -11.03231 -116.48436 42.09135,
   -9.40578 -116.19612 42.14143,
   -7.82261 -115.93185 42.12447,
   -6.36158 -115.61961 41.98935,
   -4.87552 -114.97112 42.16692,
   -4.19126 -114.01420 42.22655,
   -16.61838 -117.32223 42.09446,
   -15.01036 -117.13594 42.08698,
   -13.39551 -116.90534 42.12466,
   -11.88839 -116.62936 41.97419,
   -10.22913 -116.33693 42.11121,
   -18.86578 -117.55753 42.08904,
   -17.37486 -117.39952 42.05967,
   -15.90680 -117.23293 41.97875,
   -4.14812 -113.22389 42.22761,
   -23.10496 -117.99816 42.07826,
   -21.41366 -117.82430 42.05986,
   -19.88402 -117.66112 42.05311,
   -18.24037 -117.49216 42.09013,
   -25.53856 -118.13655 42.08352,
   -23.93628 -118.06392 42.06959,
   -22.27482 -117.92222 42.09822,
   -20.67103 -117.74708 42.08454,
   -4.39553 -112.50401 42.19551,
   -26.35375 -118.12237 42.07945,
   -24.84628 -118.10918 41.96614,
   -4.87451 -111.82422 42.17507,
   -27.26390 -118.06822 42.07398,
   -5.44488 -111.26600 42.19655,
   -29.87582 -117.68574 42.08000,
   -28.24099 -117.96017 42.02160,
   -30.57623 -117.52363 42.08553,
   -29.21202 -117.81610 42.07530,
   -6.22695 -110.53045 42.20713,
   -31.42554 -117.28983 42.08460,
   -6.91745 -109.90986 42.20623,
   -32.48210 -116.95252 42.07866,
   -7.67462 -109.15441 42.22565,
   -33.18255 -116.71734 42.07593,
   -8.13829 -108.66782 42.22736,
   -33.90667 -116.47082 42.07290,
   -34.95680 -116.00098 41.95490,
   -8.86727 -107.79918 42.22856,
   -35.83243 -115.54885 42.06367,
   -9.35633 -107.17498 42.20334,
   -36.55423 -115.01410 42.12874,
   -9.99124 -106.30757 42.27502,
   -37.14597 -114.18933 42.03074,
   -37.39515 -113.48017 42.13834,
   -10.58938 -105.44007 42.15630,
   -10.99386 -104.81302 42.28083,
   -37.36262 -112.73266 42.18763,
   -36.88505 -111.84552 42.15800,
   -37.20335 -112.32533 42.16517,
   -36.24228 -111.17841 42.15123,
   -11.59788 -103.84809 42.30068,
   -35.41830 -110.55062 42.17596,
   -34.03114 -109.62578 42.19063,
   -34.62354 -110.02717 42.18414,
   -33.32670 -109.11882 42.19099,
   -12.24338 -102.78556 42.32503,
   -32.61374 -108.58869 42.23447,
   -12.56004 -102.24055 42.31744,
   -31.93072 -108.00833 42.21531,
   -30.88879 -106.96269 42.23221,
   -31.35535 -107.45281 42.22462,
   -30.24261 -106.20831 42.24359,
   -13.15897 -101.22338 42.33601,
   -29.63728 -105.40742 42.25693,
   -29.16261 -104.69289 42.27066,
   -13.70442 -100.29018 42.35444,
   -14.12258 -99.56534 42.35606,
   -28.73319 -103.95574 42.28041,
   -28.28288 -103.09448 42.29867,
   -14.66341 -98.67302 42.36760,
   -27.90281 -102.28820 42.30759,
   -27.50664 -101.42114 42.37720,
   -15.22108 -97.80466 42.39346,
   -27.13626 -100.59989 42.32958,
   -15.71910 -97.09133 42.39047,
   -26.83037 -99.94240 42.33886,
   -16.35511 -96.34409 42.40183,
   -26.25788 -98.94609 42.35899,
   -17.00583 -95.73024 42.41057,
   -25.75995 -98.19316 42.36489,
   -25.13272 -97.42354 42.46424,
   -17.77399 -95.21111 42.39875,
   -24.42729 -96.71482 42.38613,
   -23.24435 -95.80292 42.40411,
   -21.76889 -95.05296 42.41072,
   -18.58999 -94.85488 42.43840,
   -23.91438 -96.28339 42.39346,
   -22.53178 -95.38348 42.40189,
   -20.99305 -94.82088 42.39185,
   -19.42711 -94.69583 42.41949,
   -20.22830 -94.69691 42.42767,
   -9.41536 -116.27553 42.91771,
   -7.82028 -116.01075 42.91754,
   -6.22683 -115.72663 42.91532,
   -4.80367 -115.04607 42.95709,
   -13.37300 -116.98385 42.91181,
   -11.80068 -116.71085 42.90055,
   -10.18757 -116.41543 42.93720,
   -8.61110 -116.14375 42.92733,
   -7.12509 -115.89028 42.80823,
   -5.45590 -115.43336 42.92993,
   -4.27552 -114.49102 42.95139,
   -17.40787 -117.48592 42.89761,
   -15.80887 -117.31448 42.87667,
   -14.19074 -117.10665 42.89386,
   -12.70246 -116.85881 42.78733,
   -10.99932 -116.56206 42.91483,
   -4.04537 -113.71867 43.02548,
   -19.83996 -117.73837 42.89181,
   -18.18308 -117.57074 42.94039,
   -16.65532 -117.40924 42.91842,
   -14.97784 -117.21536 42.90529,
   -22.10980 -117.97651 42.88537,
   -20.63158 -117.82090 42.87903,
   -19.15019 -117.65673 42.79173,
   -4.18214 -112.77955 42.99530,
   -24.64992 -118.18283 42.85992,
   -23.11693 -118.07207 42.84775,
   -21.46270 -117.90819 42.88719,
   -4.55499 -112.16573 42.97721,
   -27.24845 -118.15134 42.87753,
   -25.54339 -118.21349 42.86978,
   -23.89985 -118.13950 42.88220,
   -28.01997 -118.09132 43.01997,
   -26.48131 -118.19941 42.88171,
   -5.16485 -111.46827 42.98842,
   -28.97310 -117.94309 42.87331,
   -5.86126 -110.83754 43.00019,
   -29.94600 -117.76177 42.90559,
   -6.56252 -110.22937 43.00951,
   -30.88411 -117.51519 42.72047,
   -31.83529 -117.25929 42.91395,
   -7.22042 -109.62853 43.01834,
   -32.75392 -116.95706 42.89340,
   -7.91592 -108.91683 43.03248,
   -33.69196 -116.62180 42.88184,
   -34.60147 -116.26297 42.87008,
   -8.54575 -108.20656 43.04273,
   -35.49332 -115.83925 42.87705,
   -36.38336 -115.25111 43.01109,
   -9.14641 -107.47002 43.05273,
   -9.72569 -106.70249 43.10997,
   -36.92650 -114.71412 42.86653,
   -37.30216 -114.08911 42.91240,
   -10.37642 -105.77847 43.05123,
   -10.73535 -105.23171 43.08392,
   -37.44835 -113.11130 42.97703,
   -37.26058 -112.41719 42.96363,
   -11.36362 -104.23769 43.09709,
   -36.72814 -111.66168 42.95437,
   -35.45596 -110.56469 42.97893,
   -36.01565 -110.99311 42.97104,
   -34.79335 -110.08350 42.97808,
   -11.91966 -103.32254 43.10459,
   -34.02498 -109.59663 42.94539,
   -32.78409 -108.69895 43.00993,
   -33.36665 -109.13636 43.00330,
   -32.08680 -108.13354 43.01598,
   -12.36554 -102.56734 43.12095,
   -31.35789 -107.46225 43.03181,
   -12.80024 -101.81876 43.12696,
   -30.68877 -106.76179 43.04281,
   -30.04980 -105.99785 43.05166,
   -13.36002 -100.85603 43.14156,
   -29.42775 -105.15134 43.07029,
   -28.95790 -104.41496 43.07676,
   -13.93184 -99.87344 43.16603,
   -28.46977 -103.54478 43.07197,
   -14.24758 -99.30499 43.18735,
   -27.98545 -102.58706 43.10511,
   -14.88094 -98.28529 43.18226,
   -27.67699 -101.89319 43.11617,
   -27.28775 -101.02847 43.13806,
   -15.49102 -97.37766 43.22843,
   -26.90683 -100.20355 43.14087,
   -15.91190 -96.79374 43.22585,
   -26.49918 -99.40750 43.12945,
   -25.95761 -98.52085 43.16462,
   -16.63435 -96.02145 43.21726,
   -25.35409 -97.70417 43.17839,
   -17.33710 -95.44149 43.22738,
   -24.63305 -96.90965 43.22019,
   -18.14457 -94.98271 43.22954,
   -23.93042 -96.27207 43.20881,
   -22.52550 -95.34395 43.21353,
   -19.42946 -94.65092 43.23568,
   -23.21752 -95.73507 43.19977,
   -21.79464 -95.01957 43.20693,
   -20.23160 -94.65534 43.23784,
   -18.84937 -94.73979 43.23699,
   -21.01782 -94.78061 43.22440,
   -10.18474 -116.50262 43.72220,
   -8.59824 -116.22572 43.72272,
   -6.97997 -115.98534 43.71347,
   -5.43457 -115.51723 43.73219,
   -4.33584 -114.76090 43.80934,
   -14.14583 -117.19326 43.71614,
   -12.56698 -116.94304 43.71535,
   -10.96048 -116.64928 43.73333,
   -9.38383 -116.36186 43.73365,
   -7.87964 -116.10240 43.58833,
   -6.18784 -115.78815 43.72066,
   -4.78210 -115.15961 43.76316,
   -4.04039 -114.20048 43.79900,
   -16.47102 -117.48920 43.81782,
   -15.00304 -117.31128 43.73716,
   -13.44658 -117.07203 43.57376,
   -11.76480 -116.79779 43.71939,
   -20.63114 -117.90204 43.69431,
   -19.04311 -117.73726 43.69154,
   -17.36611 -117.56794 43.71022,
   -15.76330 -117.39963 43.70716,
   -4.00497 -113.18941 43.76302,
   -23.06876 -118.14877 43.68732,
   -21.40002 -117.98749 43.74095,
   -19.87794 -117.82409 43.69750,
   -18.19779 -117.65168 43.70033,
   -25.44470 -118.28263 43.68977,
   -23.84601 -118.20907 43.66991,
   -22.37430 -118.07213 43.56126,
   -4.28972 -112.48369 43.79486,
   -26.33384 -118.27558 43.67907,
   -24.69718 -118.25962 43.68744,
   -4.81957 -111.79808 43.78993,
   -27.33120 -118.22567 43.71847,
   -5.41103 -111.25935 43.80900,
   -29.59743 -117.91453 43.68619,
   -28.26940 -118.12607 43.68101,
   -30.64678 -117.68095 43.68406,
   -28.96782 -118.02589 43.68305,
   -6.23791 -110.50921 43.81892,
   -31.38272 -117.48085 43.68739,
   -6.91101 -109.92774 43.82389,
   -32.38927 -117.17817 43.81141,
   -33.47665 -116.77761 43.68571,
   -7.69001 -109.16789 43.87731,
   -34.41913 -116.41214 43.68718,
   -8.21894 -108.61393 43.82131,
   -35.08858 -116.15469 43.68731,
   -8.96467 -107.73716 43.84129,
   -35.83004 -115.79427 43.69633,
   -9.39323 -107.19290 43.82721,
   -36.71405 -115.08833 43.75505,
   -37.16163 -114.54619 43.73360,
   -10.00101 -106.36437 43.87823,
   -37.48350 -113.51523 43.88734,
   -10.55694 -105.55059 43.88545,
   -11.01182 -104.83622 43.89920,
   -37.42590 -112.75296 43.78378,
   -36.91204 -111.81469 43.76544,
   -37.25953 -112.33842 43.76804,
   -36.27476 -111.17457 43.76616,
   -11.59082 -103.89275 43.85734,
   -35.44641 -110.55002 43.78817,
   -34.05635 -109.63062 43.80144,
   -34.65084 -110.02848 43.79487,
   -33.43012 -109.19431 43.80138,
   -12.19567 -102.88101 43.93792,
   -32.63248 -108.60480 43.84770,
   -12.49560 -102.35394 43.92978,
   -31.93897 -108.02709 43.82739,
   -30.85354 -106.96182 43.84375,
   -31.36175 -107.48359 43.83583,
   -30.22206 -106.24335 43.85471,
   -13.12684 -101.26753 43.94265,
   -29.59607 -105.43707 43.86807,
   -29.13580 -104.76287 43.88027,
   -13.68983 -100.29058 43.97456,
   -14.09663 -99.57003 43.96754,
   -28.67993 -104.00347 43.89017,
   -28.24994 -103.18412 43.76354,
   -14.55130 -98.79087 43.97724,
   -27.85175 -102.37064 43.92413,
   -27.46426 -101.51443 43.92337,
   -15.11256 -97.89704 43.99594,
   -26.98884 -100.49341 43.94243,
   -15.68787 -97.07123 44.00271,
   -26.67199 -99.80990 43.95217,
   -16.32307 -96.31530 43.97260,
   -26.20592 -98.96098 43.97643,
   -25.74642 -98.23556 43.97621,
   -16.96496 -95.69756 44.02176,
   -25.11216 -97.42035 43.99248,
   -17.73387 -95.16140 44.01155,
   -24.46643 -96.73025 43.99788,
   -23.28651 -95.77184 44.01608,
   -18.57463 -94.78435 44.05255,
   -23.92839 -96.25582 44.00588,
   -22.52841 -95.30911 44.01112,
   -21.02643 -94.74042 44.02592,
   -19.43964 -94.61406 44.04438,
   -21.80100 -94.97994 44.02375,
   -20.26137 -94.61431 44.03977,
   -10.95099 -116.74354 44.52488,
   -9.36949 -116.45070 44.52748,
   -7.76590 -116.20679 44.51237,
   -6.18063 -115.86794 44.52583,
   -4.73533 -115.23230 44.58008,
   -4.05539 -114.51392 44.62952,
   -14.93018 -117.39337 44.51541,
   -13.34225 -117.16995 44.50525,
   -11.76605 -116.90122 44.55666,
   -10.15267 -116.59534 44.53493,
   -8.67053 -116.32378 44.40267,
   -6.96792 -116.05443 44.52407,
   -5.41292 -115.59962 44.53819,
   -4.25938 -114.82601 44.61060,
   -17.16796 -117.63842 44.50738,
   -15.72502 -117.48893 44.52687,
   -14.16581 -117.27564 44.37532,
   -12.53057 -117.03548 44.52296,
   -3.88761 -113.65699 44.61423,
   -19.68804 -117.89849 44.60600,
   -18.19360 -117.73691 44.48437,
   -16.55137 -117.57646 44.50899,
   -23.86598 -118.28425 44.49119,
   -22.19444 -118.13696 44.47335,
   -20.59204 -117.98114 44.50993,
   -18.98722 -117.81740 44.50329,
   -4.05702 -112.82825 44.69028,
   -24.70617 -118.32983 44.47779,
   -23.02932 -118.22109 44.49277,
   -21.42370 -118.06298 44.49668,
   -4.48916 -112.16897 44.57421,
   -26.99316 -118.31789 44.48737,
   -25.52752 -118.35833 44.49860,
   -27.98780 -118.23827 44.53590,
   -26.34280 -118.34694 44.49113,
   -5.14154 -111.46354 44.60238,
   -28.97588 -118.10477 44.49706,
   -5.85470 -110.84850 44.61696,
   -29.88778 -117.92793 44.39584,
   -6.56737 -110.25050 44.62443,
   -30.94803 -117.68705 44.49894,
   -31.81465 -117.43869 44.49441,
   -7.23984 -109.65098 44.63403,
   -32.78653 -117.10543 44.32316,
   -7.93396 -108.95941 44.64418,
   -33.75576 -116.79013 44.53607,
   -34.67786 -116.43249 44.49998,
   -8.55889 -108.27224 44.65299,
   -35.59435 -116.00365 44.50304,
   -9.17257 -107.53383 44.66358,
   -36.39505 -115.50183 44.51735,
   -36.96533 -115.01947 44.70226,
   -9.74948 -106.77525 44.67322,
   -37.39952 -114.13403 44.53940,
   -10.38002 -105.87792 44.65620,
   -10.70565 -105.37413 44.69075,
   -37.51625 -113.11921 44.58534,
   -37.29264 -112.39922 44.57060,
   -11.40174 -104.25887 44.70411,
   -36.75167 -111.67397 44.56139,
   -35.46566 -110.58813 44.59152,
   -36.01774 -111.00137 44.58409,
   -34.80074 -110.10744 44.59112,
   -11.94290 -103.35007 44.71423,
   -34.08755 -109.66500 44.60414,
   -32.77049 -108.71040 44.62241,
   -12.37300 -102.60611 44.73178,
   -33.37390 -109.16269 44.61507,
   -32.09437 -108.16940 44.62894,
   -31.36279 -107.50598 44.64147,
   -12.81565 -101.83000 44.75022,
   -30.67952 -106.80362 44.65590,
   -30.02621 -106.03779 44.66822,
   -13.34315 -100.90316 44.75516,
   -29.39752 -105.20041 44.68440,
   -28.92748 -104.48099 44.68262,
   -13.92013 -99.89239 44.77764,
   -28.43916 -103.63374 44.68858,
   -14.22897 -99.32204 44.79269,
   -28.00126 -102.77760 44.69593,
   -27.60863 -101.93875 44.72730,
   -14.87274 -98.26940 44.80352,
   -27.25027 -101.11937 44.60355,
   -15.49173 -97.33985 44.82004,
   -26.83723 -100.23654 44.75965,
   -15.89838 -96.76499 44.86579,
   -26.41568 -99.39932 44.81802,
   -25.92185 -98.54961 44.77556,
   -16.59626 -96.00581 44.82605,
   -25.34858 -97.73371 44.78948,
   -17.34712 -95.38489 44.75552,
   -24.64721 -96.91565 44.83514,
   -18.10378 -94.93920 44.84014,
   -23.98580 -96.27926 44.82408,
   -19.46326 -94.57491 44.84799,
   -23.24091 -95.69547 44.82535,
   -21.81160 -94.94334 44.83757,
   -20.27842 -94.57688 44.84806,
   -18.83950 -94.67547 44.84930,
   -22.55145 -95.28389 44.82669,
   -21.04926 -94.70252 44.83637,
   -4.71482 -115.32945 45.36598,
   -11.71459 -116.98974 45.32833,
   -10.13582 -116.69008 45.33109,
   -8.55602 -116.42287 45.31157,
   -6.94921 -116.13035 45.33027,
   -5.37804 -115.66597 45.30189,
   -4.21316 -114.89553 45.42008,
   -15.71647 -117.58109 45.31613,
   -14.10560 -117.38490 45.30960,
   -12.50938 -117.13308 45.32360,
   -10.91452 -116.84023 45.33808,
   -9.46266 -116.55658 45.21214,
   -7.75027 -116.27985 45.33102,
   -6.15621 -115.93956 45.33223,
   -3.87092 -114.19069 45.43935,
   -18.15372 -117.82331 45.30954,
   -16.48034 -117.66686 45.36527,
   -14.96059 -117.49456 45.32305,
   -13.29828 -117.26579 45.32655,
   -20.39070 -118.04122 45.30424,
   -18.91417 -117.89399 45.27874,
   -17.46092 -117.74529 45.20503,
   -3.88402 -113.19829 45.44589,
   -22.91297 -118.28981 45.40536,
   -21.45584 -118.14764 45.32527,
   -19.77840 -117.98057 45.30587,
   -25.45178 -118.43362 45.44087,
   -23.88447 -118.35243 45.25496,
   -22.21751 -118.21720 45.29948,
   -4.22686 -112.47192 45.40205,
   -26.33241 -118.41611 45.29737,
   -24.66642 -118.39894 45.29606,
   -4.79613 -111.79192 45.40224,
   -28.76371 -118.21093 45.29227,
   -27.27857 -118.36021 45.18880,
   -5.43527 -111.23432 45.24092,
   -29.71818 -118.04834 45.26718,
   -28.05962 -118.29805 45.29091,
   -30.64118 -117.84561 45.28994,
   -6.26185 -110.51608 45.44880,
   -31.52763 -117.60698 45.29004,
   -6.92139 -109.96776 45.43505,
   -32.48180 -117.30924 45.27747,
   -33.38312 -117.01345 45.35465,
   -7.71835 -109.21084 45.48516,
   -34.32676 -116.67116 45.40354,
   -8.24876 -108.66888 45.43052,
   -35.31733 -116.22267 45.30127,
   -36.21123 -115.71636 45.32183,
   -8.97430 -107.83477 45.42987,
   -9.47795 -107.20522 45.47538,
   -36.75309 -115.34190 45.34070,
   -37.25714 -114.67115 45.34597,
   -10.12357 -106.32218 45.49640,
   -10.59548 -105.61855 45.49621,
   -37.56051 -113.54188 45.37642,
   -11.06057 -104.87457 45.50967,
   -37.48251 -112.77374 45.38479,
   -36.93137 -111.83386 45.37645,
   -37.30089 -112.36520 45.37480,
   -36.27279 -111.19801 45.38370,
   -11.62956 -103.93029 45.52221,
   -35.43912 -110.58401 45.40004,
   -34.05449 -109.66899 45.41291,
   -34.63494 -110.05711 45.40662,
   -33.42288 -109.22595 45.41621,
   -12.21811 -102.92383 45.53369,
   -32.63689 -108.64694 45.44821,
   -31.35871 -107.52878 45.44688,
   -12.53050 -102.36356 45.52536,
   -31.93545 -108.06576 45.43881,
   -30.85100 -107.01397 45.45469,
   -30.20017 -106.28357 45.46577,
   -13.13004 -101.30951 45.55404,
   -29.57906 -105.49674 45.47871,
   -29.10259 -104.81298 45.49044,
   -13.69458 -100.30932 45.58289,
   -28.63141 -104.04710 45.50058,
   -14.09153 -99.58773 45.57924,
   -28.25260 -103.34783 45.51114,
   -14.53207 -98.81323 45.59007,
   -27.78606 -102.40652 45.44947,
   -27.38746 -101.54513 45.53853,
   -15.10595 -97.88488 45.60536,
   -27.00980 -100.70185 45.56671,
   -15.66859 -97.06143 45.61499,
   -26.61130 -99.85292 45.56329,
   -16.28916 -96.30623 45.62953,
   -26.13027 -98.95259 45.59309,
   -25.72869 -98.27842 45.58935,
   -16.93287 -95.67724 45.63343,
   -25.11772 -97.44646 45.60337,
   -17.68995 -95.13460 45.63529,
   -24.49860 -96.73821 45.60947,
   -23.25558 -95.67633 45.62930,
   -18.57677 -94.72636 45.66750,
   -23.72885 -96.03686 45.62146,
   -22.57163 -95.25678 45.65144,
   -21.05067 -94.66319 45.63754,
   -19.46989 -94.54226 45.65725,
   -21.83140 -94.91065 45.63680,
   -20.29401 -94.53795 45.65222,
   -6.93302 -116.20584 46.13636,
   -5.36933 -115.76262 46.14620,
   -4.17562 -114.99399 46.21102,
   -12.47884 -117.23148 46.13212,
   -10.89363 -116.96334 46.32978,
   -9.32858 -116.64736 46.11640,
   -7.71071 -116.35652 46.15506,
   -6.18178 -116.03412 46.08858,
   -4.67235 -115.39976 46.17323,
   -3.91278 -114.59055 46.23966,
   -14.78733 -117.58670 46.22600,
   -13.30214 -117.37101 46.15565,
   -11.67997 -117.08785 46.14021,
   -10.23408 -116.79689 45.99506,
   -8.52640 -116.50037 46.13600,
   -18.94406 -117.98699 46.11242,
   -17.26672 -117.82807 46.08883,
   -15.67925 -117.67287 46.12347,
   -14.07129 -117.48229 46.12921,
   -3.76305 -113.79391 46.24590,
   -21.38423 -118.21948 46.10613,
   -19.77961 -118.06529 46.10058,
   -18.11081 -117.90887 46.11708,
   -16.50511 -117.75751 46.11775,
   -23.83220 -118.42590 46.10052,
   -22.18259 -118.29453 46.12413,
   -20.67427 -118.14211 46.00003,
   -3.97549 -112.86464 46.21877,
   -26.31075 -118.48493 46.10031,
   -24.61624 -118.46561 46.08418,
   -23.18863 -118.37942 46.10129,
   -4.45095 -112.16898 46.19023,
   -27.11385 -118.44484 46.04623,
   -25.58365 -118.49373 46.10162,
   -28.03399 -118.37370 46.09466,
   -5.22475 -111.35213 46.21935,
   -29.03151 -118.24278 46.05170,
   -5.85926 -110.87138 46.22978,
   -31.18956 -117.78589 46.10734,
   -29.90511 -118.09161 46.10190,
   -6.58345 -110.28379 46.23713,
   -30.65222 -117.92409 46.10572,
   -32.04939 -117.53570 46.10277,
   -7.28204 -109.67473 46.25378,
   -32.77781 -117.31193 46.09865,
   -7.96431 -109.01488 46.25498,
   -33.73060 -116.99060 46.09585,
   -34.73394 -116.58531 45.91977,
   -8.59087 -108.34433 46.27666,
   -35.68760 -116.16628 46.10349,
   -9.21199 -107.61030 46.27437,
   -36.52309 -115.64449 46.15610,
   -37.05970 -115.14165 46.13966,
   -9.76850 -106.88598 46.28897,
   -37.50139 -114.22835 46.14219,
   -10.41777 -105.96025 46.26632,
   -10.77646 -105.39634 46.29864,
   -37.59830 -113.15081 46.20288,
   -37.32100 -112.39194 46.17842,
   -11.40906 -104.36270 46.31528,
   -36.75916 -111.70286 46.16947,
   -35.45492 -110.63288 46.20327,
   -36.01232 -111.04355 46.19626,
   -34.74589 -110.12439 46.20770,
   -11.98726 -103.37574 46.33741,
   -34.02058 -109.66183 46.23193,
   -32.75159 -108.73966 46.23412,
   -12.39396 -102.65442 46.34260,
   -33.36878 -109.20410 46.22637,
   -32.09370 -108.21623 46.24022,
   -31.35267 -107.54878 46.25305,
   -12.83143 -101.87061 46.36343,
   -30.66717 -106.85023 46.27244,
   -29.99717 -106.07281 46.27404,
   -13.35319 -100.93317 46.36628,
   -29.37243 -105.25321 46.29655,
   -28.89034 -104.52929 46.28286,
   -13.91825 -99.91934 46.38690,
   -28.37879 -103.66578 46.30927,
   -14.22618 -99.33593 46.40816,
   -27.90957 -102.76955 46.31385,
   -27.46558 -101.84289 46.34011,
   -14.86015 -98.27698 46.36180,
   -27.16013 -101.13843 46.35084,
   -15.46264 -97.35202 46.42785,
   -26.79670 -100.32744 46.37637,
   -15.88992 -96.74686 46.26794,
   -26.38819 -99.48402 46.37038,
   -25.88427 -98.58507 46.38655,
   -16.57788 -95.98122 46.43698,
   -25.33911 -97.76556 46.40056,
   -17.27421 -95.38477 46.42894,
   -24.65073 -96.91705 46.48993,
   -24.01803 -96.27248 46.44900,
   -18.06727 -94.90619 46.45143,
   -23.26373 -95.65672 46.43484,
   -21.83915 -94.87287 46.45539,
   -20.29855 -94.50807 46.31949,
   -18.82646 -94.62104 46.46192,
   -22.57631 -95.22515 46.43982,
   -21.08016 -94.62843 46.44863,
   -19.49886 -94.50472 46.46088,
   -7.71066 -116.43723 46.94278,
   -6.11822 -116.09769 46.94212,
   -4.65177 -115.49804 46.96993,
   -13.24670 -117.46166 46.93553,
   -11.53933 -117.18112 47.07172,
   -10.09736 -116.88461 46.92537,
   -8.48670 -116.58288 46.95837,
   -6.90879 -116.28471 46.94730,
   -5.34461 -115.84564 46.95564,
   -4.10574 -115.02448 46.98030,
   -15.48741 -117.75144 46.92510,
   -14.04286 -117.57822 46.93637,
   -12.44434 -117.33088 46.95384,
   -10.87450 -117.03616 46.93782,
   -9.29621 -116.73166 46.94049,
   -3.73193 -114.27087 47.01173,
   -18.00176 -118.00177 47.03067,
   -16.49558 -117.84831 46.90181,
   -14.85619 -117.68176 46.92797,
   -22.17935 -118.36803 46.90916,
   -20.48763 -118.21389 46.89081,
   -18.96178 -118.07093 46.86775,
   -17.29568 -117.92499 46.91996,
   -3.77138 -113.21995 47.06707,
   -24.63554 -118.53498 46.90512,
   -23.02675 -118.43396 46.89415,
   -21.34141 -118.29788 46.93012,
   -19.73675 -118.14695 46.91483,
   -25.43997 -118.55396 46.89364,
   -23.87422 -118.49836 46.90895,
   -4.17277 -112.45876 47.01072,
   -28.02020 -118.44728 46.90083,
   -26.29988 -118.55295 46.88761,
   -4.78420 -111.78984 47.01475,
   -28.82223 -118.36517 47.04414,
   -27.32097 -118.50730 46.90089,
   -5.49864 -111.17398 47.02733,
   -29.68734 -118.21001 46.89362,
   -30.66701 -118.00195 46.91770,
   -6.28361 -110.54073 47.06050,
   -31.59728 -117.75436 46.91999,
   -6.94056 -110.01173 47.04492,
   -32.56108 -117.45922 46.90548,
   -33.48052 -117.15433 46.89127,
   -7.72122 -109.28539 46.86456,
   -34.40978 -116.81806 46.86444,
   -8.30540 -108.70966 47.09360,
   -35.32038 -116.44324 46.88262,
   -36.23477 -115.96660 47.08106,
   -8.99552 -107.92459 46.90064,
   -36.85159 -115.49798 46.95179,
   -9.53144 -107.27359 47.13137,
   -37.36762 -114.78309 46.92980,
   -10.18142 -106.38115 47.09305,
   -10.57253 -105.80158 47.30792,
   -37.68511 -113.45669 47.00905,
   -11.17700 -104.81521 47.12043,
   -37.55681 -112.78730 46.98908,
   -36.93822 -111.85171 46.98781,
   -37.34368 -112.39045 46.98350,
   -36.20419 -111.18284 47.00120,
   -11.71510 -103.89938 47.13096,
   -35.39771 -110.59965 47.01281,
   -34.22983 -109.81129 47.02250,
   -34.75905 -110.16240 47.01684,
   -33.40730 -109.25612 47.02979,
   -12.21431 -103.01414 46.96895,
   -32.63614 -108.69315 47.05653,
   -31.35362 -107.57904 47.05782,
   -12.55955 -102.39367 47.17036,
   -31.89972 -108.08275 47.05016,
   -30.84659 -107.06941 47.06562,
   -30.18969 -106.33988 47.07652,
   -13.13993 -101.34922 47.16661,
   -29.53701 -105.53311 47.26671,
   -29.06290 -104.85200 47.10090,
   -13.69851 -100.33659 47.19366,
   -28.49346 -103.94602 47.11324,
   -14.08955 -99.60689 47.19062,
   -28.12185 -103.26637 47.12417,
   -14.51783 -98.83340 47.20448,
   -27.70374 -102.43012 47.12657,
   -27.31099 -101.58103 47.15320,
   -15.06979 -97.91829 47.19761,
   -26.91884 -100.71143 47.22424,
   -26.54917 -99.89679 47.17437,
   -15.72984 -96.96081 47.23406,
   -16.25827 -96.29703 47.24852,
   -26.10615 -99.01858 47.00918,
   -25.69988 -98.31675 47.20228,
   -16.90168 -95.65832 47.24517,
   -25.10898 -97.46676 47.21164,
   -17.65189 -95.10963 47.24904,
   -24.52954 -96.76095 47.31659,
   -18.54333 -94.68848 47.13271,
   -23.77723 -96.03496 47.23314,
   -22.60440 -95.20574 47.26816,
   -21.09137 -94.60157 47.04549,
   -19.42266 -94.48116 47.28307,
   -23.27304 -95.63469 47.24169,
   -21.81494 -94.81553 47.39784,
   -20.33543 -94.46624 47.25778,
   -8.48279 -116.66820 47.74683,
   -6.89622 -116.35942 47.74810,
   -5.32373 -115.92857 47.75350,
   -4.08084 -115.16842 47.81126,
   -14.02112 -117.67496 47.73786,
   -12.36275 -117.43424 47.87167,
   -10.85771 -117.13338 47.73468,
   -9.26482 -116.82127 47.75273,
   -7.68297 -116.51761 47.75462,
   -6.09799 -116.17759 47.75846,
   -4.59978 -115.56886 47.78466,
   -3.73232 -114.62240 47.84088,
   -16.45892 -117.93909 47.72641,
   -14.80131 -117.77592 47.76894,
   -13.21714 -117.56160 47.76435,
   -11.63786 -117.28484 47.74093,
   -10.06137 -116.97595 47.74403,
   -18.90076 -118.15723 47.72152,
   -17.21423 -118.00396 47.68969,
   -15.75848 -117.85924 47.61575,
   -3.59623 -113.70443 47.80414,
   -21.24637 -118.37779 47.84646,
   -19.74316 -118.23376 47.73197,
   -18.27730 -118.10225 47.72236,
   -23.69029 -118.56439 47.83006,
   -22.18812 -118.44299 47.68858,
   -20.53064 -118.30193 47.71747,
   -3.89759 -112.80170 47.82343,
   -26.16274 -118.62178 47.70988,
   -24.64901 -118.59957 47.67224,
   -22.97933 -118.50563 47.71184,
   -4.41260 -112.16423 47.79909,
   -27.02649 -118.59073 47.67541,
   -25.44040 -118.62233 47.71106,
   -29.72339 -118.28188 47.71176,
   -28.04895 -118.51839 47.71466,
   -5.22765 -111.36936 47.82816,
   -30.47237 -118.12721 47.71344,
   -29.11524 -118.38498 47.70967,
   -5.87276 -110.89766 47.83993,
   -31.25822 -117.92985 47.71592,
   -6.60433 -110.32175 47.84872,
   -32.30790 -117.62072 47.71131,
   -33.27843 -117.30310 47.70855,
   -7.32348 -109.70848 47.86548,
   -7.90172 -109.17417 47.83745,
   -33.97814 -117.07724 47.70598,
   -34.74016 -116.82139 47.70393,
   -8.67758 -108.35705 47.86335,
   -35.64236 -116.43339 47.71162,
   -9.20023 -107.75159 47.83986,
   -36.61649 -115.77357 47.57593,
   -37.18709 -115.25772 47.76222,
   -9.81030 -106.96711 47.89214,
   -37.68479 -114.15418 47.78625,
   -10.38823 -106.14242 47.90656,
   -10.84059 -105.42705 47.92367,
   -37.73010 -113.20170 47.81616,
   -37.35796 -112.40701 47.78834,
   -11.41904 -104.46187 47.93163,
   -36.76693 -111.73234 47.78506,
   -35.57685 -110.71953 47.81357,
   -36.16548 -111.17804 47.80578,
   -34.78005 -110.20398 47.86537,
   -12.02882 -103.40339 47.96316,
   -34.01179 -109.70902 47.83918,
   -32.75898 -108.79417 47.84496,
   -12.34061 -102.82829 47.93454,
   -33.36220 -109.24751 47.83736,
   -32.09108 -108.26430 47.85097,
   -31.33805 -107.59074 47.86440,
   -12.85041 -101.90274 47.96397,
   -30.65201 -106.89641 47.87945,
   -29.96877 -106.11183 47.89431,
   -13.35449 -100.97579 47.97202,
   -29.30885 -105.24721 47.76576,
   -28.84612 -104.56869 47.87887,
   -13.92031 -99.93729 47.99342,
   -28.30442 -103.67844 47.92749,
   -14.21865 -99.35477 48.01474,
   -27.86150 -102.84734 47.93223,
   -27.45581 -102.01739 48.08522,
   -14.84344 -98.28714 48.01163,
   -27.08912 -101.18638 47.96170,
   -15.42875 -97.36976 48.03563,
   -26.70563 -100.32912 47.98424,
   -15.92930 -96.66627 48.03872,
   -26.32176 -99.51004 47.98414,
   -25.90463 -98.71394 47.96248,
   -16.54900 -95.96533 48.04834,
   -25.33612 -97.81470 48.01135,
   -17.20119 -95.38751 48.05184,
   -24.70609 -96.98280 48.02388,
   -24.06097 -96.28412 48.05524,
   -18.03070 -94.87268 48.06269,
   -23.29634 -95.62212 48.05379,
   -21.87720 -94.80364 48.05611,
   -20.25140 -94.40856 48.06998,
   -18.78072 -94.57692 48.08630,
   -22.55912 -95.12384 48.05257,
   -21.10636 -94.55332 48.05068,
   -19.53970 -94.43194 48.07410,
   -9.24908 -116.91198 48.55018,
   -7.67027 -116.59661 48.55434,
   -6.07728 -116.27130 48.75658,
   -4.58543 -115.68581 48.78385,
   -13.12859 -117.66393 48.67450,
   -11.61711 -117.38175 48.53243,
   -9.99201 -117.05409 48.48788,
   -8.45065 -116.75559 48.56395,
   -6.87008 -116.41637 48.44950,
   -5.30534 -115.99437 48.44154,
   -3.98300 -115.20850 48.60259,
   -17.25031 -118.10200 48.52899,
   -15.65241 -117.95823 48.51605,
   -13.98174 -117.77112 48.55960,
   -12.40113 -117.52709 48.54556,
   -10.82419 -117.22827 48.54682,
   -3.53418 -114.36307 48.53657,
   -19.69501 -118.31307 48.52388,
   -18.08587 -118.17400 48.52014,
   -16.49367 -118.03644 48.53835,
   -14.80727 -117.87029 48.53678,
   -3.47246 -113.70884 48.64914,
   -22.14084 -118.51979 48.51883,
   -20.47990 -118.38460 48.55595,
   -18.97077 -118.23652 48.39543,
   -3.66928 -113.14623 48.46481,
   -24.60424 -118.67160 48.51426,
   -22.91488 -118.57493 48.49518,
   -21.49850 -118.46803 48.52006,
   -25.40081 -118.68934 48.50336,
   -23.96894 -118.64284 48.51459,
   -4.11845 -112.43736 48.61948,
   -27.78466 -118.61305 48.51057,
   -26.30085 -118.67658 48.36251,
   -4.77669 -111.78805 48.62745,
   -28.79235 -118.50842 48.53991,
   -27.12302 -118.65727 48.51108,
   -5.51041 -111.19554 48.63942,
   -29.70681 -118.36399 48.53226,
   -30.77671 -118.13723 48.54672,
   -6.31172 -110.56954 48.65754,
   -31.65533 -117.89319 48.43989,
   -6.95620 -110.06551 48.65746,
   -32.59462 -117.62158 48.53097,
   -33.54434 -117.31491 48.52743,
   -7.67577 -109.42721 48.66660,
   -34.48241 -116.98836 48.51494,
   -8.35627 -108.75578 48.65616,
   -35.39207 -116.62549 48.51567,
   -36.26919 -116.16649 48.52693,
   -8.97296 -108.08479 48.68487,
   -36.99248 -115.62368 48.60216,
   -9.56455 -107.36123 48.69714,
   -37.53771 -114.87206 48.57299,
   -10.24864 -106.42298 48.69446,
   -10.60673 -105.86851 48.71864,
   -37.83204 -113.81086 48.30672,
   -37.86441 -113.61226 48.60290,
   -37.36889 -112.42247 48.59343,
   -11.21259 -104.87605 48.72817,
   -37.70143 -113.05377 48.59294,
   -36.93416 -111.87657 48.59914,
   -36.18073 -111.22046 48.61020,
   -11.74978 -103.94280 48.73605,
   -35.42561 -110.68866 48.62538,
   -34.21447 -109.85305 48.63345,
   -34.74798 -110.21148 48.62767,
   -33.39599 -109.29686 48.64042,
   -12.18444 -103.15916 48.75253,
   -32.63616 -108.74205 48.66200,
   -31.34874 -107.63200 48.66874,
   -12.57878 -102.43185 48.77326,
   -31.84635 -108.08605 48.66165,
   -30.84741 -107.13268 48.67642,
   -30.16604 -106.38456 48.68747,
   -13.14188 -101.39646 48.77752,
   -29.52280 -105.59204 48.71282,
   -29.10587 -105.01301 48.69787,
   -13.69883 -100.36401 48.80315,
   -28.44234 -103.99123 48.72409,
   -14.08534 -99.62435 48.80191,
   -28.05833 -103.30902 48.73556,
   -14.50002 -98.85474 48.82197,
   -27.71674 -102.62931 48.74700,
   -27.23489 -101.61964 48.75868,
   -15.07081 -97.89399 48.82028,
   -26.84523 -100.74614 48.76941,
   -26.48616 -99.94101 48.78546,
   -15.70005 -96.96233 48.85354,
   -16.21527 -96.30162 48.86450,
   -26.14279 -99.21267 48.79569,
   -25.66352 -98.34999 48.81624,
   -16.91569 -95.60308 48.96000,
   -25.10306 -97.49562 48.80462,
   -17.61437 -95.07900 48.86161,
   -24.57516 -96.80773 48.76933,
   -18.45846 -94.65708 48.86413,
   -23.82061 -96.03710 48.84457,
   -22.68977 -95.19071 48.72525,
   -21.12556 -94.52328 48.86720,
   -19.46459 -94.41171 48.77278,
   -23.28961 -95.59620 48.85388,
   -21.89431 -94.77609 48.85746,
   -20.34413 -94.39295 48.87034,
   -10.01197 -117.16548 49.35291,
   -8.43704 -116.84401 49.35676,
   -6.85201 -116.53253 49.35002,
   -5.29125 -116.07672 49.35341,
   -3.98692 -115.34884 49.55999,
   -13.90959 -117.88020 49.49175,
   -12.38176 -117.62526 49.34397,
   -10.82321 -117.32770 49.32750,
   -9.21083 -117.00451 49.36459,
   -7.71430 -116.68412 49.21723,
   -6.06513 -116.32708 49.35786,
   -4.57155 -115.74035 49.37805,
   -3.53677 -114.77474 49.46936,
   -16.30643 -118.12653 49.44421,
   -14.80798 -117.96472 49.31144,
   -13.16930 -117.75593 49.34903,
   -11.58653 -117.48012 49.34997,
   -3.35562 -114.10918 49.46858,
   -18.80098 -118.32127 49.31327,
   -17.27380 -118.18901 49.27583,
   -15.59728 -118.04921 49.33715,
   -22.94266 -118.65161 49.32156,
   -21.32799 -118.53057 49.31521,
   -19.65378 -118.39561 49.33586,
   -18.04316 -118.25956 49.33172,
   -3.48228 -113.29794 49.41366,
   -23.80029 -118.69947 49.30468,
   -22.17255 -118.60198 49.35580,
   -20.48966 -118.46402 49.32677,
   -3.81637 -112.75612 49.42881,
   -26.21688 -118.75573 49.31489,
   -24.63812 -118.74153 49.32261,
   -4.33489 -112.21861 49.40929,
   -27.10626 -118.72873 49.31584,
   -25.41083 -118.75756 49.31993,
   -29.47032 -118.48163 49.32163,
   -28.04266 -118.65443 49.20402,
   -5.14315 -111.49375 49.42250,
   -30.50941 -118.29118 49.45242,
   -28.81512 -118.57837 49.31820,
   -5.89119 -110.92767 49.45163,
   -31.36498 -118.06851 49.35499,
   -6.62703 -110.36279 49.45989,
   -32.30948 -117.80869 49.48671,
   -33.19687 -117.52256 49.43104,
   -7.37017 -109.74094 49.47556,
   -34.21932 -117.15740 49.31742,
   -7.93998 -109.22594 49.42453,
   -35.16091 -116.79810 49.32092,
   -36.03809 -116.39073 49.33364,
   -8.72977 -108.41263 49.46418,
   -36.68834 -116.01924 49.35205,
   -9.25847 -107.80892 49.46099,
   -37.32467 -115.41352 49.37363,
   -9.81617 -107.09460 49.50077,
   -10.43032 -106.21387 49.51675,
   -37.81227 -114.43542 49.21604,
   -37.93615 -113.93241 49.38310,
   -10.89036 -105.47195 49.52683,
   -37.83870 -113.32084 49.42249,
   -37.37345 -112.43239 49.39911,
   -11.43786 -104.53554 49.48563,
   -36.75950 -111.76611 49.42001,
   -35.55457 -110.76467 49.42450,
   -36.15020 -111.22364 49.41680,
   -34.79450 -110.27327 49.42926,
   -12.06155 -103.43499 49.56086,
   -34.00173 -109.75172 49.44406,
   -32.76617 -108.84905 49.45564,
   -12.36241 -102.86816 49.56405,
   -33.35503 -109.29041 49.44825,
   -32.08169 -108.30841 49.45928,
   -31.32063 -107.63299 49.47605,
   -12.91896 -101.84032 49.57599,
   -30.63787 -106.94761 49.49069,
   -30.01828 -106.24398 49.37509,
   -13.41917 -100.90104 49.58411,
   -29.33561 -105.38518 49.50983,
   -28.78579 -104.59172 49.49585,
   -13.91938 -99.95485 49.60706,
   -28.27161 -103.76481 49.54585,
   -14.20783 -99.37442 49.62953,
   -27.80311 -102.91042 49.55037,
   -27.41408 -102.10914 49.56030,
   -14.84680 -98.26360 49.62339,
   -27.01712 -101.23477 49.57250,
   -15.39650 -97.37952 49.64544,
   -26.63962 -100.38013 49.60037,
   -26.25572 -99.54080 49.59991,
   -15.90717 -96.65284 49.65105,
   -25.80653 -98.67319 49.69906,
   -16.52260 -95.95142 49.65979,
   -25.31832 -97.84770 49.62242,
   -17.33810 -95.25080 49.66671,
   -24.72440 -97.01636 49.63506,
   -24.11462 -96.31144 49.65925,
   -17.99074 -94.83342 49.67379,
   -23.32271 -95.59349 49.67132,
   -21.90431 -94.74456 49.66932,
   -20.36469 -94.35806 49.68252,
   -18.79155 -94.50722 49.67713,
   -22.61546 -95.09398 49.65425,
   -21.13914 -94.49055 49.67899,
   -19.60204 -94.35312 49.67658,
   -10.77345 -117.42260 50.15558,
   -9.19378 -117.12361 50.35573,
   -7.62096 -116.78365 50.15478,
   -6.05204 -116.40743 50.15847,
   -4.54313 -115.82153 50.17208,
   -3.56193 -115.02336 50.24231,
   -14.75855 -118.05925 50.14540,
   -13.15028 -117.85339 50.14866,
   -11.60470 -117.58161 50.11250,
   -9.97797 -117.26193 50.17538,
   -8.52782 -116.95260 50.02987,
   -6.83428 -116.60475 50.16370,
   -5.27365 -116.15478 50.16793,
   -3.93043 -115.41016 50.21153,
   -3.29350 -114.45452 50.27907,
   -16.98598 -118.26385 50.13820,
   -15.54979 -118.13729 50.12846,
   -14.04267 -117.97662 50.14987,
   -12.34955 -117.72335 50.15446,
   -19.47987 -118.46546 50.13334,
   -18.05844 -118.35241 50.15458,
   -16.38861 -118.21451 50.13939,
   -3.28519 -113.70219 50.26546,
   -22.02828 -118.67504 50.24778,
   -20.49339 -118.54444 50.10273,
   -18.83661 -118.41292 50.13479,
   -3.55438 -113.04450 50.24291,
   -24.39922 -118.79962 50.12383,
   -22.95309 -118.72362 50.09601,
   -21.28498 -118.60868 50.13020,
   -27.08923 -118.79985 50.12037,
   -25.41917 -118.82657 50.13082,
   -23.74839 -118.77023 50.12457,
   -4.04762 -112.43568 50.33453,
   -27.87444 -118.75212 50.14368,
   -26.31084 -118.82755 50.12273,
   -4.77081 -111.78761 50.23926,
   -28.80767 -118.65545 50.12558,
   -5.52184 -111.21935 50.25123,
   -29.73821 -118.49809 49.97088,
   -30.79461 -118.29137 50.12787,
   -6.33146 -110.60877 50.26626,
   -31.62954 -118.07565 50.12675,
   -6.98067 -110.11151 50.26158,
   -32.58603 -117.79593 50.12349,
   -33.61083 -117.44941 49.94827,
   -7.70590 -109.48425 50.27708,
   -34.57570 -117.13410 50.05861,
   -8.37970 -108.83756 50.28283,
   -35.47685 -116.80564 50.19055,
   -9.01251 -108.16091 50.29561,
   -36.38684 -116.33632 50.17316,
   -37.09112 -115.82523 50.17902,
   -9.59735 -107.45285 50.30797,
   -37.66826 -115.07593 50.13945,
   -10.27159 -106.52542 50.29238,
   -37.95309 -114.31945 50.18043,
   -10.59417 -106.01535 50.32842,
   -37.95812 -113.60243 50.21997,
   -37.39245 -112.44984 50.20372,
   -11.26293 -104.90577 50.33365,
   -37.74466 -113.03225 50.20304,
   -36.93640 -111.91484 50.21015,
   -36.16311 -111.25771 50.22397,
   -11.78892 -103.97210 50.34831,
   -35.41461 -110.73503 50.23761,
   -34.20166 -109.89480 50.24434,
   -34.73832 -110.25856 50.23847,
   -33.37971 -109.33118 50.25250,
   -12.20444 -103.20559 50.36339,
   -32.63606 -108.78640 50.26218,
   -31.44868 -107.77611 50.27820,
   -12.60128 -102.45956 50.38687,
   -32.00176 -108.26534 50.27045,
   -30.85400 -107.20350 50.28711,
   -30.10086 -106.38681 50.31288,
   -13.14188 -101.44388 50.38959,
   -29.51348 -105.66872 50.29856,
   -29.03309 -105.01676 50.33981,
   -13.70183 -100.38348 50.41570,
   -28.40490 -104.06339 50.33468,
   -14.07973 -99.64094 50.41319,
   -27.88092 -103.16112 50.34982,
   -14.48338 -98.87164 50.42848,
   -27.56050 -102.51993 50.36034,
   -27.18583 -101.70762 50.30026,
   -15.07620 -97.86075 50.44126,
   -26.79815 -100.83974 50.38228,
   -26.38526 -99.92833 50.50240,
   -15.68913 -96.93805 50.46165,
   -16.11590 -96.35938 50.49031,
   -26.02740 -99.15053 50.40803,
   -25.56313 -98.28725 50.45588,
   -16.80230 -95.65300 50.48026,
   -25.09723 -97.53105 50.41050,
   -17.57638 -95.05333 50.47508,
   -24.53512 -96.76889 50.47664,
   -18.46502 -94.59474 50.41854,
   -23.85848 -96.02740 50.45580,
   -22.63890 -95.07487 50.47228,
   -21.15669 -94.45490 50.48036,
   -19.40630 -94.33890 50.49550,
   -23.22124 -95.46186 50.46674,
   -21.91936 -94.71493 50.47050,
   -20.37839 -94.31998 50.48420,
   -11.53490 -117.67714 50.95877,
   -9.83988 -117.34892 51.08621,
   -8.39993 -117.02985 50.95215,
   -6.81319 -116.68292 50.96874,
   -5.25087 -116.23536 50.96710,
   -3.86106 -115.47875 51.00315,
   -15.54924 -118.23399 50.94621,
   -13.93358 -118.06268 50.93779,
   -12.36241 -117.82396 50.92338,
   -10.73701 -117.52116 50.97589,
   -9.17564 -117.19298 50.96350,
   -7.60191 -116.85933 50.96882,
   -6.02898 -116.48096 50.96821,
   -4.51277 -115.91270 50.98206,
   -3.38045 -114.92310 50.90044,
   -17.99865 -118.43392 50.94076,
   -16.32817 -118.30679 50.98739,
   -14.82223 -118.15177 50.84785,
   -13.11729 -117.95111 50.95838,
   -3.15999 -114.11538 51.05945,
   -20.44825 -118.62750 50.93605,
   -18.78977 -118.50026 50.96959,
   -17.29215 -118.36539 50.82399,
   -22.90563 -118.79942 50.93118,
   -21.23125 -118.68508 50.91813,
   -19.76296 -118.56267 50.82513,
   -3.34367 -113.26856 51.02747,
   -25.38120 -118.89396 50.92872,
   -23.68328 -118.83847 50.90533,
   -22.24474 -118.75846 50.93268,
   -3.73699 -112.72687 51.03871,
   -26.17488 -118.89520 50.94504,
   -24.66364 -118.87021 50.81306,
   -4.39552 -112.08330 51.03863,
   -28.77380 -118.73606 50.92782,
   -27.07816 -118.87044 50.90317,
   -29.57926 -118.61760 50.90881,
   -28.13266 -118.80356 50.92524,
   -5.14777 -111.50139 51.04205,
   -30.45365 -118.44732 50.90127,
   -5.90468 -110.95896 51.06485,
   -31.39607 -118.22084 50.92355,
   -6.64900 -110.40472 51.07087,
   -32.33307 -117.95348 50.91638,
   -33.27798 -117.65766 50.88161,
   -7.42156 -109.77173 51.09400,
   -34.19932 -117.36426 50.92449,
   -8.06211 -109.19745 51.04430,
   -35.15163 -117.03896 51.06555,
   -36.05930 -116.64148 51.10091,
   -8.80388 -108.44774 51.08560,
   -36.89561 -116.10318 51.00185,
   -9.38886 -107.78516 51.17085,
   -37.47445 -115.54793 50.88506,
   -9.98257 -107.00978 51.12476,
   -37.85561 -114.95008 50.96766,
   -10.40794 -106.39233 51.32230,
   -38.03542 -113.97033 51.00197,
   -10.94135 -105.51123 51.14244,
   -37.91969 -113.37263 51.02250,
   -37.39797 -112.45320 51.01308,
   -11.47937 -104.57412 51.15286,
   -36.75545 -111.79319 51.03385,
   -35.56115 -110.82567 51.03509,
   -36.14034 -111.26295 51.02777,
   -34.78037 -110.31347 51.04036,
   -12.08655 -103.47707 51.17221,
   -33.99118 -109.79090 51.05749,
   -32.77292 -108.90239 51.06631,
   -12.38452 -102.90424 51.18724,
   -33.34916 -109.33244 51.05916,
   -32.02373 -108.30943 51.06499,
   -31.27677 -107.65110 51.09024,
   -12.94245 -101.85352 51.18522,
   -30.64204 -107.01900 51.05914,
   -29.96277 -106.26407 51.10672,
   -13.42499 -100.92701 51.19395,
   -29.30901 -105.44707 51.12005,
   -28.70609 -104.58665 50.99843,
   -13.91573 -99.97648 51.20929,
   -28.21098 -103.81252 51.19289,
   -14.19491 -99.39630 51.23900,
   -27.73662 -102.96065 51.16794,
   -27.29840 -102.07478 51.16412,
   -14.75849 -98.37825 51.22798,
   -26.94522 -101.28329 51.18324,
   -15.33530 -97.43041 51.25208,
   -26.66222 -100.60073 51.19354,
   -26.19286 -99.57927 51.22048,
   -15.88559 -96.63958 51.26339,
   -25.75285 -98.68856 51.21179,
   -16.49510 -95.93294 51.27136,
   -25.35927 -97.97747 51.37575,
   -17.18116 -95.31300 51.27704,
   -24.72614 -97.04330 51.24633,
   -24.07246 -96.25489 51.16776,
   -18.01944 -94.76907 51.28452,
   -23.35730 -95.56908 51.29186,
   -21.93202 -94.68235 51.28236,
   -20.39394 -94.28092 51.29443,
   -18.76238 -94.44496 51.29667,
   -22.66356 -95.05878 51.27244,
   -21.17718 -94.42107 51.30926,
   -19.62492 -94.27323 51.29216,
   -6.79612 -116.76105 51.77506,
   -12.29773 -117.92102 51.76318,
   -10.61242 -117.61111 51.87528,
   -9.15509 -117.28619 51.76307,
   -7.56688 -116.94075 51.78770,
   -5.99908 -116.56151 51.80312,
   -4.48063 -115.99963 51.78089,
   -3.37824 -115.12534 51.83581,
   -14.64643 -118.24429 51.73226,
   -13.11095 -118.05061 51.75022,
   -11.48659 -117.76254 51.68300,
   -9.93678 -117.45405 51.76558,
   -8.36653 -117.11401 51.77084,
   -5.23042 -116.31781 51.77543,
   -3.83556 -115.59511 51.80970,
   -3.08965 -114.55049 51.95229,
   -18.79342 -118.58493 51.74361,
   -17.10754 -118.45568 51.72736,
   -15.50227 -118.32644 51.75791,
   -13.89567 -118.16030 51.75890,
   -21.24472 -118.76868 51.73948,
   -19.64761 -118.64933 51.72992,
   -17.94810 -118.52101 51.75321,
   -16.34141 -118.39711 51.74841,
   -3.10983 -113.73189 51.87659,
   -23.71398 -118.91326 51.73393,
   -22.08142 -118.82327 51.72950,
   -20.49401 -118.71538 51.74751,
   -3.45125 -113.00285 51.84845,
   -24.48198 -118.93946 51.70864,
   -22.94844 -118.87838 51.75480,
   -26.87021 -118.94796 51.73022,
   -25.34847 -118.96336 51.73765,
   -4.01819 -112.39167 51.85102,
   -27.85515 -118.89701 51.72015,
   -26.20282 -118.96138 51.73236,
   -4.76085 -111.78721 51.85006,
   -28.88103 -118.79319 51.66972,
   -5.53026 -111.24236 51.86284,
   -29.76987 -118.66641 51.73630,
   -30.84844 -118.44153 51.73662,
   -6.34089 -110.65697 51.87163,
   -31.64596 -118.23911 51.73533,
   -7.01039 -110.15557 51.86846,
   -32.64687 -117.95333 51.73203,
   -33.58812 -117.67126 51.72832,
   -7.73786 -109.54388 51.88744,
   -34.52241 -117.37775 51.72622,
   -8.41242 -108.91344 51.89520,
   -35.46802 -117.03598 51.72890,
   -9.05351 -108.23958 51.90638,
   -36.42220 -116.56780 51.74729,
   -37.26358 -115.93603 51.76666,
   -9.66475 -107.50281 51.91339,
   -37.71989 -115.41084 51.77864,
   -10.22089 -106.73547 51.92706,
   -38.05662 -114.41264 51.79689,
   -10.66971 -106.02619 51.93605,
   -38.03591 -113.61111 51.83251,
   -37.42018 -112.47382 51.81388,
   -11.26857 -105.00924 51.94768,
   -37.78427 -113.02251 51.81293,
   -36.93780 -111.93557 51.82115,
   -36.15266 -111.29064 51.83397,
   -11.82421 -104.00697 51.95991,
   -35.40812 -110.77745 51.84656,
   -34.18834 -109.93214 51.85532,
   -12.22517 -103.25072 51.97423,
   -34.73176 -110.30216 51.84935,
   -33.36206 -109.36377 51.86297,
   -32.62947 -108.82933 51.86603,
   -31.41193 -107.80011 51.88958,
   -12.62093 -102.49177 51.98435,
   -31.99374 -108.31111 51.88126,
   -30.78587 -107.20671 52.03067,
   -30.15213 -106.52181 51.89869,
   -13.14501 -101.48727 52.00210,
   -29.49056 -105.73247 51.91456,
   -28.96245 -105.02647 51.89106,
   -13.69892 -100.41579 52.01907,
   -28.42162 -104.23037 52.01836,
   -14.07556 -99.65800 52.02448,
   -27.85017 -103.26789 51.96059,
   -27.48946 -102.56710 51.97132,
   -14.46740 -98.89079 52.03243,
   -27.09109 -101.71953 51.97788,
   -15.09671 -97.80905 52.06953,
   -26.72456 -100.88032 51.99619,
   -26.35730 -100.03013 51.99925,
   -15.65630 -96.94713 52.07023,
   -25.97421 -99.19004 52.01926,
   -16.10661 -96.33748 51.91759,
   -25.58747 -98.41606 52.03047,
   -16.81126 -95.60323 52.07970,
   -25.06742 -97.54401 51.97774,
   -17.54045 -95.02835 52.08911,
   -24.51248 -96.75752 52.04539,
   -18.53195 -94.50345 52.09936,
   -23.90260 -96.04252 52.11172,
   -22.65935 -95.02333 52.08534,
   -19.62387 -94.23102 52.10759,
   -23.23527 -95.42449 52.07932,
   -21.96870 -94.65932 52.10271,
   -20.38488 -94.24180 52.11095,
   -19.19442 -94.29510 52.10794,
   -21.18817 -94.38482 52.09353,
   -7.55918 -117.02653 52.57944,
   -5.98971 -116.63995 52.57782,
   -13.06497 -118.14868 52.56739,
   -11.48963 -117.87669 52.55762,
   -9.91738 -117.54997 52.56105,
   -8.35516 -117.21022 52.59481,
   -6.77277 -116.84491 52.58555,
   -5.18491 -116.38463 52.55314,
   -3.77779 -115.68412 52.60525,
   -15.33941 -118.41239 52.55478,
   -13.89652 -118.26317 52.57872,
   -12.34571 -118.01780 52.43978,
   -10.69690 -117.71639 52.56815,
   -9.12751 -117.37712 52.57290,
   -4.45145 -116.08982 52.58539,
   -3.16538 -115.05835 52.66489,
   -17.83719 -118.61861 52.67511,
   -16.33754 -118.49039 52.53219,
   -14.68487 -118.35038 52.55728,
   -2.95059 -114.14162 52.63451,
   -20.29693 -118.79395 52.63271,
   -18.79984 -118.67191 52.51649,
   -17.13580 -118.55265 52.55080,
   -22.78768 -118.95449 52.66228,
   -21.25352 -118.84728 52.49535,
   -19.58968 -118.73315 52.54626,
   -3.18345 -113.27461 52.68997,
   -25.23803 -119.02846 52.53748,
   -23.75100 -118.98912 52.55144,
   -22.04426 -118.90155 52.54279,
   -3.66592 -112.68687 52.64132,
   -26.17508 -119.03226 52.53213,
   -24.52494 -119.01322 52.53739,
   -4.37387 -112.07053 52.64929,
   -28.56841 -118.91120 52.53639,
   -27.09702 -119.01759 52.57511,
   -29.54486 -118.78414 52.53267,
   -27.88821 -118.96927 52.53430,
   -5.15573 -111.51213 52.63693,
   -30.48349 -118.60692 52.54333,
   -5.92070 -110.99175 52.67502,
   -31.44813 -118.37635 52.55137,
   -6.67272 -110.45032 52.68160,
   -32.40397 -118.10902 52.54836,
   -33.38043 -117.81316 52.53647,
   -7.46183 -109.82096 52.69832,
   -34.27996 -117.53336 52.53245,
   -8.10281 -109.26212 52.65191,
   -35.21989 -117.21048 52.52462,
   -36.12256 -116.83254 52.52888,
   -8.83126 -108.53364 52.52338,
   -36.96061 -116.33583 52.56496,
   -9.39171 -107.91403 52.71968,
   -37.52876 -115.87906 52.73916,
   -10.04143 -107.06974 52.72045,
   -37.98285 -115.00673 52.58666,
   -10.43577 -106.47269 52.72800,
   -38.13057 -114.00599 52.62739,
   -11.04070 -105.47410 52.74739,
   -37.97014 -113.34768 52.62298,
   -37.42351 -112.47199 52.62567,
   -11.56378 -104.53834 52.76041,
   -36.75868 -111.82090 52.61108,
   -35.55552 -110.86723 52.64603,
   -36.13554 -111.29880 52.63882,
   -34.76876 -110.35083 52.65150,
   -12.07309 -103.59161 52.78811,
   -33.98085 -109.82802 52.65977,
   -32.77601 -108.95362 52.67702,
   -12.36849 -103.01255 52.79240,
   -33.34299 -109.37392 52.67005,
   -32.00913 -108.35020 52.67940,
   -31.25799 -107.69451 52.70378,
   -12.95771 -101.88548 52.79579,
   -30.63260 -107.08188 52.70618,
   -29.91229 -106.28849 52.71785,
   -13.43668 -100.94797 52.81116,
   -29.26788 -105.49629 52.73034,
   -28.71256 -104.73101 52.74153,
   -13.96271 -99.91474 52.82363,
   -28.13846 -103.83056 52.63554,
   -14.23384 -99.33823 52.86173,
   -27.69045 -103.05054 52.78476,
   -27.25785 -102.18378 52.77491,
   -14.73899 -98.39766 52.84110,
   -26.85237 -101.30304 52.93038,
   -15.30728 -97.44599 52.89021,
   -26.50906 -100.48052 52.80639,
   -26.15602 -99.65865 52.77936,
   -15.93997 -96.54812 52.88174,
   -25.72819 -98.76197 52.82650,
   -16.46929 -95.91711 52.88458,
   -25.32640 -98.00100 52.83081,
   -17.14763 -95.29130 52.88861,
   -24.77009 -97.13173 52.95987,
   -24.11853 -96.29433 52.86898,
   -17.95102 -94.74999 52.88127,
   -23.36221 -95.53738 52.71159,
   -18.74196 -94.38874 52.91355,
   -22.66763 -94.99983 52.89437,
   -21.20264 -94.34867 52.90642,
   -19.64343 -94.19996 52.91477,
   -21.95998 -94.61886 52.89527,
   -20.42333 -94.20491 52.90639,
   -8.31973 -117.29412 53.38025,
   -6.75438 -116.92648 53.38536,
   -5.18821 -116.47947 53.38333,
   -13.84498 -118.35693 53.36707,
   -12.25611 -118.12396 53.36081,
   -10.67540 -117.81510 53.36489,
   -9.12090 -117.47473 53.35949,
   -7.53167 -117.11486 53.38964,
   -5.96952 -116.72457 53.38818,
   -4.38645 -116.13741 53.33788,
   -3.22929 -115.32000 53.44415,
   -16.29378 -118.58360 53.35704,
   -14.64067 -118.44784 53.38535,
   -13.07958 -118.23893 53.24044,
   -11.45706 -117.97526 53.37149,
   -9.88697 -117.64526 53.37427,
   -3.74353 -115.78104 53.40783,
   -2.85353 -114.69696 53.51827,
   -18.74972 -118.76136 53.35208,
   -17.06168 -118.63783 53.32631,
   -15.60822 -118.51788 53.24554,
   -2.85886 -114.08966 53.13075,
   -2.73930 -114.08395 53.82834,
   -21.20456 -118.93323 53.34820,
   -19.54117 -118.81774 53.33651,
   -18.10978 -118.71619 53.35310,
   -2.89364 -113.68143 53.51681,
   -23.67897 -119.06084 53.34304,
   -22.01938 -118.98206 53.34431,
   -20.57562 -118.89210 53.34864,
   -26.17264 -119.10334 53.34089,
   -24.48503 -119.08873 53.37190,
   -23.02786 -119.03455 53.34448,
   -3.34649 -112.95462 53.45291,
   -26.92529 -119.09904 53.45350,
   -25.42363 -119.09400 53.21366,
   -3.97613 -112.37144 53.45845,
   -27.88107 -119.04611 53.34350,
   -4.75773 -111.79445 53.45919,
   -30.13537 -118.76130 53.34591,
   -28.86810 -118.94940 53.25146,
   -5.54323 -111.27180 53.47415,
   -31.18916 -118.52825 53.34461,
   -29.56641 -118.86231 53.34564,
   -32.11993 -118.27781 53.34253,
   -6.35769 -110.70746 53.49887,
   -33.08937 -117.98963 53.34074,
   -7.04594 -110.20477 53.47272,
   -34.04448 -117.69057 53.33960,
   -7.77473 -109.61012 53.49767,
   -35.00611 -117.36761 53.34078,
   -35.90412 -117.02283 53.34718,
   -8.45284 -108.99320 53.50810,
   -36.60657 -116.70631 53.35783,
   -9.05313 -108.37463 53.47721,
   -37.29962 -116.22706 53.38674,
   -9.69358 -107.61007 53.51349,
   -37.83539 -115.54974 53.39280,
   -10.26827 -106.81174 53.53698,
   -38.17089 -114.48629 53.47120,
   -10.72466 -106.07634 53.55511,
   -38.11307 -113.63000 53.43779,
   -37.44513 -112.49583 53.42432,
   -11.28025 -105.11127 53.57010,
   -37.82631 -113.02632 53.42167,
   -36.92298 -111.93247 53.57142,
   -36.14676 -111.32180 53.44377,
   -11.86643 -104.03597 53.57124,
   -35.40186 -110.81541 53.46039,
   -34.17241 -109.96513 53.46637,
   -12.24904 -103.29727 53.58508,
   -34.72704 -110.34361 53.46029,
   -33.34773 -109.39894 53.47559,
   -32.62076 -108.87151 53.46195,
   -31.39795 -107.84773 53.50059,
   -12.64502 -102.52375 53.59958,
   -31.98669 -108.35978 53.49209,
   -30.74511 -107.22835 53.49234,
   -30.13052 -106.57901 53.51444,
   -13.14976 -101.53668 53.61769,
   -29.46749 -105.80122 53.52758,
   -28.89792 -105.05435 53.49872,
   -13.70458 -100.44254 53.62817,
   -28.33706 -104.23581 53.54490,
   -27.82559 -103.39749 53.65229,
   -14.07604 -99.67747 53.63566,
   -27.41656 -102.61550 53.58212,
   -14.45734 -98.91100 53.63770,
   -27.12355 -101.97451 53.59095,
   -15.06911 -97.83633 53.66377,
   -26.64722 -100.91456 53.61160,
   -26.26517 -100.02044 53.60565,
   -15.62903 -96.95963 53.67889,
   -25.91954 -99.23061 53.63045,
   -16.14675 -96.26188 53.68593,
   -25.54896 -98.45664 53.64158,
   -16.79137 -95.58028 53.68734,
   -25.11556 -97.67279 53.65443,
   -17.49823 -95.00499 53.70172,
   -24.51216 -96.77925 53.66262,
   -18.29832 -94.54083 53.70790,
   -23.89566 -96.02212 53.63507,
   -23.31515 -95.43877 53.65247,
   -21.96937 -94.58696 53.70655,
   -20.43973 -94.17050 53.70932,
   -19.05748 -94.26576 53.71959,
   -22.67615 -94.97464 53.69865,
   -21.21994 -94.31161 53.70645,
   -19.66081 -94.16474 53.72100,
   -9.07826 -117.56624 54.18176,
   -7.51407 -117.20157 54.18924,
   -5.94750 -116.80486 54.18701,
   -4.40339 -116.25564 54.19144,
   -14.63499 -118.54634 54.16537,
   -13.02367 -118.35542 54.16445,
   -11.39150 -118.07330 54.21483,
   -9.90227 -117.74850 54.13876,
   -8.29024 -117.38833 54.20008,
   -6.73204 -117.00144 54.08429,
   -5.17088 -116.56744 54.19415,
   -3.68852 -115.84429 54.18424,
   -2.78595 -114.91278 54.47467,
   -17.08955 -118.73815 54.15908,
   -15.48504 -118.62337 54.14278,
   -13.84954 -118.46411 54.19686,
   -12.21927 -118.22409 54.17522,
   -10.64547 -117.91422 54.17644,
   -3.14795 -115.39216 54.24577,
   -2.65275 -114.32493 54.32374,
   -19.54681 -118.90872 54.15463,
   -17.94200 -118.79876 54.14457,
   -16.33425 -118.68714 54.18502,
   -22.00430 -119.06344 54.15176,
   -20.38771 -118.96666 54.14508,
   -18.80028 -118.85808 54.17037,
   -2.72180 -113.85274 54.31755,
   -22.85593 -119.10432 54.13555,
   -21.27819 -119.01263 54.05140,
   -3.05628 -113.22156 54.26664,
   -25.27914 -119.17123 54.12618,
   -23.71374 -119.13703 54.13599,
   -3.63631 -112.61606 54.24869,
   -27.85256 -119.12422 54.14312,
   -26.18608 -119.17722 54.15023,
   -24.49194 -119.15938 54.14621,
   -4.36637 -112.06600 54.25991,
   -28.63879 -119.06204 54.15294,
   -27.21471 -119.15581 54.14275,
   -29.57312 -118.94294 54.16315,
   -5.16687 -111.53732 54.25303,
   -30.57359 -118.75853 54.17932,
   -5.94422 -111.03144 54.28631,
   -31.49433 -118.53917 54.17821,
   -6.70161 -110.50399 54.29201,
   -32.47812 -118.27053 54.18916,
   -33.41379 -117.99513 54.16381,
   -7.44731 -109.93257 54.29626,
   -34.35780 -117.71124 54.16721,
   -8.12881 -109.35709 54.32498,
   -35.29660 -117.40578 54.16982,
   -36.22907 -117.02615 54.17481,
   -8.81053 -108.70254 54.31631,
   -37.09065 -116.51526 54.20184,
   -9.42741 -108.01993 54.33154,
   -37.64329 -116.01308 54.19429,
   -10.05348 -107.20091 54.22339,
   -38.11618 -115.06880 54.23725,
   -10.44683 -106.60288 54.34740,
   -38.22811 -113.99524 54.22954,
   -11.08740 -105.53048 54.36108,
   -38.02357 -113.33194 54.22470,
   -37.44710 -112.49141 54.22903,
   -11.61335 -104.56934 54.36554,
   -36.72387 -111.80534 54.24169,
   -35.55565 -110.90902 54.25701,
   -36.13322 -111.33202 54.25001,
   -34.75778 -110.38581 54.26333,
   -12.11217 -103.62228 54.40413,
   -33.96954 -109.86354 54.27123,
   -32.73304 -108.97277 54.43998,
   -12.39750 -103.04965 54.39308,
   -33.33671 -109.41523 54.28094,
   -31.99472 -108.39429 54.29889,
   -31.26395 -107.76269 54.27407,
   -12.97480 -101.92491 54.41014,
   -30.60111 -107.12202 54.31714,
   -29.89700 -106.35969 54.32806,
   -13.45011 -100.97658 54.42932,
   -29.26520 -105.59978 54.33974,
   -28.66684 -104.79521 54.35200,
   -13.96448 -99.94413 54.43321,
   -28.12138 -103.96732 54.36652,
   -14.22902 -99.36539 54.47077,
   -27.59080 -103.04715 54.36505,
   -27.17793 -102.22281 54.39373,
   -14.72553 -98.41941 54.46198,
   -26.80775 -101.39405 54.40453,
   -15.29545 -97.45035 54.47002,
   -26.44026 -100.52777 54.41718,
   -26.08015 -99.68122 54.45087,
   -15.91593 -96.55215 54.49511,
   -25.69200 -98.82504 54.44121,
   -16.42762 -95.92629 54.46703,
   -25.27965 -98.01641 54.44450,
   -17.11776 -95.27514 54.50020,
   -24.75890 -97.16160 54.51807,
   -24.13484 -96.31246 54.48026,
   -17.88577 -94.73612 54.50470,
   -23.41000 -95.53788 54.49404,
   -18.74018 -94.33821 54.53077,
   -22.71395 -94.97164 54.51194,
   -21.23279 -94.27548 54.52383,
   -19.63768 -94.13886 54.53365,
   -21.98638 -94.55843 54.50832,
   -20.45326 -94.13267 54.51861,
   -11.40488 -118.17762 54.97924,
   -9.83610 -117.84114 54.98269,
   -8.26530 -117.50304 55.18407,
   -6.70913 -117.08875 54.98844,
   -5.14353 -116.64608 54.99144,
   -3.66947 -115.95781 55.00885,
   -13.72626 -118.57040 55.08944,
   -12.17787 -118.32523 54.99421,
   -10.61407 -118.01496 54.98904,
   -9.04082 -117.66087 55.00240,
   -7.54701 -117.28918 54.84377,
   -5.82967 -116.84226 54.86318,
   -4.38389 -116.34815 55.00409,
   -3.08853 -115.48730 55.04670,
   -16.14909 -118.78560 55.06307,
   -14.64322 -118.64480 54.92660,
   -12.98510 -118.45611 54.97938,
   -2.63679 -114.79251 55.04987,
   -18.60593 -118.94707 55.04257,
   -17.10394 -118.83055 54.91530,
   -15.42742 -118.71948 54.96609,
   -2.55537 -114.05875 55.15048,
   -21.09618 -119.09872 54.94697,
   -19.56244 -118.99382 54.89772,
   -17.88631 -118.88892 54.96145,
   -2.80885 -113.45470 55.02916,
   -23.52436 -119.21928 55.07409,
   -22.01526 -119.14431 54.93152,
   -20.34506 -119.05183 54.95743,
   -26.14290 -119.24950 54.94917,
   -24.49789 -119.23586 54.95671,
   -22.81197 -119.18305 54.95417,
   -3.27328 -112.91245 55.05906,
   -26.89318 -119.24498 55.01604,
   -25.50809 -119.24994 54.94960,
   -3.96099 -112.35211 55.06395,
   -29.37212 -119.05559 54.95362,
   -27.85419 -119.19683 54.91029,
   -4.76664 -111.81056 55.06851,
   -30.23771 -118.91758 55.02148,
   -28.67803 -119.13592 54.95010,
   -5.56228 -111.30997 55.08482,
   -31.21505 -118.71125 55.11132,
   -32.13293 -118.46951 55.10519,
   -6.37736 -110.76625 55.11769,
   -33.09090 -118.19425 55.09822,
   -7.08796 -110.26035 55.08329,
   -34.02370 -117.92119 55.12754,
   -7.81634 -109.68263 55.10817,
   -34.98636 -117.61698 55.11111,
   -35.91061 -117.28424 55.13771,
   -8.55554 -109.01811 55.10111,
   -36.83339 -116.81633 55.13867,
   -9.24073 -108.30924 55.11251,
   -37.44323 -116.37405 54.99716,
   -9.80565 -107.62402 55.09787,
   -37.96842 -115.65515 54.97674,
   -10.22466 -107.02814 55.14355,
   -38.30206 -114.35113 55.03010,
   -10.79039 -106.11472 55.16487,
   -38.19845 -113.64795 55.03758,
   -37.46770 -112.51620 55.03545,
   -11.30751 -105.19258 55.11848,
   -37.86310 -113.02293 55.03035,
   -36.90386 -111.92731 55.04854,
   -36.14442 -111.35212 55.05581,
   -11.90668 -104.07595 55.18560,
   -35.39500 -110.84947 55.07051,
   -34.14784 -109.98975 55.07757,
   -12.27693 -103.34492 55.19631,
   -34.72348 -110.38331 55.07127,
   -33.33717 -109.43690 55.08594,
   -32.55257 -108.86707 55.09548,
   -31.40824 -107.92111 55.11108,
   -12.67167 -102.55908 55.21240,
   -31.97903 -108.41081 55.10286,
   -30.80307 -107.35767 55.10854,
   -30.08983 -106.61743 55.11953,
   -13.16295 -101.57984 55.22692,
   -29.43356 -105.86159 55.13882,
   -28.83837 -105.09785 55.14107,
   -13.71788 -100.46499 55.24850,
   -28.27896 -104.29416 55.15391,
   -27.76508 -103.45694 55.17488,
   -14.08121 -99.69923 55.24655,
   -27.34108 -102.67545 55.34896,
   -14.45283 -98.93267 55.24798,
   -26.94964 -101.82935 55.20382,
   -15.00001 -97.93423 55.27571,
   -26.59907 -101.01215 55.23662,
   -26.23265 -100.13552 55.22328,
   -15.59238 -96.98937 55.28964,
   -25.75037 -99.06624 55.24402,
   -16.13019 -96.25430 55.29916,
   -25.46930 -98.43772 55.25342,
   -16.75765 -95.57821 55.29794,
   -25.10998 -97.74192 55.26506,
   -17.51042 -94.96284 55.23712,
   -24.44587 -96.73111 55.34576,
   -18.26271 -94.51016 55.31937,
   -23.91475 -96.03234 55.27921,
   -23.32895 -95.41501 55.26413,
   -21.99328 -94.53040 55.33175,
   -20.46532 -94.09719 55.32286,
   -19.03634 -94.21603 55.33329,
   -22.69024 -94.92997 55.31178,
   -21.25372 -94.23644 55.48750,
   -19.69521 -94.09993 55.33441,
   -12.16639 -118.42700 55.78336,
   -10.59374 -118.11387 55.78480,
   -8.93584 -117.75443 55.91766,
   -7.47067 -117.37191 55.79786,
   -5.90935 -116.93639 55.79296,
   -4.35162 -116.42723 55.79795,
   -3.03363 -115.58507 55.84133,
   -14.38804 -118.73050 55.77412,
   -12.95592 -118.55569 55.78630,
   -11.37529 -118.27844 55.79036,
   -9.80459 -117.94078 55.80999,
   -8.24781 -117.57039 55.79426,
   -6.69642 -117.16221 55.80268,
   -5.05086 -116.68026 55.65043,
   -3.62822 -116.04271 55.81025,
   -2.62595 -115.06855 55.88860,
   -16.86265 -118.91742 55.76758,
   -15.41250 -118.81750 55.77457,
   -13.76760 -118.66458 55.77776,
   -2.43957 -114.48471 55.90595,
   -19.29579 -119.07237 55.76357,
   -17.87521 -118.98150 55.77110,
   -16.22297 -118.87563 55.76850,
   -21.83785 -119.22044 55.76086,
   -20.34054 -119.13840 55.76918,
   -18.68428 -119.03271 55.76449,
   -2.56263 -113.72373 55.87911,
   -24.45898 -119.30613 55.75542,
   -22.78686 -119.26131 55.75634,
   -21.14414 -119.18432 55.76121,
   -2.94004 -113.17998 55.87544,
   -25.26997 -119.32001 55.78046,
   -23.78557 -119.29286 55.75638,
   -3.60755 -112.57949 55.85656,
   -27.63243 -119.28554 55.75238,
   -26.15993 -119.31909 55.74931,
   -4.36666 -112.06858 55.86874,
   -28.61935 -119.21932 55.74644,
   -26.97336 -119.30697 55.75241,
   -29.58621 -119.10423 55.74395,
   -5.17718 -111.57045 55.86672,
   -30.53408 -118.93411 55.75779,
   -5.96316 -111.07932 55.89409,
   -31.52155 -118.70507 55.75629,
   -6.73078 -110.56048 55.90274,
   -32.44073 -118.46075 55.75453,
   -33.40764 -118.18930 55.75313,
   -7.49243 -109.99216 55.90245,
   -34.33582 -117.92595 55.75181,
   -8.19046 -109.41485 55.89162,
   -35.31018 -117.62248 55.75262,
   -8.85802 -108.78652 55.92632,
   -36.24463 -117.26389 55.76000,
   -37.21485 -116.65692 55.62321,
   -9.49322 -108.08719 55.89091,
   -37.77601 -116.15575 55.80316,
   -10.06488 -107.34120 55.94612,
   -38.25334 -115.12886 55.81800,
   -10.51370 -106.64294 55.94399,
   -38.33569 -114.01512 55.83878,
   -11.13915 -105.57314 55.96928,
   -38.06091 -113.29739 55.82914,
   -37.46654 -112.50812 55.84200,
   -11.65528 -104.60890 55.98583,
   -36.71817 -111.81635 55.85368,
   -35.56799 -110.95588 55.86800,
   -36.13301 -111.36149 55.86141,
   -34.74733 -110.41848 55.87477,
   -12.11524 -103.71597 55.81840,
   -33.96114 -109.90011 55.87545,
   -32.70733 -108.99724 55.89828,
   -12.42784 -103.08005 56.00858,
   -33.33072 -109.45643 55.89182,
   -31.97773 -108.43672 55.90852,
   -31.28278 -107.84741 55.93671,
   -12.98670 -101.97177 56.02563,
   -30.56528 -107.15903 55.92807,
   -29.85135 -106.39771 55.93896,
   -13.46564 -101.00015 56.04121,
   -29.25119 -105.69127 55.94956,
   -28.63689 -104.88474 55.96225,
   -13.96880 -99.97014 56.04200,
   -28.03224 -103.98436 55.97847,
   -14.22639 -99.39048 56.08427,
   -27.60097 -103.24327 55.99104,
   -27.09808 -102.26083 56.01196,
   -14.71334 -98.44170 56.07690,
   -26.71285 -101.40463 56.07785,
   -26.37132 -100.57523 56.02792,
   -15.31855 -97.40428 56.09086,
   -26.05925 -99.79958 55.93285,
   -15.88947 -96.55560 56.11160,
   -25.63047 -98.85332 56.05600,
   -16.35695 -95.96006 56.12739,
   -25.23366 -98.04301 56.05700,
   -24.71978 -97.16483 56.09280,
   -17.08876 -95.26018 56.11126,
   -24.13826 -96.33033 56.09160,
   -17.84645 -94.71390 56.11404,
   -23.40070 -95.50580 56.10610,
   -18.76037 -94.27818 56.14713,
   -22.74948 -94.93953 56.10929,
   -21.26518 -94.21211 56.12649,
   -19.60218 -94.07582 56.15582,
   -21.96130 -94.45720 56.25955,
   -20.57675 -94.06885 56.25922,
   -12.93259 -118.65011 56.58825,
   -11.35407 -118.37321 56.58811,
   -9.79816 -118.05070 56.68063,
   -8.23306 -117.65516 56.58981,
   -6.67661 -117.23512 56.60590,
   -5.12677 -116.75815 56.58897,
   -3.59856 -116.13768 56.61161,
   -15.37980 -118.90352 56.57585,
   -13.72265 -118.75536 56.60022,
   -12.13882 -118.52296 56.59307,
   -10.66793 -118.21872 56.47566,
   -9.00405 -117.84995 56.59618,
   -7.45142 -117.44848 56.60592,
   -5.90495 -117.00720 56.60776,
   -4.22437 -116.43149 56.48277,
   -2.97047 -115.66192 56.62420,
   -2.37638 -114.84352 56.72632,
   -17.84194 -119.06216 56.57136,
   -16.17227 -118.96267 56.60616,
   -14.66600 -118.83811 56.47519,
   -2.53156 -115.16236 56.69310,
   -20.30400 -119.21406 56.56734,
   -18.63274 -119.11536 56.60485,
   -17.12807 -119.01094 56.46743,
   -2.35823 -114.01846 56.67694,
   -22.77428 -119.33145 56.56408,
   -21.09415 -119.26118 56.60564,
   -19.58492 -119.16425 56.45369,
   -2.62962 -113.43501 56.69618,
   -23.56394 -119.35529 56.54569,
   -22.01142 -119.29568 56.43857,
   -25.99395 -119.38349 56.55912,
   -24.41476 -119.37044 56.55995,
   -3.04978 -113.06802 56.67392,
   -28.63954 -119.29044 56.55933,
   -26.94083 -119.37523 56.55438,
   -25.27760 -119.38043 56.55981,
   -3.94314 -112.33322 56.67009,
   -29.42279 -119.21259 56.71804,
   -27.90090 -119.33860 56.46226,
   -4.76801 -111.82339 56.67734,
   -30.22968 -119.07144 56.54577,
   -5.57398 -111.34188 56.69431,
   -31.25214 -118.85104 56.54738,
   -32.18449 -118.60967 56.54168,
   -6.37606 -110.82655 56.74315,
   -33.12809 -118.34534 56.54588,
   -7.11374 -110.31497 56.69989,
   -34.07931 -118.07161 56.55814,
   -7.84898 -109.74627 56.72020,
   -35.02792 -117.78238 56.54502,
   -35.96360 -117.45056 56.54735,
   -8.54605 -109.13838 56.68991,
   -36.86363 -117.02697 56.56710,
   -9.24279 -108.42784 56.73804,
   -37.58485 -116.49986 56.63974,
   -9.81935 -107.73374 56.72080,
   -38.10918 -115.75608 56.61356,
   -10.22320 -107.15237 56.74194,
   -38.42519 -114.50747 56.65696,
   -10.83352 -106.15606 56.76934,
   -38.33025 -113.87588 56.73017,
   -37.66005 -112.67076 56.64526,
   -11.33742 -105.23935 56.78308,
   -38.03578 -113.18889 56.63846,
   -36.92596 -111.94177 56.66811,
   -36.14488 -111.37878 56.66690,
   -11.93268 -104.10633 56.81881,
   -35.39327 -110.88484 56.68061,
   -34.12981 -110.01742 56.68874,
   -12.21724 -103.52472 56.77910,
   -34.72154 -110.42175 56.68230,
   -33.32672 -109.47341 56.69720,
   -31.97353 -108.46083 56.71363,
   -32.52352 -108.89295 56.70658,
   -31.36926 -107.95167 56.89884,
   -12.69108 -102.57682 56.82188,
   -30.77678 -107.40055 56.72254,
   -30.06191 -106.66910 56.74334,
   -13.16305 -101.62055 56.83336,
   -29.39830 -105.91672 56.75055,
   -28.78689 -105.14880 56.76138,
   -13.71600 -100.49125 56.85547,
   -28.21968 -104.34876 56.77776,
   -27.70397 -103.52165 56.79394,
   -14.07760 -99.71578 56.85668,
   -27.27898 -102.72832 56.80305,
   -14.43878 -98.95300 56.86027,
   -26.87809 -101.87782 56.81448,
   -14.97798 -97.94681 56.88536,
   -26.49802 -100.99426 56.84853,
   -26.16423 -100.17215 56.83868,
   -15.56204 -96.99295 56.90383,
   -25.82068 -99.34887 56.83831,
   -16.10587 -96.23755 56.91427,
   -25.42032 -98.47546 56.86472,
   -16.73080 -95.55370 56.90889,
   -25.08790 -97.79462 56.87591,
   -17.44410 -94.94918 56.93413,
   -24.48294 -96.81392 56.78250,
   -23.92515 -96.05162 56.86960,
   -18.22355 -94.47206 56.93020,
   -23.28561 -95.35772 56.90025,
   -22.11179 -94.52304 56.92779,
   -20.32090 -94.01130 56.93952,
   -19.02141 -94.14820 57.09276,
   -22.70097 -94.88790 56.92489,
   -21.27908 -94.18160 56.93514,
   -19.73072 -94.02329 56.94899,
   -12.11209 -118.62715 57.57681,
   -10.55301 -118.29824 57.38324,
   -8.98493 -117.92729 57.39995,
   -7.45153 -117.52763 57.44687,
   -5.88832 -117.06914 57.41225,
   -4.33755 -116.52456 57.40377,
   -2.93169 -115.77679 57.43860,
   -14.48288 -118.91587 57.35923,
   -12.90496 -118.73316 57.41313,
   -11.45730 -118.47151 57.27936,
   -9.76368 -118.11736 57.39848,
   -8.20774 -117.72742 57.40657,
   -6.66417 -117.30050 57.41559,
   -5.12024 -116.81808 57.41607,
   -3.48486 -116.13791 57.31676,
   -2.45711 -115.24408 57.50195,
   -16.94161 -119.08441 57.36077,
   -15.34265 -118.97775 57.37894,
   -13.71947 -118.83867 57.38792,
   -2.19925 -114.53650 57.55230,
   -19.40612 -119.23018 57.37085,
   -17.79293 -119.12929 57.37117,
   -16.17808 -119.03696 57.38012,
   -2.15173 -113.99548 57.95663,
   -21.89799 -119.35857 57.35615,
   -20.25796 -119.27576 57.38198,
   -18.64176 -119.18283 57.37605,
   -2.35054 -113.67848 57.51989,
   -24.23859 -119.42208 57.36707,
   -22.77777 -119.38547 57.33711,
   -21.10497 -119.32173 57.37220,
   -2.80740 -113.13101 57.47631,
   -26.94079 -119.42797 57.36392,
   -25.23799 -119.43304 57.35563,
   -23.59148 -119.40964 57.36808,
   -3.56142 -112.52933 57.45702,
   -27.71097 -119.40432 57.37301,
   -26.18226 -119.43264 57.20624,
   -4.34774 -112.05280 57.47163,
   -28.66288 -119.34768 57.39400,
   -29.66394 -119.23071 57.36778,
   -5.17420 -111.57658 57.47981,
   -30.52687 -119.07660 57.36754,
   -5.96162 -111.10408 57.49828,
   -31.53295 -118.84794 57.36735,
   -6.73833 -110.59176 57.51404,
   -32.44228 -118.61276 57.36758,
   -33.43286 -118.34149 57.36841,
   -7.50398 -110.03487 57.48308,
   -34.36755 -118.08361 57.36945,
   -8.20321 -109.46688 57.52422,
   -36.87413 -117.11436 57.38694,
   -35.28891 -117.81146 57.37164,
   -8.87384 -108.84218 57.53382,
   -37.26967 -116.88314 57.39327,
   -36.24555 -117.44326 57.37822,
   -9.53987 -108.10790 57.52676,
   -37.87651 -116.28642 57.40204,
   -10.07930 -107.39364 57.55367,
   -38.40129 -115.10770 57.42847,
   -10.54769 -106.65476 57.56238,
   -38.44674 -114.13588 57.47198,
   -11.12080 -105.65322 57.58353,
   -38.05496 -113.22754 57.43428,
   -37.43282 -112.47249 57.46113,
   -11.66334 -104.62715 57.60259,
   -36.71992 -111.84368 57.46637,
   -35.57718 -111.00031 57.47921,
   -36.13207 -111.39373 57.47311,
   -34.73770 -110.44999 57.48670,
   -33.32698 -109.49564 57.50276,
   -12.05296 -103.84872 57.60850,
   -33.96251 -109.94201 57.50081,
   -32.70135 -109.03755 57.53403,
   -12.42795 -103.08861 57.61837,
   -31.96123 -108.47217 57.52604,
   -31.21599 -107.84068 57.52972,
   -12.96691 -102.00578 57.63319,
   -30.52129 -107.18047 57.53932,
   -29.86393 -106.49017 57.54940,
   -28.77250 -105.17845 57.56956,
   -13.45157 -101.01001 57.65396,
   -29.21273 -105.73533 57.56079,
   -28.37352 -104.63371 57.57872,
   -27.80863 -103.77741 57.59367,
   -13.94359 -99.98873 57.64502,
   -14.19943 -99.40205 57.67816,
   -27.44911 -103.14163 57.60348,
   -27.04912 -102.33798 57.56120,
   -14.67327 -98.45758 57.67742,
   -26.66674 -101.48352 57.62155,
   -26.18979 -100.37538 57.64219,
   -15.29372 -97.38104 57.64726,
   -25.95733 -99.76239 57.65185,
   -15.84958 -96.53139 57.72572,
   -25.58683 -98.90567 57.67381,
   -16.33842 -95.90353 57.75597,
   -25.20425 -98.09404 57.67097,
   -24.70439 -97.20011 57.71922,
   -17.04187 -95.22099 57.71905,
   -24.24527 -96.47636 57.68525,
   -17.79783 -94.66585 57.72689,
   -23.42080 -95.50917 57.71749,
   -18.71097 -94.22026 57.72929,
   -22.77816 -94.91983 57.60383,
   -21.29373 -94.15119 57.74081,
   -19.62110 -94.00144 57.62666,
   -22.03970 -94.44361 57.71445,
   -20.51073 -93.99410 57.72372,
   -7.42130 -117.57622 58.21864,
   -12.84926 -118.80513 58.34616,
   -11.32245 -118.53022 58.18803,
   -9.74956 -118.18205 58.19944,
   -8.20158 -117.79007 58.20498,
   -6.63241 -117.34740 58.20611,
   -5.10914 -116.86752 58.21812,
   -3.65597 -116.28243 58.22873,
   -2.41364 -115.36917 58.28774,
   -15.23744 -119.04284 58.30450,
   -13.71759 -118.90184 58.16069,
   -12.09661 -118.67784 58.19866,
   -10.52714 -118.36258 58.20248,
   -8.96786 -117.98963 58.20957,
   -5.88331 -117.11991 58.22289,
   -4.34630 -116.58428 58.22596,
   -2.88137 -115.83246 58.19871,
   -2.15148 -114.87404 58.33752,
   -17.66974 -119.18211 58.30278,
   -16.17312 -119.09257 58.16439,
   -14.51557 -118.98205 58.19035,
   -20.11113 -119.31301 58.17934,
   -18.68107 -119.23487 58.20992,
   -16.97905 -119.13997 58.18503,
   -2.10372 -113.96703 58.38666,
   -22.58574 -119.41952 58.17510,
   -21.13756 -119.36428 58.19970,
   -19.44351 -119.27731 58.18056,
   -25.24715 -119.46442 58.17157,
   -23.53657 -119.44267 58.16214,
   -21.90696 -119.39694 58.17629,
   -2.47276 -113.34501 58.29478,
   -26.04122 -119.46562 58.16832,
   -24.50433 -119.45717 58.05747,
   -3.03083 -112.87838 58.26367,
   -28.59636 -119.39225 58.16940,
   -26.97525 -119.46038 58.19459,
   -3.89493 -112.27773 58.26452,
   -29.40161 -119.30769 58.16849,
   -27.96762 -119.43135 58.16935,
   -4.73478 -111.79985 58.26859,
   -30.31038 -119.16281 58.17711,
   -5.55125 -111.33049 58.29908,
   -31.28557 -118.95436 58.18046,
   -32.23702 -118.71216 58.18273,
   -6.34220 -110.83882 58.29614,
   -33.18259 -118.45065 58.17505,
   -7.09948 -110.31752 58.32051,
   -34.14142 -118.17752 58.20177,
   -7.83358 -109.75643 58.32897,
   -35.08023 -117.89583 58.19693,
   -36.01540 -117.56632 58.20149,
   -8.51027 -109.18745 58.19019,
   -36.88158 -117.16645 58.21267,
   -9.16518 -108.51706 58.33144,
   -37.61190 -116.64770 58.21072,
   -9.78793 -107.77437 58.28770,
   -38.18714 -115.87058 58.20764,
   -10.22188 -107.13876 58.35524,
   -38.43056 -115.23458 58.59508,
   -38.51244 -114.75064 57.92256,
   -10.87012 -106.06536 58.38421,
   -38.50287 -114.48700 58.21695,
   -38.35081 -113.89185 58.23517,
   -37.66674 -112.72474 58.25999,
   -11.36871 -105.13531 58.40199,
   -38.04022 -113.22365 58.24938,
   -36.91859 -111.97872 58.25884,
   -36.13906 -111.41482 58.27905,
   -11.89871 -104.10611 58.40666,
   -35.38650 -110.91907 58.27894,
   -34.10677 -110.03979 58.42400,
   -12.17099 -103.53400 58.44074,
   -34.72061 -110.45957 58.29338,
   -33.31766 -109.50383 58.30898,
   -31.97773 -108.50609 58.32444,
   -32.50535 -108.91730 58.31780,
   -31.35970 -107.98265 58.32647,
   -12.64735 -102.57934 58.42733,
   -30.75189 -107.42778 58.34144,
   -30.02856 -106.69443 58.35042,
   -13.11286 -101.62747 58.43894,
   -29.37076 -105.95702 58.36358,
   -28.74962 -105.18859 58.38191,
   -13.65787 -100.50184 58.45617,
   -28.16276 -104.37609 58.40242,
   -27.65731 -103.57366 58.41128,
   -14.02653 -99.70598 58.46172,
   -27.18320 -102.69817 58.40067,
   -14.37752 -98.95144 58.46766,
   -26.82072 -101.91951 58.42556,
   -14.91071 -97.93204 58.49377,
   -26.47942 -101.10326 58.29996,
   -26.10593 -100.20412 58.45383,
   -15.47888 -96.97907 58.51012,
   -25.77304 -99.39135 58.44997,
   -25.37807 -98.50950 58.47621,
   -16.04416 -96.18517 58.52834,
   -16.65872 -95.49944 58.51707,
   -25.08082 -97.86390 58.48641,
   -17.37419 -94.88397 58.53954,
   -24.53871 -96.92913 58.49995,
   -23.93887 -96.07345 58.51240,
   -18.16630 -94.39249 58.53591,
   -23.29743 -95.33380 58.51424,
   -22.04721 -94.41494 58.54184,
   -20.52905 -93.94961 58.55092,
   -18.97928 -94.06176 58.55227,
   -22.72127 -94.81491 58.51766,
   -21.30849 -94.11839 58.54909,
   -19.75497 -93.92262 58.54571,
   -9.73367 -118.22719 59.01209,
   -8.18332 -117.83028 59.01978,
   -6.64775 -117.39262 59.02834,
   -13.67904 -118.94043 58.99837,
   -12.09126 -118.72230 59.01017,
   -10.51370 -118.40812 59.00901,
   -8.96949 -118.03666 59.00066,
   -7.41339 -117.61667 59.02242,
   -5.86712 -117.15224 59.01278,
   -4.34328 -116.62663 59.03409,
   -3.01124 -115.97282 59.09797,
   -16.13815 -119.12116 58.99176,
   -14.48622 -119.01485 58.99423,
   -13.03673 -118.86522 59.00106,
   -11.29601 -118.57457 59.00600,
   -5.11196 -116.90491 59.03267,
   -3.59893 -116.29544 59.03858,
   -2.33128 -115.36543 59.03016,
   -18.60302 -119.25254 58.98636,
   -16.94119 -119.16466 58.98915,
   -15.48253 -119.08397 58.99319,
   -1.99690 -114.70961 59.03153,
   -21.06852 -119.37682 58.98092,
   -19.42846 -119.29556 58.98381,
   -17.94831 -119.21790 58.98783,
   -1.95123 -113.96751 59.22917,
   -23.55733 -119.45139 58.97681,
   -21.89219 -119.40788 58.97778,
   -20.38491 -119.34491 58.97908,
   -2.16943 -113.54753 59.14787,
   -24.28959 -119.46174 58.95314,
   -22.82730 -119.43627 58.97972,
   -2.71348 -112.97936 59.05948,
   -26.90579 -119.47063 58.97412,
   -25.24185 -119.47079 58.97490,
   -3.47488 -112.45157 58.99948,
   -27.74720 -119.44607 58.97379,
   -26.26004 -119.47563 58.97470,
   -4.28692 -111.98515 59.06180,
   -30.06663 -119.22258 58.97259,
   -28.65966 -119.39527 58.97448,
   -31.04491 -119.03095 58.97640,
   -29.39643 -119.32151 58.97148,
   -5.02236 -111.59908 59.08673,
   -31.98331 -118.80074 58.97980,
   -5.91777 -111.05327 59.10951,
   -32.92817 -118.54014 58.98307,
   -6.68876 -110.55079 59.11634,
   -33.87170 -118.26587 58.98644,
   -34.81103 -117.98061 58.98986,
   -7.31225 -110.11683 59.10960,
   -35.73048 -117.66920 58.99324,
   -8.14441 -109.43297 59.12521,
   -36.60985 -117.29368 58.99468,
   -8.91865 -108.70260 59.09699,
   -37.32772 -116.87090 58.99124,
   -9.52337 -108.02426 59.10750,
   -37.90662 -116.31711 58.97954,
   -9.99007 -107.40330 59.10160,
   -38.25082 -115.76654 59.00170,
   -38.37320 -115.23847 59.39295,
   -10.47530 -106.63268 59.16678,
   -38.48156 -114.84518 58.83885,
   -38.40876 -114.15349 59.04405,
   -11.01977 -105.66115 59.18930,
   -38.02993 -113.27946 59.06739,
   -37.41512 -112.52610 59.07579,
   -11.58143 -104.59599 59.19812,
   -36.70690 -111.88868 59.07934,
   -35.60933 -111.07154 59.09012,
   -36.12467 -111.43567 59.08493,
   -34.72904 -110.48062 59.09860,
   -33.32900 -109.52870 59.11381,
   -11.97182 -103.80059 59.25748,
   -33.86321 -109.89783 59.10798,
   -32.70723 -109.07189 59.12886,
   -12.32896 -103.08423 59.22129,
   -31.95959 -108.50107 59.13048,
   -31.22510 -107.88242 59.13991,
   -12.88795 -101.95997 59.23150,
   -30.51728 -107.21485 59.15031,
   -29.37400 -105.98094 59.16926,
   -29.85764 -106.52846 59.16086,
   -28.88584 -105.38972 59.17846,
   -13.35604 -100.99136 59.23997,
   -28.31388 -104.62909 59.19068,
   -27.83019 -103.90270 59.20273,
   -13.84867 -99.95869 59.25139,
   -27.40715 -103.17275 59.21358,
   -14.18355 -99.24292 59.21755,
   -27.02439 -102.41204 59.22564,
   -14.57569 -98.42394 59.27934,
   -26.61771 -101.51102 59.23666,
   -26.25310 -100.63307 59.23687,
   -15.20182 -97.30240 59.30416,
   -25.91383 -99.79770 59.26317,
   -15.72228 -96.48451 59.36630,
   -25.56536 -98.97244 59.28095,
   -16.37910 -95.70271 59.23409,
   -25.16056 -98.10534 59.28753,
   -24.68523 -97.22635 59.32563,
   -16.96776 -95.10658 59.35816,
   -24.18247 -96.42748 59.41881,
   -17.72031 -94.56108 59.32278,
   -23.47764 -95.54632 59.32788,
   -18.69899 -94.09114 59.32919,
   -22.84186 -94.92153 59.34330,
   -21.32442 -94.07756 59.35525,
   -19.48412 -93.88999 59.37421,
   -22.05507 -94.39155 59.33476,
   -20.53813 -93.89876 59.36681,
   -8.95564 -118.05965 59.83261,
   -7.41110 -117.63847 59.84063,
   -5.87650 -117.17517 59.84815,
   -12.82720 -118.85633 59.67353,
   -11.29214 -118.59913 59.83391,
   -9.69965 -118.24503 59.79441,
   -8.18100 -117.85406 59.82851,
   -6.64455 -117.41306 59.83857,
   -5.13349 -116.93632 59.82298,
   -3.57226 -116.32716 59.84868,
   -2.30807 -115.49583 59.89368,
   -15.24904 -119.07988 59.69532,
   -13.72565 -118.96052 59.85618,
   -12.08251 -118.74483 59.81959,
   -10.51345 -118.43527 59.82562,
   -4.33845 -116.64946 59.85362,
   -2.74928 -115.89741 59.99798,
   -1.94520 -114.94075 59.94331,
   -17.69215 -119.20373 59.64832,
   -16.17095 -119.12619 59.83109,
   -14.51062 -119.02954 59.81266,
   -1.78081 -114.26150 60.03452,
   -20.08461 -119.31782 59.80155,
   -18.67713 -119.24965 59.77825,
   -16.97769 -119.16687 59.80786,
   -22.74901 -119.41503 59.79632,
   -21.11787 -119.36327 59.78269,
   -19.44813 -119.28775 59.80299,
   -1.91247 -113.64616 60.06303,
   -23.57032 -119.43144 59.77819,
   -22.05175 -119.39641 59.79713,
   -2.24967 -113.24564 60.06068,
   -25.99893 -119.45541 59.68186,
   -24.48262 -119.44247 59.77752,
   -2.97012 -112.64280 59.97450,
   -28.60462 -119.38636 59.79062,
   -26.97121 -119.44910 59.77577,
   -25.26089 -119.44846 59.79539,
   -3.80086 -112.16233 59.85622,
   -29.40480 -119.30465 59.79561,
   -27.95988 -119.42433 59.79235,
   -4.67348 -111.69118 59.82752,
   -30.33300 -119.16096 59.79208,
   -31.27757 -118.96351 59.79191,
   -5.46516 -111.23858 59.91981,
   -32.23310 -118.72452 59.80023,
   -6.27817 -110.72233 59.96806,
   -33.17402 -118.46837 59.79988,
   -7.03655 -110.20668 59.90746,
   -34.13679 -118.19332 59.78946,
   -7.74069 -109.65858 59.95236,
   -35.07856 -117.90553 59.79337,
   -36.01088 -117.56601 59.80804,
   -8.42849 -109.05330 59.97024,
   -36.86724 -117.14424 59.80766,
   -9.09887 -108.38257 59.89329,
   -37.55217 -116.63851 59.78953,
   -9.69993 -107.63127 59.95464,
   -38.11307 -115.83823 59.81471,
   -10.12746 -107.10991 59.58900,
   -10.26194 -106.75298 60.14736,
   -38.40177 -114.43070 59.78950,
   -10.64409 -106.12993 60.00771,
   -38.22350 -113.73210 59.84871,
   -37.64580 -112.82755 59.88466,
   -11.22716 -105.06826 59.99627,
   -37.99609 -113.30658 59.86996,
   -36.89851 -112.04009 59.90383,
   -36.13091 -111.46432 59.90356,
   -11.73243 -104.08275 60.02227,
   -35.37746 -110.95480 59.88472,
   -34.08729 -110.05079 59.88803,
   -34.72001 -110.49526 59.91706,
   -33.31900 -109.52931 59.92999,
   -31.97907 -108.52521 59.94784,
   -12.16797 -103.16205 60.20438,
   -32.51083 -108.94158 59.94137,
   -31.36054 -108.00111 59.96559,
   -12.48931 -102.57151 59.97524,
   -30.74776 -107.44349 59.96849,
   -30.03171 -106.72274 59.98225,
   -13.03812 -101.45688 59.98682,
   -29.37905 -105.99853 59.98681,
   -28.73982 -105.21763 60.00582,
   -13.45070 -100.55052 60.10508,
   -28.15680 -104.41695 59.99308,
   -27.63594 -103.59919 60.01788,
   -13.98970 -99.43308 60.06201,
   -27.16872 -102.74639 60.03763,
   -14.28283 -98.92854 59.68364,
   -26.79307 -101.95195 60.04902,
   -14.40060 -98.51829 60.27928,
   -14.71133 -97.91399 60.14596,
   -26.51781 -101.28550 60.05904,
   -26.07176 -100.23286 60.07326,
   -15.43267 -96.74302 60.15249,
   -25.70908 -99.36293 60.17784,
   -25.35052 -98.54080 60.10000,
   -15.90662 -96.04767 60.23869,
   -16.49906 -95.40222 60.10966,
   -25.03000 -97.84931 60.11043,
   -17.25453 -94.75349 60.14089,
   -24.52713 -96.95645 60.12330,
   -23.87445 -96.01468 60.13104,
   -18.05497 -94.25545 60.15301,
   -23.31209 -95.33120 60.15563,
   -22.06886 -94.36088 60.16769,
   -20.56991 -93.84107 60.17699,
   -18.94285 -93.90612 60.22352,
   -22.72240 -94.77881 60.14791,
   -21.33657 -94.03721 60.15475,
   -19.78724 -93.78978 60.17324,
   -8.18455 -117.86025 60.65480,
   -6.64718 -117.41618 60.66260,
   -13.70451 -118.94909 60.63278,
   -12.10426 -118.75036 60.64489,
   -10.51781 -118.44259 60.64680,
   -8.93987 -118.06166 60.63167,
   -7.41235 -117.64320 60.65426,
   -5.84402 -117.16665 60.65625,
   -4.33008 -116.65511 60.67322,
   -3.00064 -116.06029 60.67847,
   -16.17532 -119.10273 60.62930,
   -14.54653 -119.01910 60.63994,
   -12.91302 -118.86292 60.63507,
   -11.30159 -118.60645 60.64053,
   -9.73728 -118.26149 60.64765,
   -5.11061 -116.92888 60.67086,
   -3.58207 -116.34533 60.67594,
   -2.22677 -115.47311 60.66599,
   -16.94728 -119.13932 60.64234,
   -15.40941 -119.06458 60.60651,
   -1.78898 -114.87821 60.76255,
   -19.39986 -119.25068 60.61961,
   -17.79391 -119.17434 60.61776,
   -1.70381 -113.87613 60.76951,
   -21.87474 -119.35220 60.48619,
   -20.32630 -119.28611 60.66080,
   -18.64740 -119.21492 60.62455,
   -1.99028 -113.30605 60.77239,
   -24.45263 -119.39482 60.61687,
   -22.82110 -119.37058 60.59332,
   -21.12104 -119.32047 60.61951,
   -2.61687 -112.71730 60.69594,
   -25.27443 -119.40446 60.59542,
   -23.83121 -119.38717 60.61700,
   -27.69674 -119.39274 60.50422,
   -26.18870 -119.40744 60.61986,
   -3.32199 -112.29732 60.68542,
   -28.65666 -119.33821 60.59906,
   -26.96484 -119.40349 60.61501,
   -4.09718 -111.88160 60.76146,
   -29.63546 -119.23474 60.60607,
   -4.98895 -111.39259 60.74417,
   -30.59626 -119.07143 60.61318,
   -5.72157 -111.00495 60.55786,
   -31.50813 -118.87207 60.61909,
   -32.50832 -118.61928 60.62442,
   -6.52311 -110.41273 60.88702,
   -33.41128 -118.37849 60.63023,
   -7.30409 -109.85318 60.78437,
   -34.36491 -118.10809 60.63785,
   -7.96409 -109.34704 60.61700,
   -35.39265 -117.76518 60.64470,
   -36.30370 -117.38620 60.64830,
   -8.66853 -108.61339 60.88981,
   -37.16047 -116.84906 60.63221,
   -9.27548 -107.96818 60.73665,
   -37.75247 -116.23729 60.65237,
   -9.88018 -107.11681 60.84684,
   -38.20048 -115.17974 60.62870,
   -10.43367 -106.19474 60.98227,
   -38.23983 -114.14477 60.61670,
   -10.79513 -105.61774 60.72346,
   -37.93861 -113.36986 60.68194,
   -37.38482 -112.62569 60.66342,
   -36.12348 -111.49992 60.72225,
   -11.36060 -104.54146 60.78270,
   -36.68144 -111.95116 60.71761,
   -35.54974 -111.06899 60.72781,
   -34.72274 -110.51040 60.73514,
   -33.32907 -109.54693 60.75006,
   -11.79149 -103.65383 60.90868,
   -33.89405 -109.94651 60.74377,
   -32.71258 -109.08746 60.73960,
   -31.97143 -108.51696 60.76409,
   -12.38341 -102.50970 60.85484,
   -31.25096 -107.91027 60.92434,
   -12.70278 -101.90390 60.71104,
   -30.54592 -107.24806 60.78617,
   -29.37634 -105.99545 60.80595,
   -29.85199 -106.53012 60.79768,
   -28.96013 -105.49635 60.81356,
   -13.11897 -100.97534 60.90020,
   -28.34445 -104.68704 60.82581,
   -27.77395 -103.83786 60.83842,
   -13.61386 -99.93609 60.88566,
   -27.40652 -103.20177 60.84806,
   -14.10888 -98.89906 60.89934,
   -26.97986 -102.36975 60.84108,
   -26.60658 -101.54571 60.87285,
   -14.61387 -97.86623 61.02297,
   -26.25569 -100.70690 60.90434,
   -14.98110 -97.24995 60.81308,
   -15.09580 -96.88031 61.37060,
   -25.89457 -99.83108 60.89900,
   -15.55146 -96.32981 60.98505,
   -25.52874 -98.97022 60.90078,
   -25.14220 -98.13052 60.92391,
   -16.15078 -95.56917 61.03059,
   -24.70308 -97.29291 60.94204,
   -16.80131 -94.95412 60.95387,
   -24.17556 -96.44218 60.94915,
   -17.68842 -94.33794 60.90894,
   -23.51540 -95.57923 60.96257,
   -22.81856 -94.87308 60.97863,
   -19.80266 -93.70576 61.00611,
   -18.36719 -93.98327 60.99789,
   -22.07641 -94.33483 60.98517,
   -20.58748 -93.77965 60.99421,
   -19.07745 -93.75164 61.14547,
   -21.35751 -93.99157 60.99222,
   -7.42097 -117.63499 61.47716,
   -12.90118 -118.84004 61.45227,
   -11.32233 -118.59844 61.46407,
   -9.74613 -118.25514 61.46660,
   -8.18529 -117.85120 61.46682,
   -6.65331 -117.40854 61.47864,
   -5.11691 -116.92397 61.49418,
   -3.57408 -116.35318 61.50142,
   -2.22267 -115.56308 61.51609,
   -15.37128 -119.02222 61.45069,
   -13.71466 -118.92094 61.45348,
   -12.19149 -118.74769 61.45401,
   -10.52545 -118.43500 61.46297,
   -8.96644 -118.05940 61.47027,
   -5.88613 -117.17024 61.48615,
   -4.34762 -116.65638 61.49363,
   -2.76682 -115.97854 61.50181,
   -1.77774 -115.02631 61.56572,
   -17.84776 -119.12672 61.44650,
   -16.13884 -119.05589 61.47540,
   -14.73369 -118.99120 61.45146,
   -1.51949 -114.23568 61.62089,
   -20.32339 -119.22778 61.44168,
   -18.64579 -119.16474 61.40420,
   -17.13295 -119.09107 61.57610,
   -21.16049 -119.25991 61.42812,
   -19.57625 -119.19103 61.54360,
   -1.65429 -113.51709 61.65842,
   -23.54547 -119.32297 61.32903,
   -22.00841 -119.28309 61.41545,
   -2.12864 -112.94001 61.58575,
   -26.15558 -119.34465 61.43690,
   -24.50399 -119.32976 61.42789,
   -22.81042 -119.30153 61.43793,
   -2.82817 -112.43653 61.51947,
   -26.97062 -119.34403 61.40157,
   -25.49541 -119.34133 61.43757,
   -3.69329 -111.97761 61.34814,
   -29.42454 -119.21186 61.23066,
   -27.87686 -119.32025 61.43362,
   -30.20499 -119.09315 61.28269,
   -28.66190 -119.27449 61.42919,
   -4.50376 -111.52354 61.53543,
   -31.20941 -118.87812 61.49046,
   -5.30557 -111.06003 61.61602,
   -32.16431 -118.64525 61.48550,
   -6.11165 -110.56289 61.53603,
   -33.11590 -118.38679 61.46625,
   -34.06748 -118.10704 61.46087,
   -6.84745 -110.02845 61.59796,
   -35.01557 -117.79524 61.47267,
   -7.58339 -109.43288 61.62823,
   -35.88686 -117.45438 61.50167,
   -8.26120 -108.82699 61.59297,
   -36.78890 -116.98084 61.29539,
   -37.38937 -116.50737 61.33187,
   -8.92783 -108.07453 61.76647,
   -9.40757 -107.51984 61.60496,
   -37.90591 -115.68871 61.40301,
   -10.01413 -106.61121 61.65402,
   -38.14264 -114.63390 61.43042,
   -38.01533 -113.76913 61.47045,
   -10.64200 -105.56413 61.64251,
   -37.58580 -112.95680 61.51563,
   -10.99684 -104.94245 61.50461,
   -36.92174 -112.19449 61.52304,
   -36.11463 -111.52372 61.53793,
   -34.72169 -110.53119 61.55339,
   -11.42564 -104.03994 61.70728,
   -35.36724 -110.98862 61.38068,
   -34.09347 -110.07951 61.53379,
   -33.32589 -109.54754 61.56719,
   -11.95401 -103.00429 61.73100,
   -32.53064 -108.95932 61.57768,
   -31.39580 -108.02349 61.59191,
   -31.97975 -108.52085 61.58444,
   -30.76920 -107.45330 61.61659,
   -12.48182 -101.97357 61.69175,
   -30.05469 -106.73658 61.62559,
   -12.80052 -101.47746 61.32298,
   -29.38257 -105.99545 61.62436,
   -12.87972 -101.08800 61.86921,
   -28.76245 -105.23947 61.64123,
   -13.22089 -100.41647 61.72168,
   -28.17944 -104.44228 61.64616,
   -27.64809 -103.61359 61.65804,
   -13.73061 -99.36114 61.68581,
   -27.21167 -102.82522 61.66074,
   -26.79719 -101.97638 61.68509,
   -14.15023 -98.44530 61.77732,
   -26.50488 -101.29019 61.69540,
   -14.74545 -97.34158 61.75029,
   -26.06201 -100.25756 61.71026,
   -25.68369 -99.35917 61.72432,
   -15.21951 -96.49423 61.96603,
   -25.34049 -98.56904 61.73621,
   -15.70614 -95.86976 61.78919,
   -16.36128 -95.15564 61.78591,
   -24.98133 -97.80996 61.74766,
   -24.54506 -97.00947 61.75910,
   -17.04893 -94.56672 61.81446,
   -23.90791 -96.06160 61.87435,
   -17.85275 -94.07871 61.79397,
   -23.31722 -95.32907 61.78715,
   -18.87066 -93.71624 61.82360,
   -22.73930 -94.75689 61.76457,
   -21.35958 -93.94480 61.79719,
   -19.79287 -93.62259 61.80803,
   -22.08770 -94.30584 61.80651,
   -20.61915 -93.71358 61.81816,
   -6.66326 -117.39153 62.29972,
   -12.08731 -118.70474 62.26827,
   -10.53495 -118.41697 62.28331,
   -8.97897 -118.04464 62.29201,
   -7.43823 -117.62176 62.28925,
   -5.92846 -117.16885 62.26730,
   -4.34928 -116.64487 62.31172,
   -2.99171 -116.07618 62.31730,
   -14.45453 -118.93655 62.17561,
   -12.88878 -118.80513 62.26474,
   -11.31918 -118.57498 62.27711,
   -9.75423 -118.23820 62.28575,
   -8.20153 -117.83623 62.29278,
   -5.12862 -116.90879 62.30956,
   -3.59765 -116.34991 62.31589,
   -2.15765 -115.53236 62.29110,
   -1.48382 -114.70037 62.39636,
   -16.84994 -119.02781 62.26792,
   -15.40668 -118.97287 62.29130,
   -13.73964 -118.88454 62.27160,
   -1.68429 -115.05143 62.36590,
   -19.52589 -119.12472 62.26346,
   -17.88385 -119.06517 62.25984,
   -16.21874 -119.00534 62.26907,
   -1.39361 -113.81022 62.38700,
   -22.00546 -119.20361 62.25762,
   -20.30060 -119.15089 62.28658,
   -18.89606 -119.10211 62.26435,
   -22.81580 -119.22599 62.22239,
   -21.27536 -119.17463 62.37896,
   -1.66035 -113.21170 62.53712,
   -25.23499 -119.26777 62.14021,
   -23.71728 -119.23745 62.24283,
   -2.30469 -112.58603 62.49264,
   -27.85631 -119.24772 62.25296,
   -26.19574 -119.26873 62.25107,
   -24.51261 -119.24832 62.25798,
   -3.17482 -112.07550 62.27565,
   -28.64381 -119.20247 62.23891,
   -27.18771 -119.26666 62.25550,
   -3.97560 -111.65383 62.35431,
   -29.56893 -119.10610 62.22204,
   -4.77664 -111.26086 62.22419,
   -30.55799 -118.94044 62.30023,
   -31.54599 -118.71936 62.42010,
   -5.56558 -110.72716 62.51075,
   -32.46265 -118.49370 62.35912,
   -6.37757 -110.18707 62.42608,
   -33.49131 -118.19476 62.40663,
   -7.07709 -109.68169 62.30858,
   -34.37154 -117.91937 62.47290,
   -35.32299 -117.57528 62.43955,
   -7.77339 -109.02622 62.52652,
   -36.25290 -117.15038 62.26656,
   -8.49301 -108.35069 62.38437,
   -37.04327 -116.59465 62.25059,
   -37.53067 -116.07066 62.27230,
   -9.09327 -107.60754 62.52345,
   -9.52724 -107.02316 62.47044,
   -37.91736 -115.16650 62.28168,
   -10.17342 -106.02289 62.43160,
   -37.98044 -114.14082 62.31208,
   -37.76904 -113.47617 62.30808,
   -10.73907 -105.00957 62.47159,
   -37.32284 -112.77524 62.33611,
   -36.11504 -111.57747 62.35919,
   -11.08399 -104.52810 62.08841,
   -36.63339 -112.02293 62.35431,
   -35.47136 -111.05449 62.38199,
   -11.16951 -104.11111 62.67315,
   -34.71729 -110.54024 62.37007,
   -33.33668 -109.56312 62.38641,
   -11.51337 -103.49550 62.54928,
   -33.89790 -109.96909 62.38013,
   -32.74938 -109.11637 62.28095,
   -31.99181 -108.52259 62.40022,
   -12.08085 -102.41893 62.49632,
   -31.27253 -107.91112 62.37617,
   -30.59901 -107.28045 62.42210,
   -12.58399 -101.41308 62.50668,
   -29.86149 -106.51909 62.43445,
   -28.99452 -105.51901 62.44972,
   -29.39307 -105.99498 62.44254,
   -28.36817 -104.69881 62.46236,
   -12.98966 -100.50034 62.68638,
   -13.30278 -99.91300 62.44095,
   -27.92502 -104.04365 62.47191,
   -27.47836 -103.29729 62.48248,
   -13.79073 -98.83920 62.57096,
   -26.99380 -102.38018 62.52518,
   -26.61913 -101.57175 62.51359,
   -14.31404 -97.81088 62.54530,
   -26.26141 -100.73574 62.49951,
   -14.86560 -96.82215 62.59740,
   -25.89254 -99.85612 62.53519,
   -25.51806 -98.98297 62.52859,
   -15.38769 -95.98645 62.77614,
   -25.13560 -98.15009 62.56062,
   -15.93552 -95.36550 62.61325,
   -24.71416 -97.33320 62.57850,
   -16.68792 -94.69223 62.49898,
   -24.20702 -96.49722 62.45866,
   -23.55946 -95.62319 62.59753,
   -17.43273 -94.11500 62.79489,
   -22.81799 -94.84385 62.61414,
   -18.18353 -93.78703 62.62409,
   -22.14383 -94.30832 62.64258,
   -20.63461 -93.65833 62.52039,
   -19.07177 -93.56081 62.65428,
   -21.39148 -93.90560 62.62892,
   -19.85429 -93.53118 62.64239,
   -12.93545 -118.76941 63.09036,
   -11.35807 -118.55335 63.12525,
   -9.76737 -118.21830 63.10617,
   -8.21542 -117.81744 63.11437,
   -6.67314 -117.37267 63.11854,
   -5.13816 -116.89557 63.13200,
   -3.66218 -116.38570 63.14106,
   -2.17307 -115.61659 63.14562,
   -15.41441 -118.91398 63.08964,
   -13.72819 -118.83969 63.04057,
   -12.15494 -118.67245 63.24558,
   -10.54568 -118.39421 63.10002,
   -8.98698 -118.02313 63.10822,
   -7.44129 -117.59823 63.11469,
   -5.90652 -117.13660 63.12381,
   -4.36953 -116.63703 63.13242,
   -2.84056 -116.04020 63.13614,
   -1.63765 -115.11294 63.18446,
   -16.18111 -118.94133 63.09789,
   -14.64737 -118.88312 63.08634,
   -1.22527 -114.30869 63.25228,
   -18.62861 -119.02612 62.96614,
   -17.09921 -118.96305 63.12904,
   -1.19547 -113.69146 63.29933,
   -21.01943 -119.09237 63.07985,
   -19.56791 -119.04650 63.09608,
   -17.89738 -118.99230 63.08525,
   -1.41957 -113.27935 63.13852,
   -23.70583 -119.15062 63.07722,
   -22.02463 -119.11781 63.08367,
   -20.38059 -119.07344 63.08099,
   -1.99885 -112.58200 63.16671,
   -24.43227 -119.16912 63.02392,
   -22.99137 -119.12861 63.18781,
   -2.63824 -112.20197 63.14880,
   -26.93463 -119.19257 62.96002,
   -25.40764 -119.17253 63.12537,
   -29.57018 -119.02410 63.06493,
   -27.88700 -119.16335 63.07035,
   -26.21356 -119.18299 63.07643,
   -3.42767 -111.79062 63.14993,
   -30.22051 -118.92434 63.07131,
   -28.93430 -119.09601 63.06480,
   -4.34833 -111.29128 63.18702,
   -31.23266 -118.72395 63.07922,
   -5.06238 -110.90197 63.19731,
   -32.18565 -118.49138 63.08371,
   -33.05359 -118.26856 62.90912,
   -5.90357 -110.34232 63.22477,
   -34.06604 -117.92820 63.09851,
   -6.68084 -109.76195 63.22676,
   -35.02036 -117.57559 63.10596,
   -7.35802 -109.19052 63.25220,
   -35.87805 -117.18698 63.11019,
   -8.07587 -108.45675 63.42857,
   -36.57144 -116.78186 63.10675,
   -8.65037 -107.88930 63.22375,
   -37.25713 -116.11618 63.16445,
   -37.67636 -115.51070 62.92414,
   -9.25409 -107.07737 63.33297,
   -37.70394 -115.07623 63.46676,
   -9.68604 -106.47686 63.19526,
   -37.88141 -114.68140 62.91168,
   -37.79280 -113.96632 63.16131,
   -10.32859 -105.38564 63.27101,
   -37.44657 -113.05904 63.13735,
   -36.84795 -112.28068 63.16682,
   -10.79341 -104.49601 63.37196,
   -36.08246 -111.58641 63.17776,
   -34.72538 -110.56982 63.18988,
   -35.34218 -111.02610 63.18343,
   -34.09426 -110.10166 63.16978,
   -11.28017 -103.53639 63.47634,
   -33.33443 -109.56328 63.20465,
   -11.62938 -102.95454 63.24528,
   -32.59259 -109.00561 63.21182,
   -31.42345 -108.02536 63.22861,
   -31.98758 -108.51165 63.22122,
   -30.76197 -107.41945 63.21610,
   -12.21634 -101.79680 63.28899,
   -30.08546 -106.74129 63.25796,
   -29.38713 -105.97387 63.26343,
   -12.62857 -100.90915 63.41342,
   -28.78841 -105.24564 63.27177,
   -28.22413 -104.47417 63.28447,
   -13.16600 -99.84377 63.31996,
   -27.67449 -103.61832 63.29656,
   -13.48419 -99.21150 63.17053,
   -27.25572 -102.86982 63.26239,
   -13.56409 -98.78260 63.76041,
   -26.81774 -101.99349 63.32133,
   -13.87205 -98.28860 63.42509,
   -26.52668 -101.32701 63.33135,
   -14.43996 -97.24062 63.35569,
   -26.06901 -100.28238 63.34458,
   -25.69071 -99.39346 63.35946,
   -14.96357 -96.33925 63.46943,
   -25.34007 -98.59189 63.37245,
   -15.52784 -95.58113 63.44483,
   -24.96622 -97.80736 63.38446,
   -16.18977 -94.87881 63.45264,
   -24.52944 -97.00393 63.51993,
   -16.90365 -94.31169 63.39966,
   -23.95858 -96.12698 63.41383,
   -23.35448 -95.35797 63.37044,
   -17.66585 -93.85296 63.45447,
   -22.76306 -94.74526 63.40581,
   -21.44629 -93.88021 63.51396,
   -19.91005 -93.45304 63.37666,
   -18.46498 -93.55677 63.47368,
   -22.10545 -94.25632 63.44416,
   -20.66104 -93.59145 63.43973,
   -19.08255 -93.44805 63.47364,
   -12.13306 -118.63866 63.90795,
   -10.55794 -118.37010 63.93107,
   -8.99978 -118.00260 63.93160,
   -7.45478 -117.57879 63.93239,
   -5.91647 -117.11882 63.94041,
   -4.37469 -116.63045 63.96403,
   -2.83908 -116.04748 63.95350,
   -1.58648 -115.15985 63.98825,
   -14.60761 -118.82336 63.90942,
   -12.96913 -118.72841 63.90365,
   -11.50014 -118.54784 63.91200,
   -9.77576 -118.19516 63.92290,
   -8.22327 -117.79465 63.93010,
   -6.68465 -117.35112 63.93690,
   -5.15010 -116.87808 63.94691,
   -3.43392 -116.30991 63.95270,
   -2.11246 -115.60027 63.95062,
   -1.22591 -114.64850 64.02219,
   -17.09446 -118.89506 63.90562,
   -15.37739 -118.84884 63.92806,
   -13.97305 -118.79661 63.90988,
   -1.02730 -114.02042 64.09773,
   -17.95039 -118.92027 63.91018,
   -16.37108 -118.86770 64.02747,
   -20.33707 -118.99833 63.79452,
   -18.80372 -118.94534 63.87047,
   -1.12785 -113.32247 64.11417,
   -22.72827 -119.04402 63.89661,
   -21.26094 -119.00810 63.92201,
   -19.58074 -118.96595 63.90147,
   -1.46171 -112.88404 64.09059,
   -25.40584 -119.09131 63.89597,
   -23.71593 -119.06198 63.90791,
   -22.06826 -119.02994 63.89690,
   -2.14556 -112.31544 64.00320,
   -26.19157 -119.09815 63.91617,
   -24.67953 -119.06926 64.02610,
   -3.00561 -111.82664 63.91631,
   -28.70058 -119.04589 63.70708,
   -27.09827 -119.09531 63.94460,
   -3.79082 -111.47727 63.80571,
   -29.54192 -118.94364 63.90026,
   -27.90970 -119.07690 63.88987,
   -30.52618 -118.78673 63.89583,
   -4.69076 -110.90514 64.15198,
   -31.48737 -118.58603 63.87696,
   -5.42395 -110.49135 64.02771,
   -32.48023 -118.33658 63.87853,
   -6.12391 -110.03742 63.88018,
   -33.37087 -118.07747 63.91163,
   -34.33463 -117.75648 63.90252,
   -6.84655 -109.39757 64.12666,
   -35.25497 -117.38059 63.92347,
   -7.57030 -108.76320 64.05241,
   -36.10103 -116.91839 63.98575,
   -8.22437 -108.08642 64.05738,
   -36.95025 -116.25850 63.77692,
   -8.81573 -107.36697 64.07715,
   -37.40246 -115.62014 63.89456,
   -9.49755 -106.41874 64.06662,
   -37.70855 -114.42163 63.85377,
   -9.88436 -105.84678 63.91387,
   -37.56975 -113.57964 63.90468,
   -10.36184 -104.92890 64.13082,
   -37.21739 -112.86244 63.83840,
   -36.27975 -111.77057 63.99722,
   -36.75441 -112.25571 63.98770,
   -35.47304 -111.09611 64.01188,
   -10.87781 -103.97004 64.16479,
   -34.71286 -110.57165 64.00534,
   -33.34577 -109.58129 64.02280,
   -33.90209 -109.99353 64.01657,
   -32.81042 -109.16782 64.02921,
   -11.47875 -102.86652 64.11864,
   -32.00662 -108.51966 64.03079,
   -11.80503 -102.29452 63.96090,
   -31.22565 -107.84074 64.03874,
   -30.60868 -107.26190 64.05900,
   -12.24424 -101.34031 64.16501,
   -29.88198 -106.51245 64.07105,
   -28.99434 -105.49164 64.08644,
   -29.41140 -105.98805 64.07903,
   -28.50428 -104.85478 64.09635,
   -12.71591 -100.36286 64.19989,
   -28.05301 -104.19815 64.10638,
   -13.24671 -99.27017 64.16512,
   -27.49088 -103.27795 64.11947,
   -27.08422 -102.51148 64.12165,
   -13.64740 -98.34045 64.36693,
   -26.64140 -101.59310 64.14710,
   -13.98380 -97.74342 64.09562,
   -26.27931 -100.76711 64.12813,
   -14.54481 -96.70044 64.24346,
   -25.89908 -99.87784 64.17141,
   -25.52710 -99.01615 64.19347,
   -15.12132 -95.82445 64.28927,
   -25.14488 -98.18301 64.19341,
   -15.67081 -95.20937 64.07026,
   -24.75584 -97.41459 64.13663,
   -24.14918 -96.42489 64.22260,
   -16.31049 -94.52711 64.33891,
   -23.59497 -95.65307 64.23308,
   -17.17490 -93.94784 64.26456,
   -22.84731 -94.83810 64.24870,
   -18.12785 -93.54999 64.12487,
   -22.15942 -94.25885 64.27241,
   -20.68191 -93.53232 64.27285,
   -19.02921 -93.34823 64.24409,
   -21.39591 -93.79683 64.41325,
   -19.94496 -93.36561 64.30977,
   -11.31607 -118.49090 64.58193,
   -9.79888 -118.17596 64.74382,
   -8.23596 -117.77523 64.75605,
   -6.69318 -117.33167 64.75539,
   -5.15914 -116.86159 64.77180,
   -3.71874 -116.38127 64.64360,
   -2.14140 -115.66820 64.77827,
   -13.70619 -118.74200 64.60403,
   -12.12833 -118.59988 64.72337,
   -10.56816 -118.34525 64.73668,
   -9.00857 -117.98079 64.74521,
   -7.46306 -117.55686 64.75202,
   -5.92827 -117.09859 64.76077,
   -4.39339 -116.61027 64.76987,
   -2.85418 -116.05714 64.77282,
   -1.53350 -115.19122 64.80178,
   -16.08884 -118.80459 64.72628,
   -14.64611 -118.76746 64.75872,
   -12.97181 -118.68497 64.72854,
   -1.05790 -114.51088 64.69520,
   -18.77846 -118.86277 64.72145,
   -17.10121 -118.82404 64.73127,
   -15.45898 -118.79140 64.72749,
   -0.89648 -113.64616 64.88448,
   -21.26743 -118.92325 64.71705,
   -19.58494 -118.88744 64.68558,
   -18.06890 -118.83529 64.84752,
   -22.03616 -118.94117 64.71540,
   -20.50041 -118.90773 64.68748,
   -1.14814 -112.89255 64.98938,
   -24.44368 -118.98717 64.71503,
   -22.95747 -118.95410 64.75448,
   -1.63671 -112.43721 64.99427,
   -27.10256 -119.01631 64.71193,
   -25.40995 -119.00459 64.73083,
   -23.76678 -118.97371 64.71557,
   -2.35191 -112.00916 64.90735,
   -27.88529 -118.99358 64.72939,
   -26.37125 -119.01041 64.82311,
   -3.31269 -111.51164 64.76778,
   -28.80585 -118.93899 64.72305,
   -4.15331 -111.08857 64.77631,
   -29.74066 -118.83670 64.70686,
   -4.94340 -110.62856 64.83244,
   -32.18637 -118.32654 64.72002,
   -30.77142 -118.65859 64.71541,
   -32.96757 -118.11104 64.72374,
   -31.46129 -118.50672 64.71807,
   -5.73308 -110.07522 64.92229,
   -33.82336 -117.84061 64.73569,
   -6.48496 -109.52070 64.80088,
   -34.60369 -117.56656 64.74632,
   -7.18602 -108.83057 65.06790,
   -35.54015 -117.10687 64.83115,
   -7.79316 -108.28281 64.87703,
   -36.39554 -116.55210 64.74947,
   -8.37766 -107.65772 64.76436,
   -36.99876 -115.96368 64.68985,
   -8.97838 -106.82879 64.88231,
   -37.42645 -115.05928 64.71572,
   -9.61249 -105.86833 64.90074,
   -37.52485 -113.95535 64.72134,
   -9.98362 -105.40747 64.53822,
   -37.25146 -113.09943 64.85240,
   -10.07439 -104.99421 65.12522,
   -36.72649 -112.32682 64.79759,
   -10.45227 -104.38011 64.96589,
   -35.99422 -111.59813 64.82418,
   -34.72659 -110.61430 64.82629,
   -35.31788 -111.06573 64.82016,
   -34.09328 -110.12829 64.80529,
   -11.01206 -103.35851 64.96053,
   -33.34048 -109.58141 64.84079,
   -32.61016 -109.01882 64.92166,
   -31.52085 -108.09264 64.86440,
   -11.55443 -102.33681 64.96987,
   -31.99692 -108.50618 64.85792,
   -30.73199 -107.36148 64.89389,
   -11.91972 -101.69864 64.79814,
   -30.11973 -106.74969 64.88838,
   -11.99894 -101.28789 65.37886,
   -29.44060 -106.00857 64.90200,
   -12.33226 -100.78738 64.99696,
   -28.80882 -105.24540 64.90743,
   -28.23840 -104.46359 64.92351,
   -12.84818 -99.75014 64.92999,
   -27.70792 -103.63513 64.91356,
   -27.29708 -102.90444 64.91549,
   -13.32653 -98.71958 64.99469,
   -26.84280 -102.00942 64.95764,
   -13.83380 -97.69377 65.00108,
   -26.47684 -101.20765 65.10542,
   -14.18248 -97.06207 64.87445,
   -26.08238 -100.30789 64.98092,
   -14.27893 -96.67465 65.43244,
   -25.69695 -99.41414 65.00531,
   -14.67374 -96.17733 65.08588,
   -25.34473 -98.61264 65.00863,
   -15.28214 -95.34224 65.12921,
   -24.98811 -97.85658 65.02020,
   -15.97211 -94.65015 65.02469,
   -24.52432 -97.00530 65.02748,
   -23.97532 -96.14551 65.02198,
   -16.67721 -94.07898 65.06880,
   -23.37905 -95.36610 65.03834,
   -17.49745 -93.61022 65.08537,
   -22.75960 -94.70137 65.08733,
   -21.44312 -93.78028 65.08483,
   -19.93714 -93.28668 65.10208,
   -18.32264 -93.32480 65.09797,
   -22.03036 -94.11997 65.08017,
   -20.69233 -93.47710 65.05405,
   -19.17769 -93.20379 65.27884,
   -12.16698 -118.56614 65.54637,
   -10.56707 -118.31885 65.56611,
   -9.03192 -117.96489 65.57089,
   -7.47880 -117.54031 65.57453,
   -5.93603 -117.08121 65.58088,
   -4.39734 -116.60102 65.60088,
   -2.85363 -116.05860 65.59174,
   -1.51149 -115.25341 65.61427,
   -14.65046 -118.71007 65.54738,
   -12.95878 -118.64086 65.50210,
   -11.39898 -118.46524 65.59490,
   -9.79727 -118.15223 65.55978,
   -8.24443 -117.75520 65.56727,
   -6.70544 -117.31258 65.57413,
   -5.17220 -116.84389 65.58372,
   -3.53738 -116.33815 65.57618,
   -2.11231 -115.67665 65.60299,
   -1.02592 -114.70038 65.69870,
   -15.41799 -118.72731 65.55591,
   -13.89386 -118.68541 65.55874,
   -0.73053 -113.95371 65.76680,
   -17.79490 -118.76482 65.54198,
   -16.33286 -118.73606 65.58457,
   -20.46788 -118.81860 65.53792,
   -18.81869 -118.78504 65.53249,
   -17.14417 -118.75310 65.54329,
   -0.83322 -113.15773 65.71369,
   -22.96334 -118.86962 65.53500,
   -21.28033 -118.83963 65.50585,
   -19.82397 -118.80509 65.53892,
   -1.26227 -112.54971 65.67537,
   -23.74187 -118.88383 65.55893,
   -22.21949 -118.84507 65.62717,
   -1.98934 -112.01246 65.60087,
   -26.13306 -118.92916 65.53269,
   -24.64941 -118.90130 65.56784,
   -28.79429 -118.85876 65.52131,
   -27.10726 -118.93122 65.54291,
   -25.46298 -118.91896 65.53338,
   -2.76888 -111.61709 65.60588,
   -29.53560 -118.79325 65.37269,
   -28.06722 -118.89668 65.65615,
   -3.60866 -111.18555 65.72594,
   -30.47463 -118.63975 65.48350,
   -4.47425 -110.74516 65.62752,
   -31.39444 -118.44539 65.56130,
   -5.15401 -110.30918 65.74310,
   -32.37791 -118.20304 65.53880,
   -33.30367 -117.92492 65.55986,
   -6.02753 -109.63196 65.85162,
   -34.23795 -117.58500 65.59717,
   -6.68634 -109.10931 65.72439,
   -35.11268 -117.20746 65.53908,
   -7.35688 -108.47560 65.70501,
   -36.03405 -116.63426 65.56473,
   -8.02164 -107.75782 65.69002,
   -36.61766 -116.15775 65.54937,
   -8.53688 -107.16836 65.54260,
   -37.10375 -115.47200 65.51275,
   -9.15278 -106.24907 65.68199,
   -37.38564 -114.46076 65.52469,
   -9.67473 -105.36831 65.80737,
   -37.32821 -113.59544 65.55373,
   -37.05747 -112.95598 65.58993,
   -36.22573 -111.85080 65.63104,
   -10.19433 -104.42588 65.92792,
   -36.67863 -112.36976 65.61650,
   -35.48324 -111.19148 65.67783,
   -10.54512 -103.83683 65.79885,
   -34.70408 -110.61382 65.63924,
   -33.35303 -109.60520 65.65917,
   -33.91175 -110.03158 65.65281,
   -32.82700 -109.18810 65.66554,
   -11.14617 -102.75081 65.76434,
   -32.02313 -108.52372 65.65920,
   -31.26465 -107.85405 65.67290,
   -11.65912 -101.78108 65.76074,
   -30.64226 -107.26976 65.85811,
   -29.90432 -106.51217 65.70761,
   -28.82568 -105.25869 65.72634,
   -12.07995 -100.86231 65.97787,
   -29.19647 -105.71292 65.71949,
   -28.52676 -104.86165 65.73233,
   -12.40212 -100.26079 65.81645,
   -28.07574 -104.20319 65.74286,
   -12.94720 -99.16070 65.75498,
   -27.53594 -103.31916 65.75601,
   -27.10066 -102.50776 65.75519,
   -13.38206 -98.18036 65.90223,
   -26.66434 -101.61202 65.77972,
   -26.20705 -100.60978 65.79707,
   -13.92617 -97.14280 65.83604,
   -25.90878 -99.89832 65.80764,
   -14.39475 -96.25732 66.04943,
   -25.53548 -99.03983 65.82493,
   -14.86421 -95.60471 65.92173,
   -25.15504 -98.20936 65.83323,
   -24.72364 -97.36794 65.78326,
   -15.53064 -94.81775 65.96641,
   -24.20661 -96.49608 65.85888,
   -16.19915 -94.22983 65.89628,
   -23.61164 -95.65776 65.86958,
   -17.14626 -93.62777 65.87509,
   -22.88449 -94.83798 65.88362,
   -22.16740 -94.20437 65.93803,
   -20.72422 -93.41931 65.90774,
   -18.92946 -93.12851 65.92486,
   -17.79270 -93.33548 65.92749,
   -21.46111 -93.74653 65.88532,
   -19.95844 -93.21050 65.91954,
   -18.33084 -93.19401 65.92919,
   -11.37189 -118.43098 66.36558,
   -9.80849 -118.13299 66.37885,
   -8.26293 -117.74036 66.39293,
   -6.71153 -117.29519 66.38951,
   -5.18101 -116.82891 66.40933,
   -3.81493 -116.39699 66.40974,
   -2.12597 -115.71445 66.41349,
   -13.84103 -118.62951 66.36707,
   -12.20421 -118.53032 66.35536,
   -10.69899 -118.31557 66.52257,
   -9.02901 -117.94341 66.38230,
   -7.48336 -117.52045 66.38932,
   -5.94852 -117.06384 66.39775,
   -4.41556 -116.58289 66.40693,
   -2.87622 -116.06688 66.40571,
   -1.44879 -115.27293 66.41964,
   -16.33770 -118.67089 66.36374,
   -14.62211 -118.64863 66.38779,
   -13.24037 -118.60619 66.36702,
   -0.84773 -114.66994 66.46741,
   -17.11459 -118.68117 66.36873,
   -15.60754 -118.65407 66.48170,
   -0.57150 -113.63377 66.48727,
   -19.55981 -118.72854 66.23160,
   -18.02864 -118.68766 66.40796,
   -0.53725 -113.12413 66.91384,
   -22.16048 -118.76552 66.35466,
   -20.52625 -118.73586 66.33830,
   -18.83372 -118.70491 66.35951,
   -0.86235 -112.66841 66.55901,
   -24.65940 -118.81933 66.35328,
   -22.97748 -118.78504 66.33436,
   -21.49086 -118.75237 66.35585,
   -1.45148 -112.16835 66.50675,
   -25.44416 -118.83358 66.37673,
   -23.91877 -118.79316 66.45253,
   -2.23293 -111.71637 66.46226,
   -27.84742 -118.83090 66.34567,
   -26.34952 -118.84685 66.38900,
   -3.22231 -111.24580 66.27580,
   -28.81588 -118.77393 66.34690,
   -27.15837 -118.84748 66.34935,
   -3.95483 -110.87329 66.45063,
   -29.77254 -118.67277 66.30419,
   -30.76769 -118.49105 66.51166,
   -4.75462 -110.39156 66.56163,
   -31.73033 -118.29840 66.35669,
   -5.50681 -109.89816 66.46627,
   -32.67057 -118.04894 66.35894,
   -33.57779 -117.75743 66.37161,
   -6.23498 -109.30146 66.51369,
   -34.58578 -117.32304 66.52713,
   -6.91375 -108.67105 66.53872,
   -35.43452 -116.90883 66.37408,
   -7.51673 -108.10671 66.34398,
   -36.19776 -116.36147 66.36552,
   -36.75969 -115.78940 66.24105,
   -8.18073 -107.26185 66.54670,
   -8.69084 -106.65617 66.32799,
   -37.12883 -114.97408 66.36426,
   -8.81007 -106.24234 66.94877,
   -9.21070 -105.78646 66.57062,
   -37.27583 -113.99928 66.25504,
   -37.09728 -113.22857 66.36562,
   -9.77794 -104.84222 66.60110,
   -36.63914 -112.43036 66.42948,
   -36.01531 -111.75566 66.45365,
   -34.72329 -110.66794 66.46238,
   -10.37771 -103.76373 66.69064,
   -35.27954 -111.10980 66.45636,
   -34.08994 -110.16180 66.44061,
   -10.74805 -103.18419 66.44440,
   -33.34451 -109.60463 66.47488,
   -32.63598 -109.04821 66.51988,
   -31.34250 -107.92014 66.50383,
   -11.27224 -102.16406 66.56465,
   -31.82160 -108.35052 66.49703,
   -30.79103 -107.39793 66.51183,
   -30.15999 -106.76791 66.50954,
   -11.72223 -101.25417 66.67749,
   -29.47240 -106.02223 66.54128,
   -28.82490 -105.24682 66.54388,
   -12.23261 -100.23049 66.70920,
   -28.26474 -104.48015 66.56440,
   -12.59044 -99.57672 66.48137,
   -27.74113 -103.66074 66.57267,
   -27.32302 -102.91896 66.57302,
   -12.98847 -98.65340 66.65609,
   -26.86664 -102.02645 66.59398,
   -13.52660 -97.56225 66.64282,
   -26.46401 -101.16400 66.61922,
   -26.09385 -100.32423 66.61800,
   -13.99801 -96.63799 66.75448,
   -25.70391 -99.43013 66.63527,
   -25.35305 -98.63272 66.64481,
   -14.54841 -95.73848 66.84206,
   -15.05535 -95.11142 66.68882,
   -25.06143 -97.98601 66.65448,
   -24.51741 -96.98938 66.66797,
   -15.73505 -94.40869 66.70069,
   -24.02453 -96.19403 66.68595,
   -16.49907 -93.81338 66.73194,
   -23.40376 -95.36974 66.68047,
   -17.27697 -93.38983 66.70261,
   -22.71318 -94.63018 66.67026,
   -21.47512 -93.70525 66.72190,
   -18.28032 -93.10339 66.60580,
   -22.12180 -94.11013 66.71638,
   -20.73744 -93.36255 66.73797,
   -19.19599 -93.02974 66.75156,
   -19.98418 -93.13652 66.73579,
   -10.59770 -118.27565 67.19036,
   -9.03188 -117.92471 67.19525,
   -7.50443 -117.50749 67.21469,
   -5.95551 -117.04862 67.21959,
   -4.47326 -116.59415 67.24286,
   -2.87355 -116.06035 67.23079,
   -1.45257 -115.33817 67.24304,
   -12.96173 -118.54678 67.20123,
   -11.38580 -118.39715 67.20121,
   -9.94450 -118.14041 67.32149,
   -8.26436 -117.72082 67.20475,
   -6.72482 -117.27870 67.21155,
   -5.19206 -116.81348 67.22051,
   -3.64659 -116.34752 67.23191,
   -2.12290 -115.73110 67.23521,
   -0.89189 -114.84607 67.28591,
   -15.33734 -118.60069 67.18476,
   -13.88264 -118.57722 67.22258,
   -12.20189 -118.49064 67.18491,
   -0.45707 -114.16119 67.33611,
   -18.02802 -118.61643 67.17971,
   -16.33149 -118.60330 67.19410,
   -14.69605 -118.59549 67.18602,
   -0.36076 -113.50051 67.35526,
   -18.81510 -118.62499 67.20140,
   -17.31028 -118.60004 67.29993,
   -21.24981 -118.67182 67.06789,
   -19.71866 -118.63295 67.22026,
   -0.53707 -112.88548 67.37880,
   -23.85588 -118.71762 67.17296,
   -22.22621 -118.68226 67.15545,
   -20.52743 -118.65005 67.17651,
   -0.94583 -112.37467 67.43585,
   -26.35306 -118.77027 67.17061,
   -24.67194 -118.73971 67.15145,
   -23.21231 -118.70245 67.17349,
   -1.70408 -111.81042 67.39569,
   -27.13077 -118.76856 67.18388,
   -25.61267 -118.75165 67.26196,
   -2.54286 -111.40712 67.29575,
   -29.74483 -118.59428 67.16730,
   -28.04287 -118.74439 67.19876,
   -3.44317 -110.97997 67.26667,
   -30.41380 -118.49076 67.17171,
   -29.00815 -118.68207 67.16210,
   -4.38991 -110.48376 67.16006,
   -31.43593 -118.29709 67.04742,
   -32.33386 -118.05640 67.20410,
   -5.04915 -110.04688 67.29912,
   -33.14766 -117.81234 67.20338,
   -5.78130 -109.48556 67.32197,
   -34.12797 -117.45524 67.06829,
   -6.44217 -108.93432 67.21586,
   -34.96756 -117.04518 67.19871,
   -7.14419 -108.18254 67.39231,
   -35.71596 -116.55565 67.33570,
   -7.73097 -107.55898 67.26508,
   -36.44708 -115.89890 67.16535,
   -36.87317 -115.30514 67.02115,
   -8.29294 -106.78778 67.41901,
   -36.92486 -114.89036 67.57777,
   -37.10891 -114.52633 67.04115,
   -8.91973 -105.83791 67.54774,
   -37.09999 -113.69576 67.13297,
   -9.32499 -105.24530 67.40303,
   -36.59332 -112.47868 67.24420,
   -36.83546 -112.86205 67.21888,
   -36.17098 -111.93783 67.26388,
   -9.91980 -104.24085 67.41796,
   -35.48248 -111.28799 67.26212,
   -34.69022 -110.65873 67.26630,
   -33.35982 -109.63165 67.29549,
   -10.50647 -103.22304 67.38701,
   -33.92200 -110.07243 67.28900,
   -32.83373 -109.20360 67.30196,
   -10.86768 -102.61291 67.25634,
   -32.07618 -108.56425 67.29798,
   -31.33830 -107.90812 67.31298,
   -11.31152 -101.70579 67.44526,
   -30.66853 -107.27638 67.30295,
   -29.92806 -106.51666 67.34414,
   -28.84637 -105.26853 67.36239,
   -11.81285 -100.72224 67.47157,
   -29.26862 -105.78089 67.35507,
   -28.54251 -104.86670 67.36819,
   -12.35018 -99.65118 67.43910,
   -28.11139 -104.23614 67.37868,
   -12.67097 -99.14604 67.07425,
   -27.53547 -103.29116 67.49697,
   -12.74571 -98.73044 67.64199,
   -27.10920 -102.49745 67.40225,
   -13.05807 -98.09831 67.49901,
   -26.69154 -101.64132 67.42531,
   -26.20417 -100.59043 67.43398,
   -13.58159 -97.07091 67.50810,
   -25.92074 -99.91807 67.44386,
   -14.14980 -96.08280 67.54868,
   -25.53746 -99.04565 67.44284,
   -25.16359 -98.22638 67.46906,
   -14.70850 -95.25327 67.62436,
   -24.70434 -97.33024 67.49480,
   -15.28708 -94.60756 67.52970,
   -24.26499 -96.56003 67.49582,
   -15.93665 -94.05596 67.36290,
   -23.63021 -95.64969 67.50679,
   -23.00856 -94.91174 67.51705,
   -16.78407 -93.43796 67.67876,
   -22.19054 -94.16790 67.36881,
   -17.57156 -93.12140 67.55025,
   -21.47630 -93.66117 67.55196,
   -19.97435 -93.06272 67.51978,
   -18.42442 -92.94991 67.51736,
   -20.76640 -93.31318 67.54430,
   -19.22710 -92.93960 67.56307,
   -11.39778 -118.36379 68.00149,
   -9.82679 -118.09418 68.01451,
   -8.28140 -117.70860 67.93178,
   -6.72776 -117.26073 68.02672,
   -5.20053 -116.80163 68.04560,
   -3.65416 -116.32966 68.04830,
   -2.12904 -115.74443 68.05206,
   -13.88409 -118.52396 68.00569,
   -12.16714 -118.44325 68.00899,
   -10.63807 -118.24741 68.05535,
   -9.15573 -117.93368 68.14084,
   -7.50304 -117.48645 68.02687,
   -5.96755 -117.03220 68.03490,
   -4.32250 -116.54709 68.04471,
   -2.89373 -116.06573 68.04605,
   -1.40997 -115.34440 68.01973,
   -0.43524 -114.39536 68.11444,
   -14.66605 -118.53398 68.04266,
   -13.14138 -118.49388 68.11605,
   -0.83505 -114.89856 68.08082,
   -0.20682 -113.82747 68.17431,
   -17.02525 -118.53942 68.00070,
   -15.57693 -118.53190 68.04869,
   -19.72312 -118.55825 67.99691,
   -18.03637 -118.54278 68.00622,
   -16.38707 -118.53790 68.00205,
   -0.23936 -113.07712 68.26528,
   -20.51231 -118.56812 68.02023,
   -19.00010 -118.54106 68.11180,
   -0.63826 -112.47792 68.05630,
   -22.95740 -118.62359 67.87912,
   -21.36571 -118.58138 67.99518,
   -1.37665 -111.79655 68.06847,
   -25.54865 -118.68284 67.99128,
   -23.93014 -118.64092 67.96958,
   -22.22200 -118.59814 67.99411,
   -2.05313 -111.48592 68.05854,
   -28.04153 -118.67151 67.98337,
   -26.36678 -118.69674 67.97291,
   -24.93810 -118.66730 67.99164,
   -28.82923 -118.62917 67.84157,
   -27.30831 -118.68855 68.09856,
   -2.77477 -111.18563 68.08124,
   -29.69357 -118.52647 68.00010,
   -3.74100 -110.67003 68.15775,
   -30.67694 -118.37322 67.98787,
   -4.57686 -110.19643 68.10134,
   -31.70275 -118.14709 68.06868,
   -5.26942 -109.75225 67.95073,
   -32.58040 -117.90282 68.15714,
   -33.57061 -117.58116 67.97449,
   -6.04944 -109.04864 68.15625,
   -34.49003 -117.17749 68.00880,
   -6.67391 -108.47707 68.05287,
   -35.27759 -116.73807 68.03882,
   -36.02869 -116.14185 68.02209,
   -7.34880 -107.69600 68.21763,
   -7.87703 -107.06153 68.17620,
   -36.62739 -115.38873 67.96763,
   -8.43463 -106.27466 68.23548,
   -36.95602 -114.33894 67.97659,
   -9.05796 -105.29829 68.33705,
   -36.88544 -113.28738 68.01076,
   -9.45592 -104.72549 68.11011,
   -36.53145 -112.52284 68.05859,
   -35.98092 -111.85472 68.10428,
   -34.90010 -110.82519 68.09867,
   -10.05801 -103.65723 68.21548,
   -35.41190 -111.26868 68.09255,
   -34.10407 -110.19500 68.08604,
   -33.34575 -109.62292 68.11402,
   -10.60909 -102.67906 68.21386,
   -32.64610 -109.06374 68.16693,
   -31.34919 -107.91201 68.14064,
   -10.95767 -102.19305 67.85655,
   -31.85779 -108.37660 68.13319,
   -30.81944 -107.40665 68.14850,
   -11.04206 -101.80253 68.41497,
   -30.15847 -106.74568 68.09371,
   -11.42041 -101.14128 68.26584,
   -29.49732 -106.03201 68.17873,
   -28.84804 -105.26016 68.18054,
   -11.92673 -100.13222 68.28924,
   -28.28338 -104.49073 68.19240,
   -27.76273 -103.67243 68.21376,
   -12.44532 -99.08342 68.25858,
   -27.23582 -102.74438 68.21997,
   -12.91561 -98.05242 68.38693,
   -26.88918 -102.04570 68.23043,
   -13.24975 -97.44514 68.12720,
   -26.47900 -101.17381 68.25019,
   -26.10945 -100.34401 68.25591,
   -13.68646 -96.53991 68.34192,
   -25.70708 -99.43332 68.27045,
   -25.36298 -98.65222 68.28097,
   -14.30786 -95.55675 68.34347,
   -25.06808 -97.99744 68.29071,
   -14.87346 -94.82061 68.35036,
   -24.51916 -96.98106 68.30667,
   -15.54476 -94.14280 68.37092,
   -24.04573 -96.19722 68.31648,
   -16.30481 -93.58401 68.31472,
   -23.44621 -95.37595 68.35069,
   -22.79464 -94.65127 68.30391,
   -21.50528 -93.63221 68.35958,
   -18.43145 -92.83781 68.38255,
   -17.05731 -93.16580 68.38608,
   -22.16709 -94.07807 68.31244,
   -20.79499 -93.26583 68.36502,
   -19.25258 -92.85491 68.37278,
   -17.77876 -92.92930 68.38426,
   -20.02952 -92.99709 68.36782,
   -10.61925 -118.21108 68.82438,
   -9.05962 -117.88694 68.83782,
   -7.39021 -117.43713 68.72007,
   -5.97480 -117.01306 68.85764,
   -4.51568 -116.56738 68.72697,
   -2.89640 -116.05130 68.87070,
   -1.42082 -115.39969 68.87692,
   -12.86660 -118.44311 68.82478,
   -11.41674 -118.32423 68.82573,
   -9.84565 -118.06481 68.83243,
   -8.28432 -117.68806 68.83972,
   -6.74498 -117.24268 68.84909,
   -5.21294 -116.77850 68.85722,
   -3.67364 -116.31603 68.87168,
   -2.13429 -115.75524 68.87364,
   -0.80923 -114.96944 68.89743,
   -15.57634 -118.47210 68.82249,
   -13.87034 -118.46740 68.83672,
   -12.23944 -118.40723 68.82357,
   -0.27507 -114.31860 68.77505,
   -16.35783 -118.47171 68.84790,
   -14.82669 -118.46326 68.93767,
   -0.03298 -113.44799 69.00771,
   -18.74041 -118.47754 68.81809,
   -17.26377 -118.46764 68.86034,
   -21.42043 -118.50782 68.81547,
   -19.73197 -118.48434 68.82556,
   -18.08223 -118.47410 68.81883,
   -0.24649 -112.63183 69.05958,
   -22.22498 -118.52789 68.77344,
   -20.67431 -118.48649 68.94359,
   -0.75721 -112.08733 68.99793,
   -24.65521 -118.59296 68.71098,
   -23.13388 -118.54612 68.79755,
   -1.56009 -111.56075 68.91354,
   -27.04610 -118.62675 68.80786,
   -25.62868 -118.61474 68.78235,
   -23.91470 -118.56524 68.81260,
   -2.34866 -111.19861 68.92885,
   -28.05665 -118.60063 68.81547,
   -26.40921 -118.62442 68.80972,
   -3.31933 -110.75194 68.81084,
   -28.97066 -118.54300 68.78631,
   -31.35789 -118.15937 68.81196,
   -30.00326 -118.41645 68.80995,
   -4.09133 -110.32965 68.92070,
   -32.25811 -117.93004 68.80992,
   -30.70626 -118.29462 68.81188,
   -4.84897 -109.83102 68.98396,
   -33.21891 -117.61462 68.82185,
   -5.50348 -109.33412 68.95215,
   -33.97922 -117.31741 68.83226,
   -6.28387 -108.62240 68.94569,
   -34.84942 -116.85382 68.95169,
   -6.86256 -107.99304 69.03452,
   -35.60323 -116.35304 68.84189,
   -36.28303 -115.67846 68.67467,
   -7.54958 -107.16578 69.10248,
   -8.01139 -106.58976 68.99024,
   -36.65474 -114.96019 68.82498,
   -8.63274 -105.67463 69.03050,
   -36.83248 -113.77298 68.83006,
   -36.48170 -112.58863 68.86970,
   -9.28216 -104.66235 69.00947,
   -36.66351 -112.92022 68.84133,
   -36.07591 -112.00870 69.02878,
   -9.65506 -104.07116 68.88346,
   -35.41926 -111.32651 68.90509,
   -34.65791 -110.68116 68.85625,
   -33.36867 -109.65835 68.93172,
   -10.20359 -103.07321 69.00271,
   -33.89477 -110.07652 68.92574,
   -32.78861 -109.17300 69.09241,
   -32.08973 -108.57391 68.93820,
   -10.72439 -102.12146 69.05358,
   -31.34997 -107.90606 68.95410,
   -30.62256 -107.20961 68.95718,
   -11.16736 -101.22384 69.24683,
   -29.98283 -106.55735 68.98024,
   -11.52618 -100.58190 69.09245,
   -29.29846 -105.79737 68.99145,
   -28.55888 -104.87236 69.00396,
   -28.86060 -105.26953 68.99874,
   -12.07869 -99.48795 69.06169,
   -28.18336 -104.32370 69.01315,
   -27.52334 -103.24856 69.03766,
   -12.49911 -98.56475 69.15027,
   -27.10583 -102.46710 69.03982,
   -26.67974 -101.59479 69.05980,
   -13.02891 -97.49771 69.09794,
   -26.22623 -100.61673 69.07013,
   -13.34783 -97.01235 68.73770,
   -13.44536 -96.61354 69.30859,
   -25.93521 -99.93647 69.08005,
   -13.87235 -95.91552 69.16090,
   -25.57273 -99.11040 69.16897,
   -25.17462 -98.24511 69.10568,
   -14.46462 -95.07010 69.17873,
   -24.76706 -97.42779 69.12110,
   -15.03356 -94.45822 68.97967,
   -24.30693 -96.61054 69.13172,
   -23.70168 -95.69443 69.14382,
   -15.71692 -93.78932 69.25314,
   -24.05193 -96.19415 69.13742,
   -23.05834 -94.91696 69.15358,
   -16.60941 -93.23449 69.20859,
   -22.23142 -94.12961 69.16969,
   -17.45999 -92.91650 69.06209,
   -21.53446 -93.60893 69.19613,
   -20.06279 -92.93510 69.19947,
   -18.46586 -92.73973 69.20709,
   -20.80670 -93.21651 69.18143,
   -19.28425 -92.77072 69.19981,
   -11.43384 -118.28151 69.63926,
   -9.85181 -118.02830 69.64960,
   -8.29732 -117.65730 69.66049,
   -6.75367 -117.22597 69.48425,
   -5.27655 -116.78250 69.53357,
   -3.68285 -116.29131 69.68686,
   -2.14339 -115.75479 69.69272,
   -0.78568 -115.00823 69.70995,
   -12.20963 -118.35368 69.63401,
   -10.64192 -118.17042 69.66606,
   -9.07193 -117.85407 69.65259,
   -7.53468 -117.44734 69.67164,
   -6.09945 -117.02099 69.80618,
   -4.46761 -116.53941 69.68170,
   -2.91439 -116.04347 69.68852,
   -1.40711 -115.41009 69.69092,
   -0.29300 -114.50267 69.73880,
   -14.57516 -118.41710 69.64370,
   -13.11164 -118.39078 69.67516,
   0.05583 -113.82733 69.81274,
   -17.27438 -118.40842 69.64006,
   -15.56795 -118.41223 69.65198,
   -13.92788 -118.41326 69.64415,
   -18.05233 -118.41128 69.64164,
   -16.54628 -118.40169 69.74129,
   0.05095 -112.96646 69.73388,
   -20.45481 -118.42818 69.63725,
   -18.96398 -118.41144 69.66510,
   -23.11195 -118.48207 69.63383,
   -21.41541 -118.44185 69.65713,
   -19.78159 -118.42034 69.63752,
   -0.37169 -112.14897 69.89732,
   -23.91326 -118.50796 69.59237,
   -22.38742 -118.45616 69.76586,
   -0.95300 -111.74439 69.88439,
   -26.33792 -118.57540 69.52758,
   -24.82381 -118.53400 69.64804,
   -1.82574 -111.26592 69.86239,
   -28.95595 -118.48212 69.62481,
   -27.28686 -118.56946 69.65463,
   -25.60459 -118.55472 69.63116,
   -2.77806 -110.84920 69.68945,
   -29.73451 -118.39868 69.49879,
   -28.27297 -118.53676 69.62396,
   -3.61244 -110.42782 69.77318,
   -30.61255 -118.24858 69.67806,
   -4.48435 -109.92914 69.67508,
   -31.61988 -118.03772 69.63107,
   -32.55220 -117.78084 69.61821,
   -5.17076 -109.39175 69.87019,
   -33.45613 -117.45177 69.65674,
   -5.83548 -108.84722 69.74823,
   -34.40810 -117.01027 69.59692,
   -35.15828 -116.55140 69.65984,
   -6.53824 -108.08923 69.94996,
   -7.11476 -107.48206 69.77042,
   -35.83688 -115.95144 69.76017,
   -36.38556 -115.24656 69.56230,
   -7.73064 -106.65118 69.93940,
   -8.12825 -106.12087 69.83265,
   -36.68043 -114.34817 69.56496,
   -8.80098 -105.11636 69.80398,
   -36.65245 -113.25408 69.71639,
   -36.40055 -112.62373 69.68601,
   -9.41806 -104.10622 69.83240,
   -35.88560 -111.89158 69.71523,
   -34.90400 -110.89591 69.73454,
   -9.79175 -103.50840 69.70018,
   -35.39512 -111.35198 69.72772,
   -34.17002 -110.29371 69.73039,
   -33.35517 -109.64763 69.74224,
   -10.30592 -102.56624 69.81447,
   -32.59491 -109.02034 69.75946,
   -31.36071 -107.91064 69.77719,
   -31.90213 -108.41280 69.76912,
   -30.87245 -107.44220 69.78470,
   -10.77438 -101.67326 69.93696,
   -30.12749 -106.69203 69.65998,
   -29.53307 -106.05106 69.80632,
   -11.29143 -100.65332 70.07062,
   -28.87422 -105.27147 69.81754,
   -11.60394 -100.11603 69.81749,
   -28.30219 -104.49561 69.82793,
   -27.78398 -103.68183 69.85449,
   -12.11880 -99.02178 69.93298,
   -27.24027 -102.72576 69.85713,
   -12.61168 -97.99125 69.94883,
   -26.91462 -102.06472 69.86699,
   -26.50936 -101.20787 69.85646,
   -13.13322 -96.96177 69.94455,
   -26.12902 -100.36406 69.89193,
   -25.76984 -99.54846 69.87899,
   -13.72793 -95.89777 70.04056,
   -25.37470 -98.67204 69.91720,
   -14.06794 -95.38790 69.86656,
   -25.07565 -98.00877 69.92704,
   -14.64355 -94.61911 70.03084,
   -24.54778 -97.01739 69.94062,
   -15.37643 -93.92434 69.95106,
   -24.07407 -96.21737 69.96191,
   -23.50616 -95.41849 69.97035,
   -16.08549 -93.38766 70.00083,
   -22.82620 -94.63945 69.95948,
   -16.89129 -92.96913 70.02358,
   -22.12472 -93.99735 69.95862,
   -20.82381 -93.18390 69.96923,
   -19.26516 -92.70682 69.85954,
   -17.69552 -92.73360 70.00873,
   -21.51596 -93.56570 70.00075,
   -20.07816 -92.87100 70.22198,
   -18.50853 -92.64882 70.02391,
   -10.64619 -118.12485 70.45703,
   -9.08694 -117.81521 70.47263,
   -7.54002 -117.40979 70.48266,
   -6.00338 -116.96112 70.48993,
   -4.46978 -116.50112 70.49884,
   -2.92642 -116.01877 70.51031,
   -1.42118 -115.42478 70.51554,
   -13.11455 -118.33482 70.46285,
   -11.43887 -118.22807 70.45873,
   -9.86311 -117.98428 70.46690,
   -8.32285 -117.62307 70.48378,
   -6.76456 -117.18808 70.46919,
   -5.22910 -116.73132 70.47297,
   -3.70882 -116.27126 70.50387,
   -2.15735 -115.74725 70.51222,
   -0.76335 -115.03067 70.52263,
   -13.89483 -118.35315 70.46884,
   -12.39611 -118.29601 70.56506,
   -0.16080 -114.50099 70.55950,
   -16.27304 -118.35559 70.46132,
   -14.81314 -118.35176 70.49639,
   0.26684 -113.46812 70.69990,
   -18.97490 -118.35941 70.45901,
   -17.28034 -118.35382 70.46794,
   -15.62669 -118.35612 70.46225,
   0.25139 -112.97926 70.66057,
   -19.73027 -118.36659 70.46107,
   -18.24703 -118.35230 70.51292,
   0.03858 -112.51769 70.61974,
   -22.12724 -118.40625 70.45614,
   -20.66245 -118.37648 70.47684,
   -0.91720 -111.59975 70.56439,
   -24.80263 -118.48872 70.45286,
   -23.13581 -118.43420 70.45635,
   -21.48108 -118.39142 70.45721,
   -1.51291 -111.25040 70.52828,
   -0.56260 -111.79597 70.59048,
   -25.61919 -118.51308 70.42972,
   -24.12941 -118.46741 70.45369,
   -2.22595 -110.95174 70.53236,
   -28.07999 -118.49217 70.45179,
   -26.55108 -118.53211 70.45347,
   -28.99191 -118.42809 70.44663,
   -27.29566 -118.52314 70.44799,
   -3.02367 -110.57027 70.66538,
   -29.95767 -118.30973 70.47967,
   -3.90022 -110.11654 70.58990,
   -32.07618 -117.85976 70.44767,
   -30.89425 -118.14423 70.45226,
   -4.66424 -109.63018 70.55709,
   -31.63941 -117.96692 70.44970,
   -32.73597 -117.66888 70.45712,
   -5.45915 -108.93744 70.79508,
   -33.81628 -117.20208 70.56794,
   -6.09669 -108.38016 70.59815,
   -34.71639 -116.72824 70.45364,
   -35.49039 -116.13483 70.49165,
   -6.74861 -107.62839 70.75842,
   -7.36007 -106.92510 70.59540,
   -36.06494 -115.49681 70.47631,
   -36.43803 -114.77286 70.46496,
   -7.96588 -106.06705 70.71357,
   -8.41122 -105.44305 70.57261,
   -36.60288 -113.69482 70.47792,
   -36.46673 -113.04952 70.59973,
   -8.97861 -104.51283 70.66607,
   -36.00130 -112.09165 70.58048,
   -35.39043 -111.39622 70.54644,
   -9.53859 -103.57253 70.68045,
   -34.68121 -110.76389 70.58240,
   -33.38234 -109.68434 70.56781,
   -9.89578 -103.09579 70.30396,
   -33.90085 -110.10760 70.56196,
   -32.76933 -109.15448 70.59219,
   -9.98638 -102.74778 70.81986,
   -32.11109 -108.58785 70.58317,
   -10.38770 -102.07825 70.70671,
   -31.36615 -107.90829 70.59519,
   -30.63760 -107.20566 70.60400,
   -10.91220 -101.10574 70.74313,
   -30.04046 -106.59766 70.61673,
   -29.32276 -105.79898 70.62800,
   -28.58873 -104.88312 70.63985,
   -11.47899 -100.02814 70.73444,
   -28.87521 -105.25977 70.63523,
   -11.82739 -99.35820 70.61317,
   -28.15883 -104.25752 70.64981,
   -27.58551 -103.32101 70.64556,
   -12.22011 -98.47555 70.76397,
   -27.13455 -102.48493 70.67702,
   -26.70305 -101.60602 70.70192,
   -12.77999 -97.35231 70.73674,
   -26.23557 -100.60815 70.70690,
   -13.23823 -96.45248 70.81626,
   -25.95360 -99.95400 70.71625,
   -25.59673 -99.14968 70.72259,
   -13.83859 -95.48296 70.80890,
   -25.18670 -98.26601 70.74608,
   -14.25903 -94.90933 70.68161,
   -24.77300 -97.43540 70.76260,
   -24.32281 -96.62325 70.76747,
   -14.78606 -94.26754 70.85072,
   -15.62262 -93.55997 70.82739,
   -23.88296 -95.92527 70.77834,
   -23.02734 -94.85690 70.79276,
   -16.36573 -93.09891 70.77711,
   -23.49171 -95.40097 70.78537,
   -22.36250 -94.19427 70.80373,
   -17.70862 -92.63929 70.84749,
   -21.52241 -93.54397 70.85794,
   -20.08960 -92.84716 70.82538,
   -18.50097 -92.58510 70.71816,
   -17.12221 -92.77614 70.85416,
   -20.71624 -93.08654 70.87073,
   -19.29522 -92.65255 70.81028,
   -9.88582 -117.93594 71.28867,
   -8.33017 -117.57719 71.30132,
   -6.78741 -117.14920 71.30956,
   -5.25251 -116.69493 71.31699,
   -3.71457 -116.23051 71.32896,
   -2.17027 -115.72109 71.33780,
   -12.11823 -118.22977 71.28519,
   -10.67504 -118.07127 71.28926,
   -9.10413 -117.76830 71.28957,
   -7.55878 -117.37024 71.28747,
   -6.01910 -116.92432 71.31540,
   -4.48582 -116.46685 71.31040,
   -2.94351 -115.99130 71.33198,
   -1.42072 -115.40586 71.31386,
   -0.22161 -114.57252 71.38110,
   -14.80813 -118.29686 71.28474,
   -13.11191 -118.27300 71.30530,
   -11.48080 -118.17657 71.28284,
   -0.76084 -115.03223 71.34575,
   0.23927 -113.88151 71.40656,
   -15.59118 -118.30293 71.27660,
   -14.08601 -118.28177 71.41448,
   0.41187 -113.21332 71.53290,
   -17.99625 -118.31143 71.28071,
   -16.44908 -118.30253 71.27087,
   -20.65586 -118.33779 71.27833,
   -18.97710 -118.31749 71.28341,
   -17.31519 -118.30723 71.28177,
   0.27507 -112.54391 71.54636,
   -21.50544 -118.35413 71.28718,
   -19.98224 -118.32806 71.27921,
   -0.16445 -111.96563 71.42875,
   -23.90500 -118.42309 71.27815,
   -22.35443 -118.37653 71.28707,
   -0.80007 -111.49509 71.43299,
   -26.26090 -118.49338 71.27080,
   -24.88049 -118.45803 71.26146,
   -23.14641 -118.39879 71.27458,
   -1.69847 -111.02993 71.36723,
   -27.29031 -118.49055 71.26853,
   -25.63909 -118.47889 71.27187,
   -2.62768 -110.62987 71.23157,
   -29.63803 -118.30884 71.27044,
   -28.23826 -118.45454 71.26535,
   -3.41033 -110.23255 71.38509,
   -30.67802 -118.13840 71.14866,
   -29.00090 -118.38572 71.26759,
   -31.59840 -117.92203 71.27952,
   -4.23846 -109.70846 71.55904,
   -32.48993 -117.66454 71.28739,
   -4.94785 -109.23363 71.40442,
   -33.39718 -117.32118 71.23979,
   -5.65163 -108.61379 71.43377,
   -34.39235 -116.80529 71.29319,
   -6.30331 -107.94463 71.44369,
   -35.05217 -116.36805 71.37319,
   -35.71029 -115.76338 71.30175,
   -6.92016 -107.22408 71.45797,
   -36.18326 -115.11749 71.16655,
   -7.49862 -106.47643 71.44495,
   -36.43959 -114.32007 71.29401,
   -8.13863 -105.55972 71.47246,
   -36.46452 -113.47308 71.32664,
   -8.55262 -104.96644 71.30543,
   -36.26623 -112.77646 71.31823,
   -35.37101 -111.43293 71.36616,
   -9.12483 -103.98383 71.46896,
   -35.77067 -111.90579 71.35477,
   -34.89448 -110.95051 71.37393,
   -34.17811 -110.32943 71.38352,
   -9.67845 -103.03270 71.51588,
   -33.37192 -109.66958 71.38589,
   -32.63483 -109.05490 71.54771,
   -10.14773 -102.13460 71.74789,
   -31.88831 -108.38847 71.40964,
   -30.85841 -107.40866 71.42546,
   -10.51643 -101.54183 71.53866,
   -31.37394 -107.90856 71.41742,
   -30.20960 -106.75430 71.43589,
   -29.56894 -106.06194 71.45681,
   -11.05493 -100.53030 71.56009,
   -28.90602 -105.27526 71.45376,
   -28.32901 -104.49465 71.46645,
   -11.59588 -99.48393 71.52411,
   -27.79793 -103.66625 71.48603,
   -11.91207 -98.97260 71.16897,
   -27.26367 -102.72716 71.49753,
   -12.00858 -98.54607 71.78227,
   -12.32635 -97.92176 71.57989,
   -26.94513 -102.08054 71.50724,
   -26.55541 -101.25621 71.61291,
   -12.83986 -96.91052 71.60047,
   -26.15653 -100.38814 71.53197,
   -25.78934 -99.56876 71.53497,
   -13.38069 -95.95429 71.63921,
   -25.38778 -98.69213 71.55721,
   -14.01076 -95.04081 71.59514,
   -25.06214 -97.98835 71.56772,
   -14.51110 -94.41394 71.63909,
   -24.56861 -97.05733 71.58120,
   -15.19114 -93.76608 71.63167,
   -24.07331 -96.22759 71.59375,
   -23.50556 -95.41971 71.60657,
   -15.97590 -93.19641 71.69637,
   -22.84680 -94.64584 71.61945,
   -16.76094 -92.81313 71.69156,
   -22.08066 -93.94236 71.62840,
   -21.07114 -93.24943 71.64247,
   -19.33159 -92.61633 71.65374,
   -17.70728 -92.57100 71.66565,
   -21.52391 -93.53119 71.64062,
   -20.10737 -92.82477 71.64295,
   -18.56447 -92.52085 71.66424,
   -9.12789 -117.71549 72.11919,
   -7.57681 -117.32096 72.12902,
   -6.03734 -116.88007 72.13631,
   -4.50260 -116.42283 72.14508,
   -2.95945 -115.94955 72.15809,
   -11.44440 -118.10604 72.11077,
   -9.92577 -117.88047 72.12862,
   -8.34654 -117.52640 72.11824,
   -6.79920 -117.10259 72.13147,
   -5.26466 -116.65234 72.13287,
   -3.73846 -116.19483 72.14656,
   -2.20888 -115.70065 72.13578,
   -0.74232 -115.00812 72.16631,
   -13.82079 -118.23267 72.10947,
   -12.36376 -118.17126 72.15207,
   -10.69249 -118.01252 72.10303,
   -1.43737 -115.38292 72.16355,
   -0.08782 -114.51308 72.18450,
   -16.49321 -118.25887 72.10423,
   -14.82518 -118.24485 72.10787,
   -13.16461 -118.21487 72.11013,
   0.41598 -113.60696 72.23764,
   -17.29675 -118.27017 72.05057,
   -15.82546 -118.25324 72.10548,
   0.47073 -112.82634 72.28836,
   -19.73916 -118.30202 71.95711,
   -18.22096 -118.27610 72.11816,
   0.19166 -112.18120 72.25990,
   -22.32379 -118.35273 72.09717,
   -20.69351 -118.31281 72.09563,
   -18.99546 -118.28586 72.10130,
   -24.81224 -118.43764 72.09392,
   -23.11895 -118.37800 72.09821,
   -21.70610 -118.33566 72.09809,
   -0.34780 -111.59910 72.36201,
   -25.66976 -118.46189 72.08793,
   -24.10803 -118.41404 72.09487,
   -1.12575 -111.12397 72.33820,
   -28.10328 -118.43051 72.08745,
   -26.52316 -118.48158 72.09174,
   -1.98278 -110.74383 72.25877,
   -28.98538 -118.35705 72.08853,
   -27.30002 -118.46830 72.08929,
   -2.90020 -110.33113 72.19974,
   -29.96373 -118.22650 72.08520,
   -3.77856 -109.87603 72.14313,
   -30.91879 -118.04279 72.12171,
   -4.49857 -109.40144 72.21415,
   -31.95211 -117.77689 72.09395,
   -32.79224 -117.49764 72.17058,
   -5.22146 -108.81417 72.26876,
   -33.76715 -117.08013 72.10219,
   -5.84795 -108.26110 72.10801,
   -34.58873 -116.61430 72.11789,
   -35.32042 -116.02628 72.12587,
   -6.50742 -107.48293 72.33081,
   -7.08723 -106.81178 72.16455,
   -35.96783 -115.21360 72.09185,
   -36.27357 -114.61520 71.93217,
   -7.67120 -105.98041 72.27946,
   -36.33103 -114.09368 72.29491,
   -8.34264 -104.98863 72.27496,
   -36.28303 -113.08154 72.16237,
   -8.71675 -104.42170 72.14783,
   -35.94164 -112.24756 72.13066,
   -35.35266 -111.46845 72.18128,
   -9.28020 -103.44142 72.29555,
   -34.62701 -110.75356 72.24063,
   -33.38482 -109.68603 72.21156,
   -33.91659 -110.13620 72.20515,
   -32.84594 -109.21752 72.21849,
   -9.82705 -102.49617 72.32853,
   -32.14940 -108.61004 72.23158,
   -31.37990 -107.90394 72.23887,
   -10.29249 -101.59322 72.57139,
   -30.66930 -107.21572 72.26367,
   -10.65895 -100.98491 72.37254,
   -30.00094 -106.52341 72.35231,
   -29.35885 -105.80627 72.27215,
   -11.17724 -99.99048 72.39335,
   -28.66916 -104.94186 72.28341,
   -28.20298 -104.27588 72.29330,
   -11.72150 -98.92764 72.35653,
   -27.63259 -103.34838 72.38493,
   -27.17433 -102.50715 72.32307,
   -12.13490 -98.00576 72.56764,
   -26.76664 -101.67929 72.34131,
   -12.44395 -97.38709 72.41126,
   -26.36470 -100.82088 72.34772,
   -12.99515 -96.37385 72.43383,
   -26.05979 -100.13299 72.35758,
   -25.60232 -99.14639 72.36436,
   -13.58689 -95.42882 72.46599,
   -25.20120 -98.29355 72.39403,
   -14.14575 -94.68204 72.45448,
   -24.79376 -97.48295 72.35320,
   -24.32127 -96.64122 72.41076,
   -14.80198 -93.98021 72.48434,
   -15.48863 -93.41263 72.47392,
   -23.90161 -95.96887 72.42101,
   -23.02913 -94.86527 72.43704,
   -23.50233 -95.42827 72.42888,
   -22.37695 -94.20159 72.44752,
   -16.26874 -92.94538 72.48328,
   -21.54696 -93.53996 72.45985,
   -20.11257 -92.80259 72.46852,
   -18.53009 -92.46961 72.48344,
   -17.00858 -92.65929 72.48630,
   -20.78826 -93.08983 72.46551,
   -19.34256 -92.58554 72.47289,
   -17.71970 -92.51556 72.48301,
   -6.82606 -117.05375 72.95590,
   -5.28886 -116.60577 72.96311,
   -3.75158 -116.14515 72.97493,
   -12.36174 -118.10646 72.93326,
   -10.71828 -117.94731 72.92071,
   -9.16797 -117.66506 72.86916,
   -7.57357 -117.25782 73.01790,
   -6.05533 -116.83273 72.95289,
   -4.52127 -116.37878 72.96516,
   -3.01003 -115.92251 72.94578,
   -1.44379 -115.34095 72.99158,
   -0.17860 -114.54353 73.02557,
   -13.14600 -118.14866 72.94515,
   -11.63089 -118.04204 73.01648,
   -9.93094 -117.81665 72.93368,
   -8.37251 -117.47123 72.94796,
   -2.20839 -115.64600 72.98585,
   -0.75989 -114.98315 72.98970,
   0.33840 -113.90114 73.03456,
   -15.56706 -118.21713 72.77703,
   -13.99538 -118.17016 72.94504,
   0.55234 -113.26690 73.01465,
   -18.17305 -118.24805 72.92437,
   -16.54037 -118.22343 72.91746,
   -14.84694 -118.19364 72.92968,
   -20.67134 -118.29476 72.92149,
   -18.95655 -118.26131 72.93733,
   -17.54206 -118.23818 72.92525,
   0.44952 -112.37370 73.07602,
   -21.45176 -118.31422 72.92071,
   -19.91248 -118.27857 72.93130,
   -0.03574 -111.67766 73.01267,
   -23.87510 -118.39481 72.78679,
   -22.30182 -118.33990 72.90618,
   -0.70479 -111.19646 73.02336,
   -26.27602 -118.46459 72.91337,
   -24.86844 -118.42896 72.91453,
   -23.15892 -118.36673 72.91780,
   -1.60713 -110.72615 72.99728,
   -27.28263 -118.45798 72.91232,
   -25.64746 -118.45097 72.91446,
   -29.92323 -118.19738 72.91560,
   -28.23414 -118.41352 72.90845,
   -2.37488 -110.41876 73.01509,
   -30.61459 -118.06235 72.91773,
   -29.24887 -118.30372 72.91273,
   -3.15620 -110.02611 73.19179,
   -31.63557 -117.81933 72.73780,
   -4.04867 -109.53841 73.02656,
   -32.41461 -117.58525 72.74711,
   -4.72748 -109.08751 72.90862,
   -33.44155 -117.14924 72.93164,
   -5.51019 -108.36611 73.07977,
   -34.14370 -116.80651 72.93583,
   -6.05141 -107.80100 73.11555,
   -34.87805 -116.31804 72.90899,
   -35.63596 -115.53396 72.86650,
   -6.75237 -106.98358 73.11071,
   -7.27993 -106.32025 72.99873,
   -36.07291 -114.75293 72.91645,
   -7.85060 -105.47657 73.07953,
   -36.24680 -113.39270 72.94679,
   -8.49959 -104.47183 73.10992,
   -36.07669 -112.69187 72.96372,
   -35.34039 -111.51823 73.00790,
   -8.88239 -103.87408 72.99725,
   -35.69479 -111.98269 72.99682,
   -34.87111 -110.99172 73.01670,
   -34.12200 -110.28568 73.07927,
   -9.44144 -102.89546 73.12133,
   -33.38646 -109.67581 73.03247,
   -32.67389 -109.07644 73.00823,
   -9.97481 -101.96105 73.15752,
   -31.92012 -108.40093 73.05327,
   -30.91940 -107.44826 73.06862,
   -31.38954 -107.90405 73.06134,
   -30.21778 -106.73345 73.08010,
   -10.43137 -101.07769 73.35491,
   -29.52068 -105.96879 73.09890,
   -10.81708 -100.40867 73.18155,
   -28.95866 -105.29360 73.08730,
   -28.36682 -104.49497 73.11422,
   -11.32909 -99.41071 73.19819,
   -27.90154 -103.77489 73.13502,
   -27.40922 -102.92081 73.13816,
   -11.84754 -98.38099 73.19444,
   -27.08129 -102.27363 73.14809,
   -12.33865 -97.36059 73.34985,
   -26.60420 -101.30049 73.15881,
   -12.68038 -96.75311 73.06830,
   -26.19103 -100.41412 73.17658,
   -25.81034 -99.58335 73.16239,
   -13.20524 -95.81603 73.26864,
   -25.40322 -98.71290 73.20100,
   -13.73976 -95.02357 73.33382,
   -25.07224 -98.01452 73.21143,
   -14.37025 -94.28201 73.30841,
   -24.56751 -97.07921 73.22584,
   -24.06922 -96.25105 73.23747,
   -15.13710 -93.56194 73.44862,
   -23.50390 -95.44436 73.25065,
   -15.84302 -93.09394 73.29964,
   -22.85407 -94.66878 73.26367,
   -16.69376 -92.71948 73.11672,
   -22.10092 -93.95459 73.27476,
   -20.86098 -93.11658 73.28663,
   -19.35179 -92.56793 73.29670,
   -17.69968 -92.47593 73.31243,
   -21.50774 -93.48712 73.28289,
   -20.12921 -92.79639 73.28764,
   -18.57940 -92.45158 73.30337,
   -4.54099 -116.32876 73.79028,
   -11.56514 -117.97034 73.75526,
   -9.96374 -117.75085 73.75692,
   -8.39845 -117.41193 73.77690,
   -6.82427 -116.99600 73.75559,
   -5.30519 -116.55490 73.80846,
   -3.80302 -116.11305 73.76239,
   -2.22529 -115.60274 73.81203,
   -0.74805 -114.94086 73.80571,
   -14.04001 -118.11693 73.75430,
   -12.37046 -118.03895 73.74396,
   -10.82401 -117.88505 73.75289,
   -9.17395 -117.59321 73.76453,
   -7.61951 -117.21187 73.77494,
   -6.07700 -116.78077 73.78228,
   -3.00023 -115.85898 73.80409,
   -1.47565 -115.30969 73.81071,
   -0.08884 -114.50009 73.96307,
   -16.52293 -118.18810 73.74902,
   -14.83318 -118.14600 73.72528,
   -13.33543 -118.08188 73.85920,
   0.51506 -113.63173 73.86293,
   -17.28261 -118.20810 73.72854,
   -15.75750 -118.16829 73.75131,
   0.65324 -112.72775 73.87867,
   -19.65165 -118.25991 73.74448,
   -18.21999 -118.22588 73.79999,
   -22.33496 -118.33421 73.74093,
   -20.68206 -118.28496 73.74304,
   -19.01317 -118.24543 73.74529,
   0.41478 -111.98434 74.05279,
   -24.82209 -118.42636 73.73751,
   -23.09833 -118.36178 73.74433,
   -21.67314 -118.31310 73.74196,
   -0.19548 -111.37264 73.90304,
   -25.69576 -118.44851 73.73598,
   -24.06547 -118.40077 73.76249,
   -0.96949 -110.90919 73.86708,
   -28.08618 -118.41028 73.55273,
   -26.52527 -118.46803 73.74783,
   -1.84902 -110.49267 73.86724,
   -28.90449 -118.32542 73.75361,
   -27.30634 -118.45087 73.73303,
   -2.76729 -110.09815 73.73922,
   -29.94187 -118.16376 73.73901,
   -30.90928 -117.96146 73.72325,
   -3.53996 -109.68235 73.86310,
   -31.89561 -117.69259 73.71357,
   -4.36397 -109.15769 73.83913,
   -32.75124 -117.39937 73.71765,
   -5.02503 -108.63990 73.83395,
   -33.67925 -116.98015 73.75848,
   -34.47214 -116.51908 73.74853,
   -5.76040 -107.88497 74.07325,
   -6.33396 -107.28739 73.90082,
   -35.20595 -115.89774 73.77077,
   -35.75022 -115.19168 73.75974,
   -7.07008 -106.37479 73.87767,
   -7.42069 -105.85545 73.93245,
   -36.09175 -114.21521 73.75950,
   -8.03844 -104.92846 73.94792,
   -36.10560 -113.10291 73.75237,
   -35.82485 -112.31358 73.80717,
   -8.66316 -103.93546 73.96518,
   -35.29520 -111.51562 73.80420,
   -9.03881 -103.35534 73.80326,
   -34.60089 -110.76005 73.84256,
   -33.92013 -110.14078 73.84891,
   -32.85692 -109.20664 73.86256,
   -9.59694 -102.35865 73.95328,
   -33.39149 -109.67884 73.85557,
   -32.18343 -108.62005 73.88375,
   -31.39906 -107.90019 73.88585,
   -10.12511 -101.42250 73.98494,
   -30.70054 -107.22303 73.89301,
   -30.00055 -106.49169 73.90787,
   -10.58008 -100.52252 74.19981,
   -29.42131 -105.83819 74.04668,
   -10.93774 -99.89229 74.00830,
   -28.74372 -104.98833 73.92720,
   -28.21058 -104.22988 73.93782,
   -11.49416 -98.81431 73.99712,
   -27.68183 -103.37158 73.94550,
   -27.22166 -102.52950 73.96788,
   -11.97530 -97.84774 74.03986,
   -26.80849 -101.69860 73.98172,
   -26.39857 -100.83471 73.99157,
   -12.52276 -96.81413 74.04797,
   -12.86190 -96.21165 73.91715,
   -26.08491 -100.14076 74.00157,
   -25.62062 -99.15968 74.00471,
   -13.41213 -95.32347 74.11987,
   -25.22056 -98.32768 74.03528,
   -24.80560 -97.52119 74.00938,
   -14.05268 -94.49790 74.20349,
   -24.31468 -96.66357 74.05430,
   -14.66929 -93.87484 74.10440,
   -23.50338 -95.46476 74.07248,
   -15.39090 -93.29807 74.10917,
   -23.88975 -95.98961 74.06452,
   -23.01794 -94.88483 74.08127,
   -22.35557 -94.20463 74.09187,
   -16.19509 -92.84142 74.13162,
   -21.56086 -93.55662 74.09731,
   -20.12694 -92.78883 74.11310,
   -18.54957 -92.41080 74.12561,
   -16.92797 -92.58002 74.10708,
   -20.87914 -93.12691 74.11113,
   -19.36092 -92.55249 74.11632,
   -17.74334 -92.43457 74.12560,
   -10.71777 -117.81362 74.40459,
   -9.21802 -117.53115 74.59161,
   -7.64626 -117.15451 74.60003,
   -6.10034 -116.72884 74.61379,
   -4.56022 -116.28030 74.61481,
   -3.01467 -115.81169 74.63459,
   -1.47932 -115.26586 74.65009,
   -0.10996 -114.50476 74.64218,
   -13.02684 -118.01474 74.57909,
   -11.63609 -117.90881 74.55934,
   -9.98100 -117.68165 74.57920,
   -8.41824 -117.34962 74.59298,
   -6.86848 -116.94474 74.60106,
   -5.32881 -116.50544 74.60862,
   -3.79178 -116.04901 74.61983,
   -2.24992 -115.55914 74.63181,
   -0.62674 -114.85835 74.74812,
   0.38551 -113.93590 74.67827,
   -15.70897 -118.12806 74.57270,
   -14.06864 -118.06591 74.57461,
   -12.41295 -117.97578 74.58011,
   0.72853 -113.18064 74.70398,
   -18.19460 -118.20748 74.56898,
   -16.50448 -118.15554 74.58133,
   -15.06859 -118.10533 74.57404,
   -19.04882 -118.23192 74.57575,
   -17.53563 -118.18832 74.57006,
   0.68988 -112.31026 74.67101,
   -21.45383 -118.30138 74.56688,
   -19.90851 -118.25589 74.54080,
   -23.81141 -118.38840 74.56098,
   -22.31777 -118.33128 74.56387,
   -20.68444 -118.27776 74.56556,
   0.22453 -111.55608 74.70826,
   -26.48414 -118.46849 74.55693,
   -24.85642 -118.42942 74.55728,
   -23.16991 -118.36184 74.56187,
   -0.34998 -111.11659 74.83620,
   -27.28780 -118.44929 74.55779,
   -25.85828 -118.46181 74.55799,
   -1.29195 -110.57955 74.79763,
   -28.17590 -118.39734 74.56936,
   -2.13307 -110.22857 74.72273,
   -30.86343 -117.92863 74.56394,
   -29.24202 -118.26313 74.55747,
   -3.02091 -109.80362 74.70998,
   -31.57934 -117.72912 74.56484,
   -30.21817 -118.08235 74.56213,
   -3.99016 -109.25933 74.55342,
   -32.37141 -117.47327 74.56795,
   -4.63275 -108.74942 74.82200,
   -33.20301 -117.13729 74.57678,
   -5.30650 -108.18422 74.73577,
   -34.08748 -116.65180 74.73289,
   -34.79707 -116.17221 74.58747,
   -5.94412 -107.53008 74.73378,
   -35.42621 -115.53287 74.50334,
   -6.57388 -106.78863 74.71249,
   -35.84976 -114.72818 74.62677,
   -7.15735 -105.96950 74.88158,
   -7.52576 -105.45101 74.78167,
   -36.05141 -113.51269 74.65948,
   -35.92252 -112.72053 74.61035,
   -8.21256 -104.40046 74.77804,
   -35.50101 -111.85414 74.64531,
   -34.86344 -111.02807 74.66052,
   -8.83555 -103.39601 74.77126,
   -34.12807 -110.29461 74.72623,
   -9.20646 -102.79645 74.67108,
   -33.40410 -109.67696 74.67811,
   -32.64471 -109.02373 74.72627,
   -9.76060 -101.80808 74.77775,
   -31.95050 -108.40682 74.69708,
   -30.94238 -107.44685 74.71238,
   -31.40731 -107.89792 74.70520,
   -30.23496 -106.72213 74.72404,
   -10.27239 -100.88504 74.81379,
   -29.58597 -106.00679 74.73521,
   -29.00632 -105.30605 74.70774,
   -10.72605 -99.97117 75.03547,
   -28.39802 -104.48051 74.76391,
   -11.04650 -99.39194 74.84656,
   -27.96991 -103.81992 74.76040,
   -27.45279 -102.92980 74.78189,
   -11.67233 -98.20852 74.78862,
   -27.11602 -102.27199 74.79206,
   -12.08675 -97.35198 74.94016,
   -26.63717 -101.30350 74.80734,
   -26.22966 -100.43865 74.82799,
   -12.67903 -96.31834 74.89083,
   -25.84318 -99.61050 74.83372,
   -13.08873 -95.64382 74.85767,
   -25.42230 -98.73345 74.84485,
   -13.66031 -94.84711 74.91911,
   -25.08252 -98.03824 74.85519,
   -14.27577 -94.14607 74.91496,
   -24.56656 -97.10536 74.85993,
   -24.06230 -96.27838 74.88166,
   -14.98178 -93.50827 74.96860,
   -23.51010 -95.49052 74.89407,
   -15.73769 -93.00277 74.98447,
   -22.85137 -94.70263 74.90660,
   -16.62461 -92.62207 74.95171,
   -22.11502 -93.99142 74.92089,
   -20.86798 -93.12591 74.93068,
   -19.36708 -92.54754 74.94102,
   -17.68026 -92.40727 74.91311,
   -21.51618 -93.50950 74.92591,
   -20.13960 -92.79248 74.93066,
   -18.58669 -92.41251 74.94766,
   -9.96907 -117.61835 75.24772,
   -8.43798 -117.28492 75.42707,
   -6.88554 -116.88761 75.42659,
   -5.35160 -116.45512 75.44515,
   -3.81176 -116.00180 75.45529,
   -2.26722 -115.51797 75.45574,
   -0.76029 -114.91910 75.45818,
   -12.36883 -117.90315 75.41941,
   -10.82248 -117.73423 75.40944,
   -9.22871 -117.44324 75.61657,
   -7.66455 -117.09379 75.42018,
   -6.11856 -116.67469 75.42710,
   -4.58081 -116.22949 75.43532,
   -3.04070 -115.76592 75.44904,
   -1.42818 -115.22753 75.61369,
   -0.08945 -114.46550 75.45853,
   -14.85270 -118.05379 75.43205,
   -13.23750 -117.96185 75.39473,
   -11.62036 -117.83332 75.40326,
   0.60000 -113.69434 75.49029,
   -17.25410 -118.16207 75.24193,
   -15.76185 -118.09283 75.44931,
   -14.07945 -118.01357 75.39943,
   0.88152 -112.85329 75.44344,
   -19.66055 -118.23957 75.38894,
   -18.25233 -118.19292 75.38469,
   -16.55142 -118.12880 75.39414,
   0.87180 -112.28554 75.60232,
   -22.34589 -118.33097 75.38506,
   -20.66797 -118.27219 75.38755,
   -19.03107 -118.21903 75.38981,
   0.65949 -111.88388 75.59749,
   -24.83079 -118.43082 75.38142,
   -23.13909 -118.36283 75.33258,
   -21.66511 -118.30627 75.38616,
   -0.00493 -111.21156 75.40204,
   -25.61008 -118.45266 75.37919,
   -24.04974 -118.40364 75.38551,
   -0.91103 -110.59665 75.47430,
   -28.02692 -118.39611 75.37523,
   -26.45960 -118.46762 75.37339,
   -1.66300 -110.28767 75.47614,
   -28.86526 -118.29887 75.42474,
   -27.31271 -118.44355 75.37695,
   -29.87565 -118.12309 75.40108,
   -2.40288 -109.95828 75.60888,
   -30.85148 -117.89522 75.39094,
   -3.37710 -109.45924 75.49669,
   -31.81542 -117.61512 75.38292,
   -4.12819 -108.98220 75.52967,
   -32.71756 -117.28197 75.39781,
   -4.86231 -108.40840 75.53740,
   -33.66471 -116.82291 75.42468,
   -34.38631 -116.39106 75.40417,
   -5.54409 -107.75935 75.56785,
   -6.10466 -107.19853 75.33330,
   -35.08342 -115.77780 75.42171,
   -35.58647 -115.10799 75.42219,
   -6.76376 -106.31117 75.57852,
   -35.92525 -114.13007 75.40829,
   -7.33372 -105.49252 75.66058,
   -7.73570 -104.88799 75.61598,
   -35.94847 -113.11918 75.42219,
   -35.71952 -112.40284 75.47714,
   -8.38251 -103.87031 75.60685,
   -35.24642 -111.58256 75.43964,
   -34.58490 -110.78471 75.51864,
   -8.98799 -102.87000 75.62107,
   -33.93235 -110.15474 75.49256,
   -32.86838 -109.19193 75.50677,
   -9.35548 -102.29164 75.45160,
   -33.39944 -109.66985 75.49970,
   -32.13654 -108.54455 75.55729,
   -31.41449 -107.88980 75.53051,
   -9.91340 -101.27215 75.59768,
   -30.72689 -107.22461 75.53669,
   -30.03198 -106.49432 75.54323,
   -10.42634 -100.32885 75.64687,
   -29.41180 -105.78483 75.62859,
   -28.79550 -105.00500 75.57138,
   -10.85829 -99.46662 75.78961,
   -28.22575 -104.19107 75.58224,
   -11.19380 -98.82171 75.69663,
   -27.72566 -103.37698 75.59134,
   -27.26866 -102.54454 75.61187,
   -11.72492 -97.80183 75.70361,
   -26.85212 -101.71480 75.64177,
   -26.43493 -100.84662 75.63531,
   -12.23451 -96.85657 75.73300,
   -26.12815 -100.17538 75.64500,
   -12.91530 -95.75220 75.73083,
   -25.64314 -99.17233 75.65667,
   -13.27125 -95.22964 75.58203,
   -25.24069 -98.35576 75.67539,
   -24.81079 -97.54593 75.66516,
   -13.95135 -94.38574 75.69838,
   -24.17237 -96.49064 75.70097,
   -14.55615 -93.77113 75.74438,
   -23.50242 -95.50289 75.71599,
   -23.78522 -95.89344 75.71000,
   -23.00476 -94.91129 75.72508,
   -15.36223 -93.14458 75.92807,
   -22.32127 -94.20808 75.73599,
   -16.07204 -92.77329 75.77378,
   -21.56531 -93.58018 75.73560,
   -20.13619 -92.79123 75.75761,
   -18.59908 -92.39742 75.76996,
   -16.99040 -92.47625 75.76022,
   -20.89189 -93.14415 75.74683,
   -19.37439 -92.54211 75.76072,
   -17.84470 -92.36434 75.76935,
   -10.83436 -117.66383 76.22509,
   -9.24704 -117.39230 76.23165,
   -7.69418 -117.04300 76.15496,
   -6.14123 -116.62242 76.25623,
   -4.59387 -116.17923 76.25774,
   -3.04728 -115.71612 76.28413,
   -1.51599 -115.21720 76.27940,
   -0.10519 -114.45361 76.28592,
   -13.27885 -117.90667 76.22359,
   -11.66513 -117.76651 76.24867,
   -10.03013 -117.53895 76.22577,
   -8.56673 -117.23654 76.34689,
   -6.91199 -116.83244 76.24650,
   -5.36919 -116.40359 76.25417,
   -3.83144 -115.95278 76.26452,
   -2.20361 -115.45998 76.41455,
   -0.75355 -114.86027 76.28048,
   0.47099 -113.90794 76.36990,
   -15.73912 -118.05879 76.21767,
   -14.06329 -117.96462 76.17401,
   -12.55244 -117.84133 76.33629,
   0.89775 -113.23888 76.33786,
   -18.21376 -118.17498 76.21348,
   -16.58522 -118.10300 76.21351,
   -14.99484 -118.01118 76.34811,
   1.03046 -112.57486 76.31370,
   -18.99930 -118.20521 76.23846,
   -17.45398 -118.14259 76.21339,
   -21.44444 -118.29582 76.17652,
   -19.83093 -118.23758 76.20379,
   0.88823 -111.86694 76.45929,
   -23.83307 -118.39247 76.20502,
   -22.42514 -118.33314 76.19648,
   -20.69677 -118.26838 76.20973,
   0.43361 -111.34562 76.32026,
   -26.49224 -118.46796 76.20086,
   -24.84311 -118.43458 76.20264,
   -23.17980 -118.36350 76.20593,
   -0.27449 -110.81925 76.32505,
   -27.29700 -118.44174 76.20002,
   -25.86969 -118.46492 76.20193,
   -1.14516 -110.36190 76.31797,
   -28.19197 -118.37469 76.22451,
   -1.96097 -110.01526 76.32800,
   -29.22633 -118.22671 76.20241,
   -3.06376 -109.44461 76.33092,
   -30.19875 -118.02861 76.20791,
   -31.18417 -117.76917 76.21149,
   -3.66609 -109.12688 76.34032,
   -32.08768 -117.47832 76.21483,
   -4.40156 -108.60398 76.38279,
   -32.98240 -117.11522 76.22215,
   -5.08614 -108.04835 76.26296,
   -33.97291 -116.57016 76.24137,
   -34.64938 -116.08775 76.23105,
   -5.73891 -107.36066 76.36524,
   -6.33363 -106.69472 76.22370,
   -35.36383 -115.23211 76.44633,
   -35.71575 -114.63170 76.22611,
   -6.94629 -105.82903 76.41537,
   -35.90676 -113.60880 76.22710,
   -7.53409 -104.92538 76.57244,
   -35.80102 -112.78486 76.25600,
   -7.91472 -104.35662 76.44637,
   -35.42561 -111.91726 76.28823,
   -34.85173 -111.09916 76.30295,
   -8.54542 -103.34235 76.43673,
   -34.12376 -110.30409 76.35783,
   -33.41854 -109.67744 76.31872,
   -9.14732 -102.34039 76.43046,
   -32.64668 -108.99876 76.32808,
   -9.51774 -101.73354 76.31231,
   -31.96995 -108.39880 76.34105,
   -30.94940 -107.42712 76.35636,
   -31.42625 -107.89032 76.34907,
   -30.29102 -106.75390 76.36728,
   -10.05955 -100.74068 76.42022,
   -29.62028 -106.00816 76.37910,
   -28.96824 -105.21034 76.23874,
   -10.56182 -99.80287 76.47255,
   -28.42255 -104.45619 76.41285,
   -27.99520 -103.80019 76.22428,
   -11.07669 -98.79280 76.60525,
   -11.42152 -98.17896 76.35768,
   -27.49805 -102.93724 76.42553,
   -27.08871 -102.14915 76.55537,
   -11.88054 -97.26985 76.52494,
   -26.64201 -101.24963 76.44732,
   -26.23828 -100.40022 76.46742,
   -12.42470 -96.31853 76.58135,
   -25.84819 -99.58108 76.31996,
   -13.06009 -95.36909 76.51542,
   -25.44513 -98.75182 76.48866,
   -13.49390 -94.77506 76.53122,
   -25.09935 -98.06369 76.49887,
   -24.56555 -97.12372 76.50603,
   -14.23994 -93.94199 76.75840,
   -24.05692 -96.30333 76.52594,
   -14.88031 -93.41032 76.58512,
   -23.49166 -95.50830 76.53796,
   -15.73305 -92.87639 76.59492,
   -22.83955 -94.73125 76.55131,
   -16.63455 -92.52401 76.59364,
   -22.12833 -94.03189 76.56352,
   -20.87252 -93.14028 76.57461,
   -19.38079 -92.53387 76.58542,
   -17.72061 -92.33721 76.57608,
   -21.52735 -93.53887 76.56929,
   -20.14661 -92.79447 76.57377,
   -18.60708 -92.37956 76.59210,
   -10.05828 -117.47048 77.04774,
   -8.48984 -117.15761 77.06067,
   -6.80849 -116.75261 76.94526,
   -5.40139 -116.35701 77.10269,
   -3.85033 -115.91238 76.98990,
   -2.30216 -115.44144 77.09958,
   -0.79930 -114.83948 77.10427,
   -12.48568 -117.77991 77.04853,
   -10.84928 -117.59383 77.03733,
   -9.28573 -117.32590 77.06577,
   -7.69545 -116.97119 77.05478,
   -6.16492 -116.55620 77.24884,
   -4.62000 -116.13147 77.08083,
   -2.97142 -115.64413 77.22131,
   -1.54187 -115.16727 77.11046,
   -0.10014 -114.43181 77.10392,
   -14.79434 -117.96639 77.04218,
   -13.30243 -117.85355 77.04525,
   -11.86748 -117.71844 77.04964,
   0.65614 -113.77655 77.12099,
   -17.18662 -118.10951 77.03783,
   -15.77817 -118.02924 77.03367,
   -14.11682 -117.91778 77.04451,
   1.09029 -113.00025 77.17118,
   -19.87402 -118.23198 77.03294,
   -18.22199 -118.16091 77.03587,
   -16.57667 -118.07615 77.03892,
   1.13339 -112.12851 77.17646,
   -22.35751 -118.33024 77.02925,
   -20.65456 -118.26284 77.03748,
   -19.18148 -118.20344 77.03385,
   0.82001 -111.48271 77.20069,
   -23.21284 -118.36660 77.03667,
   -21.63097 -118.30019 77.17548,
   -25.61067 -118.45762 77.01406,
   -24.05761 -118.40869 77.02170,
   0.25662 -110.99250 77.16323,
   -28.00744 -118.38109 77.01930,
   -26.47173 -118.46792 77.02104,
   -24.84015 -118.43661 77.02545,
   -0.58591 -110.46224 77.21621,
   -28.98397 -118.25019 76.88651,
   -27.32019 -118.43628 77.02089,
   -1.44927 -110.06386 77.24613,
   -29.88987 -118.06622 77.01125,
   -2.34332 -109.68838 77.13063,
   -30.79674 -117.83274 77.05114,
   -3.21404 -109.24187 77.11548,
   -31.77011 -117.52250 77.05386,
   -3.90691 -108.84085 77.01061,
   -32.61508 -117.20403 76.99403,
   -33.61015 -116.69937 77.00733,
   -4.70065 -108.18844 77.17432,
   -5.36204 -107.57620 77.13979,
   -34.28102 -116.27731 77.04894,
   -34.96727 -115.64724 77.05815,
   -6.09217 -106.74557 77.21970,
   -35.49658 -114.90986 77.05395,
   -6.56260 -106.15183 77.15847,
   -35.77887 -114.10323 77.06261,
   -7.11743 -105.33969 77.25604,
   -35.83016 -113.16274 76.93405,
   -7.70873 -104.40083 77.40389,
   -35.64290 -112.50552 76.95815,
   -8.07065 -103.85039 77.27064,
   -35.19349 -111.64733 77.08631,
   -34.55476 -110.80299 77.19011,
   -8.70701 -102.80989 77.26503,
   -33.97814 -110.22265 77.29336,
   -32.88735 -109.18379 77.15095,
   -33.40637 -109.66247 77.14387,
   -32.15211 -108.52889 77.18335,
   -9.30784 -101.79652 77.26254,
   -31.48372 -107.93148 77.17271,
   -9.66410 -101.21798 77.10339,
   -30.76818 -107.24014 77.17905,
   -30.06590 -106.50048 77.19694,
   -10.19521 -100.23385 77.20520,
   -29.41763 -105.75121 77.20377,
   -28.84587 -105.01770 77.31486,
   -10.60754 -99.40500 77.38891,
   -28.22837 -104.12873 77.31298,
   -27.74750 -103.34434 77.23309,
   -11.25160 -98.23960 77.31047,
   -27.28255 -102.49731 77.25957,
   -11.56747 -97.66422 77.13479,
   -26.78752 -101.52777 77.26934,
   -12.06076 -96.72699 77.37113,
   -26.47332 -100.85831 77.27911,
   -26.06075 -99.99462 77.29520,
   -12.61535 -95.82528 77.41977,
   -25.65585 -99.15903 77.29030,
   -25.23911 -98.33647 77.32068,
   -13.19016 -95.02005 77.38154,
   -24.82507 -97.57293 77.30481,
   -13.78848 -94.31123 77.37418,
   -24.17812 -96.52451 77.34447,
   -14.46205 -93.65506 77.39068,
   -23.73463 -95.86106 77.35455,
   -23.00797 -94.95946 77.36838,
   -15.22192 -93.09035 77.40747,
   -22.30665 -94.22838 77.37977,
   -15.97631 -92.69386 77.43090,
   -21.57137 -93.60661 77.37846,
   -20.14521 -92.79260 77.40182,
   -18.61661 -92.36626 77.41440,
   -16.94858 -92.40433 77.41477,
   -20.89722 -93.15881 77.39548,
   -19.38800 -92.52816 77.40640,
   -17.82935 -92.30676 77.57262,
   -9.29662 -117.25665 77.87675,
   -7.73398 -116.91121 77.88825,
   -6.18215 -116.51164 77.89503,
   -4.63425 -116.09620 77.71057,
   -3.09693 -115.63246 77.91640,
   -1.56977 -115.11504 77.92376,
   -11.58171 -117.63144 77.74205,
   -10.08607 -117.40204 77.87232,
   -8.51442 -117.09238 77.87906,
   -6.94803 -116.71513 77.88818,
   -5.41973 -116.29599 77.99268,
   -3.87418 -115.87072 77.90470,
   -2.33296 -115.39061 77.91114,
   -0.78410 -114.77352 77.96710,
   0.47519 -113.94414 77.81949,
   -14.05507 -117.86546 77.87647,
   -12.54344 -117.72370 77.91744,
   -10.88803 -117.52894 77.87298,
   -0.11151 -114.40272 77.93082,
   1.04146 -113.28183 77.96990,
   -16.52559 -118.04734 77.86592,
   -14.93501 -117.93582 77.84815,
   -13.32096 -117.80179 77.86949,
   1.32290 -112.51511 78.01798,
   -19.01147 -118.18677 77.88593,
   -17.37332 -118.10037 77.85445,
   -15.76811 -117.99656 77.86279,
   1.42331 -112.01839 78.46228,
   -21.38962 -118.28974 77.85285,
   -19.86073 -118.22568 77.84277,
   -18.23193 -118.14780 77.85799,
   1.23056 -111.80313 78.07802,
   -23.83259 -118.39688 77.84909,
   -22.40702 -118.33242 77.84820,
   -20.70904 -118.26135 77.85394,
   0.60120 -111.04052 77.82985,
   -26.49958 -118.46892 77.84477,
   -24.83046 -118.44093 77.84863,
   -23.19003 -118.36593 77.85004,
   -0.15196 -110.55597 77.76330,
   -27.31295 -118.43416 77.84594,
   -25.84555 -118.47009 77.84597,
   -1.06471 -110.06211 77.94264,
   -28.21020 -118.35073 77.84395,
   -1.82609 -109.76805 77.95922,
   -29.27054 -118.17464 77.81687,
   -30.22493 -117.94556 78.03059,
   -2.62574 -109.37943 78.09470,
   -31.09198 -117.70141 77.97519,
   -3.51471 -108.89757 77.96799,
   -32.09501 -117.34926 77.92937,
   -4.21428 -108.41593 77.96290,
   -32.99368 -116.96563 77.87262,
   -33.85369 -116.48588 77.85682,
   -5.00151 -107.68317 78.21849,
   -34.54042 -115.98788 77.73146,
   -5.56629 -107.14832 78.01511,
   -35.27048 -115.10042 77.85411,
   -6.29249 -106.29814 77.96483,
   -35.57767 -114.54423 77.87001,
   -6.67120 -105.74650 78.05506,
   -35.76417 -113.63165 77.87859,
   -7.30590 -104.81073 78.07938,
   -35.71142 -112.98941 77.85130,
   -35.36032 -112.02375 78.01118,
   -7.87515 -103.87843 78.22595,
   -34.86708 -111.24268 78.07911,
   -8.23969 -103.30818 78.11685,
   -34.18529 -110.40762 77.95465,
   -33.43699 -109.68213 77.96542,
   -8.86359 -102.27983 78.09394,
   -32.68945 -109.01155 77.98003,
   -31.99108 -108.39567 77.98510,
   -30.79369 -107.25564 78.00294,
   -9.45946 -101.26402 78.09035,
   -31.22400 -107.67537 77.99633,
   -30.34203 -106.78396 78.01043,
   -9.81826 -100.66832 77.94268,
   -29.65043 -106.00645 78.02300,
   -29.02540 -105.23191 78.03457,
   -10.29379 -99.74705 78.12614,
   -28.45249 -104.43848 78.04557,
   -27.97972 -103.70265 78.05652,
   -10.77500 -98.83876 78.17725,
   -27.54421 -102.94457 78.06920,
   -11.38852 -97.73514 78.13707,
   -27.09842 -102.09892 78.08202,
   -11.73227 -97.13585 77.95520,
   -26.68703 -101.26731 78.09248,
   -26.27536 -100.41155 78.11200,
   -12.24194 -96.22632 78.20305,
   -25.78394 -99.41148 78.12274,
   -12.86792 -95.31116 78.18341,
   -25.47122 -98.76816 78.13244,
   -13.35705 -94.69715 77.99313,
   -25.12038 -98.08796 78.14260,
   -24.57111 -97.14329 78.12991,
   -14.10953 -93.87871 78.20587,
   -24.05076 -96.32261 78.17021,
   -14.86470 -93.25129 78.22710,
   -23.48626 -95.54120 78.18075,
   -22.82957 -94.76035 78.19501,
   -15.53195 -92.83634 78.24199,
   -22.14161 -94.07222 78.20664,
   -20.87723 -93.15376 78.21847,
   -19.39410 -92.52104 78.22986,
   -17.66765 -92.28676 78.23641,
   -16.30557 -92.51969 78.23765,
   -21.52897 -93.56199 78.21292,
   -20.15504 -92.79568 78.21847,
   -18.62720 -92.35130 78.23415,
   -16.94689 -92.36383 78.23655,
   -8.53823 -117.02671 78.70576,
   -6.97910 -116.65715 78.71425,
   -5.43085 -116.24694 78.72143,
   -3.88944 -115.81055 78.73185,
   -2.35268 -115.33194 78.74323,
   -0.84189 -114.75472 78.75005,
   -12.52949 -117.66531 78.69408,
   -10.87051 -117.45464 78.72209,
   -9.32002 -117.18898 78.69794,
   -7.75562 -116.84880 78.70188,
   -6.20506 -116.45661 78.71517,
   -4.65554 -116.03363 78.70594,
   -3.12350 -115.58140 78.73273,
   -1.59400 -115.06646 78.74662,
   -0.11728 -114.38122 78.75856,
   -14.96371 -117.90122 78.68665,
   -13.35410 -117.75306 78.70377,
   -11.70733 -117.56660 78.69436,
   -10.11243 -117.33530 78.69633,
   0.63365 -113.87753 78.68180,
   -17.41989 -118.08566 78.68195,
   -15.72206 -117.96288 78.70646,
   -14.25219 -117.83151 78.82638,
   1.27255 -113.04799 78.79449,
   -19.88727 -118.22128 78.67721,
   -18.18639 -118.13260 78.68663,
   -16.80145 -118.04422 78.68330,
   1.51683 -112.23910 78.87410,
   -22.36860 -118.33162 78.67346,
   -20.67983 -118.25839 78.61913,
   -19.15150 -118.18541 78.67813,
   1.46287 -111.67350 79.02277,
   -23.23462 -118.36996 78.67877,
   -21.59785 -118.29870 78.66478,
   1.14264 -111.28005 78.89832,
   -25.60767 -118.46396 78.67748,
   -24.06817 -118.41530 78.67014,
   0.42957 -110.68101 78.77817,
   -27.98060 -118.36853 78.66316,
   -26.54188 -118.46642 78.72472,
   -24.84944 -118.44422 78.66957,
   -0.40979 -110.23356 78.74390,
   -28.90768 -118.22382 78.66779,
   -27.32471 -118.43074 78.66451,
   -1.32782 -109.82081 78.78172,
   -29.87305 -118.00949 78.67414,
   -2.19063 -109.48141 78.64040,
   -30.81086 -117.74457 78.67939,
   -2.99501 -109.04336 78.81328,
   -31.75022 -117.43546 78.48671,
   -32.69913 -117.02377 78.68796,
   -3.76959 -108.54151 78.91822,
   -33.40331 -116.67951 78.68920,
   -4.51125 -107.98630 78.84275,
   -5.17806 -107.36695 78.83093,
   -34.13448 -116.21047 78.64694,
   -34.85721 -115.51543 78.66418,
   -5.81214 -106.65657 78.84562,
   -35.38800 -114.67440 78.84990,
   -6.43186 -105.82272 79.00560,
   -35.62671 -114.04796 78.72848,
   -6.83588 -105.26378 78.89479,
   -35.68309 -113.29552 78.69605,
   -7.47700 -104.28788 78.91417,
   -35.54787 -112.65973 78.73317,
   -35.15992 -111.76731 78.75765,
   -8.04082 -103.34429 79.06162,
   -34.50990 -110.79215 78.78963,
   -8.42575 -102.74496 78.92001,
   -33.99005 -110.24874 78.75832,
   -32.75788 -109.07241 78.79679,
   -33.24606 -109.51835 78.79013,
   -32.19180 -108.54606 78.66021,
   -9.02271 -101.74149 78.92125,
   -31.52060 -107.93609 78.81098,
   -30.79029 -107.23416 78.82343,
   -9.60413 -100.73640 78.92847,
   -30.11133 -106.52013 78.84327,
   -9.96250 -100.14551 78.73969,
   -29.45704 -105.75782 78.84609,
   -28.85632 -104.98069 78.86107,
   -10.42756 -99.23130 78.95252,
   -28.29100 -104.16181 78.86126,
   -27.79721 -103.35528 78.88333,
   -10.95191 -98.26194 78.99806,
   -27.32378 -102.49627 78.91215,
   -26.81183 -101.50172 78.91362,
   -11.55863 -97.19864 78.98105,
   -11.93942 -96.55511 78.88470,
   -26.51353 -100.86816 78.92279,
   -26.09701 -100.00689 78.93926,
   -12.53715 -95.63173 78.95030,
   -25.69065 -99.18131 78.94644,
   -25.24847 -98.33295 78.96633,
   -13.12407 -94.83067 79.01352,
   -24.80069 -97.53415 78.84146,
   -13.66990 -94.20337 78.98477,
   -24.18491 -96.55472 78.98799,
   -23.72906 -95.88684 78.99818,
   -14.43975 -93.46218 79.24936,
   -23.01331 -95.00232 79.01172,
   -15.11181 -93.00001 79.07344,
   -22.28613 -94.24208 79.02370,
   -15.92471 -92.60139 79.08632,
   -21.57900 -93.63431 79.02516,
   -20.15393 -92.79416 79.04589,
   -16.92402 -92.33141 79.06473,
   -20.89820 -93.17122 79.03396,
   -19.41146 -92.51851 79.05444,
   -17.83315 -92.26312 79.06580,
   -18.63355 -92.33767 79.05920,
   -7.78107 -116.78592 79.53354,
   -6.22544 -116.39924 79.54006,
   -4.68049 -115.97919 79.54896,
   -3.14194 -115.52538 79.56024,
   -1.61804 -115.01510 79.56792,
   -11.74375 -117.50845 79.51857,
   -10.14950 -117.27028 79.53048,
   -8.52983 -116.95713 79.49505,
   -7.04855 -116.60602 79.58293,
   -5.45549 -116.19463 79.54491,
   -3.90814 -115.75822 79.54466,
   -2.37627 -115.28255 79.56184,
   -0.87023 -114.71588 79.56041,
   0.42864 -113.98720 79.57994,
   -13.98064 -117.77095 79.51220,
   -12.53285 -117.61018 79.49771,
   -11.04913 -117.40376 79.61638,
   -9.34712 -117.12313 79.52319,
   -0.13409 -114.34100 79.57681,
   1.13891 -113.33058 79.61559,
   -16.51877 -118.00696 79.36889,
   -15.00332 -117.86982 79.53469,
   -13.35860 -117.70451 79.51449,
   1.58238 -112.58070 79.64286,
   -19.03248 -118.17180 79.50571,
   -17.41513 -118.06939 79.49762,
   -15.79392 -117.94177 79.50759,
   1.69303 -111.84806 79.81888,
   -21.37701 -118.28772 79.49710,
   -19.97295 -118.22122 79.48827,
   -18.24822 -118.12476 79.50238,
   1.45293 -111.31067 79.70464,
   -24.02596 -118.41637 79.49297,
   -22.39160 -118.33521 79.49474,
   -20.72057 -118.25684 79.49817,
   -26.50706 -118.47140 79.48868,
   -24.81856 -118.44950 79.49727,
   -23.38246 -118.38521 79.49408,
   1.00326 -110.90140 79.63960,
   -27.36056 -118.42471 79.48819,
   -25.84193 -118.47669 79.49008,
   0.23646 -110.40344 79.60357,
   -28.20895 -118.32988 79.48628,
   -0.64985 -109.96798 79.68347,
   -29.23083 -118.13835 79.46343,
   -1.66075 -109.53333 79.61695,
   -30.18666 -117.89514 79.47969,
   -2.48699 -109.15662 79.63971,
   -31.15159 -117.59508 79.45537,
   -3.41517 -108.64880 79.51127,
   -32.01357 -117.27714 79.48967,
   -32.96101 -116.84144 79.51209,
   -4.06124 -108.17850 79.64942,
   -33.75299 -116.38068 79.51643,
   -4.79951 -107.54681 79.65940,
   -5.36035 -107.01200 79.49168,
   -34.47740 -115.79508 79.52541,
   -35.07067 -115.07486 79.52779,
   -6.00817 -106.19439 79.66486,
   -35.47277 -114.19457 79.60634,
   -6.62443 -105.30835 79.85145,
   -35.60859 -113.68698 79.34489,
   -7.01933 -104.74131 79.72202,
   -35.55287 -112.93825 79.54022,
   -35.28205 -112.07005 79.58723,
   -7.64686 -103.75820 79.74337,
   -34.81375 -111.23725 79.53724,
   -34.18690 -110.42902 79.59837,
   -8.20294 -102.81173 79.89435,
   -33.52632 -109.75753 79.60980,
   -8.57311 -102.23226 79.74774,
   -32.75444 -109.04810 79.61673,
   -32.06771 -108.44378 79.60728,
   -30.81564 -107.24934 79.64689,
   -9.18292 -101.19881 79.74603,
   -31.26134 -107.68295 79.64019,
   -30.38157 -106.79686 79.65396,
   -29.68460 -106.00917 79.66675,
   -9.76012 -100.20005 79.72877,
   -29.05996 -105.22858 79.67874,
   -10.12101 -99.57872 79.60692,
   -28.47637 -104.41420 79.69043,
   -28.01918 -103.69819 79.70081,
   -10.57609 -98.69433 79.79976,
   -27.59057 -102.95177 79.71297,
   -11.12579 -97.71142 79.82546,
   -27.14241 -102.10574 79.71052,
   -26.73534 -101.28768 79.73630,
   -11.75478 -96.65881 79.80955,
   -26.30367 -100.40238 79.75949,
   -12.12603 -96.07184 79.68879,
   -25.81632 -99.42309 79.76657,
   -12.71866 -95.20129 79.84178,
   -25.49809 -98.78489 79.77625,
   -25.06226 -97.98233 79.75970,
   -13.30655 -94.47175 79.84442,
   -24.57834 -97.16195 79.77577,
   -13.95909 -93.79934 79.85256,
   -24.04500 -96.34058 79.81456,
   -14.66933 -93.21177 79.87587,
   -23.48037 -95.56843 79.82061,
   -22.82509 -94.79121 79.83838,
   -15.34190 -92.78548 80.04682,
   -22.14935 -94.10752 79.84977,
   -20.88162 -93.16761 79.86225,
   -17.74678 -92.22646 79.88129,
   -16.24281 -92.43419 80.03070,
   -21.52943 -93.58442 79.85677,
   -20.16257 -92.79732 79.86373,
   -18.63096 -92.31950 79.88329,
   -16.97851 -92.28473 79.88161,
   -19.40698 -92.50875 79.87438,
   -5.47281 -116.13895 80.36618,
   -3.93128 -115.70589 80.37658,
   -2.39750 -115.23044 80.38697,
   -10.96403 -117.33156 80.34304,
   -9.38633 -117.06045 80.35418,
   -7.80337 -116.72339 80.35792,
   -6.26429 -116.34645 80.38107,
   -4.70074 -115.92778 80.36618,
   -3.16411 -115.47684 80.37958,
   -1.63576 -114.96794 80.39247,
   -0.16918 -114.33113 80.40429,
   -14.99281 -117.83606 80.33162,
   -13.29117 -117.64819 80.33972,
   -11.80868 -117.45829 80.32094,
   -10.22589 -117.20088 80.47741,
   -8.58676 -116.89753 80.35153,
   -7.02460 -116.53822 80.35987,
   -0.88413 -114.66867 80.39551,
   0.61717 -113.85187 80.39391,
   1.56635 -112.83953 80.43553,
   -17.43839 -118.05454 80.32644,
   -15.81794 -117.91628 80.34334,
   -14.16071 -117.74885 80.31776,
   -12.57109 -117.55912 80.33967,
   1.20041 -113.31785 80.41318,
   1.81736 -112.23250 80.48855,
   -19.90010 -118.21139 80.32148,
   -18.20919 -118.11158 80.27563,
   -16.68540 -117.99386 80.34046,
   -22.37896 -118.33378 80.31781,
   -20.75646 -118.25559 80.32178,
   -19.13502 -118.16574 80.46930,
   1.77342 -111.47691 80.57215,
   -23.14935 -118.37140 80.32747,
   -21.60179 -118.29777 80.30442,
   1.32081 -110.89303 80.33725,
   -25.62815 -118.46915 80.30937,
   -24.00252 -118.41756 80.31780,
   0.56500 -110.35915 80.23002,
   -27.95366 -118.35509 80.30662,
   -26.58204 -118.46561 80.30991,
   -24.85908 -118.45042 80.31399,
   -0.26806 -109.97336 80.24639,
   -28.89812 -118.18899 80.31280,
   -27.32963 -118.42373 80.30767,
   -1.32170 -109.47963 80.42014,
   -29.84602 -117.95557 80.32008,
   -30.79648 -117.66276 80.32634,
   -1.98048 -109.24883 80.44583,
   -31.70570 -117.33210 80.33021,
   -2.83553 -108.81957 80.44920,
   -3.59682 -108.34727 80.47515,
   -32.46418 -117.01761 80.33491,
   -4.28619 -107.85263 80.33853,
   -33.27326 -116.60516 80.33424,
   -34.02128 -116.09354 80.38829,
   -5.04327 -107.12324 80.45225,
   -34.69630 -115.47914 80.17694,
   -5.54782 -106.54486 80.50005,
   -35.21948 -114.57788 80.38501,
   -6.20774 -105.69018 80.53413,
   -35.49978 -113.47510 80.31828,
   -6.80306 -104.80266 80.66657,
   -7.20030 -104.20306 80.57342,
   -35.38874 -112.54782 80.38241,
   -35.10468 -111.85499 80.40127,
   -7.81092 -103.23208 80.57282,
   -34.47237 -110.79760 80.49170,
   -33.98549 -110.25396 80.40076,
   -32.77360 -109.05827 80.44137,
   -8.36328 -102.28195 80.72288,
   -33.26500 -109.51700 80.43442,
   -32.24244 -108.56419 80.44883,
   -8.72302 -101.70520 80.60474,
   -31.55666 -107.94112 80.45668,
   -30.81594 -107.23182 80.46779,
   -9.34042 -100.65993 80.57176,
   -30.14808 -106.53038 80.48194,
   -29.49333 -105.76367 80.49235,
   -9.91247 -99.66225 80.56446,
   -28.89558 -104.98539 80.50044,
   -10.27381 -99.04686 80.41771,
   -28.33098 -104.16386 80.50990,
   -27.84193 -103.36372 80.52862,
   -10.73269 -98.17016 80.61701,
   -27.37977 -102.52657 80.49006,
   -26.85902 -101.52018 80.55714,
   -11.30056 -97.18789 80.65083,
   -26.55379 -100.87915 80.56662,
   -11.93704 -96.17780 80.62687,
   -26.16181 -100.07170 80.65040,
   -12.29903 -95.60321 80.69247,
   -25.72515 -99.20382 80.59179,
   -25.27332 -98.35716 80.51744,
   -12.90033 -94.80603 80.72416,
   -24.74936 -97.45524 80.61831,
   -13.51811 -94.13493 80.51783,
   -24.19621 -96.58860 80.63146,
   -23.70564 -95.88723 80.64215,
   -14.32309 -93.38700 80.71220,
   -23.02694 -95.04886 80.65492,
   -14.92674 -92.95051 80.78889,
   -22.26843 -94.25405 80.66784,
   -15.98717 -92.47650 80.70565,
   -21.58970 -93.66162 80.67202,
   -20.16288 -92.79473 80.68980,
   -16.89521 -92.26019 80.64290,
   -20.90134 -93.18340 80.67138,
   -19.43226 -92.50821 80.67585,
   -17.84935 -92.21518 80.72616,
   -18.65066 -92.30838 80.70482,
   -4.72137 -115.87569 81.19399,
   -10.18879 -117.13731 81.16691,
   -8.62196 -116.83611 81.19635,
   -7.05234 -116.48150 81.18267,
   -5.49586 -116.08748 81.18257,
   -3.95099 -115.65699 81.20010,
   -2.45751 -115.20235 81.16454,
   -0.88644 -114.62780 81.21857,
   0.59638 -113.87164 81.22502,
   -14.19853 -117.71253 81.15624,
   -12.58963 -117.50776 81.17921,
   -11.02989 -117.27522 81.21154,
   -9.46135 -116.99370 81.30757,
   -7.82809 -116.66299 81.17957,
   -6.26867 -116.28734 81.18542,
   -3.18299 -115.42608 81.20449,
   -1.66023 -114.92261 81.21213,
   -0.06412 -114.28782 81.36080,
   1.22581 -113.35470 81.27120,
   -16.45090 -117.95043 81.15121,
   -14.98301 -117.80094 81.16339,
   -13.49593 -117.62078 81.27335,
   -11.78885 -117.39497 81.16491,
   1.76666 -112.71259 81.24052,
   -18.98460 -118.14969 81.14479,
   -17.49524 -118.04176 81.14052,
   -15.81887 -117.88879 81.15230,
   2.02739 -111.84934 81.35776,
   -21.36578 -118.28039 81.14150,
   -19.95209 -118.20650 81.13964,
   -18.26315 -118.10038 81.14649,
   2.05369 -111.35193 81.68705,
   -24.03517 -118.41660 81.13749,
   -22.37711 -118.33138 81.14161,
   -20.73289 -118.24759 81.14253,
   1.78518 -111.06019 81.33244,
   -26.51374 -118.46632 81.13234,
   -24.80654 -118.45009 81.14185,
   -23.36405 -118.38353 81.13870,
   1.17752 -110.52055 81.23518,
   -27.32396 -118.41480 81.13046,
   -25.83550 -118.47585 81.13439,
   0.34995 -110.05878 81.22120,
   -28.19839 -118.30409 81.12893,
   -0.54367 -109.69771 81.21770,
   -29.19409 -118.09782 81.12467,
   -1.47553 -109.31247 81.29788,
   -30.13711 -117.83545 81.14509,
   -2.35429 -108.94512 81.14465,
   -31.06998 -117.52403 81.15197,
   -31.98326 -117.16511 81.16356,
   -3.12631 -108.49465 81.29312,
   -32.88319 -116.73058 81.18709,
   -3.87348 -107.97431 81.33273,
   -33.58808 -116.31971 81.19286,
   -4.60962 -107.36608 81.25628,
   -34.44302 -115.57551 81.17052,
   -5.24958 -106.68373 81.36854,
   -34.90036 -115.00052 81.18499,
   -5.70982 -106.13115 81.32072,
   -35.31858 -113.98940 81.15368,
   -6.39507 -105.18964 81.37526,
   -35.39393 -113.16644 81.17582,
   -6.99266 -104.25352 81.54672,
   -35.19212 -112.15765 81.21890,
   -7.38091 -103.66795 81.39573,
   -34.76611 -111.28489 81.22056,
   -34.16954 -110.44582 81.24210,
   -7.97756 -102.70236 81.40097,
   -33.53580 -109.76265 81.17498,
   -32.77488 -109.04658 81.26165,
   -8.52174 -101.76263 81.53396,
   -32.08098 -108.43050 81.21255,
   -30.83553 -107.24606 81.29143,
   -8.88341 -101.16831 81.44332,
   -31.32762 -107.72726 81.28406,
   -30.42269 -106.81758 81.29804,
   -29.69029 -105.98565 81.31114,
   -9.50262 -100.11756 81.39486,
   -29.08877 -105.22934 81.32282,
   -28.50345 -104.40841 81.33512,
   -10.06578 -99.13025 81.40523,
   -28.09634 -103.76897 81.34453,
   -10.43372 -98.51902 81.23185,
   -10.56242 -98.12368 81.85060,
   -27.73363 -103.13831 81.35431,
   -10.90466 -97.63490 81.47854,
   -27.22027 -102.18606 81.35975,
   -26.77830 -101.30959 81.38283,
   -11.49506 -96.66208 81.48430,
   -26.37616 -100.48597 81.39446,
   -25.95182 -99.63044 81.40744,
   -12.06174 -95.77515 81.60193,
   -12.54376 -95.12398 81.49058,
   -25.62480 -98.98155 81.41726,
   -25.10003 -98.03858 81.42627,
   -13.28853 -94.25483 81.45594,
   -24.58592 -97.18405 81.41757,
   -13.80239 -93.72242 81.48843,
   -24.04061 -96.35922 81.45885,
   -23.47408 -95.59037 81.46016,
   -14.61582 -93.06587 81.65120,
   -22.82982 -94.82413 81.47590,
   -15.30140 -92.68679 81.51300,
   -22.15991 -94.13785 81.49314,
   -20.88919 -93.17612 81.50578,
   -17.85303 -92.18687 81.52740,
   -16.24840 -92.33940 81.51578,
   -21.53457 -93.60232 81.50082,
   -20.13145 -92.77533 81.50114,
   -18.65888 -92.28943 81.52301,
   -17.10142 -92.19240 81.52535,
   -19.42127 -92.49027 81.51892,
   -11.01045 -117.21370 81.98951,
   -9.42124 -116.92992 81.99332,
   -7.86629 -116.60747 82.01899,
   -6.28958 -116.23419 82.00937,
   -4.74272 -115.82739 82.02191,
   -3.20034 -115.37937 82.03071,
   -1.67785 -114.87752 82.03791,
   -0.27781 -114.31108 82.04607,
   -13.41087 -117.57073 81.98154,
   -11.82132 -117.34325 81.98314,
   -10.21088 -117.07739 81.97777,
   -8.75933 -116.78840 82.13125,
   -7.06908 -116.42397 82.00597,
   -5.51358 -116.03484 82.01124,
   -3.97049 -115.60834 82.02176,
   -2.43788 -115.13627 82.03111,
   -0.92306 -114.58543 82.04082,
   0.61590 -113.84419 82.03879,
   1.83053 -112.78765 82.06947,
   -17.45722 -118.01707 81.97069,
   -15.78124 -117.85443 81.97502,
   -14.24224 -117.67583 82.01238,
   -12.79795 -117.48686 81.98370,
   1.50696 -113.13768 82.05733,
   2.11175 -112.17992 82.10711,
   -19.91321 -118.19077 81.96547,
   -18.28856 -118.08372 81.97941,
   -16.62306 -117.94169 81.97780,
   -15.02136 -117.77073 81.97639,
   2.21418 -111.62277 82.19669,
   -20.78283 -118.23733 81.97645,
   -19.12754 -118.14330 81.96231,
   -23.15106 -118.35849 81.96643,
   -21.62082 -118.28352 81.96382,
   2.05273 -111.02303 82.29167,
   -25.61115 -118.46072 81.82043,
   -24.02414 -118.40640 81.96411,
   -22.38981 -118.32045 81.96213,
   1.70247 -110.66001 82.33868,
   -27.91935 -118.32617 81.94833,
   -26.57194 -118.44707 81.95476,
   -24.86783 -118.43946 81.95842,
   0.94829 -110.20002 82.07889,
   -28.70591 -118.18108 81.95551,
   -27.33168 -118.39753 81.94890,
   0.03636 -109.78377 82.05080,
   -0.81570 -109.46150 82.14435,
   -29.43826 -118.00099 81.96335,
   -1.77289 -109.06114 82.13524,
   -30.41927 -117.70271 81.97231,
   -2.62996 -108.63371 82.14453,
   -31.36960 -117.36143 81.97807,
   -3.43118 -108.16931 81.96955,
   -32.21877 -117.00675 81.98228,
   -33.23416 -116.42808 82.14974,
   -4.23172 -107.47955 82.34546,
   -33.94949 -115.94157 81.98686,
   -4.82275 -106.96664 82.12249,
   -34.61241 -115.24667 81.99774,
   -5.50523 -106.15884 82.31348,
   -35.08446 -114.42113 81.94075,
   -5.94698 -105.59204 82.20956,
   -35.30374 -113.43525 82.01258,
   -6.58279 -104.67882 82.21546,
   -35.22628 -112.43422 82.03244,
   -7.16403 -103.74870 82.35202,
   -34.96141 -111.75058 82.05030,
   -7.55234 -103.15274 82.20242,
   -34.49495 -110.92622 81.92661,
   -33.93182 -110.22990 82.06153,
   -32.77631 -109.05222 82.08603,
   -8.14336 -102.17672 82.23859,
   -33.27632 -109.53653 82.07799,
   -32.25984 -108.56638 82.09373,
   -31.58271 -107.95199 82.11561,
   -8.68788 -101.23206 82.36227,
   -30.83660 -107.23959 82.11351,
   -9.04397 -100.64421 82.25624,
   -30.17208 -106.54342 82.13451,
   -29.51967 -105.77780 82.13707,
   -9.66720 -99.57827 82.22309,
   -28.92367 -104.99932 82.14898,
   -28.36183 -104.18008 82.15802,
   -10.22501 -98.60213 82.23762,
   -27.88642 -103.40216 82.17474,
   -27.43726 -102.58901 82.16823,
   -10.69549 -97.73131 82.47202,
   -26.99530 -101.73304 82.19783,
   -11.09794 -97.09545 82.29007,
   -26.68132 -101.08200 82.20764,
   -11.66008 -96.20471 82.34428,
   -26.19420 -100.10197 82.20325,
   -25.75427 -99.23630 82.23295,
   -12.23830 -95.38393 82.30214,
   -25.28366 -98.36884 82.23227,
   -12.82869 -94.63034 82.30937,
   -24.77001 -97.49534 82.26177,
   -24.21587 -96.63581 82.27476,
   -13.45749 -93.93683 82.31921,
   -23.67862 -95.87837 82.28612,
   -14.19243 -93.28990 82.34608,
   -23.03229 -95.07553 82.29824,
   -14.93062 -92.79934 82.35543,
   -22.26001 -94.25786 82.31244,
   -15.96635 -92.35975 82.34948,
   -21.61023 -93.67850 82.31471,
   -20.17863 -92.77892 82.33291,
   -16.89742 -92.16442 82.31337,
   -20.91514 -93.18221 82.31224,
   -19.42907 -92.46939 82.34841,
   -17.87273 -92.14857 82.34862,
   -18.67038 -92.25942 82.35019,
   -10.23639 -117.01909 82.81421,
   -8.65818 -116.71385 82.82155,
   -7.09493 -116.37908 82.73916,
   -5.53294 -115.98726 82.83560,
   -3.98249 -115.56183 82.84526,
   -2.45895 -115.09511 82.85604,
   -0.96346 -114.56330 82.86831,
   -14.22780 -117.63373 82.79983,
   -12.51743 -117.40307 82.67636,
   -10.99845 -117.15469 82.77836,
   -9.44755 -116.87237 82.80882,
   -7.97256 -116.56063 82.94564,
   -6.31003 -116.18385 82.83185,
   -4.75981 -115.78007 82.83949,
   -3.22065 -115.33457 82.84937,
   -1.69919 -114.83480 82.85641,
   -0.16822 -114.25496 82.83506,
   1.22626 -113.40170 82.93920,
   -16.65699 -117.91438 82.79518,
   -15.04830 -117.73581 82.80454,
   -13.42281 -117.52543 82.80561,
   -11.82992 -117.28832 82.81015,
   0.58509 -113.83900 82.87355,
   1.88197 -112.79468 82.86928,
   -18.97693 -118.11066 82.78807,
   -17.45744 -117.98929 82.79547,
   -16.02152 -117.84811 82.79658,
   2.28273 -111.92374 82.76075,
   -21.57019 -118.25857 82.78476,
   -19.93163 -118.17084 82.78603,
   -18.27975 -118.05877 82.78978,
   2.30243 -111.31868 82.97257,
   -24.04530 -118.38619 82.78121,
   -22.36896 -118.29883 82.78787,
   -20.95979 -118.22721 82.78566,
   1.96235 -110.68200 82.98862,
   -26.51750 -118.42718 82.77383,
   -24.79672 -118.41877 82.78372,
   -23.36685 -118.35242 82.78252,
   1.27845 -110.17712 82.75193,
   -27.31947 -118.36757 82.76926,
   -25.77468 -118.44313 82.79309,
   0.43954 -109.78218 82.76016,
   -28.21532 -118.24189 82.77009,
   -0.41331 -109.48914 82.75305,
   -29.15217 -118.03041 82.78966,
   -1.29587 -109.13919 82.91396,
   -30.08632 -117.75203 82.81757,
   -31.00974 -117.42936 82.78905,
   -2.09680 -108.76886 83.07191,
   -31.88882 -117.07220 82.76478,
   -3.00067 -108.27591 82.96018,
   -32.83201 -116.60210 82.71438,
   -3.71925 -107.78320 82.94570,
   -33.53759 -116.15941 82.79137,
   -4.41865 -107.19367 82.94088,
   -34.22289 -115.54842 82.86694,
   -5.03305 -106.54824 82.99781,
   -34.77567 -114.87229 82.67657,
   -5.72011 -105.68771 83.13601,
   -35.13116 -113.94714 82.78953,
   -6.15025 -105.10440 83.00451,
   -35.22049 -113.03962 82.79518,
   -6.76786 -104.17369 83.03924,
   -35.06710 -112.23110 82.87527,
   -34.70450 -111.37796 82.87247,
   -7.34458 -103.22807 83.18915,
   -34.16549 -110.54432 82.81559,
   -7.73276 -102.62020 83.05241,
   -33.48608 -109.74793 82.89815,
   -32.77432 -109.06064 82.90800,
   -8.30084 -101.67242 83.08352,
   -32.03708 -108.39202 82.99368,
   -30.83982 -107.25420 82.93651,
   -31.33669 -107.73992 82.92867,
   -30.42989 -106.82999 82.94327,
   -8.86427 -100.68731 83.21798,
   -29.71214 -106.01528 82.95485,
   -9.20512 -100.12109 83.09931,
   -29.08372 -105.22352 82.96672,
   -28.51921 -104.42981 82.97909,
   -9.83147 -99.05483 83.05298,
   -28.11451 -103.79390 82.98933,
   -10.39559 -98.08234 83.07668,
   -27.75359 -103.16739 82.99841,
   -27.23378 -102.20601 83.00673,
   -10.87341 -97.23155 83.27690,
   -26.80112 -101.34774 83.02890,
   -11.28667 -96.59305 83.13740,
   -26.38545 -100.50109 83.06792,
   -25.96521 -99.65510 83.05099,
   -11.89743 -95.70216 83.08945,
   -12.39865 -95.04397 82.91895,
   -25.63334 -99.00303 83.06079,
   -25.09453 -98.04330 83.06909,
   -13.06741 -94.20608 83.18286,
   -24.58784 -97.20787 83.08759,
   -13.65865 -93.64218 82.93389,
   -24.04595 -96.39007 83.08805,
   -23.46886 -95.60282 83.10517,
   -14.45863 -92.98408 83.18029,
   -22.84171 -94.84457 83.12906,
   -15.27150 -92.53626 83.16901,
   -22.18190 -94.15268 83.13657,
   -20.91222 -93.15889 83.14761,
   -16.19004 -92.22445 83.17238,
   -21.54937 -93.59675 83.14427,
   -20.18680 -92.75325 83.15129,
   -18.68028 -92.21865 83.16558,
   -17.10057 -92.07835 83.29856,
   -19.44607 -92.43842 83.16164,
   -17.88057 -92.10068 83.17102,
   -9.46743 -116.81602 83.64065,
   -7.89506 -116.49398 83.64908,
   -6.20049 -116.11010 83.58092,
   -4.78676 -115.73996 83.66833,
   -3.25299 -115.29927 83.66931,
   -1.70861 -114.79604 83.68251,
   -0.17330 -114.20696 83.69416,
   -13.44561 -117.47958 83.62588,
   -11.76439 -117.22317 83.63012,
   -10.24551 -116.96294 83.62212,
   -8.67230 -116.65809 83.64506,
   -7.09373 -116.31650 83.64408,
   -5.55146 -115.94273 83.65799,
   -4.00637 -115.52092 83.66753,
   -2.47378 -115.05191 83.67571,
   -0.88565 -114.51751 83.81983,
   0.56343 -113.83981 83.66772,
   1.89811 -112.85136 83.70781,
   -15.71842 -117.77763 83.55629,
   -14.24506 -117.59013 83.62068,
   -12.63532 -117.36175 83.60640,
   -11.05347 -117.10431 83.63536,
   1.48906 -113.22724 83.70077,
   2.27123 -112.22781 83.70761,
   -18.30575 -118.02668 83.61704,
   -16.66589 -117.87792 83.61359,
   -15.04939 -117.69379 83.61968,
   2.45034 -111.63847 83.77888,
   -20.67657 -118.17987 83.60528,
   -19.17603 -118.09260 83.59590,
   -17.47691 -117.95655 83.61319,
   2.47052 -111.21836 84.21755,
   -23.12032 -118.30317 83.56701,
   -21.57012 -118.22484 83.60369,
   -19.92832 -118.13871 83.60755,
   2.30140 -110.95308 83.82779,
   -25.55658 -118.39669 83.59766,
   -24.05998 -118.34892 83.61611,
   -22.40117 -118.26516 83.60372,
   1.79440 -110.36212 83.79587,
   -26.53321 -118.38414 83.58718,
   -24.87674 -118.38101 83.59989,
   1.06272 -109.94892 83.72871,
   -27.57909 -118.29536 83.58334,
   0.13023 -109.56818 83.67721,
   -28.40251 -118.15501 83.59176,
   -0.77218 -109.23739 83.72685,
   -29.37164 -117.91325 83.60633,
   -1.69030 -108.85335 83.75980,
   -30.38119 -117.58669 83.68535,
   -2.48553 -108.45931 83.77154,
   -31.29608 -117.23862 83.73749,
   -32.22734 -116.83602 83.60047,
   -3.15302 -108.04819 83.83817,
   -33.14484 -116.31801 83.59683,
   -4.04359 -107.37870 83.75511,
   -33.79560 -115.83448 83.64795,
   -4.60249 -106.85064 83.78948,
   -34.56027 -114.95826 83.62189,
   -5.28901 -106.07546 83.81817,
   -34.89439 -114.36381 83.60770,
   -5.91983 -105.23584 83.90896,
   -35.11457 -113.46114 83.60581,
   -6.34849 -104.61268 83.82844,
   -35.07181 -112.63324 83.70765,
   -34.83971 -111.81669 83.69119,
   -6.95830 -103.66693 83.86198,
   -34.48757 -111.15584 83.69763,
   -7.50983 -102.76380 83.93777,
   -33.87815 -110.27124 83.71065,
   -7.91028 -102.11354 83.86458,
   -33.26743 -109.59198 83.71855,
   -32.25637 -108.59458 83.73720,
   -32.75500 -109.07189 83.72897,
   -31.55552 -107.95099 83.79113,
   -8.47965 -101.15555 83.89039,
   -30.83499 -107.26549 83.75871,
   -30.17660 -106.57894 83.77064,
   -9.01907 -100.22188 83.95194,
   -29.52295 -105.81352 83.77490,
   -9.38398 -99.59253 83.90581,
   -28.92554 -105.03504 83.79250,
   -28.36752 -104.22310 83.80392,
   -10.00866 -98.52900 83.88743,
   -27.86295 -103.40008 83.81290,
   -27.36889 -102.50891 83.82724,
   -10.57588 -97.57061 83.90815,
   -26.99172 -101.76750 83.84014,
   -11.02249 -96.83184 83.93278,
   -26.67347 -101.10682 83.85039,
   -11.55470 -96.03049 83.88943,
   -26.19690 -100.14369 83.86607,
   -25.75352 -99.26867 83.87740,
   -12.17961 -95.15021 83.94303,
   -25.29151 -98.41452 83.90562,
   -12.67559 -94.50955 83.97391,
   -24.78728 -97.55203 83.90463,
   -24.21182 -96.65563 83.91856,
   -13.45670 -93.68335 83.97226,
   -23.62325 -95.82342 83.93060,
   -14.09911 -93.11751 84.02232,
   -23.02783 -95.06826 83.94166,
   -22.29836 -94.27015 83.95614,
   -14.78797 -92.66905 83.99323,
   -21.63842 -93.65861 83.99634,
   -16.88029 -92.03015 83.98358,
   -15.49699 -92.34089 83.98915,
   -20.94465 -93.14358 83.96147,
   -19.46250 -92.38969 83.98813,
   -17.88420 -92.03397 83.99645,
   -16.17631 -92.14220 83.98800,
   -20.21456 -92.72172 83.97218,
   -18.70050 -92.16172 83.99125,
   -8.69896 -116.61115 84.43476,
   -7.12865 -116.27563 84.44183,
   -5.57116 -115.90489 84.45640,
   -4.02558 -115.48485 84.46651,
   -2.48762 -115.01365 84.47463,
   -1.05663 -114.50333 84.47480,
   -12.66609 -117.31321 84.41947,
   -11.08695 -117.05541 84.44584,
   -9.48836 -116.76698 84.42840,
   -7.90775 -116.44693 84.43660,
   -6.40833 -116.10931 84.45171,
   -4.79356 -115.69885 84.45174,
   -3.25414 -115.25559 84.46143,
   -1.73469 -114.75352 84.46834,
   -0.14085 -114.13495 84.47170,
   1.19344 -113.41098 84.36809,
   -16.68808 -117.83734 84.40735,
   -15.00976 -117.64315 84.40695,
   -13.48727 -117.43444 84.43460,
   -11.97219 -117.19646 84.53556,
   -10.27758 -116.91375 84.42726,
   0.55739 -113.79213 84.49006,
   1.92216 -112.82416 84.49311,
   -19.12656 -118.04697 84.39952,
   -17.45701 -117.91584 84.35736,
   -15.84133 -117.74515 84.40192,
   -14.26403 -117.54497 84.41247,
   2.40685 -112.12860 84.65905,
   -21.60258 -118.18142 84.39728,
   -19.92998 -118.09783 84.37385,
   -18.38240 -117.98352 84.56047,
   2.49509 -111.33411 84.58956,
   -24.08046 -118.30124 84.39431,
   -22.39955 -118.22197 84.36130,
   -20.88662 -118.14162 84.48398,
   -24.84177 -118.32956 84.41019,
   -23.30388 -118.26814 84.36339,
   2.13047 -110.56101 84.58208,
   -27.32741 -118.27682 84.22585,
   -25.75699 -118.34724 84.42395,
   0.42194 -109.53717 84.50811,
   1.61828 -110.16242 84.54554,
   -28.12366 -118.14466 84.41147,
   -26.55135 -118.32776 84.38374,
   -0.28277 -109.32611 84.50831,
   1.08046 -109.85237 84.52495,
   -29.04995 -117.93769 84.36173,
   -30.04531 -117.64924 84.25292,
   -0.98739 -109.09580 84.53081,
   -31.02670 -117.27263 84.41508,
   -2.02485 -108.59873 84.54366,
   -31.96892 -116.85660 84.41716,
   -2.84789 -108.12446 84.60179,
   -32.87792 -116.36209 84.40985,
   -3.78370 -107.45810 84.56330,
   -33.46209 -115.95982 84.53800,
   -4.33304 -106.95836 84.71347,
   -34.09242 -115.39634 84.40886,
   -4.84688 -106.44350 84.57191,
   -34.66101 -114.52043 84.57800,
   -5.53870 -105.60168 84.60091,
   -34.92520 -113.92327 84.40413,
   -6.10445 -104.81316 84.61620,
   -35.01856 -113.12571 84.41724,
   -6.63430 -104.00145 84.63368,
   -34.88304 -112.26049 84.56256,
   -34.57441 -111.41890 84.49761,
   -7.22812 -103.06201 84.62917,
   -34.04114 -110.53960 84.58001,
   -7.67194 -102.32585 84.64526,
   -33.47125 -109.85228 84.59617,
   -32.75427 -109.11446 84.51834,
   -8.11661 -101.57787 84.65212,
   -32.06979 -108.48444 84.51903,
   -30.83427 -107.30214 84.54863,
   -31.32064 -107.77660 84.54046,
   -30.40094 -106.85294 84.55631,
   -8.67660 -100.63137 84.65167,
   -29.67229 -106.02685 84.56644,
   -29.07379 -105.27638 84.57696,
   -9.22165 -99.64952 84.85108,
   -28.50264 -104.47785 84.58974,
   -9.57226 -99.06604 84.70077,
   -28.08636 -103.82874 84.60123,
   -10.19014 -98.02379 84.68686,
   -27.73592 -103.22327 84.60971,
   -27.18703 -102.20702 84.56175,
   -10.80246 -97.01588 84.71266,
   -26.76588 -101.37155 84.63323,
   -11.17559 -96.44692 84.55721,
   -26.35942 -100.53437 84.64209,
   -25.94269 -99.68778 84.66158,
   -11.76145 -95.55364 84.73642,
   -25.61363 -99.03417 84.67143,
   -12.37410 -94.70612 84.89369,
   -25.07186 -98.05864 84.69596,
   -12.94769 -94.05901 84.71793,
   -24.59085 -97.25283 84.69587,
   -24.04716 -96.41692 84.71645,
   -13.65827 -93.32294 84.92607,
   -23.47914 -95.61889 84.72238,
   -14.30376 -92.83638 84.81746,
   -22.86926 -94.85327 84.72850,
   -15.23947 -92.35657 84.66180,
   -22.22131 -94.14289 84.73926,
   -20.93976 -93.09221 84.75974,
   -16.13611 -92.05459 84.76515,
   -21.57714 -93.54502 84.88013,
   -20.25084 -92.68440 84.74947,
   -18.68263 -92.09790 84.62152,
   -17.08840 -91.93268 84.79031,
   -19.45451 -92.30904 84.92737,
   -17.93249 -91.95928 84.78503,
   -7.92911 -116.40529 85.22764,
   -6.36178 -116.05601 85.23362,
   -4.80986 -115.66965 85.13437,
   -3.26407 -115.22458 85.16168,
   -1.77575 -114.74186 85.11259,
   -0.21805 -114.13056 85.27473,
   -11.88881 -117.13715 85.21296,
   -10.29982 -116.86679 85.21142,
   -8.72329 -116.56772 85.23109,
   -7.13963 -116.23522 85.22110,
   -5.63781 -115.87337 85.36969,
   -4.04046 -115.44211 85.43204,
   -2.50901 -114.97177 85.45105,
   -0.98557 -114.45506 85.25353,
   0.56380 -113.75501 85.28860,
   1.90078 -112.83011 85.28907,
   -15.89873 -117.70074 85.20010,
   -14.29254 -117.49763 85.19969,
   -12.73381 -117.26704 85.25844,
   -11.22177 -117.01946 85.33310,
   -9.50383 -116.71956 85.21977,
   1.38530 -113.29743 85.26649,
   2.27496 -112.31715 85.29747,
   -18.23204 -117.93153 85.19219,
   -16.66741 -117.78398 85.22044,
   -15.18124 -117.60698 85.31165,
   -13.48450 -117.38300 85.20650,
   2.51562 -111.58965 85.33804,
   -20.59014 -118.07837 85.19037,
   -19.18839 -118.00135 85.17301,
   -17.51832 -117.86963 85.19519,
   2.50500 -111.20251 84.97573,
   -23.28318 -118.20351 85.18793,
   -21.60568 -118.12457 85.20095,
   -19.97586 -118.04715 85.19077,
   2.40318 -110.94104 85.35413,
   -25.76383 -118.28210 85.18232,
   -24.09232 -118.24230 85.15524,
   -22.60609 -118.17254 85.18816,
   1.90588 -110.30226 85.22779,
   -26.61259 -118.25250 85.18303,
   -25.03458 -118.26855 85.26616,
   1.14516 -109.81942 85.32003,
   -27.47723 -118.17576 85.17037,
   0.23332 -109.44133 85.30177,
   -28.40052 -118.00245 85.30893,
   -0.65202 -109.11464 85.32572,
   -29.42677 -117.75531 85.16668,
   -1.63848 -108.69176 85.24994,
   -30.35044 -117.45672 85.18165,
   -31.27331 -117.09887 85.19839,
   -2.36503 -108.32101 85.34917,
   -32.15022 -116.69060 85.21167,
   -3.14047 -107.82738 85.38990,
   -33.03044 -116.16940 85.21395,
   -3.91230 -107.23544 85.35317,
   -33.70124 -115.64376 85.20852,
   -4.54303 -106.64067 85.35312,
   -34.30919 -114.91174 85.22616,
   -5.19304 -105.90532 85.33432,
   -34.73942 -113.94218 85.46690,
   -5.86096 -105.02221 85.38909,
   -34.88629 -113.47462 85.19817,
   -6.26151 -104.44797 85.22762,
   -34.88047 -112.78474 85.23172,
   -34.65866 -111.85949 85.36006,
   -6.85754 -103.49312 85.38182,
   -34.28588 -111.04306 85.28406,
   -7.44219 -102.54082 85.42522,
   -33.78622 -110.31226 85.28260,
   -32.74550 -109.16979 85.30755,
   -7.82105 -101.93267 85.28258,
   -33.23553 -109.68502 85.29626,
   -32.21658 -108.64118 85.31749,
   -31.54847 -108.01997 85.31146,
   -8.39336 -100.94872 85.37946,
   -30.79776 -107.30362 85.34404,
   -30.15980 -106.64471 85.36125,
   -8.91833 -100.03092 85.45975,
   -29.47736 -105.84970 85.37715,
   -28.87948 -105.07507 85.38835,
   -9.39826 -99.16156 85.62191,
   -28.30520 -104.24422 85.39546,
   -9.77145 -98.53574 85.49407,
   -27.81412 -103.44841 85.40124,
   -27.34084 -102.59514 85.39015,
   -10.36906 -97.53692 85.49335,
   -26.84118 -101.62944 85.42185,
   -10.99965 -96.52549 85.51174,
   -26.52536 -100.96395 85.43207,
   -11.33033 -95.99388 85.53388,
   -26.13531 -100.14572 85.37696,
   -25.70634 -99.28812 85.45780,
   -11.96562 -95.09661 85.55607,
   -25.22518 -98.38851 85.57402,
   -12.55690 -94.34201 85.53066,
   -24.78465 -97.60815 85.48251,
   -24.22177 -96.70456 85.49694,
   -13.19993 -93.62582 85.56506,
   -23.65243 -95.86610 85.50890,
   -23.09634 -95.12156 85.51960,
   -13.87530 -93.01203 85.57873,
   -22.32656 -94.23329 85.53673,
   -14.56278 -92.53157 85.63945,
   -21.78298 -93.68952 85.54777,
   -15.49357 -92.11987 85.55004,
   -20.97544 -93.04886 85.57133,
   -19.51175 -92.26602 85.56672,
   -17.94370 -91.88335 85.41351,
   -16.31609 -91.88602 85.70529,
   -20.14838 -92.54873 85.55770,
   -18.74472 -92.01776 85.56656,
   -17.12312 -91.83190 85.57002,
   -7.15955 -116.19873 86.02059,
   -5.59714 -115.83282 86.02628,
   -4.05134 -115.41760 86.03623,
   -2.52024 -114.94648 86.04477,
   -1.00301 -114.41015 86.05547,
   -12.70625 -117.21157 86.00010,
   -10.93169 -116.92571 86.00625,
   -9.53176 -116.67721 86.00866,
   -7.96972 -116.37014 86.04285,
   -6.36141 -116.01792 86.02206,
   -4.83092 -115.63433 86.03894,
   -3.28332 -115.19033 86.03098,
   -1.75753 -114.68998 86.03450,
   -0.25224 -114.10504 86.07029,
   1.09976 -113.40657 86.07586,
   -15.11268 -117.55097 85.99279,
   -13.51068 -117.33186 86.00073,
   -11.90078 -117.08626 85.98763,
   -10.31588 -116.81903 86.00797,
   -8.73314 -116.52469 86.01419,
   0.51482 -113.72909 86.07177,
   1.87929 -112.79416 86.07761,
   -17.46476 -117.80929 85.99660,
   -15.94298 -117.64917 86.01428,
   -14.41977 -117.46104 85.99369,
   2.38644 -112.04550 86.14936,
   -19.89912 -117.98888 85.90074,
   -18.33667 -117.88293 85.98393,
   -16.72955 -117.73746 85.98864,
   2.47551 -111.23928 86.12941,
   -22.39146 -118.10316 85.83361,
   -20.84897 -118.02369 86.00855,
   -19.17284 -117.94109 85.98149,
   -24.96813 -118.19822 85.97775,
   -23.32327 -118.13362 85.97461,
   -21.65546 -118.05997 85.98045,
   2.14557 -110.47998 86.14221,
   -27.43902 -118.09996 85.95747,
   -25.77759 -118.20426 85.95411,
   -24.36279 -118.17819 85.97878,
   1.65767 -110.10136 86.12130,
   -28.03997 -118.00377 85.96128,
   -26.77185 -118.15728 86.05967,
   0.88388 -109.69418 86.10823,
   -29.11347 -117.75763 85.98050,
   -0.09510 -109.27335 86.09792,
   -30.05455 -117.47087 85.99166,
   -1.04781 -108.88042 86.13607,
   -1.89951 -108.48468 86.14056,
   -30.77954 -117.21169 85.99860,
   -2.78849 -107.97365 86.05932,
   -31.52015 -116.91347 86.00328,
   -32.43017 -116.44797 85.99941,
   -3.46364 -107.48970 86.14574,
   -33.28577 -115.85764 86.02038,
   -4.19702 -106.86010 86.16005,
   -33.90835 -115.29357 85.86133,
   -4.74718 -106.31670 85.98196,
   -34.46228 -114.35905 86.01543,
   -5.41867 -105.46717 86.18958,
   -34.74400 -113.33645 86.09929,
   -6.10682 -104.51870 86.19965,
   -6.44617 -103.97193 86.22111,
   -34.70266 -112.37725 86.04477,
   -34.43722 -111.53298 86.01753,
   -7.03785 -103.03439 86.21518,
   -33.96905 -110.67426 86.07551,
   -33.38421 -109.90702 86.07353,
   -7.67483 -101.99626 86.20814,
   -32.67668 -109.15970 86.09669,
   -7.97460 -101.46991 86.23928,
   -32.02901 -108.53902 85.97924,
   -30.82134 -107.38971 86.12771,
   -31.29807 -107.85440 86.11935,
   -30.34937 -106.89804 86.13681,
   -8.57160 -100.46074 86.21197,
   -29.63338 -106.09170 86.14560,
   -29.03951 -105.35596 86.15538,
   -9.11556 -99.50971 86.26593,
   -28.45776 -104.55242 86.16850,
   -27.94812 -103.76795 86.18279,
   -9.54690 -98.75404 86.26913,
   -27.53675 -103.06004 86.19322,
   -9.97120 -98.01442 86.29371,
   -27.12653 -102.27480 86.09311,
   -10.56193 -97.03723 86.31256,
   -26.67688 -101.38806 86.22053,
   -26.26966 -100.53287 86.19349,
   -11.12334 -96.12541 86.43543,
   -25.79359 -99.55962 86.24278,
   -11.51114 -95.55264 86.32199,
   -25.46521 -98.89559 86.25255,
   -12.19806 -94.62775 86.30081,
   -24.97884 -97.99732 86.30669,
   -12.73633 -93.98789 86.15055,
   -24.58429 -97.30751 86.25204,
   -24.04737 -96.44734 86.28779,
   -13.47811 -93.19922 86.35986,
   -23.49868 -95.63529 86.30369,
   -14.11741 -92.70003 86.23810,
   -22.91325 -94.85409 86.30747,
   -22.28316 -94.11981 86.33162,
   -16.31703 -91.78292 86.36582,
   -14.96796 -92.19356 86.37392,
   -21.61103 -93.46943 86.33049,
   -20.38138 -92.60975 86.21254,
   -18.78391 -91.93183 86.36708,
   -17.06477 -91.72458 86.31862,
   -15.73311 -91.90697 86.37466,
   -20.96825 -92.97118 86.34558,
   -19.54194 -92.18769 86.35599,
   -18.00246 -91.76919 86.36785,
   -6.39035 -115.98879 86.81288,
   -4.83617 -115.60155 86.82071,
   -3.29744 -115.15812 86.83060,
   -1.77767 -114.65512 86.83830,
   -11.92883 -117.03488 86.79341,
   -10.23720 -116.76402 86.67099,
   -8.76149 -116.48692 86.80381,
   -7.22441 -116.17292 86.86128,
   -5.60540 -115.80124 86.80147,
   -4.06568 -115.38817 86.81795,
   -2.53445 -114.91566 86.83003,
   -0.99927 -114.36658 86.86286,
   0.44826 -113.73807 86.87231,
   1.84487 -112.77194 86.86945,
   -14.26095 -117.39004 86.65757,
   -12.69599 -117.15659 86.75687,
   -11.11772 -116.90431 86.79303,
   -9.53900 -116.63204 86.79987,
   -7.96065 -116.32895 86.80727,
   -0.25498 -114.06094 86.85462,
   1.24934 -113.29964 86.85353,
   2.21311 -112.28970 86.87369,
   -18.37249 -117.82518 86.77207,
   -16.77533 -117.68315 86.79603,
   -15.11341 -117.49429 86.77156,
   -13.52563 -117.27741 86.78703,
   2.46392 -111.54296 86.72166,
   -20.85383 -117.95654 86.77200,
   -19.17915 -117.88155 86.73467,
   -17.65540 -117.76105 86.86827,
   -15.94209 -117.59316 86.78140,
   -21.63574 -117.98704 86.78455,
   -20.09259 -117.92597 86.75202,
   2.36352 -110.91380 86.91611,
   -24.06667 -118.09157 86.64759,
   -22.53025 -118.01877 86.80704,
   1.88471 -110.21002 86.87240,
   -26.50058 -118.09065 86.75820,
   -25.05114 -118.11289 86.73905,
   -23.34186 -118.05217 86.77084,
   1.20356 -109.76337 86.91322,
   -27.45271 -118.00713 86.75158,
   -25.82650 -118.11213 86.76452,
   0.27842 -109.32659 86.90046,
   -28.39938 -117.84224 86.76066,
   -0.50462 -109.04735 86.92121,
   -29.34611 -117.60251 86.78671,
   -30.27020 -117.30579 86.80214,
   -1.43779 -108.63448 86.91440,
   -31.19010 -116.94462 86.82802,
   -2.21797 -108.22926 86.96187,
   -32.05625 -116.54317 86.75639,
   -3.03740 -107.70391 86.94152,
   -32.82855 -116.08599 86.73536,
   -3.89439 -107.02831 86.91066,
   -33.43642 -115.60645 86.78079,
   -4.49020 -106.45481 86.93316,
   -34.02959 -114.88568 86.82907,
   -4.94197 -105.93055 86.97319,
   -34.55528 -113.68619 86.80067,
   -5.63514 -105.03460 86.99846,
   -34.66106 -112.89746 86.66711,
   -6.23990 -104.13734 87.13542,
   -34.49088 -111.99570 86.83280,
   -6.64066 -103.51902 87.00336,
   -34.09282 -111.04999 86.96607,
   -7.22140 -102.57284 87.04295,
   -33.63934 -110.32098 86.86404,
   -32.91320 -109.47704 86.88139,
   -33.32304 -109.93974 86.87098,
   -32.14610 -108.68027 86.90127,
   -7.78225 -101.61366 87.17754,
   -31.46423 -108.04818 86.90524,
   -8.13485 -101.03010 87.04007,
   -30.70680 -107.31984 86.93170,
   -30.12307 -106.70960 86.76707,
   -8.75186 -99.97415 87.02588,
   -29.43643 -105.91789 86.78194,
   -28.82266 -105.14993 86.97721,
   -9.31170 -98.99848 87.04592,
   -28.22588 -104.29825 86.99099,
   -9.68759 -98.37253 86.87230,
   -27.74099 -103.52369 86.99362,
   -27.27036 -102.68516 86.98463,
   -10.17278 -97.49879 87.09172,
   -26.86932 -101.89109 86.93680,
   -26.44099 -101.01382 87.01070,
   -10.76110 -96.53813 87.12557,
   -26.06110 -100.19002 86.89351,
   -11.32363 -95.64891 87.23480,
   -25.62972 -99.31287 87.03999,
   -11.83879 -94.94116 87.06474,
   -25.18783 -98.44517 87.03923,
   -24.78463 -97.70935 87.17328,
   -12.49694 -94.08479 87.09773,
   -24.20425 -96.72770 87.07572,
   -12.90391 -93.57754 87.14660,
   -23.67531 -95.90090 87.08744,
   -23.09131 -95.06857 87.09919,
   -13.74195 -92.80538 87.16725,
   -14.38304 -92.34363 87.19144,
   -22.64186 -94.47666 87.10897,
   -21.64348 -93.42028 87.13320,
   -15.41391 -91.89628 87.02787,
   -22.07863 -93.83922 87.12465,
   -21.04055 -92.94615 87.03628,
   -16.32264 -91.65407 87.16546,
   -20.32424 -92.46505 87.12996,
   -18.81246 -91.84013 87.12662,
   -17.29532 -91.58495 87.24093,
   -19.56946 -92.10007 87.15079,
   -18.03981 -91.66523 87.16377,
   -7.18870 -116.13056 87.60019,
   -5.62469 -115.77172 87.60641,
   -4.07851 -115.35737 87.61589,
   -2.54863 -114.88268 87.62454,
   -1.03416 -114.34200 87.63515,
   -11.15163 -116.85631 87.58656,
   -9.50834 -116.58202 87.56803,
   -7.98112 -116.29337 87.59985,
   -6.40397 -115.95715 87.60853,
   -4.84976 -115.57229 87.61011,
   -3.30937 -115.12790 87.61668,
   -1.79070 -114.62363 87.61934,
   -0.25221 -114.02558 87.64868,
   1.22221 -113.26448 87.65798,
   -15.15550 -117.43956 87.57340,
   -13.51042 -117.21729 87.59239,
   -11.93089 -116.97962 87.59519,
   -10.33753 -116.72359 87.57295,
   -8.76564 -116.44489 87.59389,
   0.66383 -113.60790 87.65451,
   1.81481 -112.74837 87.65963,
   -17.58309 -117.70059 87.56602,
   -15.92702 -117.53539 87.53168,
   -14.32980 -117.33443 87.55248,
   -12.74784 -117.10568 87.58085,
   2.33189 -111.97089 87.65539,
   -20.04984 -117.85359 87.56265,
   -18.40596 -117.76463 87.55788,
   -16.92382 -117.63994 87.56854,
   2.43135 -111.28400 87.65765,
   -22.53718 -117.94310 87.56061,
   -20.86205 -117.88805 87.53570,
   -19.43444 -117.82573 87.56244,
   -23.33914 -117.96912 87.59506,
   -21.81233 -117.90927 87.67167,
   2.14545 -110.50692 87.70332,
   -25.74783 -118.03669 87.45430,
   -24.17699 -118.00580 87.55756,
   1.67586 -110.08079 87.69479,
   -26.72297 -117.98503 87.57791,
   -25.02987 -118.02234 87.55931,
   0.90186 -109.61289 87.69175,
   -27.67902 -117.88632 87.54014,
   -0.09944 -109.12749 87.79126,
   -28.65171 -117.69648 87.55681,
   -0.96681 -108.77943 87.68599,
   -29.61804 -117.43479 87.56927,
   -1.78425 -108.39274 87.68536,
   -30.62354 -117.07174 87.68623,
   -2.60386 -107.90683 87.72400,
   -31.52530 -116.68384 87.72956,
   -32.37902 -116.25388 87.54959,
   -3.35529 -107.37319 87.70828,
   -33.12298 -115.71556 87.56210,
   -4.04581 -106.77821 87.72041,
   -33.81868 -114.90593 87.76783,
   -4.73244 -106.04954 87.84547,
   -34.22455 -114.27151 87.59114,
   -5.22608 -105.45417 87.74666,
   -34.49107 -113.31386 87.58954,
   -5.88203 -104.55477 87.76853,
   -34.45725 -112.40424 87.71201,
   -6.41088 -103.75144 87.78491,
   -34.23667 -111.59077 87.64868,
   -6.86777 -103.00917 87.79590,
   -33.79016 -110.69226 87.67553,
   -33.27537 -109.99740 87.66414,
   -7.44298 -102.06233 87.79400,
   -32.64192 -109.28800 87.63607,
   -31.94523 -108.58984 87.68738,
   -30.96769 -107.63527 87.70350,
   -7.97184 -101.13656 87.94850,
   -31.44011 -108.09811 87.69571,
   -30.23392 -106.88544 87.70570,
   -8.34186 -100.50921 87.84200,
   -29.63308 -106.22903 87.70829,
   -29.04754 -105.52646 87.78115,
   -8.93638 -99.47678 87.84733,
   -28.41599 -104.68627 87.92516,
   -27.84897 -103.82901 87.92807,
   -9.51549 -98.47449 87.83002,
   -27.38445 -103.02148 87.77386,
   -9.88135 -97.86186 87.68449,
   -27.00053 -102.29467 87.78265,
   -10.39014 -96.96605 87.88105,
   -26.59947 -101.47196 87.75587,
   -26.20094 -100.62784 87.80083,
   -10.92685 -96.08823 87.95859,
   -25.81627 -99.80202 87.81158,
   -11.48796 -95.25386 87.89275,
   -25.39843 -98.94026 87.83093,
   -12.05954 -94.45087 87.92284,
   -25.00490 -98.16886 87.84202,
   -24.56556 -97.36746 87.83800,
   -12.68645 -93.64936 88.04605,
   -24.03883 -96.47460 87.87316,
   -13.33930 -92.99172 87.95097,
   -23.51849 -95.65012 87.87270,
   -22.97894 -94.86886 87.89299,
   -14.03053 -92.40362 88.07213,
   -22.33920 -94.06753 87.92315,
   -14.82610 -91.96287 87.95498,
   -21.68204 -93.37681 87.93407,
   -20.32848 -92.37025 87.93308,
   -17.24438 -91.47921 87.94148,
   -15.60144 -91.67150 87.94127,
   -20.97387 -92.78965 87.88948,
   -19.61486 -92.01791 87.92855,
   -18.07395 -91.55653 87.95755,
   -16.58412 -91.49729 87.94222,
   -18.85070 -91.73743 87.94645,
   -6.41784 -115.92630 88.39252,
   -4.86276 -115.54271 88.40029,
   -3.32477 -115.09760 88.41030,
   -1.80601 -114.59040 88.41831,
   -10.37265 -116.67758 88.37869,
   -8.78771 -116.40667 88.38273,
   -7.17410 -116.09208 88.36357,
   -5.63833 -115.74179 88.40186,
   -4.09397 -115.32917 88.40291,
   -2.56273 -114.85316 88.41074,
   -1.04097 -114.30662 88.42204,
   0.36259 -113.69801 88.32702,
   -14.37057 -117.27896 88.36518,
   -12.79027 -117.05546 88.37730,
   -11.19118 -116.80837 88.39708,
   -9.65006 -116.54879 88.52108,
   -7.99183 -116.25604 88.38738,
   -0.28978 -113.99278 88.43410,
   1.18579 -113.23104 88.44593,
   2.14187 -112.27427 88.45085,
   -16.70052 -117.56621 88.22295,
   -15.16167 -117.38014 88.37220,
   -13.64308 -117.17008 88.49949,
   -11.96894 -116.93124 88.37369,
   1.79064 -112.71166 88.44770,
   2.39958 -111.60227 88.45322,
   -19.16813 -117.75725 88.22384,
   -17.64974 -117.63954 88.40901,
   -15.98596 -117.47865 88.36210,
   -21.53362 -117.83443 88.35240,
   -20.12866 -117.79060 88.32865,
   -18.41739 -117.70170 88.35213,
   2.31583 -110.85921 88.48880,
   -24.23000 -117.91932 88.35169,
   -22.53954 -117.86411 88.36410,
   -20.90596 -117.81500 88.35307,
   1.88669 -110.19677 88.48965,
   -25.03082 -117.93849 88.31868,
   -23.48170 -117.88589 88.48714,
   1.15554 -109.64960 88.32846,
   -27.46406 -117.83562 88.18688,
   -25.94199 -117.93695 88.32391,
   0.29408 -109.23082 88.32394,
   -28.27690 -117.70284 88.18369,
   -26.70996 -117.89613 88.33686,
   -0.48952 -108.92178 88.47902,
   -29.30039 -117.45084 88.21709,
   -30.19461 -117.17084 88.18643,
   -1.26074 -108.58011 88.63226,
   -31.21848 -116.73426 88.37101,
   -2.16276 -108.09746 88.49636,
   -32.02328 -116.33636 88.36866,
   -2.97983 -107.56337 88.44847,
   -3.65551 -107.02282 88.51512,
   -32.70917 -115.90845 88.36380,
   -33.37023 -115.31869 88.37470,
   -4.27929 -106.42470 88.57588,
   -4.95221 -105.67833 88.54061,
   -33.98304 -114.40476 88.56722,
   -34.27628 -113.77523 88.35335,
   -5.56581 -104.88209 88.50970,
   -34.39066 -112.92366 88.37431,
   -6.17079 -103.99751 88.54860,
   -34.28232 -112.09420 88.39654,
   -6.56833 -103.38703 88.39411,
   -33.96880 -111.21985 88.40245,
   -33.46114 -110.37421 88.52949,
   -7.15170 -102.40942 88.54269,
   -32.84936 -109.58407 88.45760,
   -32.15698 -108.85198 88.47009,
   -7.69954 -101.47763 88.59331,
   -31.42455 -108.14961 88.48745,
   -30.67360 -107.40627 88.40028,
   -8.13145 -100.72448 88.61172,
   -30.05409 -106.77842 88.50628,
   -8.54837 -99.98558 88.62869,
   -29.40378 -106.04076 88.51466,
   -28.80435 -105.29028 88.52467,
   -9.11100 -98.99589 88.65328,
   -28.21598 -104.47016 88.53868,
   -27.62110 -103.53025 88.46699,
   -9.71803 -97.94748 88.63991,
   -27.16695 -102.74173 88.57646,
   -10.08006 -97.34361 88.50777,
   -26.72230 -101.87064 88.56838,
   -26.25593 -100.89812 88.59078,
   -10.64988 -96.37284 88.67731,
   -25.95528 -100.22543 88.60143,
   -11.22516 -95.47641 88.67889,
   -25.59314 -99.44293 88.63059,
   -11.65208 -94.85720 88.55018,
   -25.15860 -98.55172 88.62589,
   -24.76739 -97.79135 88.59359,
   -12.25953 -94.00828 88.71320,
   -24.19198 -96.77109 88.65417,
   -23.66188 -95.88815 88.66686,
   -12.93598 -93.19186 88.87547,
   -23.26180 -95.24786 88.67482,
   -13.58423 -92.61089 88.70196,
   -14.34429 -92.06524 88.75061,
   -22.82449 -94.60367 88.68374,
   -22.14923 -93.77451 88.70349,
   -21.04046 -92.73909 88.72160,
   -16.29202 -91.41821 88.63557,
   -15.11801 -91.68750 88.75691,
   -21.62513 -93.21918 88.71462,
   -20.39340 -92.31039 88.71029,
   -18.86416 -91.64571 88.62312,
   -17.27960 -91.36270 88.73575,
   -15.60294 -91.53196 88.74934,
   -19.63384 -91.91870 88.73134,
   -18.12109 -91.42567 88.90843,
   -5.65107 -115.71204 89.18560,
   -4.10516 -115.29878 89.19558,
   -2.57598 -114.82168 89.20444,
   -9.59369 -116.49925 89.17088,
   -8.01692 -116.22128 89.18162,
   -6.44263 -115.89786 89.17643,
   -4.87610 -115.51389 89.18701,
   -3.33841 -115.06875 89.19706,
   -1.79973 -114.55321 89.22737,
   -0.27673 -113.95231 89.23395,
   1.17127 -113.19903 89.23652,
   -13.58850 -117.11368 89.15769,
   -12.00212 -116.88107 89.17006,
   -10.37872 -116.62799 89.16892,
   -8.90573 -116.37384 89.31503,
   -7.21833 -116.06370 89.18046,
   -1.06283 -114.27839 89.21500,
   0.53124 -113.59617 89.21814,
   1.76434 -112.68997 89.23275,
   -17.62626 -117.57959 89.14567,
   -15.95196 -117.41429 89.16547,
   -14.41398 -117.22370 89.18079,
   -12.89793 -117.00549 89.30216,
   -11.19076 -116.75637 89.16685,
   2.27260 -111.95439 89.23595,
   -18.44971 -117.63993 89.14344,
   -16.79339 -117.50649 89.13278,
   -15.19863 -117.32576 89.15381,
   2.38619 -111.20614 89.23980,
   -20.84084 -117.75056 89.04075,
   -19.32714 -117.68728 89.13595,
   -23.29244 -117.80538 89.14292,
   -21.78166 -117.76223 89.17495,
   -20.10061 -117.71779 89.14375,
   2.11870 -110.45575 89.35198,
   -25.91992 -117.84437 89.13625,
   -24.23577 -117.83305 89.15509,
   -22.59310 -117.78530 89.14141,
   1.65828 -110.01937 89.24680,
   -26.75987 -117.79913 89.12186,
   -25.19836 -117.84103 89.27138,
   0.89921 -109.52293 89.26368,
   -27.63027 -117.71193 89.08283,
   0.01423 -109.09378 89.24453,
   -28.65452 -117.51425 89.12115,
   -0.86067 -108.70290 89.28583,
   -29.58624 -117.26864 89.11742,
   -1.71016 -108.27660 89.29384,
   -30.52385 -116.94403 89.13997,
   -31.44781 -116.53980 89.15813,
   -2.41777 -107.85128 89.40419,
   -32.26637 -116.08548 89.17471,
   -3.25258 -107.25465 89.30271,
   -32.95552 -115.60817 89.03119,
   -3.92255 -106.67130 89.32003,
   -33.59818 -114.84177 89.20050,
   -4.65347 -105.91373 89.31656,
   -34.05379 -114.02445 89.15339,
   -5.14909 -105.32534 89.18456,
   -34.24632 -113.29283 89.14863,
   -5.76579 -104.45130 89.35533,
   -34.24873 -112.66122 89.16074,
   -34.04191 -111.67950 89.22422,
   -6.41925 -103.46760 89.37545,
   -6.74710 -102.91078 89.40453,
   -33.69191 -110.91499 89.23241,
   -33.14771 -110.06235 89.19335,
   -7.34817 -101.92319 89.35692,
   -32.60544 -109.42027 89.08128,
   -31.40872 -108.21036 89.27265,
   -31.88460 -108.68036 89.26457,
   -30.87972 -107.67472 89.28233,
   -7.90566 -100.96463 89.38918,
   -30.22193 -107.00646 89.28449,
   -8.28080 -100.33071 89.23821,
   -29.57109 -106.29672 89.29414,
   -28.94679 -105.54654 89.28631,
   -8.74892 -99.46176 89.43214,
   -28.35832 -104.76504 89.30836,
   -27.78410 -103.91342 89.32497,
   -9.28616 -98.50772 89.47394,
   -27.37266 -103.22404 89.29581,
   -26.89572 -102.35112 89.36153,
   -9.91820 -97.42675 89.44149,
   -10.28204 -96.81831 89.34577,
   -26.51714 -101.55865 89.26583,
   -26.09366 -100.66153 89.38051,
   -10.82289 -95.92008 89.44295,
   -25.70550 -99.81234 89.43984,
   -25.32477 -98.98789 89.40920,
   -11.41820 -95.00495 89.46046,
   -11.77826 -94.44142 89.51450,
   -24.96160 -98.24161 89.42008,
   -24.52253 -97.39466 89.32910,
   -12.48345 -93.54424 89.52487,
   -24.02740 -96.50841 89.43611,
   -13.12721 -92.84159 89.51618,
   -23.50962 -95.63323 89.45662,
   -23.00829 -94.84990 89.46781,
   -13.81572 -92.24729 89.54552,
   -22.40540 -94.02949 89.51711,
   -14.66777 -91.74946 89.48996,
   -21.78111 -93.31076 89.53636,
   -15.55206 -91.41591 89.52210,
   -21.05713 -92.66281 89.51552,
   -19.69132 -91.85699 89.35960,
   -18.11117 -91.32679 89.53410,
   -16.48676 -91.25884 89.54588,
   -20.38438 -92.20205 89.51651,
   -18.91977 -91.53510 89.50266,
   -17.32177 -91.25017 89.52306,
   -4.88915 -115.48438 89.97982,
   -3.35164 -115.03835 89.99011,
   -1.83179 -114.53183 89.99857,
   -10.41123 -116.58231 89.95941,
   -8.63880 -116.29339 89.96525,
   -7.24376 -116.03207 89.97598,
   -5.67895 -115.68517 89.99059,
   -4.11890 -115.27019 89.98431,
   -2.55826 -114.78004 90.02742,
   -1.07017 -114.25411 90.00911,
   0.45527 -113.60642 90.02195,
   -12.64974 -116.92181 89.95190,
   -11.16413 -116.70187 89.91588,
   -9.59824 -116.45301 89.95607,
   -8.02317 -116.18339 89.96762,
   -6.44565 -115.86357 89.97238,
   -0.12074 -113.88001 90.01667,
   1.20483 -113.13223 90.01564,
   2.24217 -112.00027 90.03155,
   -16.83748 -117.44849 89.93927,
   -15.23811 -117.27146 89.94343,
   -13.60149 -117.05726 89.94742,
   -12.00931 -116.82706 89.95403,
   1.85974 -112.60291 90.02858,
   2.36418 -111.59958 90.03373,
   -19.29299 -117.61864 89.93338,
   -17.61002 -117.51445 89.95794,
   -16.11526 -117.36585 90.05435,
   -14.41421 -117.16670 89.94605,
   -21.78946 -117.68926 89.93282,
   -20.10703 -117.65144 89.91162,
   -18.54562 -117.58098 89.93268,
   2.30311 -110.88729 90.05900,
   -22.58432 -117.70675 89.94374,
   -21.03076 -117.67365 89.92634,
   1.88871 -110.16878 90.06994,
   -24.96197 -117.75662 89.93152,
   -23.47235 -117.72943 89.94714,
   1.20146 -109.61007 90.06383,
   -27.62005 -117.61716 89.91415,
   -25.94277 -117.75029 89.93102,
   -24.28931 -117.74596 89.93214,
   0.33541 -109.13983 90.05653,
   -28.27564 -117.50173 89.92439,
   -27.05085 -117.68419 89.91404,
   -29.28592 -117.25889 89.93764,
   -0.40609 -108.84597 90.05944,
   -30.02364 -117.03538 89.94647,
   -1.19381 -108.47808 90.16362,
   -2.05244 -108.00118 90.09968,
   -30.71841 -116.78923 89.95380,
   -2.83230 -107.47861 90.09879,
   -31.74372 -116.28854 89.94962,
   -32.65431 -115.67875 89.93441,
   -3.57512 -106.86062 90.27575,
   -33.18818 -115.18861 89.97996,
   -4.20770 -106.27772 90.10359,
   -33.83182 -114.18980 89.93826,
   -4.93407 -105.46367 90.09301,
   -34.07340 -113.73824 89.59302,
   -5.33334 -104.91993 90.15615,
   -34.08906 -113.19679 90.07668,
   -5.95596 -104.02167 90.19015,
   -34.07501 -112.21494 89.90939,
   -33.77501 -111.27713 90.02621,
   -6.54848 -103.08320 90.29222,
   -33.30447 -110.39350 89.99719,
   -6.91548 -102.48310 90.18758,
   -32.73634 -109.66338 90.11089,
   -32.04282 -108.89172 90.05225,
   -7.51651 -101.47288 90.17272,
   -31.32494 -108.18584 90.07266,
   -30.67955 -107.54570 89.95521,
   -8.10575 -100.45372 90.17555,
   -30.00544 -106.85741 90.08412,
   -8.46913 -99.83024 90.03365,
   -29.35486 -106.12740 90.09245,
   -28.73708 -105.36640 90.10241,
   -8.94883 -98.93572 90.22642,
   -28.14965 -104.56359 90.11574,
   -27.55637 -103.65467 90.13406,
   -9.46536 -98.01426 90.27691,
   -27.07687 -102.81318 90.07946,
   -26.63815 -101.96869 90.15481,
   -10.12838 -96.89288 90.23125,
   -26.26498 -101.16372 90.11548,
   -10.44515 -96.33594 90.26453,
   -25.86236 -100.28040 90.17933,
   -11.01417 -95.43000 90.26033,
   -25.46176 -99.40219 90.25164,
   -25.08396 -98.58643 90.20723,
   -11.59416 -94.51631 90.44004,
   -24.66150 -97.73514 90.20447,
   -12.01045 -93.94344 90.29559,
   -24.17324 -96.81654 90.23254,
   -23.68402 -95.94539 90.24529,
   -12.72910 -93.08615 90.27429,
   -13.34316 -92.47222 90.22417,
   -23.28837 -95.26410 90.25384,
   -22.86645 -94.59059 90.26266,
   -13.97720 -91.95388 90.36506,
   -22.17948 -93.67272 90.42483,
   -14.92683 -91.48039 90.30785,
   -21.71455 -93.12757 90.43998,
   -20.58070 -92.23007 90.20331,
   -18.95390 -91.44164 90.31552,
   -17.29396 -91.14749 90.19437,
   -15.72966 -91.21578 90.46273,
   -21.08092 -92.58472 90.30658,
   -19.70629 -91.73294 90.30114,
   -18.17969 -91.24109 90.32073,
   -16.51834 -91.13668 90.31419,
   -9.63062 -116.40905 90.75150,
   -7.93210 -116.13154 90.64426,
   -6.46396 -115.83297 90.75843,
   -4.90069 -115.45392 90.79121,
   -3.35309 -115.00766 90.73156,
   -1.84345 -114.50215 90.78891,
   -0.41962 -113.95999 90.68278,
   1.13415 -113.14277 90.81499,
   -13.63009 -117.00276 90.73773,
   -11.93881 -116.76936 90.63419,
   -10.41265 -116.53268 90.73021,
   -8.82207 -116.27781 90.75294,
   -7.24756 -115.99611 90.76028,
   -5.67769 -115.65214 90.76508,
   -4.13171 -115.24054 90.77527,
   -2.60275 -114.76223 90.78442,
   -1.08912 -114.22000 90.79499,
   0.42657 -113.58170 90.80304,
   1.72020 -112.64440 90.82231,
   -16.05176 -117.30742 90.73313,
   -14.40389 -117.10979 90.69713,
   -12.81475 -116.88938 90.73228,
   -11.23097 -116.65597 90.74765,
   2.21978 -111.96226 90.82002,
   -18.43436 -117.52416 90.57523,
   -16.88084 -117.38977 90.74831,
   -15.42605 -117.23583 90.73471,
   2.36165 -111.20769 90.82965,
   -20.98446 -117.59958 90.72437,
   -19.35975 -117.55739 90.70887,
   -17.66930 -117.45935 90.72538,
   -23.48796 -117.64810 90.72427,
   -21.80121 -117.61837 90.69789,
   -20.34198 -117.58614 90.72481,
   2.13277 -110.48307 90.85427,
   -24.26570 -117.66169 90.73324,
   -22.70597 -117.62316 90.83575,
   1.66716 -109.96978 90.84765,
   -26.76164 -117.63304 90.53811,
   -25.17075 -117.67244 90.74151,
   0.94083 -109.46347 90.84499,
   -27.60834 -117.52591 90.71972,
   -25.98178 -117.65761 90.71654,
   0.06922 -109.01171 90.84226,
   -28.55645 -117.35189 90.74457,
   -0.73625 -108.64424 90.88626,
   -29.50595 -117.10855 90.73933,
   -30.44285 -116.78375 90.75890,
   -1.61726 -108.17817 90.87384,
   -31.38532 -116.35663 90.77634,
   -2.36904 -107.71431 90.91635,
   -32.15596 -115.93546 90.65221,
   -3.14360 -107.14435 90.89439,
   -3.83241 -106.54284 90.88521,
   -32.88062 -115.31141 90.85301,
   -33.43512 -114.66135 90.72306,
   -4.44956 -105.89383 90.93448,
   -33.90549 -113.58849 90.70015,
   -5.14791 -105.02874 91.09828,
   -5.60484 -104.41344 90.92458,
   -33.99693 -112.73170 90.75206,
   -33.84267 -111.78034 90.80789,
   -6.16802 -103.56078 90.94703,
   -33.49261 -110.90342 90.81278,
   -6.76532 -102.56989 91.14388,
   -33.03084 -110.16380 90.81293,
   -32.01254 -108.95531 90.83901,
   -7.14006 -101.95930 90.95677,
   -32.49338 -109.49878 90.82719,
   -31.53001 -108.44563 90.84875,
   -30.79912 -107.70748 90.86463,
   -7.69365 -100.99506 91.01261,
   -30.16453 -107.07113 90.86878,
   -29.50577 -106.35826 90.87851,
   -8.30985 -99.92462 90.97670,
   -28.87421 -105.61028 90.88046,
   -8.65326 -99.33196 90.82331,
   -28.28033 -104.83450 90.89524,
   -27.71448 -104.01023 90.90968,
   -9.14320 -98.41581 91.02002,
   -27.21707 -103.19635 90.91692,
   -26.79733 -102.44575 91.11051,
   -9.67450 -97.48200 91.02404,
   -26.38551 -101.57714 90.94996,
   -10.22624 -96.49532 91.21317,
   -26.00515 -100.73507 90.94399,
   -10.58079 -95.92429 91.05076,
   -25.63213 -99.89243 90.97279,
   -25.22692 -99.01078 91.11319,
   -11.20215 -94.94488 91.08369,
   -24.85194 -98.19750 90.99969,
   -11.74964 -94.13827 91.05943,
   -24.44559 -97.38216 91.05005,
   -12.34749 -93.35835 91.03005,
   -24.00734 -96.54287 91.02154,
   -23.52336 -95.66610 91.03887,
   -13.09858 -92.52787 91.09321,
   -23.04481 -94.85736 91.05118,
   -13.59441 -92.07127 91.11022,
   -22.51092 -94.06308 91.00390,
   -14.41982 -91.55260 91.12732,
   -21.85553 -93.24052 91.08305,
   -15.72924 -91.10461 91.11879,
   -21.13183 -92.52869 91.14259,
   -19.73250 -91.64223 91.10260,
   -16.53172 -91.01539 91.06412,
   -15.15243 -91.24619 91.13264,
   -20.47872 -92.04474 91.09069,
   -18.98124 -91.34853 91.08587,
   -17.44263 -91.02279 91.12289,
   -18.21710 -91.14014 91.11511,
   -8.85150 -116.23660 91.54451,
   -7.28274 -115.96535 91.55941,
   -5.69339 -115.62249 91.55544,
   -4.14532 -115.21176 91.56750,
   -2.61474 -114.73258 91.57688,
   -1.09453 -114.19298 91.59421,
   0.42224 -113.54700 91.60076,
   -12.85182 -116.83614 91.53198,
   -11.27822 -116.60957 91.54528,
   -9.69638 -116.37267 91.51546,
   -8.12220 -116.11690 91.52249,
   -6.47384 -115.79993 91.55234,
   -4.91544 -115.42600 91.55918,
   -3.37840 -114.97951 91.56990,
   -1.85848 -114.47121 91.57876,
   -0.25221 -113.87987 91.58596,
   1.11559 -113.12837 91.60899,
   -15.14703 -117.15077 91.40211,
   -13.64090 -116.94532 91.53487,
   -12.10663 -116.73189 91.50885,
   -10.45002 -116.48575 91.54002,
   1.81140 -112.56590 91.60748,
   2.32701 -111.59521 91.61678,
   -17.71006 -117.39980 91.52740,
   -16.06018 -117.24870 91.51270,
   -14.45713 -117.05427 91.52653,
   2.20877 -111.95172 91.61227,
   -20.09678 -117.52351 91.40091,
   -18.53179 -117.45426 91.50199,
   -16.88212 -117.33075 91.51989,
   2.28950 -110.86738 91.64403,
   -22.67695 -117.55537 91.51324,
   -21.06508 -117.53308 91.49319,
   -19.34133 -117.49002 91.51431,
   1.90338 -110.13817 91.65173,
   -25.18436 -117.58699 91.51256,
   -23.50722 -117.56995 91.50619,
   -22.04351 -117.54595 91.51393,
   1.22232 -109.53318 91.64236,
   -25.95601 -117.56940 91.52972,
   -24.42767 -117.57661 91.60667,
   -26.90117 -117.51894 91.52246,
   0.54296 -109.19626 91.63814,
   -27.76151 -117.42483 91.50091,
   -0.23423 -108.83793 91.63972,
   -28.87677 -117.19525 91.51483,
   -1.15620 -108.35966 91.65075,
   -29.72389 -116.96146 91.52560,
   -1.93673 -107.91505 91.65991,
   -30.72472 -116.55896 91.70124,
   -31.69203 -116.09531 91.53977,
   -2.73105 -107.36847 91.67953,
   -32.43491 -115.59267 91.52632,
   -3.51176 -106.73270 91.67038,
   -33.08502 -114.94003 91.53309,
   -4.04465 -106.21876 91.69336,
   -33.62612 -114.03096 91.46688,
   -4.73524 -105.44521 91.69247,
   -5.32576 -104.67993 91.71694,
   -33.85757 -113.11392 91.54225,
   -33.83517 -112.24895 91.56840,
   -5.88247 -103.87453 91.68621,
   -33.58955 -111.35009 91.60409,
   -6.47444 -102.93708 91.74442,
   -33.18632 -110.53101 91.60262,
   -6.91507 -102.19635 91.75280,
   -32.64515 -109.76180 91.59928,
   -31.99128 -109.02397 91.63036,
   -7.36146 -101.41975 91.76948,
   -31.28479 -108.28229 91.57714,
   -30.59184 -107.59009 91.65173,
   -7.87026 -100.51449 91.82789,
   -29.95562 -106.93536 91.66188,
   -29.30351 -106.21024 91.67029,
   -8.50981 -99.39650 91.77229,
   -28.68506 -105.46061 91.67995,
   -8.80892 -98.83332 91.81809,
   -28.08771 -104.66028 91.69283,
   -27.46376 -103.72071 91.71169,
   -9.40642 -97.79120 91.75717,
   -27.00730 -102.94050 91.72490,
   -26.52245 -102.00871 91.75725,
   -9.91988 -96.88092 91.81873,
   -26.11898 -101.13774 91.73048,
   -25.76733 -100.33572 91.75730,
   -10.41410 -95.99702 92.00581,
   -10.77415 -95.42128 91.85755,
   -25.49254 -99.68637 91.76750,
   -25.00494 -98.61974 91.79330,
   -11.41391 -94.44722 91.82428,
   -24.60160 -97.76639 91.78666,
   -11.90819 -93.75472 91.68444,
   -24.18232 -96.93309 91.89891,
   -23.66253 -95.94861 91.82455,
   -12.57163 -92.89846 91.84246,
   -23.30583 -95.28336 91.83287,
   -13.25343 -92.16521 92.03350,
   -22.91108 -94.59595 91.84150,
   -13.92343 -91.67807 91.91678,
   -22.28530 -93.68935 91.86102,
   -14.84261 -91.23812 91.78417,
   -21.74427 -93.01834 91.83931,
   -20.47013 -91.94094 91.89214,
   -17.43940 -90.91316 91.89490,
   -15.73118 -90.96990 91.91581,
   -21.07624 -92.35978 92.01031,
   -19.77793 -91.56235 91.87546,
   -18.23746 -91.03549 91.88735,
   -16.71480 -90.86591 92.00576,
   -19.02140 -91.25043 91.89639,
   -8.07285 -116.06329 92.33767,
   -6.49499 -115.76925 92.34037,
   -4.92942 -115.39689 92.34975,
   -3.39097 -114.95037 92.36284,
   -1.86855 -114.44036 92.36964,
   -0.53719 -113.94249 92.38179,
   -12.07136 -116.66826 92.32495,
   -10.48147 -116.43786 92.35499,
   -8.90971 -116.19801 92.37910,
   -7.38400 -115.93499 92.48076,
   -5.70425 -115.59172 92.34438,
   -4.15823 -115.18237 92.35496,
   -2.62977 -114.70221 92.36437,
   -1.11643 -114.15988 92.37487,
   0.40092 -113.52050 92.38565,
   1.68455 -112.59921 92.40606,
   -16.09514 -117.19170 92.31342,
   -14.43065 -116.99127 92.33222,
   -12.89315 -116.78309 92.33932,
   -11.38060 -116.56185 92.43922,
   -9.66805 -116.31718 92.33211,
   1.10369 -113.09176 92.39375,
   2.17051 -111.94387 92.40365,
   -18.53355 -117.39010 92.30379,
   -16.85613 -117.27223 92.25611,
   -15.25374 -117.09723 92.30921,
   -13.67344 -116.89170 92.31863,
   2.33285 -111.24846 92.41649,
   -19.35004 -117.42731 92.27540,
   -17.80200 -117.34609 92.30527,
   -21.77622 -117.47842 92.19472,
   -20.25030 -117.44966 92.27189,
   2.14369 -110.47607 92.43663,
   -24.37950 -117.50281 92.30484,
   -22.74302 -117.48165 92.28529,
   -21.03665 -117.45879 92.30546,
   1.69682 -109.92750 92.43995,
   -26.86761 -117.43374 92.28961,
   -25.20138 -117.50320 92.28681,
   -23.67460 -117.49634 92.30593,
   0.98445 -109.40325 92.43099,
   -27.59818 -117.36553 92.13825,
   -26.13264 -117.47152 92.40367,
   0.11253 -108.92038 92.43901,
   -28.51896 -117.19973 92.16474,
   -0.63131 -108.59269 92.25877,
   -29.42030 -116.97480 92.15655,
   -30.32206 -116.66293 92.19054,
   -1.50547 -108.07917 92.60748,
   -31.36117 -116.16109 92.31961,
   -2.30547 -107.58439 92.46417,
   -3.10689 -106.99064 92.35162,
   -31.99731 -115.79318 92.31605,
   -32.69242 -115.20377 92.35776,
   -3.72758 -106.42708 92.46761,
   -33.24215 -114.57704 92.14245,
   -4.35249 -105.77353 92.45612,
   -33.64025 -113.61988 92.27276,
   -5.09450 -104.87242 92.49341,
   -5.49004 -104.31220 92.49055,
   -33.76168 -112.70401 92.30806,
   -33.63746 -111.85637 92.37299,
   -6.10173 -103.38018 92.55159,
   -33.27685 -110.87584 92.46459,
   -6.70353 -102.41383 92.52570,
   -32.86781 -110.17086 92.39247,
   -32.19432 -109.32892 92.41003,
   -7.06346 -101.81752 92.36744,
   -32.56864 -109.77950 92.40081,
   -31.46603 -108.51583 92.42728,
   -30.79893 -107.84276 92.43578,
   -7.55984 -100.91166 92.55974,
   -30.10784 -107.14108 92.45252,
   -29.44003 -106.42074 92.45883,
   -8.08279 -99.98047 92.56817,
   -28.80280 -105.67336 92.46913,
   -28.20016 -104.89852 92.48129,
   -8.61557 -98.98747 92.74056,
   -27.63788 -104.09614 92.49534,
   -8.95814 -98.38595 92.60954,
   -27.13304 -103.28621 92.50800,
   -26.70719 -102.50888 92.53428,
   -9.58675 -97.28919 92.56757,
   -26.28093 -101.63442 92.52848,
   -10.12345 -96.34827 92.62180,
   -25.88859 -100.76437 92.57421,
   -25.53417 -99.93305 92.55642,
   -10.55710 -95.60813 92.63062,
   -25.18296 -99.11598 92.53614,
   -11.09419 -94.76041 92.57506,
   -24.78616 -98.24138 92.57817,
   -11.69157 -93.85719 92.62055,
   -24.44321 -97.50910 92.58966,
   -12.11509 -93.28420 92.46592,
   -23.98581 -96.58938 92.61857,
   -23.52416 -95.69504 92.61636,
   -12.81477 -92.43939 92.66555,
   -23.07066 -94.86474 92.64919,
   -22.63097 -94.12689 92.67082,
   -13.47174 -91.83174 92.70736,
   -21.93357 -93.18605 92.66128,
   -14.30349 -91.30289 92.70710,
   -21.19255 -92.40313 92.67997,
   -16.63787 -90.76869 92.68306,
   -15.02748 -91.00302 92.70189,
   -20.53164 -91.88248 92.67840,
   -19.04715 -91.16171 92.59142,
   -17.47586 -90.80527 92.68071,
   -15.95081 -90.81134 92.69171,
   -19.79624 -91.46216 92.68394,
   -18.29361 -90.91019 92.86104,
   -8.88625 -116.15030 93.12453,
   -7.12802 -115.85885 93.13081,
   -5.72281 -115.56218 93.14043,
   -4.17013 -115.15326 93.14410,
   -2.63947 -114.67265 93.15977,
   -1.15130 -114.14402 93.17785,
   0.39300 -113.49113 93.17989,
   -11.29075 -116.50094 93.11792,
   -9.68997 -116.27161 93.11799,
   -8.07595 -116.02197 93.12327,
   -6.50224 -115.73604 93.13238,
   -4.94192 -115.36728 93.13878,
   -3.40505 -114.92105 93.14972,
   -1.88509 -114.41098 93.15899,
   -0.36327 -113.85631 93.17101,
   1.08147 -113.08824 93.15268,
   -15.30829 -117.04322 93.10593,
   -13.71102 -116.83856 93.11052,
   -12.14338 -116.61805 93.17074,
   -10.63373 -116.40755 93.12032,
   1.77803 -112.53244 93.18687,
   -17.68045 -117.28872 92.93295,
   -16.07223 -117.12771 93.12744,
   -14.59632 -116.94726 93.22087,
   -12.89311 -116.72668 93.11205,
   2.25952 -111.61392 93.19786,
   -20.22781 -117.37744 93.09644,
   -18.58390 -117.33026 93.08247,
   -16.92528 -117.21386 93.09999,
   2.27961 -110.84725 93.22668,
   -21.04382 -117.39183 93.05983,
   -19.54162 -117.36352 93.09549,
   -23.51012 -117.42030 92.97049,
   -21.95332 -117.39774 93.07331,
   1.95374 -110.14805 93.23332,
   -26.07570 -117.39924 93.08924,
   -24.44666 -117.42058 93.07601,
   -22.73235 -117.40090 93.09415,
   1.50342 -109.77739 93.22951,
   -26.91307 -117.33839 93.08516,
   -25.40060 -117.42044 93.09386,
   0.71712 -109.24468 93.22105,
   -27.79774 -117.23877 93.05082,
   -0.27571 -108.67386 93.20001,
   -28.85141 -117.02754 93.06296,
   -1.06851 -108.26523 93.24469,
   -29.71918 -116.78335 93.08138,
   -1.87233 -107.78852 93.25123,
   -30.67674 -116.41191 93.10007,
   -31.53958 -115.96742 93.10824,
   -2.67867 -107.21927 93.26583,
   -32.30231 -115.40906 93.15205,
   -3.34288 -106.67676 93.25921,
   -3.93770 -106.13016 93.07907,
   -32.97553 -114.69239 93.08830,
   -33.39167 -113.98709 93.04749,
   -4.64086 -105.30839 93.29649,
   -33.62103 -113.11525 93.09662,
   -5.27433 -104.46179 93.48204,
   -33.62747 -112.37810 93.06883,
   -5.67178 -103.89817 93.31482,
   -33.40678 -111.45906 93.17368,
   -6.28494 -102.93797 93.34030,
   -33.00926 -110.56455 93.19105,
   -32.51527 -109.83385 93.19088,
   -6.90952 -101.90773 93.33073,
   -31.88441 -109.07460 93.21637,
   -7.23074 -101.32386 93.37498,
   -31.27163 -108.41124 93.09142,
   -30.08561 -107.19022 93.23748,
   -30.53225 -107.65234 93.23010,
   -29.67045 -106.74229 93.24392,
   -7.82012 -100.29899 93.30222,
   -28.95287 -105.91696 93.25346,
   -28.33035 -105.14646 93.26413,
   -8.32752 -99.37496 93.34962,
   -27.75146 -104.35732 93.27750,
   -27.23256 -103.56749 93.29315,
   -8.80599 -98.45794 93.57252,
   -9.14229 -97.87583 93.40218,
   -26.84472 -102.89734 93.30569,
   -26.42078 -102.07611 93.34431,
   -9.76700 -96.78803 93.36954,
   -26.04095 -101.24787 93.31764,
   -25.63911 -100.34211 93.45164,
   -10.30378 -95.85382 93.41993,
   -10.69715 -95.22268 93.24701,
   -25.30898 -99.53815 93.34814,
   -24.95398 -98.70912 93.31048,
   -11.27348 -94.28152 93.38833,
   -24.55402 -97.83115 93.37076,
   -24.19882 -97.07172 93.32908,
   -11.92775 -93.33127 93.43340,
   -23.66091 -95.99831 93.40306,
   -12.35162 -92.78232 93.32148,
   -23.31477 -95.30714 93.41194,
   -13.04090 -92.02426 93.48983,
   -22.86175 -94.47340 93.56570,
   -13.72247 -91.51607 93.32288,
   -22.36793 -93.68168 93.44266,
   -21.81646 -92.94326 93.45413,
   -15.69042 -90.73216 93.39192,
   -14.54636 -91.03139 93.51648,
   -21.15076 -92.25618 93.46356,
   -19.87350 -91.41095 93.33638,
   -18.24784 -90.81052 93.47948,
   -16.70899 -90.65117 93.45364,
   -15.03314 -90.85757 93.50732,
   -20.52000 -91.77074 93.47689,
   -19.09062 -91.05543 93.47487,
   -17.51481 -90.69540 93.47742,
   -8.10655 -115.98260 93.91794,
   -6.40430 -115.68423 93.79383,
   -4.95598 -115.33791 93.92963,
   -3.41429 -114.89155 93.94721,
   -1.89106 -114.38287 93.95100,
   -0.36891 -113.81466 93.96372,
   -12.11282 -116.56084 93.90539,
   -10.40871 -116.33299 93.77776,
   -8.89209 -116.10519 93.90201,
   -7.30229 -115.84679 93.92513,
   -5.73081 -115.53065 93.92355,
   -4.18466 -115.12452 93.93460,
   -2.65586 -114.64482 93.94444,
   -1.09665 -114.10652 94.08980,
   0.39457 -113.45235 93.96400,
   1.65196 -112.55676 93.98881,
   -14.52281 -116.88752 93.89814,
   -12.92268 -116.67302 93.90671,
   -11.29978 -116.44800 93.90187,
   -9.70584 -116.22406 93.91270,
   1.07587 -113.04300 93.97292,
   2.11619 -111.92333 93.98656,
   -16.87765 -117.14757 93.91834,
   -15.35306 -116.98695 93.92083,
   -13.83944 -116.79895 93.89936,
   2.30771 -111.19365 94.00075,
   -19.33680 -117.30569 93.75404,
   -17.74869 -117.21974 93.88395,
   -16.13807 -117.07678 93.89362,
   -21.92477 -117.32068 93.88567,
   -20.28626 -117.31280 93.86834,
   -18.58049 -117.26647 93.88473,
   2.15755 -110.46001 94.01986,
   -22.74999 -117.32740 93.86330,
   -21.28585 -117.31857 93.88640,
   1.73550 -109.89455 94.02036,
   -25.19252 -117.34098 93.75992,
   -23.62965 -117.33625 93.85701,
   1.02737 -109.34145 94.01408,
   -26.14178 -117.30712 93.86171,
   -24.43863 -117.33313 93.88558,
   0.15365 -108.83223 93.92074,
   -28.54150 -117.00099 93.88323,
   -27.15854 -117.23107 93.87043,
   -0.61983 -108.43938 94.01651,
   -29.34226 -116.80282 93.89011,
   -27.81143 -117.14138 93.87521,
   -1.40779 -107.99623 94.09303,
   -30.18072 -116.52350 93.90086,
   -2.18473 -107.50211 94.00015,
   -30.97605 -116.18002 93.90318,
   -2.94103 -106.91849 94.05217,
   -31.84086 -115.63746 93.97774,
   -32.53914 -115.03921 93.88162,
   -3.67024 -106.26521 94.03455,
   -4.18451 -105.72170 94.06737,
   -33.16107 -114.14886 93.90713,
   -33.40895 -113.55867 93.89474,
   -4.86335 -104.89884 94.10929,
   -33.52061 -112.80270 93.90286,
   -5.44181 -104.11191 94.09211,
   -33.44964 -112.00852 93.88745,
   -5.88906 -103.42210 94.11070,
   -33.15266 -111.06656 93.95646,
   -32.69514 -110.22992 94.05506,
   -6.46156 -102.48690 94.17423,
   -32.11253 -109.41550 93.98715,
   -31.41910 -108.62347 94.04881,
   -7.03980 -101.48432 94.29187,
   -30.71895 -107.89211 94.01530,
   -7.38003 -100.89947 94.14366,
   -30.03313 -107.19465 94.03552,
   -29.37989 -106.48857 94.04004,
   -7.99851 -99.80313 94.11388,
   -28.73105 -105.73296 94.05931,
   -28.12393 -104.96387 94.06913,
   -8.51671 -98.85259 94.16073,
   -27.54613 -104.15610 94.09559,
   -27.02509 -103.33314 94.10048,
   -8.98661 -97.95077 94.36355,
   -26.59843 -102.55642 94.08918,
   -9.33315 -97.34893 94.20828,
   -26.07952 -101.50073 94.10888,
   -9.94853 -96.28227 94.17474,
   -25.80136 -100.84621 94.11806,
   -25.43238 -99.97354 94.15660,
   -10.49962 -95.33810 94.19642,
   -25.07093 -99.10578 94.12770,
   -10.88328 -94.71978 94.05134,
   -24.71672 -98.28659 94.15668,
   -11.45733 -93.79390 94.21450,
   -24.38604 -97.54635 94.16798,
   -23.94104 -96.59862 94.12259,
   -12.09972 -92.90619 94.19898,
   -23.51635 -95.72389 94.19404,
   -12.54760 -92.32275 94.27754,
   -23.09041 -94.88319 94.23506,
   -22.57118 -93.96443 94.22089,
   -13.23873 -91.65664 94.33819,
   -22.15626 -93.29893 94.23416,
   -14.08295 -91.11224 94.25544,
   -14.97280 -90.74225 94.27580,
   -21.75011 -92.74954 94.24599,
   -20.69655 -91.79953 94.15797,
   -19.12190 -90.96505 94.26907,
   -17.51060 -90.60144 94.10821,
   -15.89855 -90.56139 94.30301,
   -21.19169 -92.18906 94.26629,
   -19.87007 -91.28535 94.24704,
   -18.34822 -90.73433 94.26069,
   -16.71706 -90.52977 94.26403,
   -7.32587 -115.80992 94.71010,
   -5.74969 -115.50031 94.71619,
   -4.19223 -115.09384 94.73907,
   -2.66240 -114.61589 94.74262,
   -1.14582 -114.09008 94.74568,
   -11.33211 -116.39596 94.69864,
   -9.65702 -116.16685 94.70619,
   -8.16670 -115.94993 94.68198,
   -6.60575 -115.67968 94.69352,
   -4.96849 -115.30827 94.71845,
   -3.43119 -114.86430 94.72958,
   -1.84521 -114.34100 94.87704,
   -0.39152 -113.78880 94.75383,
   1.08220 -113.00656 94.77368,
   -13.64508 -116.72258 94.55565,
   -12.11141 -116.50550 94.67149,
   -10.51134 -116.28341 94.69548,
   -8.92232 -116.06184 94.70492,
   0.36187 -113.43424 94.75924,
   1.71736 -112.52206 94.92174,
   -17.77826 -117.16045 94.67559,
   -16.17896 -117.02070 94.69699,
   -14.52314 -116.82891 94.68409,
   -12.93520 -116.61662 94.69246,
   2.22092 -111.61376 94.77695,
   -18.58595 -117.20567 94.64577,
   -17.06530 -117.09910 94.78898,
   -15.35199 -116.92973 94.68664,
   2.27357 -110.82771 94.80172,
   -21.00880 -117.25803 94.56224,
   -19.47985 -117.23171 94.66164,
   -23.63159 -117.25223 94.67728,
   -21.98286 -117.24974 94.66034,
   -20.27852 -117.24274 94.67758,
   1.97642 -110.12394 94.81216,
   -24.44479 -117.25624 94.63218,
   -22.90544 -117.25194 94.67583,
   1.51944 -109.71069 94.80857,
   -26.91777 -117.18000 94.49054,
   -25.39350 -117.24194 94.70410,
   0.73038 -109.13759 94.86068,
   -27.71679 -117.06892 94.69410,
   -26.13782 -117.21733 94.67010,
   -0.14875 -108.63234 94.78963,
   -28.74626 -116.87154 94.69048,
   -0.96067 -108.18929 94.83267,
   -29.64917 -116.61992 94.70118,
   -30.58908 -116.25082 94.72330,
   -1.77766 -107.68760 94.83060,
   -31.44722 -115.80181 94.64903,
   -2.55007 -107.13444 94.83344,
   -32.14715 -115.27117 94.68720,
   -3.31019 -106.50163 94.77731,
   -32.75661 -114.57357 94.69366,
   -3.92685 -105.87676 94.93457,
   -4.44036 -105.30317 94.86095,
   -33.21940 -113.60793 94.88174,
   -33.38499 -113.19834 94.52794,
   -5.16310 -104.37541 94.87144,
   -33.38935 -112.45276 94.70482,
   -5.60098 -103.76516 94.68727,
   -33.19180 -111.47437 94.86555,
   -6.19072 -102.79951 94.91213,
   -32.87210 -110.68148 94.76109,
   -32.40595 -109.93488 94.78540,
   -6.73980 -101.87859 94.91820,
   -31.86852 -109.22892 94.63190,
   -31.18059 -108.46623 94.79565,
   -30.16802 -107.37945 94.81476,
   -7.22860 -100.98917 95.08525,
   -30.69306 -107.94478 94.80467,
   -29.60946 -106.79861 94.82256,
   -7.57540 -100.38277 94.94431,
   -28.89395 -105.98525 94.83173,
   -28.27464 -105.23049 94.84196,
   -8.17070 -99.31066 94.93047,
   -27.68939 -104.44804 94.85488,
   -27.15332 -103.64919 94.87083,
   -8.70865 -98.32553 94.94943,
   -26.74068 -102.95234 94.88481,
   -9.17134 -97.42848 95.17707,
   -26.39061 -102.26142 94.80815,
   -9.52747 -96.81743 94.99796,
   -25.92820 -101.29010 94.91325,
   -25.55290 -100.41631 94.97367,
   -10.11334 -95.79388 95.00799,
   -25.21875 -99.59089 94.92648,
   -10.67167 -94.85124 94.99356,
   -24.86188 -98.73709 94.96117,
   -10.98172 -94.29911 95.02068,
   -24.49199 -97.87859 94.95430,
   -24.11864 -97.04310 94.91670,
   -11.63960 -93.32511 94.99063,
   -23.64217 -96.03095 94.98179,
   -12.27352 -92.44418 95.17702,
   -23.31633 -95.33350 94.99098,
   -12.82565 -91.85337 95.08083,
   -22.86513 -94.44475 95.00529,
   -22.42689 -93.65375 95.01915,
   -13.61827 -91.19805 95.19231,
   -21.91297 -92.89066 95.04079,
   -14.36245 -90.81280 95.06987,
   -21.21615 -92.11514 95.09504,
   -19.89162 -91.18972 95.05720,
   -18.38799 -90.63822 95.06096,
   -16.67520 -90.42195 94.95372,
   -15.14020 -90.53608 95.20596,
   -20.57239 -91.59143 95.04451,
   -19.15274 -90.87237 95.05318,
   -17.58894 -90.48074 95.05712,
   -15.92083 -90.43617 95.06182,
   -6.54728 -115.62800 95.50182,
   -4.98668 -115.27967 95.51935,
   -3.44180 -114.84008 95.42468,
   -1.91887 -114.33398 95.52983,
   -0.40018 -113.75171 95.54335,
   -10.55043 -116.23396 95.49178,
   -8.94675 -116.01879 95.48872,
   -7.38582 -115.77698 95.54632,
   -5.81207 -115.47661 95.50280,
   -4.21085 -115.06736 95.51422,
   -2.59125 -114.55944 95.65498,
   -1.16290 -114.05970 95.52359,
   0.31576 -113.42924 95.51093,
   1.59928 -112.53957 95.55355,
   -14.56586 -116.77498 95.47867,
   -12.90794 -116.55419 95.50239,
   -11.37575 -116.34737 95.47463,
   -9.83815 -116.13135 95.60291,
   -8.14100 -115.89942 95.49824,
   1.04348 -112.99100 95.55221,
   2.07605 -111.91415 95.56850,
   -16.99033 -117.04160 95.47066,
   -15.33568 -116.87273 95.43607,
   -13.73556 -116.66992 95.45588,
   -12.15474 -116.45248 95.48593,
   2.29328 -111.15323 95.58215,
   -19.46453 -117.16416 95.46706,
   -17.81680 -117.10129 95.46033,
   -16.33663 -116.98110 95.47355,
   -20.28886 -117.17755 95.43989,
   -18.75846 -117.14555 95.46591,
   2.16655 -110.45213 95.60138,
   -22.74980 -117.18585 95.32296,
   -21.19024 -117.17764 95.44415,
   1.76618 -109.87044 95.59990,
   -25.33741 -117.16304 95.46623,
   -23.66044 -117.17356 95.46775,
   -21.97841 -117.17327 95.46664,
   1.09108 -109.31038 95.52452,
   -26.12795 -117.13062 95.48706,
   -24.60375 -117.16187 95.60718,
   0.13292 -108.67189 95.58935,
   -27.04647 -117.07371 95.45862,
   -27.96581 -116.94433 95.56915,
   -0.53431 -108.35797 95.59710,
   -29.04344 -116.71780 95.46846,
   -1.33563 -107.89332 95.61121,
   -30.01629 -116.38689 95.59265,
   -2.15055 -107.35366 95.51243,
   -30.95250 -115.95567 95.62746,
   -31.72122 -115.49601 95.46259,
   -2.88639 -106.74963 95.76056,
   -32.36426 -114.92557 95.36724,
   -3.51502 -106.19544 95.63107,
   -32.91341 -114.05046 95.49669,
   -4.16233 -105.50914 95.64796,
   -4.77049 -104.76973 95.63042,
   -33.25606 -112.98855 95.44974,
   -5.43872 -103.84981 95.66624,
   -33.22722 -112.02630 95.52263,
   -5.79633 -103.27979 95.71474,
   -32.97799 -111.14318 95.57219,
   -32.55321 -110.28484 95.60334,
   -6.41238 -102.29194 95.65109,
   -31.99732 -109.48478 95.64940,
   -31.37167 -108.73136 95.56782,
   -6.95445 -101.35093 95.69584,
   -30.67592 -107.99787 95.59401,
   -29.96153 -107.24989 95.61909,
   -7.41901 -100.47853 95.89468,
   -29.31789 -106.55138 95.62365,
   -7.77608 -99.84497 95.75980,
   -28.66056 -105.79134 95.64723,
   -28.05570 -105.03544 95.64972,
   -8.34573 -98.80962 95.73731,
   -27.47541 -104.23923 95.68071,
   -26.91698 -103.37321 95.68928,
   -8.89562 -97.80089 95.74841,
   -26.48186 -102.59441 95.68244,
   -26.08325 -101.77247 95.65508,
   -9.34932 -96.92078 95.96516,
   -9.73117 -96.26663 95.79026,
   -25.69879 -100.90308 95.69643,
   -25.33801 -100.02829 95.71334,
   -10.26309 -95.33191 95.81184,
   -25.00206 -99.19665 95.71826,
   -24.61360 -98.28189 95.85862,
   -10.81561 -94.36746 95.94022,
   -11.17730 -93.77659 95.83553,
   -24.27737 -97.48315 95.74777,
   -23.88144 -96.59404 95.77135,
   -11.84612 -92.81960 95.83796,
   -23.50019 -95.75101 95.76951,
   -23.10329 -94.90391 95.80733,
   -12.51458 -91.96407 96.02142,
   -22.61155 -93.95019 95.79992,
   -13.08471 -91.44119 95.85778,
   -13.86606 -90.89822 95.87878,
   -22.24079 -93.28328 95.81140,
   -15.15087 -90.41651 95.87379,
   -21.81628 -92.65499 95.82498,
   -20.60272 -91.50647 95.85390,
   -15.93672 -90.31039 95.81463,
   -14.58206 -90.57115 95.88985,
   -21.18261 -91.94962 95.99334,
   -19.94092 -91.11274 95.82571,
   -18.39705 -90.53544 95.82176,
   -16.85200 -90.30107 95.82054,
   -19.18814 -90.77627 95.85172,
   -17.62900 -90.37795 95.85083,
   -7.35854 -115.73336 96.29047,
   -5.76906 -115.44241 96.12164,
   -4.33255 -115.07703 96.17753,
   -2.69319 -114.56226 96.31471,
   -1.17588 -114.02357 96.32557,
   -9.76584 -116.07555 96.28399,
   -8.17353 -115.85950 96.29561,
   -6.54620 -115.59055 96.28630,
   -5.06115 -115.26002 96.45120,
   -3.46138 -114.81439 96.29898,
   -1.94045 -114.30526 96.31160,
   -0.39458 -113.71399 96.32659,
   0.99970 -112.99817 96.35759,
   -13.78185 -116.61498 96.27099,
   -12.19172 -116.40021 96.28688,
   -10.59971 -116.18487 96.31418,
   -9.09727 -115.98703 96.28529,
   0.33209 -113.37987 96.33888,
   1.66125 -112.49832 96.33522,
   -16.10054 -116.90569 96.12853,
   -14.56224 -116.71470 96.28312,
   -13.05357 -116.50915 96.39700,
   -11.37297 -116.28999 96.27898,
   2.19293 -111.60932 96.35414,
   -18.58242 -117.08887 96.11724,
   -16.99536 -116.98105 96.25683,
   -15.39548 -116.81663 96.26730,
   2.26693 -110.86228 96.44498,
   -21.16766 -117.10384 96.25806,
   -19.52510 -117.10188 96.23884,
   -17.82139 -117.04010 96.25540,
   -21.98413 -117.10426 96.21873,
   -20.49574 -117.10595 96.25855,
   1.99044 -110.10771 96.38929,
   -24.34802 -117.08968 96.25770,
   -22.91675 -117.09356 96.28877,
   1.50020 -109.59580 96.46913,
   -27.03669 -116.98434 96.24660,
   -25.34625 -117.07687 96.26999,
   -23.68829 -117.09157 96.25803,
   0.78607 -109.08249 96.39037,
   -27.65707 -116.90859 96.24887,
   -26.34138 -117.03336 96.33850,
   -0.07869 -108.55454 96.38461,
   -28.72280 -116.71856 96.11004,
   -0.83625 -108.14966 96.23848,
   -29.54673 -116.49692 96.09890,
   -30.60013 -116.04497 96.27114,
   -1.69546 -107.57999 96.42256,
   -31.28521 -115.67884 96.26410,
   -2.43263 -107.04342 96.42282,
   -3.13119 -106.45118 96.42184,
   -32.02166 -115.10124 96.23046,
   -32.50066 -114.53270 96.30024,
   -3.76272 -105.82993 96.42714,
   -4.36010 -105.17817 96.27161,
   -33.03393 -113.37668 96.27845,
   -4.99626 -104.33117 96.45140,
   -33.17023 -112.53445 96.17791,
   -33.04293 -111.70020 96.32881,
   -5.57932 -103.47139 96.57135,
   -32.71444 -110.75758 96.34078,
   -5.96694 -102.86202 96.48624,
   -32.29255 -110.02658 96.34257,
   -6.59704 -101.81452 96.47155,
   -31.76378 -109.31809 96.35682,
   -30.65984 -108.06193 96.38145,
   -31.11103 -108.55158 96.37296,
   -30.12813 -107.47591 96.39218,
   -7.15245 -100.83343 96.50235,
   -29.58211 -106.92233 96.58035,
   -7.56092 -100.08244 96.51814,
   -28.86962 -106.11486 96.58577,
   -28.24876 -105.37060 96.59770,
   -7.96425 -99.32727 96.54539,
   -27.65629 -104.59612 96.60780,
   -27.06982 -103.73896 96.60588,
   -8.50587 -98.33790 96.50769,
   -26.63818 -103.01829 96.55875,
   -9.07853 -97.28011 96.54540,
   -26.21221 -102.19347 96.47124,
   -9.48290 -96.53000 96.56735,
   -25.84760 -101.39070 96.42730,
   -25.47480 -100.51284 96.48527,
   -9.89560 -95.77872 96.57860,
   -25.04244 -99.45420 96.50726,
   -10.43681 -94.82322 96.63336,
   -24.78061 -98.78582 96.51782,
   -24.41222 -97.89821 96.54550,
   -11.00062 -93.85455 96.74793,
   -24.06225 -97.07179 96.51017,
   -11.38956 -93.24446 96.61962,
   -23.61948 -96.07098 96.56035,
   -12.06797 -92.32145 96.64880,
   -23.31156 -95.36229 96.57000,
   -22.90078 -94.47689 96.57606,
   -12.69420 -91.61484 96.65141,
   -22.50192 -93.67681 96.59626,
   -13.37363 -91.04989 96.63059,
   -21.99740 -92.85404 96.62117,
   -14.22953 -90.57530 96.60442,
   -21.30919 -92.02464 96.59457,
   -16.83741 -90.18458 96.63481,
   -15.15338 -90.28249 96.64296,
   -20.66791 -91.45175 96.64275,
   -19.21551 -90.69121 96.53547,
   -17.65910 -90.27102 96.63836,
   -16.10225 -90.15547 96.76322,
   -19.95412 -91.00677 96.63988,
   -18.45813 -90.43739 96.64042,
   -6.57763 -115.55861 97.08207,
   -5.00833 -115.21799 97.08727,
   -3.47012 -114.77913 97.09938,
   -1.94812 -114.26805 97.10980,
   -8.87948 -115.92158 96.94371,
   -7.32694 -115.68506 97.10358,
   -5.78243 -115.39896 97.09142,
   -4.24296 -115.01226 97.08339,
   -2.71022 -114.53263 97.10106,
   -1.18985 -113.99492 97.10936,
   0.32940 -113.35229 97.13982,
   1.64263 -112.48252 97.13380,
   -12.99846 -116.45260 97.06327,
   -11.40203 -116.23784 97.07821,
   -9.76984 -116.02621 97.06336,
   -8.17507 -115.81609 97.07832,
   -0.42813 -113.69339 97.12325,
   1.23005 -112.82680 97.13311,
   2.05465 -111.89128 97.09891,
   -17.03412 -116.92373 97.05093,
   -15.36401 -116.75356 97.07024,
   -13.82653 -116.55994 97.08895,
   -12.30945 -116.35056 97.20347,
   -10.59126 -116.13147 97.07256,
   2.26152 -111.26418 97.15352,
   -17.83103 -116.97977 97.03194,
   -16.20712 -116.85064 97.04114,
   -14.60904 -116.66240 97.05927,
   -20.25995 -117.05008 96.93417,
   -18.71418 -117.01725 97.04295,
   2.16691 -110.44911 97.18252,
   -22.87064 -117.02009 97.04689,
   -21.21194 -117.03505 97.03911,
   -19.51505 -117.03462 97.04864,
   1.79707 -109.86843 97.13296,
   -23.68653 -117.01116 97.07755,
   -22.21100 -117.02601 97.04759,
   1.11240 -109.22658 97.17213,
   -26.05153 -116.96539 97.04379,
   -24.57012 -117.00634 97.08174,
   -27.04674 -116.89290 97.04810,
   -25.39795 -116.98857 97.04712,
   0.36769 -108.76003 97.17244,
   -28.00936 -116.76983 97.02510,
   -0.44026 -108.29526 97.16612,
   -28.97508 -116.56684 97.01618,
   -1.23780 -107.80977 97.20730,
   -29.92148 -116.26009 97.03914,
   -2.01645 -107.27375 97.20617,
   -30.83638 -115.83489 97.05515,
   -31.57244 -115.34969 97.04858,
   -2.71846 -106.71505 97.22323,
   -3.40324 -106.08859 97.18081,
   -32.26686 -114.61777 97.16967,
   -32.68720 -113.96395 97.08094,
   -4.11828 -105.31905 97.22454,
   -4.55213 -104.78738 97.22880,
   -33.00130 -112.95460 97.05654,
   -33.01101 -112.11011 97.09584,
   -5.22277 -103.86643 97.30320,
   -32.83151 -111.28330 97.01745,
   -5.79958 -102.97848 97.39763,
   -32.42512 -110.37805 97.12983,
   -6.18435 -102.35240 97.29231,
   -31.91739 -109.58879 97.12386,
   -31.26924 -108.78773 97.15837,
   -6.77102 -101.34550 97.28386,
   -30.58341 -108.04239 97.17818,
   -29.97080 -107.40196 97.19969,
   -7.34746 -100.31358 97.29431,
   -29.29956 -106.66644 97.19186,
   -7.69476 -99.70277 97.11090,
   -28.65170 -105.92427 97.20056,
   -28.04180 -105.17724 97.21089,
   -8.15382 -98.79977 97.33415,
   -27.45336 -104.38726 97.22436,
   -26.85755 -103.48620 97.24366,
   -8.68325 -97.81314 97.35785,
   -26.39143 -102.66588 97.19658,
   -25.96595 -101.81353 97.24823,
   -9.26074 -96.75826 97.33645,
   -25.59334 -100.96120 97.27463,
   -9.63166 -96.09390 97.23776,
   -25.27108 -100.13526 97.15242,
   -10.07207 -95.26264 97.38311,
   -24.90646 -99.23744 97.30728,
   -24.57205 -98.39664 97.32450,
   -10.61184 -94.31448 97.43154,
   -24.21564 -97.52599 97.32618,
   -11.19572 -93.32118 97.58609,
   -23.87748 -96.70874 97.22697,
   -11.60003 -92.72649 97.40375,
   -23.47752 -95.78029 97.34914,
   -23.10896 -94.92813 97.37509,
   -12.30579 -91.83407 97.44949,
   -22.64763 -93.94985 97.37885,
   -12.88087 -91.28674 97.26784,
   -22.31040 -93.27817 97.38934,
   -13.70404 -90.63879 97.58950,
   -21.82337 -92.51700 97.45989,
   -16.04166 -90.05921 97.43051,
   -14.46659 -90.31801 97.46145,
   -21.24503 -91.83865 97.41163,
   -20.08228 -90.98392 97.31217,
   -18.41478 -90.33633 97.27802,
   -16.86678 -90.07230 97.41607,
   -15.34157 -90.11768 97.44562,
   -20.64874 -91.32917 97.43899,
   -19.25739 -90.58547 97.42258,
   -17.71162 -90.14174 97.60352,
   -5.80104 -115.36672 97.87252,
   -4.25089 -114.97882 97.88339,
   -2.72159 -114.49911 97.89453,
   -1.20360 -113.96157 97.90570,
   -9.80488 -115.97721 97.86445,
   -8.20594 -115.77661 97.86399,
   -6.61486 -115.52534 97.89591,
   -5.03449 -115.18830 97.89172,
   -3.48874 -114.75045 97.88528,
   -1.96499 -114.24017 97.89591,
   -0.47930 -113.68574 97.86647,
   0.92378 -112.98219 97.78967,
   -12.05947 -116.26897 97.85719,
   -10.58818 -116.07850 97.84026,
   -9.05783 -115.88411 97.85717,
   -7.39168 -115.65608 97.87097,
   0.29965 -113.32197 97.91834,
   1.64149 -112.42291 97.91567,
   -16.24492 -116.79338 97.84441,
   -14.64845 -116.60835 97.85353,
   -13.00831 -116.39606 97.84965,
   -11.41389 -116.18358 97.85929,
   2.16406 -111.60766 97.93160,
   -18.70020 -116.95270 97.83748,
   -17.01326 -116.85994 97.86237,
   -15.51965 -116.70771 97.95591,
   -13.82514 -116.50326 97.85175,
   2.25409 -110.86290 97.93785,
   -19.52071 -116.97103 97.81399,
   -17.93614 -116.92267 97.83558,
   -21.94636 -116.96685 97.71449,
   -20.42569 -116.97132 97.81359,
   2.00431 -110.09717 97.96614,
   -24.58654 -116.92652 97.83910,
   -22.89660 -116.94513 97.83844,
   -21.22008 -116.96271 97.83919,
   1.53870 -109.58412 97.91400,
   -25.36055 -116.91887 97.74021,
   -23.82336 -116.92782 97.95709,
   0.80238 -108.99189 97.96679,
   -26.29366 -116.87180 97.85870,
   -0.01286 -108.48721 97.92409,
   -28.67061 -116.54151 97.83809,
   -27.26115 -116.79377 97.83031,
   -0.81645 -108.00477 97.97439,
   -29.54423 -116.29577 97.84740,
   -27.99327 -116.68066 97.83411,
   -1.61015 -107.47722 98.04874,
   -30.32879 -115.99251 97.85335,
   -2.32119 -106.95422 97.98332,
   -31.13376 -115.54987 97.84354,
   -31.85656 -114.94480 97.84776,
   -3.02816 -106.33865 98.00332,
   -3.68279 -105.68244 98.01212,
   -32.44426 -114.14475 97.93655,
   -32.77577 -113.41268 97.84598,
   -4.36507 -104.87258 98.20460,
   -4.93586 -104.15079 98.03601,
   -32.92439 -112.54513 97.81041,
   -32.82894 -111.72482 97.90740,
   -5.49613 -103.33327 98.05009,
   -32.53382 -110.78525 97.92219,
   -5.97006 -102.57413 98.06303,
   -32.11888 -110.01103 97.92240,
   -31.24227 -108.86014 97.94647,
   -6.39915 -101.83400 98.08032,
   -31.68905 -109.43029 97.93347,
   -30.76353 -108.29353 97.95828,
   -30.07367 -107.55071 98.08065,
   -6.95045 -100.85260 98.11776,
   -29.53214 -106.97604 97.96663,
   -28.83129 -106.18754 97.97346,
   -7.53324 -99.80055 98.08503,
   -28.20018 -105.43936 97.98286,
   -7.88049 -99.17736 97.92962,
   -27.60189 -104.67160 98.00198,
   -27.01630 -103.83493 98.01692,
   -8.33717 -98.27718 98.12633,
   -26.51497 -103.02112 98.02435,
   -26.10376 -102.24998 98.05065,
   -8.85964 -97.29677 98.15918,
   -25.75741 -101.47649 97.94142,
   -9.46118 -96.19726 98.14166,
   -25.36548 -100.56085 98.07219,
   -9.78571 -95.63645 97.94367,
   -25.03455 -99.71409 98.09421,
   -10.31911 -94.63223 98.17424,
   -24.69543 -98.83723 98.09596,
   -24.35119 -97.96333 98.09221,
   -10.87119 -93.69486 98.16259,
   -24.01808 -97.13873 98.11403,
   -23.68032 -96.31280 98.14335,
   -11.38636 -92.80910 98.39081,
   -11.83345 -92.19745 98.20764,
   -23.29955 -95.39313 98.14896,
   -22.92271 -94.50429 98.16749,
   -12.50964 -91.40690 98.27519,
   -22.55454 -93.68923 98.17179,
   -13.21578 -90.82621 98.16024,
   -22.13531 -92.91744 98.12906,
   -21.32883 -91.85072 98.22113,
   -15.06038 -90.04572 98.12809,
   -13.97138 -90.35798 98.27378,
   -20.80470 -91.35547 98.11215,
   -19.28988 -90.48824 98.22350,
   -17.67576 -90.04507 98.22060,
   -16.11807 -89.93535 98.19182,
   -14.47626 -90.16175 98.26725,
   -20.03090 -90.83214 98.20521,
   -18.52582 -90.23658 98.21653,
   -16.91248 -89.95789 98.21551,
   -5.03564 -115.15408 98.66620,
   -3.49787 -114.71767 98.67901,
   -1.97556 -114.20628 98.68995,
   -9.01759 -115.82722 98.65650,
   -7.41743 -115.61792 98.66048,
   -5.80944 -115.33141 98.65961,
   -4.26542 -114.94858 98.67051,
   -2.73833 -114.47101 98.68093,
   -1.21989 -113.93566 98.69113,
   0.29885 -113.28904 98.72320,
   1.60485 -112.42884 98.71241,
   -13.04063 -116.34162 98.64359,
   -11.34732 -116.12651 98.54951,
   -9.84256 -115.93087 98.64529,
   -8.31581 -115.73059 98.79428,
   -6.60915 -115.48620 98.66251,
   -0.45715 -113.63303 98.70307,
   1.09779 -112.85143 98.68757,
   2.02490 -111.86418 98.59025,
   -15.46025 -116.65004 98.63845,
   -13.80421 -116.44610 98.59774,
   -12.21955 -116.23408 98.63723,
   -10.63191 -116.02800 98.65311,
   2.23459 -111.27745 98.73364,
   -17.85580 -116.86777 98.49399,
   -16.28954 -116.73529 98.65337,
   -14.82666 -116.57450 98.63997,
   -20.40618 -116.90013 98.63019,
   -18.76338 -116.89232 98.61170,
   -17.07631 -116.80578 98.63056,
   2.16977 -110.45838 98.77341,
   -21.22770 -116.89637 98.58968,
   -19.73489 -116.90253 98.62993,
   1.82660 -109.86511 98.72444,
   -23.62485 -116.85897 98.62932,
   -22.19457 -116.87376 98.68339,
   1.20231 -109.24619 98.75394,
   -24.56826 -116.84503 98.65384,
   -22.92600 -116.86748 98.62798,
   -27.04921 -116.73873 98.47010,
   -25.50373 -116.83332 98.58789,
   0.54114 -108.81703 98.75546,
   -27.92690 -116.60653 98.66238,
   -26.29464 -116.78604 98.62459,
   -0.36044 -108.22825 98.74871,
   -28.90584 -116.40642 98.63476,
   -1.13764 -107.73665 98.78829,
   -29.84167 -116.09998 98.65371,
   -30.78328 -115.64095 98.66201,
   -1.92370 -107.17584 98.78601,
   -31.40818 -115.26136 98.48660,
   -2.63873 -106.59165 98.78644,
   -3.26135 -106.02753 98.66212,
   -32.06901 -114.51454 98.69041,
   -3.91035 -105.30596 98.86046,
   -32.55187 -113.67258 98.64249,
   -4.55107 -104.53434 98.82330,
   -32.75808 -112.95926 98.63692,
   -32.78174 -112.35808 98.66441,
   -5.12776 -103.73978 98.83413,
   -32.61533 -111.31689 98.70192,
   -5.72792 -102.82906 98.83525,
   -32.25917 -110.41842 98.70888,
   -6.12635 -102.18803 98.68932,
   -31.78889 -109.65097 98.71381,
   -31.17785 -108.86982 98.74828,
   -6.61323 -101.29950 98.87980,
   -30.53510 -108.12878 98.67383,
   -29.86526 -107.40872 98.76299,
   -7.12145 -100.37011 98.92302,
   -29.26231 -106.75861 98.76979,
   -28.59390 -105.99577 98.77872,
   -7.72947 -99.26142 98.87311,
   -27.99417 -105.27376 98.78833,
   -8.06436 -98.64744 98.75419,
   -27.39342 -104.48446 98.80144,
   -26.77943 -103.57569 98.82057,
   -8.51636 -97.75445 98.92842,
   -26.26751 -102.68669 98.74346,
   -25.85169 -101.86549 98.84544,
   -9.02914 -96.78725 98.96211,
   -25.48990 -101.02976 98.85158,
   -9.61089 -95.72107 98.94114,
   -25.14511 -100.16033 98.86501,
   -9.96287 -95.10282 98.77431,
   -24.83258 -99.33973 98.90012,
   -24.48978 -98.43995 98.88411,
   -10.51472 -94.09576 98.90982,
   -24.15023 -97.56992 98.90472,
   -11.06271 -93.16528 98.95720,
   -23.88261 -96.88227 98.91632,
   -23.45194 -95.81555 98.91465,
   -11.58525 -92.29986 99.19949,
   -23.10905 -94.95559 98.94836,
   -12.11891 -91.64699 99.01109,
   -22.76552 -94.11706 98.95499,
   -12.79173 -90.94765 99.10902,
   -22.44806 -93.39289 98.96455,
   -13.52668 -90.43040 99.06382,
   -21.93574 -92.51029 98.95646,
   -14.37450 -90.07995 98.91523,
   -21.32800 -91.71372 99.03505,
   -20.04968 -90.72851 99.01412,
   -18.56242 -90.14158 99.01148,
   -16.84374 -89.85319 98.88058,
   -15.31324 -89.85650 99.05281,
   -20.70277 -91.14399 99.00785,
   -19.32304 -90.39390 99.01101,
   -17.78744 -89.96015 99.02291,
   -16.11931 -89.80896 99.00916,
   -5.83031 -115.29964 99.45269,
   -4.27809 -114.91788 99.46273,
   -2.74896 -114.43835 99.47447,
   -8.07549 -115.66696 99.44975,
   -6.60005 -115.44677 99.42286,
   -5.05456 -115.12321 99.46363,
   -3.51486 -114.68967 99.46582,
   -1.95132 -114.16386 99.45045,
   -0.45468 -113.60424 99.49349,
   1.00394 -112.89423 99.50233,
   -12.25984 -116.18055 99.43730,
   -10.67257 -115.97901 99.45195,
   -9.07187 -115.78408 99.48672,
   -7.42503 -115.57826 99.45146,
   -1.22973 -113.90233 99.48597,
   0.42704 -113.23369 99.50011,
   1.59807 -112.38895 99.49735,
   -14.54557 -116.48719 99.31220,
   -13.03759 -116.28204 99.44839,
   -11.50893 -116.08540 99.41572,
   -9.84516 -115.87789 99.44536,
   2.13800 -111.55624 99.63070,
   -17.11737 -116.74661 99.43588,
   -15.46714 -116.59156 99.41706,
   -13.86805 -116.39111 99.43227,
   2.24025 -110.83760 99.52091,
   -19.47679 -116.84666 99.31965,
   -17.92804 -116.79951 99.40287,
   -16.29021 -116.67690 99.42544,
   -22.11320 -116.80646 99.41947,
   -20.44792 -116.83376 99.41175,
   -18.74949 -116.82735 99.41904,
   2.01724 -110.09202 99.54387,
   -22.92195 -116.79294 99.42793,
   -21.44132 -116.81850 99.42013,
   1.56246 -109.54367 99.51807,
   -25.49038 -116.74585 99.42043,
   -23.80838 -116.78254 99.43355,
   0.87688 -108.97394 99.56546,
   -26.34160 -116.70026 99.39981,
   -24.86233 -116.76443 99.42101,
   0.02120 -108.39509 99.47234,
   -27.20821 -116.63956 99.39117,
   -28.25725 -116.47133 99.48782,
   -0.73633 -107.92722 99.55517,
   -29.13166 -116.27419 99.42718,
   -1.50361 -107.40764 99.56956,
   -30.11830 -115.87247 99.60338,
   -2.16765 -106.92435 99.39083,
   -31.08034 -115.34252 99.42879,
   -31.66366 -114.84490 99.46568,
   -2.98711 -106.17491 99.53961,
   -3.52625 -105.62355 99.59991,
   -32.24138 -114.04461 99.42337,
   -32.57866 -113.40644 99.03274,
   -4.30333 -104.73007 99.58749,
   -32.61104 -112.84424 99.56436,
   -4.72848 -104.16693 99.62000,
   -32.61969 -111.84723 99.49500,
   -5.31531 -103.31483 99.65073,
   -32.37461 -110.90204 99.49154,
   -31.93450 -110.01181 99.56186,
   -5.96975 -102.28543 99.63559,
   -31.39967 -109.22614 99.51831,
   -6.32396 -101.69070 99.49318,
   -30.71760 -108.38813 99.53651,
   -30.08181 -107.68990 99.51459,
   -6.80672 -100.78976 99.66400,
   -29.44454 -107.00732 99.55016,
   -28.76491 -106.24691 99.55818,
   -7.30003 -99.86246 99.74212,
   -28.12838 -105.49937 99.56704,
   -27.52116 -104.73301 99.58377,
   -7.91758 -98.72465 99.68350,
   -26.94365 -103.93013 99.59681,
   -8.23388 -98.14924 99.52608,
   -26.42114 -103.10116 99.61604,
   -26.03870 -102.38949 99.60822,
   -8.69675 -97.22449 99.72760,
   -25.60892 -101.47472 99.63720,
   -9.20829 -96.25581 99.75868,
   -25.25658 -100.61711 99.65752,
   -24.91812 -99.73590 99.70233,
   -9.78968 -95.19322 99.71707,
   -24.60637 -98.88992 99.67403,
   -10.13284 -94.57879 99.57953,
   -24.26420 -97.98974 99.72853,
   -10.68137 -93.58504 99.71022,
   -23.95052 -97.16300 99.69954,
   -23.63286 -96.33809 99.72816,
   -11.25152 -92.64282 99.76631,
   -23.28159 -95.42592 99.72784,
   -11.72676 -91.92857 99.78654,
   -22.94018 -94.54231 99.73963,
   -12.33796 -91.20976 99.77687,
   -22.59826 -93.70181 99.74820,
   -22.19865 -92.88177 99.61459,
   -13.02658 -90.59185 99.82233,
   -13.80101 -90.12469 99.85129,
   -21.72151 -92.09127 99.78436,
   -20.73370 -91.05020 99.81756,
   -16.07099 -89.70102 99.70039,
   -14.57634 -89.86136 99.82186,
   -21.22282 -91.47730 99.81305,
   -20.10653 -90.65415 99.77786,
   -18.59910 -90.04317 99.81174,
   -16.98027 -89.73911 99.79613,
   -15.33818 -89.72612 99.81429,
   -19.35740 -90.29772 99.80464,
   -17.80940 -89.86202 99.80335,
   -5.06253 -115.09147 100.24524,
   -3.52471 -114.65871 100.25875,
   -9.05647 -115.73284 100.23739,
   -7.37021 -115.52662 100.25171,
   -5.86588 -115.27104 100.23374,
   -4.29205 -114.88849 100.25349,
   -2.75313 -114.40680 100.27388,
   -1.23703 -113.87010 100.27914,
   0.18581 -113.28445 100.15520,
   1.57143 -112.37879 100.29132,
   -11.47680 -116.02268 100.23033,
   -9.88106 -115.82891 100.25299,
   -8.22677 -115.63420 100.23074,
   -6.63974 -115.41440 100.24250,
   -2.00243 -114.14600 100.27013,
   -0.48627 -113.57243 100.28284,
   0.99130 -112.85054 100.28269,
   1.94350 -111.91059 100.29604,
   -15.50313 -116.53565 100.21869,
   -13.83060 -116.32733 100.24015,
   -12.29995 -116.12733 100.24471,
   -10.78426 -115.92974 100.33554,
   2.21491 -111.20782 100.30428,
   -17.93349 -116.73698 100.20648,
   -16.26864 -116.61929 100.17118,
   -14.67565 -116.43921 100.22007,
   -13.08380 -116.23067 100.22440,
   -18.76136 -116.76536 100.18940,
   -17.24541 -116.69813 100.21007,
   2.16128 -110.41841 100.27242,
   -21.19015 -116.76529 100.08837,
   -19.66080 -116.77337 100.17797,
   1.82997 -109.81634 100.19105,
   -23.83004 -116.70196 100.21104,
   -22.12846 -116.73470 100.21589,
   -20.45731 -116.76473 100.21139,
   1.24265 -109.21331 100.33473,
   -24.58419 -116.69496 100.11348,
   -23.04668 -116.70663 100.34664,
   -27.20737 -116.54730 100.20453,
   -25.53929 -116.66156 100.19971,
   0.43987 -108.60977 100.23126,
   -27.95592 -116.43670 100.20742,
   -26.62616 -116.60059 100.20525,
   -0.30287 -108.14369 100.34034,
   -28.82255 -116.27712 100.05739,
   -1.02786 -107.69135 100.20859,
   -29.73487 -115.97098 100.10851,
   -30.75489 -115.42788 100.21778,
   -1.85526 -107.05651 100.39966,
   -2.55482 -106.47963 100.31511,
   -31.35100 -114.97425 100.32240,
   -31.93463 -114.32349 100.18311,
   -3.20745 -105.84917 100.37936,
   -3.83524 -105.16621 100.37793,
   -32.42163 -113.24020 100.20020,
   -4.48717 -104.34382 100.54129,
   -32.55214 -112.27012 100.23816,
   -4.94457 -103.73168 100.40293,
   -32.40610 -111.35245 100.39316,
   -5.48429 -102.89731 100.49336,
   -32.11432 -110.52791 100.28969,
   -31.66643 -109.74241 100.30962,
   -6.17660 -101.78007 100.42620,
   -31.10438 -108.97299 100.32759,
   -6.48143 -101.20987 100.48544,
   -30.50168 -108.24889 100.22481,
   -29.80015 -107.47626 100.34077,
   -7.04970 -100.17552 100.47449,
   -29.20468 -106.83176 100.34769,
   -28.54042 -106.07591 100.35659,
   -7.54457 -99.24600 100.47470,
   -27.92504 -105.34166 100.36633,
   -27.34414 -104.59511 100.37832,
   -26.63192 -103.56525 100.39922,
   -8.09567 -98.20191 100.48108,
   -26.89852 -103.96790 100.39023,
   -8.37911 -97.63263 100.53913,
   -26.19097 -102.81790 100.41602,
   -25.72683 -101.89144 100.39130,
   -8.87307 -96.69632 100.52193,
   -25.35908 -101.05408 100.48054,
   -25.03946 -100.21876 100.44286,
   -9.37424 -95.73647 100.56850,
   -24.70766 -99.32921 100.49457,
   -9.97423 -94.63887 100.52551,
   -24.40222 -98.48559 100.46451,
   -10.26629 -94.06330 100.54780,
   -24.04114 -97.52809 100.55726,
   -10.85756 -93.06050 100.51283,
   -23.75476 -96.74845 100.49740,
   -23.44415 -95.91098 100.50498,
   -11.46644 -92.10322 100.56396,
   -23.11782 -95.02533 100.52578,
   -11.89416 -91.52571 100.44535,
   -22.78451 -94.13781 100.53406,
   -12.57593 -90.77705 100.60652,
   -22.40489 -93.22764 100.61859,
   -13.28530 -90.24905 100.57934,
   -22.01768 -92.45998 100.55755,
   -14.59307 -89.71113 100.63415,
   -21.40258 -91.60788 100.46408,
   -17.03007 -89.63770 100.58839,
   -15.40762 -89.58207 100.61865,
   -13.98238 -89.89176 100.64719,
   -20.81623 -91.00562 100.60784,
   -19.38628 -90.21325 100.49282,
   -17.82619 -89.75813 100.57546,
   -16.26191 -89.58072 100.56971,
   -20.11251 -90.53996 100.59744,
   -18.63206 -89.94537 100.59324,
   -4.30439 -114.85958 101.04193,
   -8.26687 -115.59137 101.02949,
   -6.66833 -115.38058 101.03074,
   -5.07758 -115.06111 101.03899,
   -3.52955 -114.62834 101.05718,
   -2.01157 -114.11853 101.06065,
   -0.55950 -113.58003 101.07110,
   0.96578 -112.83407 101.08123,
   -10.53098 -115.85317 101.02397,
   -9.03274 -115.67858 101.04722,
   -7.55705 -115.49888 101.14246,
   -5.85941 -115.23351 101.03290,
   -2.77498 -114.38128 101.05457,
   -1.25646 -113.84242 101.06621,
   0.25936 -113.25074 101.06372,
   1.55458 -112.35458 101.07923,
   -14.71795 -116.38540 101.01174,
   -13.11164 -116.17762 101.01005,
   -11.54108 -115.97231 101.06599,
   -9.88611 -115.77777 101.02645,
   2.11010 -111.52874 101.07614,
   -17.07282 -116.63685 100.85067,
   -15.48550 -116.47378 101.03166,
   -14.01154 -116.28910 101.11443,
   -12.30169 -116.07184 101.01777,
   2.22167 -110.84242 101.10333,
   -19.64070 -116.70472 101.00175,
   -17.98201 -116.67850 100.98378,
   -16.33312 -116.56236 101.00570,
   -20.46296 -116.70126 100.96245,
   -18.98511 -116.70289 101.00099,
   2.01242 -110.04474 101.13562,
   -22.87211 -116.64644 101.00027,
   -21.42650 -116.67414 101.05649,
   1.57681 -109.48848 101.11964,
   -23.81311 -116.62406 101.03043,
   -22.16677 -116.66131 101.00063,
   0.92538 -108.93246 101.13143,
   -26.31917 -116.55042 100.83480,
   -24.75449 -116.60990 100.98432,
   0.12647 -108.36818 101.12822,
   -27.21448 -116.46017 101.01003,
   -25.55104 -116.57560 101.00174,
   -28.23822 -116.31273 100.97918,
   -0.67334 -107.84075 101.12929,
   -29.10046 -116.11010 100.97959,
   -1.38638 -107.34840 101.13472,
   -30.07113 -115.72323 100.99948,
   -30.89222 -115.23918 100.99918,
   -2.14596 -106.73965 101.16148,
   -31.56749 -114.61497 101.01156,
   -2.84094 -106.11026 101.15654,
   -3.42594 -105.53220 101.01787,
   -32.08471 -113.80858 100.99205,
   -4.08282 -104.75250 101.16749,
   -32.39747 -112.74108 101.06968,
   -4.67627 -103.97945 101.19812,
   -32.41295 -111.88489 101.04983,
   -5.19616 -103.22024 101.20939,
   -32.19811 -110.98691 101.10785,
   -31.79830 -110.09848 101.14534,
   -5.79565 -102.26659 101.21487,
   -31.26768 -109.27722 101.20104,
   -30.65658 -108.49786 101.17074,
   -6.30377 -101.35150 101.42683,
   -30.01846 -107.77041 101.10290,
   -6.63421 -100.77244 101.24668,
   -29.35554 -107.04771 101.13415,
   -28.69687 -106.30983 101.14389,
   -7.24501 -99.65062 101.20546,
   -28.05644 -105.56187 101.15417,
   -27.44061 -104.79517 101.16434,
   -7.73221 -98.70885 101.27157,
   -26.85701 -104.00174 101.18423,
   -26.31636 -103.16168 101.20394,
   -8.18422 -97.80237 101.42910,
   -25.89506 -102.38797 101.19305,
   -8.50537 -97.19767 101.32150,
   -25.49606 -101.53484 101.21574,
   -9.05394 -96.15167 101.31373,
   -25.14322 -100.67139 101.24799,
   -24.82794 -99.81641 101.22654,
   -9.51145 -95.26071 101.36550,
   -24.53874 -99.03649 101.41115,
   -10.05882 -94.20592 101.48135,
   -24.28129 -98.28536 101.26259,
   -10.38412 -93.60670 101.35382,
   -23.88339 -97.20280 101.28415,
   -23.57739 -96.36050 101.33960,
   -11.03651 -92.53544 101.32528,
   -23.25691 -95.46071 101.30659,
   -11.64379 -91.62952 101.37351,
   -22.95521 -94.60161 101.33437,
   -12.11360 -91.06531 101.24256,
   -22.63057 -93.71856 101.33259,
   -22.27071 -92.86242 101.34208,
   -12.84781 -90.36884 101.40251,
   -13.63458 -89.89880 101.37111,
   -21.94400 -92.20623 101.35493,
   -16.23895 -89.46712 101.37996,
   -14.57922 -89.57677 101.40522,
   -21.33324 -91.38528 101.36186,
   -20.24651 -90.52002 101.27487,
   -18.66087 -89.86408 101.22123,
   -17.04980 -89.53301 101.35625,
   -15.49898 -89.44777 101.50334,
   -20.78989 -90.84177 101.58178,
   -19.43119 -90.10426 101.36597,
   -17.93567 -89.64512 101.52755,
   -5.08824 -115.03148 101.82390,
   -7.47807 -115.44951 101.82195,
   -5.84147 -115.19561 101.78486,
   -4.30668 -114.82811 101.84265,
   -2.78449 -114.35538 101.84644,
   -1.25548 -113.81517 101.86188,
   0.25307 -113.21065 101.86866,
   -11.51869 -115.91666 101.81117,
   -9.82448 -115.72638 101.70866,
   -8.30759 -115.54906 101.84629,
   -6.87201 -115.36882 101.82284,
   -3.55026 -114.60375 101.83866,
   -2.02659 -114.09227 101.85068,
   -0.39913 -113.49757 101.98981,
   0.95393 -112.80414 101.86626,
   1.90784 -111.89041 101.87532,
   -13.93242 -116.23003 101.80399,
   -12.33319 -116.02014 101.81049,
   -10.69876 -115.81726 101.82446,
   -9.09508 -115.63802 101.81809,
   1.54306 -112.33287 101.87045,
   2.18821 -111.20716 101.88347,
   -17.98215 -116.61760 101.78839,
   -16.29515 -116.49924 101.82289,
   -14.75880 -116.33138 101.82273,
   -13.31771 -116.14980 101.80559,
   -18.73322 -116.64952 101.66892,
[truncated: 2,143,824 more chars]
