# Supplementary material for: Determination of muscle shape deformations of the tibialis anterior during dynamic contractions using 3D ultrasound
Source: Front Bioeng Biotechnol. 2024 Jun 5;12:1388907. doi: 10.3389/fbioe.2024.1388907 (PMC11188672; doi:10.3389/fbioe.2024.1388907)
Supplement: Supplementary file 1 [file DataSheet1.zip › Dyn_100_S06_141.5d.wrl]

#VRML V2.0 utf8
Transform { children [ Shape {
 appearance Appearance { material Material {
  ambientIntensity 0.2
  diffuseColor 1.000 1.000 0.200
  specularColor 0.1 0.1 0.1
  emissiveColor 0 0 0
  shininess     0.2
  transparency  0.000
 } }
 geometry IndexedFaceSet {
  coord Coordinate { point [
   -18.26336 -115.88123 4.48949,
   -18.26336 -115.88123 4.48949,
   -16.98019 -115.56735 4.49536,
   -16.98019 -115.56735 4.49536,
   -19.22074 -115.76662 4.49018,
   -19.22074 -115.76662 4.49018,
   -17.57070 -115.93103 4.48947,
   -17.57070 -115.93103 4.48947,
   -16.18420 -115.06937 4.50342,
   -16.18420 -115.06937 4.50342,
   -14.83619 -114.23688 4.51690,
   -14.83619 -114.23688 4.51690,
   -20.15679 -115.64331 4.49103,
   -20.15679 -115.64331 4.49103,
   -18.64378 -115.16005 4.49960,
   -17.11408 -114.69121 4.50797,
   -15.46085 -114.62529 4.51061,
   -15.46085 -114.62529 4.51061,
   -14.11568 -113.72346 4.52510,
   -14.11568 -113.72346 4.52510,
   -21.23841 -115.51041 4.49186,
   -21.23841 -115.51041 4.49186,
   -19.57442 -114.85370 4.50311,
   -18.04471 -114.38485 4.51149,
   -16.51501 -113.91601 4.51986,
   -14.98531 -113.44716 4.52824,
   -21.99053 -114.97448 4.49889,
   -21.99053 -114.97448 4.49889,
   -20.50505 -114.54734 4.50662,
   -18.97535 -114.07850 4.51500,
   -17.44565 -113.60965 4.52337,
   -15.91595 -113.14081 4.53175,
   -14.11923 -112.59190 4.54157,
   -14.11923 -112.59190 4.54157,
   -22.67494 -114.65253 4.81112,
   -21.43569 -114.24099 4.51013,
   -19.90599 -113.77214 4.51851,
   -18.37629 -113.30330 4.52689,
   -16.84659 -112.83445 4.53526,
   -15.31689 -112.36561 4.54364,
   -14.13617 -111.78188 4.55334,
   -14.13617 -111.78188 4.55334,
   -22.56916 -114.19710 4.50962,
   -22.56916 -114.19710 4.50962,
   -20.83663 -113.46579 4.52202,
   -19.30693 -112.99694 4.53040,
   -17.77722 -112.52810 4.53878,
   -16.24752 -112.05926 4.54715,
   -14.71782 -111.59041 4.55553,
   -23.04907 -113.56711 4.51830,
   -23.04907 -113.56711 4.51830,
   -21.76727 -113.15944 4.52553,
   -20.23756 -112.69059 4.53391,
   -18.70786 -112.22175 4.54229,
   -17.17816 -111.75290 4.55066,
   -15.64846 -111.28406 4.55904,
   -14.16158 -110.77350 4.56798,
   -14.16158 -110.77350 4.56798,
   -23.88755 -113.23598 4.88403,
   -22.69790 -112.85308 4.52904,
   -21.16820 -112.38424 4.53742,
   -19.63850 -111.91539 4.54580,
   -18.10880 -111.44655 4.55418,
   -16.57910 -110.97770 4.56255,
   -15.04940 -110.50886 4.57093,
   -23.79511 -112.56213 4.53216,
   -23.79511 -112.56213 4.53216,
   -22.09884 -112.07788 4.54093,
   -20.56914 -111.60904 4.54931,
   -19.03944 -111.14019 4.55769,
   -17.50973 -110.67135 4.56607,
   -15.98003 -110.20250 4.57444,
   -14.31908 -109.69584 4.58350,
   -14.31908 -109.69584 4.58350,
   -24.33891 -112.17639 4.77325,
   -23.02948 -111.77153 4.54445,
   -21.49978 -111.30268 4.55282,
   -19.97007 -110.83384 4.56120,
   -18.44037 -110.36499 4.56958,
   -16.91067 -109.89615 4.57795,
   -15.38097 -109.42730 4.58633,
   -24.20060 -111.72032 4.54400,
   -24.20060 -111.72032 4.54400,
   -22.43041 -110.99633 4.55633,
   -20.90071 -110.52748 4.56471,
   -19.37101 -110.05864 4.57309,
   -17.84131 -109.58979 4.58147,
   -16.31161 -109.12095 4.58984,
   -15.03637 -108.69243 4.59738,
   -15.03637 -108.69243 4.59738,
   -24.63203 -111.07703 4.83955,
   -23.36105 -110.68997 4.55985,
   -21.83135 -110.22113 4.56822,
   -20.30165 -109.75229 4.57660,
   -18.77195 -109.28344 4.58498,
   -17.24225 -108.81460 4.59336,
   -15.50321 -108.07486 4.60589,
   -15.50321 -108.07486 4.60589,
   -24.43041 -110.43301 4.56250,
   -24.43041 -110.43301 4.56250,
   -22.76199 -109.91478 4.57174,
   -21.23229 -109.44593 4.58011,
   -19.70258 -108.97709 4.58849,
   -18.17288 -108.50824 4.59687,
   -16.64318 -108.03940 4.60524,
   -23.69263 -109.60842 4.57525,
   -22.16292 -109.13958 4.58362,
   -20.63322 -108.67073 4.59200,
   -19.10352 -108.20189 4.60038,
   -17.57382 -107.73304 4.60876,
   -16.07164 -107.31868 4.61631,
   -16.07164 -107.31868 4.61631,
   -24.63387 -109.28934 4.57893,
   -24.63387 -109.28934 4.57893,
   -23.09356 -108.83322 4.58714,
   -21.56386 -108.36438 4.59551,
   -20.03416 -107.89553 4.60389,
   -18.50446 -107.42669 4.61227,
   -16.97476 -106.95784 4.62065,
   -24.02420 -108.52687 4.59065,
   -22.49450 -108.05802 4.59903,
   -20.96480 -107.58918 4.60740,
   -19.43510 -107.12033 4.61578,
   -17.90539 -106.65149 4.62416,
   -16.65149 -106.53954 4.62706,
   -16.65149 -106.53954 4.62706,
   -24.78580 -108.27616 4.59352,
   -24.78580 -108.27616 4.59352,
   -23.58161 -107.24125 4.60981,
   -23.58161 -107.24125 4.60981,
   -21.89543 -107.28282 4.61091,
   -20.36573 -106.81398 4.61929,
   -18.83603 -106.34514 4.62767,
   -17.40077 -106.13006 4.63226,
   -17.40077 -106.13006 4.63226,
   -24.09000 -107.66012 4.60319,
   -24.09000 -107.66012 4.60319,
   -23.03336 -106.78935 4.61694,
   -23.03336 -106.78935 4.61694,
   -21.29637 -106.50763 4.62280,
   -19.69728 -105.63784 4.63709,
   -19.69728 -105.63784 4.63709,
   -18.29779 -105.92401 4.63434,
   -18.29779 -105.92401 4.63434,
   -22.20999 -106.10634 4.62771,
   -22.20999 -106.10634 4.62771,
   -20.76338 -105.42777 4.63906,
   -20.76338 -105.42777 4.63906,
   -19.01034 -105.77657 4.63577,
   -19.01034 -105.77657 4.63577,
   -21.56030 -105.57287 4.63614,
   -21.56030 -105.57287 4.63614,
   -19.22788 -116.03846 5.29491,
   -17.56564 -115.98920 5.30390,
   -16.16792 -115.45010 5.38337,
   -19.91832 -116.02106 5.43211,
   -18.40817 -116.06965 5.31055,
   -16.78999 -115.71895 5.29133,
   -15.36608 -114.94332 5.25708,
   -14.28248 -114.16702 5.35085,
   -20.98407 -115.83590 5.28726,
   -14.67504 -114.50832 5.33667,
   -21.87689 -115.59078 5.28191,
   -13.95217 -113.29978 5.28849,
   -22.73248 -115.18715 5.37067,
   -13.85053 -112.47255 5.33854,
   -23.44939 -114.89634 5.61621,
   -23.30026 -114.43173 5.13205,
   -13.88891 -111.35558 5.32251,
   -24.08113 -113.84928 5.33084,
   -24.71432 -113.50368 5.64175,
   -14.10085 -110.17759 5.43679,
   -24.55044 -112.79108 5.17983,
   -25.11488 -112.42528 5.58724,
   -14.61430 -109.19714 5.40846,
   -24.86293 -111.85032 5.19209,
   -25.36274 -111.30954 5.69665,
   -15.18346 -108.44316 5.41660,
   -25.09734 -110.60057 5.34987,
   -15.80619 -107.72716 5.45810,
   -24.82940 -109.96045 4.99313,
   -25.12946 -109.55720 5.54729,
   -16.52689 -106.95234 5.23331,
   -24.89151 -108.73096 5.41480,
   -17.17841 -106.50294 5.41356,
   -24.32408 -107.82461 5.45072,
   -18.07271 -106.15866 5.44679,
   -23.60089 -107.21268 5.42765,
   -20.68953 -105.75597 5.45452,
   -19.02309 -105.93935 5.45636,
   -22.84001 -106.64895 5.47766,
   -21.49738 -105.88884 5.52330,
   -19.99586 -105.78122 5.35852,
   -22.20521 -106.22994 5.43757,
   -17.51427 -116.15232 6.11290,
   -18.30241 -116.27243 6.12574,
   -16.74534 -115.93337 6.08760,
   -15.28694 -115.26932 6.16097,
   -20.77316 -116.17694 6.22413,
   -19.23988 -116.24151 5.99098,
   -15.97836 -115.62069 6.10501,
   -14.48499 -114.59308 5.99748,
   -21.66725 -116.02677 6.18621,
   -20.02814 -116.22032 6.09998,
   -13.90575 -113.80753 6.08534,
   -22.60882 -115.74053 6.12340,
   -13.64200 -112.98547 6.19717,
   -23.45738 -115.40679 6.20036,
   -24.38239 -115.02630 6.48194,
   -13.60864 -111.97932 6.14958,
   -24.06059 -114.70227 5.93380,
   -24.86081 -114.12860 6.13892,
   -13.79448 -110.85632 6.04999,
   -25.45657 -113.72800 6.47217,
   -13.95579 -110.18489 6.32258,
   -25.31481 -113.05863 6.00540,
   -14.28345 -109.61432 6.06746,
   -25.82665 -112.65474 6.45844,
   -25.60307 -112.02538 6.05869,
   -14.84446 -108.76012 6.28124,
   -15.37706 -108.16480 6.24873,
   -25.74222 -110.87871 6.23620,
   -25.53104 -110.05182 6.12802,
   -16.17361 -107.39133 6.21002,
   -16.84806 -106.88062 6.30088,
   -25.26742 -109.10796 6.24044,
   -17.71512 -106.44999 6.45703,
   -24.81903 -108.35591 6.25112,
   -18.82783 -106.11320 6.42429,
   -24.22059 -107.67540 6.38667,
   -23.04163 -106.79952 6.25006,
   -21.44409 -106.05576 6.26239,
   -19.76884 -105.97250 6.26871,
   -23.61463 -107.19729 6.24173,
   -22.18342 -106.32768 6.25580,
   -20.76929 -105.93525 6.18999,
   -18.24307 -116.46433 7.08246,
   -16.62876 -116.13528 6.98264,
   -15.24836 -115.57238 7.08246,
   -19.07436 -116.46577 6.92782,
   -17.59338 -116.33006 6.82946,
   -15.93716 -115.82610 6.81110,
   -14.56330 -115.04714 6.99488,
   -21.69074 -116.25137 6.91998,
   -20.08765 -116.39992 6.80240,
   -13.92640 -114.31240 6.97377,
   -22.36672 -116.17952 7.09186,
   -21.02393 -116.34308 6.91563,
   -13.53933 -113.49154 7.00133,
   -23.25939 -115.88437 6.90751,
   -24.17714 -115.55786 7.03394,
   -13.38203 -112.45903 6.98116,
   -25.00685 -115.13124 7.21327,
   -13.40164 -111.65873 7.15521,
   -24.91698 -114.74131 6.67580,
   -13.58038 -111.27439 6.63113,
   -25.54625 -114.32084 6.97829,
   -13.66261 -110.63849 7.03331,
   -26.09566 -113.90430 7.35463,
   -25.98907 -113.29509 6.88519,
   -14.04975 -109.74315 7.03390,
   -26.44378 -112.86352 7.38061,
   -14.44029 -109.15043 7.06329,
   -26.28320 -112.19609 7.01634,
   -26.02224 -111.53933 6.59779,
   -15.09139 -108.36912 7.04124,
   -26.32409 -111.13596 7.15694,
   -15.77226 -107.71844 7.05187,
   -26.01879 -110.28253 6.96739,
   -16.51050 -107.14206 7.06634,
   -25.70173 -109.57358 6.89585,
   -24.92153 -108.28627 7.05275,
   -17.16491 -106.75392 7.07057,
   -25.33405 -108.82462 7.05829,
   -24.49260 -107.84588 7.04428,
   -19.75506 -106.03707 7.07938,
   -18.07124 -106.37515 7.07409,
   -23.64528 -107.17272 7.05277,
   -22.18460 -106.39996 7.18467,
   -20.58304 -106.03501 7.08362,
   -19.18262 -106.09812 7.07774,
   -22.81287 -106.67186 6.96159,
   -21.47763 -106.14929 6.95612,
   -16.63959 -116.30775 7.77058,
   -15.22946 -115.76548 7.82571,
   -18.85794 -116.60881 7.76138,
   -17.41238 -116.47136 7.76493,
   -15.87589 -116.05286 7.77007,
   -14.62034 -115.36023 7.84112,
   -19.82165 -116.59774 7.76192,
   -18.20183 -116.57405 7.76646,
   -13.94509 -114.68584 7.82577,
   -20.74742 -116.53315 7.75115,
   -13.46530 -113.92871 7.92059,
   -23.15406 -116.18883 7.77479,
   -21.75512 -116.43020 7.72910,
   -24.04253 -115.95882 7.84330,
   -22.46524 -116.32529 7.75543,
   -13.25518 -113.04474 7.72611,
   -24.86564 -115.63884 7.93485,
   -13.20289 -112.35236 7.84482,
   -25.55342 -115.16116 7.93467,
   -25.57301 -114.86500 7.54097,
   -13.36066 -111.21859 7.83465,
   -26.14504 -114.49496 7.94586,
   -13.72084 -110.14721 7.84391,
   -26.58481 -113.50292 7.87574,
   -14.17965 -109.29022 7.95319,
   -26.78064 -112.43732 7.90450,
   -14.71147 -108.64205 7.85318,
   -26.59193 -111.77110 7.53524,
   -15.32245 -108.04305 7.72214,
   -26.79186 -111.43063 8.03064,
   -26.51105 -110.67196 7.81808,
   -16.05036 -107.41756 7.83431,
   -26.17104 -109.84139 7.83585,
   -16.89862 -106.85286 7.87924,
   -25.64205 -108.97855 7.78703,
   -17.79196 -106.43723 7.85869,
   -25.02260 -108.20686 7.84241,
   -23.69009 -107.13823 7.85178,
   -18.76945 -106.14190 7.85793,
   -24.28402 -107.56396 7.84084,
   -22.94522 -106.70876 7.85174,
   -21.40010 -106.15193 7.85553,
   -19.76073 -106.00903 7.86872,
   -22.20245 -106.39231 7.85678,
   -20.56960 -106.02566 7.87268,
   -15.85126 -116.19899 8.57281,
   -18.19742 -116.67074 8.55538,
   -16.59483 -116.42119 8.55478,
   -15.14870 -115.88104 8.56775,
   -20.74980 -116.63116 8.54003,
   -19.04463 -116.69310 8.53957,
   -17.39246 -116.58026 8.55347,
   -14.32859 -115.32947 8.58585,
   -21.56371 -116.56359 8.52735,
   -20.07031 -116.67294 8.54365,
   -13.65073 -114.55415 8.60076,
   -22.48478 -116.46209 8.53785,
   -13.19772 -113.55184 8.52650,
   -24.77038 -115.91070 8.60883,
   -23.40073 -116.32536 8.58500,
   -13.07388 -112.94918 8.64148,
   -24.16464 -116.11788 8.57419,
   -25.38856 -115.61392 8.63818,
   -13.12421 -111.76012 8.61949,
   -26.09745 -115.04893 8.65408,
   -26.62867 -114.46318 8.78757,
   -13.39379 -110.66601 8.64076,
   -26.63123 -114.06823 8.34646,
   -26.93295 -113.79842 8.75061,
   -13.85165 -109.62146 8.69029,
   -27.07104 -113.06755 8.65814,
   -14.34937 -108.90189 8.66646,
   -27.09317 -111.89594 8.63078,
   -14.97179 -108.19287 8.70689,
   -26.93204 -111.02458 8.65314,
   -15.66971 -107.57745 8.64247,
   -26.65416 -110.33943 8.62956,
   -16.47941 -106.94743 8.87552,
   -26.15754 -109.34337 8.77327,
   -17.13641 -106.59741 8.77681,
   -25.59847 -108.66104 8.64510,
   -24.40063 -107.52944 8.65454,
   -18.10922 -106.19114 8.79975,
   -24.88436 -107.92506 8.65379,
   -23.71792 -107.03977 8.68838,
   -22.21539 -106.34202 8.43587,
   -20.53357 -105.94789 8.54847,
   -19.04861 -105.94599 8.84038,
   -22.94503 -106.61003 8.76636,
   -21.43396 -106.06502 8.74067,
   -19.84649 -105.86113 8.89942,
   -16.58349 -116.50967 9.35381,
   -15.11392 -115.99167 9.38888,
   -18.92235 -116.76681 9.35143,
   -17.36931 -116.65144 9.35083,
   -15.80984 -116.28542 9.36141,
   -14.46513 -115.58476 9.39954,
   -19.84504 -116.74191 9.34364,
   -18.18342 -116.73570 9.35483,
   -13.74337 -114.89947 9.38901,
   -22.49136 -116.54328 9.33728,
   -20.84665 -116.69641 9.35050,
   -13.20836 -114.04609 9.43361,
   -23.18294 -116.45093 9.33870,
   -21.81939 -116.61729 9.33756,
   -12.99987 -113.33942 9.42054,
   -24.16225 -116.26038 9.35037,
   -25.09715 -115.97337 9.40885,
   -12.95046 -112.31111 9.40679,
   -25.82464 -115.56710 9.38006,
   -13.12551 -111.18103 9.43323,
   -26.54690 -114.92170 9.41065,
   -27.01085 -114.21979 9.41554,
   -13.56153 -109.93006 9.46429,
   -27.36535 -113.22657 9.45461,
   -13.98377 -109.18287 9.58746,
   -27.34889 -112.45236 9.26339,
   -14.54966 -108.49012 9.43806,
   -27.29166 -111.40018 9.46144,
   -15.25428 -107.72346 9.59854,
   -27.00276 -110.57106 9.44920,
   -15.91670 -107.20947 9.45607,
   -26.50359 -109.71586 9.27999,
   -25.88680 -108.75987 9.46058,
   -16.69605 -106.66866 9.51046,
   -25.23177 -108.08841 9.39041,
   -17.32193 -106.34091 9.50154,
   -24.46196 -107.41214 9.48502,
   -22.99874 -106.50577 9.49522,
   -19.91479 -105.71226 9.52893,
   -18.41680 -105.87908 9.71925,
   -23.68987 -106.87750 9.56847,
   -22.26749 -106.17769 9.47418,
   -20.71404 -105.76803 9.50224,
   -19.19206 -105.72144 9.69290,
   -21.49625 -105.92730 9.48880,
   -15.79739 -116.35393 10.16470,
   -18.18509 -116.77315 10.15590,
   -16.56409 -116.56209 10.16369,
   -15.06459 -116.04684 10.14938,
   -13.82654 -115.14889 10.18520,
   -20.52079 -116.74311 10.14930,
   -19.03779 -116.78404 10.15127,
   -17.37425 -116.69911 10.15523,
   -14.37045 -115.62550 10.18423,
   -13.25721 -114.39260 10.20398,
   -21.56390 -116.67169 10.12222,
   -19.88093 -116.76944 10.15186,
   -12.96620 -113.70771 10.24535,
   -22.49780 -116.59210 10.14638,
   -24.87481 -116.15540 10.16508,
   -23.42810 -116.48816 10.14003,
   -12.84403 -112.86332 10.22728,
   -25.58676 -115.88576 10.18610,
   -24.20868 -116.33293 10.15030,
   -12.91222 -111.74535 10.21344,
   -26.27771 -115.42458 10.11296,
   -26.97966 -114.73651 10.26374,
   -13.20496 -110.57758 10.24912,
   -27.41574 -113.81991 10.15059,
   -13.65484 -109.56209 10.27480,
   -27.68239 -112.80763 10.31931,
   -14.22401 -108.63873 10.42198,
   -27.58303 -111.84584 10.16897,
   -14.78691 -108.04090 10.21855,
   -27.41206 -111.06352 10.31129,
   -15.52375 -107.26053 10.47112,
   -26.94322 -110.09418 10.18223,
   -16.20381 -106.76970 10.31218,
   -26.42673 -109.25786 10.24770,
   -16.96256 -106.33167 10.15483,
   -25.81980 -108.48282 10.32190,
   -17.90514 -105.88656 10.19049,
   -25.12034 -107.81135 10.26753,
   -23.76164 -106.76746 10.29433,
   -18.87520 -105.56412 10.33845,
   -24.38420 -107.16069 10.43317,
   -23.05313 -106.37052 10.20608,
   -21.69523 -105.79729 10.17765,
   -19.94120 -105.49445 10.23200,
   -22.33992 -105.94932 10.49356,
   -20.79682 -105.50949 10.41295,
   -16.56774 -116.59801 10.96176,
   -15.05432 -116.13491 11.14977,
   -18.91988 -116.81617 10.95948,
   -17.38202 -116.72677 10.96021,
   -15.75837 -116.38839 10.96543,
   -14.34948 -115.70435 10.98932,
   -19.84242 -116.78755 10.95614,
   -18.18008 -116.79269 10.96133,
   -13.59702 -115.03147 11.02298,
   -22.48542 -116.60971 10.95251,
   -20.86440 -116.73707 10.96985,
   -13.03330 -114.09496 10.86935,
   -23.26035 -116.53663 11.08479,
   -21.81274 -116.67101 10.95343,
   -12.80962 -113.36771 11.03406,
   -24.19079 -116.39230 10.95257,
   -25.22204 -116.13351 10.99054,
   -12.76942 -112.34425 10.99668,
   -26.01831 -115.78188 10.99129,
   -26.71481 -115.24807 10.91104,
   -12.94597 -111.15682 11.03160,
   -27.39827 -114.43405 11.05271,
   -13.34469 -109.98242 11.05472,
   -27.75305 -113.89994 11.41984,
   -27.81713 -113.32592 11.06655,
   -13.84800 -109.04376 11.06956,
   -27.86994 -112.20226 11.04190,
   -14.44102 -108.16126 11.26137,
   -27.65698 -111.36502 10.90956,
   -15.02946 -107.55704 11.10398,
   -27.32006 -110.44795 11.01707,
   -15.70979 -106.92478 11.09388,
   -26.92671 -109.77122 11.02567,
   -16.46931 -106.33024 11.12586,
   -26.30315 -108.82535 11.21293,
   -17.23769 -105.89706 11.02706,
   -25.76034 -108.21339 11.21288,
   -24.67057 -107.23572 11.08225,
   -18.20144 -105.49034 11.01796,
   -25.17231 -107.67335 11.08084,
   -23.85487 -106.61215 11.15158,
   -22.39057 -105.79325 11.10958,
   -19.12801 -105.26239 11.03749,
   -23.09078 -106.15305 11.09929,
   -21.64218 -105.49457 11.11379,
   -20.10186 -105.16857 11.17088,
   -20.87992 -105.27909 11.14647,
   -17.37308 -116.73843 11.76561,
   -15.77973 -116.43317 11.77118,
   -14.33639 -115.77679 11.79054,
   -18.18483 -116.80242 11.76452,
   -16.55338 -116.61645 11.76353,
   -14.98161 -116.13616 11.78371,
   -13.68781 -115.25730 11.95982,
   -20.57686 -116.75884 11.76203,
   -19.03527 -116.80708 11.76007,
   -13.15158 -114.55165 11.83667,
   -21.55746 -116.69450 11.75881,
   -19.87862 -116.78911 11.76324,
   -12.85334 -113.86717 11.80301,
   -22.49562 -116.62296 11.76421,
   -24.94422 -116.25746 11.76714,
   -23.48548 -116.53128 11.75731,
   -12.70798 -112.97500 11.75815,
   -25.75116 -116.02406 11.93590,
   -24.20601 -116.41854 11.75928,
   -26.49825 -115.60093 11.78059,
   -12.75401 -111.70887 11.83159,
   -27.24078 -114.94025 11.77402,
   -13.03735 -110.55675 11.85754,
   -27.70044 -114.34619 11.94799,
   -13.47730 -109.52104 11.86080,
   -28.03750 -113.44212 11.92357,
   -28.06541 -112.69518 11.75044,
   -14.03984 -108.56628 11.88146,
   -14.61424 -107.81097 11.88572,
   -27.97267 -111.67777 11.82121,
   -27.71400 -110.90211 11.86917,
   -15.25124 -107.10789 11.90466,
   -27.21894 -109.98459 11.76266,
   -15.87818 -106.59346 11.69083,
   -26.63324 -109.12554 11.74074,
   -26.03701 -108.35215 11.88499,
   -16.68135 -105.89414 11.96045,
   -25.35170 -107.69155 11.72178,
   -17.46228 -105.43731 11.96336,
   -24.57476 -106.95818 11.89787,
   -18.37153 -105.10086 11.88657,
   -23.82186 -106.35709 12.01820,
   -22.45013 -105.58905 11.86953,
   -20.94774 -105.06404 11.78958,
   -19.37837 -104.86524 11.99489,
   -23.17036 -105.96249 11.92642,
   -21.58614 -105.16764 12.02839,
   -20.22574 -104.83190 12.08464,
   -16.56796 -116.63485 12.57196,
   -15.02871 -116.21512 12.58781,
   -18.92118 -116.82737 12.56920,
   -17.40766 -116.75403 12.57170,
   -15.75899 -116.45043 12.55961,
   -14.32152 -115.84932 12.58668,
   -19.84387 -116.79656 12.56760,
   -18.18127 -116.80806 12.57060,
   -13.47385 -115.11483 12.60294,
   -22.47542 -116.62567 12.56567,
   -20.86749 -116.74396 12.58080,
   -12.93316 -114.29068 12.62668,
   -23.27734 -116.55237 12.56366,
   -21.80262 -116.68122 12.56629,
   -12.67408 -113.41659 12.60449,
   -24.19193 -116.45111 12.56353,
   -25.16593 -116.26306 12.52092,
   -12.61449 -112.25656 12.64969,
   -26.07708 -115.94762 12.56162,
   -26.93866 -115.43049 12.58477,
   -12.79337 -111.13992 12.63805,
   -27.58251 -114.81785 12.64038,
   -13.20029 -109.90131 12.67102,
   -28.06796 -113.99295 12.67520,
   -13.34714 -109.52084 13.08120,
   -13.65284 -109.02430 12.65924,
   -28.31963 -113.05804 12.73977,
   -28.22347 -112.03623 12.53129,
   -14.21353 -108.12013 12.75068,
   -14.78983 -107.43959 12.53430,
   -28.03260 -111.16163 12.73460,
   -27.67708 -110.41098 12.76040,
   -15.47828 -106.62626 12.74265,
   -27.13733 -109.59483 12.60112,
   -16.13515 -106.05526 12.64209,
   -26.54387 -108.76760 12.67669,
   -25.90967 -108.02214 12.70186,
   -16.79482 -105.47449 12.86668,
   -25.22234 -107.33919 12.66741,
   -17.72437 -104.99450 12.75615,
   -24.55732 -106.68463 12.85611,
   -23.25374 -105.80745 12.61075,
   -21.80387 -105.00042 12.73160,
   -18.56874 -104.66454 12.83120,
   -23.93267 -106.24036 12.71849,
   -22.51798 -105.33554 12.72736,
   -21.05706 -104.73703 12.75155,
   -19.52248 -104.51209 12.85523,
   -20.28025 -104.57171 12.78160,
   -17.37520 -116.75665 13.37557,
   -15.77828 -116.47584 13.38058,
   -14.38920 -115.93697 13.39717,
   -18.18628 -116.81462 13.37391,
   -16.55613 -116.64671 13.37754,
   -15.05685 -116.24249 13.38888,
   -13.65849 -115.40118 13.39491,
   -20.59486 -116.76631 13.37235,
   -19.03605 -116.81677 13.36940,
   -13.05016 -114.67847 13.41792,
   -21.56502 -116.70283 13.36746,
   -19.87730 -116.79793 13.37307,
   -12.67207 -113.82822 13.45514,
   -22.49231 -116.63569 13.37495,
   -24.88157 -116.35649 13.37233,
   -23.47913 -116.55885 13.36924,
   -12.53606 -112.89480 13.44763,
   -25.79497 -116.12360 13.37894,
   -24.19522 -116.46910 13.36956,
   -26.54767 -115.80124 13.28215,
   -12.60394 -111.68778 13.44554,
   -27.37660 -115.25445 13.39466,
   -12.88823 -110.54906 13.34350,
   -27.97494 -114.58524 13.42720,
   -13.15733 -109.82514 13.54831,
   -13.43921 -109.26288 13.49561,
   -28.42572 -113.55658 13.40331,
   -13.88640 -108.46135 13.48318,
   -28.53786 -112.55192 13.49856,
   -28.32043 -111.55233 13.38580,
   -14.53427 -107.49000 13.49503,
   -27.98508 -110.70906 13.43683,
   -14.95264 -106.95487 13.54995,
   -27.52025 -109.90748 13.42877,
   -15.68178 -106.16064 13.55741,
   -27.10459 -109.31566 13.44963,
   -16.38767 -105.55755 13.44653,
   -26.44025 -108.38656 13.67079,
   -25.85850 -107.77582 13.49824,
   -24.81291 -106.74243 13.50413,
   -17.16391 -104.90804 13.71816,
   -25.32303 -107.22718 13.50052,
   -24.05067 -106.12932 13.40914,
   -17.92865 -104.53785 13.65233,
   -23.30623 -105.54770 13.52474,
   -21.95915 -104.80843 13.46501,
   -20.35143 -104.33772 13.41198,
   -18.77701 -104.27840 13.65150,
   -22.61296 -105.12001 13.53091,
   -21.15716 -104.43615 13.62938,
   -19.64322 -104.15031 13.74810,
   -16.56850 -116.66733 14.18138,
   -14.98221 -116.27688 14.18402,
   -18.94526 -116.84050 14.17835,
   -17.42531 -116.77719 14.18145,
   -15.83714 -116.52688 14.20393,
   -14.27501 -115.94157 14.01675,
   -13.15684 -114.97788 14.21795,
   -19.84930 -116.80847 14.18064,
   -18.18243 -116.82287 14.17965,
   -13.60499 -115.45088 14.20704,
   -12.75369 -114.30697 14.23763,
   -22.46628 -116.64212 14.17594,
   -20.86863 -116.75498 14.18371,
   -23.26768 -116.57799 14.17472,
   -21.80708 -116.69268 14.17634,
   -12.50510 -113.45773 14.27212,
   -24.19117 -116.49490 14.17431,
   -25.16994 -116.35308 14.16367,
   -12.45894 -112.22375 14.27408,
   -26.15587 -116.08401 14.18948,
   -12.50559 -111.67291 14.62948,
   -27.05647 -115.65052 14.16693,
   -12.64050 -111.24899 14.04912,
   -27.83889 -115.04662 14.22988,
   -12.83494 -110.56137 14.22825,
   -28.37364 -114.29911 14.15418,
   -13.23617 -109.49953 14.28925,
   -28.67944 -113.64209 14.28684,
   -13.58030 -108.86544 14.13287,
   -28.74431 -112.94240 14.18175,
   -14.09730 -107.94341 14.27118,
   -28.71821 -112.09756 14.39546,
   -28.37859 -111.13454 14.28031,
   -14.67199 -107.05737 14.42936,
   -27.93581 -110.25921 14.33482,
   -15.14650 -106.50019 14.30020,
   -27.40642 -109.50157 14.23770,
   -26.74187 -108.62184 14.23601,
   -15.96372 -105.61265 14.34110,
   -26.09133 -107.86305 14.19380,
   -16.58790 -105.09568 14.23713,
   -25.47556 -107.20218 14.18669,
   -24.73999 -106.45322 14.31692,
   -17.39962 -104.40754 14.61222,
   -24.02905 -105.85206 14.28261,
   -22.80687 -105.00117 14.20797,
   -19.66847 -103.88845 14.39871,
   -18.11920 -104.10979 14.51004,
   -23.37923 -105.34143 14.34239,
   -21.98787 -104.48899 14.36513,
   -20.46163 -103.98169 14.35957,
   -18.96174 -103.87703 14.55665,
   -21.22765 -104.17821 14.36934,
   -17.37535 -116.78305 14.98462,
   -15.60066 -116.51292 14.98835,
   -14.30511 -116.01032 15.01244,
   -18.18699 -116.83340 14.98309,
   -16.55100 -116.68736 14.98483,
   -14.99792 -116.32562 14.99471,
   -13.57028 -115.51401 15.01394,
   -20.58195 -116.78382 14.98160,
   -19.03879 -116.83371 14.97806,
   -12.95558 -114.85159 15.06612,
   -21.49360 -116.72645 15.05179,
   -19.87636 -116.81508 14.98216,
   -12.50085 -113.88664 15.07609,
   -24.18392 -116.51205 14.97920,
   -22.49479 -116.65426 14.98825,
   -12.33210 -113.28497 15.44376,
   -24.90916 -116.41496 14.98052,
   -23.46040 -116.58769 14.97932,
   -12.36850 -113.01066 15.02304,
   -25.84340 -116.22986 14.98802,
   -12.38678 -112.21440 15.16831,
   -26.73631 -115.93780 14.98296,
   -27.57259 -115.49432 15.08753,
   -12.59484 -111.11388 15.05334,
   -28.26859 -114.78261 14.84930,
   -12.96264 -109.97679 15.07267,
   -28.76004 -114.16416 15.15400,
   -13.38231 -108.99632 15.13488,
   -29.01982 -113.24619 15.14470,
   -13.75327 -108.36776 14.93083,
   -28.94887 -112.37811 14.98012,
   -14.29442 -107.42962 15.09946,
   -28.74827 -111.42363 15.18325,
   -28.38712 -110.74677 15.13317,
   -14.87898 -106.53353 15.28669,
   -27.83996 -109.83429 15.16779,
   -15.41820 -105.92865 15.08121,
   -27.26116 -109.09984 14.99981,
   -26.65379 -108.30297 15.09295,
   -16.14891 -105.12414 15.16438,
   -26.02236 -107.56455 15.08377,
   -16.71686 -104.64233 15.11463,
   -25.36716 -106.86046 15.07643,
   -24.73526 -106.17441 15.25370,
   -23.47221 -105.20555 14.98704,
   -17.54391 -104.08053 15.19633,
   -24.12285 -105.67386 15.13801,
   -22.76966 -104.65948 15.14856,
   -21.29554 -103.96608 14.99513,
   -19.70044 -103.61364 15.07967,
   -18.27726 -103.69829 15.37958,
   -21.95026 -104.15968 15.26505,
   -20.55133 -103.65303 15.24161,
   -18.93241 -103.61432 15.20895,
   -16.56769 -116.70448 15.79016,
   -14.98431 -116.36299 15.78448,
   -13.56654 -115.60483 15.81400,
   -18.94932 -116.86026 15.78726,
   -17.43742 -116.80582 15.79143,
   -15.82908 -116.57603 15.78452,
   -14.19619 -116.04603 15.80814,
   -13.00619 -115.05810 15.96940,
   -19.85148 -116.82872 15.78858,
   -18.18281 -116.84478 15.78851,
   -12.51981 -114.25769 15.95064,
   -22.45851 -116.66524 15.78530,
   -20.77116 -116.77933 15.78885,
   -12.31502 -113.54547 15.87380,
   -23.25739 -116.60771 15.80142,
   -21.78998 -116.71402 15.78558,
   -24.19152 -116.53379 15.78500,
   -12.27196 -112.77867 15.87383,
   -26.42848 -116.13697 15.79772,
   -25.13543 -116.41895 15.67185,
   -25.87309 -116.27866 15.79133,
   -12.40251 -111.66056 15.84773,
   -27.22204 -115.83123 15.79727,
   -28.00709 -115.34214 15.79386,
   -12.69360 -110.54496 15.85694,
   -28.65635 -114.71730 15.86418,
   -13.10010 -109.45516 15.88864,
   -29.11879 -113.80865 15.82858,
   -13.54932 -108.48265 15.94673,
   -29.27287 -112.74441 15.89370,
   -13.90209 -107.87716 15.86778,
   -29.04264 -111.79102 15.73834,
   -28.70198 -110.95382 15.85019,
   -14.46773 -106.94935 15.90592,
   -28.11734 -109.98761 15.83556,
   -27.66354 -109.39226 15.84881,
   -15.07167 -106.01545 16.11777,
   -15.63477 -105.39033 15.88925,
   -27.17238 -108.75874 15.87894,
   -26.55715 -107.98524 15.90804,
   -25.48156 -106.75646 15.92084,
   -16.29508 -104.62651 16.06768,
   -25.94754 -107.26796 15.91715,
   -24.99480 -106.24883 15.92558,
   -16.96981 -104.11546 15.95317,
   -24.26004 -105.59095 15.79832,
   -17.81035 -103.66313 15.89196,
   -23.53666 -104.92176 15.98317,
   -22.13001 -103.99377 15.96897,
   -18.82183 -103.34676 15.91410,
   -22.76298 -104.34311 16.05262,
   -21.40702 -103.65111 15.96694,
   -19.87461 -103.25105 16.00434,
   -20.66652 -103.31870 16.18006,
   -17.37540 -116.81004 16.59354,
   -15.55966 -116.55403 16.59695,
   -14.26555 -116.10423 16.61521,
   -18.18682 -116.85649 16.59224,
   -16.55500 -116.72372 16.60705,
   -14.98171 -116.39649 16.60162,
   -13.54322 -115.67464 16.58018,
   -20.56773 -116.80755 16.59053,
   -19.04250 -116.85605 16.58547,
   -12.83432 -114.95283 16.63763,
   -21.46231 -116.75026 16.60125,
   -19.87609 -116.83808 16.59102,
   -12.32551 -113.91134 16.50156,
   -24.17307 -116.55379 16.58854,
   -22.49691 -116.67878 16.58969,
   -12.20824 -113.28040 16.66562,
   -24.97712 -116.46190 16.57147,
   -23.47998 -116.61443 16.58884,
   -25.87321 -116.33339 16.59304,
   -12.23970 -112.19942 16.65416,
   -26.81919 -116.09896 16.61206,
   -27.67520 -115.72989 16.57986,
   -12.46166 -111.08987 16.65930,
   -28.44727 -115.22668 16.66950,
   -12.81596 -109.99590 16.66910,
   -29.01971 -114.54956 16.56893,
   -29.41061 -113.86561 16.70556,
   -13.24605 -108.94829 16.71809,
   -29.49675 -113.20132 16.57530,
   -13.68252 -108.01750 16.86412,
   -29.45777 -112.27384 16.68179,
   -14.03790 -107.42381 16.72236,
   -29.15598 -111.42164 16.68817,
   -28.68588 -110.57638 16.70871,
   -14.64648 -106.42555 16.75589,
   -28.07885 -109.71343 16.67008,
   -27.51815 -108.98340 16.69918,
   -15.24199 -105.51892 16.89718,
   -26.83040 -108.16462 16.55149,
   -15.84926 -104.83475 16.70660,
   -26.25799 -107.46776 16.57161,
   -25.59758 -106.65660 16.74058,
   -16.48168 -104.11662 16.88788,
   -24.91538 -105.92413 16.75494,
   -17.18990 -103.61666 16.78380,
   -24.24098 -105.27775 16.71977,
   -22.91568 -104.19430 16.76380,
   -18.08747 -103.22315 16.67034,
   -23.55980 -104.63980 16.85983,
   -22.28215 -103.83023 16.64400,
   -20.73637 -103.09836 16.80026,
   -19.00684 -102.97707 16.73133,
   -21.48835 -103.33884 16.85875,
   -19.98001 -102.91247 16.88906,
   -16.56679 -116.73823 17.39914,
   -14.97336 -116.42172 17.38502,
   -13.69019 -115.84165 17.41978,
   -18.94494 -116.88267 17.39611,
   -17.45588 -116.83437 17.39903,
   -15.84613 -116.62541 17.38948,
   -14.24728 -116.14291 17.41604,
   -12.93080 -115.19929 17.42934,
   -19.85414 -116.85238 17.39730,
   -18.18300 -116.86851 17.39732,
   -12.41303 -114.43258 17.45376,
   -22.45277 -116.69357 17.39430,
   -20.77369 -116.80349 17.40782,
   -12.17950 -113.71066 17.46170,
   -23.26570 -116.63851 17.40145,
   -21.75990 -116.74156 17.39457,
   -24.19215 -116.57510 17.39255,
   -12.11635 -112.73741 17.47375,
   -26.48558 -116.25554 17.40184,
   -25.16512 -116.48822 17.39221,
   -27.42885 -115.95540 17.40422,
   -25.87522 -116.37814 17.39588,
   -12.25968 -111.63852 17.46259,
   -28.18138 -115.59010 17.39661,
   -12.55987 -110.52941 17.47876,
   -28.96326 -114.96982 17.40104,
   -29.50007 -114.35442 17.59202,
   -12.96363 -109.43917 17.49379,
   -29.80581 -113.46250 17.53537,
   -13.40531 -108.43143 17.54539,
   -29.76717 -112.68412 17.38053,
   -13.84944 -107.50773 17.67712,
   -29.62548 -111.86606 17.63381,
   -14.21588 -106.88715 17.54741,
   -29.15055 -110.97099 17.53452,
   -28.60737 -110.15714 17.61252,
   -14.82709 -105.88902 17.55614,
   -28.01224 -109.37823 17.62148,
   -27.33535 -108.55720 17.49240,
   -15.40992 -104.98865 17.70903,
   -26.76391 -107.84529 17.49283,
   -16.00072 -104.33765 17.50160,
   -26.13614 -107.08567 17.47543,
   -25.50894 -106.30061 17.65866,
   -16.66593 -103.59733 17.72018,
   -24.83887 -105.54842 17.70653,
   -23.66721 -104.48972 17.56521,
   -17.33336 -103.15732 17.62700,
   -24.23002 -104.98665 17.55515,
   -23.10917 -104.09306 17.42048,
   -18.29601 -102.77768 17.54647,
   -22.29327 -103.47348 17.58887,
   -20.79383 -102.82968 17.53536,
   -19.20727 -102.57889 17.63918,
   -21.57566 -103.09814 17.59403,
   -20.08086 -102.55845 17.79002,
   -17.37567 -116.83675 18.20240,
   -15.64607 -116.63429 18.32264,
   -14.23193 -116.18733 18.22262,
   -12.88331 -115.27400 18.23915,
   -18.18756 -116.88034 18.20129,
   -16.54217 -116.75506 18.20119,
   -14.97098 -116.45749 18.20929,
   -13.48081 -115.77499 18.05420,
   -12.53877 -114.84289 18.25225,
   -20.57809 -116.83241 18.19934,
   -19.04872 -116.87991 18.19585,
   -21.47685 -116.77398 18.20257,
   -19.87572 -116.86274 18.19984,
   -12.17717 -114.07890 18.27588,
   -24.16438 -116.59565 18.19756,
   -22.49938 -116.70956 18.19961,
   -12.03148 -113.21865 18.30163,
   -24.96015 -116.52354 18.19797,
   -23.49243 -116.64602 18.19796,
   -25.88344 -116.42128 18.19883,
   -12.08111 -112.22399 18.34287,
   -26.82149 -116.24197 18.13578,
   -27.78416 -115.93629 18.22320,
   -12.32926 -111.07120 18.27263,
   -28.65011 -115.46310 18.17868,
   -29.34808 -114.91986 18.29618,
   -12.68695 -109.98348 18.28881,
   -29.88361 -114.07472 18.24774,
   -13.11516 -108.91850 18.31280,
   -30.21561 -113.60032 18.69353,
   -30.12526 -112.98796 18.29267,
   -13.56954 -107.91558 18.35096,
   -29.92934 -112.12293 18.19785,
   -29.55922 -111.28246 18.25930,
   -14.02160 -106.96024 18.52642,
   -28.72316 -110.11460 18.25904,
   -14.38275 -106.33793 18.39127,
   -29.08091 -110.57436 18.26109,
   -28.29601 -109.55839 18.25627,
   -27.69403 -108.80208 18.28284,
   -14.97770 -105.36449 18.36785,
   -27.18219 -108.16249 18.31089,
   -15.57538 -104.42504 18.55296,
   -26.70325 -107.55469 18.32644,
   -25.64561 -106.26755 18.34151,
   -16.12684 -103.83945 18.32181,
   -26.09864 -106.80375 18.33592,
   -25.17405 -105.73007 18.34773,
   -24.43619 -104.98877 18.23792,
   -16.83983 -103.08672 18.54531,
   -23.78368 -104.34866 18.27435,
   -17.54315 -102.67276 18.45749,
   -23.06742 -103.71396 18.37773,
   -21.64321 -102.89138 18.19702,
   -20.15884 -102.30556 18.43239,
   -18.50253 -102.31759 18.48243,
   -22.33100 -103.14956 18.52395,
   -20.92742 -102.49746 18.42438,
   -19.46394 -102.19142 18.55462,
   -16.56617 -116.77163 19.00796,
   -14.96414 -116.48282 18.98665,
   -13.54615 -115.88236 19.05782,
   -18.93956 -116.90561 19.00495,
   -17.46712 -116.86151 19.00891,
   -15.90981 -116.68497 19.00891,
   -14.22649 -116.22778 19.02331,
   -12.81854 -115.31144 19.05024,
   -19.85662 -116.87691 19.00615,
   -18.18310 -116.89226 19.00615,
   -12.30666 -114.62465 19.10879,
   -22.23704 -116.73896 19.00327,
   -20.77174 -116.82862 19.01086,
   -12.00052 -113.70386 19.10387,
   -23.26998 -116.67154 18.99922,
   -21.58918 -116.77910 19.00358,
   -25.87077 -116.45925 19.00250,
   -24.19877 -116.61374 19.00102,
   -11.95960 -112.71379 19.08151,
   -26.62766 -116.34948 19.20231,
   -25.20589 -116.53763 19.00099,
   -27.45575 -116.14222 19.03567,
   -12.13409 -111.60850 18.97893,
   -28.33274 -115.83454 19.13520,
   -12.43155 -110.52779 19.10215,
   -29.14003 -115.33158 19.00196,
   -29.80743 -114.70980 19.03095,
   -12.82958 -109.44150 19.14395,
   -30.28788 -114.06331 19.26037,
   -13.26144 -108.41579 19.16487,
   -30.43344 -113.31410 19.16642,
   -30.33828 -112.46524 19.08708,
   -13.74336 -107.37021 19.14664,
   -29.97974 -111.64412 18.96046,
   -29.42515 -110.75696 18.93152,
   -14.17776 -106.43239 19.32748,
   -28.86587 -109.99568 19.12954,
   -14.54808 -105.79402 19.14345,
   -28.21073 -109.23884 19.06751,
   -27.59631 -108.47260 19.13517,
   -15.13810 -104.79024 19.20164,
   -27.01778 -107.76101 19.09171,
   -26.37317 -106.96444 19.02680,
   -15.72049 -103.88977 19.33816,
   -25.79436 -106.18189 19.22159,
   -16.24352 -103.34812 19.11226,
   -25.14243 -105.41917 19.20454,
   -24.45936 -104.68442 19.17479,
   -16.94475 -102.61819 19.37913,
   -23.77879 -104.03424 19.13044,
   -22.46055 -102.96758 19.20505,
   -17.78150 -102.21266 19.22633,
   -22.99892 -103.33004 19.27502,
   -21.76901 -102.56088 19.20031,
   -20.25639 -102.03164 19.12274,
   -18.65046 -101.92343 19.30807,
   -21.03570 -102.16141 19.35833,
   -19.43758 -101.91021 19.22128,
   -17.37592 -116.86238 19.81126,
   -15.67569 -116.68103 19.81023,
   -14.21285 -116.27068 19.82748,
   -12.82998 -115.43633 19.84427,
   -18.18745 -116.90349 19.81029,
   -16.54238 -116.78718 19.81200,
   -14.96181 -116.51557 19.81701,
   -13.40497 -115.89224 19.83121,
   -12.33474 -114.86546 19.99312,
   -20.58485 -116.85840 19.80811,
   -19.05387 -116.90366 19.80292,
   -12.01631 -114.15476 19.88607,
   -21.54266 -116.79786 19.80733,
   -19.87537 -116.88793 19.80865,
   -24.15725 -116.63369 19.80648,
   -22.58923 -116.73274 19.81159,
   -11.88605 -113.37285 19.90244,
   -24.95152 -116.57341 19.80704,
   -23.51226 -116.67653 19.80692,
   -25.89062 -116.49145 19.80588,
   -11.94622 -112.15040 19.88756,
   -26.91797 -116.34386 19.81106,
   -27.84137 -116.11982 19.81152,
   -12.20413 -111.05146 19.88437,
   -28.83331 -115.70040 19.78636,
   -29.62054 -115.20025 19.80782,
   -12.56949 -109.97265 19.90187,
   -30.32441 -114.57633 20.08238,
   -12.99129 -108.90143 19.92397,
   -30.65310 -113.81089 19.94562,
   -13.42461 -107.88234 19.95437,
   -30.73644 -112.75950 20.02171,
   -30.46028 -111.97727 19.89447,
   -13.90280 -106.82410 19.96308,
   -29.97768 -111.16937 19.83495,
   -29.39924 -110.42287 19.88999,
   -14.33053 -105.87200 20.14765,
   -28.71693 -109.57248 20.03615,
   -14.65607 -105.28943 19.96408,
   -28.12411 -108.92471 19.93147,
   -27.49218 -108.11530 20.04704,
   -15.28102 -104.24448 19.96660,
   -26.88652 -107.38699 19.88538,
   -26.31166 -106.63445 19.89830,
   -15.89149 -103.32381 20.10403,
   -25.68509 -105.78499 20.07903,
   -16.43958 -102.76253 19.95040,
   -25.05226 -105.01869 20.09120,
   -24.44158 -104.31514 20.14461,
   -23.22772 -103.22921 19.99901,
   -17.02940 -102.17858 20.17143,
   -23.73763 -103.67706 19.98495,
   -22.64517 -102.82710 19.87772,
   -21.11169 -101.92681 20.01721,
   -19.51281 -101.65420 19.81940,
   -17.95443 -101.73290 20.13371,
   -21.83659 -102.23666 20.07476,
   -20.35835 -101.68080 20.03983,
   -18.77462 -101.51863 20.17427,
   -16.56623 -116.80149 20.61676,
   -14.96903 -116.54062 20.61251,
   -13.48686 -115.96984 20.65566,
   -18.93392 -116.92855 20.61380,
   -17.42963 -116.87957 20.55554,
   -15.93831 -116.72780 20.61753,
   -14.20725 -116.30211 20.63036,
   -12.70112 -115.39130 20.54130,
   -19.85729 -116.90226 20.61434,
   -18.18338 -116.91500 20.61505,
   -12.18626 -114.75274 20.63438,
   -22.24413 -116.76846 20.61206,
   -20.77842 -116.85485 20.59934,
   -11.82175 -113.73680 20.69106,
   -23.26286 -116.70529 20.61794,
   -21.58662 -116.80820 20.61231,
   -25.86577 -116.52331 20.61012,
   -24.20143 -116.65034 20.60806,
   -11.79581 -112.74599 20.69907,
   -26.66477 -116.41638 20.62075,
   -25.18810 -116.58835 20.60955,
   -27.54709 -116.25983 20.61542,
   -11.98826 -111.59772 20.69059,
   -28.43503 -116.00802 20.57185,
   -29.36486 -115.60380 20.68888,
   -12.31963 -110.50487 20.69650,
   -30.09359 -115.07791 20.62352,
   -12.72108 -109.42707 20.71221,
   -30.66326 -114.40454 20.59445,
   -30.98655 -113.97406 20.87090,
   -13.14739 -108.36988 20.73193,
   -31.01458 -113.41901 20.71000,
   -13.58403 -107.32945 20.75799,
   -30.91317 -112.22682 20.85881,
   -30.56989 -111.61313 20.82147,
   -14.04735 -106.28730 20.74585,
   -30.01380 -110.84105 20.83834,
   -29.02380 -109.73459 20.66341,
   -29.50790 -110.29316 20.67070,
   -28.40136 -109.08309 20.54555,
   -14.50861 -105.25866 20.89940,
   -27.74434 -108.26257 20.71361,
   -14.87762 -104.63045 20.64369,
   -27.17879 -107.54851 20.73818,
   -26.56514 -106.74295 20.75349,
   -15.43053 -103.65879 20.77348,
   -25.98122 -105.97383 20.76224,
   -25.35798 -105.18364 20.77214,
   -16.05320 -102.78326 20.83902,
   -24.71377 -104.41935 20.78247,
   -16.58588 -102.25615 20.73302,
   -24.01024 -103.71176 20.66147,
   -23.34229 -103.05763 20.71796,
   -17.24419 -101.66155 21.00504,
   -22.63169 -102.45222 20.80914,
   -21.24994 -101.69971 20.70868,
   -19.49317 -101.27333 20.70302,
   -18.11464 -101.28827 20.99018,
   -21.95802 -101.93609 21.01373,
   -20.46568 -101.33680 20.91322,
   -18.81507 -101.22589 20.83713,
   -17.37642 -116.88657 21.42008,
   -15.67520 -116.71587 21.40883,
   -14.19744 -116.33425 21.43290,
   -12.90162 -115.66190 21.44792,
   -18.16235 -116.92451 21.41854,
   -16.54323 -116.81551 21.42164,
   -14.95772 -116.56257 21.42522,
   -13.46781 -116.01581 21.44051,
   -12.23744 -115.01241 21.48190,
   -20.55642 -116.88732 21.41689,
   -19.05726 -116.92848 21.42892,
   -11.78213 -114.10359 21.49985,
   -21.53596 -116.82828 21.41631,
   -19.87513 -116.91464 21.41740,
   -24.15116 -116.67258 21.41513,
   -22.54889 -116.76393 21.33407,
   -11.67389 -113.30973 21.52843,
   -24.95903 -116.61905 21.41956,
   -23.51502 -116.71060 21.41553,
   -25.89354 -116.55232 21.41955,
   -11.79007 -112.12162 21.50557,
   -28.05889 -116.23006 21.42107,
   -26.94202 -116.43099 21.41693,
   -27.57231 -116.32259 21.42031,
   -12.08179 -111.02211 21.49599,
   -28.75795 -116.04314 21.40247,
   -29.75868 -115.50623 21.22368,
   -12.45070 -109.98228 21.51414,
   -30.59792 -114.93310 21.47293,
   -31.10055 -114.36306 21.59623,
   -12.87055 -108.89429 21.53268,
   -31.38672 -113.60247 21.70991,
   -13.29067 -107.84274 21.54979,
   -31.25986 -112.72243 21.46340,
   -30.71619 -111.45716 21.49814,
   -13.73281 -106.76781 21.54952,
   -30.97298 -111.84120 21.51183,
   -30.34457 -110.97313 21.48241,
   -29.64556 -110.23403 21.33495,
   -14.17622 -105.72762 21.57517,
   -28.97561 -109.49180 21.47180,
   -28.31578 -108.76272 21.48642,
   -14.64543 -104.72595 21.56699,
   -27.69945 -108.00950 21.54103,
   -15.00211 -104.07456 21.42480,
   -27.11872 -107.24484 21.58835,
   -26.54070 -106.45840 21.61245,
   -15.53932 -103.13915 21.55140,
   -25.98233 -105.71776 21.56282,
   -25.35283 -104.92814 21.48816,
   -16.16874 -102.26530 21.66915,
   -24.72287 -104.10878 21.66650,
   -16.76852 -101.75453 21.50761,
   -24.03943 -103.37620 21.61925,
   -23.34909 -102.72230 21.59113,
   -22.02147 -101.74054 21.62275,
   -18.63155 -100.92685 21.60898,
   -17.61770 -101.09286 21.86758,
   -22.69327 -102.12824 21.75281,
   -21.28655 -101.36070 21.62468,
   -19.73452 -100.90421 21.63740,
   -18.14795 -100.88477 21.89766,
   -20.57138 -100.99756 21.83112,
   -16.56691 -116.82947 22.22541,
   -14.96842 -116.58903 22.22419,
   -13.45617 -116.07141 22.25064,
   -12.17077 -115.09724 22.27583,
   -18.91352 -116.95300 22.22274,
   -17.36861 -116.89862 22.22414,
   -15.93439 -116.75919 22.22606,
   -14.18935 -116.37034 22.23704,
   -12.60428 -115.51460 22.15425,
   -11.90553 -114.68361 22.29069,
   -19.85609 -116.93069 22.22365,
   -18.18359 -116.93903 22.22401,
   -22.25696 -116.80274 22.22054,
   -20.77812 -116.88626 22.22483,
   -11.58851 -113.72397 22.17568,
   -23.15526 -116.74875 22.21942,
   -21.58498 -116.84188 22.22080,
   -11.51182 -113.05519 22.48653,
   -25.85752 -116.58809 22.21787,
   -24.20384 -116.69577 22.23118,
   -11.64857 -112.54662 22.08405,
   -26.66006 -116.50559 22.22115,
   -25.20729 -116.63706 22.21796,
   -11.64701 -112.10372 22.68016,
   -27.58287 -116.38849 22.22302,
   -11.83711 -111.57982 22.30012,
   -28.52602 -116.19913 22.22968,
   -29.46873 -115.86679 22.18994,
   -12.19999 -110.48289 22.30414,
   -30.31903 -115.41650 22.20277,
   -31.11542 -114.74951 22.32759,
   -12.60337 -109.41209 22.32762,
   -31.50756 -114.09314 22.29819,
   -13.01832 -108.34549 22.33837,
   -31.67247 -113.11546 22.44342,
   -13.42585 -107.29785 22.35338,
   -31.37367 -112.15973 22.25560,
   -30.89603 -111.39759 22.18334,
   -13.86957 -106.20150 22.30857,
   -30.25074 -110.59328 22.29886,
   -29.55634 -109.88957 22.34506,
   -14.26463 -105.20004 22.43260,
   -28.84283 -109.17180 22.28175,
   -28.25937 -108.51313 22.31108,
   -14.75967 -104.14664 22.37420,
   -27.61844 -107.66302 22.50832,
   -15.09878 -103.65022 22.01946,
   -27.01877 -106.86401 22.49052,
   -15.19074 -103.23963 22.58977,
   -26.44963 -106.07616 22.48094,
   -15.61505 -102.61343 22.40924,
   -25.84710 -105.28937 22.35449,
   -25.29938 -104.56819 22.33742,
   -16.29870 -101.76489 22.49686,
   -24.66513 -103.74254 22.50422,
   -17.04571 -101.21162 22.32443,
   -24.02014 -103.01188 22.54952,
   -22.78689 -101.95071 22.44056,
   -18.23372 -100.62510 22.49884,
   -23.36658 -102.37018 22.56241,
   -22.09438 -101.51561 22.35933,
   -20.64245 -100.77906 22.47457,
   -19.00051 -100.57639 22.37884,
   -17.78099 -100.75330 22.51272,
   -21.30074 -101.00462 22.57182,
   -20.03500 -100.57731 22.60425,
   -17.37655 -116.91311 23.02880,
   -15.67972 -116.75297 23.02920,
   -14.18079 -116.40481 23.03965,
   -12.78928 -115.75003 23.04198,
   -18.16530 -116.95142 23.02754,
   -16.54144 -116.84423 23.02505,
   -14.95345 -116.61147 23.03294,
   -13.44137 -116.11954 23.04807,
   -12.08582 -115.14476 23.10489,
   -20.56049 -116.92171 23.02536,
   -19.06363 -116.95744 23.02380,
   -11.60551 -114.31518 23.11005,
   -21.54463 -116.86594 23.02512,
   -19.87481 -116.94663 23.02600,
   -11.44505 -113.58177 23.12079,
   -23.93098 -116.72995 23.02343,
   -22.48106 -116.81033 23.03657,
   -24.95957 -116.67469 23.02690,
   -23.29226 -116.76201 23.02406,
   -11.48419 -112.63436 23.09802,
   -27.56267 -116.45421 23.02374,
   -25.90205 -116.62258 23.02899,
   -28.31700 -116.33471 23.21280,
   -26.88920 -116.54433 23.02028,
   -11.66800 -111.67870 23.26298,
   -29.25067 -116.06062 23.01393,
   -11.94421 -110.97958 23.10247,
   -30.00727 -115.78622 22.99964,
   -12.31478 -109.98030 23.12453,
   -30.72918 -115.39594 23.00886,
   -31.41053 -114.70724 22.89177,
   -12.73653 -108.87918 23.13642,
   -31.85768 -114.14625 23.23610,
   -31.88885 -113.50217 22.98294,
   -13.14450 -107.81261 23.13810,
   -31.86310 -112.61928 23.26938,
   -13.54274 -106.74359 23.17769,
   -31.41691 -111.69981 23.16108,
   -30.84143 -110.99894 23.12198,
   -29.66508 -109.82436 23.09306,
   -13.94210 -105.69054 23.21334,
   -30.18449 -110.29476 23.24130,
   -29.11301 -109.29182 22.93764,
   -28.56991 -108.72129 22.95660,
   -14.38666 -104.62253 23.19280,
   -27.92886 -107.95029 23.00324,
   -27.28730 -107.07282 23.16111,
   -14.85825 -103.60245 23.21108,
   -26.71565 -106.27407 23.17574,
   -15.37662 -102.61960 23.35207,
   -26.27427 -105.63059 23.18397,
   -15.83549 -102.00168 23.19111,
   -25.79495 -104.94621 23.19495,
   -25.25125 -104.21579 23.20100,
   -24.16365 -102.93958 23.22646,
   -16.48002 -101.27006 23.31309,
   -24.61088 -103.43575 23.21287,
   -23.56724 -102.34912 23.25179,
   -17.39623 -100.68301 23.17187,
   -23.00042 -101.87508 23.12198,
   -18.11679 -100.41589 23.16510,
   -22.16222 -101.23909 23.23364,
   -20.71900 -100.56223 23.19817,
   -19.10880 -100.25794 23.29658,
   -21.45820 -100.84298 23.26866,
   -19.94090 -100.34241 23.26719,
   -14.17293 -116.44144 23.84360,
   -16.56723 -116.86156 23.83379,
   -14.95954 -116.63937 23.84244,
   -13.43171 -116.17333 23.84438,
   -12.13882 -115.33646 23.87747,
   -18.90965 -116.98516 23.83144,
   -17.36883 -116.92885 23.83511,
   -15.93013 -116.79392 23.83431,
   -12.70805 -115.78484 23.85689,
   -11.63055 -114.72783 24.05834,
   -19.85928 -116.96714 23.83266,
   -18.18328 -116.96974 23.83288,
   -11.36189 -113.96007 23.92547,
   -22.23381 -116.85209 23.82843,
   -20.79639 -116.92745 23.85494,
   -23.25617 -116.79614 23.83280,
   -21.58358 -116.88716 23.82880,
   -11.30835 -113.15200 23.91759,
   -25.85491 -116.66637 23.82369,
   -24.22450 -116.74987 23.79642,
   -26.64590 -116.60616 23.83327,
   -25.17434 -116.70742 23.82442,
   -11.46383 -112.08071 23.87949,
   -27.60529 -116.51843 23.83451,
   -28.60919 -116.34626 23.79508,
   -11.73631 -111.18819 23.93970,
   -29.62678 -116.06184 23.75433,
   -12.05071 -110.45680 23.83381,
   -30.51135 -115.71138 23.81307,
   -12.19205 -109.91025 24.29867,
   -31.32967 -115.18113 23.84971,
   -12.45496 -109.39285 23.89365,
   -31.88996 -114.65387 23.97626,
   -32.25270 -114.24861 24.37135,
   -12.85694 -108.33316 23.95841,
   -32.22016 -113.76130 23.96880,
   -32.13309 -112.74752 23.86949,
   -13.24680 -107.28744 23.96355,
   -31.86717 -111.97733 24.07046,
   -13.63475 -106.22235 23.97264,
   -31.41540 -111.35624 24.05846,
   -30.50239 -110.41494 23.90808,
   -30.92537 -110.82362 23.91904,
   -29.73356 -109.69266 23.87921,
   -14.05368 -105.12491 23.98682,
   -29.05612 -109.04616 23.86072,
   -28.40329 -108.31833 23.91019,
   -14.50037 -104.06124 23.96561,
   -27.80428 -107.56459 23.95454,
   -27.22438 -106.76927 23.98224,
   -14.92826 -103.11686 24.04498,
   -26.65634 -105.95802 23.99026,
   -26.11389 -105.17952 23.98930,
   -15.54603 -102.08236 24.05503,
   -25.52483 -104.38394 23.93329,
   -15.94262 -101.67044 23.70670,
   -24.90285 -103.57310 23.97961,
   -16.08098 -101.31135 24.30837,
   -24.26997 -102.82407 23.99499,
   -16.70078 -100.79368 24.13998,
   -23.59850 -102.09493 24.12413,
   -17.54248 -100.32721 24.05689,
   -22.90760 -101.51036 24.06786,
   -21.65397 -100.71250 24.02955,
   -20.02424 -100.12380 24.04155,
   -18.43540 -100.05213 24.12697,
   -22.22973 -101.03675 24.07524,
   -20.79863 -100.31409 24.12848,
   -19.37926 -100.00948 24.11618,
   -13.41322 -116.23076 24.65586,
   -17.37335 -116.94811 24.63774,
   -15.69092 -116.79097 24.63253,
   -14.17617 -116.48602 24.64845,
   -12.71395 -115.89294 24.68991,
   -18.16851 -116.98755 24.63513,
   -16.53275 -116.87920 24.63073,
   -14.94818 -116.66586 24.64108,
   -11.96880 -115.29818 24.51721,
   -20.56506 -116.96751 24.63390,
   -19.08534 -116.99573 24.60855,
   -11.43720 -114.56317 24.66555,
   -21.55025 -116.91820 24.63244,
   -19.87090 -116.98867 24.63473,
   -11.15728 -113.58025 24.73685,
   -23.94971 -116.79688 24.63175,
   -22.48688 -116.87002 24.67391,
   -24.93860 -116.75174 24.61895,
   -23.27831 -116.82704 24.63238,
   -11.20782 -112.60298 24.74129,
   -27.30456 -116.60332 24.62959,
   -25.93344 -116.70471 24.59474,
   -28.33443 -116.46765 24.63657,
   -26.68906 -116.65198 24.62886,
   -11.49150 -111.49783 24.67927,
   -29.18470 -116.30033 24.55873,
   -30.19739 -116.02363 24.76345,
   -11.90471 -110.41108 24.69002,
   -31.12213 -115.58837 24.81837,
   -31.89743 -114.93748 24.69765,
   -12.33481 -109.38276 24.71007,
   -32.26461 -114.53217 24.80062,
   -12.60919 -108.85250 24.34880,
   -12.73930 -108.31684 24.85774,
   -32.44168 -114.06848 24.79394,
   -13.00897 -107.79310 24.39671,
   -32.45853 -113.33533 24.72174,
   -13.08485 -107.37835 24.94012,
   -32.23612 -112.47451 24.66580,
   -13.36376 -106.71736 24.64987,
   -31.74132 -111.52599 24.72657,
   -13.49655 -106.18059 25.17175,
   -31.09920 -110.82100 24.67418,
   -13.73664 -105.65380 24.81596,
   -30.35378 -110.13448 24.69464,
   -29.62871 -109.44052 24.80388,
   -14.12963 -104.61914 24.82957,
   -28.98511 -108.81535 24.71526,
   -28.33979 -108.06525 24.74182,
   -14.58893 -103.53832 24.82761,
   -27.73779 -107.28010 24.76329,
   -27.15360 -106.41215 24.96638,
   -15.06665 -102.57268 24.88210,
   -26.59610 -105.61601 24.91941,
   -25.98012 -104.77955 24.77232,
   -15.72975 -101.57727 24.87584,
   -25.44642 -104.03756 24.78404,
   -16.23135 -100.96373 24.91394,
   -24.81351 -103.22823 24.79813,
   -24.17993 -102.49669 24.79406,
   -16.89907 -100.39252 25.03655,
   -23.58500 -101.84229 24.97539,
   -22.39887 -100.96626 24.76086,
   -19.28095 -99.81540 24.89075,
   -17.70714 -100.01536 24.94617,
   -22.97273 -101.35979 24.86756,
   -21.57726 -100.45304 24.88451,
   -20.08266 -99.92048 24.88688,
   -18.52124 -99.80532 25.04318,
   -20.85222 -100.13560 24.91174,
   -14.15647 -116.52224 25.45113,
   -16.33152 -116.89132 25.44266,
   -14.94724 -116.69774 25.44751,
   -13.40264 -116.28800 25.46208,
   -12.01349 -115.51046 25.47875,
   -18.88334 -117.02602 25.44071,
   -17.35641 -116.97042 25.44402,
   -15.74782 -116.82626 25.44325,
   -12.66272 -115.94854 25.46333,
   -11.43504 -114.89838 25.54062,
   -19.86129 -117.01427 25.43917,
   -18.17784 -117.01057 25.44230,
   -11.02985 -114.00090 25.58195,
   -22.24877 -116.91751 25.43745,
   -20.77875 -116.98273 25.47911,
   -23.24922 -116.87026 25.43485,
   -21.56772 -116.94826 25.43778,
   -10.96760 -113.12956 25.58138,
   -25.66083 -116.76789 25.43416,
   -24.18080 -116.83494 25.47243,
   -26.63524 -116.72060 25.42579,
   -24.96741 -116.79652 25.43505,
   -11.20384 -111.94850 25.42534,
   -27.60527 -116.65856 25.46163,
   -28.63978 -116.52282 25.43636,
   -11.53247 -110.93443 25.56069,
   -29.58772 -116.33344 25.41760,
   -30.52417 -116.03581 25.40476,
   -11.98195 -109.87321 25.51838,
   -31.51049 -115.47377 25.31913,
   -32.18859 -114.89399 25.36482,
   -12.42770 -108.81125 25.53438,
   -32.59585 -114.37474 25.64266,
   -32.65939 -113.66793 25.40295,
   -12.84763 -107.75746 25.55317,
   -32.59557 -112.72732 25.65359,
   -13.24890 -106.69441 25.57390,
   -32.18488 -111.96375 25.46896,
   -31.64936 -111.22317 25.54561,
   -13.62346 -105.63100 25.74975,
   -30.98069 -110.57714 25.49605,
   -29.92374 -109.57918 25.51061,
   -13.88887 -105.12051 25.22836,
   -30.42158 -110.04403 25.51398,
   -29.22716 -108.89935 25.51733,
   -13.96945 -104.71440 25.78892,
   -28.62394 -108.24660 25.50950,
   -14.20935 -104.09872 25.64503,
   -27.96935 -107.45972 25.40170,
   -27.41458 -106.68132 25.47496,
   -14.72923 -102.99215 25.63355,
   -26.80810 -105.78571 25.59675,
   -26.25273 -104.98070 25.60916,
   -15.23344 -102.06025 25.69661,
   -25.75407 -104.26956 25.61845,
   -25.08395 -103.39523 25.62690,
   -15.90630 -101.13649 25.70244,
   -24.44306 -102.62388 25.63944,
   -16.38253 -100.61941 25.69152,
   -23.75844 -101.89332 25.66188,
   -17.22155 -100.04798 25.71825,
   -23.12769 -101.30593 25.66589,
   -18.52250 -99.65346 25.70974,
   -22.33656 -100.71539 25.70641,
   -20.87747 -100.00472 25.57815,
   -19.31915 -99.64147 25.68887,
   -17.90714 -99.76746 25.73156,
   -21.63707 -100.31751 25.67780,
   -20.13443 -99.75537 25.69040,
   -13.38614 -116.34286 26.26441,
   -17.36714 -116.99132 26.24694,
   -15.75806 -116.85262 26.26015,
   -14.16826 -116.56788 26.21901,
   -12.63133 -116.02066 26.25325,
   -11.42422 -115.16568 26.48684,
   -19.86352 -117.04046 26.24364,
   -18.17182 -117.03180 26.24632,
   -16.63049 -116.93545 26.23224,
   -14.94091 -116.72641 26.24980,
   -11.95938 -115.61119 26.28233,
   -11.01168 -114.51037 26.41298,
   -20.60980 -117.02932 26.36347,
   -19.11528 -117.04018 26.11500,
   -23.25422 -116.91262 26.24132,
   -21.56176 -116.98482 26.24293,
   -10.79751 -113.62887 26.22533,
   -23.98856 -116.89251 26.35477,
   -22.51762 -116.93765 26.13102,
   -10.75354 -113.02094 26.45527,
   -24.95417 -116.85245 26.24059,
   -10.93597 -112.39242 26.16937,
   -27.39095 -116.73648 26.35142,
   -25.90908 -116.81351 26.14128,
   -28.33525 -116.63101 26.24467,
   -26.65242 -116.77889 26.23746,
   -11.18795 -111.42390 26.32606,
   -29.30150 -116.48222 26.23612,
   -30.28289 -116.23410 26.21967,
   -11.64285 -110.32423 26.26674,
   -31.17888 -115.88759 26.21354,
   -32.02673 -115.35627 26.23252,
   -12.05449 -109.34229 26.38099,
   -32.58288 -114.84282 26.42626,
   -12.47787 -108.31506 26.44856,
   -32.90380 -114.04244 26.44733,
   -32.83572 -113.22694 26.23336,
   -12.93208 -107.20754 26.38064,
   -32.57016 -112.35847 26.28454,
   -13.33894 -106.14899 26.39338,
   -32.10015 -111.59132 26.32315,
   -31.07184 -110.51882 26.32492,
   -31.56621 -111.00655 26.33154,
   -30.52932 -110.01935 26.26626,
   -13.76748 -105.04851 26.40472,
   -29.77193 -109.31873 26.30274,
   -29.16109 -108.67093 26.46698,
   -14.08350 -104.19118 26.53519,
   -28.45393 -107.88242 26.31046,
   -14.36388 -103.51120 26.43771,
   -27.87179 -107.11152 26.35794,
   -27.31115 -106.31481 26.38374,
   -14.89683 -102.46119 26.44894,
   -26.79290 -105.55226 26.41001,
   -26.19319 -104.69329 26.42831,
   -15.45651 -101.53632 26.51692,
   -25.64871 -103.93438 26.44314,
   -25.03084 -103.13799 26.44254,
   -16.11611 -100.69564 26.65688,
   -24.39075 -102.38307 26.44972,
   -16.75563 -100.17453 26.50422,
   -23.72252 -101.68405 26.46526,
   -22.39582 -100.61667 26.47187,
   -17.63165 -99.72836 26.41703,
   -23.05686 -101.06748 26.59525,
   -21.72774 -100.21044 26.51360,
   -20.11969 -99.63089 26.33827,
   -18.53996 -99.48966 26.52359,
   -20.93990 -99.85796 26.48111,
   -19.39048 -99.45259 26.68804,
   -14.14106 -116.60383 27.05839,
   -12.61631 -116.10923 27.06825,
   -18.17226 -117.05573 27.05148,
   -16.43582 -116.95740 27.18331,
   -14.87861 -116.74294 27.04213,
   -13.36699 -116.39646 27.06460,
   -11.93449 -115.72755 27.06721,
   -18.93518 -117.07718 27.07857,
   -17.35120 -117.01515 27.05462,
   -15.74152 -116.87330 27.05294,
   -11.20392 -115.09183 27.12621,
   -21.55156 -117.02084 27.04653,
   -19.86987 -117.06923 27.04927,
   -10.74019 -114.20942 27.01516,
   -22.32423 -116.99467 27.03521,
   -20.83928 -117.04438 27.04697,
   -10.57508 -113.44235 27.16478,
   -24.93794 -116.90751 27.04351,
   -23.26889 -116.96087 27.05254,
   -25.72445 -116.87724 27.00943,
   -24.27301 -116.92926 27.04447,
   -10.68344 -112.49877 27.12127,
   -28.32217 -116.71441 27.04688,
   -26.66303 -116.84646 27.05951,
   -10.91976 -111.93361 26.72963,
   -28.93174 -116.63541 27.04587,
   -27.67814 -116.78061 27.04313,
   -10.93152 -111.49165 27.27842,
   -30.02566 -116.40334 27.02941,
   -11.24973 -110.85221 27.14943,
   -30.96953 -116.11026 27.02102,
   -31.85118 -115.68681 27.04083,
   -11.70936 -109.80013 27.13787,
   -32.45637 -115.26126 27.09763,
   -12.16517 -108.75568 27.16583,
   -32.93454 -114.56793 27.11794,
   -12.62152 -107.67986 27.14620,
   -33.11337 -113.75527 27.20461,
   -32.89514 -112.74575 27.06447,
   -12.99966 -106.69041 27.25663,
   -32.44543 -111.85940 27.05394,
   -31.84473 -111.14000 26.97291,
   -13.44299 -105.59286 27.20214,
   -31.11506 -110.40744 27.12260,
   -30.39920 -109.75679 27.22280,
   -29.42278 -108.82606 27.12896,
   -13.86073 -104.54920 27.22589,
   -29.86634 -109.27568 27.12666,
   -28.72859 -108.04604 27.15761,
   -14.23542 -103.60130 27.40671,
   -28.26117 -107.45635 27.17505,
   -14.51903 -102.96740 27.27637,
   -27.84008 -106.86879 27.18643,
   -27.22804 -105.99662 27.20198,
   -15.16219 -101.85260 27.26563,
   -26.68706 -105.21071 27.21205,
   -26.08865 -104.32652 27.41249,
   -15.74869 -101.00714 27.29166,
   -25.55385 -103.63535 27.23004,
   -16.32434 -100.37233 27.30759,
   -24.92962 -102.84825 27.23928,
   -24.27905 -102.10359 27.25459,
   -23.11260 -101.00292 27.27634,
   -17.06935 -99.80531 27.43232,
   -23.58701 -101.41301 27.27411,
   -22.44215 -100.51500 27.26267,
   -20.98742 -99.72979 27.30467,
   -19.42657 -99.34864 27.30308,
   -17.83909 -99.49127 27.32765,
   -21.66425 -100.02198 27.39741,
   -20.23120 -99.48464 27.30722,
   -18.80666 -99.33069 27.31146,
   -13.35716 -116.45175 27.87037,
   -11.87848 -115.81759 27.88029,
   -17.36028 -117.03716 27.85613,
   -15.75389 -116.90024 27.85312,
   -14.11996 -116.63846 27.86137,
   -12.61303 -116.19421 27.88284,
   -11.27432 -115.36900 27.91565,
   -19.85553 -117.09722 27.85242,
   -18.17266 -117.07850 27.85590,
   -16.70746 -116.99233 27.85655,
   -14.93306 -116.78565 27.85920,
   -10.68953 -114.65793 27.97536,
   -20.63296 -117.08599 27.80470,
   -19.16372 -117.09801 27.85372,
   -10.40289 -113.87935 28.02528,
   -23.23091 -117.00844 27.84989,
   -21.58256 -117.05973 27.85490,
   -24.02333 -116.98662 27.83592,
   -22.57901 -117.02855 27.85039,
   -10.41050 -112.95410 27.91608,
   -26.61767 -116.91385 27.84540,
   -24.98372 -116.96695 27.86757,
   -27.35878 -116.87745 27.89845,
   -25.97156 -116.93935 27.84585,
   -10.61666 -111.92212 28.00515,
   -28.40331 -116.79104 27.86288,
   -29.31119 -116.65166 27.65151,
   -11.02797 -110.79584 28.01755,
   -30.30019 -116.45176 27.65439,
   -11.41153 -110.14237 27.80208,
   -31.30142 -116.13023 27.68457,
   -11.48794 -109.74382 28.33952,
   -32.18792 -115.66349 27.71081,
   -11.78347 -109.28239 27.96708,
   -32.88623 -115.11220 27.97252,
   -33.20257 -114.59455 28.01771,
   -12.25782 -108.20388 27.99261,
   -33.27736 -113.95589 27.82277,
   -33.20620 -113.15171 27.88744,
   -12.69578 -107.15741 28.00562,
   -32.89343 -112.32183 27.97660,
   -13.14011 -106.08083 27.96726,
   -32.32299 -111.48830 27.89961,
   -31.73133 -110.87607 27.91777,
   -30.66331 -109.86128 27.93069,
   -13.52077 -105.09173 28.09454,
   -31.16112 -110.31670 27.93239,
   -29.93894 -109.19498 27.93438,
   -29.28757 -108.53084 27.95186,
   -13.98457 -104.01707 28.05330,
   -28.65683 -107.78757 27.99114,
   -28.07357 -107.01757 28.03245,
   -14.39281 -103.06421 28.21921,
   -27.46367 -106.20037 27.88321,
   -14.70350 -102.43334 28.07511,
   -26.91432 -105.41917 27.84697,
   -26.38203 -104.64795 27.91174,
   -15.40270 -101.35072 28.01203,
   -25.75891 -103.80051 27.93291,
   -25.17541 -103.06336 27.86897,
   -16.00007 -100.56852 28.12009,
   -24.54076 -102.30798 27.90871,
   -16.62226 -100.00057 28.05486,
   -23.82041 -101.52197 28.10596,
   -23.14192 -100.90516 28.08033,
   -21.76492 -99.96353 28.09036,
   -18.51433 -99.22920 28.02169,
   -17.37248 -99.52880 28.13646,
   -22.42482 -100.32720 28.23132,
   -21.02039 -99.61285 28.09419,
   -19.47224 -99.21205 28.11620,
   -17.84178 -99.34710 28.13832,
   -20.26902 -99.35787 28.10974,
   -14.12925 -116.67790 28.66646,
   -12.57801 -116.25625 28.67423,
   -11.19897 -115.48449 28.70882,
   -18.16907 -117.10248 28.66031,
   -16.47934 -117.00374 28.68981,
   -14.93235 -116.81549 28.66429,
   -13.33058 -116.49549 28.66332,
   -11.85053 -115.91956 28.68525,
   -10.69032 -115.01904 28.89292,
   -18.95094 -117.12674 28.65935,
   -17.34392 -117.06102 28.68312,
   -15.73489 -116.92139 28.66248,
   -10.32850 -114.38507 28.86396,
   -21.53578 -117.09776 28.65515,
   -19.88314 -117.12751 28.66024,
   -22.33099 -117.08043 28.65606,
   -20.85956 -117.11288 28.65566,
   -10.15601 -113.42409 28.79613,
   -24.71335 -117.02529 28.65235,
   -23.23488 -117.05511 28.60610,
   -25.74123 -117.00496 28.68608,
   -24.06295 -117.03802 28.65337,
   -10.29874 -112.40208 28.75533,
   -28.18926 -116.87730 28.65422,
   -26.63722 -116.98330 28.68213,
   -29.07160 -116.79016 28.68439,
   -27.44207 -116.93421 28.65107,
   -10.65246 -111.33394 28.74658,
   -30.02952 -116.62930 28.63982,
   -30.99060 -116.39195 28.57686,
   -11.16197 -110.21127 28.72231,
   -31.91692 -116.03299 28.58170,
   -32.74801 -115.51241 28.67523,
   -11.60416 -109.25757 28.84692,
   -33.31257 -114.99182 28.98966,
   -11.97836 -108.58887 28.60680,
   -12.06713 -108.16272 29.18137,
   -33.53666 -114.35588 28.92501,
   -12.35055 -107.65820 28.82661,
   -33.49253 -113.55607 28.72344,
   -33.15534 -112.59338 28.52573,
   -12.79277 -106.61236 28.81634,
   -32.62195 -111.60470 28.71173,
   -31.80252 -110.79946 28.74394,
   -13.22698 -105.55779 28.84079,
   -32.13945 -111.09699 28.74313,
   -31.23110 -110.24613 28.75188,
   -30.51881 -109.62757 28.72284,
   -13.66772 -104.51203 28.86132,
   -29.84948 -108.96054 28.87844,
   -29.20566 -108.27496 28.82188,
   -14.13421 -103.47836 28.84828,
   -28.55755 -107.45528 28.94500,
   -27.92691 -106.63408 28.82838,
   -14.56718 -102.53378 29.04467,
   -27.37767 -105.86598 28.78093,
   -14.90611 -101.90704 28.89804,
   -26.81994 -105.06830 28.80183,
   -26.24035 -104.26393 28.81963,
   -15.60966 -100.90733 28.86888,
   -25.66595 -103.50109 28.82408,
   -25.03603 -102.71466 28.82484,
   -16.24026 -100.16360 29.04676,
   -24.36897 -101.96010 28.82209,
   -16.90511 -99.65528 28.92989,
   -23.73043 -101.27415 29.03238,
   -22.59257 -100.37213 28.89251,
   -17.77547 -99.26015 28.81463,
   -23.17132 -100.81456 28.89238,
   -21.79178 -99.85972 28.89195,
   -20.32417 -99.23611 28.93087,
   -18.72409 -99.06227 28.93443,
   -21.06670 -99.50137 28.91198,
   -19.51929 -99.08114 28.91814,
   -14.92638 -116.83993 29.46859,
   -13.33487 -116.54638 29.47604,
   -11.81130 -116.01447 29.48014,
   -17.35365 -117.08196 29.46534,
   -15.74028 -116.94543 29.46394,
   -14.10782 -116.70721 29.47270,
   -12.57707 -116.33373 29.48874,
   -11.12155 -115.58312 29.47755,
   -19.84624 -117.15567 29.46125,
   -18.17352 -117.12566 29.46459,
   -16.68638 -117.03450 29.46577,
   -10.40526 -114.87326 29.55219,
   -20.63591 -117.15317 29.43796,
   -19.18113 -117.15154 29.46245,
   -10.01330 -114.00489 29.55235,
   -23.01314 -117.11124 29.45852,
   -21.55398 -117.13576 29.42176,
   -9.88356 -113.19093 29.70750,
   -23.99507 -117.09365 29.44631,
   -22.36617 -117.12283 29.45907,
   -10.05829 -112.71784 29.37530,
   -26.41993 -117.04850 29.45398,
   -24.94635 -117.08207 29.46342,
   -10.01360 -112.28351 29.91305,
   -27.40613 -117.01305 29.44874,
   -25.73829 -117.06381 29.45493,
   -10.27634 -111.78639 29.55684,
   -28.40129 -116.94096 29.33739,
   -30.76724 -116.56915 29.43530,
   -29.33291 -116.85507 29.45207,
   -10.75658 -110.71387 29.47234,
   -31.71414 -116.27487 29.43256,
   -30.06587 -116.72457 29.44512,
   -32.55936 -115.87562 29.45786,
   -11.25169 -109.67457 29.54325,
   -33.14235 -115.47110 29.53527,
   -11.75437 -108.66156 29.55786,
   -33.61750 -114.73100 29.57147,
   -12.15131 -107.73873 29.75461,
   -33.76492 -113.86094 29.60675,
   -12.47032 -107.11240 29.51002,
   -33.56331 -113.06474 29.47216,
   -33.14719 -112.20369 29.49749,
   -12.90166 -106.05972 29.63035,
   -32.54299 -111.36836 29.56947,
   -31.85881 -110.70466 29.54904,
   -13.34141 -105.01833 29.65020,
   -31.16518 -110.07067 29.66301,
   -30.10570 -109.09067 29.54398,
   -30.59759 -109.56818 29.54425,
   -29.47616 -108.46915 29.37956,
   -13.82163 -103.94849 29.63744,
   -28.78543 -107.61592 29.58535,
   -28.19319 -106.83811 29.60441,
   -14.30368 -102.93475 29.65560,
   -27.59072 -105.99933 29.62045,
   -14.75918 -102.00744 29.88419,
   -27.20266 -105.42833 29.62752,
   -15.12615 -101.40086 29.70057,
   -26.76634 -104.80245 29.63394,
   -26.12854 -103.94581 29.64622,
   -25.29018 -102.88723 29.65775,
   -15.81910 -100.49556 29.71449,
   -25.73706 -103.44020 29.65128,
   -24.66764 -102.15915 29.66985,
   -16.47106 -99.84283 29.72761,
   -23.95328 -101.40652 29.68927,
   -23.27605 -100.78947 29.61461,
   -17.26952 -99.31244 29.74478,
   -22.53316 -100.19620 29.70872,
   -21.12347 -99.42694 29.56974,
   -19.40022 -98.95588 29.61926,
   -17.97228 -99.05035 29.70720,
   -21.83547 -99.76152 29.70552,
   -20.36820 -99.11013 29.81968,
   -18.77008 -98.91792 29.74209,
   -14.12111 -116.74024 30.27550,
   -12.59523 -116.41266 30.41882,
   -11.08650 -115.72636 30.29840,
   -18.16518 -117.14970 30.26916,
   -16.48482 -117.04131 30.25199,
   -14.99142 -116.87953 30.28452,
   -13.35784 -116.58133 30.11842,
   -11.78434 -116.11986 30.30095,
   -10.48626 -115.23659 30.33930,
   -18.94876 -117.17853 30.28223,
   -17.33273 -117.10473 30.28420,
   -15.72895 -116.96579 30.27202,
   -9.90129 -114.43940 30.45282,
   -21.51975 -117.17613 30.26376,
   -19.89838 -117.18743 30.27683,
   -9.70520 -113.72506 30.50424,
   -22.29723 -117.16727 30.25728,
   -20.90108 -117.18333 30.26430,
   -24.72931 -117.13912 30.26053,
   -23.24318 -117.15615 30.26047,
   -9.77666 -112.77829 30.37480,
   -27.40655 -117.08598 30.25805,
   -25.71889 -117.12878 30.25785,
   -24.03737 -117.14600 30.26167,
   -28.21724 -117.03441 30.25634,
   -26.65513 -117.10520 30.12976,
   -10.00468 -111.81101 30.50159,
   -29.11021 -116.96230 30.26690,
   -10.36379 -111.21314 30.22921,
   -30.09370 -116.83846 30.26031,
   -31.10604 -116.64345 30.30071,
   -10.86607 -110.12328 30.29460,
   -32.05547 -116.33539 30.23893,
   -32.93825 -115.84889 30.16266,
   -11.31105 -109.21926 30.41262,
   -33.59108 -115.32636 30.39484,
   -33.75959 -114.79781 30.07102,
   -33.93769 -114.85883 30.68920,
   -11.86028 -108.11185 30.37720,
   -33.96854 -114.37870 30.41551,
   -33.86751 -113.30013 30.28341,
   -12.33763 -107.07802 30.39485,
   -12.62119 -106.57323 30.04004,
   -33.54405 -112.57903 30.28947,
   -12.70895 -106.16345 30.60866,
   -33.03286 -111.78392 30.40189,
   -13.00106 -105.52942 30.44779,
   -32.43212 -111.09425 30.49811,
   -31.40912 -110.15209 30.34817,
   -31.89598 -110.59717 30.35020,
   -30.67463 -109.49548 30.34869,
   -13.48206 -104.45257 30.45587,
   -29.99390 -108.84348 30.34178,
   -29.34640 -108.13276 30.35540,
   -13.97447 -103.40916 30.44964,
   -28.72251 -107.35616 30.39684,
   -28.14464 -106.57284 30.42869,
   -14.49114 -102.39384 30.46259,
   -27.56539 -105.75647 30.45856,
   -14.90104 -101.63502 30.48610,
   -27.03613 -105.00481 30.48686,
   -26.41993 -104.17031 30.47826,
   -15.39070 -100.88397 30.50160,
   -25.86998 -103.44166 30.48988,
   -25.22636 -102.64718 30.48823,
   -16.07756 -100.07148 30.54232,
   -24.57132 -101.90025 30.48671,
   -16.80058 -99.46417 30.51290,
   -23.89057 -101.19719 30.49693,
   -17.99142 -98.89805 30.56018,
   -23.22799 -100.60347 30.45623,
   -21.90576 -99.69207 30.39900,
   -20.39270 -99.00458 30.53407,
   -18.77101 -98.80662 30.40207,
   -17.54021 -99.04753 30.56324,
   -22.57268 -100.10226 30.50724,
   -21.14318 -99.27868 30.48649,
   -19.56678 -98.82976 30.53869,
   -14.92016 -116.88899 31.07817,
   -13.27971 -116.62871 31.04643,
   -11.88767 -116.23829 31.20474,
   -10.39677 -115.38003 31.12263,
   -17.20722 -117.12336 31.07438,
   -15.69117 -116.98443 31.11253,
   -14.09855 -116.76710 31.08082,
   -12.53983 -116.43345 31.08651,
   -11.02001 -115.82905 31.07921,
   -9.90295 -114.88042 31.27485,
   -19.83654 -117.21507 31.07009,
   -18.17707 -117.17494 31.07230,
   -16.53613 -117.06896 31.07526,
   -9.57588 -114.21471 31.30358,
   -20.70826 -117.22207 31.07241,
   -19.17672 -117.20581 31.07128,
   -23.02758 -117.20720 31.06695,
   -21.55267 -117.21784 31.08805,
   -9.51545 -113.24623 31.16049,
   -25.70702 -117.18993 31.06299,
   -24.02458 -117.20085 31.06553,
   -22.34712 -117.21139 31.06756,
   -26.49868 -117.17613 31.03199,
   -24.96907 -117.18659 30.92102,
   -9.68274 -112.25873 31.21940,
   -29.08410 -117.05487 31.06381,
   -27.40725 -117.15912 31.02811,
   -29.87166 -116.97745 31.20735,
   -28.53165 -117.09857 31.06501,
   -10.12587 -111.13896 31.10634,
   -30.74777 -116.84449 31.19947,
   -10.50180 -110.56195 30.94576,
   -31.76083 -116.59425 31.17543,
   -32.70061 -116.19444 31.00472,
   -10.95370 -109.60041 31.15845,
   -33.41692 -115.79703 31.11763,
   -33.94162 -115.24209 31.25742,
   -11.48764 -108.57951 31.13194,
   -34.22593 -114.52739 31.28621,
   -11.92999 -107.61790 31.28476,
   -34.18844 -113.82007 31.13549,
   -33.91115 -112.96332 31.04639,
   -12.44392 -106.53490 31.22982,
   -33.36101 -112.06432 30.93141,
   -32.73040 -111.25302 31.14137,
   -12.89407 -105.49588 31.36013,
   -32.00585 -110.55735 31.17311,
   -13.20330 -104.88270 31.06765,
   -31.27248 -109.93242 31.14087,
   -30.57521 -109.26454 31.30083,
   -13.61108 -103.93397 31.27742,
   -29.86246 -108.56047 31.16428,
   -29.26375 -107.86480 31.18692,
   -14.13212 -102.88973 31.26934,
   -28.65976 -107.08694 31.20695,
   -28.05903 -106.22459 31.40058,
   -14.68942 -101.87302 31.25721,
   -27.47947 -105.41741 31.38861,
   -15.05990 -101.25264 31.11988,
   -26.90459 -104.62135 31.40151,
   -26.30882 -103.82541 31.40434,
   -15.76481 -100.30412 31.25012,
   -25.72180 -103.06574 31.44583,
   -25.11385 -102.36178 31.27325,
   -16.36640 -99.64643 31.42505,
   -24.44055 -101.61281 31.28850,
   -23.27846 -100.50950 31.31108,
   -17.08250 -99.13829 31.37111,
   -23.74585 -100.92199 31.30658,
   -22.61989 -100.00636 31.31232,
   -21.18455 -99.16622 31.32559,
   -17.92452 -98.77733 31.41814,
   -21.88990 -99.52348 31.31028,
   -20.43376 -98.88610 31.32888,
   -18.88410 -98.65054 31.36222,
   -19.65437 -98.70433 31.34329,
   -14.11472 -116.79289 31.88520,
   -12.53514 -116.48059 31.89109,
   -11.06136 -115.97132 32.02862,
   -18.16216 -117.19758 31.87790,
   -16.55918 -117.09319 31.87490,
   -14.91392 -116.91276 31.88915,
   -13.39148 -116.66389 31.88858,
   -11.76001 -116.23945 31.89047,
   -10.30266 -115.49761 31.88796,
   -9.52436 -114.62995 32.00744,
   -18.94877 -117.23119 31.89109,
   -17.38197 -117.15333 31.90235,
   -15.72316 -117.00889 31.88148,
   -9.76509 -114.98507 31.96170,
   -21.33213 -117.25808 31.87243,
   -19.86265 -117.24540 31.83186,
   -9.33099 -113.91064 31.93474,
   -24.01225 -117.25391 31.86992,
   -22.32067 -117.25654 31.86952,
   -20.66714 -117.25551 31.87326,
   -24.79677 -117.25246 31.86580,
   -23.25489 -117.24593 31.71893,
   -9.35897 -112.69278 31.98645,
   -27.16573 -117.23316 31.86578,
   -25.70953 -117.24886 31.83062,
   -28.17050 -117.19585 31.85468,
   -26.53207 -117.24255 31.86608,
   -9.72809 -111.63467 31.92085,
   -29.13374 -117.13888 31.83583,
   -30.05945 -117.05509 31.85761,
   -10.23611 -110.58357 31.92849,
   -31.11803 -116.87670 31.84058,
   -10.59324 -110.10397 31.57049,
   -33.17448 -116.19689 31.86121,
   -32.09692 -116.62585 31.83507,
   -10.68415 -109.65738 32.19377,
   -32.74073 -116.38466 31.84579,
   -11.05669 -109.09518 31.99267,
   -33.77630 -115.78379 31.92471,
   -34.32864 -114.91628 31.95047,
   -11.58370 -108.05542 32.01322,
   -34.47862 -114.14361 32.00396,
   -12.06994 -107.02953 32.07560,
   -34.34041 -113.40754 32.04301,
   -33.84896 -112.49244 31.84549,
   -12.56478 -105.98727 32.03431,
   -33.26884 -111.70595 31.92035,
   -32.59056 -111.00526 31.96474,
   -13.04336 -104.95054 32.04757,
   -31.91911 -110.37400 32.07744,
   -30.82697 -109.38219 31.96130,
   -13.36169 -104.28025 31.94140,
   -31.32997 -109.85314 31.96185,
   -30.13374 -108.69498 31.96734,
   -29.59429 -108.09798 31.99207,
   -13.76106 -103.40808 32.08217,
   -28.88484 -107.25273 31.85142,
   -28.34360 -106.51001 31.90834,
   -14.29111 -102.39954 32.07442,
   -27.69860 -105.59099 32.04130,
   -27.16914 -104.85187 32.05064,
   -14.90294 -101.35695 32.08373,
   -26.54969 -104.02110 32.06023,
   -15.28629 -100.76553 31.95950,
   -26.00462 -103.31396 32.06837,
   -25.30552 -102.49049 31.95041,
   -15.94553 -99.93210 32.13730,
   -24.71754 -101.82139 31.92337,
   -16.61785 -99.31516 32.15135,
   -23.99424 -101.03959 32.13480,
   -23.31910 -100.41624 32.12131,
   -21.95008 -99.43269 32.12432,
   -17.32869 -98.85288 32.28760,
   -22.60507 -99.82529 32.24093,
   -21.23884 -99.06646 32.10695,
   -19.67195 -98.56867 32.15652,
   -18.18096 -98.56864 32.31316,
   -20.47536 -98.76240 32.14764,
   -18.92011 -98.51048 32.17047,
   -14.91235 -116.93713 32.68794,
   -13.30244 -116.69425 32.65994,
   -11.75371 -116.30960 32.70044,
   -10.31856 -115.69596 32.86269,
   -17.24778 -117.17155 32.68348,
   -15.68266 -117.02738 32.67725,
   -14.17944 -116.83896 32.70346,
   -12.52264 -116.52448 32.69614,
   -10.99179 -116.01905 32.69884,
   -9.67244 -115.14832 32.72454,
   -19.82648 -117.27637 32.67889,
   -18.18377 -117.22374 32.68107,
   -16.53011 -117.11246 32.68453,
   -9.18788 -114.32017 32.70705,
   -22.32780 -117.30081 32.67604,
   -20.59896 -117.28871 32.67459,
   -19.17231 -117.26115 32.68012,
   -8.98613 -113.54706 32.95047,
   -23.11386 -117.30583 32.68736,
   -21.54971 -117.29775 32.70273,
   -9.14584 -113.18779 32.44097,
   -25.67661 -117.31512 32.67098,
   -24.06257 -117.30995 32.69170,
   -9.07104 -112.74147 32.91762,
   -26.44915 -117.31155 32.64676,
   -25.05257 -117.31357 32.67209,
   -9.31008 -112.27104 32.72413,
   -28.94647 -117.24699 32.83402,
   -27.41573 -117.30563 32.68995,
   -29.83435 -117.15292 32.65593,
   -28.19003 -117.27293 32.67107,
   -9.83469 -110.98985 32.70627,
   -30.84928 -117.02132 32.64604,
   -31.83627 -116.83300 32.66672,
   -10.34844 -110.03093 32.74376,
   -32.80769 -116.54998 32.68237,
   -33.63331 -116.10769 32.58191,
   -10.81640 -109.13409 32.93812,
   -34.30733 -115.56537 32.79943,
   -11.17684 -108.59392 32.72011,
   -34.71935 -115.12209 33.18107,
   -34.68606 -114.55700 32.70267,
   -11.70081 -107.51341 32.83954,
   -34.61917 -113.59283 32.70260,
   -34.27957 -112.85814 32.68097,
   -12.22191 -106.44456 32.82196,
   -33.81909 -112.20766 32.71171,
   -12.68888 -105.44872 32.84464,
   -33.10284 -111.35631 32.74849,
   -32.20422 -110.50642 32.76682,
   -32.64558 -110.90903 32.76087,
   -31.43199 -109.82152 32.72132,
   -13.18653 -104.39869 32.87233,
   -30.70167 -109.14474 32.74981,
   -13.50363 -103.77324 32.69246,
   -30.04451 -108.43334 32.90738,
   -29.38238 -107.68690 32.76175,
   -13.92947 -102.87197 32.91211,
   -28.79038 -106.91296 32.79832,
   -28.22029 -106.12411 32.82617,
   -14.46636 -101.89771 32.92943,
   -27.66660 -105.34625 32.85526,
   -27.07673 -104.54121 32.86163,
   -15.07608 -100.92675 32.89628,
   -26.48195 -103.75784 32.86813,
   -15.48605 -100.31327 32.92495,
   -25.86888 -102.98720 32.87153,
   -25.22449 -102.22337 32.85926,
   -16.15119 -99.56565 33.00568,
   -24.55541 -101.47959 32.85678,
   -16.97822 -98.95301 32.88495,
   -23.89236 -100.77796 33.06087,
   -22.78240 -99.87332 32.92655,
   -17.83335 -98.54914 32.98542,
   -23.34145 -100.31661 32.92538,
   -21.99067 -99.33286 32.93451,
   -20.53445 -98.67699 32.78982,
   -18.93244 -98.39111 32.86251,
   -21.26272 -98.94638 32.93719,
   -19.87961 -98.43968 33.06991,
   -13.94009 -116.83832 33.49397,
   -12.51433 -116.57072 33.49570,
   -10.96562 -116.10565 33.49586,
   -9.66708 -115.42048 33.71390,
   -18.15794 -117.24658 33.48670,
   -16.54501 -117.13759 33.49233,
   -14.90044 -116.96409 33.50140,
   -13.30316 -116.73205 33.49633,
   -11.73299 -116.36843 33.49869,
   -10.24737 -115.76689 33.51471,
   -9.10231 -114.75116 33.63684,
   -19.02966 -117.28777 33.48490,
   -17.37036 -117.19895 33.49863,
   -15.71592 -117.05602 33.49080,
   -8.85335 -114.07922 33.61168,
   -21.39353 -117.34442 33.61416,
   -19.86093 -117.31057 33.49687,
   -23.98738 -117.36210 33.47812,
   -22.35173 -117.34752 33.48692,
   -20.65267 -117.32596 33.48209,
   -8.82755 -113.10670 33.59340,
   -24.80036 -117.37221 33.51841,
   -23.31490 -117.35653 33.47914,
   -27.23322 -117.38286 33.58808,
   -25.71743 -117.37904 33.48673,
   -9.07356 -112.12250 33.54838,
   -28.19786 -117.35288 33.48386,
   -26.49870 -117.37754 33.47393,
   -9.44727 -111.45304 33.36841,
   -30.52738 -117.16693 33.46496,
   -29.25520 -117.29630 33.47774,
   -31.53268 -117.00557 33.45302,
   -29.87892 -117.24089 33.47436,
   -9.93455 -110.45863 33.47860,
   -32.48245 -116.81229 33.56421,
   -33.45873 -116.42464 33.46825,
   -10.43835 -109.55409 33.60363,
   -34.17305 -116.01829 33.52338,
   -34.73289 -115.42308 33.60900,
   -11.01803 -108.52688 33.59735,
   -11.40330 -107.88401 33.44265,
   -35.05312 -114.75755 33.75537,
   -11.50726 -107.46998 34.03146,
   -35.00316 -114.06591 33.62452,
   -11.81867 -106.97777 33.66554,
   -34.71074 -113.18656 33.59561,
   -34.12087 -112.35089 33.35818,
   -12.38549 -105.84168 33.59009,
   -33.44631 -111.56576 33.37122,
   -32.76231 -110.87725 33.54004,
   -12.78740 -104.95303 33.73830,
   -32.01880 -110.22880 33.56585,
   -31.28686 -109.55454 33.65207,
   -30.33268 -108.62178 33.58031,
   -13.33875 -103.86830 33.65615,
   -30.77123 -109.07611 33.57534,
   -29.70865 -107.91437 33.59956,
   -13.67662 -103.20903 33.55289,
   -29.18475 -107.25357 33.61802,
   -14.09990 -102.36566 33.72054,
   -28.74470 -106.65026 33.62980,
   -28.13687 -105.80912 33.64615,
   -14.65747 -101.40308 33.76345,
   -27.58295 -105.04088 33.65812,
   -27.00339 -104.26168 33.66642,
   -15.27702 -100.43980 33.93844,
   -26.35850 -103.43314 33.67679,
   -15.81769 -99.79492 33.72201,
   -25.77864 -102.71861 33.68400,
   -24.83428 -101.64510 33.70216,
   -25.31600 -102.18152 33.69193,
   -24.14028 -100.92438 33.71967,
   -16.56529 -99.09098 33.76421,
   -23.44662 -100.29228 33.63046,
   -17.24086 -98.64468 33.80582,
   -22.68132 -99.66971 33.70056,
   -21.42307 -98.90284 33.62899,
   -19.78598 -98.31691 33.76329,
   -18.15446 -98.32002 33.82604,
   -22.02090 -99.22421 33.73972,
   -20.55744 -98.51193 33.74363,
   -19.02261 -98.24568 33.76878,
   -14.90448 -116.98713 34.29734,
   -13.30180 -116.76386 34.26993,
   -11.72206 -116.43066 34.30195,
   -10.20458 -115.88045 34.31729,
   -9.13757 -115.12367 34.38114,
   -17.24967 -117.21869 34.29253,
   -15.71517 -117.08051 34.29570,
   -14.17910 -116.89238 34.28658,
   -12.50499 -116.61341 34.30468,
   -10.94701 -116.19267 34.30323,
   -9.53801 -115.47353 34.34005,
   -8.66006 -114.45066 34.57477,
   -19.61429 -117.33623 34.28791,
   -18.19273 -117.27540 34.29246,
   -16.52420 -117.15879 34.29363,
   -22.30811 -117.39171 34.28449,
   -20.62419 -117.36168 34.28485,
   -18.98469 -117.31358 34.28914,
   -8.59542 -113.67567 34.34096,
   -23.16939 -117.40597 34.28831,
   -21.62558 -117.38076 34.28510,
   -25.53302 -117.44633 34.41551,
   -24.02423 -117.41842 34.29451,
   -8.73738 -112.51875 34.32470,
   -28.15336 -117.43242 34.27763,
   -26.49883 -117.44583 34.28303,
   -24.81085 -117.42678 34.28072,
   -28.94179 -117.40068 34.29588,
   -27.50056 -117.44575 34.27680,
   -9.14599 -111.48791 34.33523,
   -29.85948 -117.34604 34.28541,
   -9.51282 -110.99507 33.97512,
   -30.88192 -117.22992 34.22190,
   -9.59319 -110.57011 34.56028,
   -31.82605 -117.07263 34.12298,
   -10.02122 -109.97470 34.39601,
   -34.04487 -116.34956 34.30328,
   -32.86348 -116.83984 34.24978,
   -33.47173 -116.62620 34.26782,
   -10.58608 -108.99992 34.42380,
   -34.66465 -115.83856 34.23044,
   -35.17260 -115.21214 34.43666,
   -11.17559 -107.95435 34.40464,
   -35.37480 -114.40070 34.53652,
   -11.61187 -107.04534 34.63546,
   -35.13033 -113.62033 34.39630,
   -11.94351 -106.43795 34.46630,
   -34.64872 -112.76446 34.31083,
   -34.02413 -111.98937 34.29365,
   -12.45149 -105.40644 34.47711,
   -33.29093 -111.24328 34.33660,
   -32.66617 -110.65947 34.50029,
   -31.56889 -109.68671 34.37856,
   -12.91868 -104.44905 34.52338,
   -32.06560 -110.13706 34.37904,
   -30.85767 -109.01545 34.37984,
   -30.20680 -108.32936 34.40004,
   -13.49492 -103.34296 34.49149,
   -29.58921 -107.59034 34.44176,
   -13.83883 -102.71443 34.32411,
   -29.00205 -106.81768 34.48212,
   -28.38780 -106.01435 34.31725,
   -14.37314 -101.73515 34.51005,
   -27.81402 -105.22412 34.30246,
   -27.24410 -104.45255 34.30775,
   -14.95421 -100.80946 34.51503,
   -26.62992 -103.65381 34.32190,
   -15.44173 -100.09932 34.53435,
   -26.03938 -102.89423 34.44865,
   -25.42511 -102.14895 34.53068,
   -16.05532 -99.39878 34.53100,
   -24.76175 -101.41104 34.52638,
   -24.06658 -100.70281 34.52920,
   -16.76417 -98.79371 34.57991,
   -23.40109 -100.09965 34.49315,
   -22.08361 -99.15745 34.39607,
   -19.05952 -98.10201 34.59424,
   -17.47824 -98.37340 34.72082,
   -22.75158 -99.58725 34.53973,
   -21.31044 -98.68433 34.58461,
   -19.83431 -98.19378 34.54967,
   -18.33647 -98.12671 34.72821,
   -20.59947 -98.39480 34.56069,
   -15.70873 -117.10364 35.10005,
   -13.99448 -116.91185 35.22808,
   -12.49560 -116.65519 35.10417,
   -10.89513 -116.26336 35.13712,
   -9.45862 -115.61133 35.14152,
   -18.15234 -117.29809 35.09552,
   -16.53903 -117.18440 35.09801,
   -14.88785 -117.01289 35.10788,
   -13.29385 -116.79675 35.10506,
   -11.70931 -116.48604 35.10704,
   -10.17242 -115.99421 35.11201,
   -8.78891 -114.99689 35.09321,
   -19.01588 -117.34349 35.09290,
   -17.36747 -117.24742 35.09717,
   -8.38675 -114.23916 35.23697,
   -21.40740 -117.41835 35.06267,
   -19.86448 -117.37440 35.09965,
   -8.18837 -113.50946 35.59440,
   -23.78886 -117.46793 35.08657,
   -22.32862 -117.43627 35.03868,
   -20.63839 -117.39847 35.09081,
   -8.38739 -112.98190 35.14191,
   -26.46565 -117.51182 35.08178,
   -24.78855 -117.48614 35.08303,
   -23.12864 -117.45507 35.08775,
   -27.34025 -117.51300 35.07510,
   -25.79481 -117.50426 35.08279,
   -8.71424 -111.94643 35.11351,
   -29.63125 -117.44625 35.08455,
   -28.17584 -117.51102 35.08489,
   -30.57221 -117.38847 35.22756,
   -28.96855 -117.48119 35.08377,
   -9.17530 -111.02503 35.21779,
   -31.55423 -117.24308 35.05207,
   -32.54917 -117.07183 35.05238,
   -9.73662 -110.01929 35.35310,
   -33.54043 -116.79435 35.05965,
   -10.18169 -109.40615 35.19955,
   -34.38458 -116.37567 35.00216,
   -35.09877 -115.81669 35.16303,
   -10.74818 -108.42980 35.22449,
   -35.52519 -114.94592 35.05157,
   -11.30631 -107.41853 35.22842,
   -35.64708 -114.68657 35.29141,
   -35.52358 -114.12129 35.17878,
   -11.75274 -106.49326 35.43346,
   -35.14326 -113.24418 35.10548,
   -12.08945 -105.91009 35.15928,
   -34.61633 -112.49522 35.10893,
   -33.90185 -111.68367 35.14211,
   -32.98586 -110.82523 35.17950,
   -12.59253 -104.86941 35.29354,
   -33.42043 -111.21675 35.16400,
   -32.16465 -110.09808 35.15589,
   -31.42106 -109.43545 35.16913,
   -13.09223 -103.88909 35.31459,
   -30.75530 -108.74288 35.36545,
   -30.07818 -108.00827 35.27170,
   -13.66300 -102.83057 35.29555,
   -29.49162 -107.25572 35.38764,
   -14.01627 -102.20974 35.13226,
   -28.85004 -106.42605 35.27266,
   -28.29234 -105.66602 35.21875,
   -14.58132 -101.23707 35.28055,
   -27.72733 -104.88621 35.24618,
   -27.12650 -104.08938 35.25775,
   -15.20806 -100.29682 35.32677,
   -26.50823 -103.30709 35.24738,
   -15.65409 -99.70258 35.25794,
   -25.92208 -102.55267 35.45036,
   -25.33842 -101.87579 35.41064,
   -16.32406 -99.00294 35.37002,
   -24.63353 -101.12884 35.31935,
   -23.45391 -100.00722 35.34259,
   -17.09236 -98.47280 35.29637,
   -23.91300 -100.41820 35.33789,
   -22.86076 -99.53640 35.32754,
   -18.16284 -98.04270 35.40747,
   -22.09232 -98.99392 35.35688,
   -20.63108 -98.27653 35.36753,
   -19.05117 -97.96531 35.38787,
   -21.38412 -98.60187 35.35242,
   -19.87247 -98.05905 35.37539,
   -10.91240 -116.34583 35.90907,
   -9.42097 -115.75989 35.92732,
   -14.89627 -117.03753 35.90665,
   -13.30319 -116.82949 35.89792,
   -11.69414 -116.53412 35.87050,
   -10.12992 -116.08556 35.89741,
   -8.82152 -115.35656 35.99938,
   -17.26745 -117.27456 36.04093,
   -15.74272 -117.13295 35.90900,
   -14.26778 -116.96253 35.90770,
   -12.49082 -116.69334 35.91258,
   -8.30303 -114.67491 35.91642,
   -19.60989 -117.39908 35.89667,
   -18.17339 -117.32588 35.86432,
   -16.51731 -117.20661 35.90275,
   -8.04893 -113.94653 36.07074,
   -22.28786 -117.48503 35.89290,
   -20.65090 -117.43737 35.89771,
   -18.97724 -117.37087 35.89786,
   -24.78340 -117.54468 35.88869,
   -23.07299 -117.50498 35.88524,
   -21.66415 -117.46847 35.89360,
   -8.13297 -112.92951 35.97238,
   -25.56373 -117.56039 35.87164,
   -24.04722 -117.52107 35.77745,
   -8.37061 -112.45407 35.60329,
   -27.93830 -117.58776 35.88461,
   -26.48704 -117.57562 35.83298,
   -8.37953 -112.06563 36.08722,
   -28.95006 -117.56995 35.88662,
   -27.28225 -117.58646 35.88499,
   -8.76117 -111.41987 35.98714,
   -31.59065 -117.35647 35.86740,
   -29.84695 -117.51372 35.70868,
   -32.26475 -117.25614 35.86231,
   -30.93307 -117.43946 35.87337,
   -9.32496 -110.44515 36.01950,
   -33.20056 -117.09394 35.99955,
   -34.17478 -116.72793 35.85344,
   -9.89880 -109.46811 36.17149,
   -34.91665 -116.32868 35.89611,
   -10.31412 -108.89642 36.01622,
   -35.56940 -115.52248 35.77742,
   -10.92987 -107.83391 36.00064,
   -35.92076 -115.00596 36.11029,
   -35.81364 -114.32597 35.83397,
   -11.44002 -106.88729 36.03889,
   -35.45692 -113.38556 35.73892,
   -34.93623 -112.60486 35.78372,
   -11.97406 -105.86605 36.04767,
   -34.25253 -111.85678 35.81258,
   -12.29990 -105.25847 35.91685,
   -33.52217 -111.14249 35.98712,
   -32.77806 -110.52140 35.98126,
   -12.74409 -104.33818 36.09778,
   -32.08817 -109.90186 36.10766,
   -31.05714 -108.94158 35.98991,
   -31.50449 -109.38134 35.99047,
   -30.33586 -108.19037 35.86565,
   -13.26774 -103.34533 36.12937,
   -29.72922 -107.42940 36.02748,
   -29.12265 -106.63053 36.04602,
   -13.84861 -102.30879 36.11953,
   -28.52801 -105.81155 36.06172,
   -14.21256 -101.68945 35.98356,
   -28.11866 -105.22987 36.07104,
   -27.23723 -104.05512 36.08429,
   -14.77009 -100.77119 36.13721,
   -27.69851 -104.65229 36.07746,
   -26.78909 -103.49062 36.09020,
   -26.20968 -102.78057 36.09855,
   -15.40922 -99.87892 36.12664,
   -25.53768 -101.99601 36.10862,
   -15.84632 -99.32259 36.13083,
   -24.90682 -101.32886 35.93327,
   -24.18269 -100.57841 36.00101,
   -16.67375 -98.58838 36.19531,
   -23.50621 -99.92219 36.15686,
   -17.37886 -98.16234 36.23626,
   -22.76208 -99.31006 36.25018,
   -21.40735 -98.49197 36.17224,
   -19.90520 -97.96011 36.01157,
   -18.35893 -97.86297 36.25506,
   -22.12997 -98.89851 36.16204,
   -20.63225 -98.13069 36.29211,
   -19.17320 -97.80735 36.33750,
   -11.69125 -116.58599 36.71585,
   -10.12132 -116.18814 36.71442,
   -8.71175 -115.49670 36.75839,
   -15.70181 -117.15304 36.70912,
   -14.01571 -116.95914 36.72177,
   -12.47666 -116.72887 36.71110,
   -10.89739 -116.41247 36.71609,
   -9.37303 -115.88543 36.72325,
   -8.20587 -115.04022 36.83611,
   -18.14648 -117.35244 36.70423,
   -16.53358 -117.23360 36.70732,
   -14.88416 -117.06475 36.73686,
   -13.28500 -116.85633 36.71436,
   -7.83671 -114.36146 36.89719,
   -20.62410 -117.47458 36.69935,
   -18.89070 -117.39531 36.69248,
   -17.42261 -117.30352 36.70562,
   -21.47682 -117.50871 36.70792,
   -19.86957 -117.44356 36.72026,
   -7.79409 -113.43451 36.81456,
   -23.86763 -117.57952 36.67901,
   -22.33176 -117.53539 36.69898,
   -26.23187 -117.64153 36.68991,
   -24.83657 -117.60772 36.71032,
   -23.10556 -117.55852 36.69598,
   -8.01703 -112.41916 36.84962,
   -28.92951 -117.65596 36.68948,
   -27.23957 -117.66072 36.68081,
   -25.60089 -117.62525 36.69123,
   -29.73426 -117.62437 36.68470,
   -28.20169 -117.65641 36.56080,
   -8.45056 -111.47103 36.86881,
   -30.65307 -117.57114 36.68110,
   -8.88468 -110.84388 36.81148,
   -31.62255 -117.48647 36.68907,
   -34.22096 -116.94185 36.67742,
   -32.55260 -117.33862 36.49568,
   -9.49040 -109.88818 36.82328,
   -34.71354 -116.74285 36.69765,
   -33.64636 -117.12058 36.66503,
   -10.06452 -108.92737 36.98674,
   -35.33790 -116.33106 36.67247,
   -10.43466 -108.40451 36.84968,
   -36.00888 -115.54461 36.81702,
   -11.07325 -107.31337 36.77298,
   -36.25999 -114.58903 36.88408,
   -35.99081 -113.77406 36.73376,
   -11.50863 -106.45564 36.92849,
   -35.50284 -112.98281 36.70394,
   -34.82803 -112.24209 36.62190,
   -12.12651 -105.31236 36.87358,
   -34.12528 -111.54465 36.81264,
   -12.45131 -104.72699 36.70884,
   -33.40240 -110.90003 36.91795,
   -32.29822 -109.96222 36.79433,
   -32.81907 -110.42008 36.79167,
   -31.57254 -109.30462 36.79287,
   -12.90549 -103.80882 36.91474,
   -30.91393 -108.65078 36.78641,
   -30.26604 -107.91948 36.79925,
   -13.43634 -102.83733 36.94689,
   -29.65321 -107.14436 36.83800,
   -29.07639 -106.36174 36.86960,
   -14.00113 -101.87166 36.90213,
   -28.50964 -105.57319 36.89871,
   -14.33162 -101.27988 36.94156,
   -27.93525 -104.78571 36.92712,
   -27.34561 -104.01598 36.91336,
   -14.97136 -100.31747 36.96790,
   -26.72165 -103.23408 36.91153,
   -26.08091 -102.46830 36.90685,
   -15.62950 -99.41942 37.16767,
   -25.42641 -101.72143 36.90148,
   -16.18049 -98.85918 36.94739,
   -24.74462 -100.98801 36.89258,
   -24.10749 -100.33008 36.94153,
   -22.86228 -99.27258 36.95820,
   -16.90938 -98.27938 37.01150,
   -23.42814 -99.71473 36.95320,
   -22.17212 -98.79804 36.97827,
   -20.71922 -98.04739 36.97377,
   -19.18879 -97.69519 37.01166,
   -17.61629 -97.89965 37.15901,
   -21.38548 -98.32316 37.09418,
   -19.95896 -97.81378 36.97754,
   -18.47996 -97.68906 37.16487,
   -12.47979 -116.76436 37.52100,
   -10.89021 -116.47105 37.51827,
   -9.34072 -116.00809 37.52297,
   -8.07472 -115.24550 37.62002,
   -14.80135 -117.08679 37.51582,
   -13.29134 -116.88880 37.52093,
   -11.68587 -116.63266 37.53046,
   -10.09728 -116.27018 37.52243,
   -8.61274 -115.63030 37.52590,
   -7.67061 -114.76444 37.77430,
   -17.27864 -117.32177 37.49501,
   -15.77271 -117.18875 37.52113,
   -14.08326 -116.99618 37.51714,
   -19.69178 -117.47736 37.64486,
   -18.13319 -117.38010 37.49633,
   -16.51070 -117.25708 37.51172,
   -7.51229 -113.89134 37.58948,
   -22.09300 -117.57648 37.50135,
   -20.68905 -117.51912 37.51940,
   -18.96796 -117.43191 37.50660,
   -24.75603 -117.66564 37.49645,
   -23.10670 -117.61298 37.50240,
   -21.44043 -117.55045 37.50243,
   -7.64214 -112.84064 37.60166,
   -27.24670 -117.73476 37.49227,
   -25.56350 -117.69338 37.52908,
   -24.10860 -117.64592 37.49775,
   -28.01972 -117.74394 37.48166,
   -26.49308 -117.72020 37.50088,
   -8.06165 -111.82979 37.59545,
   -30.36401 -117.68940 37.48883,
   -28.95909 -117.73583 37.43451,
   -31.38999 -117.62650 37.58340,
   -29.74808 -117.71694 37.49368,
   -8.58464 -110.86189 37.72233,
   -32.31253 -117.51525 37.45159,
   -9.02040 -110.31970 37.63424,
   -33.32210 -117.36976 37.48846,
   -34.31333 -117.08074 37.34255,
   -9.66707 -109.33528 37.62908,
   -35.24263 -116.69110 37.48205,
   -35.97569 -116.09605 37.55949,
   -10.27374 -108.34398 37.72281,
   -10.69466 -107.73569 37.50391,
   -36.40272 -115.28384 37.44917,
   -36.61787 -114.86972 37.77870,
   -11.17139 -106.83239 37.67306,
   -36.46172 -114.18802 37.59303,
   -36.07355 -113.36233 37.63278,
   -11.67314 -105.89282 37.72168,
   -35.45212 -112.62100 37.58553,
   -34.22477 -111.48448 37.55962,
   -34.75636 -111.96290 37.53642,
   -33.67948 -111.00545 37.57850,
   -12.27082 -104.79509 37.68891,
   -32.95994 -110.42248 37.53336,
   -12.61911 -104.17629 37.54303,
   -32.18481 -109.75230 37.58127,
   -31.45989 -109.04691 37.72046,
   -13.08375 -103.27551 37.72790,
   -30.78947 -108.36165 37.61040,
   -30.21357 -107.67561 37.62849,
   -13.62752 -102.31508 37.77006,
   -29.58657 -106.86072 37.64818,
   -29.00233 -106.01842 37.85996,
   -14.17696 -101.36722 37.91525,
   -28.38511 -105.18127 37.82815,
   -14.56947 -100.75720 37.75679,
   -27.84865 -104.46282 37.81890,
   -27.23217 -103.66358 37.87150,
   -15.21117 -99.84912 37.75005,
   -26.62044 -102.94546 37.70526,
   -15.81397 -99.09684 37.77518,
   -25.99402 -102.20672 37.71419,
   -24.86311 -100.96834 37.73646,
   -25.35074 -101.48394 37.72556,
   -24.31850 -100.42219 37.75007,
   -16.48336 -98.45471 37.79969,
   -23.64245 -99.80894 37.65941,
   -17.21170 -98.00069 37.67052,
   -22.88897 -99.17172 37.75804,
   -21.49873 -98.27274 37.77254,
   -18.39093 -97.58277 37.83900,
   -22.19210 -98.63611 37.91749,
   -20.74633 -97.92954 37.78810,
   -19.22397 -97.56354 37.80436,
   -19.99680 -97.68766 37.79195,
   -11.67687 -116.67060 38.32594,
   -10.09080 -116.34557 38.32310,
   -8.57044 -115.84968 38.55196,
   -7.46965 -114.89058 38.47402,
   -15.69444 -117.20371 38.31819,
   -14.09009 -117.02446 38.31811,
   -12.51200 -116.80749 38.33121,
   -10.87290 -116.52535 38.33086,
   -9.30162 -116.08680 38.23558,
   -7.92835 -115.36352 38.30743,
   -18.14048 -117.40941 38.31283,
   -16.46453 -117.27979 38.36864,
   -14.90766 -117.11891 38.32765,
   -13.27697 -116.91475 38.32340,
   -7.31292 -114.48978 38.42852,
   -20.60889 -117.55451 38.30784,
   -18.90836 -117.45974 38.30849,
   -17.44808 -117.35943 38.31425,
   -7.20890 -113.80027 38.47452,
   -23.08226 -117.66555 38.30401,
   -21.40390 -117.59579 38.34795,
   -19.94931 -117.52021 38.30896,
   -7.38281 -113.33841 38.03437,
   -23.94465 -117.69923 38.29543,
   -22.36984 -117.63014 38.18910,
   -7.31332 -112.89093 38.54724,
   -26.31105 -117.78998 38.41446,
   -24.79349 -117.72932 38.30214,
   -7.66922 -112.22752 38.31175,
   -28.70534 -117.82861 38.29528,
   -27.24916 -117.80617 38.25652,
   -25.57087 -117.75592 38.29882,
   -29.71600 -117.81570 38.29532,
   -28.05939 -117.82348 38.29528,
   -8.18657 -111.24159 38.37012,
   -32.36181 -117.63702 38.27469,
   -30.68833 -117.77255 38.21829,
   -33.06296 -117.54413 38.27083,
   -31.67045 -117.71304 38.27921,
   -8.75245 -110.30340 38.54921,
   -34.07337 -117.35078 38.28328,
   -9.17133 -109.79804 38.47171,
   -34.97181 -117.07572 38.28203,
   -35.79587 -116.66798 38.42408,
   -9.84021 -108.79615 38.43693,
   -36.44203 -115.86436 38.16648,
   -10.45914 -107.80926 38.43150,
   -36.82004 -115.32516 38.45195,
   -10.85270 -107.19335 38.30565,
   -36.89990 -114.37871 38.54808,
   -11.31254 -106.30780 38.49461,
   -36.67566 -113.81993 38.52827,
   -35.82325 -112.72729 38.31383,
   -36.23362 -113.21127 38.32571,
   -35.08741 -112.05906 38.18888,
   -11.84260 -105.33323 38.51994,
   -34.35233 -111.40279 38.41920,
   -33.54777 -110.77791 38.38579,
   -12.43540 -104.26534 38.48680,
   -32.83743 -110.17515 38.51730,
   -31.68753 -109.14751 38.40631,
   -12.78306 -103.67022 38.32168,
   -32.24097 -109.66892 38.40703,
   -31.07088 -108.52270 38.39834,
   -30.49426 -107.85965 38.42061,
   -13.27609 -102.74002 38.54807,
   -29.82947 -107.04542 38.30554,
   -29.28547 -106.29854 38.33871,
   -13.77047 -101.88235 38.61721,
   -28.65656 -105.40589 38.48126,
   -14.33431 -100.99288 38.54809,
   -28.09649 -104.64352 38.49493,
   -27.50670 -103.87767 38.50226,
   -14.88447 -100.17785 38.51090,
   -26.82999 -103.07247 38.36334,
   -26.25038 -102.38717 38.36121,
   -15.56555 -99.28133 38.54365,
   -25.63273 -101.64896 38.56716,
   -16.01604 -98.76869 38.41767,
   -24.96042 -100.92364 38.56501,
   -24.24358 -100.20658 38.56266,
   -16.79266 -98.08333 38.64120,
   -23.55464 -99.58272 38.55632,
   -22.27001 -98.62094 38.58226,
   -17.53637 -97.68115 38.65702,
   -22.92569 -99.08210 38.57274,
   -21.52737 -98.16724 38.59054,
   -20.03663 -97.56572 38.61096,
   -18.51761 -97.42693 38.70230,
   -20.79788 -97.82482 38.58456,
   -19.27433 -97.42918 38.62350,
   -12.46964 -116.83092 39.13001,
   -10.87317 -116.57669 39.12879,
   -9.29719 -116.23888 39.11532,
   -7.89078 -115.59017 39.19335,
   -14.77672 -117.13427 39.12508,
   -13.22737 -116.93903 39.17434,
   -11.65805 -116.70995 39.13267,
   -10.15766 -116.42652 38.97808,
   -8.53976 -115.94834 39.14069,
   -7.31580 -115.01550 39.13311,
   -17.26473 -117.37282 39.09750,
   -15.67395 -117.22772 39.12632,
   -14.07512 -117.04857 39.12647,
   -6.95177 -114.23331 39.32030,
   -19.71748 -117.54353 39.10162,
   -18.11715 -117.43654 39.10763,
   -16.50409 -117.30719 39.12073,
   -22.18164 -117.67809 39.11971,
   -20.57082 -117.59327 39.11433,
   -18.95810 -117.49501 39.11537,
   -6.99525 -113.26350 39.26534,
   -24.54663 -117.78070 39.10473,
   -23.09633 -117.71714 39.06687,
   -21.42180 -117.63921 39.11090,
   -27.21176 -117.88292 39.09961,
   -25.57144 -117.82264 39.10643,
   -23.89990 -117.75358 39.10615,
   -7.38388 -112.18120 39.10711,
   -29.70141 -117.90818 39.09968,
   -27.98487 -117.90243 39.08148,
   -26.58536 -117.86199 39.10064,
   -7.78398 -111.60247 39.03311,
   -30.48714 -117.89818 39.23413,
   -28.99025 -117.90586 38.97467,
   -31.41775 -117.83745 39.07136,
   -8.34571 -110.67226 39.18367,
   -32.41039 -117.75868 39.02541,
   -34.76544 -117.33994 39.09166,
   -33.35659 -117.64431 38.96204,
   -8.92931 -109.77911 39.35483,
   -35.51996 -117.06517 39.09947,
   -34.07747 -117.52141 39.07914,
   -9.38324 -109.25579 39.15003,
   -36.25282 -116.55184 38.99754,
   -10.00808 -108.25491 39.26837,
   -36.91902 -115.84291 39.17413,
   -37.26748 -115.46216 39.60628,
   -10.62316 -107.26612 39.24558,
   -37.18728 -114.84421 39.17405,
   -11.00320 -106.67717 39.07258,
   -36.84191 -113.63916 39.16496,
   -37.05154 -113.97393 39.21050,
   -36.39850 -113.13142 38.94320,
   -11.46748 -105.77074 39.30160,
   -35.74168 -112.37615 39.16121,
   -34.97516 -111.77469 39.11645,
   -12.00324 -104.79718 39.33293,
   -34.21002 -111.14874 39.29502,
   -33.13098 -110.30287 39.20503,
   -33.60289 -110.68475 39.19651,
   -32.33717 -109.62699 39.18229,
   -12.61856 -103.71791 39.29110,
   -31.60189 -108.93523 39.19435,
   -12.96863 -103.12619 39.17155,
   -30.98337 -108.24822 39.34657,
   -30.32740 -107.48952 39.19820,
   -13.49711 -102.18485 39.34610,
   -29.72879 -106.69434 39.24280,
   -29.16284 -105.90926 39.26482,
   -14.08134 -101.24536 39.34122,
   -28.59834 -105.12656 39.29150,
   -14.49918 -100.61109 39.19970,
   -28.00993 -104.34019 39.31401,
   -27.41888 -103.59324 39.30570,
   -15.10944 -99.70547 39.38233,
   -26.75231 -102.79107 39.29635,
   -26.13614 -102.06345 39.36166,
   -15.78725 -98.87383 39.38320,
   -25.48142 -101.31388 39.47332,
   -16.39356 -98.26342 39.39730,
   -24.83776 -100.65192 39.35033,
   -23.62869 -99.51434 39.37312,
   -24.10039 -99.93445 39.36856,
   -23.00773 -99.00558 39.43082,
   -17.06494 -97.77146 39.43903,
   -22.26855 -98.48269 39.38428,
   -20.82896 -97.71566 39.38654,
   -19.30112 -97.34606 39.14894,
   -17.85615 -97.40423 39.59019,
   -21.56837 -98.06857 39.38955,
   -20.02336 -97.41666 39.52734,
   -18.63220 -97.25611 39.60287,
   -11.66386 -116.74988 39.93533,
   -10.04799 -116.50227 39.89426,
   -8.50122 -116.07141 39.93547,
   -7.25015 -115.32858 40.02872,
   -15.68808 -117.25226 39.92726,
   -14.09920 -117.07845 39.93770,
   -12.45599 -116.86289 39.93539,
   -10.94915 -116.65084 39.94788,
   -9.26499 -116.32245 39.92989,
   -7.81326 -115.74700 39.97624,
   -6.81826 -114.71179 40.07258,
   -18.13344 -117.46465 39.92168,
   -16.44451 -117.32494 39.92254,
   -14.93742 -117.16894 39.79429,
   -13.26782 -116.97108 39.93292,
   -20.59272 -117.63226 39.91663,
   -18.92969 -117.52303 39.91782,
   -17.48929 -117.41487 39.92305,
   -6.68971 -113.68519 39.97964,
   -23.05973 -117.76749 39.91228,
   -21.39785 -117.68028 39.91400,
   -19.97358 -117.59374 39.91776,
   -25.54103 -117.88206 39.90698,
   -23.82844 -117.80373 39.90005,
   -22.45651 -117.73792 39.91331,
   -6.93936 -112.61573 39.95567,
   -28.02196 -117.97710 39.90287,
   -26.40423 -117.91918 39.90186,
   -24.81057 -117.84258 39.77877,
   -28.79264 -117.99403 39.90662,
   -27.25253 -117.95218 39.89211,
   -7.43539 -111.64007 39.93945,
   -31.40345 -117.94204 39.89398,
   -29.69478 -117.99568 39.88108,
   -7.92017 -111.04483 39.82942,
   -32.18396 -117.90637 40.02850,
   -30.70062 -117.97725 39.89821,
   -33.12808 -117.80785 39.84560,
   -8.52194 -110.13184 39.99386,
   -34.12383 -117.67054 39.84338,
   -35.13742 -117.38443 39.71441,
   -9.17131 -109.23433 39.98215,
   -36.00586 -117.02025 39.82139,
   -9.55250 -108.69186 40.04683,
   -36.80775 -116.40869 39.90564,
   -10.18318 -107.71333 40.04829,
   -37.30467 -115.74641 39.97852,
   -37.52152 -115.13482 40.10747,
   -10.77444 -106.73422 40.06725,
   -37.40500 -114.27439 39.89935,
   -11.16442 -106.11583 39.91131,
   -37.03769 -113.53045 39.86505,
   -11.27554 -105.72246 40.50010,
   -36.39892 -112.74707 39.95050,
   -11.61922 -105.24280 40.11802,
   -35.64031 -112.08209 40.03247,
   -34.51559 -111.24303 39.97661,
   -35.05446 -111.65487 39.95710,
   -33.70561 -110.63586 39.96197,
   -12.17262 -104.25362 40.14020,
   -32.94400 -110.03246 39.99677,
   -32.24724 -109.40645 40.13854,
   -31.30559 -108.48538 40.02197,
   -12.78152 -103.20725 40.11694,
   -31.69191 -108.89236 40.01910,
   -30.59221 -107.65967 40.04536,
   -13.15419 -102.59737 40.00702,
   -30.11909 -107.04282 40.05953,
   -13.69885 -101.67587 40.12370,
   -29.70793 -106.46634 40.06959,
   -29.11697 -105.64758 40.08418,
   -14.31574 -100.71332 40.14967,
   -28.46779 -104.76768 40.10141,
   -14.68269 -100.14235 40.12882,
   -27.93595 -104.07063 40.11026,
   -27.33134 -103.32156 40.11735,
   -26.39485 -102.22291 40.12956,
   -15.31504 -99.27340 40.20248,
   -26.84465 -102.74445 40.12336,
   -25.73740 -101.48530 40.13994,
   -25.03515 -100.75334 40.04324,
   -15.94367 -98.54044 40.19796,
   -24.36374 -100.08326 40.02452,
   -16.63769 -97.91970 40.19994,
   -23.68935 -99.43192 40.18988,
   -17.34698 -97.51883 40.07245,
   -22.96188 -98.82295 40.28111,
   -21.60245 -97.97201 40.10761,
   -20.12060 -97.31939 40.20656,
   -18.52604 -97.13620 40.27973,
   -22.30993 -98.38206 40.19402,
   -20.79389 -97.54003 40.30041,
   -19.32393 -97.15715 40.23474,
   -7.14605 -115.51614 40.82780,
   -12.46040 -116.89340 40.73928,
   -10.74001 -116.67490 40.84863,
   -9.25368 -116.40153 40.72784,
   -7.75455 -115.88289 40.74145,
   -6.69158 -115.07687 40.96164,
   -14.81706 -117.18444 40.70577,
   -13.23049 -116.99276 40.73148,
   -11.63783 -116.78450 40.73985,
   -10.04933 -116.56077 40.73643,
   -8.47355 -116.18524 40.74259,
   -17.25519 -117.41802 40.71843,
   -15.66152 -117.27115 40.73276,
   -14.06588 -117.09682 40.73605,
   -6.44998 -114.30927 40.75419,
   -21.40379 -117.71787 40.71973,
   -19.80551 -117.61368 40.73664,
   -18.10464 -117.48580 40.72101,
   -16.49814 -117.35115 40.72993,
   -6.39868 -113.61770 40.86806,
   -22.27314 -117.77106 40.72545,
   -20.64612 -117.66900 40.72570,
   -18.94895 -117.55041 40.72446,
   -6.60622 -113.14764 40.45625,
   -24.63608 -117.89197 40.72158,
   -23.09439 -117.81323 40.71142,
   -6.56721 -112.72063 40.97208,
   -27.06974 -118.01214 40.83754,
   -25.56189 -117.93470 40.66764,
   -23.87548 -117.85390 40.71493,
   -7.01251 -112.02220 40.67270,
   -29.56599 -118.06746 40.70757,
   -28.06488 -118.04405 40.73174,
   -26.35164 -117.97346 40.71022,
   -30.47748 -118.06193 40.70499,
   -28.83064 -118.06095 40.70705,
   -7.49903 -111.17372 40.84817,
   -33.10916 -117.92469 40.69386,
   -31.47037 -118.02574 40.64146,
   -8.08387 -110.50492 40.63950,
   -33.88219 -117.84304 40.80747,
   -32.50764 -117.97340 40.69575,
   -34.81067 -117.66011 40.69459,
   -8.69537 -109.60800 40.81322,
   -35.72342 -117.37218 40.72046,
   -36.60942 -116.88664 40.78599,
   -9.28363 -108.72065 40.99629,
   -9.69138 -108.19739 40.86141,
   -37.26740 -116.16661 40.55205,
   -37.65202 -115.58848 40.78800,
   -10.35470 -107.15666 40.84810,
   -37.76383 -114.56806 40.77892,
   -10.92253 -106.19637 40.88451,
   -37.58164 -113.91057 40.85377,
   -37.03039 -113.14150 40.74408,
   -35.77795 -112.03522 40.75676,
   -11.38805 -105.31303 41.10937,
   -36.26769 -112.40665 40.75002,
   -35.14007 -111.54280 40.79375,
   -11.76842 -104.70652 40.92912,
   -34.35080 -111.00203 40.77147,
   -33.61108 -110.43310 40.94920,
   -32.47786 -109.50578 40.82368,
   -12.33305 -103.72174 40.95144,
   -32.99347 -109.95254 40.81977,
   -31.75252 -108.81872 40.83662,
   -31.13744 -108.15360 40.85087,
   -12.95999 -102.66851 40.94865,
   -30.50961 -107.39125 40.88089,
   -13.33447 -102.07956 40.83082,
   -29.92109 -106.60802 40.91337,
   -29.32934 -105.81674 40.76163,
   -13.88433 -101.16866 40.97231,
   -28.74576 -105.01716 40.73722,
   -28.18551 -104.27086 40.73367,
   -14.44620 -100.27357 41.13128,
   -27.56190 -103.47721 40.78133,
   -14.87744 -99.68439 40.94882,
   -26.95667 -102.72167 40.96996,
   -26.30338 -101.96911 40.95714,
   -15.57920 -98.79288 40.98194,
   -25.65692 -101.25294 40.94342,
   -16.14868 -98.19822 40.86112,
   -24.94377 -100.50015 40.93776,
   -24.28251 -99.83072 40.97293,
   -23.04323 -98.76517 40.98789,
   -16.89429 -97.56808 41.04858,
   -23.62860 -99.23297 40.98402,
   -22.35907 -98.27141 41.01028,
   -20.92273 -97.46848 40.99578,
   -17.74071 -97.15390 41.09456,
   -21.63853 -97.82070 40.98722,
   -20.15291 -97.18429 41.01550,
   -18.64875 -96.97159 41.10781,
   -19.39779 -97.01527 41.03602,
   -7.71614 -116.02203 41.57004,
   -6.52813 -115.20738 41.67868,
   -13.25955 -117.01947 41.54260,
   -11.48364 -116.80566 41.54477,
   -10.05419 -116.60991 41.53791,
   -8.47602 -116.28412 41.51454,
   -7.03375 -115.64470 41.62164,
   -15.68256 -117.28972 41.53654,
   -14.07235 -117.11759 41.53172,
   -12.44105 -116.91895 41.54576,
   -10.84726 -116.72294 41.54447,
   -9.24053 -116.46593 41.54390,
   -6.31229 -114.82290 41.63427,
   -18.12691 -117.50497 41.53091,
   -16.47235 -117.36444 41.53149,
   -14.98264 -117.21836 41.53834,
   -6.08060 -114.00138 41.77096,
   -20.38171 -117.67641 41.52619,
   -18.95693 -117.57037 41.53176,
   -17.50752 -117.45464 41.53227,
   -22.87315 -117.83704 41.52152,
   -21.43824 -117.74875 41.53602,
   -19.76103 -117.63135 41.52743,
   -6.22501 -113.07671 41.67292,
   -25.51255 -117.97874 41.51656,
   -23.87933 -117.89293 41.52628,
   -22.21642 -117.79829 41.52270,
   -27.98529 -118.09488 41.51256,
   -26.31279 -118.01891 41.50788,
   -24.87916 -117.94604 41.51772,
   -6.58708 -112.13728 41.70248,
   -30.47733 -118.12228 41.51076,
   -28.79350 -118.11820 41.54264,
   -27.36013 -118.06946 41.51331,
   -7.03268 -111.53059 41.61862,
   -31.22761 -118.11013 41.64252,
   -29.68542 -118.12330 41.34090,
   -32.17901 -118.06465 41.49535,
   -7.66208 -110.62592 41.66204,
   -34.49711 -117.82694 41.51089,
   -33.17709 -117.99385 41.45036,
   -8.25847 -109.95689 41.47424,
   -35.45803 -117.60090 41.65097,
   -33.91433 -117.91160 41.50698,
   -36.24419 -117.27718 41.51576,
   -8.86722 -109.08267 41.61907,
   -36.96002 -116.79446 41.35615,
   -9.49646 -108.13211 41.76037,
   -37.64398 -116.09802 41.56017,
   -9.94119 -107.56325 41.53896,
   -37.96295 -115.68445 41.96328,
   -37.97520 -115.22911 41.58663,
   -10.50483 -106.60853 41.66414,
   -37.93840 -114.14429 41.72860,
   -11.06620 -105.65814 41.69344,
   -37.57334 -113.50723 41.55392,
   -36.61988 -112.50194 41.38633,
   -37.12328 -112.92365 41.57216,
   -35.83914 -111.88360 41.56617,
   -11.53008 -104.77294 41.91066,
   -35.07398 -111.37013 41.68893,
   -33.87118 -110.52577 41.61303,
   -11.92048 -104.16115 41.73031,
   -34.40074 -110.91168 41.60143,
   -33.08824 -109.92266 41.59674,
   -32.33723 -109.27559 41.60963,
   -12.48581 -103.19044 41.76588,
   -31.67449 -108.59953 41.79580,
   -30.94961 -107.78885 41.76809,
   -13.14437 -102.12439 41.73544,
   -30.38502 -107.06839 41.82597,
   -13.44227 -101.60323 41.81435,
   -29.75579 -106.23902 41.71852,
   -29.20896 -105.48945 41.64674,
   -14.04484 -100.69297 41.78737,
   -28.61409 -104.67351 41.69146,
   -28.05800 -103.94177 41.70057,
   -14.59652 -99.88864 41.76532,
   -27.44517 -103.17082 41.76557,
   -15.19418 -99.09406 41.72177,
   -26.80290 -102.38459 41.91372,
   -26.17805 -101.69234 41.74838,
   -15.89760 -98.25368 41.81015,
   -25.53910 -100.98589 41.75898,
   -24.50246 -99.91982 41.78056,
   -16.54994 -97.65234 41.79755,
   -25.03861 -100.46007 41.76872,
   -23.83025 -99.30577 41.67876,
   -23.08951 -98.65556 41.79358,
   -21.69700 -97.70168 41.80493,
   -17.22735 -97.17878 41.92932,
   -22.37174 -98.08750 41.91169,
   -20.94895 -97.33323 41.76604,
   -19.41814 -96.85472 41.83713,
   -18.00912 -96.86126 42.01225,
   -20.21171 -97.04421 41.80625,
   -18.72052 -96.74783 42.07980,
   -8.43949 -116.35324 42.35564,
   -7.01839 -115.83592 42.48152,
   -12.45426 -116.93729 42.34927,
   -10.85460 -116.75019 42.33493,
   -9.25643 -116.52515 42.35531,
   -7.76324 -116.15552 42.33526,
   -6.37884 -115.27906 42.34662,
   -14.79157 -117.21239 42.32869,
   -13.28501 -117.04082 42.34953,
   -11.72816 -116.84780 42.33482,
   -10.03753 -116.64016 42.35148,
   -5.96675 -114.59596 42.47039,
   -18.94172 -117.58057 42.33371,
   -17.32697 -117.45000 42.33797,
   -15.66463 -117.29915 42.33854,
   -14.05938 -117.13102 42.34544,
   -21.38714 -117.76327 42.32857,
   -19.76580 -117.64460 42.33342,
   -18.20126 -117.52134 42.32837,
   -16.49432 -117.37656 42.33919,
   -5.90036 -113.47817 42.38526,
   -23.85329 -117.91678 42.32409,
   -22.21211 -117.81767 42.32531,
   -20.67828 -117.71300 42.32463,
   -26.32192 -118.05171 42.31992,
   -24.68252 -117.96353 42.32382,
   -23.13375 -117.87472 42.31942,
   -6.19721 -112.48396 42.37302,
   -27.15564 -118.09148 42.32013,
   -25.59771 -118.01359 42.32812,
   -29.55168 -118.16312 42.30937,
   -28.04694 -118.13157 42.32148,
   -6.68322 -111.56864 42.46234,
   -32.15792 -118.11175 42.31338,
   -30.46833 -118.16334 42.31330,
   -28.79235 -118.15353 42.31642,
   -7.18264 -110.96927 42.39835,
   -32.91513 -118.06354 42.33187,
   -31.48505 -118.14245 42.31384,
   -33.86069 -117.98465 42.31453,
   -7.85658 -110.07145 42.43124,
   -34.80907 -117.85142 42.31748,
   -8.43471 -109.37885 42.35618,
   -35.80069 -117.56518 42.29397,
   -36.70012 -117.12784 42.32734,
   -9.02153 -108.55535 42.43378,
   -37.46493 -116.51215 42.34364,
   -37.91231 -115.95690 42.38729,
   -9.67888 -107.59003 42.45929,
   -10.09843 -106.96469 42.41675,
   -38.15044 -115.38474 42.46830,
   -38.17845 -114.73109 42.41753,
   -10.65287 -106.03957 42.47470,
   -37.96039 -113.74658 42.52524,
   -37.26335 -112.86570 42.35138,
   -11.20002 -105.10601 42.50737,
   -37.65885 -113.27648 42.41915,
   -36.51556 -112.24070 42.38310,
   -35.13513 -111.31484 42.39457,
   -35.69650 -111.68063 42.38841,
   -34.51096 -110.88735 42.38071,
   -11.64192 -104.31570 42.57759,
   -33.70394 -110.31345 42.42143,
   -12.06298 -103.61202 42.53106,
   -32.94692 -109.71282 42.47960,
   -31.85816 -108.71406 42.44420,
   -32.38926 -109.22794 42.44061,
   -31.25176 -108.07427 42.32701,
   -12.63191 -102.66106 42.55022,
   -30.58268 -107.25378 42.47757,
   -29.98598 -106.46550 42.49226,
   -13.19034 -101.70846 42.68810,
   -29.39811 -105.65423 42.50592,
   -13.58533 -101.12612 42.56407,
   -28.98699 -105.06932 42.51522,
   -14.20165 -100.20696 42.56881,
   -28.54260 -104.46055 42.52601,
   -27.66158 -103.33313 42.53914,
   -14.76594 -99.42383 42.51132,
   -28.09405 -103.87594 42.53403,
   -27.05858 -102.59913 42.54613,
   -26.40604 -101.84248 42.49211,
   -15.37335 -98.61988 42.56896,
   -25.77841 -101.12288 42.55823,
   -25.14033 -100.42143 42.61180,
   -16.01964 -97.88036 42.64121,
   -24.42907 -99.69883 42.59775,
   -16.67911 -97.32667 42.62139,
   -23.74274 -99.05739 42.57994,
   -22.60639 -98.13533 42.59894,
   -17.72072 -96.78801 42.67055,
   -23.13252 -98.54284 42.59481,
   -21.75249 -97.56411 42.61416,
   -20.25259 -96.88062 42.58247,
   -18.59554 -96.59095 42.69048,
   -21.02683 -97.18568 42.59277,
   -19.38004 -96.63716 42.67316,
   -9.22964 -116.55093 43.15249,
   -7.45617 -116.13711 43.16610,
   -6.35651 -115.50995 43.24182,
   -13.25752 -117.04846 43.14756,
   -11.46082 -116.83914 43.15125,
   -10.04251 -116.66757 43.15096,
   -8.41239 -116.40037 43.15436,
   -6.95106 -115.91952 43.19018,
   -5.88580 -114.98786 43.28255,
   -15.68693 -117.30589 43.14134,
   -14.07134 -117.14191 43.14355,
   -12.44981 -116.95293 43.13737,
   -10.84279 -116.76636 43.15198,
   -18.13215 -117.51769 43.13576,
   -16.46196 -117.37648 43.14264,
   -15.03127 -117.24260 43.14289,
   -5.64074 -114.15054 43.17240,
   -20.42052 -117.69844 43.13064,
   -18.95332 -117.58404 43.13307,
   -17.52509 -117.46783 43.13716,
   -5.64084 -113.42260 43.23436,
   -22.88816 -117.86926 43.12564,
   -21.44435 -117.77306 43.11854,
   -19.76455 -117.64820 43.13214,
   -5.85118 -112.95191 42.86823,
   -25.30948 -118.01284 43.12128,
   -23.88898 -117.93000 43.11831,
   -22.21623 -117.82617 43.12691,
   -5.84154 -112.60523 43.30019,
   -27.97510 -118.14950 43.11658,
   -26.33596 -118.07016 43.11844,
   -24.68381 -117.97653 43.12241,
   -6.27544 -111.85853 43.16309,
   -30.46886 -118.17929 43.11351,
   -28.77666 -118.17207 43.11521,
   -27.33241 -118.12225 43.11764,
   -31.25868 -118.15910 43.10153,
   -29.73134 -118.18683 43.11416,
   -6.83018 -110.96636 43.30025,
   -32.18801 -118.12827 43.11034,
   -7.34965 -110.43692 43.14816,
   -34.51234 -117.90758 43.11365,
   -33.13619 -118.08086 43.20452,
   -35.49285 -117.67927 43.14004,
   -33.89298 -117.99373 43.11280,
   -8.02272 -109.52924 43.25812,
   -36.26602 -117.40127 42.96192,
   -8.58166 -108.90413 43.06548,
   -8.69206 -108.50643 43.64684,
   -37.11150 -116.90320 43.12337,
   -9.17502 -108.00684 43.23128,
   -37.84026 -116.17757 43.13869,
   -38.14635 -115.68290 43.16453,
   -9.80264 -107.05790 43.26858,
   -38.30027 -115.00363 43.17712,
   -10.22376 -106.45516 43.13590,
   -10.31365 -106.05953 43.68512,
   -38.18141 -114.02643 43.20650,
   -10.74411 -105.54745 43.25567,
   -37.80604 -113.27832 43.27076,
   -37.21406 -112.69411 43.17624,
   -35.96077 -111.71989 43.04905,
   -11.25243 -104.64373 43.35057,
   -36.57456 -112.14498 43.17973,
   -35.16721 -111.22180 43.18576,
   -33.75156 -110.26520 43.22359,
   -34.36432 -110.68947 43.35344,
   -33.18746 -109.82659 43.23110,
   -11.79484 -103.66809 43.48023,
   -32.44123 -109.19367 43.24837,
   -12.19226 -103.09671 43.24688,
   -31.72592 -108.50089 43.22936,
   -31.06698 -107.76787 43.23083,
   -12.80372 -102.06705 43.33791,
   -30.46125 -107.01057 43.29593,
   -29.88300 -106.23852 43.28867,
   -13.33059 -101.19255 43.43990,
   -29.30968 -105.44599 43.30378,
   -13.74929 -100.59876 43.29271,
   -28.75925 -104.68648 43.31606,
   -28.15704 -103.88298 43.33055,
   -14.38969 -99.63248 43.39497,
   -27.55348 -103.11741 43.33749,
   -14.91483 -98.99033 43.17541,
   -26.91108 -102.32873 43.34148,
   -15.04760 -98.59439 43.78300,
   -26.26545 -101.56533 43.32277,
   -15.57381 -98.11700 43.38603,
   -25.64053 -100.82139 43.49365,
   -25.04684 -100.16287 43.50328,
   -23.82164 -98.96718 43.39923,
   -16.25905 -97.35797 43.57651,
   -24.28292 -99.40430 43.39577,
   -23.25408 -98.49785 43.27462,
   -16.91792 -96.90754 43.48734,
   -22.50944 -97.87783 43.42726,
   -21.06693 -97.06090 43.15368,
   -19.56512 -96.45737 43.43519,
   -17.94793 -96.52035 43.36717,
   -21.76922 -97.35842 43.52744,
   -20.32412 -96.66307 43.41428,
   -18.80809 -96.37410 43.48883,
   -8.42859 -116.43090 43.95498,
   -6.90151 -115.98605 43.96398,
   -5.70856 -115.07342 44.05850,
   -12.45488 -116.96151 43.94984,
   -10.87081 -116.78417 43.95834,
   -9.26501 -116.57951 43.91629,
   -7.71032 -116.26001 43.97565,
   -6.04567 -115.43591 44.03540,
   -14.77177 -117.21851 43.82080,
   -13.28871 -117.05979 43.94366,
   -11.73367 -116.87716 43.95561,
   -10.03754 -116.67937 43.95382,
   -5.51989 -114.65978 44.00358,
   -17.25759 -117.44151 43.94610,
   -15.67553 -117.30376 43.94052,
   -14.06349 -117.14533 43.94545,
   -5.32420 -113.83921 44.13691,
   -21.40437 -117.76642 43.92879,
   -19.79355 -117.64570 43.92423,
   -18.11035 -117.51091 43.92920,
   -16.50862 -117.37779 43.93989,
   -23.86983 -117.92867 43.92435,
   -22.23841 -117.82460 43.93315,
   -20.64561 -117.71044 43.90596,
   -18.95649 -117.57912 43.93444,
   -5.48893 -112.86035 44.05096,
   -24.64572 -117.97614 43.92412,
   -23.10892 -117.88073 43.92782,
   -27.10128 -118.11208 43.92376,
   -25.48824 -118.02693 43.92831,
   -5.85353 -111.90623 44.17185,
   -29.58569 -118.18015 43.76220,
   -27.96624 -118.15143 43.92751,
   -26.33721 -118.07340 43.91979,
   -6.38596 -111.26884 43.96027,
   -30.48851 -118.17525 43.91371,
   -28.81186 -118.17261 43.91555,
   -32.89157 -118.07266 43.91515,
   -31.43597 -118.15416 44.02557,
   -7.08730 -110.33472 43.95908,
   -33.89537 -117.98112 43.92549,
   -32.20854 -118.11427 43.91502,
   -7.56612 -109.85291 43.87038,
   -34.86548 -117.82891 43.96527,
   -35.82428 -117.57550 44.02406,
   -8.18762 -108.98657 44.06921,
   -36.71471 -117.16787 43.92709,
   -37.53237 -116.55006 43.82649,
   -8.79823 -108.07873 44.26067,
   -9.27594 -107.50198 44.04306,
   -38.03716 -115.96318 43.94408,
   -38.30522 -115.36717 43.95559,
   -9.84315 -106.60059 44.12491,
   -38.36196 -114.89618 43.96758,
   -10.40427 -105.62835 44.27714,
   -38.12229 -113.67048 44.03170,
   -37.24616 -112.58609 43.98350,
   -10.78529 -105.04691 44.15665,
   -37.74679 -113.09472 44.15660,
   -36.64420 -112.09131 43.93003,
   -35.85990 -111.58155 43.98668,
   -34.61848 -110.77519 44.00848,
   -11.39387 -104.03480 44.13806,
   -35.20412 -111.15970 43.99659,
   -33.80155 -110.22238 44.04053,
   -33.05545 -109.66052 44.03329,
   -31.95565 -108.67574 44.04487,
   -12.00365 -103.02278 44.12337,
   -32.44347 -109.13485 44.03988,
   -31.36639 -108.05822 44.05572,
   -12.38424 -102.44774 43.99732,
   -30.68560 -107.26012 44.07224,
   -30.08668 -106.48571 44.08496,
   -12.93878 -101.50009 44.13754,
   -29.49452 -105.67806 44.09807,
   -29.04509 -105.04313 44.10808,
   -13.57282 -100.52836 44.13470,
   -13.96797 -99.95547 44.05856,
   -28.54465 -104.35285 44.11941,
   -28.04629 -103.68798 44.12881,
   -27.18315 -102.58857 44.14392,
   -14.53591 -99.08668 44.19345,
   -27.57620 -103.08344 44.13713,
   -26.55782 -101.81847 44.15470,
   -25.91872 -101.05377 44.16510,
   -15.17161 -98.19455 44.38531,
   -25.27996 -100.31858 44.17603,
   -15.77920 -97.57833 44.19076,
   -24.58435 -99.59347 44.02419,
   -23.92529 -98.89157 44.21407,
   -16.45385 -96.90813 44.38140,
   -23.21935 -98.24790 44.20738,
   -21.85042 -97.22409 44.22538,
   -17.17886 -96.49601 44.29479,
   -22.45343 -97.60997 44.31501,
   -21.13274 -96.81651 44.18940,
   -19.59808 -96.25724 44.16317,
   -18.08224 -96.17250 44.37275,
   -20.42088 -96.42223 44.39861,
   -18.89555 -96.09320 44.42324,
   -9.23207 -116.58288 44.75601,
   -7.43408 -116.23824 44.75823,
   -6.20375 -115.68020 44.79336,
   -13.26253 -117.05961 44.74793,
   -11.50226 -116.86358 44.75222,
   -9.95701 -116.67348 44.74695,
   -8.42550 -116.45616 44.76943,
   -6.87601 -116.04843 44.76825,
   -5.62110 -115.20114 44.79812,
   -15.69999 -117.29980 44.74209,
   -14.07306 -117.14650 44.73277,
   -12.43742 -116.96710 44.75747,
   -10.84565 -116.78573 44.75359,
   -5.17972 -114.34806 44.87972,
   -18.14855 -117.50286 44.73676,
   -16.47625 -117.36707 44.69336,
   -14.94790 -117.23128 44.72515,
   -20.59802 -117.69460 44.73127,
   -18.91718 -117.56425 44.74408,
   -17.51064 -117.45178 44.73819,
   -5.12787 -113.26223 44.84217,
   -23.05604 -117.86679 44.72633,
   -21.40998 -117.75432 44.73048,
   -19.96175 -117.64626 44.73275,
   -5.10862 -112.74641 45.23339,
   -25.52363 -118.02122 44.72200,
   -23.85941 -117.91854 44.72923,
   -22.39253 -117.82301 44.72758,
   -5.43041 -112.29282 44.83000,
   -27.99104 -118.14337 44.71722,
   -26.30913 -118.06603 44.72724,
   -24.86359 -117.98185 44.72319,
   -28.75759 -118.16132 44.71554,
   -27.31424 -118.11788 44.71866,
   -5.94615 -111.35506 44.90286,
   -31.16574 -118.13473 44.71615,
   -29.68788 -118.16876 44.72915,
   -6.49442 -110.75125 44.76439,
   -32.11016 -118.09703 44.74411,
   -30.50368 -118.15303 44.71509,
   -34.81385 -117.79703 44.71743,
   -33.10395 -118.03307 44.73670,
   -7.12988 -109.91782 44.87217,
   -35.49620 -117.62291 44.71647,
   -34.19367 -117.90796 44.71824,
   -7.72934 -109.28457 44.70523,
   -36.26417 -117.35924 44.72316,
   -8.34133 -108.42279 44.86624,
   -37.11155 -116.87957 44.70896,
   -37.79502 -116.26579 44.73432,
   -8.92681 -107.55038 45.00990,
   -38.19777 -115.65784 44.59744,
   -9.35872 -106.97390 44.89990,
   -38.37904 -115.02121 44.75773,
   -9.98366 -105.97306 44.95760,
   -38.30960 -114.04170 44.77595,
   -37.97177 -113.26969 44.79516,
   -10.59287 -104.96096 44.99968,
   -37.29316 -112.51319 44.78524,
   -35.92938 -111.55374 44.79107,
   -10.98138 -104.40840 44.78134,
   -36.48306 -111.90661 44.78540,
   -35.23467 -111.09798 44.78510,
   -34.46584 -110.62210 44.83248,
   -33.26543 -109.75992 44.83080,
   -11.53390 -103.41054 44.92149,
   -33.80217 -110.16175 44.82373,
   -32.52951 -109.15879 44.79853,
   -31.80258 -108.47915 44.83981,
   -12.08982 -102.47763 44.93733,
   -31.13240 -107.75635 44.84313,
   -12.47922 -102.01226 44.59738,
   -30.50432 -106.99754 44.90389,
   -12.56663 -101.59299 45.17043,
   -29.92879 -106.24554 44.88617,
   -13.03775 -100.94801 44.96356,
   -29.34340 -105.44587 44.90115,
   -28.78944 -104.67702 44.91306,
   -13.68417 -99.98496 44.94527,
   -28.19956 -103.87124 44.92740,
   -14.09678 -99.42331 44.81268,
   -27.60752 -103.08130 44.93863,
   -27.00582 -102.30604 44.95120,
   -14.69990 -98.50861 45.01962,
   -26.40207 -101.54414 44.95845,
   -25.76745 -100.76744 44.95863,
   -15.33166 -97.65979 45.18757,
   -25.12796 -100.01527 44.96840,
   -16.01356 -97.04343 44.97658,
   -24.46069 -99.27778 44.95319,
   -23.82196 -98.58126 45.13661,
   -22.79229 -97.69643 45.01347,
   -16.66562 -96.46416 45.17425,
   -23.26673 -98.10324 45.00860,
   -21.91252 -97.06471 44.95201,
   -20.47723 -96.25445 45.02736,
   -18.95596 -95.87969 45.09353,
   -17.44657 -96.06390 45.21002,
   -21.11414 -96.53158 45.10088,
   -19.71806 -96.00110 45.06875,
   -18.22989 -95.86514 45.22332,
   -8.43307 -116.46209 45.55799,
   -6.85473 -116.07972 45.53881,
   -5.57107 -115.37233 45.80994,
   -12.45929 -116.97173 45.55033,
   -10.86832 -116.79546 45.56921,
   -9.23065 -116.58974 45.56527,
   -7.72016 -116.32105 45.57711,
   -6.16171 -115.75480 45.58438,
   -5.17559 -114.83734 45.62913,
   -14.68855 -117.20241 45.54466,
   -13.27390 -117.06173 45.54745,
   -11.73161 -116.88983 45.57631,
   -10.04152 -116.69279 45.55586,
   -17.23503 -117.41832 45.41043,
   -15.77643 -117.29809 45.53148,
   -14.07522 -117.14411 45.54596,
   -4.89078 -113.93991 45.56700,
   -19.73052 -117.61115 45.54357,
   -18.14318 -117.48790 45.53060,
   -16.52465 -117.35952 45.54088,
   -4.86987 -113.21476 45.66983,
   -22.18333 -117.79131 45.52299,
   -20.59180 -117.67671 45.53649,
   -18.97416 -117.55265 45.53546,
   -24.65621 -117.95304 45.53189,
   -23.05441 -117.85022 45.53166,
   -21.42484 -117.73772 45.52990,
   -5.08194 -112.35948 45.71915,
   -27.10112 -118.09106 45.51942,
   -25.51603 -118.00747 45.52105,
   -23.88832 -117.90432 45.52554,
   -5.51773 -111.65076 45.57468,
   -29.55149 -118.14114 45.51557,
   -28.02680 -118.12637 45.55382,
   -26.35428 -118.05407 45.52099,
   -30.48473 -118.12525 45.51104,
   -28.83159 -118.14096 45.51651,
   -6.08162 -110.78543 45.69163,
   -33.11827 -117.97286 45.52191,
   -31.46736 -118.08513 45.54819,
   -6.58319 -110.24424 45.65673,
   -33.90088 -117.88715 45.37666,
   -32.43671 -118.03387 45.52129,
   -34.82143 -117.73708 45.52458,
   -7.29687 -109.36518 45.67228,
   -35.76666 -117.48902 45.50179,
   -7.87948 -108.73190 45.51113,
   -36.67924 -117.08615 45.47849,
   -37.43891 -116.56405 45.53690,
   -8.48911 -107.85388 45.65911,
   -38.10142 -115.75502 45.52682,
   -9.10026 -106.93353 45.76975,
   -38.32466 -115.27393 45.22587,
   -38.29261 -115.26834 45.86121,
   -9.55616 -106.34112 45.57131,
   -38.35918 -114.94929 45.55420,
   -10.10555 -105.39809 45.70721,
   -38.22017 -113.65326 45.58213,
   -37.81569 -112.98243 45.58299,
   -36.76819 -111.99699 45.45778,
   -10.68925 -104.42986 45.71557,
   -37.32148 -112.44291 45.58476,
   -35.93143 -111.46233 45.57648,
   -34.51287 -110.59807 45.61606,
   -11.08805 -103.82756 45.56148,
   -35.13565 -110.99766 45.60526,
   -33.87736 -110.15980 45.60895,
   -11.16467 -103.40238 46.13075,
   -33.10406 -109.59152 45.62203,
   -31.83415 -108.47748 45.65012,
   -11.59459 -102.90112 45.70965,
   -32.28784 -108.90181 45.64385,
   -31.41754 -108.04736 45.65766,
   -30.72637 -107.26665 45.67218,
   -12.11790 -101.99022 45.80276,
   -30.11273 -106.49852 45.68417,
   -29.50645 -105.68853 45.69717,
   -12.67380 -101.04748 45.91699,
   -29.05570 -105.05468 45.70701,
   -13.13896 -100.41183 45.72737,
   -28.59837 -104.41087 45.71702,
   -13.71048 -99.51777 45.81330,
   -28.05563 -103.66117 45.72812,
   -14.22977 -98.86215 45.60567,
   -27.45476 -102.84869 45.73988,
   -26.82937 -102.01962 45.75266,
   -14.84623 -97.96263 45.79807,
   -26.24216 -101.25439 45.76314,
   -25.65215 -100.50621 45.77330,
   -24.58153 -99.23961 45.79727,
   -15.48654 -97.14346 45.96917,
   -25.01686 -99.73848 45.78610,
   -24.15358 -98.77108 45.80630,
   -16.13095 -96.58780 45.83200,
   -23.39909 -98.03896 45.73220,
   -16.87478 -96.07760 45.88249,
   -22.68420 -97.37293 45.84317,
   -21.94610 -96.82091 45.79274,
   -20.60335 -96.05506 45.84358,
   -19.02774 -95.64669 45.80845,
   -17.68450 -95.74056 45.91001,
   -21.27892 -96.39458 45.83315,
   -19.80798 -95.72523 46.00428,
   -18.24712 -95.62541 45.92199,
   -9.23623 -116.59298 46.35836,
   -7.48810 -116.30795 46.35784,
   -6.12972 -115.81871 46.38061,
   -11.51176 -116.87315 46.35294,
   -9.99118 -116.68934 46.35194,
   -8.42380 -116.47297 46.35738,
   -6.84975 -116.12537 46.36222,
   -5.34146 -115.29551 46.42655,
   -15.71412 -117.28097 46.34282,
   -14.09452 -117.14152 46.33539,
   -12.44486 -116.97324 46.34980,
   -10.84997 -116.79547 46.35455,
   -4.83305 -114.59052 46.40467,
   -18.16610 -117.47236 46.33765,
   -16.54923 -117.34824 46.34447,
   -14.96246 -117.21802 46.33639,
   -13.26923 -117.05989 46.34829,
   -4.56777 -113.67251 46.51428,
   -20.61901 -117.65873 46.33245,
   -18.93933 -117.53288 46.28260,
   -17.42181 -117.41499 46.35310,
   -23.07629 -117.83206 46.32746,
   -21.37903 -117.71406 46.33909,
   -19.91654 -117.60405 46.45112,
   -4.72655 -112.63090 46.42539,
   -25.54153 -117.99215 46.32312,
   -23.86505 -117.88550 46.29193,
   -22.39432 -117.78581 46.32877,
   -28.00740 -118.10740 46.31780,
   -26.32803 -118.03848 46.28001,
   -24.81606 -117.94550 46.44471,
   -5.08367 -111.70854 46.53270,
   -28.79602 -118.11908 46.29319,
   -27.27119 -118.08262 46.43672,
   -5.59229 -111.09948 46.38367,
   -31.40434 -118.04118 46.31983,
   -29.69826 -118.11115 46.35437,
   -32.17552 -117.99423 46.22149,
   -30.68417 -118.08204 46.31801,
   -6.29853 -110.13190 46.48781,
   -33.13245 -117.91329 46.32763,
   -6.82835 -109.65275 46.30272,
   -34.09664 -117.81436 46.32769,
   -35.13957 -117.60950 46.32263,
   -7.45294 -108.81348 46.48426,
   -36.01422 -117.34838 46.32818,
   -8.02298 -108.17545 46.31514,
   -37.02569 -116.79461 46.31512,
   -8.11868 -107.79200 46.86627,
   -37.77313 -116.12631 46.28234,
   -8.62080 -107.29334 46.45340,
   -38.16968 -115.52083 46.33732,
   -38.33129 -115.01441 46.34944,
   -9.25864 -106.34541 46.48494,
   -9.66966 -105.77081 46.35029,
   -38.34593 -114.04069 46.36875,
   -37.85658 -112.95980 46.39056,
   -10.19388 -104.84959 46.48993,
   -38.09228 -113.27386 46.38846,
   -37.35357 -112.39740 46.39322,
   -36.63040 -111.86404 46.37910,
   -35.31434 -111.01207 46.27724,
   -10.69195 -103.96668 46.57186,
   -35.97986 -111.43087 46.39443,
   -34.52337 -110.53445 46.41801,
   -33.15015 -109.58126 46.43455,
   -33.72635 -110.00935 46.42766,
   -32.53799 -109.07768 46.45471,
   -11.24158 -102.97411 46.70378,
   -31.85454 -108.46053 46.45011,
   -11.62599 -102.37894 46.59695,
   -31.17315 -107.76183 46.45387,
   -30.51951 -107.00374 46.49634,
   -12.24812 -101.37963 46.58139,
   -29.93992 -106.26894 46.48519,
   -29.34473 -105.47052 46.50139,
   -12.78129 -100.48834 46.68260,
   -28.77129 -104.67430 46.51307,
   -13.17893 -99.88840 46.63352,
   -28.20676 -103.88158 46.52464,
   -27.63618 -103.08470 46.53292,
   -13.82931 -98.94967 46.61138,
   -27.06939 -102.29930 46.57720,
   -14.35985 -98.31359 46.38031,
   -26.49123 -101.51223 46.56976,
   -14.46679 -97.88668 46.99157,
   -25.90604 -100.72769 46.59959,
   -15.01115 -97.40026 46.59545,
   -25.30639 -99.95322 46.60682,
   -24.66734 -99.16636 46.64248,
   -15.65251 -96.62017 46.78328,
   -24.01450 -98.43154 46.62127,
   -16.26029 -96.14146 46.69017,
   -23.34457 -97.75057 46.57686,
   -17.29809 -95.65966 46.52517,
   -22.65517 -97.07258 46.74156,
   -21.39919 -96.23330 46.56277,
   -19.87023 -95.53250 46.65571,
   -18.18865 -95.42390 46.55240,
   -22.03918 -96.63175 46.64056,
   -20.66376 -95.79474 46.69653,
   -19.11936 -95.37220 46.69877,
   -8.43951 -116.47549 47.16025,
   -6.84549 -116.14579 47.13264,
   -5.45392 -115.49150 47.20209,
   -12.46448 -116.97548 47.15068,
   -10.86220 -116.80240 47.16848,
   -9.23449 -116.59735 47.16217,
   -7.69804 -116.34012 47.16735,
   -6.10904 -115.86431 47.17258,
   -4.81531 -114.93836 47.28083,
   -14.71214 -117.18944 47.14541,
   -13.26898 -117.05787 47.14852,
   -11.72379 -116.89579 47.16128,
   -10.04498 -116.70142 47.15687,
   -4.38517 -114.13870 47.29020,
   -17.20005 -117.38307 47.14017,
   -15.74449 -117.27204 47.13958,
   -14.08783 -117.13541 47.14663,
   -4.13662 -113.58117 47.69771,
   -19.64424 -117.56566 47.13495,
   -18.21912 -117.45917 47.12816,
   -16.54049 -117.33329 47.14165,
   -4.31008 -113.18925 47.28293,
   -22.16983 -117.75142 47.01227,
   -20.65657 -117.63987 47.16177,
   -18.99288 -117.51683 47.13632,
   -4.29822 -112.53207 47.59704,
   -24.59980 -117.91370 47.12516,
   -23.15954 -117.81734 47.11908,
   -21.44599 -117.69752 47.13095,
   -4.64332 -112.02533 47.22905,
   -27.02025 -118.05389 47.12055,
   -25.60414 -117.97804 47.11568,
   -23.90771 -117.86740 47.12651,
   -29.69291 -118.07871 47.11654,
   -28.04513 -118.08677 47.11566,
   -26.37190 -118.02158 47.12189,
   -5.15914 -111.11203 47.32277,
   -30.51425 -118.04601 47.09389,
   -29.03382 -118.09296 47.11709,
   -5.75604 -110.48454 47.17494,
   -31.43014 -117.99379 47.11702,
   -33.81880 -117.75985 47.12389,
   -32.35248 -117.93256 47.08273,
   -6.41084 -109.66540 47.28835,
   -34.74871 -117.61380 46.97105,
   -33.16013 -117.83920 47.12420,
   -6.98964 -109.09417 47.12747,
   -35.71281 -117.34011 47.14827,
   -36.52297 -117.03092 46.96640,
   -7.60710 -108.26433 47.28706,
   -37.34888 -116.46955 47.14234,
   -8.21758 -107.37590 47.45719,
   -37.98748 -115.75436 47.12469,
   -8.72617 -106.76597 47.23923,
   -38.24465 -115.26139 46.82453,
   -38.19928 -115.25164 47.48013,
   -38.29103 -114.94635 47.17361,
   -9.27449 -105.88165 47.35746,
   -9.75277 -105.34308 46.93073,
   -38.25612 -113.65405 47.17687,
   -9.83148 -104.92833 47.49075,
   -37.87074 -112.90953 47.19672,
   -36.68749 -111.84390 47.19151,
   -10.22549 -104.33124 47.36936,
   -37.20656 -112.23524 47.19008,
   -36.00712 -111.38045 47.18119,
   -35.22349 -110.92663 47.16277,
   -33.90793 -110.06897 47.11352,
   -10.82151 -103.31691 47.39588,
   -34.55119 -110.49476 47.21860,
   -33.16427 -109.53939 47.23381,
   -32.39109 -108.91412 47.30550,
   -31.19989 -107.77457 47.26438,
   -11.42167 -102.29042 47.43832,
   -31.67385 -108.25706 47.25542,
   -30.73163 -107.25589 47.27312,
   -11.82437 -101.70459 47.26909,
   -30.12935 -106.52891 47.28419,
   -29.50457 -105.71647 47.29716,
   -12.35772 -100.79634 47.37361,
   -28.90143 -104.88980 47.31002,
   -12.97011 -99.79742 47.47875,
   -28.48767 -104.29456 47.31911,
   -13.39206 -99.25468 47.26135,
   -28.02833 -103.63350 47.32905,
   -27.50279 -102.88063 47.33998,
   -13.95487 -98.36639 47.41008,
   -26.89467 -102.01664 47.35376,
   -26.32739 -101.21531 47.36524,
   -14.57260 -97.46552 47.59441,
   -25.75954 -100.42697 47.37534,
   -15.15314 -96.85498 47.39870,
   -25.16833 -99.60468 47.56841,
   -24.52376 -98.79419 47.56683,
   -15.82363 -96.12771 47.58278,
   -23.92996 -98.13745 47.41112,
   -22.97157 -97.16684 47.41891,
   -16.54314 -95.65860 47.48204,
   -23.43166 -97.61617 47.41562,
   -22.14646 -96.50684 47.30132,
   -17.40200 -95.27672 47.48755,
   -21.41727 -95.94370 47.44211,
   -19.94028 -95.32291 47.36589,
   -18.39029 -95.07439 47.53916,
   -20.70018 -95.57160 47.44866,
   -19.20414 -95.06285 47.66573,
   -9.23954 -116.60120 47.95938,
   -7.45899 -116.31911 47.96058,
   -6.09614 -115.91283 47.97101,
   -4.75971 -115.10978 48.01820,
   -11.50288 -116.87861 47.95343,
   -10.01182 -116.70203 47.95529,
   -8.42253 -116.48166 47.96152,
   -6.84614 -116.17180 47.96180,
   -5.21016 -115.46508 47.99091,
   -4.30437 -114.59566 48.20927,
   -14.03436 -117.12403 47.95979,
   -12.46386 -116.97687 47.96575,
   -10.85424 -116.80504 47.95508,
   -18.18524 -117.43805 47.93861,
   -16.59072 -117.32286 47.94215,
   -14.88069 -117.19135 47.93393,
   -13.27710 -117.05558 47.94864,
   -4.03469 -113.82932 48.08849,
   -20.63870 -117.61798 47.93327,
   -19.02648 -117.50036 47.94493,
   -17.41658 -117.38208 47.91547,
   -15.73126 -117.25751 47.94379,
   -3.98006 -112.98379 48.16730,
   -23.09705 -117.79238 47.92849,
   -21.46567 -117.67767 47.93177,
   -19.88358 -117.56279 47.93529,
   -25.55980 -117.95824 47.92402,
   -23.93254 -117.84993 47.93243,
   -22.33932 -117.73985 47.93106,
   -4.26995 -111.98061 48.12123,
   -28.02343 -118.06552 47.91810,
   -26.40073 -118.00625 47.93051,
   -24.79519 -117.91029 47.92469,
   -4.77889 -111.29313 47.90755,
   -28.80358 -118.06793 47.89761,
   -27.25377 -118.04797 47.92143,
   -29.72586 -118.04657 47.91786,
   -5.28821 -110.61184 48.02087,
   -32.10998 -117.88934 47.92343,
   -30.66221 -117.99537 48.06524,
   -5.81183 -110.04337 48.04417,
   -33.08634 -117.79566 47.88567,
   -31.44092 -117.94342 47.92152,
   -34.09424 -117.65819 47.91812,
   -6.54022 -109.18021 48.08499,
   -35.03411 -117.47625 47.96124,
   -7.14082 -108.56636 47.90742,
   -36.02209 -117.15351 48.02082,
   -36.90979 -116.70262 47.94810,
   -7.75826 -107.69622 48.09064,
   -37.67505 -116.05507 47.83647,
   -8.34306 -106.84751 48.20526,
   -38.13838 -115.30615 47.93815,
   -8.79494 -106.23705 48.11532,
   -38.32532 -114.10554 47.96728,
   -9.37913 -105.31610 48.15342,
   -38.13634 -113.26886 47.98668,
   -37.51209 -112.43130 47.92866,
   -9.94120 -104.33873 48.28275,
   -37.88824 -112.84967 47.99143,
   -36.68535 -111.74695 47.97269,
   -35.44282 -110.95312 48.00464,
   -10.33530 -103.78291 48.06051,
   -36.02802 -111.31146 47.99683,
   -34.58260 -110.44723 47.99517,
   -33.83575 -109.98128 47.98280,
   -32.63103 -109.07328 48.04296,
   -10.94625 -102.71213 48.14433,
   -33.18380 -109.50707 48.03574,
   -31.90312 -108.44375 48.06179,
   -31.20087 -107.75583 48.06256,
   -11.52077 -101.74983 48.15027,
   -30.53764 -107.02083 48.09137,
   -11.93243 -101.12130 48.05379,
   -29.94020 -106.29107 48.08804,
   -12.00380 -100.74086 48.56719,
   -29.33377 -105.49566 48.09973,
   -12.47667 -100.20311 48.16638,
   -28.73823 -104.67340 48.11414,
   -28.19986 -103.90064 48.12659,
   -13.09316 -99.25749 48.17125,
   -27.64710 -103.09412 48.13692,
   -13.51117 -98.68334 48.04941,
   -27.10735 -102.29895 48.16795,
   -26.56755 -101.50452 48.17536,
   -14.09610 -97.79001 48.20773,
   -25.98750 -100.68410 47.98866,
   -25.46685 -99.93682 48.06079,
   -14.71481 -96.91852 48.38531,
   -24.80754 -99.03190 48.19880,
   -15.38159 -96.28037 48.18419,
   -24.18187 -98.26999 48.10422,
   -23.60814 -97.61213 48.07988,
   -16.01519 -95.65114 48.38782,
   -22.92306 -96.86183 48.25855,
   -16.76462 -95.21191 48.36028,
   -22.17719 -96.22408 48.21872,
   -20.75737 -95.39570 48.04961,
   -19.26621 -94.86098 48.29776,
   -17.62774 -94.94352 48.25810,
   -21.42575 -95.64548 48.38991,
   -19.97713 -95.01881 48.28607,
   -18.50940 -94.77880 48.41442,
   -8.44466 -116.48608 48.76150,
   -6.86396 -116.18746 48.74431,
   -5.34496 -115.60098 48.77058,
   -12.47117 -116.97639 48.75103,
   -10.87790 -116.81362 48.75771,
   -9.23812 -116.60710 48.76455,
   -7.71519 -116.35916 48.75883,
   -6.08915 -115.93907 48.76929,
   -4.64548 -115.16651 48.74508,
   -14.92067 -117.18348 48.74580,
   -13.25414 -117.04894 48.74897,
   -11.75229 -116.90509 48.78843,
   -10.04761 -116.71246 48.75738,
   -4.01108 -114.38592 48.78723,
   -17.37593 -117.36154 48.74071,
   -15.71104 -117.24233 48.74921,
   -14.28390 -117.13488 48.74700,
   -3.70863 -113.49797 48.86035,
   -19.83075 -117.53878 48.73550,
   -18.18523 -117.41993 48.74044,
   -16.72556 -117.31539 48.74200,
   -3.52104 -112.86062 49.30036,
   -22.11561 -117.70288 48.73071,
   -20.65487 -117.59839 48.73269,
   -19.18741 -117.49238 48.73683,
   -3.87069 -112.26936 48.77378,
   -24.59016 -117.87645 48.72611,
   -23.11965 -117.77397 48.72744,
   -21.46757 -117.65661 48.73204,
   -26.99631 -118.01845 48.72132,
   -25.57548 -117.94214 48.72348,
   -23.92730 -117.83006 48.72744,
   -4.21538 -111.49107 48.91930,
   -29.71978 -118.01624 48.71775,
   -28.03417 -118.04558 48.71796,
   -26.38931 -117.98865 48.72265,
   -4.79819 -110.84525 48.74736,
   -30.44372 -117.97684 48.71944,
   -28.99444 -118.04183 48.71777,
   -31.42786 -117.90345 48.72522,
   -5.54753 -109.89063 48.86725,
   -32.42103 -117.81318 48.69446,
   -6.06968 -109.44571 48.71675,
   -34.66639 -117.47264 48.72432,
   -33.37861 -117.70089 48.72669,
   -35.68006 -117.17974 48.72745,
   -34.07001 -117.58552 48.72506,
   -6.71218 -108.62816 48.89047,
   -7.28487 -108.04183 48.67784,
   -36.44261 -116.88321 48.73847,
   -37.27657 -116.34544 48.68920,
   -7.89614 -107.14563 48.88146,
   -37.86676 -115.72367 48.73888,
   -38.14051 -115.23659 48.37424,
   -8.47863 -106.25404 49.04064,
   -38.22099 -114.89399 48.79157,
   -8.91932 -105.69782 48.82838,
   -38.25727 -113.64708 48.77617,
   -9.51873 -104.70942 48.90788,
   -37.94577 -112.90339 48.81027,
   -37.32709 -112.20669 48.78861,
   -36.07852 -111.27147 48.82527,
   -10.13089 -103.69298 48.91987,
   -36.73550 -111.72439 48.79392,
   -35.26386 -110.80301 48.78355,
   -33.99853 -110.00840 48.82626,
   -10.50948 -103.10992 48.78723,
   -34.59274 -110.39074 48.82032,
   -33.22275 -109.48208 48.85338,
   -10.58565 -102.67921 49.36019,
   -32.41812 -108.85613 48.92262,
   -11.02160 -102.17492 48.91875,
   -31.70982 -108.23581 48.85679,
   -30.75206 -107.26163 48.87365,
   -31.20917 -107.74703 48.86574,
   -30.12577 -106.53622 48.88455,
   -11.54275 -101.25693 49.00597,
   -29.52020 -105.76956 48.89682,
   -28.89813 -104.92979 48.90985,
   -12.07867 -100.33702 49.11660,
   -12.55174 -99.67755 48.94407,
   -28.47715 -104.32215 48.91913,
   -28.02336 -103.65187 48.92923,
   -13.10605 -98.78592 49.04594,
   -27.52450 -102.90339 48.94014,
   -13.63587 -98.11589 48.83996,
   -26.93012 -102.00570 48.95448,
   -26.34263 -101.10996 49.00269,
   -14.24673 -97.21437 49.00472,
   -25.83500 -100.34325 48.96608,
   -25.28629 -99.53669 48.97194,
   -14.85961 -96.39596 49.15616,
   -24.72665 -98.75114 48.99165,
   -15.55784 -95.77212 49.00505,
   -24.13193 -97.97506 48.99961,
   -23.52158 -97.25855 48.97844,
   -16.21482 -95.24757 49.08564,
   -22.83299 -96.48573 49.18621,
   -21.56025 -95.49816 49.06383,
   -17.01743 -94.78421 49.25027,
   -22.15509 -95.92568 49.04353,
   -20.86896 -95.11131 49.04235,
   -19.28877 -94.62940 49.00811,
   -17.77399 -94.57332 49.24407,
   -20.10723 -94.79892 49.06000,
   -18.56146 -94.54016 49.12198,
   -9.24188 -116.61291 49.55990,
   -7.46461 -116.33042 49.56282,
   -6.07942 -115.96167 49.55515,
   -4.67459 -115.32395 49.74864,
   -11.49991 -116.88437 49.55383,
   -10.02282 -116.71576 49.55723,
   -8.43266 -116.49379 49.57658,
   -6.85438 -116.19433 49.56375,
   -5.34318 -115.66747 49.57579,
   -4.02771 -114.75858 49.64250,
   -14.04251 -117.10884 49.54385,
   -12.46512 -116.97526 49.55720,
   -10.85774 -116.81551 49.55545,
   -3.52415 -113.98748 49.66082,
   -16.50042 -117.28439 49.55231,
   -14.90668 -117.17131 49.54010,
   -13.28895 -117.04743 49.54925,
   -3.28885 -113.20360 49.81972,
   -18.95755 -117.45641 49.54280,
   -17.35692 -117.34352 49.53376,
   -15.74779 -117.23145 49.54461,
   -21.41753 -117.63270 49.52669,
   -19.81393 -117.51753 49.53607,
   -18.20351 -117.40294 49.53939,
   -3.38376 -112.32055 49.84482,
   -23.87910 -117.80884 49.53564,
   -22.27679 -117.69446 49.52085,
   -20.66036 -117.57809 49.53442,
   -3.80839 -111.72417 49.52752,
   -26.34777 -117.97130 49.53236,
   -24.72219 -117.87123 49.52518,
   -23.11740 -117.75415 49.52949,
   -28.77862 -118.02637 49.37024,
   -27.18985 -118.01243 49.52087,
   -25.57791 -117.92641 49.52489,
   -4.28886 -110.91996 49.70937,
   -29.72835 -117.98770 49.51808,
   -28.03956 -118.02698 49.51856,
   -4.91055 -110.31317 49.58103,
   -32.35424 -117.76351 49.52580,
   -30.71768 -117.92264 49.56314,
   -33.10361 -117.67567 49.41386,
   -31.65870 -117.84212 49.52432,
   -5.66029 -109.44426 49.66993,
   -34.04606 -117.52574 49.54025,
   -6.23950 -108.89374 49.54653,
   -34.99275 -117.32848 49.52181,
   -35.94585 -117.01906 49.52298,
   -6.86718 -108.08874 49.69913,
   -36.81967 -116.58277 49.49643,
   -7.44039 -107.44663 49.54225,
   -37.53746 -116.01042 49.54362,
   -7.53682 -107.07006 50.08797,
   -8.04140 -106.57198 49.68188,
   -38.06288 -115.23546 49.53295,
   -8.68883 -105.62600 49.70072,
   -38.28940 -114.21696 49.56189,
   -9.09172 -105.06164 49.56921,
   -38.13500 -113.18200 49.76034,
   -37.37536 -112.18556 49.59556,
   -9.66021 -104.07066 49.70235,
   -37.79606 -112.64514 49.59653,
   -36.77556 -111.68768 49.56012,
   -35.32813 -110.78347 49.61101,
   -36.00569 -111.19363 49.73107,
   -34.64449 -110.36059 49.60956,
   -10.14759 -103.18687 49.81103,
   -33.89344 -109.89906 49.63973,
   -32.69602 -109.03811 49.64399,
   -33.21845 -109.43094 49.63677,
   -31.91232 -108.38605 49.67584,
   -10.66288 -102.24257 49.94100,
   -31.25992 -107.77548 49.65396,
   -11.03819 -101.66290 49.81760,
   -30.58241 -107.06169 49.68653,
   -29.94226 -106.31084 49.68776,
   -11.65665 -100.65146 49.81298,
   -29.32430 -105.52091 49.70383,
   -28.75050 -104.73537 49.71209,
   -12.19367 -99.72474 49.94799,
   -28.22337 -103.97101 49.72397,
   -12.59424 -99.14455 49.83632,
   -27.65251 -103.11261 49.73630,
   -27.13722 -102.31121 49.79751,
   -13.21610 -98.22121 49.82590,
   -26.66284 -101.57297 49.59923,
   -13.73131 -97.70020 49.42393,
   -26.04921 -100.59667 49.77556,
   -13.82703 -97.27897 50.01359,
   -25.50996 -99.75481 49.78727,
   -14.38597 -96.64821 49.79601,
   -25.09703 -99.11476 49.79632,
   -15.02349 -95.85875 49.97744,
   -24.63409 -98.43246 49.80710,
   -15.67191 -95.35102 49.80047,
   -24.02657 -97.62033 49.81885,
   -22.98154 -96.43502 49.82673,
   -16.61078 -94.77755 49.80722,
   -23.47668 -96.95332 49.82076,
   -22.34735 -95.89737 49.69349,
   -17.41223 -94.44401 49.89105,
   -21.62261 -95.30464 49.78685,
   -20.16930 -94.60819 49.69374,
   -18.60460 -94.32624 49.76045,
   -20.91142 -94.82449 49.96516,
   -19.40364 -94.35354 49.88763,
   -8.44742 -116.49890 50.36231,
   -6.87086 -116.20741 50.36857,
   -5.32953 -115.72039 50.37496,
   -3.94309 -114.90397 50.40311,
   -12.48057 -116.97362 50.35152,
   -10.87994 -116.82321 50.36210,
   -9.23745 -116.61990 50.36745,
   -7.73016 -116.37548 50.37495,
   -6.08264 -115.98791 50.36811,
   -4.46792 -115.30188 50.38754,
   -3.44101 -114.39021 50.56123,
   -14.93599 -117.16056 50.34655,
   -13.25797 -117.03841 50.29945,
   -11.73520 -116.90599 50.35647,
   -10.05044 -116.72595 50.35771,
   -3.00812 -113.62440 50.69117,
   -17.39364 -117.32828 50.34148,
   -15.72584 -117.21591 50.29780,
   -14.22285 -117.10885 50.45787,
   -19.85122 -117.49981 50.33649,
   -18.14708 -117.38005 50.35365,
   -16.75134 -117.28464 50.34294,
   -2.98203 -112.94254 50.55972,
   -22.30773 -117.67617 50.33149,
   -20.61194 -117.55372 50.34706,
   -19.18978 -117.45316 50.33771,
   -24.76517 -117.85673 50.32674,
   -23.08336 -117.73278 50.34298,
   -21.65233 -117.62875 50.33291,
   -3.33000 -111.71169 50.48487,
   -27.22740 -117.99688 50.32151,
   -25.54420 -117.90980 50.33358,
   -24.10392 -117.80898 50.32815,
   -3.85265 -111.20148 50.21454,
   -28.03568 -118.00858 50.32212,
   -26.58260 -117.97130 50.32319,
   -30.40735 -117.91160 50.32098,
   -28.93468 -117.99559 50.35096,
   -4.39205 -110.40961 50.50794,
   -31.43467 -117.81645 50.30569,
   -29.74723 -117.95751 50.31918,
   -5.03761 -109.84093 50.35458,
   -32.36973 -117.71190 50.32806,
   -33.34620 -117.58883 50.35009,
   -5.78528 -108.98263 50.47007,
   -34.38992 -117.40335 50.32722,
   -6.39511 -108.38874 50.30892,
   -35.31491 -117.17416 50.33162,
   -36.24632 -116.81200 50.41324,
   -7.02915 -107.53567 50.49880,
   -37.15555 -116.25464 50.33002,
   -37.84660 -115.52301 50.27227,
   -7.63258 -106.68367 50.64122,
   -8.20280 -105.97313 50.46193,
   -38.17924 -114.82545 50.38942,
   -8.77163 -105.09423 50.51919,
   -38.25639 -113.66156 50.37463,
   -9.20454 -104.48486 50.35130,
   -37.96294 -112.78765 50.27805,
   -9.28270 -104.07294 50.90660,
   -37.39659 -112.11519 50.38941,
   -36.20069 -111.19465 50.39870,
   -9.66369 -103.60787 50.57355,
   -36.79057 -111.59930 50.39561,
   -35.38517 -110.74005 50.42626,
   -33.92392 -109.86775 50.42971,
   -34.57492 -110.27273 50.55563,
   -33.25049 -109.40145 50.45920,
   -10.23147 -102.63813 50.57933,
   -32.51109 -108.85427 50.44054,
   -31.75313 -108.21661 50.45800,
   -30.58876 -107.06253 50.47713,
   -10.82985 -101.57763 50.66879,
   -31.05934 -107.55514 50.46964,
   -30.12946 -106.54430 50.48481,
   -11.23857 -100.97617 50.49578,
   -29.53060 -105.81032 50.49664,
   -28.89801 -104.97283 50.50968,
   -11.76875 -100.06717 50.58577,
   -28.46482 -104.35085 50.51916,
   -12.37906 -99.05529 50.69103,
   -28.05240 -103.72977 50.52848,
   -12.78992 -98.53280 50.45705,
   -27.47283 -102.83560 50.54144,
   -26.87786 -101.88297 50.63195,
   -13.35576 -97.62627 50.61906,
   -26.43104 -101.14894 50.53476,
   -25.91258 -100.28985 50.57983,
   -13.95963 -96.71208 50.81165,
   -25.42993 -99.49532 50.60352,
   -14.51785 -96.10755 50.61497,
   -24.90206 -98.65405 50.66766,
   -24.34717 -97.88739 50.47674,
   -15.23868 -95.36427 50.67100,
   -23.77165 -97.12318 50.48570,
   -15.80603 -94.88704 50.72831,
   -23.09087 -96.30071 50.61288,
   -16.83787 -94.40089 50.58524,
   -22.39453 -95.58842 50.68581,
   -17.69108 -94.14590 50.58949,
   -21.67775 -95.02615 50.65304,
   -20.24048 -94.32447 50.61935,
   -18.73411 -94.00744 50.73847,
   -21.00569 -94.62980 50.66733,
   -19.50153 -94.10132 50.69452,
   -9.24302 -116.62805 51.16024,
   -7.46251 -116.33914 51.16450,
   -6.08174 -116.00346 51.14973,
   -4.61221 -115.43972 51.18756,
   -11.49968 -116.88778 51.15425,
   -10.03192 -116.73060 51.15816,
   -8.44251 -116.50914 51.18652,
   -6.86261 -116.21130 51.16561,
   -5.32209 -115.74935 51.17259,
   -3.82951 -114.97132 51.11337,
   -13.97173 -117.08284 51.14893,
   -12.54461 -116.97670 51.15257,
   -10.86265 -116.82521 51.15580,
   -3.14292 -114.30030 51.22495,
   -16.48054 -117.25244 51.00490,
   -15.02575 -117.15412 51.13388,
   -13.30374 -117.03493 51.15008,
   -2.72518 -113.27513 51.17159,
   -18.93922 -117.41804 51.02790,
   -17.43685 -117.31225 51.18886,
   -15.76384 -117.20247 51.14530,
   -2.59219 -112.64859 51.44670,
   -21.40223 -117.59224 51.00887,
   -19.89492 -117.48097 51.18529,
   -18.22252 -117.36641 51.14024,
   -2.91762 -112.16183 50.96752,
   -23.87710 -117.77164 51.13448,
   -22.36452 -117.65844 51.18491,
   -20.68061 -117.53763 51.13532,
   -2.86153 -111.73371 51.43407,
   -26.35245 -117.93995 51.12758,
   -24.75105 -117.83859 51.12648,
   -23.13726 -117.71662 51.13043,
   -3.35843 -111.13083 51.23828,
   -28.70255 -117.98075 51.11860,
   -27.21438 -117.97915 51.12009,
   -25.59589 -117.89550 51.12576,
   -3.96786 -110.57566 51.06929,
   -29.70153 -117.93285 51.11781,
   -28.05519 -117.99014 51.11906,
   -30.66566 -117.85518 51.10517,
   -4.58799 -109.84913 51.27814,
   -33.04125 -117.56050 51.12797,
   -31.60112 -117.75086 51.24148,
   -5.29238 -109.24532 51.09277,
   -34.07732 -117.38678 50.98468,
   -32.39522 -117.65045 51.12723,
   -34.92161 -117.19023 51.15227,
   -5.95489 -108.44028 51.30280,
   -35.88296 -116.86613 51.16216,
   -6.55828 -107.82398 51.14935,
   -36.80158 -116.39899 51.14516,
   -7.17943 -106.96888 51.32163,
   -37.44952 -115.91889 51.14612,
   -37.98517 -115.23331 51.11978,
   -7.77134 -106.11034 51.45865,
   -8.29684 -105.46573 51.22600,
   -38.26010 -114.30313 51.15822,
   -8.77293 -104.64630 51.38986,
   -38.16141 -113.15675 51.19870,
   -37.86827 -112.61413 51.17384,
   -36.88257 -111.61285 51.09895,
   -9.36372 -103.63198 51.49757,
   -37.42023 -112.06393 51.19790,
   -36.08660 -111.09282 51.22083,
   -34.77736 -110.31065 51.22077,
   -9.76195 -103.06357 51.27829,
   -35.37713 -110.66393 51.21246,
   -33.93975 -109.81537 51.22717,
   -32.56056 -108.85372 51.24786,
   -33.18597 -109.32253 51.23943,
   -31.96163 -108.37126 51.09505,
   -10.35031 -102.04088 51.31769,
   -31.31401 -107.78448 51.24918,
   -30.59241 -107.05758 51.27887,
   -10.94574 -101.00795 51.36916,
   -29.94486 -106.32674 51.28732,
   -11.33382 -100.43874 51.21398,
   -29.32034 -105.55044 51.30309,
   -11.41073 -100.00750 51.79435,
   -28.73974 -104.76773 51.31364,
   -11.89123 -99.45471 51.38434,
   -28.20046 -103.98461 51.32477,
   -27.64617 -103.13044 51.34015,
   -12.40458 -98.59379 51.49166,
   -27.17203 -102.35900 51.38560,
   -12.90715 -97.94984 51.25652,
   -26.63009 -101.45336 51.36399,
   -26.21166 -100.72301 51.37457,
   -13.48052 -97.07344 51.37324,
   -25.83663 -100.05638 51.38289,
   -14.09065 -96.17949 51.57072,
   -25.27953 -99.08937 51.52673,
   -14.56882 -95.63825 51.49063,
   -24.75536 -98.25383 51.44750,
   -24.24593 -97.49643 51.39424,
   -15.30771 -94.90034 51.63170,
   -23.67343 -96.73335 51.35652,
   -16.13628 -94.43114 51.41521,
   -23.05314 -95.94153 51.54083,
   -17.00506 -94.01575 51.49450,
   -22.37105 -95.24019 51.59358,
   -21.26932 -94.50146 51.39541,
   -19.55752 -93.92217 51.26193,
   -17.96785 -93.81667 51.43161,
   -21.79504 -94.73925 51.68967,
   -20.36929 -94.06043 51.52102,
   -18.84517 -93.71581 51.61788,
   -8.44727 -116.51545 51.96289,
   -6.88330 -116.22320 51.97208,
   -5.31666 -115.77644 51.96951,
   -3.94604 -115.15925 51.98568,
   -12.49034 -116.96565 51.95198,
   -10.88628 -116.83162 51.97243,
   -9.23585 -116.63583 51.96711,
   -7.76687 -116.39408 51.82744,
   -6.08620 -116.01672 51.96909,
   -4.57516 -115.47993 51.97898,
   -3.19371 -114.61737 52.00808,
   -14.95339 -117.13312 51.94744,
   -13.32310 -117.02710 51.94609,
   -11.74736 -116.90621 51.97942,
   -10.05361 -116.74025 51.95798,
   -2.60385 -113.89179 52.00442,
   -17.41326 -117.29213 51.94243,
   -15.79998 -117.18793 51.95132,
   -14.19269 -117.08371 51.92657,
   -2.22180 -113.03616 52.21620,
   -19.87172 -117.45890 51.93742,
   -18.25903 -117.34848 51.94533,
   -16.65529 -117.24211 51.95322,
   -2.05639 -112.44136 52.53698,
   -22.32893 -117.63619 51.93256,
   -20.71743 -117.51822 51.94537,
   -19.12690 -117.40741 51.93370,
   -2.42455 -112.03055 52.04975,
   -24.78397 -117.82305 51.92764,
   -23.16563 -117.69882 51.93621,
   -21.57533 -117.58095 51.92898,
   -27.24389 -117.96323 51.92215,
   -25.56481 -117.87925 51.87805,
   -24.06649 -117.76777 52.02282,
   -2.85717 -111.13112 52.14854,
   -28.06233 -117.97110 51.90626,
   -26.52689 -117.93466 52.04449,
   -3.46464 -110.57454 51.98328,
   -30.65227 -117.81659 51.92305,
   -28.93690 -117.94976 51.94023,
   -4.12741 -110.01389 51.88223,
   -31.34410 -117.73983 51.92515,
   -29.91767 -117.88718 51.92104,
   -32.27953 -117.61974 51.95256,
   -4.77418 -109.31118 52.08561,
   -33.30501 -117.46550 51.91962,
   -5.47295 -108.67848 51.95820,
   -34.31086 -117.27329 51.97541,
   -35.19139 -117.04395 52.09163,
   -6.12047 -107.90571 52.10183,
   -36.20012 -116.65834 52.00914,
   -6.70960 -107.27537 51.95738,
   -37.03869 -116.17505 51.95638,
   -37.79742 -115.41434 51.90317,
   -7.31504 -106.43021 52.10092,
   -38.14165 -114.77633 51.97911,
   -7.90203 -105.54124 52.26444,
   -8.32114 -104.97802 52.13299,
   -38.26885 -113.67765 51.97330,
   -38.03438 -112.79403 51.99532,
   -8.93728 -103.98554 52.16517,
   -37.49670 -112.08215 51.93967,
   -36.11781 -111.04974 52.00395,
   -36.75618 -111.47025 52.00032,
   -35.43382 -110.63269 52.01303,
   -9.56060 -102.97309 52.12124,
   -34.67862 -110.21903 52.02876,
   -33.29892 -109.34236 51.89815,
   -9.92939 -102.38456 52.01782,
   -33.96247 -109.77661 52.03095,
   -32.57700 -108.82236 52.05003,
   -31.85622 -108.24802 52.00922,
   -10.44025 -101.44657 52.13241,
   -31.08396 -107.54336 52.07050,
   -30.13456 -106.55338 52.08502,
   -30.59881 -107.05695 52.07767,
   -29.53590 -105.84318 52.09655,
   -10.94086 -100.53859 52.23903,
   -28.88455 -104.99960 52.10978,
   -28.44943 -104.38112 52.11919,
   -11.48869 -99.56205 52.39208,
   -11.91325 -98.96440 52.22178,
   -28.05670 -103.78652 52.12818,
   -27.45569 -102.83691 52.14189,
   -12.47567 -98.08400 52.24978,
   -26.90625 -101.91212 52.20361,
   -13.02104 -97.39480 52.01892,
   -26.47846 -101.15248 52.15993,
   -13.11355 -96.96478 52.61487,
   -26.02769 -100.32869 52.18184,
   -13.63574 -96.45992 52.20519,
   -25.56020 -99.48409 52.14980,
   -25.03406 -98.55356 52.20655,
   -14.32548 -95.55968 52.33284,
   -24.62278 -97.85121 52.21677,
   -14.97908 -94.92591 52.27284,
   -24.17257 -97.14116 52.22731,
   -15.57582 -94.42481 52.33202,
   -23.66831 -96.43698 52.22874,
   -22.66911 -95.31745 52.25300,
   -16.36599 -93.94583 52.40278,
   -23.17783 -95.85632 52.23459,
   -21.89536 -94.63180 52.29414,
   -17.19304 -93.64749 52.37895,
   -21.16760 -94.15201 52.28188,
   -19.60993 -93.59697 52.24727,
   -18.16052 -93.44964 52.45281,
   -20.42616 -93.82151 52.26751,
   -18.89627 -93.47347 52.33733,
   -9.24395 -116.64644 52.76048,
   -7.57645 -116.37412 52.75939,
   -6.09410 -116.03117 52.75246,
   -4.54476 -115.52140 52.77059,
   -3.11979 -114.76014 52.78789,
   -11.51140 -116.88854 52.75467,
   -10.03490 -116.74503 52.75746,
   -8.44872 -116.52872 52.79747,
   -6.86987 -116.22432 52.76706,
   -5.31703 -115.80082 52.77260,
   -3.72065 -115.12703 52.62218,
   -2.55912 -114.29232 52.93928,
   -13.95420 -117.05599 52.74976,
   -12.52685 -116.96246 52.75120,
   -10.86893 -116.83297 52.75616,
   -2.05566 -113.51698 52.87705,
   -16.41547 -117.20803 52.74476,
   -14.99069 -117.11938 52.74227,
   -13.31871 -117.01624 52.75086,
   -1.73581 -112.74733 53.14748,
   -18.89504 -117.36937 52.73976,
   -17.45007 -117.27402 52.73652,
   -15.78210 -117.16880 52.74614,
   -21.36118 -117.54197 52.73485,
   -19.90888 -117.43867 52.73521,
   -18.24281 -117.32625 52.74117,
   -1.84512 -112.01158 53.12396,
   -23.81259 -117.72814 52.72990,
   -22.37780 -117.61772 52.72643,
   -20.70180 -117.49471 52.73629,
   -2.43715 -111.25702 52.71520,
   -26.29149 -117.90418 52.72493,
   -24.84774 -117.80807 52.71972,
   -23.15668 -117.67703 52.73123,
   -28.69761 -117.93582 52.71929,
   -27.31987 -117.94487 52.71393,
   -25.61407 -117.86255 52.72659,
   -2.94209 -110.48660 52.98355,
   -29.70758 -117.87596 52.65626,
   -28.07086 -117.95105 52.71962,
   -3.61744 -110.01282 52.79244,
   -30.66690 -117.77903 52.72317,
   -4.30302 -109.47842 52.69466,
   -31.64526 -117.65868 52.76167,
   -34.01326 -117.25330 52.72813,
   -32.59565 -117.52242 52.72932,
   -5.00775 -108.74424 52.85728,
   -34.85106 -117.05738 52.72793,
   -33.31309 -117.39375 52.72935,
   -5.62790 -108.18822 52.70693,
   -35.89166 -116.69236 52.73864,
   -6.28211 -107.35642 52.90978,
   -36.59981 -116.37664 52.74742,
   -6.85183 -106.73394 52.74627,
   -37.35091 -115.83831 52.78685,
   -37.91905 -115.17654 52.74212,
   -7.45109 -105.86557 52.90480,
   -38.23436 -114.32172 52.77145,
   -8.02292 -104.97524 53.05609,
   -8.37461 -104.51681 52.87057,
   -38.20208 -113.16989 52.79998,
   -37.89393 -112.50369 52.80471,
   -36.82264 -111.45412 52.80161,
   -9.06786 -103.36610 52.93045,
   -37.30233 -111.82851 52.80115,
   -36.15161 -110.99915 52.81192,
   -34.68103 -110.16081 52.82549,
   -35.32374 -110.52284 52.97200,
   -33.99456 -109.74270 52.81111,
   -9.61676 -102.42108 52.94746,
   -33.26430 -109.28088 52.82402,
   -32.06541 -108.38160 52.85644,
   -10.00153 -101.95276 52.58843,
   -32.58705 -108.78846 52.84944,
   -31.33880 -107.76309 52.78215,
   -10.07089 -101.52321 53.15395,
   -30.60598 -107.05477 52.88430,
   -10.47391 -100.89751 53.01256,
   -29.94700 -106.34065 52.88642,
   -29.31589 -105.57916 52.90682,
   -11.04542 -99.92437 53.04774,
   -28.72704 -104.80042 52.91641,
   -28.16677 -103.99269 52.92528,
   -11.58908 -98.97914 53.16813,
   -27.63775 -103.16522 52.93492,
   -11.99062 -98.45329 52.93049,
   -27.17124 -102.38041 52.94772,
   -26.64449 -101.44547 52.96434,
   -12.61319 -97.46121 53.03257,
   -26.26890 -100.72851 52.97502,
   -13.20359 -96.53298 53.20904,
   -25.84132 -99.88285 53.13665,
   -13.75178 -95.89571 53.01022,
   -25.41315 -99.08182 52.97323,
   -24.96558 -98.24286 53.01511,
   -14.49497 -95.04456 53.06311,
   -24.47821 -97.41102 52.98624,
   -15.07924 -94.53949 52.96499,
   -23.93491 -96.60706 52.88420,
   -15.80200 -93.99200 53.08064,
   -23.31329 -95.78563 52.90219,
   -22.65643 -95.04991 52.94183,
   -18.11012 -93.23191 53.10089,
   -16.57128 -93.61124 53.07072,
   -21.91499 -94.36810 53.04006,
   -20.61235 -93.63862 52.97845,
   -18.91605 -93.25850 52.96090,
   -17.40394 -93.35200 53.07346,
   -21.25488 -93.86296 53.22306,
   -19.71065 -93.30431 53.14624,
   -8.40826 -116.54558 53.71768,
   -6.87152 -116.23356 53.55965,
   -5.31472 -115.81959 53.56974,
   -3.85115 -115.27298 53.59585,
   -12.50353 -116.95040 53.55267,
   -10.82912 -116.83105 53.56446,
   -9.22803 -116.65519 53.56494,
   -7.65754 -116.40122 53.56529,
   -6.09079 -116.03988 53.57013,
   -4.55554 -115.56050 53.57610,
   -3.03237 -114.84321 53.52132,
   -1.88382 -113.86567 53.82426,
   -14.97096 -117.09911 53.54820,
   -13.35462 -117.00665 53.55127,
   -11.66733 -116.89138 53.57232,
   -10.05701 -116.75450 53.55824,
   -2.42236 -114.37376 53.60216,
   -1.45669 -113.06826 53.84907,
   -17.43202 -117.25056 53.54313,
   -15.74106 -117.14669 53.55634,
   -14.19731 -117.05206 53.53115,
   -18.20913 -117.30142 53.55227,
   -16.57760 -117.19529 53.54135,
   -1.41919 -112.34325 53.75856,
   -22.34940 -117.59302 53.53342,
   -20.73820 -117.47390 53.53936,
   -19.04348 -117.35448 53.53929,
   -1.33158 -111.73116 54.13356,
   -24.80284 -117.78652 53.52846,
   -23.19800 -117.65898 53.53505,
   -21.58584 -117.53454 53.52702,
   -19.89378 -117.41374 53.53846,
   -1.80800 -111.31660 53.67535,
   -27.26037 -117.92662 53.52280,
   -25.64319 -117.84662 53.53147,
   -24.04669 -117.72712 53.53382,
   -2.46756 -110.69272 53.44962,
   -28.06900 -117.92946 53.52465,
   -26.50517 -117.90216 53.52192,
   -28.94601 -117.89889 53.52101,
   -3.08701 -110.00514 53.68002,
   -31.33976 -117.65276 53.52649,
   -29.94239 -117.82101 53.52237,
   -3.84014 -109.44387 53.58693,
   -32.36382 -117.50363 53.41419,
   -30.68526 -117.73762 53.52449,
   -4.47543 -108.97526 53.47945,
   -33.24703 -117.34938 53.53931,
   -34.25224 -117.14019 53.52205,
   -5.17266 -108.21696 53.69112,
   -35.17088 -116.90027 53.53011,
   -5.79004 -107.64118 53.52802,
   -36.11993 -116.53715 53.54315,
   -36.93118 -116.08297 53.58255,
   -6.43537 -106.80584 53.71071,
   -37.63096 -115.47092 53.54682,
   -6.95099 -106.34445 53.30992,
   -7.04151 -105.97022 53.84421,
   -38.09369 -114.74021 53.55683,
   -7.61638 -105.25789 53.67085,
   -38.27857 -113.72599 53.57245,
   -8.17663 -104.40087 53.71992,
   -38.08386 -112.73414 53.59522,
   -8.62014 -103.75698 53.58263,
   -37.61750 -112.04562 53.56811,
   -8.69449 -103.34282 54.13616,
   -36.84183 -111.37133 53.63821,
   -35.55063 -110.55610 53.61327,
   -9.13497 -102.83138 53.70152,
   -36.17174 -110.92622 53.60528,
   -34.68689 -110.08886 53.61801,
   -33.36572 -109.27816 53.63841,
   -34.00105 -109.68517 53.63218,
   -32.63304 -108.77671 53.66556,
   -9.62602 -101.92966 53.79445,
   -31.84285 -108.16890 53.64169,
   -31.11523 -107.53626 53.67134,
   -30.12880 -106.54911 53.68540,
   -10.26784 -100.79619 53.85536,
   -30.60880 -107.04936 53.67827,
   -29.54428 -105.87879 53.69638,
   -10.62363 -100.28642 53.64676,
   -28.87595 -105.03390 53.70984,
   -28.30120 -104.23210 53.72203,
   -11.15875 -99.32370 53.79493,
   -27.89549 -103.61022 53.73142,
   -11.75523 -98.36269 53.80681,
   -27.42597 -102.84165 53.74257,
   -12.16963 -97.78065 53.66647,
   -26.93425 -101.97416 53.81345,
   -26.49274 -101.13926 53.76233,
   -12.73445 -96.85929 53.83339,
   -26.06847 -100.28948 53.77050,
   -25.61163 -99.35967 53.79533,
   -13.32484 -95.95543 54.00379,
   -13.84083 -95.38840 53.79399,
   -25.26264 -98.63696 53.80520,
   -24.84317 -97.78946 53.94264,
   -14.63435 -94.54191 53.88519,
   -24.38221 -97.00425 53.79693,
   -15.23142 -94.07811 53.80988,
   -23.85845 -96.19281 53.76975,
   -16.20098 -93.54302 53.72390,
   -23.26603 -95.39156 53.81623,
   -17.01587 -93.22753 53.72142,
   -22.60007 -94.67248 53.79774,
   -21.32028 -93.66309 53.88116,
   -18.11805 -92.99490 53.77416,
   -21.96052 -94.08609 53.86079,
   -20.59408 -93.31760 53.87058,
   -19.04570 -92.93100 53.92991,
   -19.82491 -93.07282 53.88536,
   -9.24543 -116.66603 54.36075,
   -7.66330 -116.41326 54.36236,
   -6.10473 -116.05622 54.36562,
   -4.53692 -115.58425 54.36504,
   -3.18640 -115.03226 54.37843,
   -11.69313 -116.88829 54.35486,
   -10.03277 -116.75619 54.35868,
   -8.50443 -116.56008 54.36331,
   -6.87345 -116.24312 54.36798,
   -5.31852 -115.83529 54.37367,
   -3.79833 -115.30350 54.37919,
   -2.34392 -114.52393 54.35535,
   -14.15795 -117.03251 54.35014,
   -12.51232 -116.94032 54.35313,
   -11.06084 -116.84540 54.35619,
   -1.63046 -113.87423 54.37417,
   -16.62110 -117.17714 54.34519,
   -14.95554 -117.07851 54.35351,
   -13.52622 -116.99788 54.35132,
   -1.12155 -112.89600 54.40051,
   -19.08397 -117.33409 54.34046,
   -17.41198 -117.22619 54.34703,
   -15.99901 -117.13982 54.34655,
   -0.94198 -112.17931 54.60762,
   -21.54116 -117.50845 54.33549,
   -19.86776 -117.38735 54.34632,
   -18.47382 -117.29399 54.34162,
   -23.99429 -117.70391 54.33052,
   -22.33981 -117.56975 54.33768,
   -20.90584 -117.46133 54.33688,
   -1.25849 -111.27893 54.61185,
   -26.27152 -117.86754 54.32580,
   -24.81463 -117.76831 54.32847,
   -23.40293 -117.65513 54.33163,
   -1.83138 -110.71121 54.41782,
   -28.93593 -117.87491 54.32036,
   -27.28689 -117.90633 54.32120,
   -25.63230 -117.82734 54.32733,
   -2.57096 -110.14683 54.23980,
   -29.74057 -117.81409 54.18249,
   -28.24896 -117.90614 54.32030,
   -30.60555 -117.71295 54.31584,
   -3.25297 -109.55106 54.38461,
   -31.59677 -117.57180 54.32321,
   -3.99440 -108.95672 54.41947,
   -32.58334 -117.41355 54.35979,
   -4.64513 -108.47209 54.26754,
   -34.79564 -116.92765 54.32966,
   -33.54364 -117.23264 54.33095,
   -34.23104 -117.07072 54.32959,
   -5.33615 -107.68981 54.50592,
   -35.62210 -116.66394 54.33981,
   -5.94642 -107.08734 54.34885,
   -36.41861 -116.31604 54.41807,
   -37.28425 -115.72040 54.33832,
   -6.57546 -106.25422 54.51075,
   -37.94390 -114.93445 54.26761,
   -7.17846 -105.38904 54.67270,
   -38.21195 -114.29481 54.38164,
   -7.71021 -104.72281 54.46196,
   -38.24676 -113.17889 54.40339,
   -8.22865 -103.85459 54.60230,
   -37.97681 -112.46410 54.41929,
   -36.87186 -111.33421 54.40362,
   -37.43650 -111.81009 54.39494,
   -36.17734 -110.85096 54.41999,
   -8.76705 -102.91548 54.70264,
   -35.41495 -110.44723 54.42560,
   -34.04966 -109.65849 54.44871,
   -9.14450 -102.31107 54.59785,
   -34.72581 -110.05934 54.42625,
   -33.30693 -109.20725 54.44854,
   -31.92632 -108.20637 54.46060,
   -32.41301 -108.57986 54.45393,
   -31.30985 -107.68831 54.45958,
   -9.74052 -101.30129 54.55266,
   -30.62808 -107.05736 54.48810,
   -29.94907 -106.35241 54.48621,
   -10.32218 -100.29477 54.56355,
   -29.30786 -105.60332 54.49872,
   -10.71586 -99.69636 54.42465,
   -28.71412 -104.83586 54.51173,
   -10.78875 -99.26161 55.00064,
   -28.12247 -103.99450 54.52570,
   -11.29124 -98.68249 54.55380,
   -27.62156 -103.20607 54.53820,
   -27.14729 -102.38762 54.54507,
   -11.76402 -97.85734 54.69802,
   -26.65587 -101.46562 54.56422,
   -12.27907 -97.18053 54.47530,
   -26.30615 -100.74088 54.57550,
   -12.85288 -96.27361 54.61252,
   -25.88290 -99.84092 54.54580,
   -25.52723 -99.04710 54.59908,
   -13.44531 -95.40465 54.76742,
   -25.14419 -98.22723 54.59314,
   -13.91992 -94.90128 54.58884,
   -24.59790 -97.16194 54.62964,
   -14.72720 -94.09717 54.71696,
   -24.27184 -96.54317 54.63617,
   -15.46422 -93.58141 54.68783,
   -23.85356 -95.85544 54.63258,
   -16.33732 -93.11300 54.73637,
   -23.25987 -95.05592 54.64149,
   -17.27366 -92.81296 54.70654,
   -22.49952 -94.17916 54.87297,
   -21.50913 -93.48673 54.66374,
   -20.01794 -92.88011 54.56058,
   -18.31812 -92.62897 54.77842,
   -22.06549 -93.85518 54.71236,
   -20.69281 -93.01359 54.81864,
   -19.15730 -92.63026 54.81625,
   -8.42532 -116.56685 55.16373,
   -6.88179 -116.25818 55.16875,
   -5.31742 -115.85171 55.16112,
   -3.76857 -115.34722 55.16984,
   -2.29569 -114.67581 55.17762,
   -10.82557 -116.83356 55.17063,
   -9.22546 -116.67452 55.16670,
   -7.65704 -116.42434 55.16584,
   -6.09412 -116.06368 55.17091,
   -4.54904 -115.61714 55.17622,
   -2.89209 -114.97572 55.02189,
   -1.65201 -114.19400 55.20068,
   -13.28612 -116.97417 55.17297,
   -11.68696 -116.88482 55.17330,
   -10.06030 -116.76678 55.15856,
   -0.98410 -113.48848 55.25078,
   -15.73659 -117.10590 55.15506,
   -14.13941 -117.01613 55.14574,
   -12.51989 -116.93224 55.15359,
   -0.57614 -112.56911 55.29412,
   -18.20390 -117.25500 55.14868,
   -16.59606 -117.15565 55.13649,
   -14.98863 -117.06308 55.14904,
   -0.44834 -111.91378 55.50337,
   -20.67146 -117.42129 55.15693,
   -19.06783 -117.31077 55.13596,
   -17.45244 -117.20794 55.14420,
   -0.83214 -111.37789 55.15608,
   -23.13781 -117.61159 55.13006,
   -21.53144 -117.48579 55.13830,
   -19.91528 -117.36813 55.13951,
   -25.58533 -117.80937 55.13482,
   -23.98794 -117.68479 55.13304,
   -22.36981 -117.55028 55.13439,
   -1.16741 -110.70163 55.45859,
   -28.08062 -117.88621 55.12791,
   -26.43235 -117.86336 55.12490,
   -24.82160 -117.75146 55.12929,
   -1.94627 -110.13785 55.19005,
   -28.95376 -117.84930 55.12248,
   -27.27671 -117.88860 55.12377,
   -2.76305 -109.57551 55.07799,
   -29.87981 -117.76636 55.13845,
   -3.42691 -109.11043 55.09740,
   -32.28673 -117.40817 55.12965,
   -30.91893 -117.63181 55.12644,
   -33.29506 -117.21911 55.01485,
   -31.60750 -117.52337 55.12810,
   -4.12889 -108.49053 55.27426,
   -34.21115 -117.01296 55.14524,
   -4.82191 -107.94245 55.09594,
   -35.11457 -116.76383 55.14603,
   -36.03624 -116.41433 55.09447,
   -5.51479 -107.14876 55.30384,
   -36.85599 -115.97133 55.15130,
   -6.09237 -106.55593 55.13211,
   -37.43397 -115.55739 55.15255,
   -6.71451 -105.70268 55.30811,
   -38.02393 -114.74032 55.12949,
   -7.31049 -104.81184 55.49504,
   -38.28224 -113.75525 55.17257,
   -7.72729 -104.25596 55.33308,
   -38.19111 -112.85598 55.19430,
   -37.48974 -111.79704 55.20622,
   -8.32568 -103.28973 55.35906,
   -37.87235 -112.24479 55.20671,
   -36.93516 -111.32310 55.23383,
   -35.46479 -110.42125 55.21868,
   -36.07956 -110.77186 55.21085,
   -34.76841 -110.02835 55.19253,
   -33.33095 -109.17554 55.24094,
   -8.92836 -102.23997 55.44278,
   -33.93947 -109.55054 55.35693,
   -32.66911 -108.71840 55.26216,
   -9.32215 -101.64235 55.24141,
   -31.91730 -108.16453 55.25360,
   -31.19212 -107.56026 55.40092,
   -30.13511 -106.55344 55.28543,
   -9.86793 -100.63735 55.33669,
   -30.62052 -107.03856 55.27883,
   -29.55885 -105.91740 55.29591,
   -28.86156 -105.06099 55.31017,
   -10.34516 -99.76202 55.44493,
   -28.28035 -104.26467 55.32235,
   -10.86168 -98.83025 55.57208,
   -27.87311 -103.64599 55.33157,
   -11.26320 -98.23254 55.43144,
   -27.41606 -102.89060 55.34240,
   -26.96222 -102.06482 55.33900,
   -11.86044 -97.29429 55.44474,
   -26.51120 -101.16059 55.36951,
   -12.36065 -96.76370 55.04366,
   -26.12997 -100.32586 55.32196,
   -12.44546 -96.33419 55.63095,
   -25.76487 -99.46985 55.39409,
   -12.97741 -95.67575 55.40758,
   -25.41703 -98.62244 55.54351,
   -13.67490 -94.80747 55.43124,
   -25.01402 -97.75648 55.39830,
   -14.19648 -94.23649 55.46840,
   -24.60726 -96.91788 55.38321,
   -24.13827 -96.10130 55.26891,
   -14.76518 -93.69407 55.60627,
   -23.56451 -95.24113 55.24888,
   -15.69146 -93.12387 55.56563,
   -22.94750 -94.46799 55.28201,
   -16.56134 -92.74466 55.51738,
   -22.16864 -93.70056 55.35565,
   -20.75863 -92.81227 55.46647,
   -17.53857 -92.46473 55.54121,
   -21.52288 -93.16726 55.51917,
   -19.98932 -92.55261 55.47587,
   -18.46373 -92.33549 55.60519,
   -19.21754 -92.39772 55.52247,
   -9.24599 -116.68965 55.96121,
   -7.65033 -116.43798 55.95047,
   -6.09480 -116.07884 55.96833,
   -4.53661 -115.63527 55.97548,
   -3.09293 -115.13155 55.97856,
   -1.58050 -114.35921 55.99330,
   -11.70353 -116.88426 55.95539,
   -10.03241 -116.77179 55.95861,
   -8.49218 -116.58624 55.96424,
   -6.87368 -116.26989 55.96840,
   -5.31956 -115.86676 55.97411,
   -3.78305 -115.38502 55.97868,
   -2.21674 -114.74301 55.89462,
   -0.96188 -113.86442 56.10410,
   -14.17567 -117.00667 55.95109,
   -12.47998 -116.92444 55.95941,
   -11.09492 -116.85154 55.95644,
   -0.39944 -113.12560 56.06129,
   -16.64060 -117.14324 55.94644,
   -14.92240 -117.04625 55.96267,
   -13.51642 -116.97423 55.95226,
   -0.08722 -112.40096 56.15417,
   -19.10452 -117.29613 55.94172,
   -17.42934 -117.19044 55.89652,
   -15.92596 -117.10229 56.07208,
   0.12882 -111.81669 56.55944,
   -21.56123 -117.47134 55.93669,
   -19.88740 -117.34913 55.89727,
   -18.37328 -117.24913 56.05872,
   -0.20607 -111.50294 56.10744,
   -24.01334 -117.67304 55.93146,
   -22.34311 -117.53296 55.89525,
   -20.83796 -117.41756 56.03401,
   -0.76965 -110.70645 55.95654,
   -26.46697 -117.85284 55.92628,
   -24.78276 -117.73732 55.93968,
   -23.36262 -117.61799 55.93285,
   -28.95476 -117.83029 55.92243,
   -27.25414 -117.87536 55.93084,
   -25.80161 -117.81564 55.92773,
   -1.38899 -110.00555 56.19669,
   -29.66571 -117.76573 55.92374,
   -28.24600 -117.86877 55.92245,
   -2.16029 -109.58555 55.97444,
   -30.61072 -117.64690 55.87648,
   -2.90084 -109.07942 56.04868,
   -31.62362 -117.48647 55.92917,
   -3.61838 -108.64995 55.86745,
   -32.57600 -117.31307 55.91024,
   -33.52469 -117.12395 55.98886,
   -4.32705 -107.99142 56.10174,
   -34.56494 -116.86591 55.93217,
   -5.00386 -107.41859 55.92408,
   -35.43351 -116.59482 56.00963,
   -36.35366 -116.20007 55.92983,
   -5.68393 -106.62184 56.11716,
   -37.18175 -115.66631 55.96487,
   -6.24409 -106.01973 55.92906,
   -37.79255 -115.04876 55.91947,
   -6.86437 -105.14200 56.11127,
   -38.16877 -114.32055 55.98412,
   -7.43052 -104.28967 56.23471,
   -38.28000 -113.11798 55.99974,
   -7.80599 -103.76292 56.07312,
   -38.05287 -112.43927 55.89953,
   -37.51444 -111.73830 56.01464,
   -36.29590 -110.79068 55.86219,
   -8.45190 -102.69792 56.09219,
   -36.92106 -111.21534 56.00547,
   -35.46125 -110.33610 56.00565,
   -34.18844 -109.63095 56.03275,
   -34.77066 -109.95858 56.02683,
   -33.34066 -109.12657 56.03651,
   -31.94779 -108.15349 56.06228,
   -9.02585 -101.69421 56.13099,
   -32.51772 -108.57692 56.05461,
   -31.40083 -107.71389 56.06946,
   -9.39582 -101.21494 55.80717,
   -30.65760 -107.05671 56.09608,
   -9.46902 -100.81259 56.34405,
   -29.95499 -106.35853 56.08500,
   -9.85749 -100.17843 56.21394,
   -29.32036 -105.64249 56.11513,
   -28.70262 -104.86590 56.11508,
   -10.43401 -99.17677 56.25257,
   -28.13297 -104.06984 56.12604,
   -27.63244 -103.28675 56.13699,
   -10.97061 -98.24135 56.36022,
   -27.12754 -102.40392 56.14569,
   -11.33392 -97.72506 56.15321,
   -26.73688 -101.62085 56.33287,
   -11.98094 -96.69784 56.23648,
   -26.33552 -100.75316 56.17534,
   -25.99612 -99.93447 56.18325,
   -12.56469 -95.78308 56.39546,
   -25.63986 -99.04516 56.20390,
   -13.06510 -95.16682 56.19879,
   -25.28992 -98.17842 56.21272,
   -13.71966 -94.36489 56.31371,
   -24.93132 -97.28457 56.40983,
   -14.35593 -93.78260 56.20869,
   -24.54619 -96.51375 56.21136,
   -24.07890 -95.65507 56.22440,
   -14.93760 -93.30421 56.29770,
   -23.55993 -94.84711 56.25341,
   -15.96504 -92.70503 56.38448,
   -22.93952 -94.05169 56.34841,
   -16.80822 -92.36337 56.42359,
   -22.24455 -93.37461 56.38233,
   -20.83068 -92.58859 56.21822,
   -19.27727 -92.20147 56.12443,
   -17.77776 -92.12818 56.46133,
   -21.58125 -92.86673 56.48201,
   -19.96258 -92.23698 56.37936,
   -18.58175 -92.04552 56.49989,
   -8.42337 -116.59979 56.75847,
   -6.87546 -116.28850 56.76707,
   -5.32696 -115.88636 56.76684,
   -3.77773 -115.41201 56.77869,
   -2.36401 -114.90474 56.93789,
   -10.82189 -116.84881 56.72996,
   -9.21705 -116.70396 56.76591,
   -7.65305 -116.45786 56.76635,
   -6.09445 -116.09379 56.77124,
   -4.54891 -115.65618 56.77738,
   -3.02059 -115.14089 56.78173,
   -1.49338 -114.44781 56.70940,
   -0.41996 -113.58018 56.80093,
   -13.26099 -116.96259 56.62908,
   -11.67986 -116.89108 56.76139,
   -10.06364 -116.79109 56.75859,
   -0.86054 -114.00178 56.80153,
   0.17270 -112.77790 57.02879,
   -15.68819 -117.08488 56.74867,
   -14.21914 -117.00965 56.79953,
   -12.53391 -116.93172 56.75392,
   0.41475 -112.05800 57.19036,
   -18.12522 -117.22755 56.74411,
   -16.71226 -117.14297 56.73404,
   -15.00631 -117.04795 56.74985,
   -20.56860 -117.39106 56.73923,
   -19.16431 -117.29385 56.73192,
   -17.47150 -117.18812 56.74535,
   0.30473 -111.40037 57.13936,
   -23.10807 -117.58775 56.61860,
   -21.63146 -117.47044 56.72602,
   -19.93643 -117.34640 56.74052,
   -0.17116 -110.79643 56.83284,
   -25.58652 -117.79044 56.72901,
   -24.06390 -117.67239 56.77968,
   -22.38859 -117.53042 56.73535,
   -0.89768 -110.15327 56.62379,
   -28.09445 -117.86255 56.73212,
   -26.45543 -117.84681 56.72534,
   -24.83927 -117.73437 56.72990,
   -28.96598 -117.81809 56.72395,
   -27.29298 -117.86919 56.72537,
   -1.58692 -109.54355 56.95828,
   -29.97079 -117.71472 56.71355,
   -2.30007 -109.15278 56.92274,
   -32.54203 -117.28177 56.73092,
   -30.85573 -117.58850 56.82971,
   -3.12429 -108.65266 56.82812,
   -33.22476 -117.13888 56.73207,
   -31.84857 -117.41901 56.72941,
   -3.84043 -108.16980 56.71588,
   -34.25389 -116.88929 56.57639,
   -35.04865 -116.66791 56.58958,
   -4.57576 -107.48042 56.90950,
   -36.10238 -116.23180 56.74513,
   -5.20117 -106.90616 56.75620,
   -36.77760 -115.89226 56.75039,
   -5.86956 -106.10369 56.93293,
   -37.49975 -115.32696 56.78059,
   -6.40501 -105.49919 56.71892,
   -37.99558 -114.69253 56.75778,
   -7.01667 -104.60308 56.91320,
   -38.29174 -113.73209 56.77794,
   -7.63565 -103.67637 56.93235,
   -38.24508 -112.85379 56.79638,
   -8.04487 -103.05444 56.79620,
   -37.94846 -112.21691 56.78311,
   -36.98663 -111.20033 56.83696,
   -37.52833 -111.67885 56.80897,
   -36.23833 -110.74349 56.77275,
   -34.83798 -109.93718 56.84711,
   -8.57283 -102.10883 56.91553,
   -35.51102 -110.31346 56.81970,
   -34.08489 -109.53794 56.80823,
   -32.73307 -108.67899 56.75162,
   -33.36648 -109.09358 56.84168,
   -31.97292 -108.13138 56.86749,
   -9.05318 -101.22138 57.02311,
   -31.23861 -107.54750 56.90046,
   -30.16286 -106.56006 56.88455,
   -30.64004 -107.01847 56.87901,
   -29.57251 -105.93398 56.89477,
   -9.59438 -100.22447 57.14546,
   -28.87702 -105.10380 56.91028,
   -9.96723 -99.64546 56.90273,
   -28.26958 -104.28878 56.92319,
   -27.86108 -103.67418 56.93208,
   -10.58294 -98.57186 56.99988,
   -27.41813 -102.93845 56.94172,
   -11.14278 -97.65039 57.02207,
   -26.97547 -102.11227 56.95195,
   -11.55956 -97.02829 56.89093,
   -26.53261 -101.17471 56.97402,
   -26.20528 -100.37822 57.00057,
   -12.12109 -96.13548 57.01116,
   -25.85005 -99.46487 56.99397,
   -12.71838 -95.23052 57.20108,
   -25.52959 -98.59438 57.06052,
   -13.16209 -94.70474 56.99054,
   -25.19920 -97.74305 57.02990,
   -24.74081 -96.69145 57.03890,
   -13.97293 -93.82387 57.10690,
   -14.60179 -93.32407 56.97638,
   -24.44707 -96.03493 57.04391,
   -15.55426 -92.74708 56.88082,
   -24.01465 -95.20055 57.17563,
   -16.43675 -92.29700 57.07934,
   -23.51154 -94.42658 57.19865,
   -17.40690 -92.01081 57.09546,
   -22.86421 -93.66583 57.18441,
   -21.63186 -92.69921 57.09802,
   -20.14662 -92.07140 57.08944,
   -18.55821 -91.85075 57.14923,
   -22.26752 -93.09753 57.21453,
   -20.92560 -92.33625 57.12815,
   -19.36910 -91.90632 57.11717,
   -9.24387 -116.73119 57.56135,
   -7.65728 -116.48273 57.58216,
   -6.09474 -116.11420 57.56893,
   -4.54355 -115.67469 57.56719,
   -3.00408 -115.17180 57.57787,
   -1.59487 -114.61037 57.75116,
   -11.71398 -116.91076 57.55438,
   -10.02780 -116.80929 57.55653,
   -8.48014 -116.62799 57.56542,
   -6.87003 -116.30820 57.56849,
   -5.31926 -115.90043 57.57442,
   -3.78125 -115.43569 57.58109,
   -2.26314 -114.88503 57.58646,
   -0.80562 -114.16929 57.58816,
   -14.19105 -117.01915 57.55042,
   -12.49816 -116.94450 57.49576,
   -11.09761 -116.88248 57.55543,
   -0.02465 -113.39850 57.45019,
   -16.65775 -117.15027 57.54638,
   -15.03104 -117.06226 57.54882,
   -13.41709 -116.98287 57.53540,
   0.48505 -112.67558 57.67906,
   -19.12235 -117.30104 57.54160,
   -17.50485 -117.20175 57.55221,
   -15.90065 -117.10703 57.53592,
   0.62907 -111.71558 57.73385,
   -21.57918 -117.47738 57.53645,
   -19.96822 -117.35993 57.54080,
   -18.36455 -117.25118 57.53632,
   0.66172 -111.16635 58.13549,
   -24.02998 -117.67907 57.53099,
   -22.41671 -117.54462 57.53945,
   -20.82699 -117.41974 57.52953,
   0.29615 -110.77153 57.72124,
   -26.48372 -117.85590 57.52631,
   -24.86630 -117.74693 57.53073,
   -23.28095 -117.61882 57.54203,
   -0.30742 -110.20183 57.59763,
   -27.27252 -117.87574 57.48748,
   -25.75629 -117.82140 57.64517,
   -1.07400 -109.68724 57.46437,
   -29.63417 -117.75474 57.52492,
   -28.25166 -117.86509 57.52553,
   -30.62429 -117.61921 57.52596,
   -28.97568 -117.82015 57.52509,
   -1.87394 -109.08989 57.86166,
   -31.53296 -117.46447 57.53416,
   -2.57374 -108.73361 57.80264,
   -32.57541 -117.26140 57.52818,
   -3.39780 -108.22391 57.67182,
   -33.52125 -117.05563 57.52019,
   -4.07278 -107.74649 57.51711,
   -34.56245 -116.78678 57.50462,
   -35.37317 -116.53813 57.53590,
   -4.81951 -107.01592 57.73268,
   -36.32344 -116.11767 57.55399,
   -5.41814 -106.42388 57.57040,
   -37.18587 -115.55539 57.45906,
   -37.78415 -114.97876 57.55708,
   -6.07647 -105.60730 57.74549,
   -6.60888 -104.94321 57.59714,
   -38.18048 -114.27543 57.59878,
   -7.18692 -104.08257 57.72161,
   -38.32596 -113.21019 57.59888,
   -38.12749 -112.44716 57.56651,
   -7.79507 -103.12624 57.75308,
   -37.58652 -111.68086 57.56847,
   -36.24642 -110.68106 57.61355,
   -8.15716 -102.64438 57.37970,
   -36.86208 -111.07408 57.74184,
   -35.55302 -110.28043 57.58814,
   -34.08400 -109.47873 57.63614,
   -8.27950 -102.25733 57.93998,
   -34.65169 -109.79377 57.63027,
   -33.40045 -109.05992 57.65225,
   -8.64651 -101.63679 57.82481,
   -32.61728 -108.55223 57.65778,
   -31.45907 -107.68667 57.66988,
   -31.97866 -108.08942 57.66337,
   -30.74673 -107.08090 57.71224,
   -9.22702 -100.62003 57.79887,
   -29.98745 -106.35867 57.68238,
   -29.34445 -105.65745 57.70445,
   -9.80283 -99.60956 57.80393,
   -28.71164 -104.88047 57.71742,
   -10.18066 -98.98465 57.67006,
   -28.13806 -104.08973 57.72680,
   -10.30738 -98.60817 58.21842,
   -27.61788 -103.27884 57.73729,
   -10.70931 -98.06472 57.77957,
   -27.13033 -102.41021 57.74451,
   -26.78072 -101.68222 57.76563,
   -11.22414 -97.20746 57.88777,
   -11.71793 -96.49043 57.67976,
   -26.38119 -100.75542 57.77263,
   -11.86136 -96.11528 58.25993,
   -26.04900 -99.88581 57.77390,
   -12.31282 -95.56805 57.84552,
   -25.76315 -99.06927 57.80780,
   -12.99259 -94.65940 57.86698,
   -25.43377 -98.15462 57.81286,
   -13.43866 -94.15397 57.73793,
   -25.11307 -97.28947 57.85570,
   -24.76170 -96.45781 57.78481,
   -14.15509 -93.42312 57.94535,
   -24.30585 -95.56908 57.64290,
   -14.82785 -92.90559 57.98671,
   -23.78165 -94.62545 57.86114,
   -15.76972 -92.39852 57.81894,
   -16.66277 -92.04162 57.77617,
   -23.34043 -93.98397 57.87751,
   -17.59646 -91.79944 57.80126,
   -22.76284 -93.32914 57.91914,
   -21.76102 -92.56586 57.87596,
   -20.19108 -91.89491 57.85192,
   -18.65747 -91.68646 57.83368,
   -22.32989 -92.94235 57.93729,
   -20.98187 -92.11284 58.08263,
   -19.45561 -91.69172 58.06120,
   -8.41605 -116.65237 58.36067,
   -6.86637 -116.33309 58.35982,
   -5.31710 -115.92217 58.36925,
   -3.78285 -115.46136 58.37985,
   -2.22559 -114.90971 58.37967,
   -0.93258 -114.30378 58.40970,
   -10.80221 -116.90436 58.35686,
   -9.23391 -116.76344 58.37138,
   -7.64485 -116.50808 58.36680,
   -6.09066 -116.13521 58.37109,
   -4.54699 -115.69513 58.37786,
   -3.01420 -115.20393 58.38445,
   -1.52793 -114.60863 58.39698,
   -0.14512 -113.74086 58.40448,
   -13.20864 -117.01120 58.34866,
   -11.73208 -116.94720 58.33606,
   -10.06360 -116.84841 58.35653,
   0.49013 -113.05758 58.44735,
   -15.64879 -117.12630 58.34526,
   -14.21169 -117.05464 58.35250,
   -12.54628 -116.98328 58.34984,
   0.82649 -112.36546 58.51596,
   -18.30820 -117.27963 58.34033,
   -16.66770 -117.18274 58.34424,
   -15.02005 -117.09328 58.34620,
   0.89142 -111.58151 58.60820,
   -20.76866 -117.44802 58.33502,
   -19.12749 -117.33371 58.33794,
   -17.67381 -117.24124 58.34145,
   -23.03839 -117.62546 58.33052,
   -21.58676 -117.51047 58.33398,
   -20.13004 -117.40249 58.33615,
   0.63975 -110.85662 58.57724,
   -25.50909 -117.82095 58.32566,
   -24.05552 -117.70968 58.33335,
   -22.40264 -117.57304 58.33189,
   0.14755 -110.27019 58.52035,
   -28.07318 -117.88954 58.32159,
   -26.50714 -117.87852 58.30658,
   -24.85399 -117.77129 58.32688,
   -0.56414 -109.72250 58.49457,
   -28.98340 -117.83803 58.32473,
   -27.30996 -117.89872 58.32487,
   -1.43103 -109.19646 58.47497,
   -29.93461 -117.73335 58.32266,
   -30.86952 -117.59291 58.31960,
   -2.12633 -108.84831 58.49735,
   -33.50131 -117.05832 58.33037,
   -31.83595 -117.42004 58.32588,
   -2.78200 -108.49509 58.50130,
   -34.20620 -116.87646 58.33263,
   -32.78973 -117.22741 58.32821,
   -3.69088 -107.84888 58.51458,
   -35.12761 -116.59758 58.33594,
   -4.40195 -107.26246 58.49620,
   -35.88194 -116.32382 58.33820,
   -5.07597 -106.59705 58.54126,
   -36.66428 -115.93773 58.35493,
   -5.71286 -105.88843 58.52208,
   -37.49810 -115.28645 58.35390,
   -38.04979 -114.57792 58.37250,
   -6.30760 -105.13502 58.55413,
   -6.75094 -104.60487 58.14942,
   -38.32524 -113.77876 58.38656,
   -6.86610 -104.36228 58.55290,
   -7.35283 -103.62904 58.55143,
   -38.29982 -112.85959 58.39935,
   -37.98269 -112.09571 58.41846,
   -37.14056 -111.18792 58.40978,
   -7.90510 -102.72910 58.58085,
   -37.57326 -111.55654 58.41147,
   -36.23811 -110.59109 58.39316,
   -34.93988 -109.87591 58.32705,
   -35.55821 -110.20674 58.42035,
   -34.08870 -109.40815 58.46369,
   -32.84015 -108.63724 58.45082,
   -8.55628 -101.61856 58.61211,
   -33.40762 -109.00323 58.44166,
   -32.00197 -108.05106 58.45169,
   -8.91487 -100.96763 58.61273,
   -31.26157 -107.47620 58.50695,
   -30.05672 -106.39155 58.48349,
   -30.51718 -106.83332 58.47884,
   -29.54460 -105.85245 58.49298,
   -9.47604 -99.97477 58.61353,
   -28.90037 -105.09765 58.50943,
   -28.30118 -104.30336 58.52275,
   -9.96698 -99.10649 58.63366,
   -27.74502 -103.46805 58.53417,
   -10.42386 -98.32151 58.64630,
   -27.39007 -102.85368 58.54018,
   -10.83578 -97.63718 58.65653,
   -27.01574 -102.12495 58.54471,
   -26.59469 -101.18852 58.55360,
   -11.42414 -96.69867 58.66494,
   -26.23141 -100.26326 58.55992,
   -11.97587 -95.85582 58.67420,
   -25.95126 -99.45230 58.59110,
   -12.45782 -95.16234 58.67575,
   -25.65981 -98.59356 58.59209,
   -25.34958 -97.70734 58.60020,
   -13.06881 -94.37379 58.70216,
   -13.74359 -93.64514 58.71079,
   -25.02999 -96.84606 58.63694,
   -24.70106 -96.05257 58.63635,
   -14.37074 -93.07822 58.83305,
   -24.25278 -95.15423 58.65978,
   -15.14080 -92.56860 58.71792,
   -23.72347 -94.29211 58.67414,
   -16.01134 -92.11947 58.71346,
   -23.11034 -93.51410 58.65761,
   -16.92157 -91.78935 58.72667,
   -22.46374 -92.89705 58.58204,
   -21.01315 -92.00362 58.71916,
   -19.50804 -91.58460 58.74417,
   -17.86571 -91.58710 58.75655,
   -21.72683 -92.35118 58.73619,
   -20.26485 -91.74733 58.72471,
   -18.77029 -91.52328 58.77461,
   -9.02417 -116.78314 59.17978,
   -7.64985 -116.54363 59.18260,
   -6.08642 -116.16262 59.18618,
   -4.54458 -115.71966 59.19411,
   -3.00509 -115.22829 59.20148,
   -1.48799 -114.63738 59.20246,
   -11.69691 -116.99501 59.17023,
   -10.06397 -116.89573 59.18326,
   -8.42173 -116.69285 59.18368,
   -6.86142 -116.36288 59.18613,
   -5.31468 -115.94542 59.19237,
   -3.77836 -115.48118 59.20024,
   -2.25338 -114.95636 59.20734,
   -0.76541 -114.31953 59.20172,
   0.40931 -113.30646 59.23553,
   -14.17383 -117.10536 59.16590,
   -12.48285 -117.03110 59.14810,
   -11.07479 -116.96502 59.17157,
   -0.08054 -113.79218 59.22403,
   0.86760 -112.60339 59.27566,
   -16.64073 -117.23609 59.16215,
   -14.97407 -117.14781 59.18606,
   -13.44403 -117.06213 59.02698,
   1.05400 -111.85476 59.37722,
   -19.10501 -117.38777 59.15725,
   -17.43780 -117.28617 59.18668,
   -15.92299 -117.18698 59.04478,
   -21.56153 -117.56291 59.15227,
   -19.90138 -117.44573 59.18751,
   -18.39780 -117.33254 59.03425,
   0.93708 -111.15326 59.37153,
   -24.01580 -117.75627 59.14650,
   -22.35747 -117.62673 59.17450,
   -20.84819 -117.50147 59.04027,
   0.58392 -110.57440 59.35410,
   -26.47407 -117.92247 59.14240,
   -24.81730 -117.81946 59.16357,
   -23.31571 -117.69317 59.01899,
   -0.06391 -109.96039 59.28996,
   -28.96539 -117.87714 59.14441,
   -27.24497 -117.93937 59.11914,
   -25.77680 -117.87963 59.00546,
   -29.66482 -117.80392 59.14200,
   -28.25992 -117.92408 59.14526,
   -0.72778 -109.56130 59.28921,
   -30.69141 -117.66345 59.27299,
   -1.63546 -109.03390 59.31949,
   -31.54720 -117.50269 59.11306,
   -2.47571 -108.57298 59.29721,
   -32.57647 -117.29517 59.13607,
   -3.34001 -108.01740 59.31380,
   -33.52782 -117.08450 59.15811,
   -34.57488 -116.80810 59.18020,
   -4.04122 -107.49858 59.24561,
   -35.37398 -116.55925 59.15292,
   -4.70385 -106.89479 59.35133,
   -36.33082 -116.13274 59.14641,
   -37.16749 -115.60671 59.28273,
   -5.44821 -106.13060 59.13833,
   -5.95581 -105.50403 59.35944,
   -37.80298 -114.99766 59.17519,
   -38.22752 -114.28715 59.19928,
   -6.62302 -104.62747 59.33161,
   -6.99026 -104.08288 59.36013,
   -38.38618 -113.37038 59.21841,
   -38.18051 -112.36451 59.16916,
   -7.62747 -103.08910 59.37463,
   -37.68153 -111.62280 59.22940,
   -36.98689 -111.05002 59.20196,
   -35.62665 -110.18641 59.25447,
   -8.21066 -102.11136 59.41506,
   -36.29038 -110.57436 59.23286,
   -34.85053 -109.78957 59.25839,
   -33.43872 -108.95602 59.27015,
   -8.63023 -101.36881 59.40689,
   -34.12467 -109.37409 59.25557,
   -32.66879 -108.46412 59.25809,
   -31.33661 -107.47842 59.29144,
   -31.88874 -107.91000 59.28518,
   -30.72928 -106.96232 59.30477,
   -9.06368 -100.59188 59.40537,
   -30.05574 -106.33501 59.29726,
   -29.38993 -105.63050 59.29318,
   -9.60124 -99.64506 59.39281,
   -28.76312 -104.87303 59.33139,
   -28.19221 -104.09113 59.34465,
   -10.23993 -98.54838 59.44371,
   -27.66695 -103.26618 59.35832,
   -10.55060 -98.01584 59.43525,
   -27.18122 -102.38051 59.37145,
   -26.84742 -101.68366 59.20124,
   -11.14233 -97.05791 59.45466,
   -26.51140 -100.80489 59.51011,
   -11.72621 -96.14733 59.50356,
   -26.16569 -99.88215 59.40605,
   -12.08237 -95.59805 59.47099,
   -25.89177 -99.09153 59.25700,
   -12.76256 -94.67769 59.47392,
   -25.61172 -98.17431 59.56720,
   -25.27332 -97.25992 59.44510,
   -13.47131 -93.85764 59.31811,
   -24.91421 -96.36328 59.38330,
   -14.03359 -93.28657 59.57121,
   -14.81643 -92.68943 59.53125,
   -24.56179 -95.54532 59.46905,
   -15.70506 -92.17246 59.52741,
   -24.20092 -94.82874 59.47428,
   -23.60921 -93.92639 59.54930,
   -16.43487 -91.85456 59.52977,
   -23.00007 -93.20698 59.52038,
   -21.76689 -92.25830 59.53170,
   -20.29165 -91.65550 59.53164,
   -18.76401 -91.43557 59.56379,
   -17.18672 -91.62323 59.53604,
   -22.41239 -92.67203 59.53539,
   -21.05555 -91.91620 59.52424,
   -19.51530 -91.49839 59.54395,
   -18.22961 -91.45699 59.55535,
   -10.03270 -116.94888 59.99277,
   -8.41637 -116.73489 60.00353,
   -6.85541 -116.39646 60.00143,
   -5.31113 -115.97381 60.00793,
   -3.77182 -115.50454 60.01930,
   -2.24830 -114.97825 60.01781,
   -0.83581 -114.32898 60.03950,
   -12.50062 -117.10436 59.98640,
   -10.82300 -117.02066 60.03365,
   -9.32739 -116.86251 59.87532,
   -7.63227 -116.57934 60.00210,
   -6.08167 -116.19191 60.00659,
   -4.54243 -115.74300 60.01427,
   -3.01094 -115.25185 60.02205,
   -1.50951 -114.66774 60.03201,
   -0.06309 -113.84256 60.04897,
   -14.97130 -117.22068 59.98328,
   -13.35265 -117.14649 59.96410,
   -11.76548 -117.05979 59.88064,
   0.65049 -113.13839 60.05684,
   -17.43721 -117.36014 59.97920,
   -15.81982 -117.26706 59.96043,
   -14.20768 -117.18187 59.98373,
   1.04060 -112.40144 60.09446,
   -18.20728 -117.40801 59.96434,
   -16.66443 -117.31697 60.01738,
   1.11227 -111.54803 60.14184,
   -22.35377 -117.69731 59.96942,
   -20.74661 -117.57995 59.96056,
   -19.04071 -117.46241 59.99351,
   -24.81306 -117.88035 59.96294,
   -23.19554 -117.76000 59.95528,
   -21.59365 -117.64193 59.98838,
   -19.90146 -117.52021 59.97329,
   0.84652 -110.82193 60.12099,
   -27.27487 -117.99592 59.96148,
   -25.66848 -117.93280 59.93922,
   -24.05430 -117.82607 59.96542,
   0.34751 -110.25111 60.10909,
   -28.08087 -117.98295 59.94899,
   -26.51530 -117.97997 59.95806,
   -0.39045 -109.69144 60.10293,
   -28.95317 -117.93123 59.96547,
   -1.23430 -109.20780 60.16019,
   -29.95819 -117.81535 59.90727,
   -2.17079 -108.69935 60.11375,
   -32.53953 -117.35313 59.96043,
   -30.91078 -117.67184 59.95831,
   -33.24243 -117.19709 59.96249,
   -31.83032 -117.50263 59.95886,
   -2.86982 -108.32290 60.12090,
   -34.26450 -116.94394 60.11018,
   -3.64098 -107.80264 60.08115,
   -35.05936 -116.71405 60.11679,
   -4.26233 -107.30351 60.11695,
   -36.11603 -116.26243 59.97127,
   -5.04943 -106.54145 60.16963,
   -36.77582 -115.93473 59.97294,
   -5.56801 -105.96630 60.18592,
   -37.53131 -115.34456 59.91892,
   -38.08913 -114.65989 60.00307,
   -6.23826 -105.13276 60.12896,
   -6.73932 -104.43616 60.32740,
   -38.36867 -113.98216 60.01622,
   -7.32226 -103.55762 60.18499,
   -38.35932 -112.71967 60.04792,
   -38.08189 -112.06852 60.06428,
   -36.99320 -110.98722 60.04743,
   -7.91348 -102.59898 60.20681,
   -37.49811 -111.39364 60.04811,
   -36.32828 -110.54503 60.01895,
   -34.85692 -109.73213 60.06740,
   -35.48294 -110.06687 60.19690,
   -34.15506 -109.32848 60.03824,
   -32.72957 -108.43278 60.09251,
   -8.41920 -101.73229 60.04731,
   -33.40071 -108.86800 60.23522,
   -32.09681 -107.99357 59.97056,
   -8.75851 -101.11514 60.22210,
   -31.36270 -107.42496 60.11618,
   -30.59768 -106.77485 60.18822,
   -9.35515 -100.06797 60.23084,
   -29.88898 -106.10219 60.12640,
   -29.25232 -105.40709 60.14145,
   -9.92711 -99.07509 60.26546,
   -28.59563 -104.58507 60.15541,
   -10.29262 -98.44206 60.42419,
   -28.08666 -103.85335 60.16583,
   -27.54985 -102.95721 60.17576,
   -10.84492 -97.53375 60.27206,
   -27.07051 -102.01152 60.21523,
   -26.72404 -101.20363 60.18175,
   -11.46099 -96.55788 60.29191,
   -26.39016 -100.30869 60.21836,
   -11.83005 -95.97236 60.49640,
   -26.08406 -99.42271 60.19593,
   -12.48641 -95.04181 60.28306,
   -25.80567 -98.56379 60.24865,
   -25.50457 -97.68121 60.25563,
   -13.17616 -94.16665 60.33459,
   -13.64494 -93.63607 60.35988,
   -25.14630 -96.73777 60.21761,
   -24.83955 -95.95952 60.28450,
   -14.35532 -92.99832 60.39807,
   -24.40830 -95.07105 60.32924,
   -15.11355 -92.46862 60.34488,
   -23.91843 -94.26889 60.19970,
   -15.99522 -91.99705 60.34954,
   -23.18374 -93.32133 60.33265,
   -16.88561 -91.66532 60.35085,
   -22.59010 -92.74102 60.35136,
   -21.07615 -91.85584 60.34099,
   -19.53088 -91.44698 60.35707,
   -17.84256 -91.46066 60.35099,
   -21.80015 -92.20262 60.34808,
   -20.31009 -91.60334 60.34712,
   -18.76713 -91.38967 60.37116,
   -9.12734 -116.90526 60.82579,
   -7.62743 -116.62051 60.81782,
   -6.07628 -116.22500 60.82254,
   -4.53851 -115.77075 60.83048,
   -3.00264 -115.27248 60.83994,
   -1.53739 -114.70891 60.83283,
   -11.59143 -117.14772 60.82188,
   -9.98801 -117.00977 60.83026,
   -8.40441 -116.78222 60.81919,
   -6.84881 -116.43250 60.82117,
   -5.30618 -116.00189 60.82800,
   -3.77474 -115.52829 60.83677,
   -2.24966 -114.99751 60.84486,
   -0.76754 -114.35630 60.83934,
   0.44074 -113.39707 60.86938,
   -14.02833 -117.27914 60.90996,
   -12.50196 -117.18513 60.76150,
   -10.82989 -117.09008 60.80815,
   -0.05285 -113.84830 60.86257,
   0.95767 -112.63613 60.88851,
   -16.49199 -117.41089 60.90886,
   -14.97655 -117.30830 60.76977,
   -13.30089 -117.23110 60.80215,
   1.14860 -111.88899 60.76772,
   -18.94373 -117.56095 60.90167,
   -17.44011 -117.44857 60.76247,
   -15.76659 -117.35654 60.79997,
   -21.39965 -117.73263 60.89395,
   -19.89500 -117.61139 60.76482,
   -18.23234 -117.50312 60.79516,
   1.04908 -111.20832 60.94645,
   -23.86387 -117.90432 60.89894,
   -22.35471 -117.78374 60.75965,
   -20.69185 -117.67053 60.78996,
   0.66532 -110.58155 60.95087,
   -26.32504 -118.04980 60.90641,
   -24.81457 -117.95523 60.74133,
   -23.14827 -117.84337 60.78517,
   -0.08778 -109.86804 60.91973,
   -28.74101 -118.01536 60.78226,
   -27.27672 -118.05991 60.74181,
   -25.61370 -118.00551 60.77882,
   -29.74137 -117.92728 60.92055,
   -28.07608 -118.05153 60.78236,
   -0.80869 -109.46039 60.92594,
   -30.59595 -117.79024 60.74897,
   -1.67177 -109.01040 60.80938,
   -31.61591 -117.61163 60.77471,
   -2.48927 -108.58312 60.96893,
   -32.60155 -117.41416 60.79738,
   -3.34218 -108.04905 60.94440,
   -33.53197 -117.20823 60.72202,
   -34.55909 -116.94092 60.78541,
   -4.01104 -107.55839 60.95504,
   -35.44376 -116.64501 60.69145,
   -4.70070 -106.94169 60.96434,
   -36.39187 -116.23047 60.81320,
   -5.35161 -106.26460 60.97147,
   -37.21197 -115.70460 60.79564,
   -37.85502 -115.09413 60.81078,
   -5.96816 -105.53005 60.97923,
   -38.30349 -114.33421 60.83040,
   -6.53062 -104.78518 60.99219,
   -7.00221 -104.09327 61.00144,
   -38.47862 -113.39365 60.84965,
   -7.58248 -103.18287 60.95399,
   -38.33100 -112.42699 60.87219,
   -37.78603 -111.60239 60.81281,
   -38.13061 -112.02393 60.87188,
   -36.97878 -110.89612 60.84503,
   -35.78199 -110.15880 60.87517,
   -8.23481 -102.10785 61.04777,
   -36.33564 -110.47287 60.86935,
   -34.84570 -109.64719 60.86920,
   -33.53233 -108.87035 60.89967,
   -8.54862 -101.54071 61.01550,
   -34.16685 -109.25900 60.89358,
   -32.78098 -108.38727 60.93350,
   -32.02051 -107.85589 60.89331,
   -30.86410 -106.92965 60.93500,
   -9.13728 -100.51522 61.11653,
   -31.37790 -107.35565 60.93038,
   -30.13435 -106.26393 60.94085,
   -29.49678 -105.60351 60.95307,
   -9.66086 -99.59743 61.06221,
   -28.85999 -104.84413 60.99687,
   -28.28569 -104.05858 60.98986,
   -10.10668 -98.82729 61.07497,
   -27.77514 -103.23942 61.00209,
   -10.54698 -98.08653 61.07400,
   -27.28915 -102.33527 60.96404,
   -11.08813 -97.20545 61.03336,
   -26.95968 -101.58537 61.01254,
   -26.61414 -100.70523 61.00697,
   -11.65210 -96.32182 61.11120,
   -26.31521 -99.84771 61.03382,
   -12.19299 -95.51419 61.13097,
   -26.02719 -98.98152 61.05573,
   -12.84075 -94.63051 61.12910,
   -25.74372 -98.12132 61.11249,
   -13.37141 -93.97423 61.14172,
   -25.43998 -97.27847 61.04342,
   -25.09098 -96.37336 61.09538,
   -14.03687 -93.29900 61.15024,
   -14.67848 -92.77557 61.33386,
   -24.82824 -95.72262 61.09926,
   -15.66612 -92.16292 61.16496,
   -24.24747 -94.65106 61.15039,
   -23.76385 -93.90249 61.13578,
   -16.40560 -91.82372 61.16862,
   -23.14551 -93.16736 61.15037,
   -21.81598 -92.16518 61.16047,
   -20.31867 -91.57833 61.16516,
   -18.67248 -91.37654 61.17808,
   -17.11350 -91.59619 61.17098,
   -22.47746 -92.58268 61.15746,
   -21.08849 -91.82699 61.15876,
   -19.52779 -91.42778 61.17168,
   -17.84925 -91.45239 61.17376,
   -9.76567 -117.05490 61.62830,
   -8.39855 -116.83157 61.63683,
   -6.84162 -116.47035 61.63802,
   -5.30073 -116.03367 61.64460,
   -3.77023 -115.55338 61.65435,
   -2.24093 -115.01648 61.66794,
   -0.76471 -114.35667 61.67502,
   -12.27947 -117.27432 61.62125,
   -10.82066 -117.16646 61.60988,
   -9.19275 -116.97497 61.63100,
   -7.61690 -116.66299 61.63660,
   -6.06983 -116.25835 61.64175,
   -4.53513 -115.79727 61.65010,
   -3.00791 -115.29435 61.65860,
   -1.34858 -114.66260 61.66932,
   -0.06015 -113.86581 61.68820,
   -14.75400 -117.40322 61.61733,
   -13.30047 -117.32950 61.63455,
   -11.62717 -117.23357 61.62325,
   0.64583 -113.17925 61.69502,
   -17.17985 -117.54128 61.61419,
   -15.75887 -117.45887 61.62766,
   -14.09731 -117.36937 61.61813,
   1.08797 -112.29311 61.85226,
   -19.84636 -117.71553 61.60799,
   -18.20541 -117.60557 61.61227,
   -16.56187 -117.50461 61.61535,
   1.13720 -111.63907 61.72067,
   -22.16446 -117.87512 61.60533,
   -20.66715 -117.77284 61.60830,
   -19.22032 -117.67283 61.60980,
   -24.76918 -118.04472 61.59706,
   -23.13379 -117.94083 61.60750,
   -21.48149 -117.82900 61.60614,
   0.85423 -110.85661 61.73094,
   -27.24044 -118.14087 61.59559,
   -25.56518 -118.08636 61.58138,
   -24.17728 -118.00795 61.59863,
   0.32529 -110.26932 61.65554,
   -28.04689 -118.12537 61.58888,
   -26.61427 -118.13043 61.59458,
   -0.43957 -109.71730 61.76195,
   -28.95251 -118.07102 61.57886,
   -1.27597 -109.27023 61.74905,
   -31.37056 -117.73470 61.59250,
   -30.00013 -117.95546 61.59513,
   -2.05178 -108.89774 61.75411,
   -32.32608 -117.54906 61.59309,
   -30.69222 -117.85120 61.59329,
   -2.91765 -108.40387 61.76592,
   -33.22809 -117.37011 61.74607,
   -34.20874 -117.11562 61.57865,
   -3.72554 -107.85681 61.78888,
   -35.12597 -116.84541 61.59532,
   -4.35215 -107.34848 61.75994,
   -36.07571 -116.46987 61.70257,
   -36.84967 -116.05443 61.60798,
   -5.16198 -106.56453 61.86214,
   -5.64347 -106.01437 61.81102,
   -37.61627 -115.41473 61.40677,
   -38.16313 -114.74355 61.64219,
   -6.39739 -105.06376 61.81879,
   -6.76952 -104.52883 61.83674,
   -38.48214 -113.86948 61.68068,
   -7.38106 -103.59804 61.81741,
   -38.47557 -112.75403 61.68001,
   -38.19859 -112.05596 61.70757,
   -37.03946 -110.89454 61.68338,
   -7.97428 -102.63568 61.83918,
   -37.61164 -111.37351 61.67626,
   -36.39864 -110.45738 61.70824,
   -8.39504 -101.90892 61.85007,
   -35.64448 -110.05396 61.68406,
   -34.23461 -109.23017 61.72346,
   -34.90064 -109.62213 61.70472,
   -33.47066 -108.77196 61.72560,
   -32.07748 -107.81473 61.74140,
   -8.82916 -101.14434 61.85756,
   -32.64453 -108.22367 61.73324,
   -31.48644 -107.36782 61.67861,
   -30.68799 -106.69389 61.74342,
   -9.37546 -100.19435 61.87657,
   -30.05253 -106.08760 61.92724,
   -29.33313 -105.33187 61.77940,
   -9.96213 -99.19175 61.90509,
   -28.67706 -104.51283 61.79063,
   -10.30008 -98.61220 61.91046,
   -28.13997 -103.70999 61.88722,
   -27.60359 -102.79370 61.79299,
   -10.91215 -97.61323 61.90855,
   -27.22322 -101.99553 61.82087,
   -26.89621 -101.22926 61.67998,
   -11.50415 -96.67870 61.95691,
   -11.85220 -96.11949 61.94104,
   -26.58205 -100.30685 61.96144,
   -26.25830 -99.40328 61.86448,
   -12.49581 -95.18667 61.91515,
   -25.97985 -98.56850 61.89320,
   -13.17082 -94.29319 61.74581,
   -25.65549 -97.65553 61.89162,
   -13.73625 -93.66455 61.96715,
   -25.32476 -96.78636 61.87099,
   -24.98694 -95.96184 61.93120,
   -14.39675 -93.04677 61.96936,
   -24.51282 -95.03558 61.82641,
   -15.12384 -92.51444 61.98870,
   -23.99620 -94.16317 61.94264,
   -15.98887 -92.02803 61.99143,
   -16.88073 -91.67883 61.99160,
   -23.50852 -93.50159 61.95631,
   -22.50360 -92.55951 61.97858,
   -21.09735 -91.81628 61.97952,
   -19.53711 -91.43411 61.99063,
   -17.84537 -91.46336 61.99155,
   -22.97001 -92.93348 61.97242,
   -21.82783 -92.14717 61.97988,
   -20.32243 -91.57612 61.98478,
   -18.76321 -91.38638 61.99288,
   -10.78931 -117.24398 62.44299,
   -9.18572 -117.03315 62.45675,
   -7.60940 -116.70645 62.45247,
   -6.06309 -116.29384 62.45897,
   -4.53022 -115.82693 62.46794,
   -3.00003 -115.31182 62.47531,
   -1.54023 -114.71994 62.47160,
   -13.24994 -117.42293 62.43566,
   -11.56364 -117.31285 62.42741,
   -10.09964 -117.15614 62.32952,
   -8.38612 -116.88135 62.45321,
   -6.83440 -116.50884 62.45589,
   -5.29559 -116.06475 62.46338,
   -3.77000 -115.57724 62.47269,
   -2.25105 -115.02528 62.48161,
   -0.77716 -114.35848 62.47741,
   0.40259 -113.43016 62.50850,
   -15.71330 -117.56071 62.43308,
   -14.05414 -117.47223 62.46347,
   -12.55045 -117.36967 62.32214,
   -0.07095 -113.85883 62.50167,
   0.92682 -112.65652 62.52069,
   -18.17755 -117.71356 62.42795,
   -16.51272 -117.61228 62.46114,
   -14.99425 -117.50466 62.30599,
   1.12364 -111.96855 62.52946,
   -20.63633 -117.88013 62.42316,
   -18.97231 -117.77168 62.45898,
   -17.47499 -117.65469 62.31871,
   -23.09636 -118.04097 62.41858,
   -21.43174 -117.93745 62.44646,
   -19.91131 -117.81536 62.31141,
   1.00969 -111.24656 62.39695,
   -25.57276 -118.17387 62.41182,
   -23.90084 -118.09184 62.44737,
   -22.35124 -117.97933 62.28042,
   0.60192 -110.61179 62.54698,
   -26.43322 -118.20196 62.40169,
   -24.84365 -118.12646 62.29302,
   -0.11524 -109.97691 62.56208,
   -28.81488 -118.17608 62.57352,
   -27.26701 -118.21802 62.40805,
   -0.86967 -109.55732 62.57089,
   -29.70041 -118.07448 62.40897,
   -28.04396 -118.20424 62.41581,
   -30.66535 -117.93748 62.41379,
   -1.66173 -109.17770 62.57729,
   -31.69073 -117.76354 62.43147,
   -2.52158 -108.72417 62.54992,
   -32.56246 -117.58364 62.29321,
   -3.35900 -108.21121 62.58824,
   -34.70563 -117.08127 62.41849,
   -33.52805 -117.38266 62.41150,
   -4.08553 -107.67428 62.59388,
   -34.25652 -117.19136 62.41600,
   -35.37247 -116.89103 62.41590,
   -4.78236 -107.04698 62.56653,
   -36.52733 -116.31785 62.28583,
   -5.36363 -106.45593 62.76214,
   -37.28850 -115.84932 62.43965,
   -37.88571 -115.29905 62.47971,
   -6.01818 -105.65679 62.59095,
   -6.59548 -104.88768 62.62808,
   -38.38559 -114.40441 62.45870,
   -7.11548 -104.11627 62.63472,
   -38.57809 -113.27965 62.49563,
   -7.72190 -103.16028 62.65664,
   -38.43075 -112.42197 62.51144,
   -37.67405 -111.37375 62.50241,
   -38.10703 -111.86482 62.50853,
   -37.08539 -110.87774 62.51159,
   -35.63475 -109.98488 62.51625,
   -8.23511 -102.28249 62.47202,
   -36.25979 -110.34004 62.64275,
   -34.93933 -109.58266 62.48789,
   -33.50093 -108.71427 62.53959,
   -8.58572 -101.68124 62.65295,
   -34.13480 -109.10526 62.65955,
   -32.82939 -108.25748 62.57191,
   -32.08765 -107.73693 62.55144,
   -30.77054 -106.67812 62.57438,
   -9.16741 -100.68091 62.69470,
   -31.34791 -107.15734 62.67818,
   -30.29422 -106.24487 62.57839,
   -29.60287 -105.56147 62.40777,
   -9.76904 -99.65041 62.69581,
   -28.93101 -104.74682 62.62345,
   -10.13051 -99.05244 62.88914,
   -28.42645 -104.05585 62.57714,
   -27.86238 -103.12495 62.62757,
   -10.73818 -98.04261 62.78109,
   -27.49795 -102.40064 62.63451,
   -11.28753 -97.15641 62.74939,
   -27.15087 -101.60150 62.62056,
   -11.67125 -96.56370 62.95315,
   -26.79434 -100.66245 62.68902,
   -26.49919 -99.82567 62.68302,
   -12.29474 -95.60949 62.74010,
   -26.22211 -98.98369 62.79946,
   -12.91518 -94.75056 62.77222,
   -25.88980 -98.07778 62.70408,
   -13.34366 -94.18975 62.75691,
   -25.54497 -97.18628 62.59475,
   -14.12152 -93.37501 62.77214,
   -25.22185 -96.35271 62.73051,
   -14.71822 -92.85784 62.76586,
   -24.86773 -95.55229 62.81440,
   -15.70548 -92.21658 62.80242,
   -24.37859 -94.65865 62.74065,
   -23.87224 -93.88676 62.77082,
   -17.84198 -91.48862 62.80952,
   -16.41214 -91.87480 62.80580,
   -23.18979 -93.11314 62.79062,
   -21.83374 -92.13504 62.79676,
   -20.32469 -91.58395 62.80354,
   -18.67586 -91.40463 62.81024,
   -17.07796 -91.64657 62.80814,
   -22.52072 -92.54814 62.79368,
   -21.13344 -91.82547 62.83308,
   -19.53033 -91.44652 62.80716,
   -7.60035 -116.75037 63.27072,
   -6.05674 -116.32898 63.27678,
   -4.52652 -115.85544 63.28566,
   -11.57965 -117.40734 63.25823,
   -9.89131 -117.21167 63.24554,
   -8.37405 -116.93056 63.26457,
   -6.82660 -116.54555 63.22425,
   -5.29064 -116.09649 63.23162,
   -3.76770 -115.60421 63.28858,
   -2.24233 -115.04179 63.30548,
   -0.77442 -114.35704 63.31192,
   -14.04489 -117.57380 63.25062,
   -12.43333 -117.47911 63.23978,
   -10.75393 -117.32145 63.25884,
   -9.16728 -117.09102 63.26511,
   -3.00600 -115.33342 63.29457,
   -1.37661 -114.68491 63.30609,
   -0.08188 -113.86810 63.32444,
   -16.50706 -117.71815 63.24767,
   -14.89839 -117.62389 63.22803,
   -13.26262 -117.52882 63.27304,
   0.60164 -113.19137 63.33168,
   -18.96912 -117.87877 63.24230,
   -17.35900 -117.77100 63.22485,
   -15.74166 -117.67341 63.26896,
   1.04790 -112.24018 63.33670,
   -21.42588 -118.04491 63.23849,
   -19.82129 -117.93589 63.22586,
   -18.20303 -117.83155 63.28521,
   1.07199 -111.59452 63.33734,
   -22.26641 -118.09674 63.22613,
   -20.66277 -117.99441 63.24835,
   -24.65348 -118.22388 63.22748,
   -23.12419 -118.14943 63.26098,
   0.79445 -110.91986 63.35679,
   -27.10425 -118.31095 63.38644,
   -25.58626 -118.25761 63.17508,
   -23.89570 -118.18756 63.23247,
   0.22796 -110.30916 63.33274,
   -28.05576 -118.28276 63.23839,
   -26.37836 -118.28625 63.22783,
   -0.47350 -109.86480 63.44082,
   -30.35650 -118.06817 63.22796,
   -28.96383 -118.22956 63.23189,
   -1.36324 -109.38458 63.40324,
   -31.40294 -117.89764 63.22555,
   -29.75219 -118.14891 63.22961,
   -2.18726 -108.98477 63.38808,
   -32.34481 -117.72421 63.27606,
   -3.19192 -108.39252 63.40563,
   -33.27096 -117.52466 63.21486,
   -34.25041 -117.29371 63.23461,
   -3.82484 -107.96441 63.26682,
   -35.18649 -117.02464 63.25136,
   -4.49100 -107.42934 63.39618,
   -36.12090 -116.65000 63.24107,
   -36.90523 -116.23920 63.26043,
   -5.14583 -106.79139 63.42064,
   -5.77232 -106.07787 63.42186,
   -37.67672 -115.61304 63.25014,
   -38.22056 -114.91505 63.27553,
   -6.44184 -105.22062 63.43451,
   -6.82998 -104.65666 63.45926,
   -38.57666 -113.92438 63.31360,
   -7.41142 -103.76034 63.41561,
   -38.57552 -112.77064 63.32536,
   -38.29834 -112.04092 63.35475,
   -8.08817 -102.67386 63.47565,
   -37.68239 -111.29891 63.35927,
   -36.53035 -110.42544 63.32379,
   -8.40147 -102.11952 63.45088,
   -37.08740 -110.80044 63.31925,
   -35.63286 -109.90646 63.31831,
   -34.37182 -109.17145 63.34859,
   -34.94611 -109.51063 63.34184,
   -33.53896 -108.65796 63.36428,
   -8.98753 -101.12605 63.54603,
   -32.77743 -108.14168 63.49475,
   -31.57720 -107.25750 63.38619,
   -32.12881 -107.68042 63.37913,
   -30.79704 -106.61061 63.40764,
   -9.54127 -100.17266 63.51366,
   -30.11271 -105.98617 63.36882,
   -9.97299 -99.43652 63.52051,
   -29.39911 -105.22714 63.37615,
   -28.78173 -104.42616 63.60673,
   -10.41707 -98.69625 63.52686,
   -28.28085 -103.70021 63.42698,
   -27.77876 -102.79652 63.44088,
   -11.01568 -97.73034 63.54472,
   -27.41296 -101.99536 63.46197,
   -11.52040 -96.92757 63.55821,
   -27.06030 -101.11121 63.48027,
   -12.04121 -96.12687 63.57321,
   -26.73562 -100.21676 63.51116,
   -26.43014 -99.35966 63.47231,
   -12.67952 -95.20471 63.58693,
   -26.12826 -98.49806 63.51616,
   -13.12234 -94.60639 63.74710,
   -25.78848 -97.59862 63.48234,
   -13.80762 -93.79114 63.59306,
   -25.46610 -96.76718 63.54023,
   -25.13920 -95.99319 63.57875,
   -14.46188 -93.14959 63.60156,
   -24.54592 -94.87482 63.56781,
   -15.23259 -92.56061 63.62975,
   -16.01216 -92.09910 63.63403,
   -24.19252 -94.26021 63.57804,
   -16.89991 -91.73347 63.62980,
   -23.74439 -93.63769 63.58880,
   -22.52198 -92.52534 63.61383,
   -19.53635 -91.46728 63.62618,
   -17.85153 -91.51016 63.62815,
   -23.04521 -92.92757 63.60766,
   -21.84967 -92.13411 63.60297,
   -20.36686 -91.60353 63.66439,
   -18.75942 -91.42731 63.62234,
   -21.10436 -91.81708 63.61723,
   -8.36730 -116.98245 64.08653,
   -6.81923 -116.58734 64.09055,
   -5.28398 -116.13091 64.09862,
   -3.76418 -115.62903 64.10833,
   -10.66129 -117.41143 64.22114,
   -9.15490 -117.14986 64.08667,
   -7.59201 -116.79457 64.08844,
   -6.04970 -116.36580 64.09522,
   -4.52079 -115.88656 64.10495,
   -2.99949 -115.35359 64.11084,
   -1.54299 -114.73756 64.10830,
   -13.09643 -117.63907 64.18354,
   -11.56783 -117.49678 64.05695,
   -9.94902 -117.29320 64.07811,
   -2.25137 -115.05423 64.11754,
   -0.78433 -114.36263 64.11172,
   0.35734 -113.45202 64.14467,
   -15.56296 -117.78737 64.17197,
   -14.05090 -117.67633 64.02626,
   -12.37574 -117.57216 64.07064,
   -0.09300 -113.86461 64.13809,
   0.88745 -112.63727 64.15584,
   -18.03797 -117.94580 64.18283,
   -16.50971 -117.82371 64.02240,
   -14.83885 -117.72979 64.06527,
   1.06400 -111.98774 64.15946,
   -20.48098 -118.11027 64.16186,
   -18.97055 -117.98709 64.02476,
   -17.30115 -117.88051 64.06129,
   -22.95508 -118.25861 64.17118,
   -21.43697 -118.15139 64.00962,
   -19.76144 -118.04657 64.05588,
   0.92936 -111.23729 64.17997,
   -25.32203 -118.34472 64.04478,
   -23.88653 -118.28667 64.02903,
   -22.21643 -118.20464 64.05406,
   0.56427 -110.73114 64.17828,
   -28.01230 -118.36458 64.04777,
   -26.34338 -118.37171 64.03714,
   -24.70028 -118.32152 64.04620,
   -0.09838 -110.19117 64.35957,
   -28.80203 -118.32227 64.06682,
   -27.33663 -118.38016 64.04468,
   -1.04127 -109.60312 64.20938,
   -29.74380 -118.23083 64.05083,
   -1.80955 -109.25801 64.21569,
   -30.68806 -118.10052 64.02691,
   -31.63293 -117.93280 63.92230,
   -2.55165 -108.89196 64.11838,
   -34.02718 -117.43292 64.04630,
   -32.62850 -117.75306 64.04176,
   -3.45484 -108.34160 64.22627,
   -34.89382 -117.19993 64.05212,
   -33.32420 -117.59953 64.04345,
   -4.07599 -107.89041 64.18742,
   -35.85712 -116.85148 64.05550,
   -36.59646 -116.52007 64.06333,
   -4.88200 -107.17828 64.30695,
   -5.42815 -106.59401 64.24618,
   -37.37930 -116.00097 64.11576,
   -38.03745 -115.31319 64.08591,
   -6.12788 -105.74898 64.25616,
   -6.63701 -105.06504 64.38188,
   -38.50018 -114.42643 64.07506,
   -7.22775 -104.16927 64.25989,
   -38.67927 -113.34628 64.13315,
   -7.82906 -103.21551 64.29608,
   -38.51195 -112.33663 64.28841,
   -37.72477 -111.28576 64.13782,
   -8.25360 -102.49729 64.29452,
   -38.20403 -111.82000 64.33294,
   -37.09202 -110.73563 64.13845,
   -36.35395 -110.28748 64.12197,
   -35.01158 -109.48514 64.15194,
   -8.69574 -101.73588 64.29368,
   -35.67851 -109.88034 64.15327,
   -34.23068 -109.02307 64.20958,
   -32.96348 -108.19162 64.18600,
   -33.54873 -108.58761 64.17745,
   -32.15387 -107.61718 64.16059,
   -9.24562 -100.80054 64.32195,
   -31.40938 -107.03699 64.25146,
   -30.16656 -105.94705 64.22183,
   -30.59550 -106.34841 64.21438,
   -29.68550 -105.44987 64.23029,
   -9.81883 -99.80742 64.13281,
   -29.02416 -104.67144 64.23862,
   -10.17281 -99.23673 64.33678,
   -28.53083 -103.97740 64.24517,
   -28.07902 -103.20699 64.26017,
   -10.77495 -98.26286 64.37249,
   -27.67245 -102.35344 64.38277,
   -11.37737 -97.30559 64.38099,
   -27.31958 -101.52834 64.28571,
   -11.73483 -96.72799 64.35862,
   -26.93587 -100.53453 64.25068,
   -12.35664 -95.79262 64.34926,
   -26.68509 -99.78966 64.32047,
   -26.36508 -98.90898 64.29615,
   -12.93052 -94.98131 64.40346,
   -26.03817 -98.03530 64.28495,
   -13.56749 -94.17678 64.39671,
   -25.71150 -97.18513 64.35143,
   -14.23172 -93.45737 64.41634,
   -25.35373 -96.31410 64.48299,
   -14.79357 -92.94484 64.40794,
   -24.97317 -95.51997 64.35712,
   -15.71517 -92.31244 64.43667,
   -24.49362 -94.64639 64.39673,
   -23.97443 -93.88100 64.43455,
   -17.84616 -91.53757 64.44484,
   -16.43189 -91.94420 64.44006,
   -23.22632 -93.06940 64.43259,
   -20.32618 -91.60572 64.44004,
   -18.65098 -91.44982 64.44529,
   -17.13842 -91.69112 64.44292,
   -22.52613 -92.50998 64.43272,
   -21.10663 -91.81979 64.43584,
   -19.52785 -91.48185 64.44277,
   -21.84480 -92.12213 64.43335,
   -7.58304 -116.83878 64.90478,
   -6.04291 -116.40202 64.91176,
   -4.51689 -115.91698 64.92109,
   -11.53233 -117.58511 64.89268,
   -9.93894 -117.36184 64.89396,
   -8.37935 -117.03700 64.87858,
   -6.81124 -116.62785 64.90958,
   -5.27755 -116.16589 64.91750,
   -3.74467 -115.65091 64.91086,
   -2.24160 -115.07390 64.94381,
   -0.77817 -114.36522 64.94792,
   -13.79096 -117.77590 64.88227,
   -12.37232 -117.67094 64.90111,
   -10.91404 -117.51157 64.89301,
   -9.14178 -117.20868 64.89873,
   -3.00179 -115.37704 64.93016,
   -1.39179 -114.71153 64.94188,
   -0.10108 -113.87717 64.95885,
   -16.23916 -117.92501 64.87876,
   -14.82313 -117.83927 64.88677,
   -13.17110 -117.73445 64.88371,
   0.56628 -113.19971 64.96712,
   -18.74233 -118.09051 64.87387,
   -17.28713 -117.99325 64.88602,
   -15.63246 -117.88779 64.87979,
   0.99708 -112.25789 64.97084,
   -21.19297 -118.25618 64.86994,
   -19.74718 -118.16125 64.88027,
   -18.09205 -118.04584 64.87592,
   1.01377 -111.64876 64.98131,
   -23.84504 -118.39003 64.86473,
   -22.21392 -118.31816 64.88666,
   -20.55151 -118.21446 64.87053,
   -26.33888 -118.45836 64.86024,
   -24.62279 -118.41548 64.83924,
   -23.18199 -118.36363 64.86699,
   0.73421 -110.98527 64.99086,
   -27.13412 -118.46099 64.86647,
   -25.60679 -118.43419 64.73590,
   0.23654 -110.50082 65.00312,
   -29.53794 -118.33527 64.86326,
   -27.99198 -118.44536 64.87144,
   -0.51685 -109.99203 64.86018,
   -30.46265 -118.23122 64.98508,
   -28.84052 -118.39710 64.86481,
   -1.44883 -109.50667 65.05900,
   -31.36064 -118.07296 64.83183,
   -2.26522 -109.12108 65.03622,
   -32.41556 -117.87882 64.84900,
   -3.08007 -108.67055 64.98316,
   -33.35326 -117.69115 64.86899,
   -34.35229 -117.45111 64.78633,
   -3.85538 -108.15733 65.04142,
   -35.20447 -117.20273 64.70583,
   -4.56459 -107.57536 65.04891,
   -36.30866 -116.76223 64.91383,
   -5.23059 -106.92302 65.05492,
   -37.03908 -116.35822 64.87642,
   -37.77046 -115.75257 64.88340,
   -5.81863 -106.24882 65.07232,
   -38.31437 -115.02398 64.85279,
   -6.43629 -105.44844 65.07183,
   -6.93107 -104.72945 65.08681,
   -38.68662 -113.95091 64.92729,
   -7.50145 -103.84584 65.09550,
   -38.68224 -112.82095 64.95300,
   -38.38514 -112.00634 64.96978,
   -8.09202 -102.86359 64.90948,
   -37.74283 -111.23254 64.95317,
   -36.40794 -110.26917 64.96429,
   -8.45122 -102.26517 65.09728,
   -36.97371 -110.63328 64.95825,
   -35.71520 -109.84428 64.94674,
   -34.27060 -108.98275 64.98854,
   -34.91287 -109.37035 65.10540,
   -33.59437 -108.54128 64.99602,
   -9.02718 -101.29574 65.14457,
   -32.83714 -108.03212 64.98808,
   -31.49758 -107.02722 65.02597,
   -32.02223 -107.43729 65.01950,
   -30.88117 -106.52554 64.89055,
   -9.66336 -100.22787 65.15164,
   -30.21037 -105.89969 65.05000,
   -9.98330 -99.68553 65.15276,
   -29.52552 -105.18502 65.04488,
   -28.89219 -104.39348 65.03723,
   -10.58751 -98.70787 65.19782,
   -28.38406 -103.60574 65.06478,
   -27.92471 -102.74224 65.03090,
   -11.18232 -97.75575 65.17996,
   -27.57840 -101.93262 65.09941,
   -11.56787 -97.16416 65.36299,
   -27.24291 -101.06632 65.09651,
   -12.16096 -96.23497 65.19369,
   -26.93807 -100.20852 65.15175,
   -26.58596 -99.28965 65.00119,
   -12.78169 -95.33437 65.23270,
   -13.14405 -94.80794 65.22167,
   -26.29680 -98.46627 65.15190,
   -25.94901 -97.58493 65.13960,
   -13.88019 -93.92246 65.20525,
   -25.57243 -96.68313 65.16698,
   -14.52892 -93.25674 65.23691,
   -25.17404 -95.80931 65.19014,
   -15.18566 -92.70557 65.13699,
   -24.79375 -95.05709 65.20034,
   -16.03908 -92.17844 65.26013,
   -24.34459 -94.30962 65.21427,
   -16.94156 -91.78599 65.27080,
   -23.72299 -93.50799 65.35076,
   -19.53393 -91.50017 65.26169,
   -17.85643 -91.55806 65.26670,
   -23.16026 -92.93956 65.40338,
   -21.85868 -92.12036 65.24565,
   -20.38047 -91.62647 65.24243,
   -18.76511 -91.46850 65.25662,
   -22.53649 -92.49328 65.25084,
   -21.11012 -91.82210 65.25386,
   -8.34758 -117.08456 65.71953,
   -6.80333 -116.66786 65.72517,
   -5.27153 -116.19985 65.73381,
   -3.75662 -115.68481 65.74372,
   -12.32597 -117.76265 65.70410,
   -10.71816 -117.57164 65.71055,
   -9.15860 -117.27586 65.73562,
   -7.57391 -116.88424 65.72377,
   -6.03550 -116.44020 65.73102,
   -4.50878 -115.94894 65.74403,
   -3.06044 -115.42924 65.73409,
   -1.54265 -114.76219 65.74108,
   -14.78585 -117.94327 65.69673,
   -13.12131 -117.83580 65.72547,
   -11.54453 -117.66322 65.55034,
   -9.91680 -117.43011 65.71175,
   -2.24842 -115.08840 65.75317,
   -0.78455 -114.37379 65.74692,
   0.32360 -113.47550 65.78018,
   -17.24548 -118.10098 65.69286,
   -15.57834 -117.99862 65.72976,
   -14.07755 -117.88700 65.59090,
   -0.10846 -113.87715 65.77385,
   0.85443 -112.63112 65.79250,
   -19.70446 -118.27203 65.68731,
   -18.04504 -118.15960 65.71436,
   -16.54178 -118.04222 65.58357,
   1.01404 -112.00966 65.79867,
   -22.15960 -118.42545 65.68609,
   -20.50202 -118.33045 65.71387,
   -18.98355 -118.20786 65.56656,
   -24.65261 -118.51596 65.67861,
   -22.97615 -118.46650 65.70360,
   -21.46270 -118.37267 65.55765,
   0.87103 -111.29235 65.81988,
   -25.42488 -118.53193 65.65499,
   -23.93413 -118.48495 65.58674,
   0.50056 -110.80270 65.81405,
   -27.87401 -118.52736 65.67903,
   -26.34604 -118.54213 65.64312,
   -0.20027 -110.24049 65.83240,
   -28.81027 -118.47899 65.67736,
   -27.15255 -118.54274 65.67687,
   -1.02965 -109.79201 65.89041,
   -29.78084 -118.38629 65.64307,
   -1.88253 -109.39704 65.96111,
   -32.38298 -117.97140 65.67478,
   -30.69134 -118.26858 65.67729,
   -33.07110 -117.83564 65.67515,
   -31.69490 -118.10228 65.67492,
   -2.72868 -108.96239 65.85032,
   -34.08443 -117.61981 65.79449,
   -3.58364 -108.43580 65.82840,
   -34.94809 -117.38023 65.65474,
   -4.21712 -107.97288 65.82961,
   -35.86747 -117.06033 65.67972,
   -36.67571 -116.70186 65.79681,
   -5.01553 -107.23378 65.68520,
   -5.57398 -106.65203 65.89568,
   -37.51063 -116.08029 65.57491,
   -38.12249 -115.46832 65.71376,
   -6.26467 -105.79699 65.87289,
   -6.66188 -105.23330 65.89788,
   -38.61069 -114.51261 65.70511,
   -7.26458 -104.32837 65.90883,
   -38.79345 -113.45486 65.78061,
   -7.93040 -103.27079 65.91754,
   -38.61089 -112.34368 65.77408,
   -8.24929 -102.72138 65.93355,
   -38.27024 -111.75753 65.76450,
   -37.21529 -110.72384 65.64869,
   -37.77730 -111.19514 65.77314,
   -36.38708 -110.17907 65.75485,
   -35.17967 -109.45620 65.79662,
   -8.85173 -101.71593 65.98617,
   -35.72362 -109.77660 65.78998,
   -34.30766 -108.92860 65.81233,
   -32.89286 -107.98730 65.82607,
   -33.54870 -108.43142 65.97014,
   -32.27950 -107.55023 65.72580,
   -9.41180 -100.77055 65.95828,
   -31.53209 -106.96951 65.85156,
   -9.84573 -100.04430 65.96427,
   -30.80176 -106.37348 65.81875,
   -30.04822 -105.65734 65.86339,
   -29.12361 -104.59949 65.87191,
   -10.36974 -99.18835 65.97152,
   -29.58770 -105.16430 65.86853,
   -28.68988 -103.97706 65.87702,
   -10.94102 -98.27581 65.99276,
   -28.30973 -103.30712 65.89204,
   -11.40316 -97.54299 66.00080,
   -27.83855 -102.33324 65.88448,
   -27.49286 -101.47099 65.89682,
   -11.92961 -96.72835 66.01212,
   -27.18743 -100.62306 65.94597,
   -12.55391 -95.79901 66.03047,
   -26.89968 -99.80145 66.01496,
   -12.96362 -95.21434 66.21813,
   -26.55510 -98.89561 65.97714,
   -26.19003 -98.00499 65.82996,
   -13.65652 -94.30533 66.04567,
   -25.85772 -97.15959 65.98687,
   -14.29399 -93.57077 65.89890,
   -25.48215 -96.29914 66.02251,
   -14.89605 -93.01104 66.05643,
   -25.08187 -95.47313 66.01405,
   -15.59410 -92.48879 66.07266,
   -24.56178 -94.58284 65.93824,
   -24.04853 -93.85846 65.85162,
   -17.85958 -91.58101 66.08007,
   -16.45701 -92.01325 66.07432,
   -23.28383 -93.03931 66.05945,
   -20.32798 -91.62473 66.07581,
   -18.63929 -91.49124 66.19747,
   -17.18589 -91.73584 66.07741,
   -22.56074 -92.48822 66.07523,
   -21.11854 -91.82619 66.07054,
   -19.52511 -91.51075 66.07682,
   -21.85743 -92.10938 66.06972,
   -9.11601 -117.32686 66.53216,
   -7.56488 -116.92871 66.53892,
   -6.02845 -116.47701 66.54681,
   -4.50658 -115.98079 66.55645,
   -13.11883 -117.93751 66.51656,
   -11.48754 -117.77275 66.53326,
   -9.88574 -117.49612 66.54429,
   -8.34379 -117.13718 66.52760,
   -6.79578 -116.70942 66.54515,
   -5.26415 -116.23533 66.55484,
   -3.75305 -115.71417 66.56545,
   -2.23950 -115.11066 66.58369,
   -0.77811 -114.37974 66.58366,
   -15.57855 -118.10427 66.51139,
   -13.96526 -118.00810 66.51403,
   -12.34826 -117.86552 66.53701,
   -10.69015 -117.64664 66.52662,
   -2.99613 -115.42344 66.56571,
   -1.38729 -114.73278 66.57762,
   -0.11589 -113.89278 66.59337,
   -18.03688 -118.26861 66.50706,
   -16.43678 -118.16415 66.50495,
   -14.80301 -118.05672 66.54181,
   0.54018 -113.20909 66.60225,
   -20.49456 -118.44043 66.50206,
   -18.87921 -118.32850 66.47833,
   -17.27580 -118.21828 66.53686,
   0.95369 -112.28555 66.60855,
   -22.95808 -118.57056 66.50046,
   -21.33791 -118.49455 66.48944,
   -19.73590 -118.39013 66.52138,
   0.96282 -111.69225 66.62583,
   -23.73387 -118.59340 66.45852,
   -22.17044 -118.53671 66.50480,
   -26.10001 -118.63316 66.49281,
   -24.64463 -118.61243 66.47303,
   0.67686 -111.04950 66.63079,
   -28.80698 -118.56004 66.49678,
   -27.10438 -118.62792 66.48148,
   -25.46327 -118.62716 66.49357,
   0.18743 -110.59929 66.63817,
   -29.60895 -118.50535 66.67816,
   -28.04447 -118.59310 66.35764,
   -0.53441 -110.14879 66.64780,
   -30.42954 -118.38688 66.47423,
   -1.45285 -109.67552 66.65916,
   -31.46631 -118.22684 66.48899,
   -2.29532 -109.27513 66.58286,
   -32.43997 -118.05312 66.50185,
   -3.16893 -108.79474 66.62736,
   -33.38295 -117.86876 66.44478,
   -3.93895 -108.28488 66.67239,
   -34.37042 -117.65000 66.49359,
   -35.25202 -117.40942 66.49716,
   -4.66201 -107.68592 66.63137,
   -36.29993 -116.98366 66.51069,
   -5.25842 -107.10406 66.67906,
   -37.07047 -116.55329 66.44476,
   -37.94918 -115.76959 66.46234,
   -5.86930 -106.40312 66.70583,
   -6.51262 -105.56174 66.70529,
   -38.47207 -115.04107 66.53610,
   -7.06400 -104.75399 66.75488,
   -38.80629 -113.97362 66.51302,
   -7.67278 -103.79651 66.72765,
   -38.78351 -112.75627 66.54802,
   -8.10430 -103.07815 66.73912,
   -38.31773 -111.72526 66.59788,
   -38.52044 -112.00326 66.60490,
   -37.83992 -111.19993 66.60916,
   -36.45151 -110.17194 66.60097,
   -8.55050 -102.32297 66.74373,
   -37.08872 -110.60792 66.57845,
   -35.80013 -109.76031 66.63394,
   -35.00368 -109.29240 66.66123,
   -33.72462 -108.47318 66.63320,
   -9.10913 -101.38950 66.76847,
   -34.31848 -108.86368 66.62578,
   -32.94188 -107.93867 66.65787,
   -32.17798 -107.38822 66.64196,
   -31.00937 -106.45327 66.66991,
   -9.68058 -100.41947 66.59119,
   -31.54672 -106.89454 66.66400,
   -30.35199 -105.87376 66.61178,
   -10.05724 -99.81962 66.78429,
   -29.63201 -105.11589 66.69740,
   -29.02468 -104.35544 66.67598,
   -10.65250 -98.86038 66.76527,
   -28.55246 -103.59958 66.72063,
   -28.05911 -102.65297 66.63614,
   -11.24249 -97.90917 66.61790,
   -11.61741 -97.33905 66.81046,
   -27.74466 -101.83469 66.86415,
   -27.43776 -101.03524 66.75094,
   -12.22565 -96.40951 66.79354,
   -27.12055 -100.18280 66.67015,
   -12.78908 -95.58164 66.84763,
   -26.80325 -99.29951 66.77895,
   -13.36076 -94.79515 66.85293,
   -26.47331 -98.44702 66.80307,
   -26.11629 -97.58020 66.80006,
   -14.02352 -93.98324 66.87297,
   -25.70606 -96.66371 66.70894,
   -14.59588 -93.36492 66.84538,
   -25.35099 -95.87536 66.82416,
   -15.29384 -92.76410 66.88347,
   -24.95373 -95.08891 66.96450,
   -16.07376 -92.25185 66.90443,
   -24.43668 -94.27701 66.82916,
   -16.99094 -91.83127 66.91558,
   -23.82163 -93.50897 66.83807,
   -19.53062 -91.52480 66.89714,
   -17.85915 -91.60267 66.89870,
   -23.19240 -92.90276 66.88793,
   -21.88417 -92.11238 66.87319,
   -20.35082 -91.63677 66.89076,
   -18.91330 -91.50053 66.89827,
   -22.55109 -92.45889 66.88862,
   -21.11657 -91.82622 66.88966,
   -9.88552 -117.56355 67.34559,
   -8.32733 -117.18489 67.35296,
   -6.78746 -116.74776 67.36020,
   -5.25921 -116.26863 67.36920,
   -3.74915 -115.73989 67.37907,
   -12.16651 -117.95622 67.46074,
   -10.65699 -117.71882 67.35944,
   -9.10175 -117.38308 67.34766,
   -7.55598 -116.97264 67.35846,
   -6.02134 -116.51418 67.36790,
   -4.49826 -116.01149 67.38255,
   -3.01073 -115.45529 67.37986,
   -1.54342 -114.79081 67.37241,
   -14.63448 -118.16836 67.44328,
   -13.11989 -118.03653 67.30085,
   -11.46326 -117.85309 67.34283,
   -2.24387 -115.12461 67.38894,
   -0.78240 -114.38776 67.37964,
   0.29419 -113.50089 67.41572,
   -17.09509 -118.32997 67.43978,
   -15.58050 -118.20818 67.29535,
   -13.91178 -118.10448 67.33061,
   -0.12168 -113.89352 67.40959,
   0.83391 -112.60604 67.43079,
   -19.55239 -118.50252 67.42470,
   -18.04020 -118.37512 67.29373,
   -16.37181 -118.26639 67.32594,
   0.97196 -112.02722 67.44310,
   -22.04388 -118.65577 67.42480,
   -20.50650 -118.54744 67.28040,
   -18.82857 -118.43698 67.32133,
   -24.40552 -118.71165 67.31201,
   -22.94524 -118.67494 67.31476,
   -21.28559 -118.60227 67.31751,
   0.82080 -111.34386 67.46488,
   -27.11534 -118.71011 67.30974,
   -25.39576 -118.71887 67.28657,
   -23.76682 -118.69956 67.31365,
   0.43954 -110.86338 67.45388,
   -27.90947 -118.68252 67.26124,
   -26.38883 -118.71240 67.20230,
   -0.26188 -110.33084 67.46545,
   -28.81810 -118.63827 67.31726,
   -1.10534 -109.88966 67.47260,
   -31.43400 -118.31191 67.30990,
   -29.84785 -118.54259 67.31330,
   -1.98550 -109.48430 67.46156,
   -32.17254 -118.18448 67.30866,
   -30.68614 -118.43189 67.31153,
   -2.80664 -109.08396 67.48171,
   -33.15631 -118.00588 67.41991,
   -34.01971 -117.81222 67.29673,
   -3.65298 -108.56907 67.47719,
   -35.01014 -117.55363 67.31225,
   -4.32393 -108.07421 67.47287,
   -35.94133 -117.23330 67.32265,
   -5.02678 -107.44136 67.50003,
   -36.79736 -116.82350 67.33357,
   -37.56318 -116.28689 67.33109,
   -5.64113 -106.77948 67.50895,
   -38.25008 -115.55941 67.31924,
   -6.33218 -105.90443 67.31696,
   -38.59576 -115.06780 67.76657,
   -6.75923 -105.30548 67.53063,
   -38.72434 -114.65986 67.34187,
   -7.31975 -104.45042 67.53873,
   -38.91180 -113.46632 67.39753,
   -7.94683 -103.42834 67.33081,
   -38.73681 -112.38411 67.41989,
   -8.29565 -102.85343 67.56598,
   -38.33503 -111.66531 67.41240,
   -37.34378 -110.70055 67.40996,
   -37.83108 -111.10200 67.40854,
   -36.50085 -110.13801 67.42980,
   -35.04129 -109.25567 67.43716,
   -8.88030 -101.88182 67.58889,
   -35.66557 -109.62818 67.57096,
   -34.36202 -108.81863 67.45054,
   -33.62728 -108.34047 67.47959,
   -32.24528 -107.35767 67.47483,
   -9.51966 -100.82505 67.59492,
   -32.77972 -107.75078 67.46699,
   -31.65580 -106.90967 67.42901,
   -9.85041 -100.27159 67.56123,
   -30.87842 -106.26875 67.47808,
   -30.18709 -105.61634 67.62007,
   -10.46385 -99.28876 67.59029,
   -29.44065 -104.79667 67.50296,
   -28.94569 -104.11151 67.50811,
   -11.07205 -98.33266 67.63463,
   -28.40274 -103.15124 67.56310,
   -11.40807 -97.79544 67.60457,
   -28.02261 -102.31013 67.56072,
   -27.69162 -101.45243 67.56676,
   -12.02380 -96.85632 67.64455,
   -27.34875 -100.52390 67.54937,
   -12.63993 -95.93870 67.67334,
   -27.06669 -99.73131 67.60230,
   -12.99245 -95.40277 67.65874,
   -26.69951 -98.81972 67.49083,
   -26.37197 -97.98874 67.61083,
   -13.70728 -94.46494 67.66220,
   -25.98964 -97.10495 67.61637,
   -14.30847 -93.75386 67.68585,
   -25.61419 -96.27837 67.63112,
   -14.96407 -93.10560 67.70267,
   -25.18324 -95.42284 67.65607,
   -15.65274 -92.56024 67.71427,
   -24.63367 -94.50562 67.66637,
   -24.12333 -93.80000 67.67825,
   -16.48288 -92.07503 67.70980,
   -23.33799 -93.00442 67.69606,
   -20.32975 -91.63993 67.71100,
   -18.62461 -91.52297 67.62522,
   -17.21994 -91.77742 67.71406,
   -22.56265 -92.44526 67.72026,
   -21.12350 -91.82825 67.70566,
   -19.52277 -91.53434 67.70754,
   -17.88422 -91.61613 67.71623,
   -21.87147 -92.09541 67.70601,
   -10.65492 -117.78771 68.16088,
   -9.09271 -117.43411 68.16650,
   -7.54860 -117.01084 68.17403,
   -6.01586 -116.54643 68.18247,
   -4.49818 -116.04011 68.19194,
   -13.06889 -118.12312 68.15140,
   -11.43941 -117.92649 68.16375,
   -9.86955 -117.62146 68.16654,
   -8.32852 -117.23127 68.15932,
   -6.77856 -116.78311 68.18191,
   -5.25410 -116.30007 68.19088,
   -3.74655 -115.76605 68.20674,
   -2.23090 -115.14200 68.21590,
   -0.77860 -114.39552 68.21938,
   -15.35552 -118.30045 68.14525,
   -13.87878 -118.19367 68.14366,
   -12.41547 -118.05691 68.15412,
   -2.99151 -115.46707 68.20154,
   -1.37595 -114.74862 68.21361,
   -0.13010 -113.91091 68.22813,
   -17.76489 -118.46316 68.14080,
   -16.34924 -118.36521 68.14511,
   -14.70658 -118.25681 68.14627,
   0.51881 -113.21775 68.24128,
   -20.25583 -118.64047 68.13582,
   -18.83219 -118.54139 68.15878,
   -17.16441 -118.42117 68.14193,
   0.92436 -112.28206 68.25026,
   -22.81863 -118.77407 68.13409,
   -21.31599 -118.70957 68.17234,
   -19.62074 -118.59650 68.13690,
   0.91939 -111.69933 68.27498,
   -25.41855 -118.80465 68.12794,
   -23.71619 -118.79347 68.11613,
   -22.07725 -118.74579 68.13465,
   -26.19855 -118.79991 68.09059,
   -24.67850 -118.79658 68.02634,
   0.63353 -111.10859 68.27829,
   -28.77392 -118.71401 68.12931,
   -27.15825 -118.78647 68.14862,
   0.17673 -110.72070 68.27615,
   -29.58099 -118.64762 68.16285,
   -28.11150 -118.75379 68.12810,
   -0.56458 -110.26118 68.27987,
   -30.50800 -118.53317 68.13151,
   -1.50857 -109.78277 68.28781,
   -31.51416 -118.37941 68.14459,
   -2.35476 -109.39516 68.27636,
   -32.48756 -118.20046 67.95596,
   -3.24140 -108.91046 68.29022,
   -35.01639 -117.63570 68.13231,
   -33.39535 -118.04260 68.12570,
   -3.94657 -108.45914 68.45751,
   -35.68643 -117.40930 68.13879,
   -34.36309 -117.82060 68.12841,
   -36.58464 -117.01534 68.15048,
   -4.74647 -107.79392 68.33060,
   -5.39541 -107.15008 68.36137,
   -37.25144 -116.62094 68.10110,
   -37.97881 -115.97870 68.13521,
   -6.09287 -106.33474 68.36021,
   -6.50035 -105.77298 68.36579,
   -38.50154 -115.30119 68.17232,
   -38.77830 -114.76417 68.27238,
   -7.12170 -104.85898 68.35192,
   -38.94776 -114.01729 68.17459,
   -7.75819 -103.86090 68.38428,
   -38.88807 -112.71498 68.22353,
   -8.08943 -103.29394 68.38353,
   -38.37140 -111.63911 68.23241,
   -38.61934 -111.99610 68.24061,
   -37.88361 -111.09602 68.22729,
   -8.68432 -102.31119 68.42571,
   -37.16269 -110.53143 68.27994,
   -35.94040 -109.72358 68.24402,
   -36.49704 -110.07262 68.23773,
   -35.07092 -109.20005 68.25760,
   -33.65804 -108.28745 68.27333,
   -9.25946 -101.35684 68.41062,
   -34.26366 -108.69537 68.26535,
   -32.99497 -107.81814 68.29077,
   -9.69580 -100.63627 68.41009,
   -32.25344 -107.28453 68.28579,
   -31.50448 -106.70263 68.40472,
   -30.44788 -105.79322 68.31582,
   -10.21385 -99.80028 68.41983,
   -30.92211 -106.22183 68.31069,
   -29.74840 -105.06816 68.30497,
   -29.15284 -104.31014 68.31457,
   -10.79957 -98.87348 68.43205,
   -28.72429 -103.59005 68.44621,
   -11.26441 -98.14529 68.44550,
   -28.28525 -102.71875 68.35855,
   -11.81868 -97.29712 68.51052,
   -27.93783 -101.84857 68.41044,
   -27.59492 -100.94196 68.32747,
   -12.41656 -96.39036 68.47833,
   -12.80934 -95.80679 68.66471,
   -27.31387 -100.13402 68.40945,
   -26.96955 -99.22920 68.44251,
   -13.45834 -94.89557 68.47213,
   -26.63052 -98.40044 68.41743,
   -26.25572 -97.54220 68.35282,
   -14.11537 -94.07369 68.52456,
   -25.88351 -96.69682 68.44655,
   -14.64822 -93.47908 68.54674,
   -25.56057 -95.99723 68.45668,
   -15.34222 -92.84737 68.51861,
   -25.04957 -95.05022 68.53194,
   -16.09231 -92.32025 68.46920,
   -24.53618 -94.24998 68.48747,
   -17.01169 -91.87299 68.53994,
   -23.90812 -93.48651 68.48063,
   -19.52215 -91.54444 68.53164,
   -17.83200 -91.64080 68.53742,
   -23.22138 -92.85531 68.50765,
   -21.91553 -92.10389 68.50073,
   -20.35391 -91.64820 68.52451,
   -18.89868 -91.52539 68.53328,
   -22.56697 -92.42359 68.52724,
   -21.12393 -91.82653 68.52486,
   -11.42443 -117.98760 68.97675,
   -9.86103 -117.66780 68.98089,
   -8.31253 -117.26276 68.98819,
   -6.77680 -116.81097 68.99633,
   -5.25166 -116.32449 69.00506,
   -3.74575 -115.78554 69.01450,
   -13.86450 -118.26906 68.96720,
   -12.19231 -118.10693 69.01287,
   -10.64454 -117.84024 68.97794,
   -9.09023 -117.47439 68.97902,
   -7.54355 -117.04146 68.99789,
   -6.01349 -116.57357 69.00365,
   -4.49258 -116.06256 69.02008,
   -2.98773 -115.48373 69.01981,
   -1.55044 -114.81854 69.00055,
   -16.32003 -118.44373 68.96238,
   -14.65306 -118.33293 69.00455,
   -13.15461 -118.20045 68.86668,
   -2.24222 -115.15514 69.02523,
   -0.78388 -114.40289 69.01580,
   0.27624 -113.51942 69.05147,
   -18.77494 -118.61996 68.95756,
   -17.11056 -118.50210 68.99464,
   -15.62415 -118.39031 68.84921,
   -0.13341 -113.91099 69.04540,
   0.82481 -112.58827 69.07040,
   -21.23048 -118.78772 68.95329,
   -19.57198 -118.68006 68.98054,
   -18.07717 -118.56226 68.84019,
   0.94758 -112.03628 69.09233,
   -23.71443 -118.87387 68.94943,
   -22.04039 -118.82862 68.96445,
   -20.52144 -118.73662 68.82028,
   -24.50710 -118.87970 68.90890,
   -22.93473 -118.84906 68.79299,
   0.79198 -111.38601 69.11681,
   -26.85931 -118.85679 68.94535,
   -25.40893 -118.87320 68.91841,
   0.39681 -110.90667 69.09885,
   -27.90085 -118.82522 68.96523,
   -26.23653 -118.86730 68.94567,
   -0.29440 -110.40421 69.09500,
   -30.20489 -118.63635 68.94769,
   -28.79489 -118.77083 68.93223,
   -1.14107 -109.97511 69.09834,
   -31.24221 -118.49067 68.94619,
   -29.60649 -118.70349 68.94747,
   -2.02606 -109.58128 69.10309,
   -32.18424 -118.33510 68.98065,
   -2.86603 -109.17865 69.27096,
   -33.10191 -118.16364 68.92817,
   -34.09994 -117.95345 68.94655,
   -3.65913 -108.70709 69.11788,
   -35.07508 -117.70030 68.96950,
   -4.39908 -108.15993 69.12454,
   -36.00203 -117.38018 68.90790,
   -5.05086 -107.57628 69.21438,
   -36.87398 -116.95608 68.91356,
   -37.53997 -116.49856 68.89130,
   -5.69180 -106.88645 69.13617,
   -6.31763 -106.10787 69.15278,
   -38.39512 -115.56182 68.96695,
   -38.71819 -115.04433 69.00460,
   -6.87843 -105.30904 69.17122,
   -38.96743 -114.31184 68.99758,
   -7.48388 -104.38022 69.19648,
   -39.03101 -113.47389 68.96231,
   -7.93215 -103.64177 69.18607,
   -38.82098 -112.34428 69.06180,
   -8.37922 -102.89240 69.20051,
   -38.39232 -111.60493 69.05126,
   -37.20446 -110.51436 69.04989,
   -37.73514 -110.93293 69.04710,
   -36.49540 -110.00305 69.06825,
   -8.93353 -101.97369 69.20893,
   -35.75895 -109.57024 69.05102,
   -34.43737 -108.73497 68.92545,
   -35.08643 -109.14595 69.07447,
   -33.68564 -108.23115 69.09367,
   -9.51843 -101.00273 69.04025,
   -32.92047 -107.69124 69.21821,
   -31.73263 -106.80624 69.12022,
   -9.89332 -100.40168 69.22582,
   -32.28910 -107.23192 69.11327,
   -30.97291 -106.18513 69.15270,
   -30.23111 -105.50409 69.14013,
   -10.49034 -99.45002 69.20930,
   -29.54783 -104.73891 69.13619,
   -29.05628 -104.03603 69.17698,
   -11.07611 -98.52513 69.10507,
   -28.55007 -103.11922 69.15517,
   -11.47862 -97.90659 69.25166,
   -28.21063 -102.30715 69.24853,
   -12.09632 -96.96487 69.26981,
   -27.84885 -101.32419 69.38831,
   -27.55829 -100.54470 69.21729,
   -12.62597 -96.16611 69.29225,
   -27.26229 -99.73558 69.25010,
   -13.18328 -95.36194 69.30013,
   -26.89213 -98.81866 69.23771,
   -13.84170 -94.48603 69.30908,
   -26.56184 -98.00771 69.39006,
   -14.29893 -93.91682 69.47941,
   -26.15881 -97.13797 69.23555,
   -25.75769 -96.28058 69.28065,
   -15.03568 -93.16367 69.35409,
   -25.30620 -95.42698 69.13872,
   -15.72306 -92.59445 69.31810,
   -24.85052 -94.62759 69.30065,
   -16.50166 -92.11408 69.34690,
   -23.95985 -93.48082 69.31977,
   -24.45580 -94.03899 69.30913,
   -23.37301 -92.94784 69.33318,
   -20.33151 -91.64424 69.34467,
   -18.61245 -91.53813 69.36145,
   -17.24908 -91.79736 69.35544,
   -22.59015 -92.41434 69.34233,
   -21.13035 -91.82189 69.33924,
   -19.51727 -91.54467 69.34325,
   -17.91377 -91.62896 69.35515,
   -21.88789 -92.07728 69.34202,
   -10.63198 -117.87184 69.79484,
   -9.08107 -117.49568 69.80211,
   -7.54252 -117.05811 69.81028,
   -6.01240 -116.58890 69.81865,
   -4.49776 -116.07905 69.82725,
   -2.99351 -115.49700 69.83776,
   -12.96429 -118.24401 69.75629,
   -11.40863 -118.02151 69.79546,
   -9.85550 -117.69371 69.80614,
   -8.32520 -117.28571 69.79431,
   -6.77497 -116.82711 69.82081,
   -5.25206 -116.34081 69.82635,
   -3.74704 -115.80042 69.84437,
   -2.22695 -115.16247 69.84827,
   -0.78223 -114.40993 69.85516,
   -17.11540 -118.55842 69.77918,
   -15.43347 -118.44431 69.76700,
   -13.81230 -118.31662 69.80144,
   -12.21569 -118.15122 69.78954,
   -1.35268 -114.74682 69.85014,
   -0.14256 -113.93188 69.86356,
   -19.56909 -118.73816 69.77423,
   -17.95323 -118.62038 69.76038,
   -16.26805 -118.49597 69.78859,
   -14.66025 -118.38711 69.78390,
   0.51462 -113.22690 69.87803,
   -22.02483 -118.88717 69.77023,
   -20.40956 -118.79714 69.76128,
   -18.80353 -118.68080 69.80192,
   0.91414 -112.32860 69.89360,
   -22.84133 -118.91727 69.77794,
   -21.28119 -118.84392 69.66847,
   0.91139 -111.71630 69.92377,
   -25.17779 -118.93097 69.76526,
   -23.78153 -118.92779 69.72469,
   0.61630 -111.13087 69.93159,
   -26.16756 -118.91606 69.73621,
   -24.53076 -118.93457 69.76606,
   -0.00196 -110.56051 69.90943,
   -28.66988 -118.82850 69.91521,
   -27.12121 -118.89675 69.78914,
   -0.84807 -110.07806 69.90443,
   -29.58332 -118.74944 69.76349,
   -27.89823 -118.86673 69.76343,
   -1.78607 -109.66044 69.90903,
   -30.51152 -118.64460 69.79360,
   -31.45671 -118.50392 69.66750,
   -2.46509 -109.40609 69.91829,
   -33.86041 -118.05853 69.76636,
   -32.42422 -118.34519 69.76460,
   -3.28195 -108.97507 69.92532,
   -34.78392 -117.83918 69.76904,
   -33.16231 -118.20192 69.76544,
   -4.02120 -108.48978 69.90680,
   -35.67824 -117.57754 69.94385,
   -36.58061 -117.17890 69.76191,
   -4.76003 -107.88696 69.94556,
   -37.30205 -116.75828 69.78784,
   -5.41287 -107.24399 69.95557,
   -38.00217 -116.15038 69.79865,
   -6.08574 -106.46402 69.83246,
   -38.54577 -115.47717 69.89848,
   -6.52353 -105.86619 69.99292,
   -38.90503 -114.71730 69.81505,
   -7.13729 -104.96575 69.94922,
   -39.06805 -113.91833 69.62001,
   -7.76859 -103.97852 70.02506,
   -39.01491 -112.88016 69.84537,
   -8.10609 -103.40111 70.01305,
   -38.73998 -112.08046 69.87362,
   -37.96383 -111.05531 69.74615,
   -8.69478 -102.42923 70.02649,
   -38.41342 -111.55503 69.86767,
   -37.21599 -110.45435 69.86197,
   -35.81160 -109.54910 69.88482,
   -36.38698 -109.90815 69.87779,
   -35.13037 -109.11219 69.85791,
   -9.32685 -101.39119 70.04506,
   -34.37277 -108.63013 69.89699,
   -33.13888 -107.77905 69.91988,
   -9.66059 -100.83861 70.02224,
   -33.70030 -108.17224 69.91159,
   -32.36324 -107.22183 69.90005,
   -31.61139 -106.64982 69.97125,
   -30.32154 -105.52279 69.95508,
   -10.27223 -99.86147 70.04558,
   -30.80220 -105.97537 69.95167,
   -29.78992 -104.95400 69.85975,
   -29.27175 -104.26670 69.96026,
   -10.86878 -98.92304 70.05431,
   -28.82690 -103.51922 69.97653,
   -11.23647 -98.34689 70.04169,
   -28.46569 -102.72634 70.09024,
   -11.83475 -97.43089 70.09473,
   -28.11062 -101.83621 70.03543,
   -27.80063 -100.97146 70.03292,
   -12.45164 -96.49930 70.13678,
   -12.80832 -95.94691 70.11851,
   -27.50204 -100.12581 70.11798,
   -27.14071 -99.22079 70.04876,
   -13.46129 -95.02903 70.08086,
   -26.77319 -98.34254 70.08895,
   -26.33532 -97.37532 70.07356,
   -14.06543 -94.24210 70.13540,
   -14.67630 -93.54433 70.14311,
   -26.01465 -96.67714 70.08293,
   -15.36248 -92.89416 70.15193,
   -25.59304 -95.82823 70.09202,
   -25.13363 -94.99452 70.10794,
   -16.14975 -92.32125 70.16214,
   -24.63763 -94.22858 70.14107,
   -17.00334 -91.88535 70.17586,
   -23.99985 -93.46780 70.13933,
   -19.51664 -91.53997 70.16385,
   -17.80842 -91.64477 70.18017,
   -23.29110 -92.83219 70.15358,
   -21.90964 -92.06766 70.15787,
   -20.37743 -91.64266 70.15504,
   -18.91632 -91.52080 70.16692,
   -22.59522 -92.38078 70.33424,
   -21.13540 -91.81106 70.15873,
   -11.40396 -118.03057 70.60394,
   -9.85451 -117.69705 70.61388,
   -8.31374 -117.28205 70.62314,
   -6.78037 -116.82885 70.63183,
   -5.25659 -116.34538 70.64018,
   -3.75297 -115.80617 70.64937,
   -13.67784 -118.33216 70.60126,
   -12.21454 -118.16074 70.60197,
   -10.64235 -117.87823 70.60584,
   -9.09695 -117.49980 70.61429,
   -7.54601 -117.05864 70.62977,
   -6.01727 -116.59242 70.63879,
   -4.50853 -116.08742 70.64780,
   -2.98583 -115.49755 70.65450,
   -1.60880 -114.86446 70.54467,
   -16.14071 -118.51525 70.59666,
   -14.65475 -118.40833 70.59907,
   -13.01311 -118.26581 70.60232,
   -2.24923 -115.17142 70.66193,
   -0.78182 -114.40904 70.66379,
   0.29172 -113.51360 70.68745,
   -18.60666 -118.69274 70.59175,
   -17.11061 -118.58226 70.59425,
   -15.45994 -118.46789 70.59801,
   -0.14129 -113.93121 70.68126,
   0.85320 -112.56103 70.70950,
   -21.08153 -118.86495 70.58501,
   -19.56501 -118.76361 70.58962,
   -17.91344 -118.64146 70.59319,
   0.96813 -112.03511 70.73902,
   -23.51661 -118.95689 70.58324,
   -21.99483 -118.91227 70.58402,
   -20.36521 -118.82041 70.58820,
   -26.19174 -118.93884 70.58134,
   -24.49831 -118.96044 70.58221,
   -22.82216 -118.94343 70.58381,
   0.81889 -111.40770 70.74517,
   -26.91267 -118.92147 70.58083,
   -25.45745 -118.95156 70.58185,
   0.42279 -110.91300 70.74083,
   -29.55910 -118.77435 70.58034,
   -27.88307 -118.88655 70.58019,
   -0.25558 -110.42941 70.71545,
   -30.27648 -118.69792 70.58109,
   -28.87973 -118.83033 70.58014,
   -1.11639 -110.01125 70.70786,
   -31.25782 -118.56673 70.58824,
   -2.03439 -109.60516 70.71210,
   -32.19051 -118.41782 70.58686,
   -2.96614 -109.13862 70.74433,
   -33.13381 -118.25102 70.58690,
   -34.12777 -118.05923 70.59868,
   -3.66661 -108.73430 70.74670,
   -35.03847 -117.83760 70.52686,
   -4.39555 -108.20075 70.74848,
   -35.96442 -117.53021 70.59515,
   -5.12347 -107.55005 70.75096,
   -36.98289 -117.01896 70.61342,
   -37.68815 -116.52224 70.63299,
   -5.83033 -106.79387 70.79452,
   -6.26858 -106.23521 70.80347,
   -38.33033 -115.85241 70.61642,
   -38.76751 -115.15077 70.63040,
   -6.91013 -105.34069 70.79694,
   -39.09977 -114.09051 70.61198,
   -7.52525 -104.40138 70.80458,
   -39.13339 -113.44318 70.69444,
   -7.94553 -103.70622 70.82197,
   -38.89440 -112.32802 70.59939,
   -8.47405 -102.82931 70.83382,
   -38.48479 -111.60946 70.61508,
   -37.83874 -110.91479 70.67835,
   -36.63581 -109.99357 70.56296,
   -9.04574 -101.88368 70.84677,
   -37.24704 -110.42405 70.68711,
   -35.81191 -109.48004 70.69282,
   -34.41724 -108.59923 70.72131,
   -9.47275 -101.17726 70.85699,
   -34.96008 -108.94929 70.71502,
   -33.76623 -108.15703 70.70560,
   -32.98567 -107.61354 70.73116,
   -31.63710 -106.60212 70.76146,
   -10.03640 -100.26811 70.86804,
   -32.18782 -107.03100 70.75485,
   -31.05871 -106.13043 70.67801,
   -30.35053 -105.47638 70.77246,
   -10.58403 -99.39929 70.88501,
   -29.69413 -104.74964 70.76795,
   -11.03859 -98.68641 70.89121,
   -29.14635 -103.96220 70.76759,
   -28.69119 -103.10592 70.76575,
   -11.59919 -97.82164 70.90304,
   -28.34434 -102.26270 70.82783,
   -12.19356 -96.91570 70.91492,
   -28.02724 -101.38709 70.85929,
   -12.63491 -96.23898 70.92358,
   -27.69832 -100.48727 70.78000,
   -27.39514 -99.65824 70.86873,
   -13.19766 -95.41806 70.93466,
   -27.13516 -99.00295 70.87360,
   -13.78995 -94.60595 70.95270,
   -26.68654 -97.97475 70.92119,
   -14.35398 -93.90029 70.94542,
   -26.28118 -97.09894 70.89518,
   -25.84906 -96.22043 70.85016,
   -15.03611 -93.18202 70.97079,
   -25.43778 -95.41892 70.92133,
   -15.72314 -92.59491 70.96867,
   -16.49646 -92.10021 70.98099,
   -25.02489 -94.70023 70.93551,
   -24.52078 -93.98123 70.94709,
   -20.33707 -91.61834 70.97492,
   -18.58278 -91.51226 70.90612,
   -17.24862 -91.76545 71.14912,
   -23.80492 -93.21547 70.96098,
   -22.64081 -92.37955 70.98267,
   -21.14229 -91.79113 70.97653,
   -19.51467 -91.51936 70.97220,
   -17.93870 -91.59168 70.99616,
   -23.30870 -92.80118 70.97296,
   -21.91093 -92.04143 70.97682,
   -10.64536 -117.85708 71.40425,
   -9.09589 -117.47691 71.41515,
   -7.55632 -117.04214 71.42396,
   -6.02373 -116.58114 71.43201,
   -4.50700 -116.07895 71.43942,
   -12.94511 -118.23999 71.31426,
   -11.43383 -118.01258 71.40021,
   -9.86799 -117.67624 71.39871,
   -8.32809 -117.26441 71.41743,
   -6.78589 -116.81452 71.42035,
   -5.26101 -116.33700 71.42720,
   -3.75826 -115.80325 71.43160,
   -2.23992 -115.16852 71.46905,
   -0.78698 -114.41698 71.46804,
   -17.11894 -118.57220 71.38965,
   -15.42979 -118.45141 71.42337,
   -13.82669 -118.32185 71.38532,
   -12.22570 -118.14401 71.39824,
   -3.00275 -115.49993 71.45115,
   -1.41886 -114.79070 71.43351,
   -0.14390 -113.95151 71.47789,
   -19.57129 -118.75708 71.38442,
   -17.95862 -118.63481 71.40500,
   -16.26122 -118.50816 71.37790,
   -14.66610 -118.39457 71.39511,
   0.52706 -113.25589 71.47694,
   -22.02588 -118.90967 71.37871,
   -20.41569 -118.81595 71.40457,
   -18.81626 -118.69951 71.38353,
   0.95253 -112.34224 71.53873,
   -22.83964 -118.93855 71.36979,
   -21.28770 -118.86847 71.48633,
   0.96126 -111.73341 71.53947,
   -25.19202 -118.95200 71.37693,
   -23.78640 -118.95306 71.41806,
   -26.17568 -118.93501 71.39815,
   -24.53038 -118.95724 71.37709,
   0.67519 -111.09930 71.56494,
   -28.65405 -118.84112 71.24068,
   -27.11359 -118.90888 71.38634,
   0.25449 -110.76212 71.53726,
   -29.58478 -118.76838 71.37923,
   -27.90487 -118.87926 71.37538,
   -1.57974 -109.78515 71.50738,
   -0.49867 -110.28448 71.51563,
   -30.52604 -118.66898 71.33392,
   -1.12777 -109.96509 71.50760,
   -33.14826 -118.26315 71.37964,
   -31.51469 -118.53634 71.37730,
   -2.31990 -109.46160 71.56734,
   -33.83984 -118.13104 71.38061,
   -32.45550 -118.38795 71.37869,
   -3.25059 -108.95748 71.52832,
   -34.83466 -117.89838 71.24271,
   -4.07784 -108.41619 71.43276,
   -35.67664 -117.65375 71.37668,
   -36.58647 -117.27193 71.39747,
   -4.81188 -107.80194 71.73943,
   -37.34274 -116.83155 71.39803,
   -5.39661 -107.24480 71.55918,
   -38.09523 -116.17985 71.44555,
   -6.05903 -106.48919 71.67564,
   -38.58056 -115.56077 71.40808,
   -6.53229 -105.86451 71.54513,
   -38.96792 -114.73596 71.41749,
   -7.13409 -104.98959 71.64618,
   -39.16506 -113.78930 71.43716,
   -7.77382 -103.99953 71.59076,
   -39.09840 -112.91951 71.46303,
   -8.10659 -103.42960 71.61864,
   -38.78878 -112.03377 71.47651,
   -37.89401 -110.91864 71.48029,
   -8.69725 -102.45520 71.62919,
   -38.31530 -111.34713 71.48085,
   -37.30331 -110.42124 71.49894,
   -36.50963 -109.88439 71.48836,
   -35.21935 -109.04989 71.39869,
   -9.33585 -101.40594 71.63258,
   -35.85227 -109.45365 71.49909,
   -34.41402 -108.53398 71.50728,
   -33.03593 -107.58853 71.53679,
   -9.66192 -100.86400 71.66952,
   -33.63753 -108.01618 71.52782,
   -32.39662 -107.11728 71.55949,
   -31.65843 -106.56083 71.55592,
   -10.27247 -99.88571 71.68630,
   -30.94090 -105.97489 71.55809,
   -29.89517 -104.91511 71.56817,
   -30.36948 -105.42995 71.56790,
   -29.36780 -104.23964 71.41759,
   -10.86064 -98.95775 71.68750,
   -11.23963 -98.36290 71.69288,
   -28.94977 -103.50363 71.59079,
   -28.57556 -102.68688 71.59776,
   -11.83570 -97.44478 71.70258,
   -28.24671 -101.81754 71.64166,
   -12.45674 -96.50051 71.70945,
   -27.94029 -100.94943 71.64488,
   -12.80043 -95.96079 71.72910,
   -27.63464 -100.10354 71.65317,
   -27.29436 -99.23619 71.67363,
   -13.44873 -95.03648 71.76525,
   -26.88745 -98.31041 71.56052,
   -26.53337 -97.50660 71.68448,
   -14.12124 -94.14690 71.94809,
   -14.63954 -93.54029 71.76367,
   -26.21853 -96.82248 71.69311,
   -15.32734 -92.87151 71.76133,
   -25.72360 -95.85086 71.68454,
   -25.26264 -95.01717 71.72717,
   -16.09954 -92.29033 71.80581,
   -24.75282 -94.24415 71.67532,
   -16.96535 -91.83813 71.80179,
   -24.08638 -93.45142 71.76611,
   -19.53671 -91.49373 71.77355,
   -17.86481 -91.56666 71.81322,
   -23.32525 -92.77771 71.76545,
   -21.85263 -91.98242 71.79659,
   -20.33819 -91.58881 71.75281,
   -18.70831 -91.47713 71.77694,
   -22.61741 -92.32648 71.76758,
   -21.15762 -91.76429 71.77077,
   -11.44756 -117.96769 72.19351,
   -9.88915 -117.63441 72.20743,
   -8.34157 -117.22709 72.21660,
   -6.80211 -116.78721 72.22465,
   -5.27177 -116.31813 72.23162,
   -3.76377 -115.79019 72.23937,
   -13.87719 -118.27802 72.19460,
   -12.27826 -118.10145 72.21056,
   -10.65348 -117.80602 72.25624,
   -9.11268 -117.43679 72.20768,
   -7.57202 -117.01064 72.21738,
   -6.03295 -116.55767 72.22257,
   -4.51172 -116.06305 72.22776,
   -3.03136 -115.50142 72.25336,
   -1.66310 -114.88681 72.25730,
   -16.32885 -118.46851 72.18920,
   -14.65980 -118.34962 72.15840,
   -13.12240 -118.20088 72.19015,
   -2.25930 -115.16231 72.25307,
   -0.79774 -114.42105 72.26181,
   0.28322 -113.58004 72.27620,
   -18.78039 -118.65672 72.18364,
   -17.12681 -118.53092 72.16137,
   -15.60722 -118.40837 72.29451,
   -0.13479 -113.94817 72.27059,
   0.85755 -112.70289 72.30037,
   -21.23321 -118.83277 72.17766,
   -19.58066 -118.71905 72.16394,
   -18.05261 -118.59455 72.29775,
   1.02643 -112.09085 72.34644,
   -23.71389 -118.92149 72.17352,
   -22.00349 -118.87112 72.20695,
   -20.51771 -118.78019 72.31551,
   -24.51933 -118.92518 72.20693,
   -22.93503 -118.89913 72.33324,
   0.87780 -111.32320 72.35118,
   -27.08542 -118.88055 72.17279,
   -25.41138 -118.91491 72.19882,
   0.52039 -110.86698 72.39545,
   -27.90567 -118.85230 72.13706,
   -26.44519 -118.89805 72.17334,
   -0.21764 -110.31601 72.34344,
   -30.20598 -118.68487 72.16951,
   -28.81856 -118.80085 72.15605,
   -1.08768 -109.90110 72.31347,
   -31.27272 -118.55905 72.03332,
   -29.61216 -118.74235 72.16906,
   -1.97672 -109.52521 72.31900,
   -32.14016 -118.43174 72.19475,
   -2.80564 -109.13572 72.32159,
   -33.16526 -118.26375 72.18068,
   -34.15703 -118.08266 72.19733,
   -3.60746 -108.67033 72.32133,
   -35.00363 -117.89370 72.20542,
   -4.35120 -108.13311 72.37881,
   -36.05698 -117.53476 72.18224,
   -5.04630 -107.53381 72.35468,
   -36.97894 -117.08656 72.20172,
   -37.74064 -116.55014 72.21496,
   -5.67864 -106.87722 72.43168,
   -6.29999 -106.13809 72.37622,
   -38.36531 -115.90726 72.20401,
   -38.81063 -115.18562 72.21541,
   -6.85754 -105.36974 72.38520,
   -39.15497 -114.09652 72.25379,
   -7.48977 -104.42423 72.39706,
   -39.18618 -113.37872 72.09818,
   -7.93826 -103.69319 72.41349,
   -38.96629 -112.33785 72.26390,
   -8.38211 -102.94930 72.42352,
   -38.53717 -111.53971 72.32049,
   -37.90880 -110.86547 72.29756,
   -36.75588 -109.96317 72.28364,
   -8.94132 -102.02181 72.44304,
   -37.28472 -110.33494 72.27861,
   -35.90955 -109.42999 72.31337,
   -34.45733 -108.50950 72.31190,
   -35.10179 -108.93443 72.27755,
   -33.79724 -108.05611 72.35765,
   -9.52953 -101.04540 72.64813,
   -33.05406 -107.54780 72.33154,
   -9.90709 -100.43374 72.47060,
   -32.29713 -106.99619 72.45594,
   -31.13714 -106.07553 72.35657,
   -31.67999 -106.52163 72.35044,
   -30.41062 -105.40672 72.37282,
   -10.49725 -99.48876 72.50162,
   -29.72805 -104.64484 72.35202,
   -29.25190 -103.94575 72.35998,
   -11.08287 -98.55740 72.65657,
   -28.80966 -103.09409 72.39903,
   -11.47051 -97.95758 72.49311,
   -28.46077 -102.24439 72.41498,
   -12.05171 -97.05616 72.53995,
   -28.14982 -101.37886 72.42411,
   -27.81454 -100.44312 72.42765,
   -12.61501 -96.19643 72.51341,
   -13.08972 -95.47992 72.53160,
   -27.51619 -99.64074 72.45659,
   -27.14133 -98.73667 72.45636,
   -13.72809 -94.59261 72.53996,
   -26.77264 -97.90244 72.46841,
   -14.31961 -93.83607 72.55148,
   -26.37125 -97.04159 72.50396,
   -25.94185 -96.19303 72.37268,
   -14.95024 -93.14663 72.58413,
   -15.60037 -92.56253 72.65935,
   -25.53678 -95.40745 72.51085,
   -25.03032 -94.55737 72.69791,
   -16.41448 -92.03474 72.57629,
   -24.60232 -93.96035 72.53710,
   -18.74934 -91.43025 72.57728,
   -17.20177 -91.68461 72.58942,
   -23.86154 -93.17590 72.55111,
   -22.70374 -92.32900 72.57438,
   -21.20208 -91.73012 72.58168,
   -19.60832 -91.45562 72.53673,
   -17.98992 -91.48272 72.74042,
   -23.34218 -92.74514 72.56231,
   -22.05430 -92.01245 72.69146,
   -20.37480 -91.55206 72.56604,
   -7.58947 -116.96565 73.01718,
   -6.04959 -116.52517 73.02438,
   -4.52542 -116.04170 73.03024,
   -13.09253 -118.12408 72.99314,
   -11.47756 -117.90217 72.99311,
   -9.87099 -117.56747 72.96592,
   -8.35062 -117.17264 73.04327,
   -6.81815 -116.74945 73.01767,
   -5.28290 -116.29092 73.02409,
   -3.77417 -115.77434 73.02958,
   -2.25473 -115.15031 73.05044,
   -0.79258 -114.41557 73.05812,
   -15.54031 -118.34026 72.98895,
   -13.88898 -118.20738 72.97608,
   -12.39658 -118.02987 73.09433,
   -10.69322 -117.74936 72.99840,
   -9.13622 -117.38157 73.00935,
   -3.01861 -115.47766 73.04176,
   -1.45323 -114.78362 73.03542,
   -0.12776 -113.96101 73.05933,
   -17.79862 -118.51540 72.98363,
   -16.32735 -118.39966 73.00678,
   -14.90696 -118.29251 72.99041,
   0.55156 -113.31017 73.06543,
   -20.23418 -118.70353 72.97818,
   -18.82944 -118.59682 72.96891,
   -17.17426 -118.46699 72.98502,
   1.01514 -112.40566 73.13452,
   -22.82903 -118.84797 72.96982,
   -21.27418 -118.77232 72.98997,
   -19.62580 -118.65788 72.97955,
   1.05234 -111.75006 73.16376,
   -25.42287 -118.86528 72.97069,
   -23.72781 -118.86701 72.97666,
   -22.08042 -118.81785 72.97232,
   -26.20362 -118.85357 72.98047,
   -24.68189 -118.86379 73.09943,
   0.73893 -110.93585 73.27067,
   -28.79374 -118.75987 72.96677,
   -27.14756 -118.83214 72.95089,
   0.28129 -110.57120 73.21616,
   -29.59524 -118.70461 72.96215,
   -28.10451 -118.79657 72.96850,
   -0.50791 -110.08244 73.26468,
   -30.51000 -118.61548 72.95720,
   -1.47053 -109.62751 73.26776,
   -31.50442 -118.49774 73.02625,
   -2.29380 -109.29453 73.16881,
   -33.81807 -118.13331 72.97264,
   -32.44644 -118.36712 72.97118,
   -3.19791 -108.82902 73.07982,
   -34.76946 -117.93010 72.97358,
   -33.17470 -118.24576 72.97192,
   -35.71782 -117.65321 72.89129,
   -3.93118 -108.35809 73.14262,
   -36.60735 -117.29029 72.98678,
   -4.68848 -107.76325 73.17748,
   -37.35352 -116.86387 72.98566,
   -5.39911 -107.10410 73.13233,
   -38.12301 -116.20773 73.02633,
   -6.04241 -106.39441 73.14193,
   -38.60623 -115.60003 73.02141,
   -6.50011 -105.80542 73.12041,
   -39.00572 -114.74820 73.01035,
   -7.11811 -104.92954 73.19067,
   -39.22372 -113.65380 73.04208,
   -7.77631 -103.92467 73.21392,
   -39.17163 -113.00352 73.08273,
   -8.09850 -103.37364 73.20713,
   -38.83464 -111.98502 73.07044,
   -37.92415 -110.83329 73.07194,
   -8.69994 -102.38181 73.19442,
   -38.40772 -111.34750 73.21369,
   -37.33300 -110.32090 73.09093,
   -36.57488 -109.81034 73.11916,
   -35.34010 -109.01503 73.09665,
   -9.27327 -101.42694 73.24593,
   -35.89232 -109.36467 73.08981,
   -34.49608 -108.48004 73.11337,
   -9.70366 -100.71183 73.24943,
   -33.73317 -107.96960 73.24672,
   -32.49273 -107.08976 73.13511,
   -33.07298 -107.51012 73.12690,
   -31.72377 -106.50932 73.15505,
   -10.25766 -99.81274 73.25951,
   -30.96903 -105.88733 73.19927,
   -29.83676 -104.71995 73.16068,
   -30.22006 -105.15954 73.15836,
   -29.45840 -104.19451 73.16325,
   -10.80060 -98.94525 73.27153,
   -11.26435 -98.21069 73.28332,
   -29.05338 -103.49155 73.18107,
   -28.67966 -102.66892 73.19248,
   -11.78546 -97.39482 73.30029,
   -28.35321 -101.80306 73.22265,
   -12.39817 -96.45117 73.30760,
   -28.01769 -100.82988 73.42815,
   -12.79436 -95.84790 73.13554,
   -27.73518 -100.06801 73.24660,
   -27.39526 -99.21129 73.22023,
   -13.41512 -94.93565 73.28985,
   -26.93032 -98.13774 73.26647,
   -14.09200 -94.03361 73.34567,
   -26.63981 -97.49378 73.27420,
   -14.50147 -93.51451 73.33156,
   -26.24936 -96.66953 73.34132,
   -25.80191 -95.80214 73.29347,
   -15.18967 -92.81423 73.43495,
   -25.32579 -94.96312 73.33974,
   -15.97229 -92.21679 73.36940,
   -24.78566 -94.15936 73.33334,
   -16.71029 -91.81152 73.27259,
   -24.08256 -93.34865 73.33436,
   -17.99519 -91.42815 73.38955,
   -23.36257 -92.71655 73.35186,
   -21.95360 -91.93675 73.36496,
   -20.41518 -91.50070 73.38239,
   -18.80669 -91.36627 73.40715,
   -17.43637 -91.53834 73.39751,
   -22.65009 -92.25947 73.36240,
   -21.25318 -91.68726 73.49785,
   -19.58192 -91.39651 73.36415,
   -5.29866 -116.25856 73.82306,
   -3.78356 -115.75232 73.82957,
   -12.31194 -117.93987 73.78876,
   -10.72595 -117.67102 73.81533,
   -9.16398 -117.31686 73.80942,
   -7.56755 -116.90573 73.77163,
   -6.03703 -116.47560 73.87374,
   -4.53598 -116.01491 73.82300,
   -3.05376 -115.47795 73.81332,
   -1.51950 -114.80780 73.84867,
   -14.64918 -118.20058 73.66039,
   -13.14525 -118.04450 73.77543,
   -11.55859 -117.82843 73.78659,
   -9.94005 -117.50271 73.80118,
   -8.38436 -117.11830 73.80919,
   -6.83705 -116.70383 73.81691,
   -2.13570 -115.10257 73.84467,
   -0.73957 -114.36956 73.84135,
   0.30900 -113.60850 73.86497,
   -17.11488 -118.39307 73.65947,
   -15.58915 -118.25972 73.80671,
   -13.93758 -118.12502 73.78965,
   -0.12514 -113.96333 73.85975,
   0.94816 -112.72365 74.07207,
   -19.55914 -118.58340 73.68072,
   -18.04843 -118.44873 73.81126,
   -16.38743 -118.32396 73.78409,
   1.12406 -112.15737 73.99571,
   -22.06206 -118.74147 73.79694,
   -20.49678 -118.63918 73.81446,
   -18.83800 -118.51609 73.77827,
   -24.46731 -118.80719 73.76680,
   -22.95347 -118.77713 73.76727,
   -21.28960 -118.69819 73.77169,
   0.99536 -111.32965 73.91058,
   -25.41424 -118.80220 73.78064,
   -23.76684 -118.79921 73.76676,
   0.56117 -110.66597 73.94663,
   -27.88907 -118.75417 73.65123,
   -26.38584 -118.78426 73.84800,
   -0.18456 -110.11367 73.89859,
   -28.83150 -118.70361 73.75889,
   -27.13265 -118.77154 73.76601,
   -1.08466 -109.67184 73.88386,
   -31.19396 -118.49846 73.76462,
   -29.83449 -118.63459 73.76068,
   -1.91063 -109.34655 73.88555,
   -32.23110 -118.36594 73.80926,
   -30.52602 -118.57009 73.76216,
   -33.11349 -118.24047 73.78065,
   -2.68638 -109.00236 73.90962,
   -34.10665 -118.06973 73.76804,
   -3.48745 -108.54925 73.91921,
   -35.06331 -117.85930 73.77784,
   -4.29912 -107.99009 73.82788,
   -36.05047 -117.54070 73.77186,
   -36.96848 -117.10755 73.79013,
   -5.02554 -107.34010 74.14319,
   -37.75872 -116.56189 73.81354,
   -5.60669 -106.78426 73.94987,
   -38.37351 -115.94619 73.79333,
   -6.30356 -105.96317 74.17888,
   -38.83328 -115.21420 73.80145,
   -6.75623 -105.37578 73.95938,
   -39.17952 -114.15417 73.82620,
   -7.35037 -104.51079 73.99478,
   -39.23616 -113.29441 73.83154,
   -7.96470 -103.53679 74.22529,
   -39.02428 -112.33239 73.85451,
   -8.32034 -102.94346 74.03916,
   -38.62215 -111.56726 73.86723,
   -37.95087 -110.80448 73.87156,
   -36.60712 -109.78755 73.87807,
   -8.89277 -101.99328 74.00738,
   -37.20691 -110.19983 74.00497,
   -35.93985 -109.34177 73.90014,
   -35.17143 -108.86769 73.94703,
   -33.87522 -108.01284 73.91034,
   -9.53804 -100.92192 74.04009,
   -34.49095 -108.42696 73.90315,
   -33.12170 -107.49826 73.93709,
   -9.85928 -100.37928 74.07320,
   -32.31980 -106.92578 73.97475,
   -31.04616 -105.91240 73.94824,
   -31.54969 -106.33954 73.94311,
   -30.45899 -105.34423 73.96709,
   -10.46757 -99.39362 74.07847,
   -29.85435 -104.66315 73.95640,
   -29.31627 -103.87487 73.96488,
   -11.06439 -98.44008 74.08486,
   -28.94367 -103.17032 73.80680,
   -11.40433 -97.89085 74.12029,
   -28.60249 -102.30860 74.11771,
   -12.02698 -96.91982 74.11050,
   -28.24871 -101.36542 74.02229,
   -27.94253 -100.49622 74.03350,
   -12.66068 -95.94812 74.09079,
   -12.99966 -95.40458 74.12611,
   -27.67821 -99.77138 74.04391,
   -27.27580 -98.80096 74.02104,
   -13.62907 -94.51555 74.11645,
   -26.89324 -97.92889 74.06804,
   -26.50307 -97.09295 74.07906,
   -14.28223 -93.65583 74.30391,
   -26.07454 -96.22476 74.08684,
   -14.85455 -93.04043 74.11742,
   -15.54259 -92.42541 74.15696,
   -25.75284 -95.58314 74.09630,
   -25.11693 -94.55895 74.12444,
   -16.30147 -91.92256 74.17080,
   -24.63235 -93.88021 74.12287,
   -17.19547 -91.53117 74.21602,
   -23.99537 -93.17943 74.26666,
   -22.67469 -92.22590 74.16567,
   -21.21460 -91.63716 74.15976,
   -19.61659 -91.33310 74.16339,
   -18.02012 -91.35536 74.17466,
   -23.16900 -92.52767 74.15574,
   -21.97234 -91.90039 74.15176,
   -20.52749 -91.45532 74.29103,
   -18.79377 -91.30131 74.16750,
   -4.55093 -115.98581 74.62096,
   -11.53143 -117.74811 74.40863,
   -9.97051 -117.42496 74.61642,
   -8.41348 -117.05773 74.60905,
   -6.85650 -116.65612 74.61666,
   -5.29602 -116.21887 74.60044,
   -3.79769 -115.72927 74.63377,
   -2.34175 -115.15591 74.63064,
   -0.80300 -114.40923 74.64835,
   -13.87461 -118.03552 74.48527,
   -12.36834 -117.85075 74.60751,
   -10.88589 -117.59603 74.71088,
   -9.18659 -117.24643 74.60141,
   -7.63143 -116.85858 74.60873,
   -6.08340 -116.44516 74.61580,
   -3.04040 -115.44277 74.63184,
   -1.54875 -114.80944 74.64168,
   -0.10488 -113.95992 74.65808,
   -16.35578 -118.22788 74.62330,
   -14.83014 -118.10058 74.62473,
   -13.15589 -117.95016 74.58664,
   0.58521 -113.36422 74.65156,
   -20.50194 -118.55808 74.57052,
   -18.88718 -118.43295 74.57903,
   -17.21634 -118.29882 74.54614,
   -15.60142 -118.16993 74.58204,
   1.06607 -112.58838 74.69607,
   -22.95867 -118.69981 74.56171,
   -21.34291 -118.61720 74.58224,
   -19.74807 -118.50153 74.55246,
   -18.05154 -118.36368 74.57616,
   1.18176 -111.80170 74.75941,
   -23.73970 -118.72131 74.59115,
   -22.21478 -118.65751 74.66702,
   -26.14364 -118.72693 74.56263,
   -24.64090 -118.72977 74.59109,
   0.86516 -110.85712 74.78149,
   -27.10068 -118.70738 74.58750,
   -25.47154 -118.73274 74.56286,
   0.34036 -110.36800 74.72151,
   -29.62541 -118.60530 74.38495,
   -28.04571 -118.67721 74.56593,
   -0.43286 -109.91552 74.69067,
   -30.47078 -118.52815 74.57755,
   -28.84009 -118.64240 74.55872,
   -1.33671 -109.50549 74.66914,
   -31.45299 -118.42894 74.56068,
   -2.18806 -109.13879 74.69665,
   -34.07361 -118.05543 74.56349,
   -32.41318 -118.31577 74.66228,
   -2.95109 -108.78823 74.52467,
   -34.75246 -117.91170 74.56389,
   -33.42198 -118.17178 74.56338,
   -35.76345 -117.62268 74.43036,
   -3.81042 -108.22459 74.70973,
   -36.57548 -117.30715 74.48742,
   -4.54911 -107.66186 74.76467,
   -37.34759 -116.87649 74.57519,
   -5.23633 -107.05317 74.74694,
   -38.13628 -116.22185 74.60894,
   -5.83405 -106.42493 74.81124,
   -38.60815 -115.64811 74.61533,
   -6.48620 -105.65529 74.76716,
   -39.03825 -114.74986 74.60282,
   -7.05681 -104.87639 74.75989,
   -39.26405 -113.63524 74.63233,
   -7.69557 -103.92263 74.77823,
   -39.22024 -112.97064 74.76069,
   -8.12819 -103.21132 74.80625,
   -38.89172 -111.96940 74.65775,
   -8.58310 -102.44271 74.82035,
   -38.45923 -111.31905 74.63207,
   -37.44015 -110.29619 74.66507,
   -37.95601 -110.74694 74.66339,
   -36.62895 -109.74022 74.67366,
   -35.20587 -108.84648 74.69081,
   -9.13200 -101.52032 74.83085,
   -35.80263 -109.22347 74.68323,
   -34.48529 -108.37036 74.70566,
   -33.75567 -107.89703 74.72501,
   -32.40415 -106.94669 74.72758,
   -9.70746 -100.54141 75.04791,
   -32.95641 -107.34879 74.72017,
   -31.76183 -106.44926 74.74800,
   -10.07374 -99.94616 74.85426,
   -31.04217 -105.85571 74.73722,
   -30.28310 -105.10687 74.74753,
   -10.65775 -98.99277 74.89965,
   -29.65774 -104.31946 74.75411,
   -29.21102 -103.58127 74.76582,
   -11.24050 -98.04280 75.04250,
   -28.77602 -102.65693 74.79801,
   -11.61785 -97.45227 74.88114,
   -28.44820 -101.79750 74.80616,
   -12.22190 -96.49695 74.93314,
   -28.14301 -100.92912 74.81587,
   -27.82400 -100.04398 74.83889,
   -12.81797 -95.55610 75.09045,
   -27.50067 -99.23906 74.67532,
   -13.20452 -94.97325 74.93621,
   -27.12614 -98.33716 74.85441,
   -13.88503 -94.04214 74.95877,
   -26.77096 -97.53530 74.98583,
   -14.47678 -93.31578 74.94562,
   -26.35027 -96.67412 74.86270,
   -25.92024 -95.82707 74.89723,
   -15.12767 -92.65788 74.95053,
   -25.46163 -95.01689 74.89550,
   -15.81593 -92.11646 74.97912,
   -24.83200 -94.09218 74.92421,
   -24.24949 -93.39931 74.93267,
   -18.03440 -91.27843 74.97958,
   -16.65161 -91.65531 74.97610,
   -23.44670 -92.68886 74.87893,
   -21.98608 -91.85721 74.95650,
   -20.24451 -91.35241 74.95247,
   -18.77840 -91.23520 74.92142,
   -17.33187 -91.39597 75.15090,
   -22.69148 -92.19138 74.95625,
   -21.23643 -91.59164 74.96396,
   -19.62754 -91.26842 74.95389,
   -10.78302 -117.49955 75.38681,
   -9.09873 -117.16084 75.28359,
   -7.65842 -116.80457 75.41112,
   -6.10451 -116.40466 75.41645,
   -4.56421 -115.95588 75.41605,
   -3.04740 -115.42478 75.43875,
   -1.54030 -114.78594 75.43911,
   -14.81657 -118.00756 75.37912,
   -13.21316 -117.85756 75.40764,
   -11.56632 -117.63843 75.36506,
   -9.98843 -117.33608 75.46917,
   -8.43131 -116.99311 75.40022,
   -6.87596 -116.60705 75.40807,
   -5.32944 -116.18768 75.41395,
   -3.80759 -115.70328 75.41961,
   -2.21064 -115.09733 75.58858,
   -0.79385 -114.39543 75.44074,
   0.34934 -113.61464 75.45411,
   -17.26513 -118.20780 75.37339,
   -15.65534 -118.07932 75.39513,
   -14.05695 -117.94175 75.35247,
   -12.37736 -117.75659 75.38147,
   -0.11981 -113.97134 75.44913,
   1.00597 -112.77788 75.50106,
   -19.71397 -118.40788 75.36785,
   -18.04450 -118.27737 75.33440,
   -16.53367 -118.13767 75.47633,
   1.26381 -112.02243 75.58021,
   -22.16614 -118.58154 75.36051,
   -20.50430 -118.47304 75.34286,
   -19.00204 -118.33900 75.47582,
   -24.65356 -118.65874 75.35723,
   -22.95820 -118.61728 75.37912,
   -21.45911 -118.52663 75.49977,
   1.15468 -111.21030 75.57427,
   -25.43808 -118.66032 75.38401,
   -23.93118 -118.63953 75.46099,
   -28.02188 -118.61510 75.35638,
   -26.35435 -118.65098 75.38575,
   0.71122 -110.53331 75.54013,
   -28.84574 -118.58461 75.32199,
   -27.36947 -118.63477 75.35742,
   0.16036 -110.17475 75.50920,
   -31.44699 -118.38662 75.35646,
   -29.78013 -118.52821 75.35906,
   -0.65844 -109.74797 75.49012,
   -32.14346 -118.31209 75.35760,
   -30.72578 -118.45727 75.35452,
   -1.67244 -109.26949 75.47706,
   -33.07510 -118.19466 75.37010,
   -2.45932 -108.90520 75.58724,
   -34.10214 -118.03261 75.35623,
   -3.33154 -108.42759 75.48197,
   -35.03581 -117.84250 75.36244,
   -36.07902 -117.51376 75.47510,
   -4.12259 -107.88195 75.53675,
   -36.88171 -117.16297 75.35970,
   -4.86555 -107.27533 75.57768,
   -37.75640 -116.57741 75.39822,
   -5.50182 -106.68150 75.52934,
   -38.37482 -115.98175 75.38310,
   -6.22372 -105.89733 75.50988,
   -38.85265 -115.24112 75.39081,
   -6.66922 -105.32596 75.52838,
   -39.21001 -114.18882 75.41847,
   -7.26315 -104.49139 75.57390,
   -39.28050 -113.29333 75.42280,
   -7.95859 -103.43763 75.59299,
   -39.08269 -112.33097 75.47904,
   -8.28630 -102.87171 75.61564,
   -38.68274 -111.54634 75.45773,
   -38.01569 -110.75485 75.43904,
   -8.88175 -101.87452 75.63304,
   -37.28856 -110.16393 75.44297,
   -36.01747 -109.28935 75.33556,
   -36.64533 -109.69964 75.46886,
   -35.21082 -108.79146 75.48125,
   -33.81890 -107.89417 75.50295,
   -9.44296 -100.92726 75.62986,
   -34.38366 -108.26935 75.49659,
   -33.15903 -107.43280 75.53868,
   -9.86984 -100.20367 75.64166,
   -32.39257 -106.89205 75.51311,
   -31.08253 -105.84330 75.53826,
   -31.61241 -106.29782 75.53311,
   -30.50750 -105.28175 75.56133,
   -10.38723 -99.34641 75.65215,
   -29.94614 -104.63931 75.55509,
   -29.41749 -103.86470 75.56663,
   -10.95441 -98.42269 75.65842,
   -29.00436 -103.07130 75.57629,
   -11.41185 -97.68028 75.67536,
   -28.65390 -102.22841 75.58872,
   -11.93158 -96.84767 75.69336,
   -28.33883 -101.35541 75.61792,
   -28.03400 -100.48889 75.62246,
   -12.51653 -95.92898 75.69144,
   -12.98121 -95.19869 75.70570,
   -27.69777 -99.58900 75.65036,
   -27.35685 -98.75416 75.64366,
   -13.53287 -94.39260 75.72394,
   -26.96364 -97.86602 75.67289,
   -26.49827 -96.89096 75.66785,
   -14.18886 -93.53689 75.74249,
   -14.67197 -92.97214 75.70399,
   -26.17102 -96.21736 75.67703,
   -25.75399 -95.41668 75.81226,
   -15.27263 -92.39918 75.77968,
   -25.24817 -94.59452 75.69253,
   -16.19519 -91.79087 75.75835,
   -24.70304 -93.84028 75.73148,
   -17.05596 -91.40894 75.82190,
   -23.98976 -93.08647 75.71499,
   -22.71130 -92.15483 75.75421,
   -21.25061 -91.54813 75.75330,
   -19.54434 -91.20233 75.63987,
   -18.01862 -91.20549 75.77861,
   -23.21891 -92.46679 75.74399,
   -21.97696 -91.80560 75.77904,
   -20.45128 -91.34068 75.74486,
   -18.83759 -91.15667 75.75651,
   -11.60297 -117.54710 76.17511,
   -10.02522 -117.26474 76.18834,
   -8.36812 -116.92114 76.06519,
   -6.90394 -116.56140 76.21371,
   -5.34908 -116.15392 76.21396,
   -3.81884 -115.67814 76.21751,
   -2.45202 -115.16632 76.22789,
   -14.03411 -117.83892 76.17636,
   -12.36924 -117.66295 76.13059,
   -10.80774 -117.41394 76.17259,
   -9.22409 -117.10002 76.18715,
   -7.67429 -116.74768 76.19970,
   -6.11801 -116.36242 76.20683,
   -4.57799 -115.92563 76.21156,
   -3.06347 -115.40336 76.22167,
   -1.56601 -114.78438 76.23818,
   -0.11979 -113.98517 76.24837,
   -16.47979 -118.05069 76.17088,
   -14.82931 -117.91543 76.15175,
   -13.30841 -117.75289 76.28894,
   -0.81614 -114.40045 76.23863,
   0.59137 -113.44956 76.23222,
   -18.92743 -118.25381 76.16520,
   -17.25396 -118.11243 76.19746,
   -15.78181 -117.97987 76.29619,
   1.14695 -112.69288 76.27903,
   -21.21740 -118.43496 76.15966,
   -19.76518 -118.32419 76.15046,
   -18.28681 -118.20116 76.16702,
   1.36782 -111.68888 76.39218,
   -23.64553 -118.56396 76.15331,
   -22.20861 -118.49821 76.17038,
   -20.56101 -118.38577 76.16184,
   -26.36095 -118.58388 76.15349,
   -24.66227 -118.58427 76.16413,
   -23.01537 -118.54077 76.15340,
   1.03545 -110.73124 76.36403,
   -27.11854 -118.58055 76.06145,
   -25.61716 -118.58175 76.24733,
   0.48160 -110.24944 76.17399,
   -29.72573 -118.47712 76.14798,
   -28.07697 -118.55094 76.14026,
   -0.36939 -109.71034 76.26886,
   -30.51835 -118.42092 76.20334,
   -29.07985 -118.51201 76.14968,
   -1.26897 -109.30359 76.31456,
   -31.45431 -118.34684 76.15390,
   -2.04475 -109.01328 76.16667,
   -34.07853 -118.01800 76.15313,
   -32.44565 -118.24827 76.19537,
   -34.73055 -117.89037 76.15360,
   -33.39996 -118.12966 76.15333,
   -2.89915 -108.56243 76.30650,
   -35.70815 -117.62605 76.15634,
   -3.68253 -108.08168 76.30939,
   -36.59652 -117.28932 76.15944,
   -4.42685 -107.52735 76.35873,
   -37.34037 -116.88827 76.16495,
   -5.20066 -106.83735 76.54149,
   -38.15315 -116.23302 76.20081,
   -5.78120 -106.28300 76.34618,
   -38.61219 -115.69502 76.19895,
   -6.40385 -105.57421 76.35672,
   -39.06967 -114.76635 76.19156,
   -6.95625 -104.85299 76.36066,
   -39.30465 -113.65106 76.21695,
   -7.60466 -103.91798 76.37367,
   -39.25606 -112.93486 76.05312,
   -8.07339 -103.16746 76.39637,
   -38.94867 -111.94460 76.26683,
   -8.49476 -102.45250 76.40324,
   -38.49211 -111.24565 76.24368,
   -37.33521 -110.15517 76.25891,
   -37.89706 -110.62819 76.25682,
   -36.67457 -109.66920 76.22187,
   -9.06695 -101.48169 76.45231,
   -35.90205 -109.18505 76.24016,
   -34.60295 -108.35573 76.17668,
   -35.24018 -108.76220 76.28190,
   -33.81731 -107.84232 76.29076,
   -32.43620 -106.87788 76.31810,
   -9.70593 -100.40732 76.41371,
   -33.00352 -107.28915 76.31065,
   -31.82128 -106.41278 76.21744,
   -10.01639 -99.86906 76.45238,
   -31.10182 -105.81056 76.33364,
   -30.40404 -105.11774 76.46099,
   -10.61049 -98.88879 76.43197,
   -29.78275 -104.34813 76.34534,
   -29.30649 -103.55858 76.45651,
   -11.21118 -97.90592 76.46165,
   -28.88408 -102.68583 76.32798,
   -11.57559 -97.32828 76.28715,
   -28.53975 -101.79108 76.39597,
   -12.15953 -96.37483 76.45445,
   -28.25148 -100.95824 76.44730,
   -27.91159 -100.03669 76.35885,
   -12.77694 -95.40373 76.49958,
   -27.58787 -99.18931 76.43614,
   -13.14106 -94.84622 76.31096,
   -27.30511 -98.50575 76.44262,
   -13.78983 -93.91802 76.49390,
   -26.85001 -97.50181 76.50699,
   -26.42565 -96.62587 76.46380,
   -14.40695 -93.13034 76.66186,
   -25.97491 -95.75286 76.50097,
   -14.98958 -92.54707 76.51436,
   -25.42158 -94.80758 76.49761,
   -15.74048 -91.96171 76.55149,
   -25.04039 -94.20876 76.51104,
   -24.10780 -93.13133 76.52542,
   -16.55424 -91.50299 76.68591,
   -24.58389 -93.61805 76.52021,
   -23.49406 -92.61814 76.55046,
   -20.48634 -91.29769 76.54627,
   -18.80453 -91.08368 76.56223,
   -17.32176 -91.25294 76.57764,
   -22.72430 -92.11905 76.54626,
   -21.26464 -91.50364 76.54559,
   -19.65152 -91.15156 76.53327,
   -18.07239 -91.12068 76.56756,
   -22.01860 -91.77836 76.54765,
   -9.26517 -117.02895 76.98753,
   -7.57679 -116.67382 76.86214,
   -6.14458 -116.32587 77.01368,
   -4.59207 -115.89682 77.00679,
   -3.07278 -115.38533 77.03480,
   -1.56148 -114.76375 77.02935,
   -13.25407 -117.66183 76.97346,
   -11.61836 -117.45567 76.95510,
   -10.09119 -117.18897 77.01638,
   -8.47678 -116.86255 76.99950,
   -6.92028 -116.49653 77.22043,
   -5.35972 -116.11825 77.00477,
   -3.83142 -115.65369 77.00977,
   -2.25316 -115.07656 77.01717,
   -0.85631 -114.41927 77.04114,
   0.38521 -113.62173 77.04357,
   -15.51220 -117.87804 76.96861,
   -14.04938 -117.74301 76.98428,
   -12.57121 -117.57116 77.08044,
   -10.84382 -117.32879 76.97898,
   -0.12016 -113.97696 77.03884,
   1.06879 -112.87915 77.09523,
   -18.03070 -118.10066 76.85646,
   -16.52269 -117.96119 76.98213,
   -14.87970 -117.82283 76.97038,
   1.42894 -112.10899 77.10393,
   -20.48205 -118.30448 76.84486,
   -18.98981 -118.16581 76.99697,
   -17.32608 -118.03015 76.96465,
   1.51237 -111.49242 77.28112,
   -23.01597 -118.45798 76.97415,
   -21.45143 -118.36104 76.99711,
   -19.77404 -118.23481 76.95939,
   1.33642 -111.06913 77.02439,
   -25.36935 -118.51927 76.94863,
   -23.89621 -118.49062 76.97345,
   -22.22380 -118.41706 76.95205,
   -26.34270 -118.51522 76.96894,
   -24.70342 -118.51234 76.94787,
   0.90896 -110.43929 77.17955,
   -28.80482 -118.47009 76.84951,
   -27.29543 -118.50581 76.93706,
   0.19779 -109.93853 77.02999,
   -29.76195 -118.42171 76.93855,
   -28.06737 -118.48684 76.94755,
   -0.63875 -109.49065 77.20191,
   -32.10171 -118.24901 76.94805,
   -30.71077 -118.36046 77.02987,
   -1.61731 -109.06685 77.07536,
   -33.16340 -118.13039 76.96745,
   -31.47928 -118.30293 76.94739,
   -2.42199 -108.70728 77.08972,
   -34.08853 -118.00264 76.94763,
   -3.16059 -108.33078 76.93279,
   -35.02246 -117.82300 76.95284,
   -36.09693 -117.49336 76.93464,
   -3.93152 -107.77898 77.22969,
   -36.89970 -117.15185 76.95205,
   -4.72605 -107.16658 77.15055,
   -37.77370 -116.58266 76.98758,
   -5.40864 -106.55357 77.13830,
   -38.37919 -116.02153 76.97316,
   -6.01869 -105.91751 77.18528,
   -38.87647 -115.27191 76.98065,
   -6.61189 -105.23609 77.01881,
   -39.24341 -114.22737 76.99680,
   -7.23783 -104.37988 77.17721,
   -39.32895 -113.18431 77.01739,
   -7.88247 -103.42208 77.16896,
   -39.16230 -112.38246 77.02837,
   -8.24094 -102.83395 76.98998,
   -38.74408 -111.51122 77.04709,
   -38.09497 -110.72180 76.95177,
   -8.81217 -101.85387 77.21070,
   -37.31610 -110.07338 77.03592,
   -35.96106 -109.17506 77.06905,
   -36.49237 -109.50851 77.06254,
   -35.30694 -108.75569 77.09850,
   -33.85065 -107.81611 77.09408,
   -9.35105 -100.92969 77.22210,
   -34.50366 -108.25353 77.05807,
   -33.22975 -107.39668 76.99799,
   -32.45667 -106.84806 77.11573,
   -9.86460 -100.03071 77.43457,
   -31.71543 -106.29323 77.10936,
   -30.59352 -105.26666 77.13154,
   -10.23007 -99.42499 77.23548,
   -31.11752 -105.77539 77.12843,
   -30.03951 -104.62927 77.15379,
   -29.52066 -103.87957 77.05181,
   -10.79934 -98.47927 77.23581,
   -29.09883 -103.06483 77.16658,
   -11.40845 -97.47744 77.26944,
   -28.74655 -102.22492 77.15715,
   -11.72952 -96.93670 77.28827,
   -28.43011 -101.35071 77.19350,
   -12.34817 -95.94849 77.27091,
   -28.12555 -100.48186 77.21189,
   -27.80950 -99.62719 77.21850,
   -12.96776 -94.97835 77.29881,
   -27.47271 -98.78902 77.24378,
   -13.31388 -94.41852 77.32974,
   -27.09334 -97.92359 77.26401,
   -26.68426 -97.05007 77.25515,
   -14.00076 -93.50472 77.31478,
   -26.37559 -96.39761 77.26343,
   -14.62208 -92.78177 77.33929,
   -25.83886 -95.39819 77.33310,
   -15.27602 -92.18324 77.34483,
   -25.34432 -94.58022 77.29555,
   -16.09709 -91.65186 77.29728,
   -24.77226 -93.79340 77.34095,
   -17.11957 -91.21903 77.37498,
   -24.11279 -93.08366 77.32538,
   -19.70047 -91.10207 77.34193,
   -18.02516 -91.04749 77.37210,
   -23.36787 -92.46483 77.44978,
   -22.03900 -91.74044 77.35300,
   -20.52943 -91.25459 77.32871,
   -18.99800 -91.02300 77.45783,
   -22.74781 -92.08674 77.34240,
   -21.28598 -91.46092 77.34658,
   -8.50264 -116.79818 77.78571,
   -6.93483 -116.45895 77.79412,
   -5.38452 -116.08797 77.80477,
   -3.84207 -115.62918 77.80816,
   -2.48670 -115.13768 77.81770,
   -12.28630 -117.45151 77.76939,
   -10.87907 -117.24316 77.79104,
   -9.32449 -116.96069 77.81417,
   -7.71450 -116.63245 77.78489,
   -6.29007 -116.30400 77.92783,
   -4.60426 -115.86768 77.80227,
   -3.08626 -115.36360 77.81137,
   -1.58191 -114.75962 77.82196,
   -0.12650 -113.99555 77.83971,
   -14.81157 -117.73268 77.66675,
   -13.29910 -117.56860 77.78624,
   -11.66756 -117.36793 77.76855,
   -10.08176 -117.10648 77.77976,
   -0.82993 -114.39159 77.82898,
   0.57360 -113.53118 77.80769,
   -17.30094 -117.93565 77.77831,
   -15.76104 -117.79954 77.79927,
   -14.09804 -117.65394 77.76795,
   1.23859 -112.78962 77.86104,
   -21.43549 -118.27942 77.75063,
   -19.83372 -118.15065 77.76692,
   -18.14941 -118.00916 77.74847,
   -16.54120 -117.87204 77.76215,
   1.58642 -111.86642 77.91984,
   -23.89878 -118.41708 77.74435,
   -22.27895 -118.33633 77.76058,
   -20.66610 -118.22149 77.73522,
   -18.98751 -118.08014 77.75658,
   1.54207 -111.15118 77.94733,
   -24.70387 -118.43690 77.77085,
   -23.14086 -118.37590 77.84651,
   1.21274 -110.60313 77.83455,
   -27.06541 -118.44325 77.74415,
   -25.58753 -118.44508 77.78124,
   0.58254 -110.01249 77.89387,
   -28.07281 -118.42747 77.71461,
   -26.40889 -118.44870 77.74468,
   -0.31333 -109.49107 77.86643,
   -30.40761 -118.33597 77.74065,
   -28.99021 -118.40000 77.71582,
   -1.22790 -109.09715 77.86152,
   -31.37740 -118.27526 77.75025,
   -29.77052 -118.36716 77.73985,
   -1.94607 -108.82760 77.86857,
   -32.39855 -118.19443 77.74515,
   -34.69960 -117.87567 77.74321,
   -33.40136 -118.08838 77.74310,
   -2.71384 -108.44252 77.96803,
   -35.69566 -117.61748 77.74654,
   -34.08229 -117.98698 77.74255,
   -3.52722 -107.96045 77.88038,
   -36.58849 -117.29125 77.74976,
   -4.30461 -107.39331 77.92899,
   -37.33555 -116.90407 77.75459,
   -5.06017 -106.76133 77.95631,
   -38.17712 -116.24526 77.79519,
   -5.65033 -106.20751 77.91944,
   -38.62517 -115.73793 77.78404,
   -6.40224 -105.38469 78.03068,
   -39.10588 -114.79150 77.78150,
   -6.84881 -104.83202 77.93947,
   -39.35104 -113.68046 77.80382,
   -7.44883 -103.98981 78.02865,
   -39.31315 -112.83638 77.81524,
   -8.10051 -103.00185 77.97504,
   -39.02731 -111.94679 77.82711,
   -8.42574 -102.43541 77.98005,
   -38.56050 -111.19974 77.84263,
   -37.37055 -110.06762 77.85006,
   -37.97676 -110.59555 77.83149,
   -36.75554 -109.60543 77.87831,
   -9.05054 -101.37280 78.02983,
   -35.96275 -109.10904 77.89792,
   -34.69872 -108.30953 77.87947,
   -35.27580 -108.67609 77.87287,
   -33.88392 -107.78773 77.89921,
   -9.60680 -100.41507 78.02259,
   -33.11051 -107.27483 77.87795,
   -31.92239 -106.39641 77.91550,
   -10.02625 -99.68744 78.03332,
   -32.46818 -106.80780 77.90874,
   -31.16696 -105.77168 77.93541,
   -30.45237 -105.06522 77.96979,
   -10.47801 -98.91866 78.03747,
   -29.83301 -104.27761 77.98590,
   -29.35856 -103.49391 77.94779,
   -11.03730 -97.98464 78.04714,
   -28.95641 -102.63146 77.97196,
   -11.60611 -97.01866 78.27507,
   -28.63154 -101.78404 77.98555,
   -11.97891 -96.41800 78.08865,
   -28.32395 -100.91266 77.98815,
   -27.99401 -99.99710 78.00370,
   -12.57104 -95.46699 78.08364,
   -27.68293 -99.18303 78.02689,
   -13.09799 -94.63529 78.09631,
   -27.33974 -98.34757 78.16392,
   -13.57533 -93.92350 78.11076,
   -26.94695 -97.49723 78.03244,
   -26.54707 -96.65833 78.06156,
   -14.26047 -93.05565 78.14043,
   -26.11350 -95.81084 78.07769,
   -14.83717 -92.45517 77.99633,
   -25.64111 -94.97225 78.08274,
   -15.53095 -91.86401 78.25010,
   -25.18162 -94.25345 78.09883,
   -16.43649 -91.37802 78.13875,
   -24.63302 -93.55440 78.11379,
   -23.62939 -92.62129 78.12198,
   -18.90899 -90.97065 78.14306,
   -17.29912 -91.08504 78.18309,
   -24.13668 -93.04990 78.11719,
   -22.77272 -92.05679 78.13788,
   -21.31016 -91.41743 78.14919,
   -19.75506 -91.04911 78.16981,
   -18.15337 -90.95733 78.31438,
   -22.05183 -91.69943 78.13831,
   -20.52768 -91.19992 78.13950,
   -7.73938 -116.57527 78.58537,
   -6.17120 -116.23383 78.59291,
   -4.61954 -115.84055 78.59527,
   -3.11867 -115.35450 78.62509,
   -1.58063 -114.74163 78.61969,
   -11.65112 -117.28772 78.41620,
   -10.11222 -117.02818 78.58378,
   -8.55420 -116.73759 78.61226,
   -6.94326 -116.40782 78.57957,
   -5.58853 -116.09694 78.59494,
   -3.85419 -115.60638 78.60008,
   -2.35732 -115.07628 78.59652,
   -0.86616 -114.41543 78.57527,
   0.58929 -113.53964 78.63323,
   -15.75645 -117.70954 78.55899,
   -14.07187 -117.55223 78.59017,
   -12.54364 -117.38001 78.60275,
   -10.90432 -117.16042 78.57151,
   -9.31679 -116.88585 78.57849,
   0.10545 -113.88034 78.62887,
   1.14203 -112.97367 78.65758,
   -18.20213 -117.92292 78.55396,
   -16.59490 -117.78368 78.57226,
   -14.91638 -117.63364 78.53938,
   -13.31875 -117.47555 78.56524,
   1.59380 -112.22283 78.67954,
   -20.64924 -118.13195 78.54896,
   -18.98865 -117.99567 78.51515,
   -17.47296 -117.84927 78.64919,
   1.71216 -111.54843 78.70701,
   -23.10007 -118.30472 78.54128,
   -21.44862 -118.19714 78.52799,
   -19.94671 -118.06265 78.64781,
   -25.59183 -118.37878 78.53957,
   -23.91211 -118.34234 78.52777,
   -22.45277 -118.26667 78.54356,
   1.49302 -110.75612 78.68254,
   -26.37506 -118.38061 78.55920,
   -24.80745 -118.35524 78.68449,
   1.04088 -110.22825 78.71439,
   -28.95074 -118.34271 78.53704,
   -27.33595 -118.37592 78.51513,
   0.31858 -109.74100 78.68427,
   -29.78322 -118.31578 78.52396,
   -28.30862 -118.35889 78.53845,
   -0.54969 -109.32194 78.67024,
   -32.37174 -118.16766 78.53850,
   -30.73257 -118.27277 78.55702,
   -1.45703 -108.93549 78.66798,
   -33.15987 -118.08928 78.56165,
   -31.71361 -118.21844 78.53862,
   -2.22337 -108.59778 78.70656,
   -34.08656 -117.97447 78.53924,
   -35.01937 -117.80532 78.54160,
   -3.10285 -108.10860 78.70387,
   -36.05919 -117.50298 78.53108,
   -3.87269 -107.60115 78.69847,
   -36.90741 -117.15218 78.54431,
   -4.60456 -107.03378 78.75071,
   -37.77173 -116.61087 78.57111,
   -38.38530 -116.06463 78.56319,
   -5.30148 -106.43126 78.73257,
   -5.95791 -105.78371 78.73777,
   -38.90488 -115.30525 78.57033,
   -6.57748 -105.08814 78.74557,
   -39.28414 -114.27599 78.58467,
   -7.13703 -104.36332 78.75864,
   -39.38935 -113.20463 78.60956,
   -7.79452 -103.41499 78.77046,
   -39.26079 -112.48031 78.62182,
   -8.25073 -102.67595 78.78778,
   -38.87278 -111.56914 78.63379,
   -38.20944 -110.74118 78.64276,
   -8.67837 -101.93838 78.79896,
   -38.59718 -111.17564 78.63842,
   -37.41246 -110.04378 78.65651,
   -35.99768 -109.08700 78.66002,
   -36.63111 -109.49447 78.78187,
   -35.33514 -108.66123 78.66898,
   -9.23190 -100.97832 78.85735,
   -34.55904 -108.17900 78.71226,
   -33.31809 -107.35828 78.69280,
   -33.88292 -107.73714 78.68517,
   -32.52226 -106.80231 78.72017,
   -9.85247 -99.91305 78.80469,
   -31.72305 -106.19505 78.78842,
   -30.61064 -105.18105 78.72150,
   -10.17467 -99.34172 78.84574,
   -31.15076 -105.70873 78.71877,
   -30.11842 -104.61280 78.72548,
   -29.61094 -103.86529 78.73926,
   -10.76446 -98.34845 78.80443,
   -29.26806 -103.19517 78.82304,
   -11.34512 -97.37413 78.84534,
   -28.83838 -102.21327 78.77042,
   -11.76016 -96.67468 78.86771,
   -28.52585 -101.35305 78.77568,
   -12.29854 -95.79911 78.82165,
   -28.21782 -100.47439 78.80125,
   -27.89510 -99.59968 78.81364,
   -12.86079 -94.89030 78.89476,
   -27.56839 -98.78804 78.79049,
   -13.25475 -94.28471 78.69266,
   -27.08667 -97.70150 78.83761,
   -13.93992 -93.33731 78.85560,
   -26.78286 -97.04222 78.84536,
   -26.38716 -96.22394 78.97801,
   -14.58097 -92.58180 78.93956,
   -25.90495 -95.34250 78.86022,
   -15.10541 -92.07781 78.94058,
   -25.42915 -94.55274 78.89238,
   -15.94936 -91.51456 78.94444,
   -24.82195 -93.74388 78.71713,
   -24.20530 -93.05677 78.93192,
   -17.82975 -90.91948 78.95664,
   -16.73823 -91.15889 78.96105,
   -23.45163 -92.43954 78.88645,
   -22.07319 -91.65951 78.95791,
   -20.56594 -91.15213 78.94646,
   -18.91500 -90.90534 78.92874,
   -17.34356 -90.98839 78.96578,
   -22.78558 -92.01788 78.93041,
   -21.32187 -91.37083 78.93944,
   -19.74549 -90.99227 78.93440,
   -6.97350 -116.36096 79.38488,
   -5.28762 -115.99428 79.25166,
   -3.86113 -115.58390 79.39784,
   -2.34530 -115.04529 79.40901,
   -10.78487 -117.06613 79.24133,
   -9.34601 -116.81676 79.37205,
   -7.80620 -116.52634 79.42588,
   -6.19006 -116.19426 79.38765,
   -4.62928 -115.81392 79.39317,
   -3.04447 -115.31764 79.40224,
   -1.53235 -114.70012 79.40487,
   -0.14476 -114.00672 79.43015,
   -14.97441 -117.54288 79.35670,
   -13.37766 -117.38424 79.37760,
   -11.72247 -117.18448 79.34352,
   -10.13768 -116.95192 79.37167,
   -8.54911 -116.67139 79.37647,
   -0.84502 -114.38065 79.41976,
   0.58687 -113.56103 79.38771,
   1.52246 -112.55720 79.45532,
   -17.41733 -117.76403 79.35139,
   -15.76278 -117.61928 79.33034,
   -14.25914 -117.46296 79.44872,
   -12.54132 -117.28830 79.36207,
   1.18378 -112.99896 79.44193,
   1.79242 -111.88431 79.49413,
   -19.86272 -117.97845 79.34633,
   -18.17886 -117.82765 79.38534,
   -16.70766 -117.68903 79.47214,
   -22.19187 -118.17749 79.20874,
   -20.70029 -118.05084 79.33029,
   -19.25270 -117.92540 79.34763,
   1.76052 -111.10758 79.51264,
   -24.67807 -118.29256 79.33422,
   -23.17922 -118.23133 79.30809,
   -21.49367 -118.11362 79.34223,
   1.40933 -110.42969 79.51232,
   -27.29531 -118.31039 79.33516,
   -25.58639 -118.30814 79.35120,
   -23.95173 -118.26738 79.33573,
   -28.07464 -118.29983 79.36369,
   -26.54519 -118.30605 79.44516,
   0.90193 -110.02084 79.49292,
   -30.66712 -118.23256 79.33272,
   -29.02318 -118.28512 79.31401,
   0.09711 -109.54974 79.47366,
   -31.45749 -118.19497 79.32766,
   -30.00107 -118.25810 79.33209,
   -0.83551 -109.11911 79.46474,
   -32.39328 -118.13994 79.33525,
   -1.82953 -108.65140 79.57720,
   -34.66743 -117.86378 79.33283,
   -33.34676 -118.05759 79.44206,
   -2.63970 -108.26371 79.48835,
   -35.70291 -117.60570 79.33691,
   -34.08597 -117.95926 79.33196,
   -3.35702 -107.85990 79.33287,
   -36.58655 -117.29351 79.34005,
   -4.11662 -107.28976 79.62673,
   -37.33195 -116.92243 79.34426,
   -4.90050 -106.67112 79.53905,
   -38.16570 -116.29760 79.38573,
   -5.51999 -106.13532 79.35741,
   -38.61475 -115.81919 79.36511,
   -6.24094 -105.37598 79.58046,
   -39.14416 -114.82112 79.37159,
   -6.76922 -104.76410 79.50979,
   -39.40331 -113.71851 79.39305,
   -7.39862 -103.91953 79.55966,
   -39.37707 -112.83455 79.40587,
   -8.07224 -102.91528 79.56617,
   -39.10283 -111.94393 79.41318,
   -8.42011 -102.33216 79.39517,
   -38.63601 -111.16933 79.43502,
   -38.00557 -110.50046 79.44190,
   -36.88583 -109.60042 79.44561,
   -9.00171 -101.31937 79.60397,
   -37.40678 -109.98014 79.44117,
   -36.02608 -109.04664 79.45906,
   -34.59716 -108.15775 79.47280,
   -35.16144 -108.51176 79.46600,
   -33.91582 -107.71048 79.49006,
   -9.51698 -100.41410 79.61509,
   -33.17371 -107.22462 79.53114,
   -31.81051 -106.23230 79.50817,
   -32.33461 -106.63422 79.50216,
   -31.20234 -105.71083 79.52357,
   -10.01578 -99.52280 79.80854,
   -30.50738 -105.02587 79.50977,
   -10.37060 -98.91565 79.63852,
   -29.94994 -104.31911 79.51589,
   -29.44074 -103.47344 79.54614,
   -10.95180 -97.92853 79.63570,
   -29.05389 -102.63768 79.56058,
   -11.57449 -96.88387 79.65418,
   -28.76584 -101.85813 79.68009,
   -11.89823 -96.32503 79.65864,
   -28.41726 -100.90601 79.59057,
   -28.05504 -99.92710 79.49985,
   -12.48944 -95.35472 79.68997,
   -27.77842 -99.17563 79.61710,
   -13.11491 -94.37504 79.67993,
   -27.44984 -98.38770 79.60605,
   -13.46239 -93.81634 79.69608,
   -27.03623 -97.46961 79.63733,
   -26.61402 -96.60270 79.58810,
   -14.14553 -92.93637 79.72558,
   -26.09292 -95.60430 79.66156,
   -14.83998 -92.18156 79.90959,
   -25.73976 -94.96178 79.67224,
   -15.46833 -91.69835 79.73258,
   -25.17408 -94.11490 79.66034,
   -16.36957 -91.21032 79.75899,
   -24.72378 -93.52887 79.70543,
   -23.71020 -92.58342 79.71188,
   -18.95450 -90.84226 79.73376,
   -17.29590 -90.91950 79.75112,
   -24.16453 -92.96726 79.70925,
   -22.82156 -91.99214 79.72212,
   -21.34615 -91.33654 79.59309,
   -19.72308 -90.93244 79.68327,
   -18.10006 -90.83256 79.73397,
   -22.08665 -91.61856 79.72843,
   -20.56937 -91.09823 79.73245,
   -7.78117 -116.46579 80.17627,
   -6.20538 -116.15151 80.18370,
   -4.54202 -115.76138 80.05131,
   -3.14570 -115.31574 80.21439,
   -1.60099 -114.71665 80.21029,
   -11.76460 -117.09692 80.15877,
   -10.03840 -116.86570 80.05764,
   -8.57950 -116.61218 80.17016,
   -6.98835 -116.31340 80.17659,
   -5.41012 -115.97218 80.18569,
   -3.87651 -115.56010 80.19052,
   -2.37629 -115.03851 80.19784,
   -0.83217 -114.37119 80.22152,
   0.60646 -113.57933 80.22340,
   -14.19402 -117.37193 80.15470,
   -12.53745 -117.19836 80.11796,
   -10.94448 -116.98675 80.14118,
   -9.36732 -116.74800 80.16999,
   0.08979 -113.90498 80.22006,
   1.20575 -113.05640 80.23946,
   -16.45505 -117.58878 80.14941,
   -14.96687 -117.44643 80.18230,
   -13.50170 -117.28794 80.26414,
   1.73874 -112.34257 80.26012,
   -18.96328 -117.82222 80.04025,
   -17.46064 -117.67750 80.16250,
   -15.81862 -117.53100 80.15076,
   1.92422 -111.51563 80.27417,
   -21.43912 -118.03644 80.03451,
   -19.92368 -117.89406 80.17595,
   -18.26247 -117.75075 80.14572,
   -23.92709 -118.18757 80.17787,
   -22.31820 -118.09453 80.12044,
   -20.70772 -117.96565 80.14062,
   1.72631 -110.67647 80.38047,
   -26.30642 -118.24873 80.13119,
   -24.81984 -118.22192 80.14016,
   -23.15644 -118.14992 80.13353,
   1.22629 -110.09021 80.26260,
   -27.27378 -118.24633 80.15206,
   -25.64027 -118.24207 80.13072,
   0.43802 -109.57410 80.10639,
   -29.77085 -118.21882 80.00588,
   -28.22805 -118.23288 80.24209,
   -0.47442 -109.13980 80.10067,
   -30.69552 -118.18908 80.12558,
   -28.99534 -118.22757 80.12870,
   -1.43157 -108.72902 80.11928,
   -33.06974 -118.06177 80.12797,
   -31.64323 -118.15192 80.25640,
   -2.16845 -108.40019 80.27156,
   -34.09129 -117.94693 80.13074,
   -32.39347 -118.11193 80.12876,
   -35.01885 -117.78915 80.13295,
   -2.97105 -107.96411 80.27728,
   -36.01940 -117.51546 80.12518,
   -3.71676 -107.47981 80.28488,
   -36.91100 -117.15613 80.13630,
   -4.48373 -106.90083 80.32089,
   -37.76437 -116.63978 80.15615,
   -38.39030 -116.10407 80.15247,
   -5.24999 -106.25331 80.34310,
   -5.83530 -105.70758 80.29414,
   -38.93084 -115.34180 80.16495,
   -6.57012 -104.89908 80.55366,
   -39.32883 -114.30755 80.17527,
   -7.03036 -104.34524 80.34014,
   -39.44705 -113.21896 80.19921,
   -7.64203 -103.49184 80.36414,
   -39.32356 -112.44981 80.32814,
   -8.28577 -102.49876 80.36483,
   -38.93886 -111.56290 80.22023,
   -38.03511 -110.47714 80.23544,
   -8.59514 -101.94470 80.39140,
   -38.44808 -110.89570 80.23146,
   -37.40124 -109.91723 80.23704,
   -36.70213 -109.44350 80.23346,
   -35.41733 -108.61028 80.14869,
   -9.21550 -100.87014 80.41952,
   -36.03428 -108.99890 80.25107,
   -34.59948 -108.10342 80.26310,
   -33.20630 -107.19966 80.28595,
   -33.79079 -107.59307 80.27856,
   -32.55433 -106.73673 80.30030,
   -9.76519 -99.90307 80.40321,
   -31.80075 -106.17805 80.29868,
   -30.58500 -105.06571 80.31199,
   -10.17984 -99.16578 80.42523,
   -31.06993 -105.55761 80.31044,
   -30.18483 -104.58323 80.31453,
   -29.70289 -103.86438 80.33037,
   -10.61606 -98.40391 80.43889,
   -29.31133 -103.10972 80.34518,
   -11.17811 -97.44343 80.44694,
   -28.93066 -102.20839 80.37283,
   -28.61525 -101.33915 80.37749,
   -11.72212 -96.50442 80.61267,
   -12.08911 -95.88730 80.46085,
   -28.31449 -100.47982 80.37088,
   -27.98857 -99.58970 80.40818,
   -12.67772 -94.91898 80.50632,
   -27.66081 -98.78634 80.26775,
   -27.27715 -97.88420 80.42559,
   -13.26979 -93.97607 80.65925,
   -13.68586 -93.37170 80.49747,
   -26.97262 -97.21069 80.43302,
   -26.48789 -96.23548 80.42376,
   -14.40960 -92.50956 80.53440,
   -26.02879 -95.36828 80.46119,
   -15.05795 -91.88877 80.53739,
   -25.52586 -94.54582 80.41297,
   -24.88082 -93.66574 80.49886,
   -15.67119 -91.45703 80.53520,
   -24.27629 -93.01160 80.50713,
   -18.17054 -90.75646 80.53885,
   -16.69828 -90.99406 80.56362,
   -23.50973 -92.38312 80.53301,
   -22.21586 -91.63729 80.39324,
   -20.54105 -91.04228 80.38422,
   -18.91593 -90.77068 80.56609,
   -17.42624 -90.80803 80.70113,
   -22.82601 -91.94627 80.51803,
   -21.36093 -91.28520 80.52922,
   -19.79087 -90.87602 80.52632,
   -7.01071 -116.26923 80.97594,
   -5.43614 -115.94178 80.98153,
   -3.85564 -115.52725 80.99071,
   -2.36730 -115.01182 80.99910,
   -10.99470 -116.90933 80.96042,
   -9.29114 -116.67590 80.84641,
   -7.76013 -116.41013 80.92771,
   -6.21933 -116.11263 80.97947,
   -4.64103 -115.74652 80.97468,
   -3.10710 -115.28306 81.14900,
   -1.60835 -114.70557 81.00581,
   -0.16408 -114.02171 81.00959,
   -13.41515 -117.19975 80.95341,
   -11.77866 -117.01293 80.93721,
   -10.18313 -116.79789 80.93643,
   -8.59378 -116.55329 80.96803,
   -0.86024 -114.36791 81.01128,
   0.60856 -113.59356 80.98367,
   1.63661 -112.62079 81.03873,
   -15.75121 -117.44788 80.83672,
   -14.23692 -117.28638 80.96308,
   -12.77933 -117.12971 80.95512,
   1.23110 -113.07887 81.02868,
   1.97310 -111.94250 81.06229,
   -18.23039 -117.66284 80.96430,
   -16.69648 -117.51851 80.98422,
   -15.03637 -117.36863 80.94910,
   -22.36689 -118.02048 80.93242,
   -20.76359 -117.88835 80.95577,
   -19.07505 -117.73821 80.93732,
   -17.47761 -117.59555 80.94372,
   1.99286 -111.10813 81.01807,
   -24.82773 -118.15540 80.92559,
   -23.15155 -118.07895 80.88836,
   -21.61712 -117.96321 80.90071,
   -19.92180 -117.81500 80.93869,
   -25.61840 -118.17432 80.95151,
   -24.08093 -118.11711 81.03607,
   1.55961 -110.19798 81.22418,
   -28.00206 -118.18341 80.92619,
   -26.52110 -118.18203 80.95867,
   0.98741 -109.78863 81.04975,
   -28.97283 -118.17324 80.94477,
   -27.34179 -118.18617 80.92668,
   0.12015 -109.30306 81.02108,
   -31.37106 -118.12814 80.92442,
   -29.91457 -118.16702 80.85820,
   -0.78413 -108.91572 81.01968,
   -32.37872 -118.08824 80.93646,
   -30.70487 -118.14504 80.92423,
   -1.68565 -108.52950 81.04191,
   -34.63596 -117.85155 80.92236,
   -33.32584 -118.02732 80.90935,
   -2.50290 -108.12767 81.06430,
   -35.72320 -117.59118 80.92754,
   -34.08966 -117.93289 80.92132,
   -36.46249 -117.35636 80.92996,
   -3.30270 -107.64765 81.10050,
   -4.05611 -107.12428 81.08921,
   -37.17655 -117.03922 80.93308,
   -4.77905 -106.55293 81.14129,
   -38.14610 -116.34010 80.75323,
   -38.63538 -115.83788 80.95179,
   -5.48335 -105.94173 81.12543,
   -6.14239 -105.29684 81.12893,
   -39.17720 -114.85373 80.95930,
   -6.75546 -104.61387 81.13544,
   -39.45043 -113.75985 80.98129,
   -7.34524 -103.85219 81.13136,
   -39.43380 -112.82942 80.99694,
   -7.97887 -102.92429 81.17584,
   -39.17605 -111.96722 80.97867,
   -8.42882 -102.18423 81.17908,
   -38.70495 -111.14863 81.02456,
   -38.05111 -110.43477 81.02810,
   -36.74423 -109.42480 81.03976,
   -8.85276 -101.43748 81.18759,
   -37.28152 -109.80299 81.03506,
   -36.06928 -108.97020 81.01160,
   -35.28662 -108.48756 81.05064,
   -33.97209 -107.65229 80.95069,
   -9.40033 -100.46866 81.23738,
   -34.63160 -108.07319 81.06390,
   -33.21057 -107.15251 81.07750,
   -31.84158 -106.16488 81.09886,
   -32.39449 -106.58784 81.09268,
   -31.26065 -105.67779 81.01069,
   -10.01090 -99.39539 81.20235,
   -30.59456 -105.01731 81.10591,
   -10.32258 -98.83124 81.21668,
   -30.01182 -104.27746 81.11375,
   -29.52351 -103.46025 81.10294,
   -10.92574 -97.79255 81.17398,
   -29.14524 -102.63297 81.15112,
   -11.44949 -96.88644 81.25615,
   -28.80812 -101.76055 81.12976,
   -11.89080 -96.12673 81.26004,
   -28.51108 -100.90267 81.18517,
   -28.20084 -100.02908 81.19242,
   -12.32616 -95.37961 81.28033,
   -27.84838 -99.10887 81.21998,
   -12.90420 -94.43877 81.28174,
   -27.51584 -98.30978 81.21144,
   -27.11525 -97.42237 81.23737,
   -13.44131 -93.60875 81.29110,
   -26.69559 -96.56731 81.12047,
   -13.95267 -92.90878 81.28455,
   -26.30003 -95.76982 81.24774,
   -14.70756 -92.09301 81.32922,
   -25.94944 -95.11027 81.25789,
   -15.29611 -91.59539 81.36779,
   -25.36444 -94.20939 81.25705,
   -16.36907 -91.03015 81.28902,
   -24.78307 -93.46023 81.30261,
   -23.54996 -92.36086 81.30368,
   -17.19300 -90.77865 81.35019,
   -24.14776 -92.81658 81.45472,
   -22.83873 -91.90511 81.29202,
   -21.37386 -91.24029 81.32816,
   -19.74977 -90.80173 81.34389,
   -18.19368 -90.68083 81.34031,
   -22.06465 -91.51307 81.28027,
   -20.61365 -91.00062 81.33419,
   -19.00025 -90.70793 81.32421,
   -6.23731 -116.07881 81.77480,
   -4.66879 -115.72700 81.77930,
   -3.13812 -115.27296 81.78601,
   -10.21917 -116.73216 81.76006,
   -8.57255 -116.49594 81.75779,
   -6.99225 -116.22432 81.73752,
   -5.44197 -115.91116 81.77685,
   -3.88607 -115.50816 81.90840,
   -2.38671 -115.00135 81.79659,
   -0.85728 -114.36270 81.80909,
   0.61220 -113.60408 81.81711,
   -12.51872 -117.03145 81.60962,
   -11.00207 -116.83796 81.74135,
   -9.39449 -116.61611 81.74476,
   -7.82024 -116.36999 81.76795,
   -1.61984 -114.69223 81.80118,
   0.01002 -113.96670 81.91376,
   1.24635 -113.10723 81.82761,
   -16.69285 -117.44438 81.74229,
   -15.01350 -117.28518 81.76507,
   -13.47604 -117.12316 81.78442,
   -11.82674 -116.93979 81.75431,
   1.83912 -112.44659 81.84928,
   -19.13566 -117.66898 81.73716,
   -17.52385 -117.52342 81.74460,
   -15.85826 -117.36611 81.71620,
   -14.25564 -117.20880 81.74852,
   2.13560 -111.51493 81.86846,
   -21.57921 -117.88702 81.73155,
   -19.91454 -117.74430 81.69615,
   -18.40933 -117.59529 81.82915,
   2.06699 -111.00594 81.59152,
   2.14345 -110.98292 82.09092,
   -24.02968 -118.05890 81.72431,
   -22.38126 -117.95331 81.71324,
   -20.86594 -117.81620 81.85263,
   1.96386 -110.67520 81.87599,
   -26.52673 -118.12558 81.72299,
   -24.83261 -118.09145 81.73628,
   -23.42644 -118.02509 81.72642,
   1.31605 -109.86737 81.87328,
   -27.31519 -118.12849 81.74522,
   -25.78770 -118.10944 81.83710,
   0.45621 -109.30581 81.86318,
   -29.68087 -118.11731 81.72045,
   -28.22069 -118.12505 81.74623,
   -0.43248 -108.92194 81.86213,
   -30.70574 -118.10637 81.71029,
   -29.04058 -118.12128 81.72093,
   -1.18815 -108.65799 81.86468,
   -33.07211 -118.02150 81.71784,
   -31.62279 -118.09034 81.74364,
   -34.07377 -117.92359 81.72082,
   -32.41459 -118.05898 81.71895,
   -1.96038 -108.32288 81.93860,
   -35.00327 -117.77621 81.72113,
   -2.85881 -107.83245 81.88758,
   -35.99042 -117.51770 81.72326,
   -3.56123 -107.39859 81.73282,
   -36.89978 -117.16095 81.72715,
   -37.75517 -116.66318 81.74332,
   -4.32978 -106.81173 82.04536,
   -38.31853 -116.21880 81.72573,
   -5.09543 -106.19696 81.92498,
   -5.70049 -105.66858 81.72139,
   -38.94434 -115.37680 81.75375,
   -6.45609 -104.88275 81.96668,
   -39.36499 -114.33179 81.76391,
   -6.94964 -104.30462 81.92563,
   -39.49566 -113.25245 81.78693,
   -7.56855 -103.47160 81.93552,
   -39.36949 -112.45183 81.63940,
   -8.26745 -102.41669 81.95864,
   -39.00271 -111.55669 81.80673,
   -8.57941 -101.86264 81.96732,
   -38.49190 -110.83663 81.82093,
   -37.52823 -109.92328 81.72065,
   -38.06717 -110.39386 81.82632,
   -36.73184 -109.35354 81.82572,
   -35.35343 -108.48178 81.85103,
   -9.16680 -100.83570 81.99193,
   -35.89759 -108.81866 81.84481,
   -34.70338 -108.06957 81.87487,
   -33.89312 -107.56407 81.81682,
   -32.62013 -106.69590 81.77481,
   -9.68510 -99.90725 82.00752,
   -33.24224 -107.12285 81.87631,
   -31.86648 -106.13606 81.89760,
   -31.15851 -105.54287 81.91012,
   -30.24245 -104.53815 81.90353,
   -10.18317 -99.00540 82.20846,
   -30.62226 -104.99807 81.90171,
   -10.53036 -98.39371 82.01148,
   -29.79194 -103.85929 81.92023,
   -29.38452 -103.07079 81.92790,
   -11.12376 -97.36249 82.04727,
   -29.00570 -102.17312 81.90836,
   -28.70741 -101.33226 81.96728,
   -11.69320 -96.38325 82.06753,
   -12.06391 -95.74587 81.91740,
   -28.42222 -100.49569 82.03969,
   -28.07648 -99.56666 82.00332,
   -12.63160 -94.79151 82.02472,
   -27.74708 -98.73470 82.00776,
   -13.21810 -93.85608 82.07514,
   -27.46714 -98.07037 82.01377,
   -13.61561 -93.25572 81.90723,
   -26.99367 -97.04661 82.09248,
   -26.55294 -96.16168 82.03010,
   -14.34318 -92.36639 82.06458,
   -26.10743 -95.32206 82.05789,
   -25.61519 -94.51679 81.95083,
   -15.00146 -91.71695 82.26072,
   -25.11792 -93.79629 82.08473,
   -15.70790 -91.24683 82.13467,
   -24.44331 -93.03847 82.09797,
   -16.54665 -90.87348 82.14118,
   -24.82322 -93.43063 82.09351,
   -23.55718 -92.31292 82.09508,
   -22.35009 -91.59141 82.10996,
   -20.63061 -90.95196 82.12228,
   -19.04277 -90.64141 82.12791,
   -17.44525 -90.66888 82.14052,
   -22.87022 -91.86852 82.10520,
   -21.39305 -91.19309 82.12132,
   -19.93755 -90.77569 82.22331,
   -18.21321 -90.61331 82.12823,
   -5.46215 -115.88845 82.57273,
   -3.90873 -115.49531 82.57655,
   -2.38734 -114.98051 82.58923,
   -9.43818 -116.56917 82.55861,
   -7.85275 -116.33634 82.56177,
   -6.19826 -116.03796 82.59923,
   -4.66651 -115.70168 82.56749,
   -3.15934 -115.25930 82.57725,
   -1.68374 -114.70632 82.60849,
   -0.24167 -114.05068 82.60864,
   -11.77620 -116.87823 82.41890,
   -10.23451 -116.67755 82.56245,
   -8.69606 -116.45630 82.70303,
   -7.04404 -116.19664 82.56756,
   -0.87873 -114.34708 82.60336,
   0.60402 -113.59584 82.59736,
   1.67992 -112.64593 82.62434,
   -15.90684 -117.30358 82.54127,
   -14.31270 -117.14615 82.56076,
   -12.70887 -116.96890 82.59717,
   -11.04990 -116.78199 82.55535,
   1.23117 -113.11712 82.61899,
   2.10896 -111.82513 82.63609,
   -18.34833 -117.53343 82.53603,
   -16.69013 -117.38141 82.51146,
   -15.19906 -117.22795 82.63708,
   -13.47497 -117.05632 82.54840,
   2.20791 -111.25193 82.64462,
   -20.79191 -117.75808 82.53092,
   -19.10587 -117.60198 82.57230,
   -17.63512 -117.46153 82.64446,
   -23.10827 -117.95324 82.39832,
   -21.65733 -117.83536 82.49831,
   -20.17905 -117.70293 82.53242,
   2.09132 -110.74701 82.65659,
   -25.53379 -118.05811 82.51902,
   -24.07300 -118.00340 82.53677,
   -22.42215 -117.89573 82.52683,
   1.69886 -110.16839 82.65262,
   -28.22596 -118.07757 82.51823,
   -26.51487 -118.07224 82.53565,
   -24.87675 -118.03912 82.51894,
   1.04107 -109.63041 82.67853,
   -29.00903 -118.07694 82.51831,
   -27.49091 -118.07267 82.62514,
   0.19303 -109.17498 82.68463,
   -31.58441 -118.06311 82.51536,
   -29.96069 -118.07535 82.51519,
   -0.70369 -108.79735 82.68382,
   -32.39786 -118.03868 82.49825,
   -30.96923 -118.07072 82.51586,
   -1.60469 -108.41257 82.69109,
   -34.61603 -117.83386 82.51187,
   -33.32388 -117.99046 82.53009,
   -2.41479 -108.01666 82.68245,
   -34.09331 -117.90428 82.51053,
   -35.49821 -117.65132 82.51719,
   -3.22833 -107.53205 82.69736,
   -36.29866 -117.41860 82.52043,
   -3.96975 -107.01819 82.73525,
   -37.20789 -117.01368 82.52399,
   -4.70140 -106.45413 82.71408,
   -38.05906 -116.44431 82.52963,
   -38.64856 -115.84221 82.53982,
   -5.37272 -105.88501 82.77671,
   -6.07183 -105.23129 82.64883,
   -39.19450 -114.88126 82.54622,
   -6.70067 -104.55219 82.73060,
   -39.48934 -113.75598 82.62950,
   -7.26802 -103.84203 82.74375,
   -39.46984 -112.74994 82.58923,
   -7.91556 -102.92057 82.75468,
   -39.23264 -111.96338 82.58693,
   -38.74683 -111.09897 82.61295,
   -8.45128 -102.05595 82.94650,
   -38.12374 -110.40459 82.63310,
   -8.79073 -101.44949 82.77851,
   -37.39731 -109.79838 82.62267,
   -36.14755 -108.90314 82.65443,
   -36.77948 -109.33886 82.63122,
   -35.36272 -108.42298 82.68032,
   -34.09155 -107.61937 82.66122,
   -9.40044 -100.37226 82.81228,
   -34.66852 -107.98615 82.65470,
   -33.28074 -107.09699 82.68266,
   -32.50253 -106.57083 82.68093,
   -31.35489 -105.65653 82.69363,
   -9.94346 -99.39847 82.78936,
   -31.87742 -106.09231 82.68924,
   -30.65698 -104.97373 82.70244,
   -10.35397 -98.65568 82.81786,
   -30.07854 -104.23715 82.70281,
   -29.64575 -103.49109 82.79359,
   -10.78042 -97.89718 82.82132,
   -29.23977 -102.62678 82.74154,
   -11.33269 -96.93271 82.86954,
   -28.90703 -101.76138 82.74469,
   -28.60573 -100.89842 82.76767,
   -11.90461 -95.94926 82.84067,
   -12.21607 -95.38486 82.87093,
   -28.29488 -100.02111 82.78190,
   -27.95612 -99.12605 82.83171,
   -12.83756 -94.36041 82.87342,
   -27.62547 -98.32810 82.81178,
   -27.24005 -97.46935 82.83096,
   -13.48223 -93.37271 82.88039,
   -26.72640 -96.41596 82.82894,
   -13.85675 -92.81928 82.87314,
   -26.40023 -95.76106 82.83752,
   -14.58179 -92.01498 82.91855,
   -25.93163 -94.92422 82.83199,
   -15.29357 -91.42055 82.92775,
   -25.42415 -94.12913 82.86078,
   -24.84253 -93.38332 82.91027,
   -17.44948 -90.59929 82.93746,
   -16.06362 -90.98452 82.93074,
   -24.22063 -92.76789 82.90493,
   -22.94007 -91.85443 82.84591,
   -19.86005 -90.71510 82.91531,
   -18.23907 -90.54569 82.93001,
   -16.83056 -90.71580 82.94122,
   -23.59205 -92.27460 82.89296,
   -22.17150 -91.45423 82.88499,
   -20.67205 -90.90454 82.94130,
   -19.17358 -90.59368 83.04706,
   -21.41133 -91.14462 82.91987,
   -4.69011 -115.68716 83.37052,
   -3.15796 -115.23826 83.37598,
   -8.65314 -116.42046 83.35684,
   -7.07563 -116.17628 83.36318,
   -5.48819 -115.87263 83.38305,
   -3.92358 -115.48012 83.36590,
   -2.35961 -114.94992 83.42722,
   -0.87696 -114.33149 83.39863,
   0.58384 -113.58613 83.41235,
   -12.69376 -116.91954 83.34841,
   -10.96914 -116.72602 83.35993,
   -9.47230 -116.53563 83.36859,
   -8.00961 -116.32583 83.35948,
   -6.26422 -116.02883 83.36616,
   -1.63934 -114.66386 83.39207,
   -0.03668 -113.94501 83.41231,
   1.20685 -113.12395 83.41813,
   -15.12192 -117.17564 83.34113,
   -13.51370 -117.00952 83.34822,
   -11.87061 -116.82812 83.34569,
   -10.26678 -116.63940 83.35432,
   1.81167 -112.50162 83.41348,
   -17.37359 -117.39545 83.33596,
   -15.92524 -117.25626 83.34251,
   -14.44278 -117.10544 83.37446,
   2.16485 -111.66752 83.39856,
   -19.86476 -117.62830 83.29898,
   -18.38274 -117.48924 83.34182,
   -16.74772 -117.33588 83.33756,
   2.16788 -110.94761 83.40648,
   -22.35032 -117.84558 83.33053,
   -20.81086 -117.71435 83.32702,
   -19.18972 -117.56375 83.33201,
   1.88847 -110.34259 83.46603,
   -24.84551 -117.99266 83.32397,
   -23.24911 -117.91218 83.31942,
   -21.63214 -117.78574 83.32616,
   -27.22520 -118.03396 83.31537,
   -25.74701 -118.01578 83.33811,
   -24.07997 -117.95952 83.31859,
   1.38787 -109.84654 83.45848,
   -29.92377 -118.03767 83.31296,
   -28.23005 -118.03619 83.31997,
   -26.57358 -118.02908 83.31590,
   0.75597 -109.47897 83.46590,
   -30.68733 -118.03575 83.31681,
   -29.19530 -118.03701 83.36643,
   -0.09458 -109.06847 83.47044,
   -33.09719 -117.97880 83.30750,
   -31.65725 -118.03110 83.29729,
   -0.99081 -108.68307 83.47317,
   -34.06839 -117.89329 83.31066,
   -32.43419 -118.00949 83.30902,
   -1.94676 -108.22545 83.53587,
   -35.00961 -117.74834 83.31002,
   -2.87520 -107.70609 83.46904,
   -35.96890 -117.50258 83.31597,
   -36.89702 -117.14565 83.32152,
   -3.56245 -107.26646 83.49709,
   -37.72353 -116.68459 83.31714,
   -4.29998 -106.72578 83.51861,
   -38.31778 -116.22445 83.31800,
   -5.12466 -106.05482 83.52604,
   -38.94481 -115.40082 83.33674,
   -5.72912 -105.51863 83.51964,
   -6.37501 -104.87651 83.52050,
   -39.40907 -114.24817 83.35580,
   -6.90628 -104.27039 83.51933,
   -39.52736 -113.25144 83.37660,
   -7.57966 -103.38362 83.54590,
   -39.39285 -112.34465 83.38590,
   -8.21340 -102.43229 83.56295,
   -39.05705 -111.55830 83.39511,
   -8.63861 -101.70890 83.57062,
   -38.55155 -110.82096 83.40931,
   -37.65358 -109.93532 83.42036,
   -38.09414 -110.31948 83.41708,
   -36.82836 -109.32189 83.44121,
   -35.38991 -108.39292 83.44215,
   -9.06254 -100.94690 83.58675,
   -36.01821 -108.78815 83.55164,
   -34.73152 -107.97226 83.46518,
   -33.95766 -107.48902 83.48895,
   -32.71923 -106.65803 83.47426,
   -9.59201 -99.99545 83.61674,
   -33.28124 -107.04166 83.46635,
   -31.90816 -106.06353 83.46035,
   -31.22216 -105.49009 83.49376,
   -30.39134 -104.59812 83.48968,
   -10.20413 -98.90139 83.61235,
   -30.66415 -104.92582 83.49068,
   -10.54574 -98.27835 83.62916,
   -29.99484 -104.00781 83.54934,
   -29.47344 -103.04406 83.52632,
   -11.03952 -97.40504 83.63135,
   -29.11179 -102.17720 83.55528,
   -11.54651 -96.51589 83.64562,
   -28.80329 -101.32424 83.55716,
   -28.49697 -100.44990 83.55910,
   -12.06988 -95.60461 83.65524,
   -28.17765 -99.57376 83.58454,
   -12.48406 -94.87714 83.66724,
   -27.84324 -98.72744 83.59821,
   -13.04912 -93.94570 83.67619,
   -27.50892 -97.93232 83.70389,
   -27.09462 -97.05020 83.60440,
   -13.65086 -93.03460 83.79126,
   -26.67647 -96.19181 83.63082,
   -14.09515 -92.44205 83.69486,
   -26.20507 -95.31151 83.59154,
   -25.62142 -94.34717 83.65869,
   -14.87404 -91.66819 83.75045,
   -15.59469 -91.15724 83.72525,
   -25.23012 -93.77303 83.67349,
   -24.25652 -92.72778 83.68895,
   -16.59494 -90.71431 83.75444,
   -24.72399 -93.17318 83.69008,
   -23.62264 -92.23016 83.66621,
   -22.18422 -91.39949 83.70026,
   -18.87728 -90.50682 83.71312,
   -17.43875 -90.53883 83.73715,
   -22.80427 -91.70462 83.74992,
   -21.44022 -91.09463 83.71135,
   -19.86696 -90.65582 83.70777,
   -18.25635 -90.48048 83.71892,
   -20.67181 -90.84839 83.71509,
   -5.48142 -115.85492 84.16542,
   -3.92702 -115.46417 84.16960,
   -2.40538 -114.95065 84.18214,
   -9.46483 -116.51107 84.15140,
   -7.78751 -116.27672 84.16356,
   -6.28488 -116.01745 84.16838,
   -4.69011 -115.67108 84.16700,
   -3.17048 -115.22562 84.17828,
   -1.64746 -114.65330 84.18705,
   -0.13467 -113.97092 84.20800,
   -11.89019 -116.79926 84.14550,
   -10.29012 -116.61638 84.15004,
   -8.64616 -116.39979 84.15775,
   -7.06531 -116.15718 84.15986,
   -0.73387 -114.27081 84.20186,
   0.58278 -113.53307 84.22885,
   1.62308 -112.60946 84.21061,
   -14.16932 -117.04595 84.13923,
   -12.71193 -116.89047 84.14285,
   -11.22192 -116.72481 84.14745,
   1.19449 -113.05886 84.21190,
   2.04563 -111.82341 84.20818,
   -18.38089 -117.45828 84.12903,
   -16.77783 -117.30728 84.12356,
   -15.11080 -117.14277 84.13220,
   -13.50912 -116.97577 84.14122,
   2.15627 -111.24302 84.18871,
   -20.82352 -117.68482 84.12362,
   -19.21391 -117.53643 84.12492,
   -17.62076 -117.38728 84.13993,
   -15.94022 -117.22513 84.13454,
   -23.27048 -117.88180 84.11762,
   -21.56533 -117.75081 84.12600,
   -20.08565 -117.61861 84.11876,
   2.05583 -110.77163 84.20129,
   -25.74544 -117.98184 84.11279,
   -24.06212 -117.92599 84.11470,
   -22.62900 -117.83728 84.11932,
   1.69714 -110.22342 84.24590,
   -26.61462 -117.99399 84.12365,
   -25.00933 -117.96411 84.11287,
   1.04551 -109.64471 84.24995,
   -28.94630 -118.00265 84.11062,
   -27.46739 -117.99885 84.10840,
   0.20641 -109.17149 84.25327,
   -31.61000 -118.00809 84.10844,
   -29.92698 -118.00733 84.11086,
   -28.25916 -118.00008 84.11152,
   -0.68024 -108.78453 84.24044,
   -32.40231 -117.99141 84.09492,
   -30.91866 -118.01294 84.10915,
   -1.56179 -108.39993 84.33936,
   -33.31461 -117.95609 84.12919,
   -2.37761 -107.99088 84.28142,
   -34.35660 -117.85312 84.10380,
   -35.22445 -117.70714 84.10871,
   -3.14584 -107.53365 84.23230,
   -36.27265 -117.40056 84.11374,
   -3.89920 -107.01327 84.35405,
   -37.18903 -117.00337 84.11734,
   -38.12599 -116.36688 84.30696,
   -4.66203 -106.42422 84.30351,
   -38.64700 -115.84877 84.12778,
   -5.36221 -105.83398 84.32714,
   -6.05861 -105.18285 84.36183,
   -39.19536 -114.90270 84.14349,
   -6.67329 -104.53217 84.32658,
   -39.50320 -113.76292 84.08120,
   -7.21007 -103.87233 84.33488,
   -39.49777 -112.76865 84.18978,
   -7.81998 -103.01911 84.34594,
   -39.27562 -111.98526 84.18700,
   -38.77662 -111.06625 84.20857,
   -8.45931 -102.02014 84.39037,
   -38.19431 -110.39679 84.22024,
   -8.77114 -101.45511 84.37763,
   -37.44912 -109.74769 84.25352,
   -36.28643 -108.90411 84.22978,
   -36.81439 -109.26332 84.22470,
   -35.42467 -108.35838 84.24412,
   -33.99337 -107.46014 84.25711,
   -9.39149 -100.35963 84.43451,
   -34.62226 -107.85682 84.37500,
   -33.31703 -107.01221 84.27082,
   -32.53761 -106.48821 84.26120,
   -31.26504 -105.47302 84.28769,
   -9.91168 -99.41869 84.40161,
   -31.72423 -105.86979 84.28456,
   -30.70723 -104.89848 84.29107,
   -30.17809 -104.21781 84.30351,
   -10.33440 -98.64982 84.40998,
   -29.72457 -103.44777 84.31665,
   -10.74294 -97.91409 84.42030,
   -29.37825 -102.67634 84.44884,
   -11.31540 -96.90706 84.43520,
   -29.00893 -101.75585 84.34846,
   -28.66805 -100.82436 84.24872,
   -11.90625 -95.87762 84.46192,
   -12.21810 -95.30758 84.46266,
   -28.39135 -100.01296 84.37431,
   -28.05029 -99.11934 84.38111,
   -12.82913 -94.28114 84.46765,
   -27.71917 -98.31162 84.41564,
   -27.24600 -97.27100 84.41096,
   -13.40320 -93.36844 84.47208,
   -13.87766 -92.67452 84.49313,
   -26.92728 -96.59114 84.41875,
   -26.53513 -95.78939 84.54933,
   -14.54221 -91.92165 84.50718,
   -26.07231 -94.95877 84.43040,
   -25.56856 -94.15198 84.46678,
   -15.18565 -91.36294 84.52019,
   -24.92524 -93.33967 84.35551,
   -15.82920 -90.97150 84.52154,
   -24.27114 -92.67001 84.48043,
   -23.12867 -91.82987 84.48868,
   -19.90139 -90.60870 84.50992,
   -18.19949 -90.42569 84.54816,
   -16.74266 -90.61888 84.65780,
   -23.63492 -92.16384 84.48669,
   -22.16434 -91.32656 84.47859,
   -20.67770 -90.79055 84.50055,
   -19.06780 -90.48353 84.49629,
   -17.48820 -90.47672 84.52871,
   -21.45337 -91.03550 84.51422,
   -4.70573 -115.66370 84.96528,
   -3.17574 -115.21101 84.97110,
   -8.66276 -116.39245 84.95020,
   -7.08378 -116.15245 84.95426,
   -5.47968 -115.84447 84.96463,
   -3.92841 -115.45099 84.96647,
   -2.40856 -114.93223 84.97845,
   -0.98307 -114.33284 84.89114,
   -12.70488 -116.87344 84.94008,
   -11.01437 -116.69027 84.95212,
   -9.52899 -116.51056 84.94546,
   -8.07117 -116.30894 84.95261,
   -6.27774 -116.00637 84.95992,
   -1.65700 -114.62405 84.98913,
   -0.14913 -113.93051 85.02135,
   1.16276 -113.00650 85.01303,
   -15.13392 -117.12774 84.93342,
   -13.53648 -116.96289 84.93048,
   -11.87630 -116.78400 84.93670,
   -10.27704 -116.60298 84.94639,
   0.55159 -113.49563 85.01349,
   1.72211 -112.35765 85.00861,
   -17.57199 -117.36655 84.92764,
   -15.90619 -117.20527 84.93383,
   -14.40270 -117.05294 84.93696,
   2.02140 -111.44069 85.00173,
   -19.84839 -117.57948 84.92243,
   -18.41428 -117.44609 84.92349,
   -16.93305 -117.30562 84.92918,
   2.06795 -111.00595 84.74362,
   1.96337 -111.04183 85.28858,
   -22.40289 -117.79963 84.93072,
   -20.87038 -117.67157 84.97395,
   -19.19979 -117.51877 84.92392,
   1.90483 -110.74520 85.00103,
   -24.89231 -117.93660 84.90398,
   -23.25869 -117.86128 84.90228,
   -21.64242 -117.73909 84.91824,
   1.29338 -109.89005 85.05386,
   -27.43095 -117.96976 84.90934,
   -25.79754 -117.95728 84.90073,
   -24.09492 -117.90545 84.91232,
   -28.24691 -117.97391 84.86450,
   -26.74567 -117.96701 84.91008,
   0.61958 -109.44890 85.06978,
   -30.70169 -117.98476 84.76811,
   -29.16341 -117.97788 84.89913,
   -0.06817 -109.15001 85.07224,
   -33.29859 -117.93316 84.90361,
   -31.63536 -117.98437 84.90193,
   -29.94314 -117.97822 84.90730,
   -1.06440 -108.66873 85.07889,
   -34.10821 -117.85036 84.91280,
   -32.60883 -117.97217 84.90516,
   -1.97243 -108.22667 85.08578,
   -34.97372 -117.72276 84.91017,
   -2.78992 -107.77089 85.07605,
   -35.95270 -117.47548 84.91527,
   -3.55401 -107.27290 85.08856,
   -36.85423 -117.14146 84.92896,
   -37.67342 -116.69745 84.84955,
   -4.29374 -106.72694 85.11036,
   -38.36875 -116.14602 84.92036,
   -4.99701 -106.15799 85.16055,
   -38.93359 -115.41896 84.93484,
   -5.70835 -105.52448 85.11189,
   -6.36808 -104.86978 85.11149,
   -39.37811 -114.37682 84.95041,
   -6.89263 -104.27539 85.12457,
   -39.53504 -113.29364 84.96576,
   -7.55908 -103.40530 85.14002,
   -39.42930 -112.42006 84.97871,
   -8.20176 -102.44949 85.15090,
   -39.15211 -111.71621 84.98824,
   -8.62684 -101.73268 85.16413,
   -38.58508 -110.81379 85.00401,
   -37.48775 -109.75102 85.01705,
   -38.05439 -110.25973 85.01273,
   -36.81851 -109.22121 85.00727,
   -9.06509 -100.95035 85.17941,
   -36.08458 -108.73880 84.99955,
   -34.85286 -107.93874 85.04546,
   -35.42430 -108.30356 85.03876,
   -34.00834 -107.40973 85.05412,
   -32.60745 -106.47895 85.07346,
   -9.59423 -99.99960 85.18887,
   -33.18584 -106.88188 85.06625,
   -31.97625 -105.99901 85.09331,
   -31.26725 -105.40201 85.07841,
   -10.19839 -98.91587 85.20589,
   -30.54167 -104.62213 85.08394,
   -10.50101 -98.35687 85.20171,
   -30.08292 -103.94772 85.23406,
   -29.58143 -103.03450 85.13912,
   -11.09171 -97.31194 85.22777,
   -29.22293 -102.18437 85.13961,
   -11.60336 -96.40844 85.24482,
   -28.89570 -101.29949 85.12269,
   -28.59782 -100.44409 85.16687,
   -12.04551 -95.62098 85.24924,
   -28.24112 -99.50405 85.06264,
   -12.46773 -94.86865 85.26133,
   -27.94050 -98.71851 85.19290,
   -13.02830 -93.92374 85.27182,
   -27.59667 -97.90532 85.26674,
   -27.17851 -97.00514 85.21034,
   -13.66488 -92.95110 85.30888,
   -26.75003 -96.12623 85.24185,
   -14.05493 -92.39826 85.29749,
   -26.24415 -95.17722 85.23691,
   -14.81138 -91.62341 85.31589,
   -25.86994 -94.51873 85.24855,
   -15.54721 -91.08468 85.34149,
   -25.33742 -93.72030 85.43596,
   -16.49732 -90.64992 85.34022,
   -24.86109 -93.15736 85.25282,
   -23.73564 -92.16947 85.18068,
   -19.10914 -90.43769 85.30959,
   -17.42196 -90.43952 85.30759,
   -24.29489 -92.60841 85.28727,
   -22.97151 -91.66556 85.29242,
   -21.47233 -90.97416 85.32013,
   -19.88197 -90.54879 85.32731,
   -18.38446 -90.38387 85.43313,
   -22.22569 -91.28482 85.29854,
   -20.71442 -90.73821 85.31177,
   -3.94236 -115.44422 85.76485,
   -9.47182 -116.50232 85.74564,
   -7.79315 -116.26890 85.75721,
   -6.29352 -116.00666 85.76124,
   -4.70756 -115.65592 85.76230,
   -3.18502 -115.20081 85.77293,
   -1.66343 -114.60445 85.80307,
   -0.16871 -113.88999 85.80683,
   -11.89808 -116.78320 85.73932,
   -10.29567 -116.60500 85.74720,
   -8.65576 -116.39251 85.75081,
   -7.07474 -116.14897 85.75400,
   -5.49354 -115.84199 85.76007,
   -2.42312 -114.91818 85.77785,
   -0.84598 -114.25124 85.79491,
   0.51571 -113.46569 85.77109,
   -14.17401 -117.02517 85.73325,
   -12.71202 -116.87117 85.73708,
   -11.23029 -116.71070 85.74113,
   1.24046 -112.86233 85.96589,
   -18.38938 -117.43904 85.72303,
   -16.69989 -117.27856 85.73416,
   -15.12505 -117.12231 85.73611,
   -13.51761 -116.95637 85.73507,
   1.72143 -112.18317 85.80433,
   -20.83194 -117.66438 85.71743,
   -19.23277 -117.51791 85.72303,
   -17.54805 -117.35982 85.72813,
   -15.94884 -117.20482 85.72868,
   1.83682 -111.13314 85.89689,
   -23.28060 -117.85211 85.71176,
   -21.66191 -117.73505 85.71599,
   -20.09341 -117.59862 85.72038,
   -25.76492 -117.93723 85.70798,
   -24.04417 -117.89022 85.70877,
   -22.58583 -117.80771 85.71319,
   1.52217 -110.31178 85.74157,
   -26.54760 -117.94502 85.71926,
   -24.99713 -117.92252 85.70805,
   0.96367 -109.80635 85.87346,
   -28.93249 -117.95027 85.70550,
   -27.51140 -117.94784 85.69741,
   0.16944 -109.29683 85.87381,
   -29.90069 -117.95592 85.71080,
   -28.27971 -117.94793 85.70635,
   -0.68164 -108.88928 85.87630,
   -32.38169 -117.94713 85.58108,
   -30.85157 -117.96568 85.69045,
   -1.59873 -108.45233 85.87823,
   -33.33741 -117.90616 85.69593,
   -31.63303 -117.95793 85.70387,
   -2.40030 -108.03951 85.88219,
   -34.36546 -117.81128 85.69965,
   -35.17279 -117.68480 85.70360,
   -3.19675 -107.55263 85.90318,
   -36.30186 -117.35328 85.70887,
   -3.94486 -107.02501 85.88105,
   -37.15910 -116.99175 85.71303,
   -4.66924 -106.45813 85.89633,
   -38.08923 -116.37152 85.68094,
   -38.62383 -115.85261 85.71957,
   -5.38816 -105.84178 85.91586,
   -6.04183 -105.22499 85.93190,
   -39.17587 -114.92439 85.74068,
   -6.67207 -104.55361 85.92325,
   -39.49067 -113.81678 85.75162,
   -7.21114 -103.89106 85.93174,
   -39.50427 -112.78391 85.78373,
   -7.82625 -103.03372 85.94033,
   -39.29947 -112.01182 85.78239,
   -38.82339 -111.10373 85.68463,
   -8.46177 -102.04624 85.97312,
   -38.22270 -110.36025 85.75939,
   -8.77606 -101.48093 85.96161,
   -37.47323 -109.69155 85.79847,
   -36.13944 -108.73073 85.82881,
   -36.67678 -109.09628 85.82249,
   -35.47379 -108.28488 85.82046,
   -9.39147 -100.39776 85.97540,
   -34.69827 -107.79633 85.84271,
   -33.38613 -106.94652 85.72143,
   -34.03084 -107.36282 85.85365,
   -32.63272 -106.43400 85.87422,
   -31.31274 -105.37777 85.88247,
   -9.92143 -99.44178 85.99481,
   -31.86374 -105.85461 85.98233,
   -30.76406 -104.82315 85.71555,
   -30.35111 -104.27626 85.91468,
   -10.33664 -98.68536 86.00416,
   -10.74736 -97.94397 86.01188,
   -29.83768 -103.43545 85.91188,
   -29.47163 -102.64186 85.99127,
   -11.29968 -96.96547 86.03206,
   -29.11573 -101.74763 85.96031,
   -28.80253 -100.87425 85.95664,
   -11.90577 -95.90014 86.04457,
   -12.21096 -95.33317 86.03397,
   -28.48598 -99.99280 85.97199,
   -28.15845 -99.13286 85.98388,
   -12.80265 -94.31498 86.05927,
   -27.85113 -98.37682 86.00346,
   -27.42884 -97.42998 86.00376,
   -13.38634 -93.36333 86.08383,
   -13.84690 -92.66456 86.08761,
   -27.12435 -96.76212 86.01107,
   -26.62306 -95.75431 86.07473,
   -14.52332 -91.87611 86.10059,
   -26.16418 -94.90919 86.03666,
   -25.65008 -94.08233 86.08079,
   -15.14207 -91.32341 86.11313,
   -25.01767 -93.25598 86.08213,
   -15.91719 -90.84945 86.23465,
   -24.37572 -92.59834 86.05699,
   -22.97939 -91.59611 86.08870,
   -18.31261 -90.35000 86.11405,
   -16.77357 -90.53061 86.10675,
   -23.64809 -92.01488 86.07594,
   -22.28141 -91.24072 86.06515,
   -20.75307 -90.68084 86.12461,
   -19.15311 -90.38896 86.13535,
   -17.55253 -90.38748 86.12300,
   -21.50289 -90.90559 86.25725,
   -19.94120 -90.50365 86.10648,
   -4.71783 -115.65276 86.56037,
   -3.19180 -115.18986 86.56630,
   -8.66711 -116.39943 86.54512,
   -7.08832 -116.15407 86.54924,
   -5.46402 -115.83219 86.52242,
   -3.94530 -115.43517 86.56213,
   -2.48235 -114.93067 86.58204,
   -0.91488 -114.24288 86.59686,
   -11.02474 -116.69675 86.54671,
   -9.52567 -116.51672 86.54260,
   -8.05661 -116.31115 86.54738,
   -6.28650 -116.00477 86.55450,
   -1.53493 -114.54355 86.58920,
   -0.15509 -113.81305 86.59812,
   1.03411 -112.87618 86.60364,
   -15.14100 -117.12688 86.52826,
   -13.53571 -116.96226 86.53784,
   -11.88450 -116.78767 86.53296,
   -10.28118 -116.61003 86.54088,
   0.49089 -113.36778 86.60964,
   1.52207 -112.25374 86.44119,
   -17.57889 -117.36535 86.52237,
   -15.90504 -117.20324 86.52934,
   -14.39595 -117.05085 86.53273,
   -12.71046 -116.87540 86.53458,
   1.71308 -111.53021 86.54569,
   -19.84549 -117.57760 86.51703,
   -18.40737 -117.44356 86.51940,
   -16.91706 -117.30212 86.52394,
   -22.42491 -117.79288 86.50978,
   -20.90384 -117.67231 86.51196,
   -19.20610 -117.51808 86.51854,
   1.61073 -110.77151 86.47284,
   -24.88947 -117.91258 86.34047,
   -23.33051 -117.84928 86.57016,
   -21.64917 -117.73480 86.51285,
   1.16644 -110.15314 86.67132,
   -27.45154 -117.92777 86.50465,
   -25.77907 -117.92312 86.50465,
   -24.10828 -117.88578 86.50764,
   0.44434 -109.54278 86.67095,
   -28.23861 -117.92826 86.50330,
   -26.72677 -117.92760 86.50552,
   -0.42982 -109.04440 86.68462,
   -30.64953 -117.93406 86.50185,
   -29.09501 -117.93193 86.49395,
   -31.61633 -117.93588 86.50679,
   -29.96359 -117.93119 86.50244,
   -1.17309 -108.72601 86.68318,
   -34.12589 -117.80806 86.32804,
   -32.54602 -117.92761 86.49194,
   -1.97368 -108.32908 86.59769,
   -34.94671 -117.68935 86.51140,
   -33.32677 -117.88082 86.49963,
   -2.81994 -107.84537 86.67952,
   -35.93591 -117.44427 86.52020,
   -3.58645 -107.33557 86.68322,
   -36.82344 -117.12356 86.51423,
   -37.62715 -116.70107 86.34696,
   -4.32189 -106.78358 86.70308,
   -38.35331 -116.12489 86.51554,
   -5.03926 -106.18888 86.69644,
   -5.72341 -105.56794 86.70608,
   -38.90739 -115.42158 86.52877,
   -6.37219 -104.91243 86.70887,
   -39.35573 -114.39453 86.54061,
   -6.90465 -104.30268 86.72300,
   -39.52714 -113.29812 86.55990,
   -7.56275 -103.44086 86.73564,
   -39.43600 -112.44003 86.57279,
   -8.21356 -102.47724 86.74774,
   -39.16112 -111.70314 86.58357,
   -8.63539 -101.76925 86.75827,
   -38.62403 -110.82133 86.58808,
   -37.52205 -109.70083 86.61185,
   -38.09619 -110.23947 86.60727,
   -36.91744 -109.20448 86.62511,
   -9.08129 -100.97979 86.77027,
   -36.13218 -108.66842 86.61585,
   -34.74611 -107.77143 86.64457,
   -35.32656 -108.14633 86.63805,
   -34.06384 -107.32702 86.63046,
   -9.60937 -100.03537 86.78343,
   -33.29865 -106.83548 86.63941,
   -32.10991 -105.98151 86.67511,
   -32.64882 -106.38069 86.66947,
   -31.35380 -105.34151 86.68972,
   -10.17642 -99.01726 86.77736,
   -30.68597 -104.62869 86.72259,
   -10.48469 -98.44987 86.79168,
   -30.14313 -103.86253 86.68954,
   -29.69685 -103.02483 86.75224,
   -11.09384 -97.37057 86.82206,
   -29.33140 -102.17318 86.73503,
   -11.62694 -96.42504 86.83135,
   -29.02327 -101.32776 86.80297,
   -28.70505 -100.44621 86.77428,
   -12.05226 -95.65826 86.84412,
   -28.37818 -99.56676 86.77313,
   -12.48056 -94.88391 86.84827,
   -28.03248 -98.67991 86.90391,
   -13.01515 -93.95659 86.86573,
   -27.66455 -97.84134 86.78685,
   -27.27100 -96.97567 86.82496,
   -13.64176 -92.96820 86.91271,
   -26.84894 -96.11893 86.70688,
   -14.02462 -92.40263 86.90671,
   -26.45066 -95.31718 86.82843,
   -14.78247 -91.59944 86.90802,
   -26.09954 -94.66368 86.83876,
   -15.45139 -91.08808 86.90571,
   -25.45791 -93.70500 86.88954,
   -16.58309 -90.54653 86.91801,
   -24.92279 -93.04008 86.88182,
   -23.69823 -91.96526 86.88450,
   -17.41660 -90.35541 86.79859,
   -24.18171 -92.33552 86.88473,
   -23.01360 -91.53745 86.87145,
   -21.52116 -90.85811 86.91007,
   -19.98307 -90.44831 86.91548,
   -18.30901 -90.30155 86.90095,
   -22.05240 -91.06195 86.89937,
   -20.80523 -90.62722 87.02563,
   -19.14604 -90.33929 86.90612,
   -3.95638 -115.42909 87.36008,
   -9.47500 -116.51942 87.34040,
   -7.77216 -116.27616 87.21988,
   -6.30313 -116.01074 87.35597,
   -4.79881 -115.67175 87.34206,
   -3.18938 -115.17423 87.37835,
   -1.74937 -114.59738 87.25996,
   -0.21536 -113.79198 87.40195,
   -11.90218 -116.79857 87.33401,
   -10.29641 -116.62201 87.34107,
   -8.66060 -116.40789 87.34363,
   -7.08076 -116.15749 87.34865,
   -5.50276 -115.84028 87.35501,
   -2.43997 -114.88650 87.37360,
   -0.94269 -114.21742 87.39498,
   0.40727 -113.36135 87.36605,
   -14.18919 -117.03741 87.32810,
   -12.70872 -116.88389 87.33197,
   -11.22371 -116.72586 87.33578,
   1.08340 -112.70960 87.38454,
   -18.39531 -117.44885 87.31788,
   -16.69818 -117.28746 87.31109,
   -15.13598 -117.13312 87.32063,
   -13.52251 -116.96869 87.32984,
   1.48788 -111.94758 87.35400,
   -20.83749 -117.67323 87.31218,
   -19.24349 -117.52819 87.31953,
   -17.55750 -117.36965 87.31740,
   -15.95446 -117.21481 87.32363,
   1.55492 -111.18131 87.31968,
   -23.28874 -117.84741 87.30672,
   -21.67028 -117.74119 87.30994,
   -20.09526 -117.60807 87.30590,
   1.31280 -110.56831 87.38841,
   -24.13017 -117.88195 87.29904,
   -22.57001 -117.80682 87.30808,
   -26.54664 -117.91663 87.16158,
   -24.96533 -117.90164 87.30728,
   0.82426 -110.00343 87.37100,
   -29.13546 -117.91059 87.30076,
   -27.48681 -117.91138 87.29799,
   -25.78375 -117.91118 87.30359,
   0.08836 -109.47982 87.44732,
   -29.94213 -117.91306 87.24675,
   -28.46956 -117.91062 87.30153,
   -0.76777 -109.01008 87.48209,
   -32.31337 -117.89887 87.29896,
   -30.85775 -117.91632 87.30132,
   -1.63150 -108.57286 87.48398,
   -33.30996 -117.85999 87.30325,
   -31.65496 -117.90833 87.29925,
   -2.37502 -108.18167 87.47117,
   -34.26608 -117.78747 87.25269,
   -35.14866 -117.64953 87.29879,
   -3.30641 -107.57051 87.30488,
   -36.29412 -117.31727 87.30356,
   -3.98165 -107.10065 87.48128,
   -37.22913 -116.90894 87.30053,
   -4.70330 -106.52436 87.49037,
   -38.05691 -116.36676 87.28918,
   -38.60077 -115.83862 87.31231,
   -5.34866 -105.96249 87.51623,
   -6.01546 -105.32015 87.50338,
   -39.14009 -114.94627 87.33383,
   -6.68849 -104.59195 87.51839,
   -39.47251 -113.81991 87.35056,
   -7.24294 -103.90283 87.52703,
   -39.50031 -112.80069 87.37569,
   -7.90313 -102.97963 87.53790,
   -39.31403 -112.03965 87.37681,
   -38.89951 -111.19651 87.38887,
   -8.44345 -102.12543 87.38166,
   -38.22893 -110.29838 87.41340,
   -8.80477 -101.49742 87.56485,
   -37.53594 -109.66802 87.40903,
   -36.78382 -109.08142 87.53418,
   -35.54025 -108.21926 87.30156,
   -9.39130 -100.46900 87.57243,
   -36.17361 -108.64831 87.42499,
   -34.73997 -107.70417 87.43087,
   -33.35989 -106.81685 87.45931,
   -33.93480 -107.19592 87.45249,
   -32.67967 -106.34391 87.43784,
   -9.94684 -99.47511 87.59158,
   -31.95612 -105.80461 87.48205,
   -30.87571 -104.77752 87.47701,
   -10.35603 -98.73174 87.59839,
   -31.36187 -105.28138 87.47700,
   -30.39163 -104.15591 87.48396,
   -10.78100 -97.96681 87.61334,
   -29.95323 -103.42197 87.50710,
   -29.55917 -102.59201 87.51617,
   -11.31756 -97.01038 87.56823,
   -29.22163 -101.73298 87.55189,
   -11.88251 -96.00874 87.64340,
   -28.90625 -100.86402 87.55171,
   -12.18172 -95.44268 87.62521,
   -28.60676 -100.02241 87.62529,
   -28.24314 -99.09411 87.58016,
   -12.79896 -94.36186 87.65832,
   -27.87113 -98.19973 87.59062,
   -13.37900 -93.38961 87.68814,
   -27.52801 -97.42149 87.59890,
   -13.83531 -92.67241 87.68264,
   -27.11814 -96.54621 87.59881,
   -26.70634 -95.70371 87.61418,
   -14.51469 -91.85466 87.69483,
   -26.26769 -94.87215 87.65317,
   -25.76811 -94.06823 87.53522,
   -15.11175 -91.30219 87.70806,
   -25.10819 -93.17183 87.67735,
   -15.87194 -90.82628 87.67309,
   -24.46572 -92.50522 87.60403,
   -18.34758 -90.25756 87.71020,
   -16.75318 -90.46907 87.70754,
   -23.70523 -91.88781 87.66999,
   -22.38617 -91.14165 87.58280,
   -20.77948 -90.56808 87.70625,
   -19.13292 -90.28800 87.66929,
   -17.55717 -90.31028 87.69326,
   -23.02840 -91.46145 87.68614,
   -21.54374 -90.79709 87.70745,
   -20.18582 -90.43059 87.70281,
   -4.72883 -115.64552 88.15550,
   -3.20837 -115.16771 88.16148,
   -8.66983 -116.41829 88.13995,
   -7.09529 -116.16581 88.14419,
   -5.51076 -115.84102 88.15463,
   -3.96002 -115.42167 88.15698,
   -2.42812 -114.86518 88.18081,
   -0.94213 -114.17295 88.19304,
   -11.03466 -116.71962 88.13419,
   -9.52445 -116.53743 88.13616,
   -7.95551 -116.30927 88.13305,
   -6.29357 -116.01053 88.14934,
   -1.63514 -114.53823 88.17079,
   -0.24404 -113.75959 88.20712,
   0.98431 -112.65501 88.19264,
   -15.14602 -117.14206 88.12309,
   -13.53929 -116.97966 88.13294,
   -11.88906 -116.80842 88.13101,
   -10.28340 -116.63221 88.13552,
   0.50802 -113.18051 88.38612,
   1.22651 -112.25142 88.18055,
   -17.58414 -117.37955 88.11719,
   -15.89242 -117.21603 88.12460,
   -14.39745 -117.06651 88.12291,
   -12.71411 -116.89447 88.12926,
   -19.84088 -117.59134 88.11186,
   -18.39359 -117.45613 88.11555,
   -16.93550 -117.31754 88.11873,
   1.41540 -111.49697 88.14471,
   -22.42777 -117.79983 88.10380,
   -20.90279 -117.68513 88.10667,
   -19.21162 -117.53270 88.11336,
   1.35183 -110.94684 88.05131,
   -24.86055 -117.89505 88.10167,
   -23.35596 -117.85045 88.10673,
   -21.65401 -117.74592 88.10764,
   0.98781 -110.36401 88.20494,
   -27.47213 -117.89397 88.10020,
   -25.76489 -117.89996 88.10801,
   -24.12086 -117.87892 88.10295,
   0.40617 -109.82156 88.23737,
   -28.24652 -117.89128 88.11917,
   -26.67074 -117.89747 88.10552,
   -0.39897 -109.32346 88.42149,
   -30.82164 -117.89464 88.09718,
   -29.20439 -117.89170 88.08911,
   -1.42838 -108.70651 88.28397,
   -31.64724 -117.88794 88.06205,
   -30.14599 -117.89572 88.09789,
   -34.12288 -117.75698 88.09390,
   -32.55006 -117.87395 88.08056,
   -2.07403 -108.40727 88.27931,
   -34.96087 -117.64349 88.07634,
   -33.35489 -117.82730 88.09566,
   -2.86334 -107.94267 88.28354,
   -35.92642 -117.40945 88.12964,
   -3.62395 -107.42278 88.24278,
   -36.79675 -117.09787 88.10872,
   -37.75567 -116.56370 88.10885,
   -4.43736 -106.78502 88.11607,
   -5.07224 -106.25766 88.29160,
   -38.33583 -116.10565 88.11163,
   -5.75088 -105.62440 88.30013,
   -38.87343 -115.42592 88.12271,
   -6.38806 -104.96482 88.30414,
   -39.32603 -114.40932 88.14257,
   -6.92581 -104.33805 88.32039,
   -39.51291 -113.30480 88.15430,
   -7.57321 -103.48302 88.33008,
   -39.43552 -112.46182 88.16735,
   -8.23900 -102.49957 88.34562,
   -39.13342 -111.59274 88.32290,
   -8.56234 -101.94551 88.32664,
   -38.67135 -110.83521 88.18621,
   -38.14199 -110.21630 88.37020,
   -37.04968 -109.22903 88.21190,
   -9.14776 -100.94048 88.36321,
   -37.55586 -109.64955 88.20671,
   -36.21520 -108.62194 88.23798,
   -35.44917 -108.11702 88.22197,
   -34.12237 -107.23443 88.26850,
   -9.68131 -99.99224 88.37932,
   -34.78496 -107.67290 88.24093,
   -33.34487 -106.74251 88.24233,
   -32.00970 -105.78762 88.27225,
   -32.52545 -106.18205 88.26796,
   -31.43258 -105.27943 88.24991,
   -10.20309 -99.05788 88.41587,
   -30.76703 -104.56980 88.26034,
   -10.51355 -98.48760 88.39323,
   -30.25035 -103.82913 88.29730,
   -29.75507 -102.92923 88.19916,
   -11.13135 -97.39200 88.39929,
   -29.44222 -102.16079 88.33018,
   -11.65788 -96.45455 88.42439,
   -29.11347 -101.29092 88.33056,
   -12.07069 -95.70265 88.43863,
   -28.80681 -100.43272 88.38512,
   -12.50248 -94.91102 88.45479,
   -28.47733 -99.55780 88.36803,
   -28.12954 -98.68159 88.42066,
   -13.01635 -93.99584 88.46780,
   -27.77163 -97.85019 88.39198,
   -27.36735 -96.97212 88.33843,
   -13.69086 -92.91566 88.48189,
   -26.88285 -95.96094 88.41497,
   -14.05591 -92.35969 88.52220,
   -26.56201 -95.30548 88.42355,
   -14.76575 -91.58289 88.50157,
   -26.09452 -94.46392 88.42126,
   -15.40510 -91.07856 88.32666,
   -25.59095 -93.67850 88.45403,
   -16.56510 -90.48942 88.51267,
   -25.02532 -92.95672 88.49476,
   -17.35173 -90.29068 88.51664,
   -24.36094 -92.30540 88.45240,
   -23.10308 -91.41866 88.49605,
   -21.56685 -90.73882 88.50731,
   -19.88458 -90.32439 88.37584,
   -18.39030 -90.20928 88.49444,
   -23.74632 -91.82610 88.48247,
   -22.34208 -91.03905 88.46874,
   -20.79752 -90.51031 88.49373,
   -19.18197 -90.23617 88.50212,
   -3.96952 -115.41655 88.95531,
   -9.47706 -116.54160 88.93506,
   -7.71710 -116.28096 88.94083,
   -6.30762 -116.01631 88.95045,
   -4.71111 -115.63544 88.96057,
   -3.20596 -115.15335 88.95900,
   -1.81185 -114.56883 88.97943,
   -11.90502 -116.82049 88.92865,
   -10.29783 -116.64519 88.92924,
   -8.66458 -116.42771 88.93499,
   -7.08613 -116.16927 88.94344,
   -5.51160 -115.83964 88.95003,
   -2.45673 -114.85371 88.96940,
   -0.93540 -114.11895 89.02440,
   0.19517 -113.36552 89.00108,
   -14.17820 -117.05325 88.92290,
   -12.70205 -116.90316 88.92690,
   -11.23529 -116.74988 88.93037,
   -0.26182 -113.69449 88.99609,
   0.89058 -112.56177 88.99521,
   -16.70153 -117.30214 88.91155,
   -15.13836 -117.14891 88.91744,
   -13.52674 -116.98739 88.92456,
   1.21770 -111.73446 88.96219,
   -20.84229 -117.68793 88.90694,
   -19.24961 -117.54376 88.91408,
   -17.56275 -117.38466 88.92127,
   -15.95987 -117.23007 88.91846,
   1.32070 -111.28050 88.58027,
   -23.29561 -117.84893 88.90162,
   -21.68173 -117.75392 88.90556,
   -20.09547 -117.62326 88.90029,
   -18.40095 -117.46403 88.91268,
   1.14154 -110.96380 88.93238,
   -24.15021 -117.87625 88.91050,
   -22.52556 -117.81108 89.07204,
   -26.48758 -117.88610 88.89911,
   -24.98071 -117.88688 88.89727,
   0.62994 -110.16272 89.02419,
   -29.15636 -117.87126 88.89626,
   -27.46588 -117.87804 88.90118,
   -25.80197 -117.88916 88.89911,
   0.06698 -109.74486 89.05067,
   -29.94187 -117.86985 88.90583,
   -28.40475 -117.87134 89.02006,
   -0.86023 -109.12744 89.01536,
   -32.52474 -117.85106 88.89478,
   -30.90311 -117.87180 88.88103,
   -1.70119 -108.67882 89.08343,
   -33.34822 -117.80773 88.85049,
   -31.87393 -117.86761 88.89499,
   -2.45037 -108.26466 89.06824,
   -34.34780 -117.71944 88.87718,
   -35.17888 -117.60005 88.89422,
   -3.28043 -107.72649 89.07229,
   -36.28197 -117.28707 88.89817,
   -4.02661 -107.18095 89.07915,
   -37.17425 -116.90666 88.90697,
   -4.67870 -106.65275 89.07723,
   -38.00379 -116.37700 88.90240,
   -38.56647 -115.83654 88.90566,
   -5.34782 -106.05768 89.11178,
   -6.05890 -105.35381 89.08930,
   -39.09965 -114.97153 88.92511,
   -6.70914 -104.63445 89.11259,
   -39.44967 -113.83528 88.94625,
   -7.26255 -103.93672 89.12065,
   -39.49331 -112.81880 88.96930,
   -7.92211 -103.01000 89.13786,
   -39.32211 -112.06198 88.97070,
   -38.87743 -111.09072 88.98610,
   -8.40093 -102.25608 89.14381,
   -38.34010 -110.37774 88.99721,
   -8.83095 -101.52090 89.15818,
   -37.59253 -109.64020 89.00685,
   -36.85526 -109.05057 88.98238,
   -35.64741 -108.16996 89.02948,
   -9.38952 -100.54733 89.16894,
   -36.20889 -108.56197 89.02121,
   -34.82480 -107.63932 89.00862,
   -33.40023 -106.71707 89.05548,
   -34.04959 -107.14158 89.17328,
   -32.77986 -106.29427 88.97731,
   -9.97820 -99.50440 89.18420,
   -32.01060 -105.71600 89.06277,
   -30.83219 -104.57204 89.07297,
   -10.30897 -98.91058 89.41867,
   -31.21171 -104.98843 89.07130,
   -30.53340 -104.16832 89.07788,
   -10.81440 -97.99830 89.20702,
   -30.07198 -103.40941 89.07443,
   -29.67745 -102.58266 89.12475,
   -11.35342 -97.03874 89.21781,
   -29.28737 -101.64660 89.01658,
   -11.90424 -96.05384 89.24166,
   -29.01077 -100.85354 89.14673,
   -12.21602 -95.46093 89.22411,
   -28.68839 -99.97907 89.15287,
   -28.33715 -99.07503 89.17661,
   -12.79956 -94.41427 89.25401,
   -28.00390 -98.26741 89.18453,
   -13.37521 -93.42230 89.27963,
   -27.71100 -97.58845 89.19164,
   -27.25208 -96.60001 89.19318,
   -13.82698 -92.68414 89.27750,
   -26.83638 -95.73268 89.22111,
   -14.38528 -91.95976 89.27460,
   -26.38057 -94.86354 89.16433,
   -25.93255 -94.07599 89.24340,
   -15.05153 -91.31121 89.30325,
   -15.83146 -90.79154 89.29163,
   -25.44878 -93.36043 89.26399,
   -24.42160 -92.25595 89.28134,
   -16.71777 -90.41518 89.31032,
   -24.95624 -92.76380 89.27659,
   -23.83304 -91.79970 89.25081,
   -22.34271 -90.96576 89.29164,
   -20.82181 -90.45837 89.30283,
   -19.22709 -90.18724 89.30916,
   -17.58965 -90.23139 89.29889,
   -22.99267 -91.26641 89.39253,
   -21.58796 -90.67997 89.29806,
   -20.07830 -90.30234 89.28112,
   -18.38230 -90.17095 89.30648,
   -3.22381 -115.14830 89.75674,
   -8.67281 -116.43764 89.73466,
   -7.09893 -116.17678 89.73741,
   -5.52071 -115.84112 89.75107,
   -3.99433 -115.41774 89.77432,
   -2.50855 -114.86277 89.79771,
   -0.96944 -114.10174 89.78892,
   -11.02436 -116.74078 89.72007,
   -9.52657 -116.55928 89.73188,
   -7.95588 -116.32490 89.73114,
   -6.30060 -116.01613 89.74428,
   -4.73932 -115.63971 89.75065,
   -1.69999 -114.51537 89.77345,
   -0.30169 -113.66260 89.79640,
   -15.15114 -117.15713 89.71787,
   -13.54794 -116.99820 89.72833,
   -11.88862 -116.82957 89.72905,
   -10.28583 -116.65508 89.73015,
   0.37600 -113.09868 89.84819,
   -17.58930 -117.39347 89.71197,
   -15.92222 -117.23254 89.66892,
   -14.41026 -117.08357 89.71564,
   -12.71756 -116.91423 89.72394,
   0.91326 -112.25805 89.85047,
   -19.83934 -117.60559 89.70666,
   -18.38229 -117.46889 89.71172,
   -16.94231 -117.33163 89.71351,
   1.05926 -111.33337 89.74130,
   -22.38118 -117.80536 89.70071,
   -20.90141 -117.69866 89.70216,
   -19.21715 -117.54727 89.70813,
   -24.83581 -117.88186 89.69708,
   -23.34041 -117.85077 89.69836,
   -21.65883 -117.75804 89.70242,
   0.79949 -110.56477 89.69409,
   -25.76188 -117.87799 89.70402,
   -24.13273 -117.87340 89.69811,
   0.25427 -109.98164 89.83270,
   -28.18997 -117.85537 89.69502,
   -26.67726 -117.86844 89.68602,
   -0.50898 -109.42443 89.86018,
   -30.84198 -117.84946 89.69248,
   -29.17673 -117.85209 89.69263,
   -27.49286 -117.86006 89.69578,
   -1.38959 -108.91215 89.94747,
   -31.63612 -117.84028 89.68371,
   -30.15423 -117.85304 89.69326,
   -2.12938 -108.50952 89.87274,
   -34.22547 -117.71434 89.69041,
   -32.58459 -117.82424 89.66837,
   -35.02097 -117.58698 89.73667,
   -33.57946 -117.77717 89.69180,
   -2.92956 -108.01595 89.82579,
   -35.88357 -117.39017 89.72455,
   -3.67960 -107.49790 89.84723,
   -36.78649 -117.07050 89.70154,
   -37.72755 -116.54996 89.70418,
   -4.40778 -106.92999 89.87754,
   -5.10563 -106.32539 89.88715,
   -38.31362 -116.08677 89.70774,
   -5.77906 -105.68190 89.89420,
   -38.84026 -115.42821 89.71623,
   -6.41997 -104.99932 89.84515,
   -39.29784 -114.42099 89.73092,
   -6.94724 -104.37431 89.91664,
   -39.49926 -113.31349 89.74928,
   -7.57872 -103.53099 89.92366,
   -39.43668 -112.48377 89.76208,
   -8.25817 -102.52734 89.95339,
   -39.13725 -111.56448 89.79747,
   -8.57806 -101.98206 89.93896,
   -38.71547 -110.84142 89.78360,
   -38.17370 -110.18978 89.76650,
   -37.10499 -109.18021 89.80699,
   -9.16945 -100.97421 89.95923,
   -37.58914 -109.59347 89.80180,
   -36.30316 -108.57789 89.81358,
   -35.49134 -108.02201 89.81954,
   -34.23585 -107.18885 89.84320,
   -9.70775 -100.02537 89.97519,
   -34.82388 -107.57256 89.83741,
   -33.44576 -106.68571 89.86443,
   -32.66291 -106.16022 89.87515,
   -31.46544 -105.17110 89.74004,
   -10.14475 -99.24100 89.98350,
   -32.05675 -105.68847 89.86728,
   -30.87618 -104.52977 89.86744,
   -10.54265 -98.52439 89.98332,
   -30.38667 -103.83371 89.88506,
   -29.92539 -102.99165 89.90925,
   -11.13742 -97.46984 90.00525,
   -29.55182 -102.14457 89.89882,
   -11.68825 -96.48729 90.02040,
   -29.22318 -101.28208 89.94030,
   -12.09053 -95.74803 90.03295,
   -28.86792 -100.34916 89.83551,
   -12.52109 -94.94631 90.04437,
   -28.57656 -99.54868 89.96282,
   -28.22544 -98.67598 89.96985,
   -13.01374 -94.04397 90.06088,
   -27.86219 -97.82505 89.99560,
   -27.45797 -96.95264 89.86323,
   -13.68634 -92.93319 90.04346,
   -14.03936 -92.37198 90.09672,
   -27.08560 -96.13564 90.00721,
   -26.70213 -95.32858 90.14251,
   -14.75813 -91.56157 90.09712,
   -26.25019 -94.49656 90.01629,
   -15.47769 -90.97592 90.10280,
   -25.74395 -93.67127 90.06182,
   -16.25371 -90.55294 90.10595,
   -25.17506 -92.92784 89.99973,
   -17.59405 -90.19175 90.11217,
   -24.44737 -92.18334 90.08787,
   -23.10176 -91.25588 90.08168,
   -20.04148 -90.24531 90.09751,
   -18.37387 -90.12986 90.08778,
   -17.05132 -90.28936 90.11177,
   -23.72391 -91.62605 90.07931,
   -22.31707 -90.88437 90.06658,
   -20.83216 -90.40071 90.10691,
   -19.39924 -90.16164 90.09789,
   -21.61251 -90.62073 90.10431,
   -3.98212 -115.40565 90.55050,
   -9.47907 -116.56229 90.52970,
   -7.71895 -116.29498 90.53560,
   -6.31288 -116.02113 90.54356,
   -4.74729 -115.63756 90.54882,
   -3.23090 -115.14268 90.55377,
   -1.69903 -114.47889 90.57969,
   -11.90776 -116.84082 90.52330,
   -10.30312 -116.66737 90.52247,
   -8.66642 -116.44616 90.52935,
   -7.09158 -116.17988 90.53826,
   -5.52029 -115.83923 90.54507,
   -2.28774 -114.76205 90.56943,
   -0.99157 -114.08130 90.59368,
   0.32460 -113.01881 90.59402,
   -14.17700 -117.06814 90.51767,
   -12.69628 -116.92091 90.52179,
   -11.25757 -116.77366 90.52494,
   -0.12367 -113.47274 90.59355,
   0.74601 -112.39663 90.39518,
   -16.71239 -117.31521 90.50857,
   -15.23730 -117.17214 90.51240,
   -13.53118 -117.00425 90.51928,
   0.91863 -111.79089 90.54284,
   -20.84690 -117.70104 90.50168,
   -19.24905 -117.55662 90.51141,
   -17.57294 -117.39776 90.51255,
   -15.96541 -117.24300 90.51325,
   -23.30329 -117.84998 90.49653,
   -21.68662 -117.76509 90.50057,
   -20.09091 -117.63629 90.50596,
   -18.40667 -117.47695 90.50747,
   0.83586 -111.00704 90.58784,
   -24.08686 -117.86853 90.49485,
   -22.51409 -117.81710 90.50036,
   0.45233 -110.37648 90.72180,
   -26.49695 -117.85774 90.49464,
   -24.99363 -117.87147 90.53134,
   -27.44720 -117.84376 90.50164,
   -25.81927 -117.86636 90.49451,
   -0.15827 -109.78276 90.64919,
   -29.94377 -117.82781 90.49530,
   -28.39483 -117.83624 90.49252,
   -0.83651 -109.35469 90.65996,
   -32.54811 -117.79959 90.49032,
   -30.88307 -117.82710 90.48527,
   -29.17736 -117.83083 90.49175,
   -1.74882 -108.79681 90.68132,
   -33.34289 -117.75764 90.47990,
   -31.86788 -117.81969 90.49036,
   -2.51526 -108.34826 90.65735,
   -34.28629 -117.68204 90.48290,
   -35.19674 -117.54995 90.66717,
   -3.32758 -107.80989 90.66614,
   -36.26138 -117.26424 90.49292,
   -4.06660 -107.25936 90.67633,
   -37.12672 -116.90550 90.48956,
   -4.87084 -106.58249 90.67588,
   -37.96478 -116.37097 90.50035,
   -38.53440 -115.83362 90.50008,
   -5.53770 -105.96583 90.71273,
   -6.13368 -105.35350 90.68852,
   -39.06009 -115.00013 90.52575,
   -6.72906 -104.67651 90.70662,
   -39.42795 -113.85715 90.53442,
   -7.27895 -103.97198 90.71499,
   -39.48909 -112.83735 90.56408,
   -7.93998 -103.03698 90.73523,
   -39.33251 -112.07203 90.56511,
   -38.91332 -111.10028 90.58136,
   -8.41292 -102.29316 90.73821,
   -38.39635 -110.38242 90.59182,
   -8.84866 -101.55481 90.74903,
   -37.68921 -109.64950 90.62205,
   -36.89989 -108.98681 90.58897,
   -35.52895 -107.99184 90.62943,
   -9.38795 -100.62112 90.76300,
   -36.06090 -108.35882 90.62132,
   -34.89298 -107.56187 90.64675,
   -34.12646 -107.07256 90.67149,
   -32.88600 -106.23945 90.65803,
   -10.01256 -99.52486 90.77345,
   -33.44135 -106.61703 90.65150,
   -32.10986 -105.66293 90.68041,
   -10.31678 -98.96920 90.75658,
   -31.38282 -105.01356 90.65599,
   -30.74632 -104.26092 90.67090,
   -10.84503 -98.03147 90.79294,
   -30.18788 -103.38366 90.67496,
   -29.77417 -102.54365 90.65031,
   -11.36526 -97.10444 90.81021,
   -29.44098 -101.71021 90.72935,
   -11.93143 -96.08835 90.82821,
   -29.10796 -100.82800 90.72018,
   -12.24491 -95.48905 90.84052,
   -28.79408 -99.97958 90.75621,
   -28.40232 -99.00247 90.69968,
   -12.80139 -94.46625 90.84947,
   -28.10080 -98.25914 90.77945,
   -13.37591 -93.44784 90.86343,
   -27.71747 -97.38970 90.77861,
   -27.33060 -96.54342 90.79722,
   -13.81963 -92.69727 90.87229,
   -26.91373 -95.66877 90.83484,
   -14.37132 -91.95590 90.85745,
   -26.40904 -94.69731 90.82631,
   -15.01371 -91.30261 90.94893,
   -26.05875 -94.05510 90.83757,
   -15.84395 -90.72647 90.89938,
   -25.52766 -93.23946 91.00103,
   -16.71884 -90.34611 90.91041,
   -25.07650 -92.69671 90.81999,
   -23.98725 -91.73530 90.74910,
   -19.11476 -90.09478 90.75731,
   -17.62365 -90.14791 90.90138,
   -24.46935 -92.10612 90.87988,
   -23.09345 -91.16701 90.92386,
   -21.63780 -90.56120 90.89961,
   -20.09086 -90.19496 90.92867,
   -18.41638 -90.08050 90.90250,
   -22.39022 -90.83813 90.88865,
   -20.86406 -90.34873 90.89928,
   -8.67613 -116.45530 91.32934,
   -7.10576 -116.18767 91.33902,
   -5.53094 -115.84075 91.34717,
   -3.98029 -115.39603 91.33911,
   -2.53461 -114.83395 91.41406,
   -11.02261 -116.76113 91.32138,
   -9.52297 -116.57811 91.32792,
   -7.96511 -116.34116 91.31520,
   -6.30778 -116.02075 91.33923,
   -4.75001 -115.63291 91.34580,
   -3.23923 -115.12821 91.35205,
   -1.69675 -114.44073 91.39558,
   -0.37390 -113.56810 91.39351,
   -15.15634 -117.16979 91.31264,
   -13.55407 -117.01426 91.32317,
   -11.89278 -116.84917 91.32407,
   -10.28856 -116.67591 91.32480,
   -1.00019 -114.02691 91.38444,
   0.26328 -112.94284 91.39284,
   -17.59477 -117.40498 91.30675,
   -15.97426 -117.24930 91.31095,
   -14.41717 -117.09773 91.31508,
   -12.72117 -116.93192 91.31863,
   0.70060 -112.19613 91.33025,
   -19.83787 -117.61757 91.30146,
   -18.37439 -117.47957 91.30646,
   -16.94314 -117.34267 91.30832,
   0.80051 -111.45283 91.32563,
   -22.40496 -117.81385 91.29549,
   -20.89096 -117.70966 91.29788,
   -19.22269 -117.55948 91.30292,
   -24.97925 -117.86353 91.29215,
   -23.33423 -117.85060 91.29398,
   -21.66457 -117.76864 91.29722,
   0.58535 -110.74404 91.36671,
   -25.78639 -117.85504 91.28819,
   -24.32895 -117.86536 91.29293,
   0.13164 -110.19126 91.43884,
   -28.18094 -117.81741 91.29057,
   -26.68054 -117.83732 91.31076,
   -0.57092 -109.59689 91.45257,
   -30.86193 -117.80393 91.28773,
   -29.15715 -117.81155 91.29657,
   -27.51404 -117.82451 91.29137,
   -1.41837 -109.05475 91.53420,
   -31.63967 -117.79310 91.27745,
   -30.12129 -117.80854 91.37784,
   -2.18165 -108.60708 91.46597,
   -34.25633 -117.66179 91.28660,
   -32.57154 -117.77493 91.28276,
   -34.93204 -117.56679 91.28610,
   -33.57196 -117.72814 91.28770,
   -2.95229 -108.12591 91.47067,
   -35.95022 -117.33615 91.16791,
   -3.70585 -107.59658 91.51054,
   -36.78347 -117.04545 91.29592,
   -37.57073 -116.63187 91.29818,
   -4.44683 -107.00263 91.47179,
   -5.13965 -106.39141 91.48262,
   -38.34346 -116.00577 91.48762,
   -5.73890 -105.81797 91.66008,
   -38.81248 -115.43059 91.30888,
   -6.46438 -105.02107 91.49027,
   -39.27172 -114.43961 91.33124,
   -6.96728 -104.40920 91.51116,
   -39.48911 -113.32299 91.34366,
   -7.58477 -103.57475 91.51777,
   -39.44221 -112.50563 91.35671,
   -8.26754 -102.56383 91.54020,
   -39.16319 -111.57758 91.38572,
   -8.59364 -102.01411 91.53399,
   -38.75456 -110.84117 91.38090,
   -38.19322 -110.13853 91.38955,
   -36.94684 -108.97526 91.40554,
   -9.18017 -101.02164 91.55194,
   -37.45296 -109.40131 91.39909,
   -36.33869 -108.49949 91.31251,
   -35.56815 -107.95823 91.43520,
   -34.15761 -107.03479 91.44152,
   -9.73476 -100.05322 91.56737,
   -34.76053 -107.42346 91.52953,
   -33.48997 -106.59007 91.46887,
   -32.74278 -106.08714 91.49683,
   -31.55739 -105.10149 91.46294,
   -10.16455 -99.28708 91.57775,
   -32.10243 -105.58990 91.46249,
   -30.96913 -104.46307 91.47815,
   -10.57392 -98.55534 91.59850,
   -30.49697 -103.81844 91.31425,
   -11.14128 -97.54869 91.60359,
   -30.04251 -102.97686 91.50430,
   -29.66295 -102.12906 91.49985,
   -11.71897 -96.51734 91.61982,
   -29.31093 -101.23658 91.47669,
   -12.05257 -95.89991 91.81436,
   -29.00635 -100.40363 91.54512,
   -12.62242 -94.84460 91.64074,
   -28.67457 -99.54141 91.52715,
   -28.32935 -98.68140 91.57251,
   -13.09509 -93.96092 91.65909,
   -27.96266 -97.83455 91.51675,
   -27.58227 -96.97457 91.59168,
   -13.67042 -92.96575 91.65325,
   -14.00096 -92.41065 91.68857,
   -27.29192 -96.32568 91.59917,
   -26.79345 -95.29602 91.66983,
   -14.70302 -91.58086 91.68733,
   -26.35186 -94.45197 91.62758,
   -15.44420 -90.94998 91.69866,
   -25.82224 -93.58997 91.56499,
   -25.26193 -92.81703 91.66912,
   -17.62098 -90.11146 91.70720,
   -16.21014 -90.51399 91.70117,
   -24.52496 -92.05554 91.71295,
   -23.15118 -91.12131 91.67890,
   -20.07910 -90.14793 91.69429,
   -18.39617 -90.03543 91.73973,
   -17.04086 -90.22421 91.70673,
   -23.89077 -91.56240 91.67382,
   -22.39796 -90.76644 91.69457,
   -20.88885 -90.29368 91.71056,
   -19.22357 -90.06021 91.68284,
   -21.66358 -90.48808 91.86703,
   -9.48141 -116.58090 92.12435,
   -7.88746 -116.33211 92.12972,
   -6.31816 -116.02492 92.13639,
   -4.76037 -115.63101 92.14523,
   -3.24563 -115.12075 92.14967,
   -1.71981 -114.42138 92.17603,
   -11.91078 -116.85949 92.11797,
   -10.30601 -116.68758 92.12621,
   -8.67085 -116.46204 92.12319,
   -7.29199 -116.22465 92.13223,
   -5.52918 -115.83787 92.14012,
   -3.99561 -115.39200 92.14564,
   -2.37018 -114.75363 92.26853,
   -0.99514 -113.97988 92.18498,
   -14.17317 -117.08104 92.11244,
   -12.69115 -116.93704 92.11650,
   -11.26650 -116.79414 92.11959,
   -0.27731 -113.44352 92.34013,
   -16.71834 -117.32600 92.11663,
   -15.22444 -117.18224 92.10653,
   -13.53585 -117.01945 92.11402,
   0.39683 -112.58136 92.17664,
   -20.85185 -117.71282 92.09645,
   -19.17229 -117.56090 92.09826,
   -17.58450 -117.40919 92.09677,
   -15.97131 -117.25405 92.10805,
   0.65967 -111.85408 92.14121,
   -23.31002 -117.85088 92.09139,
   -21.68758 -117.77499 92.09784,
   -20.01206 -117.64144 92.10015,
   -18.41204 -117.48824 92.10225,
   0.61166 -111.11673 92.14752,
   -24.09020 -117.86281 92.07675,
   -22.52286 -117.82357 92.08876,
   0.35143 -110.64910 92.19026,
   -26.68787 -117.82172 92.09019,
   -25.03289 -117.85598 92.08514,
   -0.35824 -109.82769 92.24729,
   -27.56323 -117.80721 92.08610,
   -26.03013 -117.83644 92.08998,
   -29.88296 -117.78694 92.08631,
   -28.40702 -117.79699 92.07505,
   -1.00509 -109.39511 92.25706,
   -30.86820 -117.78269 92.08615,
   -29.19829 -117.78976 92.08722,
   -1.86906 -108.84388 92.26090,
   -33.31051 -117.71553 91.94877,
   -31.81309 -117.77152 92.20766,
   -2.58816 -108.42023 92.25673,
   -34.27303 -117.63760 92.08726,
   -32.57130 -117.74846 92.08584,
   -3.37264 -107.89089 92.26017,
   -35.19311 -117.51610 92.06783,
   -36.18385 -117.26656 92.08712,
   -4.11178 -107.33050 92.26129,
   -37.08929 -116.89642 92.19298,
   -4.87416 -106.68481 92.33652,
   -37.92881 -116.36255 92.09672,
   -38.57235 -115.74123 92.10414,
   -5.49141 -106.10049 92.28135,
   -6.15323 -105.40705 92.28553,
   -39.04168 -114.99454 92.12121,
   -6.74727 -104.71720 92.30071,
   -39.40963 -113.88085 92.13580,
   -7.29628 -104.00313 92.30927,
   -39.48839 -112.85583 92.15950,
   -7.95315 -103.06682 92.32374,
   -39.34616 -112.07416 92.15984,
   -38.95794 -111.12014 92.17638,
   -8.42347 -102.32873 92.33266,
   -38.45196 -110.38479 92.18650,
   -8.86707 -101.58420 92.34647,
   -37.68698 -109.53903 92.21245,
   -36.96800 -108.93349 92.20325,
   -9.39185 -100.67935 92.29382,
   -36.20029 -108.35418 92.18403,
   -35.03038 -107.53214 92.23109,
   -35.56564 -107.89246 92.22619,
   -34.17510 -106.98327 92.23820,
   -32.77928 -106.05734 92.25616,
   -10.04060 -99.55312 92.36777,
   -33.32270 -106.43425 92.25039,
   -32.15720 -105.57009 92.27204,
   -10.34753 -98.99852 92.38083,
   -31.45711 -104.93162 92.30941,
   -30.78208 -104.13193 92.24796,
   -10.91779 -97.98990 92.39699,
   -30.31143 -103.37622 92.29427,
   -29.87350 -102.51032 92.19450,
   -11.45223 -97.03800 92.40859,
   -29.55026 -101.69816 92.32436,
   -11.88330 -96.25280 92.41803,
   -29.21443 -100.82204 92.30936,
   -12.27136 -95.52022 92.43015,
   -28.87632 -99.92645 92.35536,
   -28.55404 -99.10600 92.36186,
   -12.80714 -94.51434 92.44315,
   -28.22722 -98.30252 92.46852,
   -13.37064 -93.48414 92.44374,
   -27.84041 -97.43379 92.37481,
   -27.44908 -96.56841 92.40188,
   -13.81230 -92.71134 92.46705,
   -27.01424 -95.66403 92.29832,
   -14.35277 -91.95565 92.47229,
   -26.62868 -94.85702 92.41726,
   -14.99796 -91.27574 92.49580,
   -26.28705 -94.19159 92.42768,
   -15.75163 -90.72482 92.50167,
   -25.67177 -93.23888 92.43500,
   -16.69045 -90.29517 92.51106,
   -25.13673 -92.55396 92.45161,
   -23.87585 -91.46577 92.47587,
   -19.27468 -90.01827 92.49383,
   -17.61399 -90.07511 92.50846,
   -24.48074 -91.89955 92.60395,
   -23.20021 -91.06856 92.44473,
   -21.68751 -90.44051 92.49663,
   -20.04331 -90.08942 92.51602,
   -18.50788 -89.99460 92.64809,
   -22.43887 -90.70886 92.48511,
   -20.90592 -90.23959 92.49554,
   -8.67978 -116.47152 92.92403,
   -7.01933 -116.17873 92.94200,
   -5.53915 -115.83891 92.94156,
   -4.00053 -115.38416 92.94303,
   -2.62505 -114.84070 92.95792,
   -11.03216 -116.78178 92.91817,
   -9.51866 -116.59564 92.92264,
   -7.88738 -116.33926 92.91304,
   -6.31479 -116.02547 92.93419,
   -4.76099 -115.62498 92.94095,
   -3.25496 -115.10636 92.94742,
   -1.72912 -114.38905 92.97315,
   -0.52130 -113.55386 92.98215,
   -15.16165 -117.18129 92.90742,
   -13.56356 -117.02955 92.91658,
   -11.89736 -116.86761 92.91711,
   -10.29132 -116.69567 92.91947,
   -1.03759 -113.94704 92.97921,
   0.10374 -112.86689 92.91669,
   -17.60071 -117.41558 92.90156,
   -15.98494 -117.26043 92.90472,
   -14.41465 -117.10981 92.91386,
   -12.72490 -116.94850 92.91333,
   0.47973 -112.05280 92.95401,
   -20.04140 -117.64926 92.89576,
   -18.36405 -117.48953 92.90123,
   -16.88597 -117.34790 93.03606,
   0.56498 -111.42084 92.79418,
   -22.41159 -117.82136 92.89030,
   -20.88165 -117.72048 92.89262,
   -19.43145 -117.59234 92.89721,
   0.40001 -110.92776 92.95067,
   -24.99389 -117.84895 92.88743,
   -23.32946 -117.85155 92.88970,
   -21.67024 -117.77895 92.89202,
   -25.79519 -117.83345 92.87376,
   -24.32034 -117.85724 92.88799,
   0.02479 -110.38578 92.96280,
   -28.37100 -117.77767 92.88584,
   -26.71490 -117.80772 92.88144,
   -0.65345 -109.75134 93.07144,
   -29.18167 -117.77208 92.83607,
   -27.69247 -117.78739 92.88681,
   -1.44128 -109.19083 93.04246,
   -31.58394 -117.74936 92.88298,
   -30.10455 -117.76880 92.87965,
   -2.16555 -108.77768 93.22619,
   -32.55660 -117.72746 92.88254,
   -30.88159 -117.75916 92.88297,
   -34.92608 -117.52538 92.88203,
   -33.49080 -117.68963 92.86083,
   -3.00198 -108.20882 93.07034,
   -35.90527 -117.31559 92.88442,
   -34.28681 -117.60902 92.88276,
   -3.77050 -107.65179 93.05126,
   -36.72670 -117.04776 92.80137,
   -4.48509 -107.07484 93.06611,
   -37.54566 -116.61966 92.89275,
   -5.22078 -106.40923 93.07336,
   -38.33475 -115.98378 92.84967,
   -5.74057 -105.89072 93.05941,
   -38.78689 -115.43337 92.90223,
   -6.48633 -105.06365 93.08731,
   -39.24187 -114.47674 92.92791,
   -6.98655 -104.44323 93.10935,
   -39.48137 -113.33357 92.93635,
   -7.59075 -103.61681 93.11151,
   -39.45081 -112.52713 92.95118,
   -8.28491 -102.58599 93.12503,
   -39.19688 -111.59233 92.97398,
   -8.60868 -102.04384 93.11846,
   -38.79556 -110.83186 92.97844,
   -38.21735 -110.08458 92.96513,
   -9.21361 -101.02927 93.14729,
   -37.52184 -109.36802 92.99394,
   -36.43032 -108.44854 93.01029,
   -36.98374 -108.89450 93.00136,
   -35.64958 -107.89300 93.00326,
   -9.75947 -100.08263 93.15775,
   -34.91194 -107.41086 93.02282,
   -33.58456 -106.53919 92.93268,
   -34.19820 -106.93379 93.03771,
   -32.79294 -106.00155 93.05120,
   -31.53798 -104.95455 93.05785,
   -10.18343 -99.33237 93.17201,
   -32.00791 -105.39291 93.05874,
   -31.03379 -104.39560 92.91139,
   -10.60503 -98.58300 93.18008,
   -30.59653 -103.75616 93.07851,
   -11.14527 -97.62628 93.20425,
   -30.15290 -102.95481 93.10761,
   -29.77831 -102.12213 93.11524,
   -11.75128 -96.54370 93.21496,
   -29.43214 -101.24857 93.12392,
   -12.05128 -95.97494 93.20952,
   -29.10901 -100.39350 93.13999,
   -12.62366 -94.90820 93.23693,
   -28.79067 -99.55986 93.19636,
   -28.42280 -98.66445 93.17504,
   -13.10859 -93.98436 93.25159,
   -27.98827 -97.66241 93.17856,
   -13.66663 -92.98601 93.24730,
   -27.68092 -96.96652 93.18692,
   -13.98703 -92.42403 93.28122,
   -27.27944 -96.09445 93.19029,
   -26.87976 -95.24858 93.20369,
   -14.68597 -91.56492 93.28013,
   -26.45111 -94.40127 93.24618,
   -25.92891 -93.53115 93.14776,
   -15.36684 -90.95172 93.29467,
   -25.18213 -92.49802 93.26725,
   -16.01786 -90.55264 93.29619,
   -25.48855 -92.87383 93.26061,
   -24.64323 -91.96841 93.27551,
   -18.31974 -89.95896 93.29752,
   -17.00905 -90.17142 93.30168,
   -23.91446 -91.40570 93.26383,
   -22.52469 -90.67975 93.15408,
   -20.88689 -90.18515 93.14560,
   -19.31645 -89.96806 93.32307,
   -17.64573 -90.03332 93.30211,
   -23.20307 -90.98292 93.27559,
   -21.70607 -90.38245 93.29148,
   -20.11690 -90.04651 93.29066,
   -9.48390 -116.59938 93.71900,
   -7.89233 -116.34535 93.72449,
   -6.32824 -116.03015 93.73159,
   -4.77220 -115.62310 93.74025,
   -3.26137 -115.09879 93.74528,
   -11.91409 -116.87739 93.71266,
   -10.30625 -116.70693 93.72267,
   -8.67514 -116.47846 93.71903,
   -7.28328 -116.23222 93.72713,
   -5.53818 -115.83586 93.73519,
   -4.00937 -115.37738 93.74079,
   -2.43256 -114.75009 93.72640,
   -1.06965 -113.92036 93.78075,
   -14.17558 -117.09412 93.70721,
   -12.68426 -116.95238 93.71164,
   -11.21862 -116.80840 93.85168,
   -1.74160 -114.36167 93.77228,
   -0.36432 -113.34238 93.76696,
   -16.63954 -117.32788 93.70128,
   -15.21411 -117.19201 93.70255,
   -13.54048 -117.03419 93.70876,
   0.17816 -112.49560 93.92883,
   -20.85696 -117.72439 93.69122,
   -19.16572 -117.57083 93.69483,
   -17.58780 -117.41918 93.69363,
   -15.97718 -117.26444 93.70285,
   0.39225 -111.64644 93.74401,
   -23.31475 -117.85314 93.68616,
   -21.69360 -117.78537 93.69258,
   -20.01495 -117.65241 93.68719,
   -18.41727 -117.49881 93.69703,
   0.41189 -111.11121 93.33328,
   -24.09912 -117.85870 93.67403,
   -22.53141 -117.83082 93.68496,
   0.13798 -110.68073 93.77610,
   -26.70774 -117.79252 93.68567,
   -25.02737 -117.84239 93.68356,
   -0.34915 -110.12412 93.79710,
   -27.48474 -117.77422 93.69357,
   -26.00649 -117.81356 93.68530,
   -1.07727 -109.52275 93.84966,
   -29.88268 -117.74528 93.68174,
   -28.44862 -117.75808 93.67259,
   -30.86502 -117.73883 93.68580,
   -29.21889 -117.74928 93.68266,
   -1.82157 -109.03778 93.85562,
   -33.25532 -117.66941 93.68161,
   -31.78649 -117.72944 93.69232,
   -2.64594 -108.50225 93.85551,
   -34.23417 -117.59586 93.68884,
   -32.59510 -117.69886 93.68145,
   -3.33897 -108.05401 94.04440,
   -35.18008 -117.47398 93.66715,
   -36.28267 -117.19334 93.68534,
   -4.15783 -107.39997 93.85194,
   -37.07432 -116.88220 93.68072,
   -4.89661 -106.76051 93.86844,
   -37.90737 -116.35319 93.69871,
   -38.55802 -115.72528 93.70006,
   -5.52019 -106.16226 93.87581,
   -6.17185 -105.46263 93.88196,
   -39.02129 -114.99337 93.71334,
   -6.76529 -104.75797 93.89483,
   -39.39125 -113.90855 93.73288,
   -7.31257 -104.03513 93.90392,
   -39.48947 -112.87421 93.75316,
   -7.96607 -103.09631 93.91458,
   -39.36338 -112.06764 93.75862,
   -8.43373 -102.36322 93.92710,
   -39.05517 -111.23473 93.76990,
   -38.50180 -110.38611 93.78112,
   -8.88340 -101.61472 93.94019,
   -38.81649 -110.82193 93.77559,
   -37.74768 -109.51956 93.64356,
   -37.07158 -108.91701 93.81022,
   -9.42053 -100.70026 93.95184,
   -36.26482 -108.28444 93.80335,
   -34.90690 -107.34354 93.82982,
   -35.54478 -107.78041 93.82455,
   -34.22865 -106.89645 93.80698,
   -10.01858 -99.66572 93.98153,
   -33.46504 -106.41015 93.85366,
   -32.23391 -105.51340 93.73610,
   -10.32354 -99.11911 93.97435,
   -32.82247 -105.96072 93.85159,
   -31.54116 -104.87689 93.85177,
   -30.94265 -104.17074 93.84338,
   -10.94046 -98.03326 93.98494,
   -30.40401 -103.32019 93.91626,
   -30.01751 -102.54002 93.90537,
   -11.48260 -97.06875 94.00034,
   -29.68891 -101.72900 94.04743,
   -11.90419 -96.29888 94.01225,
   -29.32418 -100.81917 93.92751,
   -12.29707 -95.55259 94.02918,
   -29.00573 -99.98469 93.93894,
   -12.81372 -94.56321 94.03721,
   -28.65180 -99.09733 93.95667,
   -28.28943 -98.23289 93.96248,
   -13.36704 -93.52257 94.03686,
   -27.91857 -97.38313 93.97757,
   -27.52722 -96.52582 93.93003,
   -13.80576 -92.72812 94.06173,
   -27.04570 -95.49555 94.00404,
   -14.33206 -91.96146 94.07480,
   -26.74225 -94.84410 94.01229,
   -15.00353 -91.23084 94.09068,
   -26.32664 -94.03773 94.09093,
   -15.71620 -90.69205 94.11310,
   -25.81956 -93.21967 94.04373,
   -16.68052 -90.23741 94.11346,
   -25.24930 -92.47314 94.07818,
   -19.30987 -89.92864 94.09039,
   -17.59379 -90.00673 94.11098,
   -24.55431 -91.79239 94.07198,
   -23.28883 -90.94441 94.08442,
   -21.72593 -90.32739 94.09384,
   -20.16659 -89.99688 94.09802,
   -18.50906 -89.92535 94.07118,
   -23.92698 -91.32349 94.07324,
   -22.49287 -90.58423 94.08584,
   -20.96628 -90.13697 94.07283,
   -8.68342 -116.48762 94.51872,
   -6.99110 -116.17981 94.39568,
   -5.55120 -115.83831 94.53518,
   -4.01186 -115.36828 94.53781,
   -2.64646 -114.81066 94.55390,
   -10.95833 -116.79161 94.51237,
   -9.51701 -116.61343 94.51636,
   -7.89641 -116.35307 94.51764,
   -6.32179 -116.02985 94.52917,
   -4.77195 -115.61683 94.53610,
   -3.27099 -115.08314 94.54281,
   -1.77653 -114.35548 94.57937,
   -0.44081 -113.31517 94.57648,
   -15.16697 -117.19249 94.50220,
   -13.49620 -117.03722 94.50729,
   -11.89870 -116.88525 94.51142,
   -10.29407 -116.71536 94.51413,
   -0.87260 -113.72649 94.57600,
   -0.06960 -112.79638 94.57156,
   -17.60666 -117.42556 94.49637,
   -15.99536 -117.27117 94.50022,
   -14.33252 -117.11394 94.50619,
   -12.72900 -116.96491 94.50805,
   0.21871 -112.07600 94.53979,
   -20.04648 -117.66075 94.49053,
   -18.35017 -117.49815 94.49882,
   -16.86538 -117.35440 94.48914,
   -22.40971 -117.82948 94.48512,
   -20.87446 -117.73121 94.48772,
   -19.41879 -117.60188 94.49204,
   0.20130 -111.25964 94.51374,
   -25.00726 -117.83675 94.48263,
   -23.32645 -117.85439 94.48441,
   -21.67558 -117.78967 94.48681,
   -25.80421 -117.81386 94.45941,
   -24.31882 -117.85171 94.48298,
   -0.17397 -110.47390 94.59659,
   -28.39191 -117.74047 94.48138,
   -26.71654 -117.77990 94.48442,
   -0.78047 -109.84553 94.63302,
   -29.18345 -117.73136 94.49192,
   -27.69259 -117.75356 94.48241,
   -1.50348 -109.31143 94.64947,
   -31.60416 -117.70383 94.47835,
   -30.03587 -117.72843 94.47360,
   -2.22889 -108.84838 94.64954,
   -32.54674 -117.68057 94.49395,
   -30.90219 -117.71532 94.47836,
   -35.17691 -117.45146 94.47865,
   -33.55759 -117.63229 94.53020,
   -3.06115 -108.28055 94.65049,
   -35.86621 -117.29560 94.47975,
   -34.61858 -117.53239 94.47856,
   -3.80888 -107.73289 94.65325,
   -36.80559 -116.97928 94.48126,
   -4.52308 -107.14715 94.66045,
   -37.52484 -116.61212 94.48715,
   -5.27050 -106.45621 94.66965,
   -38.28576 -116.00863 94.44560,
   -5.78198 -105.93388 94.66678,
   -38.75982 -115.43888 94.49619,
   -6.50684 -105.10942 94.68418,
   -39.21483 -114.50606 94.51852,
   -7.00631 -104.47750 94.70729,
   -39.47535 -113.34474 94.52994,
   -7.59854 -103.65734 94.70525,
   -39.45921 -112.55021 94.54552,
   -8.25403 -102.67974 94.71618,
   -39.23391 -111.62690 94.58542,
   -8.58620 -102.13197 94.72001,
   -38.84053 -110.82855 94.57541,
   -38.26688 -110.05645 94.57026,
   -9.21616 -101.08599 94.74223,
   -37.63030 -109.38840 94.59179,
   -36.31139 -108.26056 94.61091,
   -36.84323 -108.68302 94.60074,
   -35.71010 -107.82182 94.46611,
   -9.78342 -100.11230 94.75048,
   -34.90091 -107.27377 94.61730,
   -33.52605 -106.39397 94.64306,
   -10.20184 -99.37759 94.76629,
   -34.09391 -106.76411 94.63668,
   -32.86381 -105.93364 94.61980,
   -32.13503 -105.37154 94.65690,
   -31.19237 -104.40888 94.65434,
   -10.63070 -98.61980 94.77006,
   -31.59006 -104.85782 94.65227,
   -30.71600 -103.74129 94.67393,
   -11.16472 -97.67359 94.73472,
   -30.28886 -102.97071 94.74782,
   -29.89289 -102.11469 94.71948,
   -11.78262 -96.57169 94.80256,
   -29.54426 -101.24870 94.72308,
   -12.07585 -96.01368 94.79847,
   -29.24955 -100.44793 94.87644,
   -12.64053 -94.94927 94.88184,
   -28.87126 -99.51654 94.73891,
   -28.50532 -98.63376 94.69271,
   -13.12262 -94.00957 94.84966,
   -28.15791 -97.81013 94.77135,
   -13.66706 -93.00410 94.84467,
   -27.87057 -97.14805 94.77933,
   -13.97157 -92.44377 94.86653,
   -27.41610 -96.15321 94.77870,
   -27.00851 -95.27207 94.80892,
   -14.68676 -91.53589 94.86998,
   -26.59679 -94.42957 94.84509,
   -26.13881 -93.60339 94.83182,
   -15.33533 -90.92806 94.89081,
   -15.99566 -90.50967 94.89190,
   -25.68669 -92.90278 94.85096,
   -18.50319 -89.88686 94.89361,
   -16.91358 -90.13447 95.01899,
   -25.10281 -92.20453 94.86689,
   -24.00961 -91.29007 94.87827,
   -22.50806 -90.52145 94.88094,
   -20.96769 -90.08002 94.89003,
   -19.27361 -89.88036 94.90831,
   -17.78894 -89.95184 94.89712,
   -24.59834 -91.73190 94.87526,
   -23.17353 -90.79845 94.97715,
   -21.74834 -90.26986 94.89098,
   -20.34218 -89.97114 94.88696,
   -9.48647 -116.61763 95.31366,
   -7.89755 -116.35748 95.31929,
   -6.33382 -116.03540 95.32600,
   -4.78338 -115.61700 95.33508,
   -3.28939 -115.08028 95.34112,
   -11.91773 -116.89541 95.30735,
   -10.31271 -116.72713 95.31549,
   -8.67968 -116.49421 95.31284,
   -7.19178 -116.22035 95.31279,
   -5.54679 -115.83477 95.33028,
   -4.02259 -115.36382 95.33601,
   -2.47495 -114.71955 95.37841,
   -1.11864 -113.85135 95.21305,
   -14.35726 -117.12222 95.30155,
   -12.67649 -116.96758 95.30553,
   -11.19016 -116.82241 95.31365,
   -1.76459 -114.29968 95.36825,
   -0.49506 -113.25449 95.36250,
   -16.63573 -117.33699 95.29611,
   -15.20380 -117.20164 95.29813,
   -13.71185 -117.06307 95.30311,
   -0.00516 -112.42824 95.33626,
   -20.86283 -117.73635 95.28602,
   -19.17412 -117.58211 95.30687,
   -17.59591 -117.42947 95.29386,
   -15.98298 -117.27480 95.29765,
   0.13427 -111.69080 95.29608,
   -23.31880 -117.85741 95.28093,
   -21.70267 -117.79669 95.28532,
   -20.02057 -117.66423 95.28824,
   -18.42259 -117.50915 95.29182,
   -24.10132 -117.85696 95.28425,
   -22.53549 -117.83937 95.27711,
   -0.03883 -110.89019 95.23471,
   -25.02223 -117.83166 95.27922,
   -0.48309 -110.27972 95.38245,
   -27.43571 -117.74598 95.17450,
   -25.94540 -117.79264 95.43787,
   -1.16620 -109.67890 95.59173,
   -30.07456 -117.70722 95.27705,
   -28.42455 -117.72320 95.27636,
   -26.72820 -117.76551 95.28121,
   -30.89978 -117.69684 95.24675,
   -29.40422 -117.71355 95.27796,
   -1.91978 -109.11172 95.44940,
   -33.47679 -117.61549 95.27756,
   -31.82606 -117.68279 95.32130,
   -2.68226 -108.60467 95.45416,
   -34.29677 -117.53916 95.27667,
   -32.82909 -117.65265 95.27741,
   -3.46315 -108.04949 95.43923,
   -35.19475 -117.42668 95.27251,
   -36.21957 -117.18533 95.27507,
   -4.27427 -107.38972 95.24485,
   -37.08014 -116.85222 95.27409,
   -4.89805 -106.86238 95.46228,
   -37.88723 -116.34583 95.28373,
   -5.54888 -106.22474 95.47033,
   -38.54465 -115.71451 95.29566,
   -6.18742 -105.52351 95.47819,
   -39.00185 -114.99737 95.30734,
   -6.78412 -104.79983 95.48895,
   -39.37762 -113.92622 95.32468,
   -7.32953 -104.06766 95.49824,
   -39.49141 -112.89443 95.34870,
   -7.98308 -103.12072 95.50567,
   -39.38033 -112.10447 95.33137,
   -8.44395 -102.39811 95.52154,
   -39.08390 -111.24802 95.36511,
   -38.30187 -110.05693 95.37840,
   -8.90033 -101.64440 95.53437,
   -38.69494 -110.58568 95.37358,
   -37.84426 -109.53336 95.38344,
   -37.12570 -108.85258 95.35003,
   -9.42866 -100.75180 95.54382,
   -36.33659 -108.21202 95.42121,
   -35.61933 -107.70461 95.40591,
   -34.29352 -106.80509 95.45156,
   -10.03933 -99.70323 95.55382,
   -34.94836 -107.24133 95.42593,
   -33.50893 -106.31088 95.42936,
   -32.34946 -105.46871 95.44978,
   -10.35931 -99.13672 95.56901,
   -32.86691 -105.86434 95.44677,
   -31.63352 -104.81711 95.45663,
   -31.02695 -104.10002 95.45819,
   -10.97992 -98.04775 95.57576,
   -30.55781 -103.35925 95.52430,
   -11.51323 -97.09981 95.59560,
   -30.13183 -102.52653 95.50048,
   -29.79027 -101.70843 95.58844,
   -11.92522 -96.34599 95.60647,
   -29.43357 -100.81701 95.53741,
   -12.32527 -95.58228 95.62235,
   -29.00761 -99.74925 95.54211,
   -12.85332 -94.55860 95.63144,
   -28.75006 -99.08845 95.55145,
   -28.40923 -98.27423 95.55294,
   -13.36077 -93.56982 95.63311,
   -28.02946 -97.39959 95.58661,
   -27.62007 -96.50884 95.45305,
   -13.80033 -92.74757 95.65637,
   -27.25230 -95.67808 95.59590,
   -14.31113 -91.97210 95.66614,
   -26.88609 -94.87265 95.72035,
   -14.97969 -91.21465 95.68766,
   -26.41478 -93.97437 95.61166,
   -15.65280 -90.68322 95.71215,
   -25.91844 -93.13983 95.66203,
   -16.60574 -90.21020 95.63269,
   -25.37004 -92.42490 95.50416,
   -17.58793 -89.93542 95.66466,
   -24.66601 -91.69307 95.69957,
   -23.27528 -90.78174 95.67120,
   -20.05618 -89.88815 95.55664,
   -18.52726 -89.84046 95.69929,
   -23.89259 -91.11291 95.79815,
   -22.51380 -90.45153 95.70068,
   -21.00333 -90.02623 95.69966,
   -19.34480 -89.83456 95.68661,
   -21.77087 -90.21110 95.69014,
   -8.68730 -116.50315 96.11341,
   -7.11425 -116.20476 96.12022,
   -5.55775 -115.83741 96.13146,
   -4.01914 -115.35892 96.13316,
   -2.50731 -114.71208 96.15408,
   -10.95201 -116.81054 96.10706,
   -9.51528 -116.63139 96.11128,
   -7.90277 -116.36416 96.11442,
   -6.49535 -116.06956 96.12325,
   -4.78159 -115.61192 96.13133,
   -3.23273 -115.07643 96.13998,
   -1.77729 -114.27674 96.17866,
   -15.17230 -117.20441 96.09698,
   -13.48564 -117.05178 96.10427,
   -11.90023 -116.90371 96.10431,
   -10.29666 -116.73538 96.10878,
   -1.01907 -113.73395 96.18100,
   -17.61274 -117.43594 96.09118,
   -16.00801 -117.28271 96.08913,
   -14.33469 -117.12727 96.10305,
   -12.73291 -116.98207 96.10276,
   -0.40244 -113.03644 96.16846,
   -20.05180 -117.67289 96.08531,
   -18.34281 -117.50776 96.09433,
   -16.87001 -117.36471 96.08857,
   -0.01900 -112.06045 96.13597,
   -22.40568 -117.83923 96.07993,
   -20.86388 -117.74254 96.08350,
   -19.38243 -117.60994 96.08694,
   -0.02972 -111.27999 96.08758,
   -25.02071 -117.82744 96.07783,
   -23.32642 -117.85979 96.07878,
   -21.68086 -117.80152 96.08159,
   -0.32680 -110.63921 96.18203,
   -25.74696 -117.79856 96.07803,
   -24.32452 -117.84905 96.07799,
   -28.41268 -117.70490 96.07692,
   -26.72095 -117.75472 96.08412,
   -0.77086 -110.15964 96.21590,
   -29.18474 -117.69341 96.07633,
   -27.62374 -117.72390 96.07814,
   -1.60220 -109.40663 96.23576,
   -31.76911 -117.66229 96.07378,
   -30.13941 -117.68643 96.06498,
   -2.32450 -108.91547 96.27779,
   -32.57622 -117.63196 96.08189,
   -31.10089 -117.67771 96.07391,
   -33.51657 -117.58884 96.06396,
   -3.10808 -108.36586 96.24437,
   -35.84336 -117.26611 96.07526,
   -34.56503 -117.49570 96.07487,
   -3.84093 -107.82158 96.25243,
   -36.82339 -116.94275 96.07629,
   -35.20531 -117.40073 96.07463,
   -4.54970 -107.23206 96.26145,
   -37.50402 -116.60283 96.08125,
   -5.31827 -106.50566 96.26536,
   -38.33341 -115.93625 96.06513,
   -5.83561 -105.96433 96.27753,
   -38.75554 -115.42046 96.08851,
   -6.59520 -105.07574 96.28173,
   -39.19035 -114.54297 96.11183,
   -7.02698 -104.51327 96.30538,
   -39.47370 -113.36259 96.12076,
   -7.60587 -103.70014 96.29894,
   -39.46952 -112.68072 96.30776,
   -8.26199 -102.71765 96.31663,
   -39.25424 -111.64562 96.15520,
   -8.59889 -102.16605 96.31265,
   -38.88747 -110.83851 96.17293,
   -38.32285 -110.03362 96.17519,
   -9.21666 -101.14679 96.33661,
   -37.62579 -109.27234 96.15739,
   -36.96524 -108.66752 96.32013,
   -35.64768 -107.65983 96.21892,
   -9.80756 -100.14257 96.35355,
   -36.14571 -108.01591 96.21214,
   -34.98664 -107.20967 96.19051,
   -33.56880 -106.29469 96.23871,
   -10.22036 -99.42294 96.36057,
   -34.20155 -106.70500 96.33986,
   -32.93423 -105.85148 96.26808,
   -32.21394 -105.29563 96.29598,
   -10.66301 -98.64634 96.37448,
   -31.44786 -104.53689 96.24683,
   -30.92896 -103.84718 96.31332,
   -11.19817 -97.70289 96.38414,
   -30.38792 -102.93068 96.28701,
   -30.01251 -102.11306 96.33540,
   -11.76780 -96.68288 96.39164,
   -12.05300 -96.14043 96.42044,
   -29.65143 -101.23753 96.31817,
   -29.31260 -100.36877 96.33677,
   -12.65184 -95.00010 96.41898,
   -28.97741 -99.51997 96.34804,
   -28.59868 -98.61890 96.25978,
   -13.13929 -94.03442 96.44160,
   -28.25562 -97.80162 96.36629,
   -13.67196 -93.02058 96.45099,
   -27.87430 -96.93727 96.37972,
   -13.96432 -92.45719 96.45204,
   -27.49214 -96.08653 96.38439,
   -27.08779 -95.20638 96.41982,
   -14.70991 -91.48699 96.46027,
   -26.59182 -94.21212 96.41531,
   -15.30852 -90.90884 96.48713,
   -26.26730 -93.58109 96.42577,
   -16.07003 -90.41998 96.53009,
   -25.76728 -92.79121 96.50481,
   -18.53583 -89.80341 96.48962,
   -16.95329 -90.06227 96.47803,
   -25.21762 -92.11299 96.47760,
   -24.00535 -91.11007 96.46891,
   -21.00888 -89.97258 96.48627,
   -19.37695 -89.78332 96.51593,
   -17.75831 -89.87653 96.67045,
   -24.62279 -91.52750 96.65941,
   -23.26313 -90.69443 96.51432,
   -21.79294 -90.15169 96.49391,
   -20.24675 -89.85515 96.47783,
   -22.55467 -90.39666 96.47809,
   -9.48886 -116.63708 96.90829,
   -7.90253 -116.37057 96.91408,
   -6.25772 -116.02199 96.92187,
   -4.79284 -115.61128 96.92949,
   -3.30875 -115.06006 96.93724,
   -11.92123 -116.91503 96.90203,
   -10.31558 -116.74813 96.90812,
   -8.68618 -116.51152 96.90768,
   -7.10667 -116.20926 96.91407,
   -5.55450 -115.83590 96.92541,
   -4.03550 -115.35091 96.93126,
   -2.49102 -114.68224 96.94621,
   -1.11903 -113.75379 96.96756,
   -14.36225 -117.13667 96.89631,
   -12.67074 -116.98487 96.90144,
   -11.18660 -116.84218 96.90188,
   -1.68812 -114.23094 96.96988,
   -0.62667 -113.17971 96.96581,
   -16.63729 -117.34794 96.89091,
   -15.19487 -117.21329 96.89330,
   -13.72516 -117.07989 96.89781,
   -0.20388 -112.34573 96.94823,
   -19.18153 -117.59426 96.89143,
   -17.66188 -117.44658 96.94274,
   -15.98890 -117.28665 96.89245,
   -0.08255 -111.69244 96.83232,
   -23.32227 -117.86482 96.87569,
   -21.70635 -117.80949 96.87097,
   -20.02854 -117.67745 96.88288,
   -18.42825 -117.52059 96.88661,
   -24.07598 -117.85904 96.76082,
   -22.53904 -117.85038 96.86473,
   -20.86861 -117.74969 96.88081,
   -0.23870 -110.99706 96.87851,
   -25.02095 -117.82444 96.87477,
   -0.61988 -110.42854 96.99444,
   -27.37343 -117.71757 96.87621,
   -25.94042 -117.77790 96.87414,
   -1.25743 -109.79448 97.11228,
   -30.09535 -117.66726 96.87254,
   -28.40216 -117.68950 96.87887,
   -26.74789 -117.74139 96.87672,
   -1.98110 -109.22074 97.04164,
   -30.90396 -117.65389 96.87294,
   -29.35492 -117.67494 96.98660,
   -33.50059 -117.56565 96.87321,
   -31.80605 -117.63958 96.87091,
   -2.79415 -108.63847 97.03956,
   -34.25971 -117.50394 96.74780,
   -32.80303 -117.60813 96.87297,
   -3.50720 -108.13205 97.03477,
   -35.20139 -117.38213 96.87671,
   -36.16928 -117.16935 96.86917,
   -4.23168 -107.55895 97.04787,
   -37.08029 -116.82984 96.87000,
   -4.93208 -106.93511 97.05877,
   -37.85034 -116.35852 96.86605,
   -5.57853 -106.28890 97.06486,
   -38.53290 -115.70884 96.89117,
   -6.20240 -105.58862 97.07568,
   -38.98795 -115.00535 96.90184,
   -6.80434 -104.84310 97.08304,
   -39.37119 -113.94996 96.91436,
   -7.34787 -104.10087 97.09313,
   -39.48472 -113.07933 96.92975,
   -8.00042 -103.14654 97.09876,
   -39.38512 -112.09778 96.92545,
   -8.45483 -102.43384 97.11598,
   -39.11538 -111.25763 96.96003,
   -8.91801 -101.67447 97.12437,
   -38.73864 -110.57368 96.96831,
   -37.91775 -109.50814 96.97834,
   -38.34082 -110.00775 96.97325,
   -37.20955 -108.80745 96.98902,
   -9.45087 -100.78199 97.14063,
   -36.40686 -108.12996 97.02497,
   -35.66493 -107.60105 97.00838,
   -34.40509 -106.75540 97.02701,
   -10.03814 -99.77215 96.96509,
   -34.99145 -107.13672 97.02189,
   -33.61567 -106.26276 97.04877,
   -32.25618 -105.26974 97.04555,
   -10.38639 -99.17002 97.15410,
   -32.81856 -105.71650 97.14631,
   -31.69035 -104.72094 97.05896,
   -31.16400 -104.09691 97.06889,
   -10.98390 -98.12567 97.17229,
   -30.66602 -103.32993 97.07775,
   -11.54056 -97.13944 97.20994,
   -30.30025 -102.59283 97.21026,
   -11.94681 -96.39469 97.20068,
   -29.87488 -101.65483 97.10728,
   -29.51694 -100.76612 97.08009,
   -12.35164 -95.61820 97.21340,
   -29.19635 -99.93768 97.13363,
   -12.86885 -94.59990 97.22810,
   -28.82807 -99.03605 97.11370,
   -28.48946 -98.22376 97.15674,
   -13.36870 -93.60179 97.24495,
   -28.10887 -97.35507 97.13613,
   -27.74097 -96.51875 97.18013,
   -13.86968 -92.66434 97.45096,
   -14.28060 -91.99674 97.26231,
   -27.45212 -95.85374 97.18800,
   -26.97929 -94.83640 97.25408,
   -14.95955 -91.20187 97.28363,
   -26.55823 -93.98895 97.21877,
   -15.61503 -90.67382 97.12535,
   -26.07169 -93.14074 97.25357,
   -16.65781 -90.12570 97.28751,
   -25.46238 -92.30511 97.25668,
   -17.53987 -89.87461 97.29037,
   -24.79386 -91.60926 97.27448,
   -20.21189 -89.80307 97.28122,
   -18.54277 -89.75761 97.29011,
   -24.04035 -91.04644 97.25668,
   -22.57550 -90.33114 97.27666,
   -21.00546 -89.91264 97.29741,
   -19.52144 -89.75008 97.28221,
   -23.32524 -90.64793 97.26801,
   -21.81611 -90.09317 97.28661,
   -8.69075 -116.52176 97.70806,
   -7.11966 -116.21561 97.71512,
   -5.56795 -115.83995 97.72542,
   -4.02875 -115.34196 97.72818,
   -2.52450 -114.66583 97.75016,
   -10.93580 -116.83078 97.70177,
   -9.51354 -116.65195 97.70560,
   -7.90452 -116.37884 97.70958,
   -6.44050 -116.06071 97.85274,
   -4.79173 -115.60506 97.72655,
   -3.25325 -115.05230 97.73554,
   -1.83568 -114.23080 97.78150,
   -15.17751 -117.21893 97.69175,
   -13.48176 -117.06922 97.70127,
   -11.90605 -116.92540 97.69906,
   -10.29886 -116.75787 97.70342,
   -1.10360 -113.63714 97.81047,
   -17.61852 -117.44849 97.68599,
   -16.01244 -117.29609 97.68841,
   -14.33708 -117.14323 97.69615,
   -12.73649 -117.00181 97.69745,
   -0.54327 -112.94142 97.75818,
   -20.05734 -117.68726 97.68011,
   -18.44633 -117.52962 97.68464,
   -16.86917 -117.37688 97.68321,
   -0.22167 -111.92959 97.70627,
   -22.39315 -117.85198 97.67473,
   -20.85186 -117.75622 97.68011,
   -19.39969 -117.62481 97.68173,
   -0.25048 -111.34706 97.72682,
   -23.32753 -117.86936 97.67304,
   -21.68571 -117.81606 97.67634,
   -0.45303 -110.86164 97.71926,
   -25.73651 -117.78715 97.67332,
   -24.25804 -117.85171 97.63461,
   -0.96887 -110.17187 97.81499,
   -26.72905 -117.73368 97.68525,
   -25.03331 -117.82215 97.67299,
   -29.11735 -117.65970 97.67152,
   -27.62336 -117.69523 97.66590,
   -1.67869 -109.50912 97.79701,
   -31.78918 -117.61862 97.66912,
   -30.11467 -117.64882 97.66876,
   -28.43328 -117.67116 97.67250,
   -2.37926 -109.00986 97.83328,
   -32.56431 -117.59214 97.57635,
   -31.11534 -117.63598 97.66936,
   -3.15544 -108.45194 97.83818,
   -33.50697 -117.54667 97.67128,
   -36.11006 -117.17449 97.67119,
   -34.46369 -117.47974 97.66989,
   -3.89554 -107.88530 97.78371,
   -36.82134 -116.92610 97.67131,
   -35.41224 -117.34453 97.67128,
   -4.59084 -107.30484 97.85051,
   -37.49005 -116.60114 97.67515,
   -5.33499 -106.57906 97.68603,
   -38.24282 -116.01690 97.69315,
   -5.87812 -106.00957 97.88233,
   -38.74430 -115.42342 97.67933,
   -6.62590 -105.11417 97.88748,
   -39.17189 -114.58715 97.70593,
   -7.04887 -104.55032 97.90308,
   -39.46218 -113.47151 97.70475,
   -7.61633 -103.74180 97.89305,
   -39.47477 -112.78294 97.69368,
   -8.27710 -102.74801 97.92471,
   -39.28123 -111.66950 97.74983,
   -8.61020 -102.20474 97.90285,
   -38.93953 -110.85920 97.77025,
   -38.39597 -110.03137 97.76469,
   -9.22471 -101.19801 97.93060,
   -37.75094 -109.29215 97.77117,
   -36.97985 -108.55781 97.78343,
   -9.82631 -100.18455 97.94485,
   -36.30129 -107.99935 97.95482,
   -35.06313 -107.12299 97.83478,
   -10.15525 -99.61289 97.95640,
   -35.69073 -107.55477 97.81485,
   -34.28437 -106.63068 97.85865,
   -33.06256 -105.81706 97.83889,
   -33.61388 -106.19248 97.83412,
   -32.27793 -105.21096 97.84165,
   -10.69586 -98.67379 97.96599,
   -31.55903 -104.50186 97.84105,
   -31.01459 -103.77255 97.95060,
   -11.21766 -97.75710 97.98056,
   -30.51431 -102.92598 97.89784,
   -30.01077 -101.87989 97.90493,
   -11.78833 -96.73687 98.00522,
   -12.09893 -96.14786 98.00490,
   -29.75979 -101.22588 97.91320,
   -29.41303 -100.35064 97.91755,
   -12.66279 -95.05988 98.01340,
   -29.05931 -99.46235 97.96132,
   -28.72172 -98.64667 97.94991,
   -13.16008 -94.05839 98.02953,
   -28.46080 -98.02431 97.95767,
   -13.65794 -93.07295 98.03984,
   -27.99625 -96.97438 97.96116,
   -13.98402 -92.43767 98.25524,
   -27.61021 -96.10219 97.99234,
   -27.23012 -95.25731 98.00389,
   -14.61089 -91.56855 98.03972,
   -26.82229 -94.39017 98.00579,
   -15.18228 -90.97383 98.15076,
   -26.42071 -93.58352 98.14755,
   -16.01606 -90.40323 98.08737,
   -25.92277 -92.78647 98.02841,
   -16.91383 -90.01414 98.07999,
   -25.34048 -92.03964 98.06011,
   -24.05864 -90.96578 98.06575,
   -19.26981 -89.69914 97.96311,
   -17.75207 -89.81808 98.06212,
   -24.69113 -91.41642 98.05751,
   -23.38988 -90.60246 98.02074,
   -21.83151 -90.03943 97.96057,
   -20.25282 -89.75267 98.11057,
   -18.56676 -89.71777 98.08531,
   -22.60364 -90.26680 98.07427,
   -21.05030 -89.86400 98.08251,
   -9.49068 -116.66019 98.50286,
   -7.90664 -116.38757 98.50888,
   -6.16387 -116.00109 98.51765,
   -4.80246 -115.60456 98.52672,
   -3.33599 -115.04248 98.37301,
   -11.92414 -116.93854 98.49670,
   -10.31596 -116.77260 98.50206,
   -8.69215 -116.53270 98.50001,
   -7.11079 -116.22183 98.51075,
   -5.56147 -115.83827 98.52065,
   -4.04954 -115.33459 98.52648,
   -2.53509 -114.64763 98.55188,
   -1.18746 -113.65845 98.55873,
   -14.36684 -117.15490 98.49106,
   -12.66654 -117.00628 98.49633,
   -11.18248 -116.86581 98.48807,
   -1.75893 -114.16666 98.71880,
   -0.73115 -113.09406 98.42729,
   -16.63015 -117.36181 98.48574,
   -15.18564 -117.22878 98.48885,
   -13.74175 -117.10087 98.49249,
   -0.38512 -112.25772 98.48487,
   -19.18227 -117.60938 98.48203,
   -17.69698 -117.46382 98.48025,
   -15.99451 -117.30219 98.48725,
   -23.32493 -117.87740 98.47031,
   -21.71366 -117.82652 98.48083,
   -20.03669 -117.69422 98.47744,
   -18.43381 -117.53552 98.48143,
   -0.36900 -111.45242 98.52002,
   -24.03047 -117.86667 98.47023,
   -22.54838 -117.86627 98.45443,
   -20.87362 -117.76649 98.47559,
   -25.02068 -117.82257 98.46622,
   -0.70884 -110.64462 98.49461,
   -27.60799 -117.68100 98.47161,
   -25.94465 -117.76548 98.45735,
   -1.32716 -109.93284 98.62217,
   -28.37736 -117.65868 98.48378,
   -26.90643 -117.71207 98.47226,
   -2.04204 -109.32957 98.63384,
   -30.89370 -117.62035 98.33158,
   -29.34143 -117.64332 98.47347,
   -31.80548 -117.60019 98.46621,
   -30.11631 -117.63057 98.46811,
   -2.79683 -108.77545 98.63266,
   -34.20107 -117.46912 98.46927,
   -32.73532 -117.57281 98.44634,
   -3.56135 -108.20751 98.62991,
   -35.17084 -117.35192 98.48116,
   -33.52583 -117.52030 98.46912,
   -4.27411 -107.63676 98.64190,
   -36.12537 -117.15738 98.46763,
   -37.09835 -116.80788 98.46641,
   -4.98666 -106.99201 98.65634,
   -37.82831 -116.37288 98.49606,
   -5.51680 -106.45898 98.66406,
   -38.52808 -115.71229 98.48658,
   -6.21468 -105.66207 98.67409,
   -38.98306 -115.02050 98.49463,
   -6.82662 -104.88809 98.67704,
   -39.37284 -113.97209 98.51689,
   -7.36879 -104.13459 98.68682,
   -39.49073 -113.11978 98.52426,
   -8.01985 -103.17335 98.69443,
   -39.40313 -112.08766 98.52165,
   -8.46776 -102.47001 98.71037,
   -39.15504 -111.26498 98.55437,
   -9.00988 -101.59039 98.72603,
   -38.78726 -110.56510 98.56288,
   -37.77110 -109.25164 98.57675,
   -38.21990 -109.76501 98.57047,
   -37.28863 -108.76295 98.58473,
   -9.54717 -100.69508 98.74106,
   -36.49820 -108.07126 98.60084,
   -35.75975 -107.53653 98.61998,
   -34.33009 -106.59828 98.62506,
   -9.99986 -99.92373 98.74593,
   -34.94337 -106.98968 98.71958,
   -33.60449 -106.11477 98.65012,
   -10.41677 -99.20263 98.76282,
   -32.90441 -105.65003 98.62971,
   -31.75901 -104.65730 98.46820,
   -32.30669 -105.16925 98.64019,
   -31.30313 -104.11356 98.51380,
   -10.99410 -98.19738 98.77120,
   -30.78759 -103.31302 98.67273,
   -11.57623 -97.16819 98.79042,
   -30.36543 -102.50040 98.67149,
   -11.97176 -96.44380 98.79480,
   -29.99537 -101.65475 98.71262,
   -29.60076 -100.70719 98.62319,
   -12.38262 -95.65330 98.80946,
   -29.30143 -99.92649 98.72834,
   -12.89211 -94.63628 98.82425,
   -28.95717 -99.07632 98.77207,
   -28.59898 -98.23156 98.75948,
   -13.39050 -93.61722 98.83940,
   -28.18801 -97.30686 98.65992,
   -13.79649 -92.79494 98.84553,
   -27.84405 -96.50871 98.77517,
   -14.23678 -92.04898 98.85885,
   -27.48807 -95.68606 98.90038,
   -27.07165 -94.79077 98.79138,
   -14.89855 -91.23581 98.87098,
   -26.65074 -93.92175 98.83575,
   -15.71060 -90.56165 98.88197,
   -26.07289 -92.92633 98.83297,
   -16.64947 -90.06655 98.88294,
   -17.50277 -89.81736 98.88532,
   -25.71851 -92.38143 98.84683,
   -24.72931 -91.34493 98.87184,
   -20.24802 -89.71081 98.87784,
   -18.54036 -89.67606 98.89798,
   -25.15977 -91.73479 98.86722,
   -24.11135 -90.91279 98.83120,
   -22.68026 -90.23050 98.73987,
   -21.08340 -89.81236 98.89859,
   -19.45287 -89.66682 98.84611,
   -23.37871 -90.50785 98.86403,
   -21.87189 -89.97872 98.87525,
   -8.69366 -116.54417 99.30260,
   -7.12428 -116.22933 99.31019,
   -5.49356 -115.81694 99.32508,
   -4.03827 -115.32266 99.32257,
   -10.93762 -116.85802 99.29646,
   -9.51297 -116.67699 99.29987,
   -7.90594 -116.39669 99.30775,
   -6.33921 -116.04271 99.31380,
   -4.80121 -115.59933 99.32187,
   -3.29487 -115.03231 99.33226,
   -1.94164 -114.22401 99.35642,
   -13.49076 -117.09278 99.29815,
   -11.90883 -116.95166 99.29678,
   -10.30026 -116.78472 99.29806,
   -2.54576 -114.61425 99.34604,
   -1.18989 -113.57213 99.35070,
   -17.62413 -117.46573 99.28085,
   -16.02401 -117.31478 99.28419,
   -14.34495 -117.16446 99.28353,
   -12.73957 -117.02637 99.29218,
   -0.68192 -112.87455 99.33444,
   -20.06257 -117.70622 99.27498,
   -18.45707 -117.54774 99.28102,
   -16.87672 -117.39457 99.27535,
   -15.18222 -117.23807 99.28653,
   -0.45272 -111.97908 99.32022,
   -22.38700 -117.87053 99.26942,
   -20.84041 -117.77436 99.27552,
   -19.40850 -117.64362 99.27662,
   -0.42735 -111.40494 98.92239,
   -23.32873 -117.88521 99.26755,
   -21.69026 -117.83497 99.27109,
   -0.61930 -110.98306 99.34888,
   -25.69934 -117.78305 99.26871,
   -24.25807 -117.85986 99.26412,
   -1.03672 -110.42709 99.60184,
   -26.72701 -117.71944 99.26311,
   -25.04474 -117.82313 99.26812,
   -29.11635 -117.62808 99.26731,
   -27.62517 -117.66996 99.29272,
   -1.72184 -109.64320 99.23954,
   -30.09601 -117.61572 99.27229,
   -28.45451 -117.64096 99.26826,
   -2.44960 -109.09890 99.43056,
   -32.52487 -117.55556 99.26583,
   -31.02633 -117.60549 99.24230,
   -3.20442 -108.53992 99.43163,
   -33.50051 -117.50623 99.27233,
   -31.80862 -117.58121 99.26451,
   -34.49956 -117.42930 99.31745,
   -3.91532 -107.99634 99.44314,
   -36.81596 -116.91800 99.26633,
   -35.44937 -117.30352 99.26750,
   -4.62179 -107.39575 99.49208,
   -37.48258 -116.60665 99.26841,
   -36.13536 -117.14386 99.26703,
   -5.30467 -106.73230 99.45278,
   -38.21554 -116.04976 99.28678,
   -5.94795 -106.03002 99.52530,
   -38.75239 -115.42818 99.27268,
   -6.61828 -105.20646 99.49169,
   -39.17024 -114.62450 99.30904,
   -7.04271 -104.63018 99.50130,
   -39.47363 -113.49464 99.31307,
   -7.62826 -103.78646 99.48738,
   -39.49142 -112.79873 99.29065,
   -8.29570 -102.77669 99.50187,
   -39.32017 -111.68998 99.34324,
   -8.62919 -102.23649 99.49600,
   -39.00489 -110.88761 99.36775,
   -38.47436 -110.01858 99.35203,
   -9.23486 -101.25034 99.52454,
   -37.79038 -109.19695 99.37932,
   -37.09734 -108.52451 99.38378,
   -9.84354 -100.23361 99.54094,
   -36.37183 -107.92409 99.40819,
   -35.20269 -107.07655 99.41409,
   -10.18333 -99.64865 99.54196,
   -35.73935 -107.44345 99.41014,
   -34.35265 -106.54035 99.42186,
   -32.96850 -105.63437 99.43582,
   -33.48115 -105.98674 99.43164,
   -32.33837 -105.12382 99.41034,
   -10.77808 -98.62175 99.56101,
   -31.66482 -104.45814 99.41381,
   -31.09212 -103.69860 99.45251,
   -11.30721 -97.69453 99.57191,
   -30.60928 -102.87529 99.41394,
   -30.23329 -102.06767 99.49507,
   -11.79696 -96.81155 99.42064,
   -12.13878 -96.17398 99.59602,
   -29.86231 -101.19144 99.47841,
   -29.52759 -100.34865 99.51884,
   -12.67177 -95.13460 99.61092,
   -29.19421 -99.51447 99.57063,
   -13.19017 -94.07762 99.62189,
   -28.82476 -98.63549 99.54427,
   -28.44047 -97.74858 99.52055,
   -13.65815 -93.11563 99.63894,
   -28.08026 -96.92068 99.56511,
   -13.96168 -92.49016 99.65699,
   -27.69237 -96.05133 99.53194,
   -27.23337 -95.03475 99.59234,
   -14.61003 -91.55939 99.64062,
   -26.94108 -94.37451 99.60057,
   -15.18428 -90.94222 99.68017,
   -26.52378 -93.53847 99.64103,
   -15.98732 -90.36386 99.68326,
   -26.05099 -92.73713 99.63859,
   -16.87294 -89.96719 99.68157,
   -25.41396 -91.90512 99.69818,
   -19.43374 -89.62755 99.67766,
   -17.78255 -89.74577 99.68422,
   -24.78086 -91.29335 99.67599,
   -23.50073 -90.49314 99.55405,
   -21.88273 -89.92183 99.68202,
   -20.23284 -89.66076 99.68558,
   -18.72144 -89.64077 99.68080,
   -24.11475 -90.81809 99.66198,
   -22.66803 -90.14823 99.65717,
   -21.15126 -89.75878 99.82087,
   -9.49196 -116.68658 100.09727,
   -7.91041 -116.40601 100.10386,
   -6.34665 -116.04536 100.11216,
   -4.80947 -115.59950 100.11951,
   -3.38884 -115.02573 100.12638,
   -11.92632 -116.96623 100.09153,
   -10.31844 -116.80106 100.09663,
   -8.69562 -116.55626 100.09436,
   -7.11940 -116.23451 100.10488,
   -5.66760 -115.86277 100.25273,
   -4.06375 -115.31729 100.12161,
   -2.56714 -114.59890 100.15628,
   -1.25542 -113.56693 100.15036,
   -14.37061 -117.17720 100.08592,
   -12.66071 -117.03181 100.09097,
   -11.18784 -116.89478 100.08138,
   -1.80814 -114.10434 100.14813,
   -0.90647 -113.10470 100.14346,
   -16.61445 -117.37898 100.08074,
   -15.17503 -117.24818 100.08408,
   -13.72630 -117.12298 100.08738,
   -0.60415 -112.35008 100.13845,
   -19.18060 -117.62840 100.07901,
   -17.68532 -117.48127 100.07555,
   -15.99940 -117.32168 100.08216,
   -23.32680 -117.89565 100.06443,
   -21.71359 -117.84592 100.06865,
   -20.04717 -117.71561 100.07963,
   -18.43896 -117.55464 100.07640,
   -0.59092 -111.46706 100.10282,
   -24.02398 -117.87964 100.06479,
   -22.55979 -117.88943 100.04304,
   -20.87854 -117.78763 100.07055,
   -25.02170 -117.82639 100.05840,
   -0.89211 -110.71019 100.17823,
   -27.62978 -117.65793 100.06779,
   -26.05522 -117.75498 100.05153,
   -1.42259 -110.06003 100.22360,
   -28.42307 -117.62966 100.06712,
   -26.92461 -117.69554 100.06831,
   -2.08896 -109.47107 100.25681,
   -30.87274 -117.58486 100.06265,
   -29.26835 -117.61566 100.06156,
   -31.80860 -117.56616 100.06601,
   -30.13726 -117.59794 100.06381,
   -2.92784 -108.77306 100.03286,
   -34.41836 -117.42242 100.06632,
   -32.73098 -117.54188 100.06300,
   -3.60283 -108.29826 100.22785,
   -35.23948 -117.30874 100.07972,
   -33.76108 -117.48172 100.06619,
   -4.31786 -107.71606 100.23563,
   -36.13956 -117.13498 100.06493,
   -37.10250 -116.80538 100.06109,
   -5.07301 -107.01694 100.24758,
   -37.80860 -116.39670 100.08266,
   -5.57061 -106.50674 100.25600,
   -38.59693 -115.64051 100.26990,
   -6.27320 -105.68534 100.27064,
   -38.99248 -115.04653 100.08824,
   -6.85115 -104.93539 100.27105,
   -39.38680 -114.00381 100.12518,
   -7.39517 -104.16537 100.28213,
   -39.49784 -113.22837 100.22494,
   -8.03794 -103.20646 100.28873,
   -39.43000 -112.07850 100.11948,
   -8.48306 -102.50715 100.30480,
   -39.20359 -111.26980 100.14605,
   -9.00445 -101.66504 100.31579,
   -38.84866 -110.54870 100.15722,
   -38.29556 -109.73440 100.16664,
   -9.57673 -100.72079 100.33865,
   -37.64327 -108.98766 100.17656,
   -36.56663 -107.98653 100.19694,
   -37.14321 -108.49965 100.18553,
   -35.83213 -107.44122 100.21055,
   -10.02100 -99.97028 100.34023,
   -35.09352 -106.95437 100.20257,
   -33.76155 -106.09120 100.11882,
   -10.44939 -99.23494 100.34671,
   -34.38029 -106.48609 100.22027,
   -32.95401 -105.54018 100.21596,
   -31.88407 -104.61126 100.23534,
   -32.35961 -105.06640 100.23521,
   -31.40145 -104.03993 100.24501,
   -11.00379 -98.27471 100.36956,
   -31.00867 -103.43883 100.26338,
   -11.61387 -97.19909 100.36798,
   -30.48381 -102.47603 100.26728,
   -11.92106 -96.63584 100.38303,
   -30.09406 -101.60861 100.25181,
   -29.75739 -100.77408 100.31092,
   -12.47473 -95.58403 100.40327,
   -29.45205 -99.99019 100.44330,
   -12.96110 -94.60014 100.41719,
   -29.04949 -99.04039 100.32553,
   -28.69502 -98.20885 100.30938,
   -13.41958 -93.63361 100.43817,
   -28.32344 -97.34905 100.35842,
   -13.80159 -92.82667 100.43973,
   -28.03976 -96.69049 100.36721,
   -14.20174 -92.10499 100.44901,
   -27.59495 -95.69099 100.35659,
   -27.20362 -94.80617 100.40080,
   -14.88231 -91.22999 100.46299,
   -26.81364 -93.96831 100.42186,
   -15.66350 -90.54091 100.47890,
   -26.36382 -93.12166 100.41959,
   -16.40187 -90.11619 100.47835,
   -17.44840 -89.77723 100.48128,
   -25.88963 -92.36217 100.55952,
   -18.58160 -89.59536 100.50613,
   -16.86321 -89.93704 100.47972,
   -25.32169 -91.67070 100.60405,
   -24.13554 -90.74033 100.46470,
   -22.67355 -90.08006 100.46866,
   -21.03392 -89.69669 100.47637,
   -19.45942 -89.58214 100.49194,
   -24.78170 -91.19570 100.46863,
   -23.35769 -90.34020 100.44115,
   -21.90312 -89.86370 100.47739,
   -20.28401 -89.61904 100.47425,
   -8.69670 -116.56576 100.89693,
   -7.12954 -116.24057 100.90582,
   -5.57644 -115.83146 100.91401,
   -4.08520 -115.31882 100.91782,
   -10.93725 -116.88474 100.89153,
   -9.51364 -116.70147 100.89415,
   -7.90906 -116.41339 100.90269,
   -6.34493 -116.04666 100.90971,
   -4.93323 -115.63119 101.04583,
   -3.33022 -115.01028 100.92685,
   -1.84194 -114.07211 100.95496,
   -13.49733 -117.11633 100.89072,
   -11.91477 -116.97830 100.89097,
   -10.30150 -116.81127 100.89291,
   -2.38851 -114.47953 100.94800,
   -1.29554 -113.52751 100.94853,
   -17.62927 -117.48337 100.87605,
   -16.03718 -117.33343 100.88390,
   -14.35365 -117.18589 100.88374,
   -12.74260 -117.05136 100.88731,
   -0.81712 -112.76088 100.93971,
   -20.06788 -117.72599 100.87035,
   -18.45455 -117.56470 100.87854,
   -16.86978 -117.41114 100.87996,
   -15.18696 -117.25730 100.88158,
   -0.63006 -111.88770 100.79348,
   -22.50932 -117.89588 100.86357,
   -20.83179 -117.79462 100.87042,
   -19.35608 -117.65569 100.99846,
   -23.33009 -117.90088 100.86104,
   -21.90137 -117.87041 100.86547,
   -0.78206 -111.11120 100.85925,
   -25.67378 -117.78130 100.86444,
   -24.25957 -117.86891 100.85301,
   -1.17854 -110.47426 101.00947,
   -26.76700 -117.70411 100.88191,
   -25.05606 -117.82542 100.86348,
   -29.31149 -117.59614 100.86307,
   -27.65457 -117.64768 100.86238,
   -1.79266 -109.80379 101.01516,
   -30.12086 -117.58378 100.82364,
   -28.63780 -117.61153 100.86437,
   -2.49171 -109.22409 101.03036,
   -32.49988 -117.52211 100.86164,
   -31.03086 -117.57120 100.83373,
   -3.26287 -108.62239 101.02939,
   -33.46330 -117.47685 100.81830,
   -31.82724 -117.54481 100.85980,
   -34.45854 -117.40198 100.85693,
   -4.07641 -107.96511 101.04838,
   -36.85414 -116.89387 100.86022,
   -35.41141 -117.28157 100.99411,
   -4.68628 -107.44510 101.03210,
   -37.47863 -116.61536 100.85809,
   -36.16126 -117.11550 100.86332,
   -5.34065 -106.80402 101.04626,
   -38.19532 -116.07911 100.88543,
   -5.98479 -106.08205 101.05480,
   -38.81321 -115.36413 100.88267,
   -6.64903 -105.25198 101.10353,
   -39.18188 -114.65098 100.90198,
   -7.06204 -104.67746 101.10101,
   -39.45234 -113.70874 100.91429,
   -7.64641 -103.82336 101.08200,
   -39.50583 -112.82414 100.88597,
   -8.31425 -102.80642 101.10551,
   -39.35341 -111.69703 100.93321,
   -8.65536 -102.25744 101.11098,
   -39.05599 -110.87183 100.81746,
   -38.55092 -110.00124 100.93249,
   -9.24212 -101.30619 101.11949,
   -37.92529 -109.20834 100.99585,
   -37.21057 -108.49322 100.99577,
   -9.86705 -100.27022 101.13342,
   -36.45309 -107.83997 101.00109,
   -35.09453 -106.88679 101.01184,
   -10.21291 -99.68097 101.12570,
   -35.72254 -107.30988 101.14684,
   -34.43001 -106.46024 100.96945,
   -33.02096 -105.52964 101.03085,
   -33.64330 -105.96572 100.98838,
   -32.41534 -105.03818 101.04505,
[truncated: 2,181,025 more chars]
