# Supplementary material for: Determination of muscle shape deformations of the tibialis anterior during dynamic contractions using 3D ultrasound
Source: Front Bioeng Biotechnol. 2024 Jun 5;12:1388907. doi: 10.3389/fbioe.2024.1388907 (PMC11188672; doi:10.3389/fbioe.2024.1388907)
Supplement: Supplementary file 1 [file DataSheet1.zip › Dyn_100_S06_145.5d.wrl]

#VRML V2.0 utf8
Transform { children [ Shape {
 appearance Appearance { material Material {
  ambientIntensity 0.2
  diffuseColor 1.000 1.000 0.200
  specularColor 0.1 0.1 0.1
  emissiveColor 0 0 0
  shininess     0.2
  transparency  0.000
 } }
 geometry IndexedFaceSet {
  coord Coordinate { point [
   -19.04543 -115.55114 2.41972,
   -19.04543 -115.55114 2.41972,
   -17.48025 -115.19805 2.42645,
   -17.48025 -115.19805 2.42645,
   -15.93986 -114.76407 2.43433,
   -15.93986 -114.76407 2.43433,
   -19.94693 -115.54511 2.41889,
   -19.94693 -115.54511 2.41889,
   -18.25364 -115.40179 2.42270,
   -18.25364 -115.40179 2.42270,
   -16.49314 -114.93953 2.43122,
   -16.49314 -114.93953 2.43122,
   -15.46581 -114.18421 2.44325,
   -15.46581 -114.18421 2.44325,
   -20.80795 -115.52181 2.41836,
   -20.80795 -115.52181 2.41836,
   -19.24284 -114.90721 2.42889,
   -17.71314 -114.43837 2.43727,
   -16.18344 -113.96952 2.44565,
   -15.09887 -113.35415 2.45570,
   -15.09887 -113.35415 2.45570,
   -21.78790 -115.25825 2.42120,
   -21.78790 -115.25825 2.42120,
   -20.17348 -114.60086 2.43240,
   -18.64378 -114.13201 2.44078,
   -17.11408 -113.66317 2.44916,
   -15.58438 -113.19432 2.45753,
   -22.53733 -114.70746 2.42845,
   -22.53733 -114.70746 2.42845,
   -21.10412 -114.29450 2.43591,
   -19.57442 -113.82566 2.44429,
   -18.04472 -113.35681 2.45267,
   -16.51501 -112.88797 2.46105,
   -14.76945 -112.63400 2.46652,
   -14.76945 -112.63400 2.46652,
   -23.31004 -114.12777 2.43610,
   -23.31004 -114.12777 2.43610,
   -22.03476 -113.98815 2.43943,
   -20.50506 -113.51931 2.44780,
   -18.97535 -113.05046 2.45618,
   -17.44565 -112.58162 2.46456,
   -15.91595 -112.11277 2.47294,
   -14.31660 -111.61610 2.48179,
   -14.31660 -111.61610 2.48179,
   -22.96539 -113.68180 2.44294,
   -21.43569 -113.21295 2.45132,
   -19.90599 -112.74411 2.45969,
   -18.37629 -112.27526 2.46807,
   -16.84659 -111.80642 2.47645,
   -15.31689 -111.33757 2.48483,
   -13.95912 -110.81213 2.49385,
   -13.95912 -110.81213 2.49385,
   -23.82191 -113.35517 2.44682,
   -23.82191 -113.35517 2.44682,
   -22.36633 -112.90660 2.45483,
   -20.83663 -112.43775 2.46320,
   -19.30693 -111.96891 2.47158,
   -17.77723 -111.50006 2.47996,
   -16.24753 -111.03122 2.48834,
   -14.71782 -110.56237 2.49671,
   -23.29697 -112.60024 2.45834,
   -21.76727 -112.13140 2.46672,
   -20.23757 -111.66255 2.47509,
   -18.70786 -111.19371 2.48347,
   -17.17816 -110.72486 2.49185,
   -15.64846 -110.25602 2.50023,
   -13.96829 -109.85712 2.50774,
   -13.96829 -109.85712 2.50774,
   -23.89343 -112.40389 2.46059,
   -23.89343 -112.40389 2.46059,
   -22.69791 -111.82504 2.47023,
   -21.16820 -111.35620 2.47861,
   -19.63850 -110.88735 2.48698,
   -18.10880 -110.41851 2.49536,
   -16.57910 -109.94966 2.50374,
   -15.04940 -109.48082 2.51212,
   -23.93620 -111.69237 2.47090,
   -23.93620 -111.69237 2.47090,
   -22.09884 -111.04984 2.48212,
   -20.56914 -110.58100 2.49049,
   -19.03944 -110.11216 2.49887,
   -17.50974 -109.64331 2.50725,
   -15.98004 -109.17447 2.51563,
   -14.68492 -109.00918 2.51935,
   -14.68492 -109.00918 2.51935,
   -23.02948 -110.74349 2.48563,
   -21.49978 -110.27465 2.49401,
   -19.97008 -109.80580 2.50238,
   -18.44037 -109.33696 2.51076,
   -16.91067 -108.86811 2.51914,
   -15.34714 -108.29536 2.52906,
   -15.34714 -108.29536 2.52906,
   -24.00650 -110.39402 2.48972,
   -24.00650 -110.39402 2.48972,
   -22.43042 -109.96829 2.49752,
   -20.90071 -109.49945 2.50590,
   -19.37101 -109.03060 2.51427,
   -17.84131 -108.56176 2.52265,
   -16.31161 -108.09291 2.53103,
   -23.36105 -109.66194 2.50103,
   -21.83135 -109.19309 2.50941,
   -20.30165 -108.72425 2.51778,
   -18.77195 -108.25540 2.52616,
   -17.24225 -107.78656 2.53454,
   -15.98045 -107.66438 2.53760,
   -15.98045 -107.66438 2.53760,
   -24.07442 -109.26660 2.50606,
   -24.07442 -109.26660 2.50606,
   -22.76199 -108.88674 2.51292,
   -21.23229 -108.41789 2.52130,
   -19.70259 -107.94905 2.52967,
   -18.17289 -107.48020 2.53805,
   -16.66555 -107.28237 2.54246,
   -16.66555 -107.28237 2.54246,
   -24.11718 -108.44063 2.51803,
   -24.11718 -108.44063 2.51803,
   -22.16293 -108.11154 2.52481,
   -20.63322 -107.64269 2.53319,
   -19.10352 -107.17385 2.54156,
   -17.67814 -106.71763 2.54965,
   -17.67814 -106.71763 2.54965,
   -23.24234 -107.31988 2.53523,
   -23.24234 -107.31988 2.53523,
   -21.56386 -107.33634 2.53670,
   -20.03416 -106.86750 2.54507,
   -18.49977 -106.26322 2.55543,
   -18.49977 -106.26322 2.55543,
   -23.81076 -107.64968 2.52985,
   -23.81076 -107.64968 2.52985,
   -22.50265 -106.95035 2.54136,
   -22.50265 -106.95035 2.54136,
   -21.06836 -106.22332 2.55340,
   -21.06836 -106.22332 2.55340,
   -19.48480 -105.75010 2.56189,
   -19.48480 -105.75010 2.56189,
   -21.65920 -106.51801 2.54851,
   -21.65920 -106.51801 2.54851,
   -20.31510 -105.86130 2.55943,
   -20.31510 -105.86130 2.55943,
   -18.17194 -115.52286 3.31988,
   -16.66195 -115.14730 3.17971,
   -20.61483 -115.59373 3.19265,
   -19.02287 -115.61755 3.21557,
   -17.44933 -115.31259 2.99033,
   -15.81410 -114.72555 3.22862,
   -21.52405 -115.40860 3.21189,
   -19.86633 -115.63726 3.19050,
   -15.16135 -113.90714 3.12395,
   -22.28718 -115.09713 3.29204,
   -14.67483 -113.06792 3.14035,
   -14.25785 -112.23551 3.25413,
   -23.11270 -114.48320 3.04652,
   -13.91334 -111.43750 3.43336,
   -23.74232 -113.93643 3.23127,
   -24.16266 -113.45103 3.65496,
   -13.86707 -110.29889 3.21170,
   -24.18170 -112.92359 3.23880,
   -13.92191 -109.75100 3.72255,
   -14.26217 -109.26698 3.29478,
   -24.33745 -111.82374 3.27244,
   -24.17571 -111.09135 2.89171,
   -14.87122 -108.39798 3.41808,
   -24.42444 -110.70193 3.40445,
   -15.50805 -107.77391 3.27623,
   -24.32557 -109.85189 3.20167,
   -16.18835 -107.18807 3.31345,
   -24.26954 -108.85608 3.34533,
   -16.88844 -106.65154 3.47012,
   -23.99643 -107.99977 3.27385,
   -17.80574 -106.21207 3.28500,
   -23.31935 -107.22079 3.29373,
   -21.86750 -106.39439 3.31298,
   -18.58125 -105.79969 3.38469,
   -22.48863 -106.68511 3.46620,
   -21.13061 -106.02945 3.32817,
   -19.61823 -105.59753 3.32252,
   -20.38912 -105.72046 3.35193,
   -18.97683 -115.73633 4.12746,
   -17.41564 -115.46453 3.94722,
   -15.93245 -114.88101 4.00019,
   -19.84340 -115.73194 3.96146,
   -18.20076 -115.62086 3.96351,
   -16.63750 -115.22598 3.96920,
   -15.22491 -114.34183 4.03946,
   -20.77247 -115.64420 3.81573,
   -14.61600 -113.54308 3.99584,
   -21.88975 -115.38602 3.97866,
   -14.19250 -112.75598 3.97225,
   -22.73058 -114.99206 3.91577,
   -13.84396 -111.83761 4.00537,
   -23.55742 -114.42797 3.98219,
   -24.12326 -113.83628 4.11341,
   -13.68953 -110.85877 4.00120,
   -13.72536 -110.17270 4.09386,
   -24.50648 -113.01497 4.05971,
   -13.95260 -109.48458 4.10223,
   -24.61750 -112.24837 3.91141,
   -24.85717 -111.91782 4.33933,
   -14.41648 -108.69200 4.05542,
   -24.71187 -111.23913 3.95250,
   -15.02490 -107.82432 4.22832,
   -24.71176 -110.16229 4.12699,
   -15.64401 -107.26794 4.06727,
   -24.58020 -109.41507 4.06460,
   -16.31825 -106.79003 3.89206,
   -24.25566 -108.34515 4.04600,
   -17.06923 -106.11846 4.24637,
   -23.86394 -107.65054 4.11952,
   -22.85873 -106.74540 4.07038,
   -17.90912 -105.71074 4.16615,
   -23.33420 -107.09330 4.08091,
   -21.94075 -106.20382 4.07835,
   -20.48651 -105.59816 3.94585,
   -18.91109 -105.43271 4.09689,
   -21.20385 -105.83296 4.09316,
   -19.71893 -105.38783 4.15969,
   -15.90531 -115.00431 4.77620,
   -19.82739 -115.81444 4.73497,
   -18.17917 -115.71590 4.72174,
   -16.58660 -115.31692 4.76951,
   -15.27046 -114.61745 4.89575,
   -20.65461 -115.75089 4.69403,
   -19.03127 -115.80898 4.73985,
   -17.38331 -115.55898 4.73285,
   -14.61537 -113.98570 4.88995,
   -21.52825 -115.59705 4.73776,
   -14.03123 -113.13206 4.90227,
   -22.45388 -115.30324 4.75037,
   -23.36132 -114.85780 4.87247,
   -13.75460 -112.28639 4.63995,
   -23.99936 -114.30809 4.77326,
   -13.51905 -111.45119 4.77896,
   -13.45850 -110.61882 4.93355,
   -24.54555 -113.60169 4.79327,
   -13.66986 -109.68526 4.89122,
   -24.96119 -112.54249 4.78498,
   -14.01240 -109.07024 4.66847,
   -25.12784 -111.51048 4.87359,
   -14.54152 -108.13570 4.82605,
   -25.02495 -110.65464 4.72782,
   -15.17649 -107.26237 5.02055,
   -24.90425 -109.61268 4.90624,
   -15.78259 -106.74526 4.85181,
   -24.60731 -108.78077 4.79407,
   -16.48661 -106.27032 4.65197,
   -24.25994 -107.99858 4.90880,
   -23.52026 -107.13840 4.79273,
   -17.28800 -105.59672 5.01704,
   -23.94286 -107.55928 4.88637,
   -22.70515 -106.48498 4.86066,
   -21.40010 -105.74567 4.70936,
   -18.09352 -105.25816 4.99149,
   -22.00641 -106.03662 4.84821,
   -20.52097 -105.32441 4.90668,
   -19.05320 -105.06414 5.04165,
   -19.77565 -105.12948 4.96358,
   -16.58503 -115.42934 5.51412,
   -18.95168 -115.88595 5.50265,
   -17.35801 -115.65352 5.50249,
   -15.83979 -115.11258 5.52356,
   -14.70865 -114.33897 5.54773,
   -21.54249 -115.69604 5.51017,
   -19.82332 -115.90393 5.50915,
   -18.15573 -115.80319 5.50883,
   -15.16180 -114.70963 5.55135,
   -14.04966 -113.57135 5.54659,
   -22.19713 -115.52416 5.51636,
   -20.85511 -115.82088 5.50707,
   -22.96264 -115.23315 5.51679,
   -13.66406 -112.82421 5.45269,
   -13.36845 -112.01257 5.54636,
   -23.72446 -114.77024 5.42263,
   -13.20935 -111.21575 5.76733,
   -24.48326 -114.16793 5.58010,
   -24.99689 -113.55418 5.72656,
   -13.36648 -110.14317 5.62355,
   -25.00388 -113.14700 5.30564,
   -25.32570 -112.80428 5.72759,
   -13.62622 -109.20172 5.74649,
   -25.35775 -111.99793 5.42604,
   -14.10321 -108.49013 5.44056,
   -25.45070 -111.00921 5.64719,
   -14.68232 -107.56780 5.58726,
   -25.18682 -110.03278 5.38781,
   -15.31778 -106.73408 5.76501,
   -24.99808 -109.09081 5.71046,
   -15.93138 -106.20911 5.63533,
   -24.59974 -108.29579 5.66306,
   -16.67325 -105.71401 5.48281,
   -24.06538 -107.53362 5.61841,
   -23.40596 -106.88717 5.61366,
   -22.17147 -105.97774 5.49163,
   -17.42371 -105.12823 5.82293,
   -22.76260 -106.35719 5.61990,
   -21.33231 -105.45424 5.63754,
   -19.83290 -104.94104 5.53730,
   -18.28898 -104.83549 5.83362,
   -20.50845 -105.04153 5.81106,
   -19.17881 -104.73295 5.89583,
   -17.33677 -115.74936 6.27908,
   -15.81569 -115.26261 6.30850,
   -19.59981 -115.98497 6.28250,
   -18.14287 -115.88962 6.27371,
   -16.54699 -115.54022 6.29439,
   -15.09417 -114.87263 6.30879,
   -20.57462 -115.92813 6.24941,
   -18.93673 -115.96603 6.28861,
   -14.35488 -114.24275 6.16697,
   -21.56419 -115.79759 6.28848,
   -13.67207 -113.38288 6.19208,
   -22.51757 -115.53902 6.22096,
   -13.24930 -112.57749 6.32657,
   -23.47944 -115.15366 6.29080,
   -13.01506 -111.77228 6.52049,
   -24.28868 -114.65642 6.31407,
   -24.93017 -114.08486 6.38208,
   -13.07163 -110.69507 6.38967,
   -25.43312 -113.30202 6.37902,
   -13.29763 -109.60502 6.43170,
   -25.78559 -112.24871 6.40046,
   -13.71506 -108.62092 6.42043,
   -25.75503 -111.43558 6.23604,
   -14.21392 -107.92007 6.20092,
   -14.30214 -107.50611 6.75538,
   -25.64095 -110.40860 6.31922,
   -14.82206 -106.99496 6.37187,
   -25.30876 -109.49993 6.19047,
   -15.46078 -106.18919 6.53143,
   -24.99928 -108.69447 6.38749,
   -16.10855 -105.65988 6.40478,
   -24.53611 -107.92822 6.45363,
   -23.45653 -106.76413 6.40566,
   -16.84739 -105.19925 6.27208,
   -23.97907 -107.23061 6.54248,
   -22.86392 -106.29098 6.29103,
   -22.11084 -105.72323 6.40275,
   -20.66080 -104.89156 6.44909,
   -19.14938 -104.48249 6.51235,
   -17.55782 -104.67658 6.62927,
   -21.16176 -105.14733 6.42142,
   -19.91550 -104.61318 6.50612,
   -18.46514 -104.45436 6.62527,
   -18.11336 -115.97297 7.05636,
   -16.52597 -115.65370 7.05545,
   -15.04623 -115.05268 7.08405,
   -18.91675 -116.04464 7.06355,
   -17.30257 -115.84534 7.06425,
   -15.75179 -115.35887 6.94342,
   -14.37139 -114.59978 7.08749,
   -21.33128 -115.91867 7.05116,
   -19.82424 -116.04187 6.94128,
   -13.67947 -113.93026 7.11011,
   -22.31923 -115.73918 7.18980,
   -20.63291 -116.00207 7.05253,
   -13.12224 -113.06217 7.15930,
   -23.09323 -115.47766 7.03853,
   -12.84253 -112.32648 7.28367,
   -24.04915 -115.06823 7.14750,
   -12.81593 -111.24300 7.12110,
   -24.77088 -114.56901 7.07633,
   -25.43823 -113.91458 7.13758,
   -12.98476 -110.06546 7.10856,
   -25.91152 -113.43554 7.46160,
   -13.02869 -109.52275 7.52821,
   -25.96360 -112.93519 7.14771,
   -13.28510 -109.10346 7.17761,
   -26.27694 -112.40733 7.45986,
   -26.16693 -111.75530 7.07682,
   -13.81365 -108.03498 7.19526,
   -26.00211 -110.94222 6.89786,
   -14.38989 -107.08159 7.31743,
   -25.77788 -109.88154 7.10173,
   -15.01457 -106.37466 7.11153,
   -25.41452 -109.07700 7.13710,
   -24.86020 -108.17461 7.14335,
   -15.51240 -105.69070 7.36440,
   -24.25683 -107.40350 7.19156,
   -16.26800 -105.11900 7.19359,
   -23.52708 -106.67575 7.15132,
   -17.03042 -104.66133 7.13385,
   -22.77399 -106.03143 7.22889,
   -21.57517 -105.22796 7.04058,
   -18.40356 -104.17201 7.26461,
   -22.16502 -105.58785 7.17806,
   -20.73355 -104.68350 7.23699,
   -19.18389 -104.21953 7.15543,
   -17.65467 -104.24152 7.44292,
   -19.95083 -104.31329 7.36818,
   -18.89398 -116.11975 7.83733,
   -17.16889 -115.92531 7.95750,
   -15.72788 -115.51473 7.82610,
   -14.28815 -114.80568 7.86148,
   -19.70357 -116.13300 7.80251,
   -18.08040 -116.05588 7.84126,
   -16.50604 -115.73412 7.62791,
   -14.89287 -115.12140 7.68132,
   -13.69566 -114.36185 7.98074,
   -20.61838 -116.08402 7.82859,
   -13.08251 -113.56056 7.88730,
   -21.61778 -115.95418 7.77088,
   -12.69523 -112.82825 8.01928,
   -22.66365 -115.73891 7.82906,
   -23.52790 -115.46898 7.82667,
   -12.58084 -111.82100 7.86143,
   -24.44072 -115.00634 7.70141,
   -25.28879 -114.47334 7.87358,
   -12.67231 -110.71481 7.74268,
   -25.98006 -113.85491 8.11447,
   -12.76827 -110.00753 7.94347,
   -26.34928 -113.01624 7.95994,
   -13.03809 -109.11747 8.03342,
   -13.37185 -108.45877 7.92582,
   -26.60188 -111.99406 7.99242,
   -26.45197 -111.15003 7.77156,
   -13.94084 -107.41861 7.96988,
   -26.18919 -110.37660 7.69260,
   -14.50946 -106.51761 8.06372,
   -25.90083 -109.43361 8.06014,
   -15.02547 -105.93784 7.87772,
   -25.33598 -108.59702 7.89636,
   -24.78765 -107.84172 7.97512,
   -15.64477 -105.16566 8.08276,
   -24.10200 -107.10347 7.94054,
   -22.89256 -105.98211 7.95145,
   -16.42548 -104.57895 7.97940,
   -23.37820 -106.39961 7.95351,
   -22.29401 -105.52497 7.84607,
   -17.13937 -104.33512 7.66958,
   -21.52281 -104.92665 7.96897,
   -18.33826 -103.90275 7.87093,
   -17.21315 -104.09866 8.06343,
   -20.69910 -104.36896 8.14095,
   -19.33667 -103.87125 8.07128,
   -17.67598 -103.93136 8.06281,
   -20.07379 -104.10237 8.05205,
   -17.98094 -116.14258 8.73307,
   -16.48618 -115.86473 8.59148,
   -14.92903 -115.35346 8.62725,
   -13.53543 -114.49052 8.63126,
   -20.59527 -116.15588 8.60034,
   -18.89076 -116.20073 8.60882,
   -17.27014 -116.02461 8.60094,
   -15.70102 -115.64309 8.61194,
   -14.19431 -114.93082 8.43878,
   -12.96644 -113.96037 8.79738,
   -21.37200 -116.08375 8.70745,
   -19.82651 -116.20486 8.60490,
   -12.52336 -113.25834 8.84763,
   -22.27816 -115.91383 8.58765,
   -23.26602 -115.67921 8.60890,
   -12.38704 -112.49927 8.60088,
   -24.17183 -115.35280 8.56393,
   -12.25580 -111.54885 8.82106,
   -25.03307 -114.93412 8.60334,
   -12.45089 -111.14449 8.30003,
   -25.76839 -114.44335 8.70297,
   -12.41615 -110.51972 8.71352,
   -26.36645 -113.74301 8.67428,
   -12.72672 -109.44176 8.71194,
   -26.85346 -113.17818 9.02303,
   -26.90384 -112.44072 8.69098,
   -13.09025 -108.48481 8.82594,
   -27.13717 -112.12416 9.05552,
   -13.46974 -107.89085 8.61654,
   -26.94646 -111.50495 8.69250,
   -26.65346 -110.60631 8.54885,
   -14.07398 -106.83013 8.69388,
   -26.25487 -109.79082 8.51544,
   -14.70571 -105.89157 8.74379,
   -25.78820 -108.93660 8.68283,
   -15.18767 -105.34908 8.61458,
   -25.24911 -108.20749 8.72168,
   -24.20326 -107.04833 8.73302,
   -24.68498 -107.55461 8.73121,
   -23.67433 -106.56287 8.59456,
   -15.79069 -104.59987 8.87597,
   -22.97043 -105.87503 8.74436,
   -16.68298 -104.01516 8.75017,
   -22.21877 -105.24012 8.75297,
   -20.87321 -104.25565 8.77144,
   -17.57997 -103.73290 8.52536,
   -21.48317 -104.61225 8.89186,
   -20.16394 -103.90260 8.71323,
   -18.63876 -103.48971 8.74705,
   -17.39569 -103.61558 8.86497,
   -19.45242 -103.53762 8.92320,
   -14.90945 -115.50568 9.39131,
   -18.81889 -116.27877 9.38445,
   -17.25772 -116.11179 9.36295,
   -15.66796 -115.76050 9.37858,
   -14.18551 -115.18264 9.40949,
   -19.68311 -116.28019 9.37346,
   -18.04995 -116.21644 9.37962,
   -16.45225 -115.95966 9.37606,
   -13.34750 -114.57307 9.24167,
   -12.45283 -113.62762 9.46415,
   -20.69366 -116.22590 9.41929,
   -12.85071 -114.17245 9.43766,
   -22.99534 -115.84312 9.37556,
   -21.63675 -116.10634 9.37174,
   -12.16392 -112.91037 9.42034,
   -23.86583 -115.60897 9.37814,
   -22.34339 -115.97988 9.37348,
   -12.01762 -112.17682 9.53224,
   -24.70621 -115.30242 9.36584,
   -12.08601 -111.05027 9.49614,
   -25.47076 -114.92457 9.36893,
   -26.24889 -114.28894 9.28181,
   -12.37533 -109.91290 9.40993,
   -26.85683 -113.69208 9.52112,
   -12.72490 -108.89779 9.51561,
   -27.28894 -112.70166 9.56251,
   -13.24822 -107.83157 9.45088,
   -27.43550 -111.80380 9.66843,
   -13.63844 -107.21564 9.32765,
   -27.13864 -110.92472 9.38381,
   -26.78176 -110.10166 9.43664,
   -14.17900 -106.26773 9.45793,
   -26.21036 -109.25182 9.33481,
   -25.57499 -108.43505 9.29964,
   -14.72334 -105.41262 9.58243,
   -24.97045 -107.71995 9.38359,
   -15.32252 -104.79521 9.37131,
   -24.30920 -106.98505 9.52601,
   -23.62451 -106.33173 9.51665,
   -16.00873 -104.02576 9.64175,
   -22.91077 -105.61549 9.65238,
   -21.84199 -104.72678 9.51573,
   -16.95623 -103.50192 9.48293,
   -22.31965 -105.14151 9.51067,
   -21.02289 -104.13305 9.42817,
   -17.64460 -103.24855 9.49027,
   -20.23123 -103.58941 9.58776,
   -18.72291 -103.10791 9.61583,
   -19.53508 -103.19625 9.80699,
   -15.64294 -115.86694 10.15714,
   -14.13245 -115.34088 10.17509,
   -19.67227 -116.34041 10.15669,
   -18.04106 -116.28549 10.13408,
   -16.44043 -116.04949 10.14265,
   -14.87177 -115.63896 10.17269,
   -13.42786 -114.94889 10.18242,
   -20.39486 -116.30878 10.15165,
   -18.87460 -116.32488 9.99559,
   -17.22931 -116.18721 10.15249,
   -12.71808 -114.33570 10.07201,
   -21.35610 -116.21579 10.19540,
   -12.09844 -113.43078 10.08541,
   -22.32808 -116.06037 10.14892,
   -11.80022 -112.64771 10.27909,
   -23.31243 -115.85514 10.07235,
   -24.22260 -115.59911 9.99680,
   -11.80554 -111.61142 10.16255,
   -25.22602 -115.25399 10.18911,
   -26.08661 -114.78113 10.17152,
   -11.99060 -110.45328 10.21812,
   -26.80337 -114.23873 10.22622,
   -12.35565 -109.34418 10.23526,
   -27.35667 -113.45722 10.22481,
   -27.76055 -112.90095 10.59008,
   -12.81806 -108.30302 10.20785,
   -27.73912 -112.15857 10.25646,
   -27.93202 -111.85117 10.66934,
   -13.33099 -107.27350 10.26512,
   -27.70500 -111.39423 10.36510,
   -13.72331 -106.78808 9.88442,
   -27.31325 -110.44895 10.30729,
   -13.80593 -106.36838 10.42714,
   -26.72004 -109.56938 10.17431,
   -14.27011 -105.71296 10.23130,
   -26.14536 -108.83420 10.20424,
   -25.49892 -108.10039 10.24548,
   -14.84094 -104.86449 10.34479,
   -24.85345 -107.39151 10.31200,
   -15.47284 -104.23155 10.16428,
   -24.18202 -106.72041 10.27641,
   -23.20208 -105.76166 10.27811,
   -23.66644 -106.21744 10.27853,
   -22.47476 -105.10145 10.16015,
   -16.21984 -103.50706 10.36280,
   -21.72784 -104.38033 10.30472,
   -17.08965 -103.04994 10.28326,
   -20.97429 -103.78224 10.29021,
   -19.60252 -102.97426 10.40603,
   -17.98567 -102.79564 10.33837,
   -20.25819 -103.24387 10.47190,
   -18.92807 -102.76801 10.47877,
   -16.41331 -116.11902 10.93019,
   -14.84318 -115.76638 11.11528,
   -13.37120 -115.11850 10.95546,
   -18.80305 -116.39138 10.92082,
   -17.22084 -116.25033 10.92067,
   -15.58707 -115.94014 10.92442,
   -14.09173 -115.46208 10.83115,
   -12.70643 -114.65698 10.97971,
   -19.66224 -116.39521 10.95886,
   -18.01205 -116.34059 10.93131,
   -12.11063 -114.01645 10.93753,
   -22.30388 -116.11980 10.92438,
   -20.61688 -116.33110 10.79832,
   -11.65348 -113.14658 11.01308,
   -23.03547 -115.98565 10.92556,
   -21.64805 -116.22333 10.92426,
   -11.40040 -112.51922 11.38894,
   -23.95998 -115.77601 10.91014,
   -11.53046 -112.10612 10.93891,
   -24.81816 -115.52758 10.87860,
   -11.45085 -111.46489 11.30269,
   -25.81361 -115.16140 11.08353,
   -11.66008 -111.06855 10.81847,
   -26.66566 -114.68574 11.14340,
   -11.75904 -110.35136 11.11858,
   -27.24542 -114.16234 11.04179,
   -12.05532 -109.70917 10.87176,
   -27.31360 -113.89160 10.66368,
   -12.09565 -109.28985 11.37023,
   -27.75864 -113.43821 11.06873,
   -12.40107 -108.79848 10.98944,
   -28.09747 -112.42004 11.11977,
   -12.92843 -107.69537 10.97269,
   -28.15226 -111.61602 11.30647,
   -13.39267 -106.74867 11.12387,
   -27.83476 -110.78365 11.21077,
   -27.36555 -110.06537 11.13826,
   -14.02350 -105.69495 11.09625,
   -26.69994 -109.24138 10.99739,
   -14.41185 -105.15837 10.92284,
   -26.04802 -108.49022 11.01726,
   -25.12414 -107.50558 11.03218,
   -25.62179 -108.03836 11.02737,
   -24.42121 -106.81871 10.92907,
   -15.02685 -104.27243 11.10111,
   -23.81017 -106.16442 11.07155,
   -15.62583 -103.71116 10.92815,
   -23.08346 -105.44648 11.04302,
   -22.38287 -104.74872 11.04415,
   -16.39202 -102.99900 11.19281,
   -21.66818 -103.98872 11.24986,
   -20.40291 -103.06800 11.13913,
   -17.19932 -102.63097 11.10920,
   -20.86609 -103.40048 11.10286,
   -19.69528 -102.74354 11.08794,
   -18.13403 -102.42308 11.19458,
   -18.92440 -102.49343 11.15914,
   -17.19604 -116.29231 11.70706,
   -15.45360 -115.98715 11.71243,
   -14.08962 -115.57027 11.73630,
   -12.67484 -114.85094 11.75779,
   -19.44627 -116.43635 11.70682,
   -17.99628 -116.37874 11.70737,
   -16.39161 -116.17093 11.71132,
   -14.83221 -115.82132 11.72014,
   -13.21751 -115.17419 11.69092,
   -12.09376 -114.33853 11.78427,
   -20.43842 -116.39164 11.69754,
   -18.79083 -116.42835 11.70829,
   -11.57228 -113.62470 11.83087,
   -21.38819 -116.29192 11.70123,
   -11.32338 -112.91810 11.84361,
   -22.36454 -116.15761 11.70655,
   -23.28659 -115.99483 11.65566,
   -11.26940 -111.96052 11.79028,
   -24.32073 -115.76657 11.70637,
   -25.19576 -115.52177 11.70194,
   -11.43650 -110.87721 11.75944,
   -26.10889 -115.15734 11.70796,
   -26.99461 -114.60267 11.66238,
   -11.78015 -109.80117 11.77881,
   -27.67072 -114.02249 11.80632,
   -12.20431 -108.72044 11.88634,
   -28.23190 -113.03321 11.82429,
   -12.56403 -108.10031 11.67733,
   -28.41705 -111.92487 11.86263,
   -12.99318 -107.17992 11.82672,
   -28.02571 -110.73185 11.80746,
   -28.22381 -111.09354 11.84200,
   -27.68025 -110.16203 11.77473,
   -13.53938 -106.17272 11.83430,
   -27.07245 -109.44216 11.62029,
   -26.40394 -108.69651 11.62064,
   -14.04796 -105.26443 11.94298,
   -25.75059 -107.96540 11.80432,
   -14.58413 -104.50519 11.84265,
   -25.04987 -107.25635 11.80341,
   -24.36952 -106.55730 11.81326,
   -15.18077 -103.73237 11.88942,
   -23.68319 -105.83080 11.87717,
   -22.51435 -104.64030 11.82567,
   -15.75283 -103.33076 11.52103,
   -23.02650 -105.15680 11.81574,
   -22.02326 -104.14952 11.83525,
   -15.84022 -103.07845 11.92557,
   -21.26971 -103.48952 11.78516,
   -16.55224 -102.55988 11.98388,
   -20.50836 -102.89587 11.82034,
   -19.00686 -102.24745 11.84341,
   -17.35111 -102.24069 11.95752,
   -19.76215 -102.43746 11.96841,
   -18.21337 -102.11157 11.98640,
   -16.39827 -116.19951 12.48821,
   -14.81503 -115.86770 12.46424,
   -13.39231 -115.36679 12.51516,
   -18.80802 -116.44961 12.48675,
   -17.18993 -116.31667 12.48568,
   -15.67453 -116.06540 12.48370,
   -14.06050 -115.63271 12.50444,
   -12.59364 -114.92844 12.47242,
   -11.57768 -113.97760 12.56370,
   -19.68777 -116.44178 12.46171,
   -18.00040 -116.40097 12.48578,
   -11.98223 -114.44517 12.54490,
   -11.21037 -113.30908 12.62538,
   -22.06775 -116.21914 12.48221,
   -20.66654 -116.38428 12.48292,
   -23.07619 -116.04885 12.38731,
   -21.40173 -116.30640 12.48253,
   -11.06737 -112.50689 12.56531,
   -24.01156 -115.86875 12.49249,
   -24.93447 -115.64318 12.48129,
   -11.13521 -111.38630 12.52278,
   -25.88254 -115.32709 12.48125,
   -26.75787 -114.91946 12.50474,
   -11.41315 -110.27786 12.54417,
   -27.54759 -114.38231 12.57489,
   -11.76594 -109.30870 12.68587,
   -28.14998 -113.71740 12.59494,
   -28.54403 -113.02694 12.73998,
   -12.31905 -108.18242 12.55400,
   -28.50637 -112.59008 12.24130,
   -12.64678 -107.68395 12.22840,
   -28.66235 -112.17446 12.60412,
   -12.73084 -107.27548 12.77544,
   -28.57111 -111.54047 12.55269,
   -13.09193 -106.64800 12.62878,
   -28.23007 -110.62386 12.62434,
   -27.65789 -109.83130 12.56372,
   -13.76968 -105.45420 12.65411,
   -27.01319 -109.10211 12.54441,
   -26.32259 -108.39205 12.54989,
   -14.14812 -104.76086 12.79751,
   -25.63784 -107.62462 12.74956,
   -14.71590 -104.05780 12.50090,
   -24.97895 -106.95141 12.71847,
   -23.82293 -105.76478 12.61093,
   -24.25497 -106.22275 12.60552,
   -23.28883 -105.23151 12.49312,
   -15.36965 -103.23171 12.68986,
   -22.66715 -104.56486 12.47723,
   -15.99407 -102.72338 12.51100,
   -21.98258 -103.83462 12.54616,
   -21.25847 -103.11881 12.68219,
   -18.31325 -101.84752 12.72941,
   -16.76251 -102.15583 12.79922,
   -20.54495 -102.56898 12.68809,
   -19.07135 -101.95301 12.70135,
   -17.57630 -101.90601 12.75592,
   -19.84968 -102.18999 12.73508,
   -17.20486 -116.32485 13.26786,
   -15.41542 -116.04128 13.27170,
   -14.04247 -115.68048 13.28132,
   -12.56110 -115.03522 13.28899,
   -19.64386 -116.44551 13.26368,
   -17.97017 -116.40145 13.22357,
   -16.39408 -116.21220 13.27826,
   -14.81154 -115.90462 13.27406,
   -13.07532 -115.30525 13.28167,
   -11.92224 -114.55237 13.31900,
   -20.46630 -116.40725 13.30859,
   -18.91936 -116.45007 13.26446,
   -11.27380 -113.80582 13.37731,
   -21.40692 -116.31413 13.26881,
   -10.91569 -112.94737 13.39887,
   -22.37943 -116.17576 13.25524,
   -23.25288 -116.04279 13.25450,
   -10.85657 -111.90361 13.37006,
   -24.40710 -115.80615 13.26567,
   -25.19799 -115.62802 13.26225,
   -11.06972 -110.78460 13.34745,
   -26.20305 -115.28679 13.26113,
   -27.08910 -114.85522 13.27173,
   -11.43549 -109.72094 13.35293,
   -27.98230 -114.17292 13.38833,
   -28.47348 -113.57725 13.43566,
   -11.88855 -108.70057 13.37856,
   -28.79419 -112.68646 13.36347,
   -12.42900 -107.62645 13.35195,
   -28.85234 -111.69017 13.38836,
   -12.86771 -106.70854 13.55692,
   -28.65528 -111.10761 13.37969,
   -13.21593 -106.11003 13.42498,
   -28.18977 -110.23247 13.45758,
   -27.62078 -109.53654 13.45358,
   -26.41931 -108.28525 13.35067,
   -13.80157 -105.10281 13.44132,
   -26.87454 -108.75100 13.34245,
   -25.97764 -107.82194 13.35756,
   -25.29450 -107.09788 13.37671,
   -14.49145 -104.08782 13.40218,
   -24.62392 -106.43670 13.20308,
   -14.86110 -103.54062 13.45792,
   -23.95250 -105.66911 13.29613,
   -23.29740 -104.89772 13.40014,
   -15.57298 -102.76720 13.50397,
   -22.64345 -104.17641 13.39776,
   -16.25760 -102.24791 13.40059,
   -21.96617 -103.47696 13.39127,
   -21.23570 -102.75839 13.56833,
   -19.90615 -102.01556 13.31076,
   -18.33671 -101.61910 13.44749,
   -16.96698 -101.78145 13.70376,
   -20.60277 -102.25790 13.65885,
   -19.25672 -101.69901 13.58819,
   -17.61565 -101.64554 13.54798,
   -16.40855 -116.20545 14.05181,
   -14.74039 -115.89947 14.06240,
   -13.35920 -115.46643 14.08306,
   -11.88684 -114.64116 14.08656,
   -18.80734 -116.44083 14.04598,
   -17.24536 -116.32129 14.03917,
   -15.59636 -116.06578 14.07230,
   -14.04035 -115.70201 14.06016,
   -12.52224 -115.07604 14.02805,
   -11.32654 -114.10692 14.25562,
   -19.68140 -116.43690 14.03316,
   -18.01746 -116.39581 14.04731,
   -10.85210 -113.28283 14.15051,
   -22.30550 -116.17852 14.04616,
   -20.63375 -116.38244 14.04485,
   -10.65913 -112.59419 14.17507,
   -23.04728 -116.06304 14.04642,
   -21.62118 -116.27632 14.04566,
   -10.72444 -112.36980 13.82892,
   -23.99582 -115.89010 14.05135,
   -10.63731 -112.00024 14.24970,
   -24.94591 -115.68216 14.04939,
   -10.80049 -111.31027 14.01713,
   -25.90500 -115.40674 14.04871,
   -10.83029 -110.73481 14.46929,
   -26.81607 -115.05627 14.05407,
   -11.11354 -110.14195 14.04676,
   -27.71247 -114.51263 14.07007,
   -28.30221 -114.00145 14.09311,
   -11.49446 -109.19016 14.14837,
   -28.77923 -113.22514 14.08142,
   -12.03309 -108.10666 14.09964,
   -29.04220 -112.21850 14.17161,
   -12.55533 -107.08281 14.15827,
   -28.80290 -110.96335 14.13812,
   -28.96713 -111.34788 14.17463,
   -28.48518 -110.39013 14.10703,
   -13.08377 -106.06555 14.29405,
   -27.90309 -109.61684 14.09878,
   -13.48602 -105.40566 14.15200,
   -27.20657 -108.91646 13.94950,
   -26.51934 -108.16663 14.13543,
   -13.99076 -104.56694 14.19677,
   -25.87658 -107.50149 14.16391,
   -25.21465 -106.76354 14.21548,
   -14.58832 -103.65554 14.35151,
   -24.55301 -106.02528 14.18630,
   -15.14437 -103.00434 14.22676,
   -23.89352 -105.28239 14.14168,
   -23.27723 -104.51502 14.29116,
   -15.95581 -102.25500 14.21118,
   -22.61450 -103.76341 14.33820,
   -16.64150 -101.76733 14.32198,
   -21.94038 -103.12580 14.20331,
   -20.75687 -102.18151 14.27724,
   -19.23569 -101.49413 14.26409,
   -17.52025 -101.46915 14.25356,
   -21.40079 -102.65634 14.23111,
   -19.99529 -101.74313 14.27696,
   -18.45264 -101.38994 14.27857,
   -15.61753 -116.05829 14.83576,
   -14.03139 -115.70965 14.82975,
   -12.51937 -115.13945 14.84520,
   -19.66674 -116.42005 14.82459,
   -18.03706 -116.37973 14.82662,
   -16.40761 -116.19138 14.83567,
   -15.02307 -115.94974 14.83718,
   -13.10118 -115.40791 14.84134,
   -11.84871 -114.69881 14.83642,
   -20.45347 -116.38541 14.70983,
   -18.91634 -116.42302 14.82535,
   -17.22210 -116.29988 14.83127,
   -11.13195 -114.00314 14.88699,
   -21.32922 -116.30013 14.83569,
   -10.62041 -112.97006 14.79136,
   -22.31500 -116.16864 14.82518,
   -10.49208 -112.30371 14.93545,
   -23.25281 -116.02666 14.81768,
   -25.90402 -115.42458 14.83051,
   -24.37383 -115.81278 14.82899,
   -10.59922 -111.26098 14.88371,
   -26.38334 -115.28141 14.82965,
   -25.20342 -115.63077 14.82918,
   -10.92591 -110.11258 14.89390,
   -27.11846 -114.98349 14.82770,
   -11.19969 -109.65399 14.52789,
   -28.07164 -114.31737 14.72515,
   -11.25721 -109.28804 15.00053,
   -28.60513 -113.79226 14.83834,
   -11.61551 -108.60686 14.93584,
   -29.05471 -112.83688 14.81241,
   -12.20195 -107.47574 14.90120,
   -29.20248 -111.70409 14.96505,
   -12.66042 -106.58785 15.02519,
   -28.94844 -110.92778 14.86453,
   -28.44764 -110.09449 14.91028,
   -13.30201 -105.47873 14.98063,
   -27.81114 -109.34775 14.88400,
   -13.63010 -104.96258 14.81195,
   -27.08612 -108.59644 14.86393,
   -26.44497 -107.86917 15.05799,
   -14.19029 -104.04373 14.99024,
   -25.78770 -107.12819 15.11000,
   -25.14473 -106.39382 15.07912,
   -14.80687 -103.16134 15.16610,
   -24.50278 -105.60268 15.14762,
   -15.40829 -102.53558 14.97753,
   -23.89919 -104.87333 15.15649,
   -22.79008 -103.69485 14.98075,
   -23.29247 -104.23590 14.97620,
   -22.21749 -103.16462 14.86482,
   -16.11526 -101.88013 15.14261,
   -21.55084 -102.54391 14.86998,
   -16.84635 -101.45047 15.15306,
   -20.77904 -101.89328 15.09928,
   -19.30591 -101.29375 14.98591,
   -17.73442 -101.20639 15.09462,
   -20.07651 -101.49073 15.19631,
   -18.51095 -101.16972 15.05790,
   -16.42524 -116.17501 15.61475,
   -14.70587 -115.87401 15.48516,
   -13.28753 -115.46517 15.64629,
   -11.84032 -114.76494 15.64127,
   -18.81290 -116.40409 15.44705,
   -17.18699 -116.27534 15.62022,
   -15.61732 -116.04602 15.63003,
   -14.04639 -115.70820 15.62194,
   -12.43649 -115.12661 15.64851,
   -11.24023 -114.25516 15.66116,
   -19.68990 -116.40013 15.60096,
   -18.03811 -116.35765 15.60967,
   -10.67735 -113.51358 15.69005,
   -22.31566 -116.14986 15.60916,
   -20.56899 -116.35235 15.58930,
   -10.37265 -112.70636 15.77488,
   -23.04732 -116.04001 15.60975,
   -21.61034 -116.24637 15.60836,
   -23.97989 -115.87739 15.55769,
   -10.34631 -111.76091 15.73319,
   -24.94265 -115.68065 15.61323,
   -25.89312 -115.44389 15.61410,
   -10.54447 -110.72136 15.74796,
   -26.82102 -115.13584 15.61130,
   -27.73956 -114.65709 15.59916,
   -10.95931 -109.59022 15.67800,
   -28.33478 -114.22730 15.55789,
   -11.37321 -108.64966 15.84126,
   -28.95717 -113.43036 15.60756,
   -11.75541 -108.06189 15.61366,
   -29.34561 -112.23418 15.64418,
   -12.28553 -107.02911 15.73505,
   -29.28755 -111.31152 15.75753,
   -12.80205 -106.09089 15.78230,
   -28.93457 -110.53061 15.81087,
   -28.38150 -109.79441 15.78742,
   -13.43095 -105.02829 15.76972,
   -27.70645 -109.06450 15.67928,
   -26.72797 -107.99866 15.69018,
   -13.80501 -104.45812 15.60009,
   -27.20919 -108.52888 15.68573,
   -26.11905 -107.32288 15.70768,
   -25.50156 -106.59276 15.73880,
   -14.37473 -103.56274 15.80696,
   -24.87068 -105.81935 15.75708,
   -24.21239 -105.00981 15.76950,
   -14.98304 -102.79142 15.78946,
   -23.56142 -104.27938 15.65495,
   -15.63389 -102.10657 15.82774,
   -22.94588 -103.58129 15.64376,
   -22.26437 -102.81772 15.78116,
   -16.35151 -101.54925 15.85231,
   -21.54987 -102.17612 15.80131,
   -20.13439 -101.31378 15.84414,
   -18.40577 -100.98351 15.74306,
   -17.06357 -101.15458 15.98850,
   -20.84671 -101.63262 15.92676,
   -19.39156 -101.07722 15.84961,
   -17.80556 -100.93777 16.07440,
   -15.63399 -116.02643 16.39800,
   -14.04533 -115.70403 16.38278,
   -12.69915 -115.25259 16.40782,
   -19.68820 -116.37801 16.38623,
   -18.06601 -116.34020 16.38659,
   -16.47235 -116.16267 16.43904,
   -14.92167 -115.89266 16.38625,
   -13.28352 -115.46517 16.40624,
   -11.81612 -114.79294 16.37970,
   -10.75812 -113.84938 16.45085,
   -20.40669 -116.34814 16.38705,
   -18.87913 -116.37734 16.36610,
   -17.24060 -116.26040 16.39355,
   -11.17578 -114.30411 16.43506,
   -10.36494 -113.15734 16.49185,
   -21.29920 -116.26756 16.39329,
   -22.32438 -116.13659 16.39107,
   -10.18248 -112.34778 16.54827,
   -23.36405 -115.97922 16.37919,
   -25.88689 -115.44802 16.39390,
   -24.30248 -115.81516 16.39166,
   -10.26844 -111.17315 16.48073,
   -26.49191 -115.26687 16.39508,
   -25.22400 -115.62261 16.39262,
   -10.61182 -110.03705 16.39456,
   -27.29428 -114.95541 16.39443,
   -28.08005 -114.51218 16.40232,
   -11.00773 -109.07945 16.54525,
   -28.77595 -113.88795 16.42418,
   -11.57947 -107.99442 16.47152,
   -29.29907 -112.99859 16.31047,
   -11.95957 -107.40012 16.34980,
   -29.51402 -112.40070 16.50297,
   -29.50513 -111.62725 16.42277,
   -12.43132 -106.49994 16.53212,
   -29.04934 -110.47163 16.46356,
   -29.27668 -110.83672 16.47926,
   -28.64071 -109.87331 16.44766,
   -12.99742 -105.51739 16.55887,
   -28.01857 -109.22034 16.28962,
   -27.32767 -108.45095 16.43780,
   -13.55355 -104.59871 16.56741,
   -26.67226 -107.73337 16.48519,
   -13.91820 -103.99729 16.58995,
   -26.05997 -107.00148 16.54321,
   -25.48306 -106.29788 16.50459,
   -14.58462 -103.07689 16.61536,
   -24.81747 -105.47499 16.44020,
   -15.17682 -102.40888 16.45333,
   -24.22088 -104.70939 16.46313,
   -23.62646 -103.92627 16.59939,
   -15.88468 -101.70536 16.62529,
   -22.94971 -103.19913 16.50586,
   -16.66515 -101.21578 16.54911,
   -22.24541 -102.44045 16.64818,
   -17.66454 -100.82477 16.66285,
   -21.50998 -101.79176 16.75165,
   -20.23711 -101.11916 16.59350,
   -18.63162 -100.74790 16.63593,
   -20.92199 -101.44336 16.63492,
   -19.44386 -100.85959 16.61718,
   -16.44289 -116.13770 17.17663,
   -14.85178 -115.85900 17.18192,
   -13.27716 -115.47042 17.18292,
   -11.81039 -114.84905 17.19879,
   -18.86918 -116.35568 17.16858,
   -17.26090 -116.24330 17.17608,
   -15.63893 -116.01076 17.18647,
   -14.14547 -115.70235 17.18440,
   -12.44415 -115.17823 17.19568,
   -11.14774 -114.37755 17.21817,
   -19.69136 -116.35668 17.16937,
   -18.26530 -116.33107 17.17114,
   -10.51915 -113.70081 17.21821,
   -20.57178 -116.31292 17.16577,
   -10.08552 -112.76697 17.32061,
   -23.02725 -116.01865 17.17199,
   -21.62741 -116.21118 17.17027,
   -9.92277 -112.12986 17.60911,
   -24.03972 -115.84859 17.17364,
   -22.32826 -116.11941 17.17131,
   -10.02366 -111.85687 17.26698,
   -24.93573 -115.67623 17.17825,
   -10.01045 -111.11114 17.63086,
   -25.89197 -115.45549 17.17460,
   -10.22915 -110.60004 17.27055,
   -26.85414 -115.16474 17.17853,
   -27.74824 -114.76198 17.17428,
   -10.65030 -109.49598 17.25475,
   -28.51630 -114.23856 17.13159,
   -11.13574 -108.51671 17.28408,
   -29.15080 -113.56708 17.15674,
   -29.52627 -112.89131 17.20165,
   -11.72408 -107.45471 17.26130,
   -12.11113 -106.87277 17.10242,
   -29.71571 -111.96306 17.28166,
   -29.60905 -111.27909 17.30157,
   -12.59170 -105.96979 17.32479,
   -29.19341 -110.40188 17.29472,
   -28.56453 -109.59694 17.23383,
   -13.18099 -104.98271 17.34465,
   -27.86182 -108.85213 17.18556,
   -27.18384 -108.06218 17.38214,
   -13.73006 -104.06277 17.50578,
   -26.62878 -107.42194 17.41341,
   -14.14317 -103.47374 17.36128,
   -25.97078 -106.60199 17.39768,
   -25.36077 -105.85687 17.23763,
   -14.87982 -102.53986 17.36099,
   -24.77637 -105.04913 17.31261,
   -15.41311 -101.97967 17.22975,
   -24.21112 -104.32284 17.29376,
   -23.58037 -103.49518 17.44650,
   -16.21476 -101.28908 17.39123,
   -22.92872 -102.75570 17.48051,
   -21.70278 -101.70310 17.37490,
   -16.91561 -100.88899 17.41132,
   -22.18068 -102.09922 17.35152,
   -20.99941 -101.28158 17.27873,
   -19.46029 -100.67832 17.27317,
   -17.89173 -100.58851 17.45797,
   -20.30391 -100.87480 17.46962,
   -18.72484 -100.50000 17.60221,
   -15.64936 -115.99727 17.95956,
   -14.00132 -115.67740 17.81897,
   -12.70438 -115.28197 17.97005,
   -11.13465 -114.44928 17.99345,
   -17.99338 -116.29254 17.95672,
   -16.48983 -116.12836 17.95048,
   -14.85210 -115.85250 17.95516,
   -13.29123 -115.47550 17.96816,
   -11.79126 -114.87231 17.94728,
   -10.55776 -113.93089 18.14651,
   -20.41235 -116.31044 17.94850,
   -18.87158 -116.33527 17.94363,
   -17.25880 -116.22318 17.95541,
   -10.09659 -113.22165 18.07830,
   -21.33177 -116.23353 17.89360,
   -19.70963 -116.33768 17.94818,
   -9.84477 -112.49586 18.18745,
   -22.33361 -116.10904 17.95395,
   -23.33460 -115.96350 17.94821,
   -9.84376 -111.68744 18.06006,
   -25.87765 -115.46128 17.95606,
   -24.25409 -115.81173 17.95385,
   -26.56027 -115.26703 17.95787,
   -25.25380 -115.61131 17.95488,
   -10.02204 -110.54108 18.11883,
   -27.31692 -115.00814 17.95781,
   -10.33969 -109.88947 17.87747,
   -10.40342 -109.46291 18.40426,
   -28.04292 -114.66536 17.95721,
   -10.72854 -108.97004 18.05942,
   -28.90030 -114.01783 17.98573,
   -29.40490 -113.40097 17.88203,
   -11.29636 -107.95262 18.00871,
   -29.81295 -112.43948 18.00934,
   -11.87958 -106.92300 18.05825,
   -12.28138 -106.31486 17.91260,
   -29.87455 -111.50857 18.15394,
   -12.40497 -105.92705 18.48330,
   -29.60329 -110.85766 18.03126,
   -12.78073 -105.41206 18.12263,
   -29.10193 -110.01637 18.16199,
   -28.47872 -109.32727 18.02104,
   -27.52038 -108.26213 18.02623,
   -13.32463 -104.51400 18.15739,
   -27.98463 -108.77994 18.02441,
   -26.93584 -107.60441 18.02943,
   -26.28949 -106.79129 18.06299,
   -13.92407 -103.56295 18.30041,
   -14.46619 -102.87370 18.07904,
   -25.83050 -106.16220 18.09121,
   -25.31574 -105.38055 18.24413,
   -15.13221 -102.06453 18.14287,
   -24.73913 -104.56908 18.29367,
   -15.68611 -101.48243 18.25564,
   -24.27780 -103.96273 18.27531,
   -23.27880 -102.87960 18.11655,
   -23.72695 -103.38150 18.11822,
   -22.52494 -102.16584 18.02368,
   -16.49419 -100.88094 18.34937,
   -21.83630 -101.56251 18.04800,
   -18.77345 -100.34999 18.18644,
   -17.19263 -100.58867 18.19259,
   -21.07170 -100.99644 18.20755,
   -19.58210 -100.44644 18.18639,
   -18.00634 -100.34699 18.35655,
   -20.34602 -100.66954 18.18835,
   -16.45921 -116.10692 18.73831,
   -14.86561 -115.84202 18.74366,
   -13.24555 -115.46723 18.75094,
   -11.79254 -114.91711 18.75812,
   -18.89280 -116.31559 18.73090,
   -17.28493 -116.20894 18.73584,
   -15.65452 -115.98560 18.75035,
   -14.06154 -115.66966 18.72585,
   -12.43247 -115.19073 18.73932,
   -11.11232 -114.50669 18.76177,
   -19.71657 -116.31848 18.72198,
   -18.18840 -116.28317 18.85340,
   -10.31491 -113.76880 18.79828,
   -20.61940 -116.27611 18.72404,
   -9.83448 -112.93141 18.84091,
   -23.01189 -116.00086 18.73406,
   -21.61419 -116.18463 18.73198,
   -9.65541 -112.05493 18.87439,
   -24.02614 -115.83839 18.62319,
   -22.34088 -116.09418 18.73327,
   -24.92593 -115.67348 18.74271,
   -9.73050 -111.10056 18.90530,
   -25.88027 -115.46869 18.73344,
   -26.86394 -115.19765 18.74379,
   -10.08776 -109.95916 18.79256,
   -27.75244 -114.84496 18.74378,
   -28.65967 -114.30501 18.81469,
   -10.47964 -109.01147 18.97697,
   -29.27399 -113.77008 18.76391,
   -10.83273 -108.51385 18.78414,
   -29.77331 -113.03668 18.79736,
   -11.47317 -107.35757 18.82487,
   -30.05878 -111.93578 18.81603,
   -12.03312 -106.40748 18.87836,
   -29.74368 -110.73734 18.82038,
   -29.93227 -111.11546 18.84156,
   -29.41698 -110.21366 18.80201,
   -12.53626 -105.50884 19.09816,
   -28.73757 -109.38254 18.66578,
   -12.93400 -104.91718 18.90371,
   -28.10537 -108.70366 18.77509,
   -27.44491 -107.98044 18.82320,
   -13.51511 -103.99788 18.93257,
   -26.83339 -107.24834 18.83089,
   -26.28039 -106.50092 18.86745,
   -14.07830 -103.17563 18.91628,
   -25.69068 -105.72668 18.69971,
   -14.73003 -102.34660 18.87176,
   -25.10497 -104.81005 18.90387,
   -24.60234 -104.10644 18.91895,
   -15.30108 -101.66951 18.99482,
   -23.91450 -103.32780 18.72938,
   -16.00087 -101.07913 18.92701,
   -23.26440 -102.56160 18.80337,
   -16.73030 -100.59908 19.00091,
   -22.55668 -101.80874 18.96209,
   -18.03738 -100.18274 18.99774,
   -21.82165 -101.22328 18.93961,
   -20.39342 -100.47969 18.87853,
   -18.82987 -100.14680 18.96074,
   -17.45433 -100.30396 19.01442,
   -21.15281 -100.74099 19.13526,
   -19.66075 -100.20575 19.11442,
   -15.66240 -115.97349 19.52085,
   -14.08339 -115.67303 19.52735,
   -12.52827 -115.24398 19.53219,
   -11.10378 -114.56795 19.55319,
   -17.89567 -116.24631 19.51591,
   -16.45610 -116.09170 19.51961,
   -14.86184 -115.83318 19.52204,
   -13.28809 -115.48226 19.64699,
   -11.76576 -114.92984 19.50547,
   -10.47482 -114.06829 19.56295,
   -20.42933 -116.27535 19.50982,
   -18.94252 -116.29726 19.49964,
   -17.27697 -116.19004 19.51738,
   -9.88861 -113.35364 19.59940,
   -21.40371 -116.19775 19.53576,
   -19.73129 -116.30002 19.51017,
   -9.54050 -112.49944 19.66369,
   -22.33988 -116.08514 19.51769,
   -23.31477 -115.94553 19.50871,
   -9.49501 -111.58781 19.64941,
   -25.87829 -115.46901 19.51782,
   -24.18349 -115.81160 19.50437,
   -26.58751 -115.28164 19.51974,
   -25.26455 -115.60555 19.51688,
   -9.73511 -110.45140 19.55960,
   -27.34073 -115.04793 19.52148,
   -10.11629 -109.43172 19.66279,
   -28.06148 -114.74755 19.51840,
   -29.04101 -114.09847 19.57089,
   -10.65434 -108.41000 19.61499,
   -29.64089 -113.49337 19.57010,
   -11.08356 -107.78025 19.49290,
   -30.08455 -112.61866 19.43359,
   -11.64538 -106.79879 19.61958,
   -30.25559 -112.22961 19.79135,
   -30.19728 -111.50482 19.65003,
   -12.20863 -105.87094 19.65593,
   -29.90752 -110.69825 19.66512,
   -29.31985 -109.84193 19.59577,
   -12.70657 -104.98756 19.87528,
   -28.65779 -109.11727 19.56442,
   -13.08764 -104.43075 19.68854,
   -28.00455 -108.38556 19.70657,
   -27.31059 -107.62102 19.58608,
   -13.68606 -103.49594 19.76988,
   -26.80400 -106.91137 19.76872,
   -14.22810 -102.80166 19.51134,
   -26.18838 -106.08572 19.62563,
   -25.67940 -105.29404 19.68717,
   -14.88328 -101.93897 19.70419,
   -25.11950 -104.47480 19.67464,
   -24.55231 -103.71775 19.61735,
   -15.53232 -101.26841 19.73361,
   -23.90003 -102.87807 19.70575,
   -16.26780 -100.69693 19.74895,
   -23.24190 -102.17205 19.66947,
   -17.13744 -100.27214 19.65228,
   -22.51882 -101.44442 19.81844,
   -21.21054 -100.56512 19.77056,
   -19.71519 -100.03725 19.75599,
   -18.03557 -99.99508 19.76582,
   -21.86931 -100.90209 19.90686,
   -20.48406 -100.24247 19.77995,
   -18.99829 -99.92836 19.84669,
   -14.87889 -115.82659 20.30535,
   -13.30552 -115.48231 20.31065,
   -11.78253 -114.97186 20.31818,
   -18.91746 -116.27453 20.29336,
   -17.30845 -116.17629 20.29286,
   -15.66835 -115.96258 20.30919,
   -14.08061 -115.66752 20.28130,
   -12.53327 -115.25631 20.31486,
   -11.08725 -114.61798 20.31723,
   -9.97107 -113.67662 20.36112,
   -19.72768 -116.27823 20.30584,
   -18.15799 -116.24322 20.28990,
   -16.47508 -116.07834 20.30000,
   -10.41164 -114.13072 20.34312,
   -9.46977 -112.81911 20.39579,
   -20.59927 -116.24196 20.28116,
   -23.23729 -115.94183 20.29644,
   -21.61937 -116.15422 20.29371,
   -9.32237 -112.04696 20.35499,
   -23.98350 -115.82754 20.29718,
   -22.56858 -116.03838 20.29558,
   -9.22729 -111.44627 20.74858,
   -24.90233 -115.66895 20.31675,
   -9.39319 -111.01820 20.39653,
   -25.88431 -115.47079 20.29637,
   -26.89818 -115.21053 20.30413,
   -9.74237 -109.89063 20.39315,
   -27.77868 -114.89648 20.30888,
   -28.68579 -114.41892 20.28067,
   -10.23513 -108.84504 20.40736,
   -29.38531 -113.91125 20.31490,
   -10.81220 -107.83774 20.39307,
   -30.02985 -113.16542 20.42495,
   -11.23737 -107.24675 20.25839,
   -30.32625 -112.51758 20.40333,
   -11.80978 -106.26822 20.39617,
   -30.43484 -111.77081 20.53854,
   -30.26103 -111.06626 20.49569,
   -12.37579 -105.34320 20.44638,
   -29.85744 -110.32201 20.48420,
   -29.28595 -109.58641 20.47914,
   -28.30437 -108.51987 20.36371,
   -12.86461 -104.50464 20.60691,
   -28.76177 -109.02069 20.36193,
   -27.59471 -107.76964 20.20871,
   -13.34420 -103.80136 20.48023,
   -27.13364 -107.20733 20.24656,
   -13.98563 -102.87866 20.47075,
   -26.60323 -106.40818 20.41470,
   -14.46585 -102.23620 20.42811,
   -26.12794 -105.61767 20.56822,
   -25.64264 -104.84904 20.57664,
   -15.09981 -101.48527 20.51462,
   -25.06905 -104.05299 20.44324,
   -15.72735 -100.94806 20.33782,
   -24.53277 -103.32576 20.42696,
   -23.88969 -102.47790 20.60507,
   -16.53645 -100.31988 20.60648,
   -23.26853 -101.81415 20.60847,
   -22.04341 -100.83634 20.52508,
   -18.96652 -99.74526 20.53221,
   -17.34743 -99.95478 20.60685,
   -22.68395 -101.34007 20.49041,
   -21.29798 -100.36111 20.55157,
   -19.77426 -99.81946 20.54810,
   -18.19605 -99.75107 20.65749,
   -20.56919 -99.98697 20.72824,
   -15.67489 -115.94900 21.08196,
   -14.09711 -115.66297 21.08926,
   -12.53399 -115.26642 21.09361,
   -11.06278 -114.68566 21.28142,
   -18.11397 -116.21631 21.07770,
   -16.42865 -116.05527 21.08728,
   -14.87083 -115.81473 21.08256,
   -13.30347 -115.48175 21.08382,
   -11.77205 -114.99679 21.09602,
   -10.36223 -114.20851 21.12286,
   -20.59184 -116.21892 21.07055,
   -18.93033 -116.24917 21.07463,
   -17.47295 -116.16981 21.07917,
   -9.72675 -113.52166 20.98770,
   -21.38109 -116.16365 20.95585,
   -19.93797 -116.24787 21.07126,
   -9.20509 -112.56288 21.22293,
   -22.26349 -116.06143 21.08038,
   -9.10731 -111.87026 21.21476,
   -23.25202 -115.92603 21.08083,
   -25.88411 -115.46476 21.07971,
   -24.18915 -115.78686 21.06907,
   -9.17413 -110.92057 21.24145,
   -26.63372 -115.27922 21.08143,
   -25.22540 -115.60290 21.07904,
   -9.44897 -110.25728 20.99620,
   -27.39836 -115.05740 21.08487,
   -9.47777 -109.81974 21.52212,
   -9.80557 -109.31882 21.17518,
   -28.23180 -114.72068 21.08289,
   -29.11246 -114.21146 21.09035,
   -10.37668 -108.27449 21.16132,
   -29.77053 -113.66898 21.10164,
   -30.29249 -112.97383 21.14648,
   -10.96953 -107.28590 21.18224,
   -11.38891 -106.73123 21.00559,
   -30.56499 -112.19414 21.22867,
   -30.52005 -111.32346 21.19539,
   -11.97954 -105.72410 21.16900,
   -30.18229 -110.52657 21.15956,
   -29.57456 -109.66005 21.13097,
   -12.54597 -104.81236 21.20863,
   -28.90660 -109.00279 21.00871,
   -12.99970 -104.08056 21.24618,
   -28.24783 -108.27252 21.17560,
   -27.57307 -107.50343 21.12773,
   -13.56477 -103.25025 21.19678,
   -27.02510 -106.75008 21.20722,
   -26.45583 -105.94848 21.06078,
   -14.19178 -102.35309 21.27452,
   -26.02585 -105.17948 21.23395,
   -14.65640 -101.78780 21.16302,
   -25.61883 -104.50289 21.25147,
   -15.32509 -101.03633 21.32982,
   -25.07623 -103.62427 21.42980,
   -16.09310 -100.41313 21.34064,
   -24.55562 -102.92740 21.41677,
   -23.59931 -101.90275 21.25746,
   -24.04521 -102.38844 21.25792,
   -22.86664 -101.25533 21.12527,
   -18.20951 -99.57053 21.33236,
   -16.82141 -99.97990 21.34480,
   -22.04677 -100.53233 21.36306,
   -20.62297 -99.82184 21.32373,
   -19.01358 -99.53395 21.28647,
   -17.50073 -99.66542 21.50959,
   -21.35463 -100.09644 21.41295,
   -19.88103 -99.59527 21.40498,
   -14.89306 -115.80535 21.86697,
   -13.31663 -115.48466 21.87228,
   -11.62860 -115.00993 21.99866,
   -10.33659 -114.31438 21.89557,
   -17.23802 -116.12330 21.85369,
   -15.68085 -115.93334 21.86494,
   -14.10566 -115.65811 21.87659,
   -12.52331 -115.27987 21.86930,
   -10.97214 -114.73188 21.88540,
   -9.74135 -113.77384 21.90823,
   -19.74141 -116.22192 21.87070,
   -18.10306 -116.18682 21.85452,
   -16.49199 -116.04214 21.86152,
   -9.28353 -113.16021 21.93466,
   -20.61341 -116.18786 21.84535,
   -18.94295 -116.21898 21.85547,
   -8.95704 -112.30067 22.01308,
   -23.24837 -115.90213 21.85853,
   -21.54641 -116.11199 21.85370,
   -23.95700 -115.79927 21.85932,
   -22.55215 -115.99740 21.85734,
   -8.92316 -111.37549 22.00108,
   -24.86450 -115.65243 21.85733,
   -25.88863 -115.45762 21.86053,
   -9.17032 -110.32347 21.92190,
   -26.92390 -115.21167 21.86915,
   -27.74141 -114.95872 21.87653,
   -9.52417 -109.37049 22.07284,
   -28.65808 -114.54704 21.85043,
   -9.95313 -108.70837 21.88197,
   -29.57288 -113.94972 21.86881,
   -10.51608 -107.71959 21.94423,
   -30.16596 -113.35253 21.78027,
   -30.60227 -112.69245 21.99210,
   -11.12370 -106.74935 21.94081,
   -11.54452 -106.16635 21.81994,
   -30.78779 -111.74681 22.03250,
   -30.59286 -110.91878 22.00886,
   -12.13216 -105.18586 21.94828,
   -30.13275 -110.15659 21.95970,
   -29.48562 -109.39467 21.90353,
   -12.70225 -104.27178 21.99736,
   -28.79178 -108.67559 21.93447,
   -13.11862 -103.68424 21.83138,
   -28.11116 -107.91777 21.98647,
   -27.50350 -107.16694 21.98167,
   -13.73778 -102.72536 21.99405,
   -26.92419 -106.32850 22.00796,
   -26.43683 -105.54284 22.01394,
   -14.37562 -101.85621 22.06520,
   -25.90705 -104.71573 21.89281,
   -14.85860 -101.32223 21.93064,
   -25.38877 -103.86157 21.98204,
   -24.87426 -103.08778 22.06269,
   -15.52517 -100.60391 22.17316,
   -24.20000 -102.29969 21.91733,
   -16.32446 -100.04368 22.11142,
   -23.54050 -101.53044 22.04186,
   -17.16546 -99.64547 22.04189,
   -22.83107 -100.86651 22.05634,
   -18.17270 -99.37010 22.06446,
   -22.10615 -100.26567 22.18655,
   -20.69620 -99.59377 22.09109,
   -19.25032 -99.26792 22.21153,
   -21.43245 -99.90107 22.10925,
   -19.92116 -99.38608 22.09306,
   -15.68887 -115.91424 22.64268,
   -14.11147 -115.64989 22.65115,
   -12.53943 -115.29204 22.65466,
   -11.05078 -114.79592 22.66848,
   -18.13747 -116.15293 22.63939,
   -16.47506 -116.01619 22.60819,
   -14.91711 -115.79594 22.66757,
   -13.28878 -115.47815 22.64346,
   -11.92417 -115.11715 22.65606,
   -10.29925 -114.41503 22.66274,
   -20.60655 -116.15024 22.62929,
   -18.93837 -116.18167 22.61334,
   -17.43525 -116.10486 22.72651,
   -9.43520 -113.65070 22.69481,
   -21.33341 -116.09857 22.63268,
   -19.89115 -116.17311 22.74654,
   -8.98613 -112.96613 22.71027,
   -22.28893 -115.99998 22.62754,
   -8.70481 -111.90439 22.77718,
   -23.25456 -115.87348 22.63840,
   -24.22974 -115.73352 22.66866,
   -8.82313 -110.78376 22.68202,
   -26.57639 -115.28802 22.64256,
   -25.19139 -115.57689 22.64119,
   -27.43626 -115.05871 22.64664,
   -25.89209 -115.44003 22.64164,
   -9.14617 -109.82803 22.71714,
   -28.25820 -114.76883 22.64683,
   -9.68887 -108.69766 22.70322,
   -29.07005 -114.36497 22.51293,
   -10.10877 -108.11368 22.56812,
   -29.88999 -113.81619 22.65840,
   -30.49437 -113.18621 22.70896,
   -10.66622 -107.12957 22.72897,
   -30.97195 -112.14675 22.77935,
   -11.26553 -106.18335 22.75517,
   -31.12937 -111.84459 23.16115,
   -11.70131 -105.54084 22.70671,
   -30.98143 -111.46759 22.84409,
   -30.60733 -110.53597 22.80636,
   -12.25450 -104.64700 22.76909,
   -30.06607 -109.79161 22.85218,
   -28.90827 -108.59886 22.70570,
   -29.38428 -109.09564 22.70153,
   -28.41554 -108.04972 22.70483,
   -12.85303 -103.71250 22.78120,
   -27.80443 -107.38088 22.56328,
   -13.29890 -103.05565 22.74554,
   -27.20581 -106.51000 22.74670,
   -13.39079 -102.73085 23.20083,
   -13.90996 -102.18584 22.80916,
   -26.82208 -105.89614 22.77185,
   -26.37661 -105.13306 22.79676,
   -14.52864 -101.39158 22.83872,
   -25.88938 -104.30048 22.82671,
   -15.10299 -100.77590 22.83434,
   -25.38913 -103.51731 22.79852,
   -24.81515 -102.67527 22.88358,
   -15.83867 -100.13111 22.90061,
   -24.18433 -101.91331 22.83033,
   -16.64065 -99.63176 22.87936,
   -23.51788 -101.17602 22.89174,
   -17.42945 -99.25767 23.00192,
   -22.78989 -100.48499 22.98269,
   -21.56247 -99.73453 22.77097,
   -20.00374 -99.16114 22.80224,
   -18.45381 -99.06261 22.93231,
   -22.20811 -100.08259 22.88932,
   -20.84989 -99.33980 22.96463,
   -19.15458 -99.06247 22.84252,
   -14.90786 -115.77781 23.41660,
   -13.32724 -115.49031 23.42215,
   -11.76962 -115.11398 23.41785,
   -10.34129 -114.53282 23.59349,
   -17.13769 -116.04849 23.41098,
   -15.71407 -115.89519 23.40696,
   -14.11990 -115.64574 23.42228,
   -12.62147 -115.33644 23.42015,
   -11.01269 -114.83554 23.43419,
   -9.60562 -114.00255 23.45322,
   -19.70120 -116.13669 23.40288,
   -18.19375 -116.11430 23.38803,
   -16.51473 -115.99030 23.41154,
   -8.94213 -113.25723 23.46555,
   -20.62533 -116.10186 23.40602,
   -18.97830 -116.13669 23.40650,
   -8.55988 -112.41178 23.51635,
   -21.63464 -116.02222 23.39117,
   -8.41487 -111.64071 23.68218,
   -23.93423 -115.74060 23.41015,
   -22.56116 -115.92221 23.40781,
   -8.57755 -111.28449 23.20609,
   -24.94840 -115.58843 23.30847,
   -23.27247 -115.83132 23.40914,
   -8.50911 -110.90129 23.63547,
   -25.89267 -115.42057 23.41991,
   -8.75305 -110.22918 23.52345,
   -26.90281 -115.19756 23.40957,
   -27.75098 -114.97046 23.40360,
   -9.24371 -109.14845 23.43314,
   -28.69113 -114.61216 23.41111,
   -29.48680 -114.20240 23.40001,
   -9.75142 -108.18669 23.56160,
   -30.28763 -113.60440 23.42569,
   -10.20181 -107.67825 23.14781,
   -10.28401 -107.27252 23.67753,
   -30.88662 -112.89531 23.49565,
   -10.77469 -106.61886 23.47569,
   -31.21698 -112.23877 23.65200,
   -11.30460 -105.75005 23.57225,
   -31.24769 -111.60953 23.59631,
   -30.77129 -110.46512 23.47370,
   -11.78693 -105.19850 23.17122,
   -31.04298 -110.98441 23.50578,
   -30.42275 -109.98446 23.46623,
   -11.87503 -104.78758 23.71145,
   -29.68715 -109.16685 23.36125,
   -12.33714 -104.14965 23.51817,
   -29.02175 -108.48575 23.46213,
   -28.34277 -107.75864 23.49013,
   -12.89559 -103.25171 23.61007,
   -27.73645 -107.02458 23.46120,
   -27.19874 -106.22240 23.55742,
   -13.49728 -102.33262 23.75287,
   -26.68692 -105.43944 23.42880,
   -14.13848 -101.59197 23.52843,
   -26.26424 -104.65163 23.57320,
   -14.66873 -100.90505 23.68509,
   -25.81578 -103.83760 23.71330,
   -15.30451 -100.31476 23.60003,
   -25.33239 -103.12143 23.58890,
   -16.05471 -99.72357 23.63832,
   -24.75689 -102.27020 23.72646,
   -24.19822 -101.56672 23.74612,
   -22.98213 -100.40473 23.61963,
   -16.81555 -99.24157 23.77140,
   -23.51021 -100.88948 23.60457,
   -22.29614 -99.91913 23.50207,
   -19.07153 -98.81176 23.55203,
   -17.64572 -98.93539 23.76104,
   -21.59206 -99.40931 23.66474,
   -20.09142 -98.87326 23.65267,
   -18.41017 -98.82282 23.64152,
   -20.86045 -99.08569 23.66878,
   -14.12332 -115.63807 24.18912,
   -12.35570 -115.29961 24.19160,
   -10.97269 -114.88599 24.18183,
   -9.56168 -114.14401 24.21701,
   -16.48613 -115.95376 24.19450,
   -14.91678 -115.76224 24.19034,
   -13.33392 -115.49969 24.21050,
   -11.75280 -115.14538 24.19315,
   -10.21841 -114.58567 24.21047,
   -8.98118 -113.59732 24.22613,
   -18.93751 -116.08296 24.18396,
   -17.31873 -116.01832 24.17528,
   -15.71437 -115.86852 24.18177,
   -8.48348 -112.90290 24.36542,
   -21.54043 -115.97519 24.17494,
   -19.84306 -116.07126 24.19905,
   -18.17677 -116.06276 24.17945,
   -8.25081 -112.07146 24.31161,
   -22.31057 -115.90782 24.07701,
   -20.80826 -116.03014 24.17237,
   -23.19574 -115.79685 24.19718,
   -8.23347 -111.22815 24.36987,
   -24.18075 -115.66403 24.17329,
   -26.79314 -115.20986 24.18143,
   -25.11421 -115.53098 24.19223,
   -8.47736 -110.14539 24.33861,
   -27.42973 -115.05311 24.18344,
   -26.11804 -115.35472 24.18090,
   -8.84441 -109.55472 24.07580,
   -28.26763 -114.80010 24.18504,
   -8.88726 -109.08110 24.62736,
   -9.27574 -108.58970 24.27705,
   -28.97869 -114.53644 24.17833,
   -29.98406 -113.96229 24.14858,
   -9.83472 -107.65245 24.31535,
   -30.69769 -113.40817 24.21333,
   -31.22605 -112.81981 24.40112,
   -10.40303 -106.68415 24.44470,
   -10.82737 -106.14380 24.24998,
   -31.49819 -111.93993 24.34810,
   -31.36370 -111.20658 24.19065,
   -11.44393 -105.12171 24.35200,
   -30.93137 -110.32726 24.19366,
   -30.33620 -109.61408 24.24535,
   -11.98907 -104.20967 24.46015,
   -29.63092 -108.91064 24.22142,
   -12.42251 -103.61905 24.28101,
   -28.91954 -108.15632 24.36530,
   -28.24942 -107.42199 24.31329,
   -13.04620 -102.65735 24.38108,
   -27.64620 -106.61602 24.36515,
   -27.10519 -105.81614 24.31699,
   -13.63801 -101.78482 24.50975,
   -26.63713 -105.02408 24.33401,
   -14.19036 -101.15983 24.34582,
   -26.10458 -104.16282 24.20629,
   -25.58379 -103.25150 24.37669,
   -14.87928 -100.34867 24.54368,
   -25.11527 -102.53725 24.38228,
   -15.52867 -99.82387 24.39840,
   -24.47742 -101.69650 24.37369,
   -16.24956 -99.34761 24.31592,
   -23.85579 -101.03050 24.21360,
   -23.12298 -100.27496 24.29388,
   -18.29545 -98.59143 24.31086,
   -17.00223 -98.84684 24.62147,
   -22.37532 -99.60413 24.44582,
   -20.92855 -98.86879 24.28435,
   -19.28715 -98.51142 24.34454,
   -17.66925 -98.67835 24.44819,
   -21.63625 -99.09400 24.54153,
   -20.24394 -98.55270 24.53307,
   -14.92533 -115.74283 24.95457,
   -13.33506 -115.49761 24.96039,
   -11.75229 -115.17874 24.96945,
   -10.25607 -114.66767 24.98904,
   -17.37158 -115.97290 24.95051,
   -15.71255 -115.83917 24.93288,
   -14.12107 -115.62860 24.95322,
   -12.68361 -115.37764 24.85868,
   -10.98352 -114.94917 24.96859,
   -9.45561 -114.20578 24.87535,
   -8.50373 -113.29641 25.03163,
   -19.85005 -116.01047 24.94224,
   -18.17345 -116.00928 24.91754,
   -16.71008 -115.93078 24.95068,
   -8.88170 -113.74866 25.00406,
   -20.62943 -115.98832 24.82065,
   -19.12615 -116.01347 25.06389,
   -8.15444 -112.45664 24.87328,
   -21.55802 -115.91358 24.94926,
   -7.98846 -111.69865 25.08319,
   -24.18777 -115.61478 24.94963,
   -22.50337 -115.82193 24.95652,
   -24.87520 -115.51854 24.95028,
   -23.49830 -115.70624 24.94895,
   -8.14029 -110.66899 24.98071,
   -25.84269 -115.36652 24.91540,
   -26.81532 -115.18234 24.95054,
   -8.48336 -109.60170 25.06115,
   -27.76405 -114.95709 24.94536,
   -28.72141 -114.65058 24.95010,
   -8.93819 -108.61226 25.18682,
   -29.60988 -114.26444 24.93117,
   -9.38566 -108.02935 24.96054,
   -30.50859 -113.73800 25.01503,
   -9.97168 -107.04331 25.02874,
   -31.12150 -113.21294 24.98044,
   -31.64582 -112.47956 25.08144,
   -10.58996 -106.04915 25.06280,
   -31.96531 -112.07468 25.47753,
   -11.01092 -105.45120 24.97646,
   -31.85834 -111.50815 25.22852,
   -31.47812 -110.77115 24.98819,
   -11.56683 -104.51134 25.08780,
   -30.91878 -109.97095 25.07413,
   -30.23745 -109.23548 25.16756,
   -12.17576 -103.56229 25.10184,
   -29.51007 -108.58056 25.02301,
   -28.57470 -107.58518 25.03643,
   -12.59695 -102.98369 24.98729,
   -29.03196 -108.09524 25.03354,
   -27.97319 -106.91107 24.85605,
   -27.43382 -106.08787 25.05987,
   -13.18523 -102.08148 25.12700,
   -26.99766 -105.38104 25.08262,
   -13.78241 -101.22644 25.28617,
   -26.52965 -104.57174 25.11397,
   -14.30114 -100.66524 25.16029,
   -26.04960 -103.75002 25.10811,
   -25.56299 -102.93009 25.17981,
   -15.07421 -99.83934 25.33337,
   -25.04060 -102.15500 25.16590,
   -15.74663 -99.33871 25.20836,
   -24.43756 -101.34802 25.18495,
   -16.66553 -98.78494 25.20008,
   -23.77995 -100.59186 25.15919,
   -17.47735 -98.46326 25.15144,
   -23.09179 -99.90663 25.15632,
   -18.47993 -98.25522 25.08929,
   -22.35114 -99.23338 25.32596,
   -21.04221 -98.55620 25.15309,
   -19.43864 -98.17863 25.17422,
   -21.75484 -98.88484 25.21746,
   -20.30817 -98.20730 25.39533,
   -14.13747 -115.61829 25.72732,
   -12.44667 -115.35976 25.71898,
   -10.96767 -114.99811 25.72058,
   -9.54401 -114.42070 25.79341,
   -16.46000 -115.87650 25.58123,
   -14.96663 -115.72607 25.71534,
   -13.32502 -115.49918 25.73003,
   -11.74736 -115.20830 25.73118,
   -10.22987 -114.74204 25.75023,
   -8.78143 -113.86844 25.71707,
   -18.80950 -115.95687 25.71729,
   -17.43120 -115.92523 25.70475,
   -15.74145 -115.80891 25.72049,
   -8.20738 -113.14120 25.64898,
   -19.86441 -115.94238 25.72073,
   -18.22002 -115.95056 25.71909,
   -7.80462 -112.19744 25.82017,
   -22.29282 -115.78542 25.71553,
   -20.77136 -115.90864 25.62155,
   -7.61032 -111.60464 26.23495,
   -23.27203 -115.68008 25.71726,
   -21.58944 -115.84758 25.71483,
   -7.79163 -111.17492 25.78256,
   -24.19647 -115.56660 25.72363,
   -7.76614 -110.53415 26.17572,
   -25.20788 -115.42441 25.69798,
   -8.04079 -110.04320 25.83416,
   -27.43134 -115.02122 25.72152,
   -26.14367 -115.28160 25.71971,
   -28.37895 -114.76834 25.72402,
   -26.82130 -115.15329 25.72009,
   -8.52008 -108.99267 25.80844,
   -29.17486 -114.50859 25.71961,
   -9.11313 -107.94353 25.77523,
   -29.95172 -114.18574 25.71058,
   -9.53126 -107.38351 25.66937,
   -30.88649 -113.62868 25.73268,
   -31.53916 -113.06381 25.73933,
   -10.09069 -106.40142 25.82302,
   -32.05387 -112.38360 25.86474,
   -10.63501 -105.51954 25.88278,
   -32.30385 -111.77907 26.10557,
   -11.08501 -105.03057 25.51243,
   -32.04909 -111.11912 25.89503,
   -31.06939 -109.86191 25.73846,
   -11.15078 -104.61737 26.03186,
   -31.58672 -110.40295 25.90166,
   -30.57557 -109.34128 25.75161,
   -11.63225 -103.96661 25.82539,
   -29.81372 -108.65000 25.66722,
   -29.16715 -108.03315 25.69845,
   -12.19021 -103.06246 25.92908,
   -28.51382 -107.27608 25.84343,
   -12.68279 -102.56784 25.53556,
   -27.90499 -106.51400 25.82157,
   -12.76601 -102.16259 26.07080,
   -27.38430 -105.76081 25.80379,
   -13.33884 -101.48611 25.87455,
   -26.85299 -104.92366 25.74271,
   -26.42443 -104.13510 25.87881,
   -13.92822 -100.69294 26.03878,
   -14.52195 -100.10882 25.89527,
   -26.04219 -103.45636 25.89232,
   -25.49837 -102.53488 26.03703,
   -15.27456 -99.32884 26.13833,
   -24.96044 -101.73509 26.03877,
   -15.95673 -98.87979 25.97297,
   -24.35982 -100.92288 26.07391,
   -16.82834 -98.42444 25.88122,
   -23.75516 -100.20291 26.08363,
   -22.54340 -99.11814 25.95184,
   -17.70718 -98.09505 25.87548,
   -23.04243 -99.54722 25.93239,
   -21.87588 -98.68358 25.87639,
   -20.38637 -97.96533 26.00504,
   -18.73429 -97.85952 25.98043,
   -21.13384 -98.21553 26.00496,
   -19.75714 -97.80379 26.13065,
   -14.94608 -115.69640 26.49259,
   -13.34577 -115.49611 26.49906,
   -11.75278 -115.23707 26.50450,
   -10.20904 -114.81430 26.51340,
   -8.84527 -114.14038 26.67179,
   -15.75942 -115.77628 26.48077,
   -14.14453 -115.60438 26.50068,
   -12.72800 -115.40859 26.49994,
   -10.96198 -115.04807 26.50408,
   -9.46777 -114.49065 26.51933,
   -8.16755 -113.49629 26.57658,
   -18.15114 -115.89470 26.39382,
   -16.64205 -115.83131 26.50055,
   -7.73926 -112.76965 26.54937,
   -20.47742 -115.85141 26.48352,
   -19.09772 -115.88487 26.51952,
   -17.41130 -115.86766 26.48958,
   -21.52182 -115.78881 26.48475,
   -19.90410 -115.87429 26.48299,
   -7.49721 -111.86438 26.60149,
   -22.48593 -115.70109 26.47139,
   -7.52239 -111.01213 26.62615,
   -25.09529 -115.39809 26.48863,
   -23.43783 -115.59955 26.59553,
   -25.87061 -115.28824 26.37293,
   -24.44854 -115.48409 26.48830,
   -7.73070 -110.05531 26.70548,
   -26.83626 -115.12632 26.49787,
   -8.07651 -109.48433 26.46036,
   -27.76152 -114.92942 26.48393,
   -28.70706 -114.68918 26.49533,
   -8.63144 -108.31899 26.52990,
   -29.63035 -114.37981 26.48023,
   -30.56316 -113.96282 26.48199,
   -9.13816 -107.45492 26.64580,
   -31.35325 -113.51447 26.56084,
   -9.60831 -106.94992 26.22486,
   -9.67815 -106.53206 26.75577,
   -32.05204 -112.76988 26.35976,
   -10.09927 -105.93128 26.63766,
   -32.58254 -112.10424 26.66875,
   -32.88042 -111.83983 27.04410,
   -10.70130 -104.93306 26.69780,
   -32.64484 -111.33371 26.77422,
   -31.92383 -110.40741 26.50138,
   -32.29712 -110.86549 26.56230,
   -31.23012 -109.65795 26.54690,
   -11.24498 -104.03072 26.77011,
   -30.51314 -109.05345 26.55012,
   -11.68152 -103.42966 26.60388,
   -29.78665 -108.40976 26.54816,
   -29.08049 -107.70125 26.57139,
   -12.30378 -102.47282 26.68632,
   -28.39083 -106.86465 26.72603,
   -27.82427 -106.10954 26.73992,
   -12.89465 -101.57998 26.85260,
   -27.28682 -105.35766 26.56181,
   -13.49788 -100.90920 26.63850,
   -26.79244 -104.51733 26.64567,
   -26.31028 -103.70030 26.62309,
   -14.08650 -100.16816 26.79563,
   -25.76572 -102.79993 26.61309,
   -14.70903 -99.57902 26.69034,
   -25.29275 -102.02188 26.68581,
   -24.68838 -101.15597 26.68927,
   -15.46287 -98.86552 26.88215,
   -24.09926 -100.39197 26.69926,
   -16.22070 -98.41216 26.70639,
   -23.36542 -99.61366 26.60276,
   -16.99102 -97.98066 26.78923,
   -22.70716 -98.98430 26.60849,
   -17.95025 -97.67510 26.73673,
   -21.92776 -98.33768 26.75221,
   -20.45552 -97.69955 26.66501,
   -18.89714 -97.48897 26.81492,
   -21.19975 -97.86773 26.89110,
   -19.67597 -97.53472 26.74468,
   -10.18682 -114.87696 27.28070,
   -14.15528 -115.58491 27.26569,
   -12.44516 -115.37553 27.24705,
   -10.91933 -115.07893 27.31351,
   -9.44461 -114.59259 27.28570,
   -8.09192 -113.68693 27.31798,
   -16.60011 -115.78012 27.25907,
   -14.92593 -115.66353 27.26800,
   -13.34802 -115.48987 27.27276,
   -11.74607 -115.25552 27.27035,
   -8.53127 -114.06398 27.29448,
   -7.64007 -113.14806 27.48677,
   -19.09882 -115.82381 27.25640,
   -17.41067 -115.81342 27.22942,
   -15.88225 -115.73951 27.25877,
   -19.90053 -115.81033 27.25148,
   -18.33646 -115.82451 27.27643,
   -7.37494 -112.26032 27.16256,
   -20.80784 -115.76653 27.24559,
   -7.23183 -111.48630 27.41011,
   -23.19333 -115.57910 27.25612,
   -21.72415 -115.70130 27.40501,
   -24.14753 -115.47630 27.23413,
   -22.49419 -115.64536 27.25450,
   -7.40413 -110.49334 27.32807,
   -25.12538 -115.35772 27.25409,
   -27.72430 -114.93288 27.26080,
   -26.03418 -115.23848 27.23759,
   -7.81879 -109.37132 27.29316,
   -28.39221 -114.77847 27.26266,
   -27.16192 -115.04495 27.25934,
   -8.16983 -108.89316 26.98839,
   -29.33141 -114.51701 27.25949,
   -8.22203 -108.48153 27.48679,
   -8.64509 -107.86247 27.36849,
   -30.12216 -114.25696 27.24914,
   -30.95578 -113.90891 27.24069,
   -9.23957 -106.86281 27.41989,
   -31.84442 -113.37591 27.22963,
   -32.53728 -112.80972 27.29865,
   -9.86208 -105.82707 27.47934,
   -33.10620 -112.23655 27.62267,
   -10.26597 -105.28902 27.27414,
   -33.25308 -111.56196 27.63901,
   -32.41227 -110.68005 26.99664,
   -10.81871 -104.33401 27.40415,
   -32.94082 -110.94615 27.52999,
   -31.91419 -110.01789 27.25314,
   -31.19874 -109.40410 27.37550,
   -11.42541 -103.38146 27.40924,
   -30.40304 -108.71204 27.48777,
   -11.85744 -102.75593 27.35119,
   -29.67139 -108.09486 27.34819,
   -28.55826 -106.88591 27.36752,
   -11.93690 -102.39106 27.83280,
   -29.00034 -107.39642 27.36354,
   -28.13287 -106.34352 27.36795,
   -12.42170 -101.90205 27.45102,
   -27.65566 -105.66800 27.37617,
   -13.03180 -101.03178 27.60885,
   -27.26215 -105.04067 27.39295,
   -13.59892 -100.41622 27.43392,
   -26.74268 -104.13094 27.56803,
   -26.21043 -103.28284 27.40198,
   -14.27461 -99.61914 27.61815,
   -25.72412 -102.45164 27.45391,
   -14.93083 -99.05046 27.47551,
   -25.20307 -101.62804 27.45672,
   -24.66417 -100.81153 27.55261,
   -15.62999 -98.47622 27.51281,
   -24.05337 -100.07008 27.39202,
   -16.37257 -97.95126 27.64078,
   -23.37442 -99.26719 27.48756,
   -17.22940 -97.56788 27.57868,
   -22.67657 -98.61146 27.44741,
   -19.75941 -97.28302 27.37041,
   -18.18862 -97.27393 27.59786,
   -21.93410 -97.97257 27.64770,
   -20.58915 -97.36522 27.55517,
   -19.00732 -97.13914 27.65030,
   -21.31030 -97.64987 27.55502,
   -9.42720 -114.66899 28.05739,
   -13.36064 -115.47134 28.03779,
   -11.75938 -115.26687 28.04332,
   -10.16387 -114.91909 28.03985,
   -8.70961 -114.32009 28.08545,
   -15.75921 -115.69364 28.02302,
   -14.19262 -115.56195 28.05931,
   -12.68224 -115.39015 28.18243,
   -10.95280 -115.11467 28.04226,
   -7.91884 -113.70754 27.97660,
   -18.05839 -115.76775 28.02877,
   -16.66776 -115.73641 28.01272,
   -14.97210 -115.63344 28.03076,
   -7.35928 -112.98460 28.08491,
   -19.11131 -115.76813 28.00007,
   -17.45473 -115.75990 28.02938,
   -7.04002 -112.00470 28.12900,
   -21.55666 -115.67156 28.02426,
   -20.04605 -115.73653 28.11180,
   -22.49789 -115.60095 28.04090,
   -20.81129 -115.71158 28.02522,
   -7.07290 -110.91426 28.06222,
   -23.50460 -115.50450 28.02037,
   -7.05920 -110.34909 28.51987,
   -25.79989 -115.24153 28.02721,
   -24.39653 -115.41351 28.02681,
   -7.35881 -109.85829 28.09152,
   -26.78965 -115.09605 28.01127,
   -25.12855 -115.32659 28.02706,
   -27.74566 -114.93046 28.02593,
   -7.80475 -108.88372 28.12792,
   -28.71514 -114.72453 28.03248,
   -29.68051 -114.46779 28.03483,
   -8.33005 -107.87598 28.24970,
   -30.62479 -114.15724 28.01522,
   -8.73876 -107.35019 28.05388,
   -31.51910 -113.78104 27.98072,
   -32.40622 -113.33537 28.14660,
   -9.37516 -106.26363 28.14346,
   -33.08986 -112.80809 28.21470,
   -9.96466 -105.30993 28.14378,
   -33.49693 -112.02668 28.06514,
   -10.37502 -104.70507 28.02367,
   -33.79577 -111.74924 28.49042,
   -33.15541 -110.79777 28.10687,
   -10.46247 -104.30148 28.55262,
   -33.55403 -111.24245 28.29703,
   -32.63035 -110.27979 28.01504,
   -31.28506 -109.27214 28.03359,
   -10.90347 -103.79018 28.15460,
   -31.92483 -109.71725 28.13865,
   -30.74702 -108.83089 28.06898,
   -29.95515 -108.16595 28.00501,
   -11.46315 -102.88486 28.24382,
   -29.30774 -107.54310 27.99723,
   -28.64584 -106.76589 28.12400,
   -12.02838 -102.01905 28.34379,
   -28.06349 -106.00231 28.18365,
   -12.56599 -101.33964 28.21997,
   -27.54577 -105.27282 28.12132,
   -27.00451 -104.43451 28.06709,
   -13.18631 -100.51097 28.35911,
   -26.55678 -103.63844 28.19213,
   -13.76545 -99.89639 28.21902,
   -26.19357 -102.98950 28.20084,
   -14.46920 -99.11492 28.40768,
   -25.61586 -101.99911 28.32952,
   -15.12454 -98.57988 28.26129,
   -25.13766 -101.22718 28.35106,
   -15.93312 -98.01127 28.19721,
   -24.53972 -100.38849 28.28373,
   -24.00070 -99.70748 28.18705,
   -16.71995 -97.47706 28.44510,
   -23.33366 -98.87954 28.40266,
   -22.10333 -97.84163 28.28538,
   -19.04794 -96.89520 28.30047,
   -17.49372 -97.14319 28.47084,
   -22.62971 -98.25331 28.25936,
   -21.40565 -97.45326 28.20673,
   -19.77844 -96.95762 28.19419,
   -18.35460 -96.91931 28.45343,
   -20.68368 -97.06640 28.38961,
   -10.17001 -114.95329 28.81633,
   -8.67399 -114.39893 28.82858,
   -14.17786 -115.52535 28.80346,
   -12.38211 -115.34361 28.80976,
   -10.91795 -115.11541 28.80285,
   -9.42145 -114.72660 28.83351,
   -7.97171 -113.95427 28.84012,
   -16.63912 -115.68371 28.79856,
   -14.99557 -115.59492 28.79345,
   -13.34461 -115.44357 28.81335,
   -11.75472 -115.26139 28.81065,
   -7.36138 -113.34380 28.78430,
   -17.40297 -115.70855 28.78207,
   -15.84451 -115.63900 28.93553,
   -6.95490 -112.63145 28.89898,
   -19.99327 -115.69607 28.79674,
   -18.36830 -115.71531 28.77281,
   -20.81265 -115.67148 28.78245,
   -19.34777 -115.70961 28.79771,
   -6.80322 -111.53616 28.74141,
   -23.40899 -115.48890 28.79540,
   -21.75241 -115.61886 28.79965,
   -6.83663 -110.84171 28.91086,
   -24.17915 -115.41633 28.69169,
   -22.67464 -115.55330 28.79491,
   -25.12429 -115.31499 28.80996,
   -7.05823 -109.95647 28.97460,
   -26.13554 -115.18690 28.77308,
   -7.39545 -109.31619 28.81680,
   -28.42889 -114.80784 28.79972,
   -27.05679 -115.05978 28.79600,
   -29.32229 -114.60603 28.79719,
   -27.75099 -114.93953 28.79764,
   -7.93506 -108.24816 28.86631,
   -30.31941 -114.33030 28.78671,
   -31.25545 -114.02297 28.77414,
   -8.52837 -107.24558 28.88143,
   -8.94873 -106.65631 28.76081,
   -32.04553 -113.72198 28.75773,
   -9.05444 -106.24954 29.30920,
   -32.83012 -113.31585 28.76336,
   -9.48331 -105.73172 28.89052,
   -33.51208 -112.69610 28.69201,
   -34.02198 -112.20613 29.00248,
   -10.00737 -104.84014 28.98768,
   -34.35634 -111.81783 29.46183,
   -34.11975 -111.30436 29.14678,
   -33.35160 -110.63576 28.75362,
   -32.02639 -109.58626 28.79387,
   -10.57039 -103.87024 29.13077,
   -33.85137 -110.79866 29.25998,
   -32.67996 -110.01265 28.88980,
   -31.38624 -109.10754 28.83725,
   -10.96362 -103.32444 28.91985,
   -30.64362 -108.55563 28.87731,
   -29.91790 -107.92695 28.88097,
   -11.61343 -102.32233 29.00223,
   -29.18713 -107.18923 28.85731,
   -28.57018 -106.42667 29.01876,
   -12.18868 -101.47216 29.12588,
   -27.94911 -105.60050 29.04055,
   -12.74324 -100.80209 28.97544,
   -27.44291 -104.88963 28.89264,
   -26.91303 -104.02159 28.95685,
   -13.37046 -99.99541 29.14330,
   -26.41825 -103.17227 28.99864,
   -13.96507 -99.39170 28.99701,
   -25.87000 -102.29944 28.81163,
   -25.40343 -101.46901 28.99521,
   -14.68907 -98.62321 29.22902,
   -24.96664 -100.76980 29.00465,
   -15.32754 -98.13086 29.08999,
   -16.22784 -97.58095 28.92256,
   -24.47867 -100.05022 29.02136,
   -23.49555 -98.84373 29.02666,
   -16.93513 -97.16391 29.06774,
   -23.96725 -99.37552 29.02492,
   -22.95474 -98.33566 28.91991,
   -22.22936 -97.71115 28.94410,
   -18.93529 -96.65814 29.04208,
   -17.82142 -96.78614 29.26371,
   -21.45550 -97.15941 29.12432,
   -19.98278 -96.68030 29.09619,
   -18.31438 -96.71212 29.10105,
   -20.75654 -96.80799 29.26831,
   -9.41157 -114.75927 29.59469,
   -13.38367 -115.40596 29.57551,
   -11.76724 -115.24472 29.58300,
   -10.16481 -114.96014 29.57526,
   -8.67241 -114.47455 29.59726,
   -7.36472 -113.61455 29.63289,
   -15.65423 -115.59120 29.56717,
   -14.17055 -115.47969 29.58276,
   -12.69000 -115.33828 29.55783,
   -10.96090 -115.11741 29.58169,
   -7.95806 -114.08282 29.60933,
   -6.89904 -113.02844 29.65917,
   -16.63833 -115.63442 29.58450,
   -15.00093 -115.54895 29.56790,
   -19.09253 -115.67539 29.58400,
   -17.59818 -115.65662 29.64806,
   -6.61477 -112.09176 29.50576,
   -21.70243 -115.60430 29.56432,
   -20.03841 -115.66505 29.56970,
   -18.33861 -115.67081 29.56932,
   -6.54697 -111.37461 29.67959,
   -22.49101 -115.55730 29.57251,
   -21.02507 -115.63650 29.56547,
   -23.43327 -115.48292 29.56431,
   -6.74299 -110.26884 29.71000,
   -26.03770 -115.21091 29.56262,
   -24.38004 -115.39626 29.56166,
   -26.80171 -115.10990 29.56091,
   -25.36756 -115.29170 29.56274,
   -7.16366 -109.20585 29.65409,
   -27.76277 -114.96513 29.56333,
   -7.55668 -108.54017 29.61522,
   -28.72912 -114.79370 29.58333,
   -29.71311 -114.57829 29.58855,
   -8.04819 -107.70171 29.67566,
   -30.66583 -114.33772 29.57935,
   -31.62295 -114.03916 29.50778,
   -8.59351 -106.82788 29.70670,
   -32.56733 -113.67183 29.49874,
   -33.41368 -113.22534 29.55293,
   -9.15099 -105.90614 29.78571,
   -34.07713 -112.74039 29.69884,
   -9.56261 -105.25238 29.75520,
   -34.47453 -112.33142 29.91979,
   -10.18995 -104.23318 29.76176,
   -34.61394 -111.51653 30.05882,
   -33.93002 -110.61883 29.71077,
   -34.32585 -110.96256 29.91062,
   -33.37824 -110.19867 29.63467,
   -32.09715 -109.39050 29.57576,
   -10.80101 -103.25896 29.77775,
   -32.74238 -109.79118 29.59627,
   -31.33616 -108.89686 29.73356,
   -11.23753 -102.58942 29.76609,
   -30.54204 -108.30328 29.70930,
   -29.81400 -107.64902 29.67865,
   -11.79741 -101.76890 29.79620,
   -29.14488 -106.93986 29.69470,
   -28.21560 -105.80092 29.70310,
   -28.66566 -106.37468 29.70096,
   -27.78527 -105.19552 29.70361,
   -12.35826 -100.99169 29.85530,
   -12.93705 -100.28448 29.79036,
   -27.41664 -104.61847 29.71598,
   -26.85257 -103.68653 29.78767,
   -13.56377 -99.53403 29.88849,
   -26.32650 -102.80308 29.74938,
   -14.21069 -98.88425 29.80987,
   -25.82003 -101.93828 29.74401,
   -25.33482 -101.12768 29.76605,
   -14.90789 -98.20019 29.99138,
   -24.79707 -100.30473 29.75770,
   -15.59749 -97.70346 29.85973,
   -24.23267 -99.53598 29.68930,
   -16.43467 -97.19369 29.85160,
   -23.59492 -98.72504 29.81242,
   -17.35278 -96.78875 29.81786,
   -22.90470 -98.00759 29.82129,
   -18.25637 -96.52992 29.82368,
   -22.19695 -97.40975 29.83681,
   -19.28090 -96.41993 29.88714,
   -21.44923 -96.91405 29.96480,
   -20.13286 -96.48652 29.91407,
   -20.80584 -96.65325 29.93775,
   -10.17844 -114.95268 30.40955,
   -8.64549 -114.51704 30.41973,
   -12.59695 -115.27146 30.40473,
   -10.93625 -115.08174 30.36642,
   -9.38314 -114.76094 30.38925,
   -7.92657 -114.17028 30.42591,
   -6.79403 -113.29764 30.69589,
   -14.98615 -115.49917 30.26916,
   -13.42082 -115.35559 30.41552,
   -11.97281 -115.21048 30.40651,
   -7.27249 -113.72128 30.45124,
   -17.29854 -115.61041 30.39378,
   -15.86945 -115.54241 30.40035,
   -14.21498 -115.42905 30.39813,
   -6.49892 -112.66539 30.43391,
   -20.01745 -115.64763 30.39023,
   -18.33244 -115.63604 30.39733,
   -16.67825 -115.58714 30.39380,
   -6.29342 -111.85468 30.55176,
   -20.81230 -115.63741 30.41264,
   -19.38196 -115.64912 30.39130,
   -23.41548 -115.49654 30.38758,
   -21.74167 -115.60416 30.39718,
   -6.40411 -110.77067 30.45670,
   -24.18327 -115.43548 30.49339,
   -22.74852 -115.54671 30.38786,
   -25.12788 -115.33999 30.38762,
   -6.74024 -109.69095 30.48074,
   -27.74464 -115.01090 30.38918,
   -26.10560 -115.23158 30.34210,
   -28.51712 -114.89388 30.57346,
   -27.04180 -115.11702 30.38711,
   -7.25352 -108.64885 30.45216,
   -29.34146 -114.74110 30.54407,
   -7.67266 -108.05428 30.33344,
   -30.34236 -114.52217 30.53840,
   -31.28618 -114.28907 30.51245,
   -8.24780 -107.09053 30.45604,
   -32.29087 -113.98522 30.50845,
   -33.22278 -113.62022 30.52064,
   -8.81386 -106.18384 30.52321,
   -34.05147 -113.15165 30.59220,
   -34.54311 -112.69518 30.57179,
   -9.33355 -105.27769 30.77914,
   -9.72639 -104.71455 30.56740,
   -34.84258 -112.00660 30.65324,
   -34.55591 -110.91123 30.57236,
   -10.32366 -103.74943 30.60100,
   -34.76065 -111.13576 30.68360,
   -34.08991 -110.46488 30.47830,
   -32.83189 -109.60984 30.41493,
   -31.40826 -108.81158 30.42883,
   -33.49786 -110.02803 30.42789,
   -32.06087 -109.19193 30.57581,
   -30.84345 -108.38166 30.45939,
   -10.99136 -102.71800 30.58698,
   -30.11441 -107.80082 30.28610,
   -11.35971 -102.16264 30.56957,
   -29.40416 -107.04352 30.50670,
   -28.79934 -106.34186 30.54565,
   -11.93622 -101.33708 30.61001,
   -28.16789 -105.53465 30.54187,
   -12.53098 -100.55097 30.61596,
   -27.64157 -104.77935 30.55071,
   -27.13324 -103.98694 30.51482,
   -13.12496 -99.82690 30.61547,
   -26.55890 -103.01953 30.56668,
   -26.18055 -102.33960 30.57476,
   -13.75698 -99.11780 30.63332,
   -14.42032 -98.45566 30.65129,
   -25.82365 -101.69440 30.58178,
   -15.11437 -97.85500 30.66742,
   -25.28254 -100.76263 30.77611,
   -24.67405 -99.90054 30.59131,
   -15.70754 -97.41723 30.65529,
   -24.16837 -99.19489 30.60104,
   -16.67302 -96.87166 30.69394,
   -23.50594 -98.36053 30.80419,
   -17.55808 -96.51518 30.70109,
   -22.82927 -97.72953 30.63559,
   -21.61840 -96.87648 30.69303,
   -20.08814 -96.32472 30.69532,
   -18.46629 -96.31125 30.68582,
   -22.28090 -97.29420 30.65722,
   -20.85150 -96.52482 30.70933,
   -19.50969 -96.26349 30.68473,
   -9.40533 -114.76127 31.23783,
   -7.89099 -114.23013 31.24605,
   -11.68695 -115.13753 31.10696,
   -10.18156 -114.92245 31.21993,
   -8.64607 -114.54223 31.24598,
   -7.20545 -113.82101 31.27998,
   -15.86758 -115.48648 31.21814,
   -14.25998 -115.37078 31.22956,
   -12.66562 -115.21873 31.28066,
   -10.99700 -115.05061 31.23543,
   -6.53908 -113.19439 31.30489,
   -16.71933 -115.54066 31.22930,
   -15.08945 -115.43078 31.17074,
   -13.43090 -115.29338 31.22820,
   -6.14074 -112.37306 31.33946,
   -19.10645 -115.63222 31.19857,
   -17.58006 -115.57754 31.23726,
   -21.57567 -115.62956 31.21287,
   -20.07061 -115.64569 31.22501,
   -18.35275 -115.60907 31.21690,
   -6.06920 -111.20676 31.33956,
   -22.45548 -115.59354 31.26133,
   -20.84488 -115.64375 31.21327,
   -6.06682 -110.67726 31.65422,
   -25.12221 -115.37999 31.21184,
   -23.44287 -115.52777 31.23907,
   -6.32714 -110.25985 31.24018,
   -25.81578 -115.30877 31.21179,
   -24.40691 -115.44852 31.21151,
   -26.75461 -115.20014 31.19963,
   -6.81625 -109.11143 31.28360,
   -27.75070 -115.07015 31.22346,
   -28.80690 -114.90007 31.21829,
   -7.40221 -108.09567 31.27262,
   -29.71175 -114.73701 31.21161,
   -7.83007 -107.51921 31.16954,
   -30.71585 -114.52700 31.20245,
   -31.60760 -114.33065 31.18374,
   -8.43199 -106.55429 31.28195,
   -32.62297 -114.03591 31.16618,
   -33.55918 -113.66557 31.16368,
   -9.00058 -105.65122 31.35932,
   -34.41008 -113.12354 31.23484,
   -9.46344 -104.91910 31.37555,
   -34.94127 -112.51805 31.35334,
   -9.91881 -104.18817 31.40009,
   -35.06424 -111.39277 31.36608,
   -34.72296 -110.81297 31.33302,
   -33.58620 -109.87104 31.26288,
   -32.15214 -109.14563 31.24476,
   -10.50892 -103.26010 31.40046,
   -34.21441 -110.32366 31.26779,
   -32.74935 -109.43067 31.38292,
   -31.47529 -108.69270 31.26657,
   -30.72398 -108.13863 31.27965,
   -11.09623 -102.31621 31.59154,
   -29.95106 -107.44742 31.29377,
   -11.52442 -101.72361 31.41566,
   -29.29681 -106.72912 31.47680,
   -28.72251 -106.05298 31.47943,
   -12.19874 -100.79640 31.42474,
   -28.03592 -105.17967 31.34693,
   -12.65760 -100.19219 31.43988,
   -27.52031 -104.39826 31.42989,
   -26.99292 -103.56338 31.35602,
   -13.36761 -99.34478 31.49190,
   -26.52428 -102.74233 31.40284,
   -13.94242 -98.76751 31.29158,
   -26.03995 -101.90450 31.35980,
   -25.53650 -101.06620 31.30686,
   -14.70815 -98.01754 31.48673,
   -24.90487 -100.06415 31.43805,
   -15.37377 -97.48763 31.50415,
   -24.25779 -99.12827 31.44462,
   -16.23885 -96.98211 31.33603,
   -24.53337 -99.50471 31.44836,
   -23.80802 -98.58976 31.44524,
   -23.07911 -97.84414 31.38413,
   -18.46077 -96.18959 31.50530,
   -17.03572 -96.57064 31.49466,
   -22.38010 -97.23188 31.44230,
   -19.23126 -96.13659 31.54239,
   -17.83353 -96.30503 31.51149,
   -21.59643 -96.72460 31.50917,
   -20.16520 -96.23039 31.50363,
   -20.88562 -96.41637 31.53083,
   -8.64146 -114.54038 32.06681,
   -12.64658 -115.14022 32.05656,
   -10.92445 -114.98360 31.94752,
   -9.43409 -114.74031 32.04704,
   -7.85891 -114.25810 32.07584,
   -6.58323 -113.46549 32.11946,
   -15.07528 -115.36205 32.04576,
   -13.47423 -115.22610 32.06412,
   -11.81351 -115.05213 32.04123,
   -10.21304 -114.88239 32.06239,
   -7.16801 -113.90374 32.07925,
   -6.07063 -112.83775 32.15870,
   -17.53650 -115.54314 32.04285,
   -15.87780 -115.42851 32.05263,
   -14.38740 -115.29325 32.16565,
   -5.78721 -112.11625 32.30955,
   -20.01073 -115.65239 32.03876,
   -18.31599 -115.58705 32.05363,
   -16.92879 -115.50505 32.04367,
   -5.91157 -111.78034 31.80059,
   -20.84628 -115.66282 32.05222,
   -19.37535 -115.63427 32.03970,
   -5.81514 -111.17968 32.20183,
   -23.16586 -115.59201 32.03629,
   -21.70352 -115.65302 32.03380,
   -24.15716 -115.52498 32.08859,
   -22.52728 -115.62577 32.03697,
   -6.09005 -110.15222 32.11242,
   -25.12416 -115.43627 32.05102,
   -6.44387 -109.50571 31.98661,
   -27.49887 -115.16535 32.03743,
   -26.06523 -115.33186 31.91114,
   -28.51143 -115.01635 32.04678,
   -26.84066 -115.24920 32.03624,
   -6.95931 -108.54657 32.10488,
   -29.40629 -114.86572 32.02165,
   -30.39461 -114.68237 32.03622,
   -7.57813 -107.58191 32.10993,
   -31.36365 -114.47747 32.03643,
   -8.00550 -107.02842 31.97444,
   -32.35091 -114.22906 32.02050,
   -33.31292 -113.91311 31.99966,
   -8.59966 -106.08081 32.15218,
   -34.20933 -113.47720 32.02192,
   -34.89046 -112.95201 32.10868,
   -9.21286 -105.13685 32.15807,
   -35.28685 -112.44073 32.32199,
   -9.61390 -104.54474 32.01669,
   -35.23933 -112.04086 31.82616,
   -35.35173 -111.84153 32.22047,
   -10.21398 -103.57864 32.14159,
   -35.17490 -111.19803 32.18542,
   -34.30032 -110.19583 32.10358,
   -32.87801 -109.42461 32.08075,
   -34.83993 -110.71125 32.12231,
   -33.51144 -109.73659 32.19861,
   -32.17392 -109.01476 32.06602,
   -10.79670 -102.66201 32.22525,
   -31.41886 -108.51668 32.22499,
   -30.07497 -107.41119 32.14704,
   -11.26451 -101.95009 32.24802,
   -30.63818 -107.92528 32.12883,
   -29.57516 -106.90463 32.15880,
   -28.93024 -106.18156 32.16897,
   -11.80713 -101.17867 32.21443,
   -28.29340 -105.41500 32.00273,
   -27.80901 -104.72968 32.00780,
   -12.42048 -100.31126 32.41547,
   -27.20830 -103.76264 32.20056,
   -12.93900 -99.68346 32.27966,
   -26.84031 -103.11801 32.21185,
   -13.67954 -98.84771 32.29964,
   -26.39186 -102.28638 32.37605,
   -14.29746 -98.22117 32.34820,
   -25.93305 -101.51556 32.20197,
   -25.41264 -100.64250 32.24526,
   -14.95403 -97.66449 32.30576,
   -24.89076 -99.83288 32.28010,
   -15.71661 -97.12732 32.32008,
   -24.32136 -99.04939 32.27291,
   -16.53659 -96.67618 32.32338,
   -23.67210 -98.28289 32.27530,
   -17.51321 -96.32469 32.16353,
   -22.98046 -97.59793 32.27349,
   -20.14078 -96.14424 32.32650,
   -18.42943 -96.10346 32.32966,
   -22.17498 -96.96870 32.30985,
   -20.91292 -96.34635 32.34465,
   -19.42254 -96.04583 32.44140,
   -21.64183 -96.65226 32.32758,
   -7.87615 -114.29025 32.89302,
   -11.86314 -114.97885 32.88416,
   -10.25910 -114.83499 32.89868,
   -8.65474 -114.52608 32.89669,
   -7.13963 -113.96841 32.90124,
   -6.00182 -113.14267 33.14376,
   -14.29225 -115.21746 32.87499,
   -12.64657 -115.06058 32.85179,
   -11.11378 -114.90312 32.86717,
   -9.43543 -114.69339 32.88900,
   -6.49126 -113.55713 32.92644,
   -5.67110 -112.52559 33.00735,
   -16.61713 -115.44242 32.72537,
   -15.12773 -115.29986 32.89000,
   -13.66858 -115.15799 32.87767,
   -19.11490 -115.62330 32.84914,
   -17.53692 -115.51302 32.87226,
   -15.91172 -115.37548 32.86965,
   -5.53443 -111.67564 33.00291,
   -21.57672 -115.69370 32.86245,
   -20.03634 -115.66729 32.81363,
   -18.36635 -115.57517 32.86617,
   -22.48642 -115.67281 32.84953,
   -20.82915 -115.68983 32.86299,
   -5.71452 -110.58939 32.94895,
   -24.93891 -115.51640 32.86074,
   -23.42420 -115.62876 32.86442,
   -25.83543 -115.43373 32.90775,
   -24.22478 -115.57452 32.86045,
   -6.13313 -109.55086 32.95014,
   -26.82255 -115.32200 32.86101,
   -6.55811 -108.96978 32.77721,
   -29.43959 -114.94625 32.86395,
   -27.73896 -115.21143 32.87034,
   -30.10757 -114.82515 32.86098,
   -28.85988 -115.04274 32.86542,
   -7.14058 -108.01439 32.94251,
   -31.03603 -114.64241 32.85761,
   -32.07264 -114.39939 32.84424,
   -7.78555 -107.05869 32.99327,
   -33.05290 -114.12073 32.83362,
   -8.17179 -106.52537 33.02607,
   -33.96982 -113.76285 32.83791,
   -34.75609 -113.29617 32.88422,
   -8.80198 -105.58607 33.02730,
   -35.24829 -112.83746 32.96925,
   -9.45217 -104.60407 33.00548,
   -35.51879 -112.14984 33.01836,
   -9.79776 -104.06618 33.03176,
   -35.42538 -111.42521 32.93730,
   -34.94020 -110.66093 32.89679,
   -33.61396 -109.71524 32.91113,
   -10.41478 -103.11141 33.06466,
   -34.24646 -110.07860 33.05502,
   -32.91168 -109.30493 32.92156,
   -31.70002 -108.57690 32.92376,
   -32.22057 -108.90828 32.90961,
   -30.86523 -107.94686 32.99527,
   -11.04967 -102.14890 33.07543,
   -30.18614 -107.36460 32.98353,
   -11.40912 -101.61502 33.02029,
   -29.46194 -106.63416 32.98992,
   -28.81317 -105.89440 32.98325,
   -12.02619 -100.73272 33.07387,
   -28.18311 -105.08451 32.96533,
   -27.67975 -104.34353 32.99124,
   -12.61016 -99.95009 33.09243,
   -27.18056 -103.52711 33.04193,
   -13.23595 -99.19511 33.07181,
   -26.69148 -102.68757 32.99773,
   -26.14728 -101.72050 33.06128,
   -13.88933 -98.46071 33.23348,
   -14.54059 -97.86766 33.14564,
   -25.77581 -101.05255 33.06916,
   -15.24876 -97.35016 32.94334,
   -25.37362 -100.37308 33.07663,
   -24.79048 -99.51152 33.09175,
   -16.06249 -96.81719 33.12923,
   -24.18618 -98.72798 33.09381,
   -23.06893 -97.56923 33.11762,
   -16.95377 -96.40472 33.13498,
   -23.49872 -97.97532 33.10827,
   -22.44897 -97.11148 32.94421,
   -19.11113 -95.99081 33.14231,
   -17.70740 -96.16109 33.15508,
   -21.67970 -96.60583 33.15029,
   -20.14566 -96.08768 33.15168,
   -18.49723 -96.02538 33.14840,
   -20.93414 -96.28964 33.16572,
   -11.07958 -114.82052 33.71181,
   -9.46602 -114.64465 33.71348,
   -7.88126 -114.29866 33.71542,
   -6.41488 -113.64664 33.74924,
   -13.39914 -115.06402 33.57261,
   -11.88853 -114.90631 33.70981,
   -10.38133 -114.74519 33.83547,
   -8.66219 -114.49622 33.71651,
   -7.11883 -114.02146 33.71929,
   -5.71163 -113.02984 33.74425,
   -17.56032 -115.48917 33.69295,
   -15.95202 -115.32599 33.71080,
   -14.30029 -115.14696 33.69789,
   -12.69879 -114.98794 33.70656,
   -5.34618 -112.24580 33.71890,
   -20.00349 -115.68859 33.68825,
   -18.33906 -115.56318 33.65803,
   -16.82190 -115.41222 33.68268,
   -15.12527 -115.23628 33.69808,
   -5.11996 -111.55407 34.18640,
   -20.79588 -115.72135 33.69002,
   -19.36313 -115.64784 33.68909,
   -5.32921 -111.05479 33.79648,
   -23.19032 -115.70037 33.68438,
   -21.70371 -115.73450 33.66845,
   -24.18929 -115.64139 33.68451,
   -22.50550 -115.72476 33.68537,
   -5.71995 -109.98973 33.73579,
   -26.80235 -115.39638 33.68375,
   -25.08513 -115.57321 33.71011,
   -27.57788 -115.31461 33.81641,
   -26.12361 -115.47137 33.68392,
   -6.26529 -109.01272 33.73601,
   -28.53308 -115.17229 33.67900,
   -6.73210 -108.41937 33.63831,
   -29.47927 -115.03096 33.67222,
   -30.44071 -114.86933 33.67349,
   -7.33423 -107.52237 33.80638,
   -31.36845 -114.67189 33.48532,
   -32.41164 -114.43167 33.46684,
   -7.92195 -106.67512 33.92080,
   -33.39233 -114.14939 33.46975,
   -8.36428 -106.07794 33.83177,
   -34.34790 -113.73065 33.49372,
   -35.09041 -113.21411 33.57652,
   -8.99732 -105.13651 33.86695,
   -35.55735 -112.65898 33.81258,
   -9.59759 -104.20337 34.05137,
   -35.69449 -111.76636 33.87069,
   -9.99445 -103.62809 33.88780,
   -35.42142 -111.06591 33.79003,
   -34.50135 -110.10100 33.72746,
   -35.00823 -110.53312 33.73917,
   -33.65398 -109.59865 33.74568,
   -32.27662 -108.82906 33.60776,
   -10.61127 -102.68861 33.91614,
   -32.95053 -109.20679 33.73946,
   -31.52711 -108.33127 33.75664,
   -30.77912 -107.73705 33.91670,
   -11.21552 -101.75504 34.08994,
   -30.07833 -107.10635 33.92958,
   -11.62008 -101.18419 33.87389,
   -29.36812 -106.39238 33.81565,
   -28.43996 -105.28221 33.82461,
   -28.88794 -105.84157 33.82185,
   -27.94641 -104.59803 33.82794,
   -12.28619 -100.24959 33.91122,
   -12.78860 -99.61449 33.72086,
   -27.49058 -103.88679 33.84424,
   -27.03388 -103.08267 33.98579,
   -13.48355 -98.76727 33.94687,
   -26.57453 -102.28459 33.86773,
   -26.11589 -101.45407 33.90755,
   -14.12047 -98.11601 33.95234,
   -25.63175 -100.63138 33.90729,
   -14.77525 -97.54300 33.99901,
   -25.01701 -99.73595 33.72745,
   -15.57853 -96.99013 33.96929,
   -24.49074 -99.01552 33.71816,
   -16.50716 -96.50982 33.90487,
   -23.79829 -98.19381 33.84267,
   -17.43151 -96.16348 33.98296,
   -23.13767 -97.53040 33.95046,
   -18.43914 -95.96907 33.94463,
   -22.33188 -96.91386 34.03169,
   -20.94747 -96.25758 33.84364,
   -19.32268 -95.94986 33.95810,
   -21.68534 -96.54764 33.97406,
   -20.17711 -96.04470 33.97394,
   -10.08773 -114.66343 34.53927,
   -8.67188 -114.46635 34.53232,
   -7.10879 -114.05899 34.54197,
   -5.76427 -113.33297 34.60841,
   -14.34336 -115.08688 34.52707,
   -12.67030 -114.91790 34.55100,
   -11.12800 -114.76223 34.56593,
   -9.47786 -114.59624 34.54019,
   -7.88612 -114.29582 34.54210,
   -6.38467 -113.73782 34.55281,
   -5.21502 -112.68653 34.56498,
   -16.76245 -115.37611 34.52015,
   -15.11384 -115.17946 34.48303,
   -13.50924 -114.99056 34.50840,
   -11.91403 -114.84038 34.53466,
   -4.96691 -111.96431 34.65220,
   -19.12145 -115.63772 34.49673,
   -17.60582 -115.47594 34.51447,
   -16.12859 -115.29992 34.52162,
   -21.60032 -115.79045 34.66385,
   -19.98484 -115.71215 34.50332,
   -18.37867 -115.56311 34.51602,
   -5.01912 -111.02078 34.68013,
   -24.18871 -115.70810 34.50881,
   -22.50337 -115.77996 34.50847,
   -20.81266 -115.75902 34.51304,
   -5.34646 -110.37724 34.41855,
   -24.98402 -115.66322 34.66243,
   -23.44890 -115.73850 34.36091,
   -25.89108 -115.56634 34.49630,
   -5.82240 -109.43238 34.57016,
   -28.51793 -115.25801 34.50956,
   -26.91471 -115.46122 34.53081,
   -29.16182 -115.16661 34.51068,
   -27.82329 -115.35157 34.50776,
   -6.45097 -108.51053 34.55125,
   -30.10907 -115.03782 34.67945,
   -6.86825 -107.98738 34.63234,
   -31.12382 -114.83279 34.49262,
   -32.08140 -114.64553 34.47355,
   -7.54193 -107.05957 34.64852,
   -33.06498 -114.40459 34.45898,
   -34.02606 -114.08035 34.46258,
   -8.16741 -106.15369 34.83938,
   -34.88673 -113.62828 34.49190,
   -8.59312 -105.58651 34.69058,
   -35.54008 -113.03129 34.63564,
   -9.21159 -104.67702 34.71828,
   -35.83971 -112.29251 34.67122,
   -9.77097 -103.85055 34.69160,
   -35.75103 -111.37128 34.64275,
   -35.09979 -110.49298 34.54003,
   -10.25066 -103.12991 34.69261,
   -35.54076 -111.00809 34.59812,
   -34.36353 -109.95734 34.56842,
   -33.03514 -109.16054 34.46768,
   -33.68448 -109.52262 34.56617,
   -32.24790 -108.70884 34.55910,
   -30.86575 -107.70185 34.60748,
   -10.86529 -102.20498 34.70282,
   -31.33464 -108.06753 34.59735,
   -30.32662 -107.22235 34.62264,
   -11.39024 -101.41402 34.72517,
   -29.64577 -106.58124 34.46302,
   -29.00211 -105.83415 34.66879,
   -11.95143 -100.60632 34.67055,
   -28.36766 -105.03801 34.66112,
   -27.82308 -104.25847 34.66571,
   -12.60579 -99.70152 34.74590,
   -27.32539 -103.46180 34.63129,
   -13.04635 -99.15419 34.59751,
   -26.87753 -102.65947 34.69428,
   -13.73025 -98.36626 34.79692,
   -26.50589 -101.96186 34.70614,
   -14.43297 -97.71954 34.72138,
   -26.02759 -101.07969 34.87711,
   -25.46918 -100.21385 34.66016,
   -15.13578 -97.16901 34.77826,
   -24.95403 -99.43784 34.71712,
   -15.91882 -96.67840 34.85254,
   -24.31714 -98.62727 34.71650,
   -16.77710 -96.29389 34.80477,
   -23.72267 -97.95592 34.79142,
   -22.43122 -96.90765 34.78104,
   -19.37131 -95.89691 34.79264,
   -17.70154 -96.02097 34.81842,
   -22.97203 -97.29479 34.77319,
   -21.70298 -96.49548 34.79382,
   -20.16192 -95.99608 34.74510,
   -18.61070 -95.87754 34.95107,
   -20.96994 -96.19922 34.80997,
   -9.40750 -114.54192 35.23738,
   -7.88903 -114.29172 35.36065,
   -6.35291 -113.81021 35.36973,
   -5.16698 -113.02875 35.46284,
   -13.55744 -114.94728 35.35507,
   -11.95416 -114.79354 35.37699,
   -10.28795 -114.60872 35.35780,
   -8.69123 -114.44237 35.36585,
   -7.10536 -114.08905 35.36370,
   -5.68695 -113.45171 35.40083,
   -4.75932 -112.40706 35.50429,
   -15.87417 -115.23634 35.20086,
   -14.35093 -115.04388 35.33853,
   -12.82973 -114.86587 35.48071,
   -11.12694 -114.70132 35.36183,
   -19.99466 -115.74702 35.33764,
   -18.39305 -115.57293 35.34868,
   -16.76467 -115.35853 35.34638,
   -15.17043 -115.14548 35.35050,
   -4.71608 -111.45869 35.35765,
   -22.48357 -115.83971 35.33267,
   -20.80822 -115.80126 35.33846,
   -19.35732 -115.68669 35.33810,
   -17.57985 -115.46764 35.34288,
   -23.27273 -115.82240 35.32153,
   -21.80802 -115.83731 35.33449,
   -4.96854 -110.48227 35.48138,
   -24.20638 -115.77774 35.34365,
   -5.42440 -109.85329 35.16935,
   -26.58574 -115.57050 35.33064,
   -25.12173 -115.71002 35.33286,
   -27.55044 -115.46632 35.37875,
   -25.89476 -115.64025 35.33150,
   -6.00967 -108.90129 35.43052,
   -28.52824 -115.34325 35.33992,
   -31.14427 -114.93449 35.33346,
   -29.44908 -115.19951 35.16964,
   -6.64005 -108.03836 35.59102,
   -31.75486 -114.82291 35.32920,
   -30.51743 -115.04662 35.33309,
   -7.09434 -107.51563 35.47898,
   -32.82673 -114.57241 35.31686,
   -33.77852 -114.29626 35.30996,
   -7.76229 -106.60740 35.51048,
   -34.71710 -113.88858 35.32701,
   -35.33217 -113.51422 35.35864,
   -8.40880 -105.67894 35.69839,
   -8.90266 -105.01070 35.49285,
   -35.85103 -112.79068 35.34444,
   -36.08090 -112.36103 35.79650,
   -9.52978 -104.09880 35.49427,
   -35.98549 -111.72039 35.42028,
   -9.94272 -103.51249 35.31324,
   -35.64964 -110.99142 35.41780,
   -34.40752 -109.89013 35.38997,
   -35.00819 -110.31906 35.51724,
   -33.70761 -109.42281 35.42044,
   -32.27857 -108.60683 35.41228,
   -10.55212 -102.58044 35.50008,
   -32.92586 -109.00991 35.40198,
   -31.65531 -108.18294 35.32981,
   -30.91036 -107.60094 35.44103,
   -11.17396 -101.63971 35.57395,
   -30.17143 -106.94706 35.44176,
   -11.53764 -101.08996 35.49538,
   -29.50260 -106.26821 35.48769,
   -28.90038 -105.56178 35.60827,
   -12.18122 -100.15385 35.57731,
   -28.20527 -104.67625 35.47706,
   -27.72992 -103.94950 35.53438,
   -12.82273 -99.29227 35.57934,
   -27.17573 -103.03418 35.50015,
   -13.28585 -98.71627 35.58395,
   -26.72618 -102.20684 35.56378,
   -26.27231 -101.40474 35.43766,
   -13.94192 -98.03445 35.54270,
   -25.71195 -100.43709 35.55587,
   -14.68028 -97.38363 35.61601,
   -25.20878 -99.65502 35.56524,
   -15.54357 -96.80381 35.52979,
   -24.64875 -98.89525 35.57394,
   -23.91729 -98.06503 35.59177,
   -16.28554 -96.40100 35.61870,
   -23.22313 -97.43667 35.45767,
   -18.41017 -95.83841 35.62262,
   -17.09970 -96.09047 35.63859,
   -22.43899 -96.83663 35.60251,
   -20.98615 -96.11782 35.63565,
   -19.41260 -95.83527 35.60841,
   -17.74295 -95.93185 35.63582,
   -21.67999 -96.40066 35.62090,
   -20.21493 -95.93483 35.62110,
   -10.33521 -114.58588 36.18731,
   -8.70006 -114.43298 36.18057,
   -7.09939 -114.11952 36.18823,
   -5.61222 -113.54834 36.21838,
   -4.59222 -112.69703 36.47400,
   -12.76717 -114.83416 36.18163,
   -11.10802 -114.66752 36.14744,
   -9.57970 -114.50558 36.15644,
   -7.90123 -114.29353 36.18763,
   -6.32665 -113.87814 36.18679,
   -5.04412 -113.16127 36.26574,
   -4.38159 -112.16867 36.48886,
   -16.78675 -115.36366 36.16887,
   -15.12333 -115.12610 36.04454,
   -13.61751 -114.93424 36.15293,
   -12.05548 -114.76278 36.32818,
   -4.49386 -111.87341 35.98482,
   -20.79595 -115.85185 36.16223,
   -19.11572 -115.68754 36.14379,
   -17.56876 -115.47875 36.14669,
   -15.98001 -115.24558 36.14578,
   -14.38460 -115.02880 36.17692,
   -4.38927 -111.37009 36.39567,
   -21.59618 -115.88925 36.14895,
   -19.97952 -115.78715 36.14798,
   -18.38583 -115.59358 36.16412,
   -4.64322 -110.82052 36.15032,
   -24.15310 -115.85193 36.15654,
   -22.53139 -115.90497 36.17480,
   -24.95471 -115.80071 36.17594,
   -23.52197 -115.88237 36.15519,
   -5.06251 -109.94966 36.30731,
   -25.89477 -115.71796 36.16331,
   -5.60972 -109.27772 36.10566,
   -28.29358 -115.45064 36.15435,
   -26.83524 -115.61038 36.04347,
   -29.29662 -115.32181 36.18076,
   -27.61676 -115.53148 36.15390,
   -6.24587 -108.42881 36.27235,
   -30.21831 -115.18645 36.14411,
   -31.23311 -115.03270 36.18388,
   -6.90401 -107.57430 36.45178,
   -32.12708 -114.85704 36.00488,
   -7.38133 -107.01162 36.28263,
   -33.14000 -114.62931 35.98927,
   -34.11316 -114.33774 35.99623,
   -8.01398 -106.14351 36.38446,
   -35.02324 -113.90822 36.01465,
   -8.59416 -105.34269 36.32538,
   -35.72816 -113.38175 36.25104,
   -36.06992 -112.86627 36.29572,
   -9.15899 -104.54144 36.29322,
   -36.18520 -112.12063 36.28997,
   -9.81238 -103.58662 36.35059,
   -36.02838 -111.44895 36.26756,
   -35.29976 -110.44878 36.20897,
   -10.15989 -103.07054 36.36047,
   -35.69984 -110.86376 36.22241,
   -34.46368 -109.82442 36.22758,
   -32.99601 -108.95696 36.23739,
   -33.61550 -109.31220 36.34339,
   -32.31339 -108.51550 36.21466,
   -10.76312 -102.16770 36.35211,
   -31.52611 -107.96863 36.26054,
   -30.84829 -107.43795 36.26623,
   -29.75857 -106.41165 36.29067,
   -11.35874 -101.24632 36.54785,
   -30.24697 -106.89300 36.28074,
   -29.10122 -105.69531 36.30014,
   -11.75304 -100.65480 36.40011,
   -28.47745 -104.94839 36.13185,
   -27.96766 -104.21997 36.16770,
   -12.39876 -99.73012 36.43956,
   -27.37733 -103.25251 36.33228,
   -13.05762 -98.84961 36.60722,
   -27.04312 -102.63067 36.34458,
   -13.59550 -98.25711 36.39401,
   -26.60711 -101.80375 36.44311,
   -26.15216 -100.99199 36.37423,
   -14.27648 -97.59584 36.43472,
   -25.65739 -100.16001 36.38502,
   -14.99449 -97.02796 36.44280,
   -25.12104 -99.35379 36.40862,
   -15.79716 -96.53223 36.44252,
   -24.50268 -98.54680 36.49621,
   -16.77901 -96.11215 36.33391,
   -23.84628 -97.85067 36.43085,
   -17.63925 -95.86610 36.39045,
   -23.12093 -97.22222 36.41812,
   -21.77633 -96.40386 36.29493,
   -20.17128 -95.84770 36.44183,
   -18.52884 -95.75257 36.43681,
   -22.48779 -96.78173 36.42732,
   -21.01690 -96.07145 36.45801,
   -19.41161 -95.75747 36.43687,
   -9.53705 -114.49932 37.00930,
   -7.92660 -114.31344 36.99750,
   -6.29757 -113.94378 37.01634,
   -4.94919 -113.27159 37.04814,
   -4.30122 -112.52971 37.18206,
   -11.81879 -114.74830 37.02741,
   -10.34487 -114.59251 37.00746,
   -8.86568 -114.42658 37.00962,
   -7.09806 -114.15507 37.00226,
   -5.56671 -113.65277 37.01921,
   -4.47477 -112.82227 37.13890,
   -15.99670 -115.27260 36.99107,
   -14.40666 -115.04706 36.99496,
   -12.77782 -114.84771 37.00178,
   -11.16054 -114.67804 37.00584,
   -4.17421 -111.73184 37.15237,
   -19.98232 -115.84503 36.98429,
   -18.37558 -115.63549 36.98029,
   -16.80454 -115.39550 36.97546,
   -15.29875 -115.17187 36.99705,
   -13.59097 -114.94171 36.99908,
   -22.46028 -115.97411 36.97814,
   -20.80475 -115.91417 36.99133,
   -19.34436 -115.77187 36.98353,
   -17.58921 -115.51668 36.98694,
   -4.36247 -110.79390 37.08414,
   -23.27799 -115.96626 36.99836,
   -21.81497 -115.96430 36.97989,
   -4.71059 -110.25290 37.06077,
   -25.61717 -115.82218 36.97853,
   -24.17754 -115.92751 36.98803,
   -26.65820 -115.71964 36.96596,
   -24.98749 -115.87425 36.98017,
   -5.29055 -109.43251 37.07841,
   -27.59584 -115.61644 36.97421,
   -5.86603 -108.78048 37.04453,
   -30.20676 -115.28509 36.97941,
   -28.57586 -115.49828 36.93545,
   -30.98792 -115.18393 37.13560,
   -29.52767 -115.38196 36.97746,
   -6.50680 -108.00998 37.11993,
   -31.87781 -115.02531 37.01297,
   -32.82190 -114.83491 36.95790,
   -7.13492 -107.23359 37.12537,
   -33.78987 -114.58415 36.92885,
   -7.74308 -106.43865 37.13663,
   -34.77155 -114.21359 36.93934,
   -35.51885 -113.78793 36.98640,
   -8.38090 -105.56246 37.14690,
   -36.04762 -113.24371 37.11171,
   -8.81729 -104.95082 37.15872,
   -36.30962 -112.47125 37.12664,
   -9.40088 -104.11145 37.16906,
   -36.22225 -111.68082 37.02190,
   -35.79351 -110.84570 37.07802,
   -9.96960 -103.27213 37.26695,
   -35.13253 -110.24758 37.04867,
   -33.90773 -109.38207 37.05180,
   -10.37950 -102.66469 37.18599,
   -34.46678 -109.73520 37.04380,
   -33.02696 -108.86798 37.06802,
   -31.62523 -107.93955 37.08343,
   -32.21348 -108.35585 37.12169,
   -31.01716 -107.47134 36.95903,
   -11.00500 -101.71848 37.19224,
   -30.35917 -106.87976 37.13208,
   -29.61940 -106.14984 37.12570,
   -11.54377 -100.89194 37.20755,
   -28.97715 -105.43025 37.12531,
   -12.02007 -100.16895 37.21704,
   -28.33638 -104.60957 37.09764,
   -27.86239 -103.89678 37.11802,
   -12.64662 -99.28963 37.23271,
   -27.35495 -103.03966 37.17070,
   -26.83018 -102.10588 37.11655,
   -13.25785 -98.51414 37.25863,
   -13.88205 -97.84160 37.26764,
   -26.46672 -101.39366 37.19596,
   -14.66199 -97.16754 37.19147,
   -26.07853 -100.67815 37.20419,
   -25.54656 -99.79239 37.31715,
   -15.32616 -96.68618 37.25738,
   -24.99886 -98.99326 37.37766,
   -16.04628 -96.26139 37.43332,
   -24.38057 -98.23888 37.36955,
   -23.22290 -97.18057 37.24029,
   -18.59917 -95.64743 37.26124,
   -16.98106 -95.91289 37.30189,
   -23.73888 -97.61016 37.24409,
   -22.53387 -96.70439 37.23445,
   -21.04755 -95.98996 37.28092,
   -19.42814 -95.66059 37.24060,
   -17.87449 -95.70046 37.36975,
   -21.73050 -96.26808 37.23786,
   -20.38385 -95.79850 37.30348,
   -6.29710 -114.01541 37.79088,
   -4.89159 -113.40829 37.84255,
   -10.33209 -114.62326 37.79398,
   -8.71814 -114.45689 37.79024,
   -7.05859 -114.19527 37.82525,
   -5.53331 -113.74788 37.80516,
   -4.37688 -112.93763 37.91034,
   -12.75984 -114.88523 37.78867,
   -11.11902 -114.71188 37.81618,
   -9.59277 -114.54722 37.81491,
   -7.90257 -114.33974 37.79379,
   -4.04360 -112.22565 37.96023,
   -16.77132 -115.44412 37.77626,
   -15.18797 -115.20862 37.87267,
   -13.58747 -114.98528 37.76512,
   -12.10651 -114.81402 37.78997,
   -20.76561 -115.98030 37.77293,
   -19.17338 -115.80587 37.77061,
   -17.58183 -115.57129 37.76028,
   -16.06352 -115.32660 37.68467,
   -14.37619 -115.08713 37.78190,
   -4.08128 -111.22526 37.87108,
   -21.58701 -116.02996 37.80171,
   -20.04607 -115.90352 37.63508,
   -18.36476 -115.69211 37.77262,
   -24.04955 -116.02326 37.87621,
   -22.50202 -116.05036 37.79652,
   -4.39576 -110.51235 37.86462,
   -24.96274 -115.95333 37.76611,
   -23.27534 -116.03955 37.76417,
   -4.91982 -109.77855 37.85413,
   -27.57453 -115.69672 37.76263,
   -25.94630 -115.86438 37.72262,
   -28.34867 -115.61759 37.85775,
   -26.91083 -115.77082 37.76260,
   -5.52940 -109.07030 37.86476,
   -29.29080 -115.49131 37.74981,
   -6.18441 -108.33011 37.92274,
   -30.29866 -115.36795 37.78870,
   -31.30194 -115.22657 37.76678,
   -6.91531 -107.45498 37.91589,
   -32.13382 -115.10967 37.75702,
   -7.33404 -106.95115 37.91458,
   -34.78989 -114.37466 37.74997,
   -33.17728 -114.89957 37.74342,
   -35.24618 -114.16664 37.76124,
   -34.14341 -114.63315 37.73871,
   -7.96861 -106.09844 37.93090,
   -35.86535 -113.70189 37.80261,
   -8.54597 -105.29330 37.93744,
   -36.31017 -112.99115 37.85770,
   -9.02442 -104.60961 37.94762,
   -36.41279 -112.00447 37.85970,
   -9.66448 -103.67692 37.95870,
   -36.19061 -111.37237 37.84998,
   -35.16443 -110.20001 37.82532,
   -10.18483 -102.90432 37.96869,
   -35.65289 -110.64152 37.82599,
   -34.52489 -109.70765 37.83211,
   -33.73883 -109.23849 37.88791,
   -32.46868 -108.42454 37.86058,
   -10.75103 -102.04775 37.97451,
   -33.04631 -108.80180 37.85395,
   -31.66423 -107.86946 37.87438,
   -30.95301 -107.32017 37.85826,
   -11.34260 -101.13938 38.00128,
   -30.22604 -106.64661 38.04323,
   -29.04355 -105.40668 37.91352,
   -11.69244 -100.57808 38.01295,
   -29.48985 -105.91268 37.90875,
   -28.57236 -104.81879 37.91637,
   -28.10706 -104.16163 37.91962,
   -12.35668 -99.61444 37.97051,
   -27.64305 -103.41493 37.93893,
   -13.00758 -98.73355 38.03624,
   -27.18041 -102.59431 37.95708,
   -13.46147 -98.19223 37.88783,
   -26.74405 -101.77529 37.96359,
   -26.30949 -100.95717 38.00198,
   -14.11614 -97.50946 38.03730,
   -25.84204 -100.14798 37.97025,
   -14.87450 -96.88069 38.04989,
   -25.25156 -99.23986 38.00765,
   -15.69145 -96.36414 37.97672,
   -24.58637 -98.37314 38.03022,
   -16.49072 -95.97025 38.06956,
   -23.98405 -97.73633 37.92590,
   -17.83841 -95.60340 38.07280,
   -23.23130 -97.06573 38.01373,
   -21.82608 -96.19825 38.05382,
   -20.30513 -95.68076 38.05466,
   -18.63712 -95.52662 38.07244,
   -17.22145 -95.72654 38.08518,
   -22.46711 -96.51248 38.18066,
   -21.08050 -95.89463 38.07076,
   -19.58949 -95.54540 38.16985,
   -7.08672 -114.25886 38.57784,
   -5.51563 -113.84281 38.58645,
   -4.30106 -113.08198 38.66998,
   -11.11651 -114.77791 38.58028,
   -9.40047 -114.59998 38.67648,
   -7.87474 -114.39147 38.59732,
   -6.28143 -114.08491 38.58381,
   -4.82881 -113.50511 38.61036,
   -3.94737 -112.53698 38.82753,
   -13.54215 -115.05565 38.57345,
   -11.89057 -114.87130 38.60771,
   -10.28317 -114.68360 38.59661,
   -8.69357 -114.50387 38.58267,
   -17.54460 -115.64405 38.56121,
   -15.97437 -115.39379 38.54871,
   -14.35336 -115.16207 38.56570,
   -12.83274 -114.95706 38.43654,
   -3.85192 -111.71719 38.73921,
   -19.95246 -115.97425 38.52604,
   -18.34980 -115.76687 38.55187,
   -16.84766 -115.52304 38.46603,
   -15.15274 -115.27289 38.56644,
   -22.33026 -116.13671 38.65702,
   -20.76421 -116.05744 38.55997,
   -19.14319 -115.87944 38.55752,
   -4.08261 -110.91666 38.66951,
   -24.94262 -116.03425 38.55187,
   -23.28468 -116.12015 38.56047,
   -21.57676 -116.10519 38.55418,
   -4.51791 -110.23379 38.66422,
   -25.71177 -115.98291 38.65602,
   -24.25738 -116.07922 38.55098,
   -26.66310 -115.87633 38.53475,
   -5.22994 -109.32699 38.67628,
   -29.29021 -115.57660 38.54872,
   -27.62404 -115.76988 38.51372,
   -5.77047 -108.79811 38.62910,
   -29.99637 -115.48801 38.54977,
   -28.57633 -115.66457 38.54763,
   -30.98750 -115.35648 38.55665,
   -6.45200 -108.02837 38.68315,
   -31.92139 -115.22593 38.55078,
   -32.91415 -115.04987 38.53310,
   -7.09969 -107.24476 38.69433,
   -33.90700 -114.82754 38.57433,
   -7.68650 -106.47847 38.71145,
   -34.90142 -114.48020 38.57952,
   -35.69089 -114.03761 38.60871,
   -8.35282 -105.55483 38.70920,
   -36.28454 -113.34695 38.63248,
   -8.72651 -105.02035 38.73838,
   -36.53110 -112.56453 38.65905,
   -9.36285 -104.09143 38.74338,
   -36.40832 -111.61260 38.64349,
   -35.90739 -110.80238 38.51135,
   -9.97241 -103.18620 38.75480,
   -35.19177 -110.14448 38.61106,
   -33.77617 -109.20768 38.63141,
   -10.33421 -102.63082 38.78396,
   -34.38043 -109.59254 38.62325,
   -33.11177 -108.77412 38.63941,
   -32.34942 -108.28268 38.69904,
   -31.17721 -107.40438 38.66306,
   -10.94727 -101.68643 38.81008,
   -31.68743 -107.80451 38.65599,
   -30.44385 -106.76935 38.67924,
   -29.75035 -106.09942 38.64114,
   -11.54260 -100.75121 38.95539,
   -29.07242 -105.33948 38.70839,
   -11.92675 -100.15306 38.80467,
   -28.47901 -104.58410 38.69664,
   -27.96322 -103.81974 38.72015,
   -12.55396 -99.24839 38.80372,
   -27.46075 -102.98586 38.68873,
   -27.03312 -102.18812 38.75040,
   -13.27577 -98.31645 38.80750,
   -13.74584 -97.77652 38.78772,
   -26.65349 -101.45114 38.76267,
   -14.45420 -97.10398 38.83567,
   -26.19830 -100.59600 38.83994,
   -25.68198 -99.73098 38.78149,
   -15.21044 -96.52259 38.89787,
   -25.13163 -98.90595 38.79688,
   -15.99499 -96.07201 38.84762,
   -24.53802 -98.14488 38.84433,
   -16.95128 -95.69774 38.75228,
   -23.90251 -97.48834 38.81459,
   -22.72657 -96.57280 38.82478,
   -19.53877 -95.43297 38.84187,
   -17.83679 -95.47282 38.87526,
   -23.28279 -96.96671 38.82192,
   -21.87548 -96.09598 38.85263,
   -20.33784 -95.56243 38.83827,
   -18.79143 -95.37828 38.96651,
   -21.11765 -95.78250 38.86637,
   -7.87409 -114.45754 39.36780,
   -6.27524 -114.15603 39.36553,
   -4.78689 -113.63645 39.54913,
   -11.89704 -114.96489 39.36476,
   -10.15800 -114.77686 39.47145,
   -8.66458 -114.57418 39.37927,
   -7.06579 -114.32594 39.37200,
   -5.48845 -113.91818 39.38518,
   -4.18781 -113.14768 39.40020,
   -14.32010 -115.25838 39.35621,
   -12.71901 -115.06443 39.35294,
   -11.06531 -114.86625 39.38239,
   -9.47819 -114.68125 39.36790,
   -3.73253 -112.28232 39.54399,
   -18.31754 -115.85483 39.34551,
   -16.74582 -115.60949 39.32525,
   -15.10159 -115.36556 39.33364,
   -13.61827 -115.15396 39.24696,
   -3.64188 -111.71272 39.82034,
   -20.69687 -116.14862 39.47843,
   -19.07927 -115.95793 39.31245,
   -17.59097 -115.74465 39.35016,
   -15.92062 -115.48751 39.35292,
   -3.81192 -111.28965 39.49584,
   -23.23011 -116.20393 39.33555,
   -21.56926 -116.18687 39.31772,
   -19.92126 -116.06143 39.34367,
   -24.06240 -116.17566 39.34928,
   -22.55207 -116.21149 39.33678,
   -4.27740 -110.36118 39.56685,
   -26.65959 -115.95878 39.33389,
   -24.95818 -116.11484 39.33049,
   -4.85826 -109.71887 39.42847,
   -27.38213 -115.88232 39.33362,
   -25.98466 -116.02669 39.33464,
   -28.28067 -115.77842 39.31141,
   -5.50049 -109.05850 39.44431,
   -29.29646 -115.66646 39.35247,
   -6.17091 -108.35654 39.45997,
   -31.59582 -115.36689 39.33655,
   -30.24222 -115.54026 39.24530,
   -32.63890 -115.19492 39.32674,
   -31.00233 -115.44515 39.33655,
   -6.87947 -107.53609 39.48571,
   -33.66099 -115.00374 39.43043,
   -7.29362 -107.03097 39.50382,
   -34.56884 -114.76480 39.47364,
   -35.45296 -114.36361 39.44193,
   -7.94723 -106.14248 39.50502,
   -36.09921 -113.89098 39.49229,
   -8.53069 -105.31075 39.50872,
   -36.53170 -113.09220 39.30912,
   -9.00156 -104.61785 39.51945,
   -36.62712 -112.07100 39.43016,
   -9.62191 -103.69153 39.52770,
   -36.33343 -111.31468 39.40600,
   -10.15018 -102.88751 39.54151,
   -35.78888 -110.64390 39.38640,
   -34.60154 -109.64827 39.25544,
   -35.21360 -110.10150 39.39955,
   -33.79747 -109.15122 39.41691,
   -32.38592 -108.24531 39.43709,
   -10.71144 -102.01894 39.55309,
   -32.93181 -108.60930 39.43056,
   -31.72369 -107.75311 39.45369,
   -31.02582 -107.20640 39.44745,
   -11.26757 -101.14581 39.57209,
   -30.24239 -106.50484 39.44368,
   -11.73114 -100.40959 39.57445,
   -29.63912 -105.87807 39.61998,
   -28.90697 -105.04351 39.48601,
   -12.23974 -99.63211 39.59998,
   -28.32634 -104.26059 39.49321,
   -27.80321 -103.42918 39.62479,
   -12.91256 -98.69696 39.62043,
   -27.32720 -102.61476 39.51715,
   -13.43129 -98.03689 39.61582,
   -26.88067 -101.77370 39.54163,
   -26.45581 -100.96198 39.53876,
   -14.03461 -97.38657 39.62044,
   -25.90964 -99.98573 39.56525,
   -14.71877 -96.77250 39.65468,
   -25.50157 -99.29119 39.57708,
   -15.51282 -96.21710 39.63313,
   -25.03402 -98.59691 39.59484,
   -16.26876 -95.78702 39.81991,
   -24.48652 -97.89012 39.76394,
   -23.38269 -96.91383 39.50888,
   -18.76764 -95.26101 39.64080,
   -17.14630 -95.48901 39.64472,
   -23.95225 -97.37984 39.61881,
   -22.62452 -96.36240 39.63032,
   -21.14263 -95.68172 39.49891,
   -19.57525 -95.29722 39.62669,
   -18.03795 -95.29288 39.74938,
   -21.90128 -95.97369 39.63275,
   -20.40727 -95.39337 39.89188,
   -8.65215 -114.65593 40.15577,
   -7.05559 -114.39953 40.15105,
   -5.34839 -113.99451 40.27508,
   -4.17455 -113.33389 40.36542,
   -10.98031 -114.98963 40.28311,
   -9.42815 -114.76982 40.18227,
   -7.84963 -114.53714 40.15882,
   -6.24931 -114.21758 40.05852,
   -4.75575 -113.71575 40.17749,
   -3.72471 -112.74932 40.27480,
   -15.09196 -115.48184 40.13883,
   -13.50482 -115.27660 40.12978,
   -11.90447 -115.07376 40.11330,
   -10.25568 -114.87917 40.15288,
   -3.52696 -112.07943 40.40105,
   -19.09497 -116.05972 40.12855,
   -17.39020 -115.83310 40.23486,
   -15.88808 -115.59648 40.13535,
   -14.35034 -115.36573 40.03608,
   -12.67269 -115.17391 40.14825,
   -21.53024 -116.27730 40.12560,
   -19.87217 -116.15320 40.15209,
   -18.25978 -115.94922 40.13742,
   -16.69008 -115.71483 40.13651,
   -3.62910 -111.39439 40.36269,
   -22.32558 -116.29558 40.10660,
   -20.77810 -116.23570 40.12892,
   -3.97354 -110.76199 40.22045,
   -24.81691 -116.21464 40.12169,
   -23.26527 -116.29134 40.14362,
   -4.51919 -110.06732 40.21382,
   -25.64825 -116.14073 40.10101,
   -24.05247 -116.25986 40.12071,
   -26.66953 -116.04302 40.13269,
   -5.21784 -109.33229 40.25556,
   -29.03900 -115.77660 40.11920,
   -27.59590 -115.92983 40.01530,
   -5.79044 -108.80363 40.23914,
   -30.00910 -115.66736 40.15873,
   -28.37523 -115.85212 40.11896,
   -31.00394 -115.54587 40.12551,
   -6.44129 -108.10942 40.25624,
   -31.92760 -115.43097 40.10318,
   -7.11856 -107.29454 40.26744,
   -32.97297 -115.24120 39.90659,
   -33.92767 -115.09364 40.09256,
   -7.72056 -106.49535 40.33416,
   -34.95402 -114.76523 40.10465,
   -35.81147 -114.30879 40.14190,
   -8.36349 -105.58131 40.29722,
   -36.48354 -113.58845 40.17256,
   -8.71839 -105.05144 40.31622,
   -36.64127 -113.10179 39.87376,
   -36.74865 -113.14396 40.53231,
   -36.76610 -112.66240 40.21675,
   -9.35650 -104.08926 40.31913,
   -36.61699 -111.67655 40.19781,
   -36.03798 -110.80629 40.18628,
   -9.99415 -103.11289 40.31384,
   -36.40152 -111.27880 40.18818,
   -35.28356 -110.10034 40.20652,
   -10.32402 -102.58672 40.36770,
   -34.48124 -109.55904 40.18342,
   -33.18409 -108.70368 40.07567,
   -33.81626 -109.11312 40.20609,
   -32.40669 -108.18682 40.22358,
   -10.91515 -101.65659 40.34337,
   -31.65311 -107.62869 40.38609,
   -30.54893 -106.70631 40.25264,
   -31.04773 -107.14695 40.24263,
   -29.85837 -106.03652 40.26388,
   -11.55809 -100.64493 40.35679,
   -29.19064 -105.29722 40.29259,
   -11.91132 -100.06742 40.38432,
   -28.59487 -104.54367 40.28634,
   -28.10468 -103.82702 40.27932,
   -12.52713 -99.16026 40.38258,
   -27.51159 -102.85312 40.31221,
   -13.16799 -98.29245 40.41617,
   -27.15054 -102.17228 40.32306,
   -13.66873 -97.68987 40.35513,
   -26.72072 -101.32841 40.44651,
   -26.27456 -100.49993 40.31406,
   -14.41008 -96.92325 40.56386,
   -25.82763 -99.68007 40.35810,
   -15.06756 -96.39992 40.42180,
   -25.33978 -98.88939 40.34743,
   -15.82493 -95.93191 40.30738,
   -24.74773 -98.09326 40.30429,
   -16.97542 -95.40209 40.44150,
   -24.06235 -97.32418 40.40987,
   -17.65572 -95.22545 40.44592,
   -23.35049 -96.70170 40.43160,
   -21.98320 -95.89073 40.27659,
   -20.43805 -95.30423 40.42692,
   -18.81873 -95.10717 40.45221,
   -22.67327 -96.24687 40.40322,
   -21.20398 -95.52796 40.43198,
   -19.71958 -95.14338 40.56646,
   -9.42782 -114.86722 40.93921,
   -7.83190 -114.62139 40.93903,
   -6.22512 -114.34953 40.92574,
   -4.70603 -113.81007 40.94972,
   -3.59378 -112.83409 41.03223,
   -11.71631 -115.20049 41.07051,
   -10.19154 -114.98147 40.97281,
   -8.62429 -114.74743 40.93838,
   -7.13366 -114.49910 40.82205,
   -5.44126 -114.12143 40.93732,
   -3.97322 -113.32922 40.99833,
   -3.45175 -112.45945 41.06921,
   -15.85895 -115.71336 40.92326,
   -14.27615 -115.49779 40.89831,
   -12.67157 -115.29358 40.90065,
   -11.02773 -115.09280 40.93821,
   -19.87611 -116.24646 40.91264,
   -18.13969 -116.04965 41.02346,
   -16.65731 -115.82756 40.92364,
   -15.09898 -115.60792 40.93380,
   -13.44759 -115.39516 40.92942,
   -3.44549 -111.69609 41.06367,
   -22.33870 -116.38672 40.90905,
   -20.69096 -116.31611 40.90116,
   -19.05410 -116.15750 40.93149,
   -17.46287 -115.94091 40.91811,
   -3.70660 -111.06304 41.01845,
   -23.10827 -116.39370 41.00880,
   -21.55693 -116.36913 40.92173,
   -24.04143 -116.34675 40.90944,
   -4.22230 -110.35281 40.97713,
   -26.41297 -116.15337 40.90436,
   -24.92351 -116.26921 40.74165,
   -4.86011 -109.70025 41.00520,
   -27.38077 -116.05446 40.95336,
   -25.74609 -116.21815 40.90520,
   -5.52259 -109.08527 41.02252,
   -28.36101 -115.94089 40.91076,
   -30.73178 -115.66362 40.90570,
   -29.29905 -115.82357 40.80980,
   -6.18948 -108.42395 41.03650,
   -31.72477 -115.55469 41.02454,
   -30.08768 -115.73842 40.90526,
   -32.62946 -115.41524 40.88186,
   -6.92432 -107.58335 41.03225,
   -33.64256 -115.23814 40.86048,
   -7.33441 -107.07072 41.07618,
   -34.61503 -115.00832 40.89578,
   -35.57098 -114.60308 40.95848,
   -7.99946 -106.14539 41.07006,
   -36.25372 -114.10294 40.95753,
   -36.70580 -113.52603 41.11986,
   -8.54161 -105.34471 41.08105,
   -9.00090 -104.63962 41.09035,
   -36.86244 -112.92421 40.99264,
   -36.80953 -112.08730 40.97277,
   -9.60919 -103.69684 41.10746,
   -36.45802 -111.27170 40.97724,
   -35.83450 -110.56555 40.97666,
   -34.52443 -109.54993 40.98605,
   -10.12801 -102.87838 41.11473,
   -35.06382 -109.92441 40.97928,
   -33.84780 -109.08384 40.95365,
   -10.58801 -102.13968 41.11831,
   -33.07700 -108.59189 41.01979,
   -31.81055 -107.67821 41.01806,
   -32.42778 -108.13994 41.01157,
   -31.14654 -107.15540 41.04756,
   -11.12645 -101.27297 41.13889,
   -30.39134 -106.48702 41.04141,
   -29.68779 -105.77140 41.11333,
   -11.76141 -100.25472 41.36229,
   -29.02506 -105.01109 41.05808,
   -12.12256 -99.68618 41.17817,
   -28.41282 -104.18000 41.15593,
   -27.91470 -103.42096 41.06925,
   -12.79743 -98.72098 41.16871,
   -27.43486 -102.58685 41.10796,
   -13.35730 -97.97945 41.18388,
   -26.96795 -101.72510 41.04747,
   -26.44532 -100.72260 41.12810,
   -13.97108 -97.27762 41.19745,
   -26.12125 -100.07248 41.13350,
   -14.64752 -96.62999 41.20182,
   -25.68100 -99.25025 41.29082,
   -15.41360 -96.03816 41.25111,
   -25.17323 -98.47502 41.16159,
   -16.18223 -95.59888 41.21686,
   -24.62085 -97.74464 41.19013,
   -23.40719 -96.59326 41.18720,
   -17.13191 -95.20718 41.28821,
   -24.01521 -97.07880 41.31498,
   -22.76519 -96.16521 41.09678,
   -19.69147 -95.01781 41.21715,
   -18.03560 -95.02039 41.21636,
   -21.97996 -95.70145 41.22307,
   -20.50068 -95.16793 41.23036,
   -18.94152 -94.93633 41.36037,
   -21.24983 -95.39670 41.22652,
   -10.19858 -115.09016 41.72345,
   -8.60332 -114.84273 41.72574,
   -7.01108 -114.59492 41.69799,
   -5.42657 -114.20502 41.71267,
   -4.05050 -113.51887 41.77316,
   -12.60812 -115.41489 41.71719,
   -10.97243 -115.20530 41.74951,
   -9.39005 -114.96923 41.73610,
   -7.90918 -114.71966 41.58536,
   -6.20801 -114.42221 41.71909,
   -4.68699 -113.91161 41.73971,
   -3.49469 -112.91391 41.78033,
   -16.62877 -115.94300 41.70609,
   -14.97089 -115.73546 41.81080,
   -13.43386 -115.51791 41.69366,
   -11.96385 -115.33302 41.71908,
   -3.28578 -112.10737 41.83323,
   -18.91003 -116.25467 41.82849,
   -17.42164 -116.05225 41.71671,
   -15.81148 -115.83433 41.73119,
   -14.22172 -115.62171 41.70977,
   -21.42056 -116.46658 41.81300,
   -19.89846 -116.34061 41.65877,
   -18.23898 -116.15585 41.69999,
   -3.47820 -111.29283 41.75336,
   -24.00856 -116.43410 41.69082,
   -22.32643 -116.47395 41.68086,
   -20.66112 -116.40982 41.69821,
   -3.87127 -110.71911 41.80268,
   -24.83582 -116.37993 41.65928,
   -23.34047 -116.46244 41.69128,
   -4.50329 -110.04183 41.79024,
   -25.73380 -116.30406 41.69508,
   -28.11125 -116.05181 41.68938,
   -26.66465 -116.19776 41.58809,
   -5.21376 -109.38907 41.84448,
   -29.14214 -115.93341 41.67145,
   -27.46133 -116.12312 41.68934,
   -5.81788 -108.85786 41.79167,
   -30.05792 -115.83332 41.68682,
   -31.09452 -115.71020 41.61662,
   -6.44776 -108.20924 41.83062,
   -33.65182 -115.35499 41.67130,
   -31.99469 -115.62036 41.68519,
   -7.15586 -107.35696 41.83976,
   -34.35774 -115.18843 41.67380,
   -32.97036 -115.48423 41.67543,
   -35.28561 -114.89885 41.85039,
   -7.76191 -106.53344 41.84428,
   -36.04118 -114.47790 41.85131,
   -8.37713 -105.63048 41.85910,
   -36.60010 -113.88852 41.75850,
   -8.73456 -105.07014 41.87832,
   -36.91281 -113.22185 41.77087,
   -36.96082 -112.53488 41.77052,
   -9.36184 -104.08584 41.89434,
   -36.73064 -111.67787 41.75961,
   -35.87134 -110.54130 41.76210,
   -9.96045 -103.13240 41.87640,
   -36.27249 -110.96047 41.76137,
   -35.29168 -110.00817 41.77894,
   -10.29170 -102.58405 41.92773,
   -34.50295 -109.47066 41.75246,
   -33.13376 -108.58028 41.79096,
   -33.66773 -108.92932 41.78416,
   -32.46033 -108.10235 41.75903,
   -10.89868 -101.60649 41.88184,
   -31.71521 -107.55094 41.82378,
   -30.98410 -106.95363 41.82083,
   -29.94703 -105.96918 41.83649,
   -11.49100 -100.65208 41.93120,
   -30.41649 -106.43436 41.83039,
   -29.24431 -105.20990 41.69379,
   -11.93756 -99.93312 41.94259,
   -28.68420 -104.49832 41.70869,
   -28.12356 -103.66461 41.87000,
   -12.47288 -99.12727 41.91294,
   -27.71567 -102.98112 41.88309,
   -13.13036 -98.21257 41.98659,
   -27.34046 -102.29008 41.89372,
   -13.57449 -97.64549 41.91147,
   -26.83776 -101.34305 41.88688,
   -26.39207 -100.46768 41.90701,
   -14.21896 -96.92708 42.03959,
   -25.95873 -99.62573 41.97168,
   -14.94402 -96.27330 42.01791,
   -25.43869 -98.73461 41.94855,
   -15.69345 -95.73956 42.00761,
   -25.01222 -98.07377 41.97037,
   -24.07910 -96.99728 41.98524,
   -16.49999 -95.29756 42.11676,
   -24.51412 -97.44372 41.98567,
   -23.45931 -96.47843 41.95152,
   -18.93343 -94.80947 42.01513,
   -17.34426 -94.99146 42.14261,
   -22.72462 -95.96551 41.95558,
   -21.29147 -95.26127 42.01411,
   -19.75497 -94.87754 41.97965,
   -18.33613 -94.83478 42.01295,
   -22.03833 -95.58480 41.99104,
   -20.53159 -95.02680 42.00315,
   -10.96597 -115.32103 42.50829,
   -9.37384 -115.07242 42.50853,
   -7.79470 -114.82230 42.49973,
   -6.19122 -114.50049 42.50320,
   -4.63476 -113.99694 42.54371,
   -3.47971 -113.18251 42.70328,
   -13.38168 -115.64211 42.49776,
   -11.72579 -115.43562 42.54325,
   -10.15855 -115.19920 42.51472,
   -8.65604 -114.93767 42.35839,
   -6.98597 -114.66748 42.50546,
   -5.40513 -114.28739 42.50796,
   -3.99476 -113.63311 42.55197,
   -3.16209 -112.50493 42.67161,
   -17.40409 -116.16337 42.48723,
   -15.71745 -115.95927 42.58697,
   -14.19481 -115.74586 42.48770,
   -12.68543 -115.53277 42.36612,
   -19.82969 -116.43916 42.48081,
   -18.17745 -116.26424 42.52041,
   -16.58831 -116.06315 42.52529,
   -14.99338 -115.84984 42.49168,
   -3.21502 -111.64889 42.62271,
   -22.18577 -116.56584 42.47934,
   -20.65855 -116.50425 42.48871,
   -19.22280 -116.37878 42.48131,
   -3.57631 -110.98529 42.58338,
   -23.08716 -116.55714 42.45990,
   -21.46243 -116.54678 42.48052,
   -25.70189 -116.38977 42.47562,
   -24.09758 -116.51281 42.44193,
   -4.18495 -110.30222 42.56145,
   -26.50883 -116.31051 42.46247,
   -24.98903 -116.45253 42.47634,
   -4.86560 -109.70960 42.57696,
   -27.43143 -116.21056 42.47074,
   -5.55340 -109.12661 42.59687,
   -30.04074 -115.92227 42.47522,
   -28.41122 -116.09977 42.44104,
   -30.81705 -115.84835 42.59338,
   -29.34428 -116.00141 42.47498,
   -6.21574 -108.49925 42.60975,
   -31.72372 -115.73454 42.46348,
   -32.69932 -115.62391 42.46759,
   -6.94935 -107.66645 42.42365,
   -33.70067 -115.47805 42.47190,
   -7.37984 -107.11486 42.62892,
   -34.63329 -115.25919 42.30984,
   -35.66309 -114.85840 42.49210,
   -8.02522 -106.19238 42.63703,
   -36.37919 -114.33880 42.48975,
   -36.84972 -113.70575 42.56292,
   -8.55562 -105.37830 42.65340,
   -9.00273 -104.65988 42.66524,
   -37.04945 -112.93944 42.54949,
   -36.94560 -112.08945 42.54172,
   -9.59101 -103.70964 42.68280,
   -36.52844 -111.20479 42.56626,
   -35.89525 -110.49877 42.54894,
   -34.55905 -109.46496 42.56044,
   -10.15736 -102.77922 42.85256,
   -35.16649 -109.89889 42.67498,
   -33.91295 -109.00718 42.59201,
   -10.53630 -102.15064 42.68685,
   -33.12534 -108.50450 42.57198,
   -31.78001 -107.53641 42.59508,
   -32.29794 -107.92737 42.58893,
   -31.18886 -107.05885 42.49447,
   -11.09347 -101.23693 42.70601,
   -30.50956 -106.44589 42.63071,
   -29.79148 -105.72947 42.62621,
   -11.79909 -100.11394 42.72427,
   -29.12691 -104.96775 42.61002,
   -12.09693 -99.61977 42.75865,
   -28.56516 -104.22028 42.62014,
   -28.01218 -103.37531 42.66277,
   -12.70507 -98.72957 42.72759,
   -27.52680 -102.53875 42.69701,
   -27.05933 -101.68510 42.59378,
   -13.29107 -97.92854 42.75458,
   -26.66977 -100.89352 42.69609,
   -13.87432 -97.22302 42.73877,
   -26.36040 -100.23901 42.70127,
   -14.61431 -96.44456 42.94965,
   -25.82159 -99.21884 42.77096,
   -15.26243 -95.91619 42.79283,
   -25.36794 -98.43605 42.74950,
   -16.00821 -95.45407 42.63432,
   -24.80416 -97.65123 42.67550,
   -17.09182 -94.94800 42.80144,
   -24.14952 -96.90072 42.79288,
   -22.80896 -95.86127 42.76437,
   -17.92354 -94.75012 42.73940,
   -23.41207 -96.25460 42.85861,
   -22.09140 -95.46300 42.76458,
   -20.59219 -94.90807 42.69743,
   -18.98916 -94.65044 42.82732,
   -21.34844 -95.10787 42.92003,
   -19.80483 -94.68787 42.99345,
   -4.62441 -114.10729 43.30261,
   -10.14015 -115.30982 43.29281,
   -8.55807 -115.04821 43.28812,
   -6.90964 -114.73773 43.34601,
   -5.36656 -114.35975 43.24591,
   -3.94026 -113.74594 43.32405,
   -3.10574 -112.87090 43.41610,
   -14.15531 -115.86987 43.27823,
   -12.56293 -115.66808 43.27244,
   -10.92364 -115.43602 43.30214,
   -9.47521 -115.18577 43.17202,
   -7.75942 -114.89825 43.29326,
   -6.17355 -114.57735 43.29208,
   -3.37305 -113.26354 43.37081,
   -18.18443 -116.36856 43.26861,
   -16.50930 -116.18534 43.38605,
   -14.95372 -115.97124 43.27017,
   -13.45042 -115.76262 43.16473,
   -11.73819 -115.55451 43.28805,
   -2.98738 -112.12589 43.36737,
   -20.61832 -116.59591 43.26595,
   -19.01004 -116.45657 43.26387,
   -17.35773 -116.27682 43.30073,
   -15.76246 -116.07498 43.27628,
   -21.42393 -116.63910 43.28659,
   -19.91640 -116.52995 43.15659,
   -3.26150 -111.29998 43.41446,
   -23.86569 -116.63214 43.37872,
   -22.33040 -116.64113 43.13344,
   -3.81148 -110.63032 43.32438,
   -24.80704 -116.55507 43.24916,
   -23.11014 -116.64706 43.26301,
   -4.49142 -110.02491 43.36456,
   -27.41452 -116.29557 43.26029,
   -25.77055 -116.46529 43.22627,
   -28.17622 -116.22613 43.37934,
   -26.74433 -116.36860 43.26009,
   -5.23071 -109.42356 43.43997,
   -29.12444 -116.10728 43.24876,
   -5.90983 -108.84248 43.38498,
   -31.75813 -115.82559 43.25867,
   -30.10139 -116.00142 43.22282,
   -32.44131 -115.74851 43.25405,
   -31.10865 -115.89904 43.26034,
   -6.65198 -108.07362 43.42061,
   -33.39972 -115.64772 43.40073,
   -7.10652 -107.53102 43.43250,
   -34.37407 -115.44932 43.23459,
   -35.33777 -115.15834 43.26960,
   -7.77604 -106.60405 43.41807,
   -36.16299 -114.71294 43.33919,
   -36.72815 -114.15823 43.42163,
   -8.40238 -105.65491 43.44653,
   -8.73505 -105.10439 43.45284,
   -37.08681 -113.30119 43.33923,
   -37.10198 -112.58562 43.21074,
   -9.35622 -104.09004 43.42246,
   -36.89416 -111.82632 43.32469,
   -9.91505 -103.16217 43.44464,
   -36.40634 -110.99252 43.48399,
   -35.39607 -109.99291 43.33737,
   -10.34497 -102.43601 43.48009,
   -35.91255 -110.45207 43.33559,
   -34.59441 -109.42894 43.35217,
   -33.17610 -108.48324 43.36452,
   -33.79396 -108.89707 43.47680,
   -32.57039 -108.05684 43.27423,
   -10.85305 -101.58818 43.48789,
   -31.79782 -107.47725 43.37987,
   -31.03999 -106.85711 43.39561,
   -29.83479 -105.69905 43.41131,
   -11.41971 -100.65984 43.50170,
   -30.32400 -106.19823 43.40647,
   -29.40067 -105.21258 43.41463,
   -28.80616 -104.46547 43.42619,
   -11.95763 -99.78526 43.71020,
   -28.32482 -103.76948 43.44191,
   -12.37961 -99.14283 43.52007,
   -27.92835 -103.12172 43.45379,
   -13.05405 -98.18923 43.54461,
   -27.37682 -102.15236 43.49474,
   -13.51905 -97.57620 43.44045,
   -26.94386 -101.32573 43.47066,
   -26.51885 -100.46667 43.48839,
   -14.16879 -96.81505 43.56044,
   -26.14148 -99.67759 43.55117,
   -14.84044 -96.15516 43.56868,
   -25.67886 -98.80787 43.51685,
   -15.59013 -95.56066 43.61530,
   -25.20165 -97.98431 43.67933,
   -16.36934 -95.10898 43.58154,
   -24.71238 -97.33605 43.54655,
   -23.53889 -96.20977 43.55123,
   -17.28805 -94.74161 43.61343,
   -24.12621 -96.66778 43.73967,
   -22.86422 -95.74329 43.53361,
   -21.38685 -94.99672 43.57866,
   -19.84191 -94.58052 43.58624,
   -18.23335 -94.55533 43.54602,
   -22.09909 -95.28129 43.69798,
   -20.62434 -94.74921 43.56981,
   -19.09800 -94.48146 43.73979,
   -6.94686 -114.82573 44.07852,
   -5.36407 -114.46052 44.07770,
   -3.88595 -113.87098 44.10539,
   -10.84375 -115.56515 44.22636,
   -9.33340 -115.28686 44.06383,
   -7.71812 -114.98189 44.09822,
   -6.15162 -114.65939 44.08105,
   -4.58999 -114.20647 44.08225,
   -3.29628 -113.41131 44.13749,
   -14.92778 -116.09497 44.06043,
   -13.33251 -115.89680 44.05499,
   -11.74677 -115.67187 44.02969,
   -10.11856 -115.39226 43.86917,
   -8.52709 -115.13527 44.07930,
   -2.85838 -112.66746 44.10680,
   -17.23177 -116.38965 44.17344,
   -15.72679 -116.19505 44.06402,
   -14.19845 -115.98833 43.95981,
   -12.50997 -115.78669 44.06873,
   -2.79050 -112.00846 44.23341,
   -19.72028 -116.61846 44.01170,
   -18.18712 -116.47293 44.02064,
   -16.53453 -116.29208 44.06039,
   -2.95833 -111.59946 44.26728,
   -22.21812 -116.74452 44.03986,
   -20.57585 -116.68801 44.05673,
   -18.97006 -116.55582 44.05064,
   -24.79485 -116.64192 44.04611,
   -23.10937 -116.73744 44.07232,
   -21.41726 -116.72792 44.05002,
   -3.46160 -110.90516 44.14968,
   -25.55911 -116.59020 44.16144,
   -24.12223 -116.68909 44.04615,
   -4.10812 -110.32277 44.14911,
   -26.49392 -116.48029 44.03329,
   -4.86598 -109.73262 44.14764,
   -29.12581 -116.19286 44.04597,
   -27.51653 -116.37192 44.06159,
   -5.58124 -109.17103 44.16944,
   -29.83382 -116.11810 44.04568,
   -28.41444 -116.27110 44.04535,
   -30.75768 -116.02333 44.02723,
   -6.23367 -108.57761 44.13080,
   -31.76203 -115.93410 44.05542,
   -34.42647 -115.56709 44.02914,
   -32.73232 -115.82483 43.90047,
   -6.90982 -107.82798 44.19238,
   -35.11469 -115.36725 44.04206,
   -33.76116 -115.70280 44.02563,
   -7.42655 -107.14681 44.20346,
   -35.98250 -114.99273 44.17124,
   -36.49669 -114.66715 44.30247,
   -8.03679 -106.24773 44.21477,
   -37.02954 -113.80181 44.16142,
   -8.56455 -105.40646 44.22585,
   -8.99566 -104.68134 44.23037,
   -37.20595 -112.90261 44.07006,
   -37.07081 -112.06756 44.11080,
   -9.55004 -103.74802 44.24116,
   -36.63630 -111.21697 44.08100,
   -35.99487 -110.48174 44.06014,
   -10.15567 -102.72485 44.26719,
   -35.24120 -109.85675 44.12192,
   -34.02262 -108.97753 44.14094,
   -10.47510 -102.16666 44.25986,
   -34.59727 -109.37688 44.13438,
   -33.20846 -108.43970 44.15407,
   -32.44429 -107.91149 44.11783,
   -31.32861 -107.02510 44.17849,
   -11.10565 -101.11744 44.29608,
   -31.81814 -107.42363 44.17052,
   -30.52364 -106.30773 44.17699,
   -29.85924 -105.64205 44.20833,
   -11.72223 -100.11961 44.29249,
   -29.23821 -104.93489 44.19702,
   -12.13529 -99.45828 44.30921,
   -28.64896 -104.15133 44.21929,
   -28.12034 -103.34297 44.27229,
   -12.67598 -98.65438 44.32206,
   -27.63445 -102.54092 44.12507,
   -27.10899 -101.56160 44.26301,
   -13.31224 -97.77378 44.37838,
   -13.75940 -97.19954 44.29363,
   -26.77660 -100.87852 44.26753,
   -26.43202 -100.13476 44.31831,
   -14.40141 -96.47739 44.34235,
   -25.96554 -99.20014 44.29218,
   -15.15101 -95.78156 44.37294,
   -25.52889 -98.39033 44.26465,
   -24.91217 -97.44721 44.34854,
   -15.87061 -95.25343 44.37922,
   -24.38474 -96.80767 44.35627,
   -16.59285 -94.86192 44.37167,
   -23.59115 -96.08858 44.34947,
   -22.17565 -95.19421 44.35010,
   -19.10048 -94.35581 44.39122,
   -17.45363 -94.52923 44.51678,
   -22.80750 -95.51697 44.46721,
   -21.43224 -94.86223 44.36339,
   -19.88513 -94.43265 44.38899,
   -18.54163 -94.36833 44.38112,
   -20.67190 -94.60873 44.36518,
   -7.71544 -115.06813 44.86509,
   -6.13564 -114.73778 44.86471,
   -4.56668 -114.30407 44.86695,
   -3.20492 -113.55392 44.91459,
   -11.47641 -115.76102 44.85862,
   -10.08313 -115.52804 44.85687,
   -8.49459 -115.22431 44.85223,
   -6.91979 -114.90860 44.87388,
   -5.34021 -114.54555 44.87172,
   -3.82815 -113.97806 44.86691,
   -2.79369 -113.05842 44.97014,
   -15.69853 -116.31310 44.84545,
   -14.11324 -116.11988 44.81998,
   -12.51093 -115.90632 44.82085,
   -10.87320 -115.66584 44.86269,
   -9.29238 -115.38138 44.86259,
   -2.60897 -112.49099 45.00353,
   -17.91960 -116.55891 44.83876,
   -16.49733 -116.40703 44.85005,
   -14.94444 -116.22363 44.85754,
   -13.28251 -116.01516 44.84998,
   -20.49034 -116.78828 44.95887,
   -18.98047 -116.66117 44.85230,
   -17.31569 -116.49599 44.84136,
   -2.71657 -111.74489 45.06901,
   -22.93238 -116.83067 44.83436,
   -21.40679 -116.81636 44.81641,
   -19.75930 -116.72316 44.83433,
   -3.11773 -111.17228 44.94588,
   -23.83551 -116.79711 44.85327,
   -22.22235 -116.83539 44.83480,
   -3.70262 -110.61852 44.98742,
   -24.81195 -116.72780 44.84903,
   -4.48530 -110.01622 44.93852,
   -27.20654 -116.48885 44.83028,
   -25.75190 -116.63923 44.83008,
   -28.16223 -116.38747 44.86784,
   -26.50298 -116.56327 44.83046,
   -5.25970 -109.44653 45.03417,
   -29.13065 -116.28201 44.84675,
   -5.94488 -108.89056 44.96231,
   -31.50727 -116.04265 44.82945,
   -30.07843 -116.16961 44.70532,
   -32.49662 -115.96098 44.88706,
   -30.83451 -116.10535 44.83081,
   -6.72115 -108.09460 44.97900,
   -33.48763 -115.85054 44.80123,
   -7.14045 -107.58243 44.99863,
   -34.47374 -115.69388 44.77714,
   -35.38607 -115.43331 44.69621,
   -7.78198 -106.67353 44.99437,
   -36.28781 -114.95910 44.89339,
   -36.91042 -114.27970 44.99767,
   -8.41144 -105.68846 44.98647,
   -8.73701 -105.12291 45.01130,
   -37.24532 -113.38248 44.90492,
   -37.24785 -112.51532 44.88621,
   -9.33487 -104.10639 45.03505,
   -36.98164 -111.70446 44.99213,
   -9.87787 -103.16911 45.05026,
   -36.45865 -110.92777 44.89650,
   -35.28550 -109.84449 44.91551,
   -35.78912 -110.25006 44.91152,
   -34.63669 -109.35434 44.88226,
   -10.31132 -102.41247 45.05338,
   -33.86969 -108.84362 44.91812,
   -32.70496 -108.02440 44.94646,
   -10.74079 -101.67019 45.05404,
   -33.21633 -108.38702 44.93856,
   -31.87715 -107.40274 44.93430,
   -31.14248 -106.80166 44.96079,
   -11.30268 -100.72886 45.12006,
   -30.44999 -106.16052 45.09857,
   -29.28420 -104.90882 44.99173,
   -29.63750 -105.32049 44.98475,
   -11.92201 -99.73746 45.09617,
   -28.98890 -104.52741 44.99893,
   -12.22869 -99.24001 45.11441,
   -28.56322 -103.92248 45.01252,
   -27.95676 -102.96220 45.10990,
   -12.92698 -98.23671 45.10489,
   -27.48573 -102.15239 45.01712,
   -13.48937 -97.47090 45.11847,
   -27.04751 -101.31083 45.05340,
   -26.61939 -100.43197 45.07152,
   -14.10501 -96.72105 45.13526,
   -26.23415 -99.60730 45.07097,
   -14.74096 -96.04778 45.14200,
   -25.84942 -98.77680 45.22363,
   -15.45573 -95.42731 45.16317,
   -25.38890 -97.97146 45.10218,
   -16.17830 -94.96849 45.00403,
   -24.86330 -97.21011 45.07062,
   -17.18675 -94.50303 45.11275,
   -24.24456 -96.49927 45.13714,
   -23.10631 -95.58066 45.12571,
   -18.05477 -94.30718 44.99020,
   -23.62417 -95.95717 45.12871,
   -22.22097 -95.06533 45.13783,
   -20.72087 -94.46672 45.16322,
   -19.15016 -94.20109 45.21550,
   -21.47959 -94.72957 45.14799,
   -19.94077 -94.29055 45.16466,
   -8.47930 -115.31764 45.65032,
   -6.90637 -114.98675 45.65152,
   -5.32699 -114.62552 45.64971,
   -3.79060 -114.12020 45.83870,
   -2.66443 -113.21102 45.75314,
   -12.44642 -116.02026 45.63879,
   -10.84567 -115.77371 45.64769,
   -9.27897 -115.47991 45.63625,
   -7.69009 -115.15447 45.65811,
   -6.11147 -114.81906 45.66061,
   -4.54618 -114.38768 45.65698,
   -3.10796 -113.67366 45.66084,
   -2.48482 -112.84269 45.79142,
   -16.47250 -116.51873 45.63054,
   -14.78666 -116.33949 45.71639,
   -13.26986 -116.13130 45.61715,
   -11.76982 -115.90501 45.51656,
   -10.05442 -115.63100 45.64763,
   -18.91810 -116.75453 45.62072,
   -17.26527 -116.60509 45.64975,
   -15.64958 -116.43103 45.66698,
   -14.05701 -116.23622 45.63181,
   -2.47066 -112.06774 45.78798,
   -21.37314 -116.90782 45.61932,
   -19.71718 -116.81920 45.63956,
   -18.20358 -116.67913 45.50918,
   -2.79061 -111.42064 45.74468,
   -22.17098 -116.92107 45.60767,
   -20.69238 -116.87943 45.61894,
   -24.56234 -116.83416 45.61575,
   -23.07622 -116.89724 45.48732,
   -3.34641 -110.82770 45.83878,
   -25.54070 -116.75042 45.63843,
   -23.89262 -116.87806 45.61689,
   -4.10761 -110.25771 45.72226,
   -26.50431 -116.64873 45.62977,
   -4.88428 -109.73557 45.72456,
   -28.91285 -116.38711 45.61634,
   -27.43518 -116.53230 45.49344,
   -5.60442 -109.21392 45.74081,
   -29.85157 -116.29753 45.66721,
   -28.21513 -116.46063 45.61597,
   -30.83050 -116.20350 45.62446,
   -6.23467 -108.66205 45.74674,
   -33.18336 -115.98990 45.60359,
   -31.76329 -116.10781 45.47242,
   -34.24297 -115.86242 45.72482,
   -32.56080 -116.04294 45.60878,
   -6.93821 -107.88358 45.76414,
   -35.12864 -115.66158 45.60361,
   -7.46640 -107.17245 45.77806,
   -36.08300 -115.25517 45.69344,
   -36.64305 -114.81320 45.66708,
   -8.02614 -106.32157 45.78397,
   -37.22649 -113.79762 45.68501,
   -8.56885 -105.42909 45.79843,
   -8.98545 -104.69791 45.79579,
   -37.36092 -112.91956 45.66251,
   -37.19414 -112.06662 45.67989,
   -9.54497 -103.72124 45.82150,
   -36.70318 -111.11129 45.69034,
   -36.07690 -110.41750 45.70900,
   -10.15512 -102.65620 45.84328,
   -35.27709 -109.76933 45.69040,
   -33.92042 -108.82919 45.71845,
   -10.46744 -102.09195 45.85190,
   -34.46196 -109.19620 45.71178,
   -33.27855 -108.37694 45.69928,
   -32.49031 -107.81562 45.70644,
   -11.05467 -101.09351 45.85957,
   -31.73266 -107.23064 45.74866,
   -30.64946 -106.28117 45.76335,
   -31.17557 -106.75990 45.75683,
   -29.94502 -105.57505 45.77581,
   -11.63324 -100.14110 45.87460,
   -29.34842 -104.89592 45.78556,
   -28.77706 -104.13764 45.81557,
   -12.08933 -99.41187 45.88343,
   -28.22530 -103.32612 45.70539,
   -12.62172 -98.61747 45.84997,
   -27.65542 -102.36605 45.82610,
   -13.29012 -97.68272 45.90986,
   -27.30847 -101.71234 45.83316,
   -13.68430 -97.14488 45.92094,
   -26.92142 -100.93384 45.83816,
   -26.53242 -100.08502 45.92453,
   -14.35107 -96.35709 45.96689,
   -26.10976 -99.18128 45.88908,
   -14.96250 -95.75300 45.76042,
   -25.70272 -98.35222 45.88407,
   -15.76090 -95.08708 45.97849,
   -25.31957 -97.65888 45.90667,
   -16.53605 -94.63349 45.94373,
   -24.79372 -96.93031 45.90172,
   -23.75045 -95.91589 45.83219,
   -17.44525 -94.28086 45.94438,
   -24.27959 -96.36820 45.92988,
   -22.98180 -95.34314 45.93494,
   -21.54536 -94.62868 45.80917,
   -19.97415 -94.19237 45.70426,
   -18.40808 -94.08995 45.95042,
   -22.26557 -94.93945 45.92505,
   -20.76382 -94.31292 46.02625,
   -19.25728 -94.03775 46.11337,
   -10.81506 -115.87564 46.43444,
   -9.24167 -115.57126 46.43417,
   -7.67209 -115.23524 46.43749,
   -6.03091 -114.88497 46.56325,
   -4.52080 -114.50940 46.51551,
   -3.16956 -113.90003 46.61714,
   -13.21965 -116.24074 46.42152,
   -11.62412 -116.01227 46.42163,
   -10.06791 -115.73235 46.39688,
   -8.45461 -115.40695 46.43644,
   -6.87169 -115.04889 46.35106,
   -5.31058 -114.69057 46.24329,
   -3.77188 -114.19324 46.44725,
   -2.56767 -113.35740 46.52211,
   -17.25771 -116.70664 46.41228,
   -15.55665 -116.54346 46.51103,
   -14.03357 -116.34619 46.41067,
   -12.53579 -116.13142 46.30677,
   -2.24342 -112.49427 46.61979,
   -19.71166 -116.90810 46.40456,
   -18.09999 -116.78306 46.40059,
   -16.43481 -116.62775 46.44658,
   -14.83116 -116.44625 46.41635,
   -22.17669 -117.00856 46.40528,
   -20.54365 -116.95482 46.37195,
   -18.94844 -116.85695 46.44317,
   -2.46546 -111.69149 46.58528,
   -22.98130 -117.00064 46.39720,
   -21.40747 -116.99606 46.41402,
   -2.99317 -111.05643 46.52029,
   -23.87868 -116.96213 46.40498,
   -3.78080 -110.41180 46.50081,
   -26.28310 -116.75691 46.40009,
   -24.82075 -116.88424 46.31168,
   -27.21707 -116.66079 46.45171,
   -25.59695 -116.82519 46.39986,
   -4.47458 -110.00714 46.51164,
   -28.20118 -116.54767 46.40774,
   -5.29485 -109.45295 46.62848,
   -30.61425 -116.30652 46.40099,
   -29.13056 -116.43926 46.30036,
   -5.95909 -108.94394 46.53108,
   -31.56478 -116.23132 46.43082,
   -29.92365 -116.36961 46.40124,
   -32.53666 -116.15881 46.39265,
   -6.72713 -108.16792 46.56420,
   -35.16384 -115.79401 46.39581,
   -33.54303 -116.08183 46.35216,
   -7.11588 -107.68636 46.55011,
   -35.84390 -115.54999 46.56677,
   -34.53039 -115.94849 46.38453,
   -36.41541 -115.23003 46.56077,
   -7.78939 -106.72273 46.57088,
   -37.02823 -114.46003 46.42167,
   -8.41571 -105.71817 46.57783,
   -8.73945 -105.13235 46.59640,
   -37.41301 -113.38710 46.46028,
   -9.31796 -104.11402 46.60622,
   -37.37962 -112.50819 46.45276,
   -37.06254 -111.61164 46.51252,
   -9.83994 -103.18115 46.62400,
   -36.54358 -110.87333 46.48756,
   -35.32114 -109.75904 46.48996,
   -35.89837 -110.23374 46.60729,
   -34.70745 -109.28857 46.51806,
   -10.33518 -102.29190 46.80031,
   -33.91205 -108.76038 46.49013,
   -32.54674 -107.79753 46.52486,
   -10.67445 -101.68708 46.62710,
   -33.14289 -108.23732 46.51586,
   -31.93032 -107.32432 46.40600,
   -31.21485 -106.72391 46.56622,
   -11.30279 -100.62679 46.66538,
   -30.46636 -106.03819 46.53915,
   -29.76406 -105.30069 46.55656,
   -11.88676 -99.68155 46.66615,
   -29.22954 -104.65301 46.57008,
   -12.25915 -99.10508 46.45453,
   -28.56936 -103.73601 46.61012,
   -28.07500 -102.96305 46.60839,
   -12.85536 -98.22022 46.67483,
   -27.59452 -102.13283 46.61594,
   -27.12400 -101.23650 46.63589,
   -13.43137 -97.42209 46.69204,
   -26.78117 -100.50229 46.65984,
   -14.03108 -96.66235 46.69336,
   -26.36182 -99.58787 46.64251,
   -14.74725 -95.87255 46.68844,
   -26.00153 -98.76602 46.72015,
   -15.38762 -95.27095 46.73623,
   -25.58115 -97.93841 46.70595,
   -25.02243 -97.08218 46.64296,
   -16.05505 -94.77812 46.74918,
   -24.43741 -96.37148 46.67300,
   -16.77089 -94.39590 46.73807,
   -23.68700 -95.68314 46.73544,
   -22.33572 -94.84756 46.58294,
   -20.80923 -94.19926 46.72703,
   -19.20641 -93.90573 46.76521,
   -17.66719 -94.08910 46.73765,
   -23.03054 -95.22806 46.70330,
   -21.57292 -94.46661 46.69847,
   -19.99242 -93.99925 46.77959,
   -18.38766 -93.95666 46.74588,
   -10.00259 -115.81871 47.22045,
   -8.42911 -115.50803 47.40381,
   -6.86602 -115.14633 47.21903,
   -5.28981 -114.77912 47.21476,
   -3.72897 -114.26219 47.20598,
   -2.52804 -113.51785 47.43050,
   -13.99594 -116.44663 47.20524,
   -12.40406 -116.23294 47.19724,
   -10.80474 -115.96953 47.20609,
   -9.20977 -115.65821 47.23989,
   -7.78410 -115.33771 47.09620,
   -6.08170 -114.96422 47.22628,
   -4.50782 -114.55973 47.22486,
   -3.05919 -113.91456 47.25359,
   -2.13012 -112.86316 47.34669,
   -16.36286 -116.73372 47.32402,
   -14.81130 -116.54818 47.21259,
   -13.27627 -116.33859 47.08622,
   -11.58572 -116.10645 47.21572,
   -2.01838 -112.27781 47.50144,
   -18.77583 -116.94095 47.29388,
   -17.25257 -116.79939 47.16408,
   -15.60613 -116.63934 47.20295,
   -2.19248 -111.92417 47.31914,
   -21.25015 -117.08323 47.30286,
   -19.72057 -116.99068 47.14658,
   -18.04894 -116.87281 47.19490,
   -23.84333 -117.04457 47.18895,
   -22.17851 -117.08687 47.15971,
   -20.50897 -117.04019 47.18958,
   -2.62255 -111.30642 47.30407,
   -24.65111 -116.98880 47.14759,
   -23.06230 -117.07763 47.19217,
   -3.31895 -110.70726 47.25886,
   -25.57404 -116.90820 47.18619,
   -4.07633 -110.22893 47.29161,
   -28.16975 -116.63235 47.18668,
   -26.49580 -116.81493 47.21819,
   -4.87606 -109.74991 47.29324,
   -28.98357 -116.54768 47.17190,
   -27.49443 -116.70487 47.18628,
   -5.61471 -109.24559 47.31029,
   -29.89768 -116.46179 47.18439,
   -32.50383 -116.26288 47.17828,
   -30.82420 -116.39141 47.20359,
   -6.21342 -108.73954 47.32555,
   -33.28151 -116.20856 47.26680,
   -31.85225 -116.31153 47.18074,
   -6.95120 -107.92663 47.33577,
   -34.25039 -116.09760 47.16944,
   -35.21566 -115.91469 47.17879,
   -7.57383 -107.07971 47.34499,
   -36.16130 -115.52351 47.23187,
   -36.78198 -115.00474 47.20138,
   -8.10958 -106.23922 47.34469,
   -37.38269 -113.92533 47.26849,
   -8.57222 -105.44589 47.37116,
   -8.97304 -104.71773 47.39844,
   -37.50770 -113.08670 47.29555,
   -37.31171 -112.08384 47.17964,
   -9.55216 -103.68003 47.40050,
   -36.89272 -111.23818 47.26494,
   -36.16952 -110.42726 47.27177,
   -10.10702 -102.68053 47.40086,
   -36.57305 -110.83967 47.26973,
   -35.35403 -109.73504 47.28399,
   -10.51533 -101.93909 47.41996,
   -34.57520 -109.17682 47.38772,
   -33.31383 -108.29083 47.16823,
   -33.95487 -108.74414 47.29314,
   -32.57208 -107.75779 47.31297,
   -10.94982 -101.17382 47.43565,
   -31.79339 -107.15684 47.34419,
   -30.57223 -106.07570 47.33801,
   -31.06336 -106.53644 47.33351,
   -30.00750 -105.50468 47.19816,
   -11.52040 -100.21801 47.47507,
   -29.51438 -104.92354 47.35341,
   -28.88884 -104.11820 47.23383,
   -12.11028 -99.27942 47.49853,
   -28.28266 -103.20127 47.38693,
   -12.49481 -98.68924 47.44766,
   -27.88017 -102.52628 47.39581,
   -13.12254 -97.79110 47.47467,
   -27.52196 -101.86844 47.40232,
   -13.63564 -97.10042 47.31593,
   -26.98779 -100.80226 47.53649,
   -26.62455 -100.02278 47.41817,
   -14.29497 -96.28121 47.49200,
   -26.24285 -99.14519 47.45319,
   -14.94206 -95.58244 47.50902,
   -25.86453 -98.31441 47.45332,
   -15.64927 -94.96733 47.49773,
   -25.45621 -97.52207 47.53908,
   -16.37353 -94.50287 47.38226,
   -24.92694 -96.74188 47.54893,
   -17.39297 -94.06611 47.36974,
   -24.35076 -96.10716 47.48586,
   -23.13904 -95.15792 47.42070,
   -21.61204 -94.34371 47.50777,
   -18.30101 -93.85826 47.42025,
   -23.74858 -95.58169 47.49484,
   -22.35924 -94.68516 47.48694,
   -20.84359 -94.07896 47.49180,
   -19.31014 -93.78753 47.59122,
   -20.08241 -93.88814 47.53499,
   -10.76348 -116.05087 48.00867,
   -9.07465 -115.71437 48.05895,
   -7.63914 -115.38788 48.00560,
   -6.07074 -115.03058 48.01054,
   -4.49905 -114.62754 48.01143,
   -3.02310 -114.00494 48.02705,
   -2.13345 -113.20966 48.11700,
   -14.77227 -116.63435 47.99158,
   -13.16976 -116.43271 47.99160,
   -11.57468 -116.19056 47.98705,
   -9.98227 -115.89972 48.00764,
   -8.41450 -115.56287 48.00976,
   -6.85066 -115.20738 48.01344,
   -5.28139 -114.83930 48.01337,
   -3.73267 -114.35783 48.01935,
   -2.47115 -113.61052 48.08339,
   -1.90785 -112.64091 48.17492,
   -17.03223 -116.87212 47.98690,
   -15.57311 -116.72584 47.99476,
   -14.06883 -116.54946 48.00325,
   -12.35973 -116.31670 47.99919,
   -19.47268 -117.05914 47.97753,
   -18.03282 -116.95609 47.98562,
   -16.38401 -116.81104 47.99022,
   -1.94614 -112.11347 48.21774,
   -22.13176 -117.16700 47.97678,
   -20.48759 -117.11688 47.97575,
   -18.84293 -117.01652 47.97947,
   -2.28489 -111.53947 48.11540,
   -22.94585 -117.15931 47.97562,
   -21.51116 -117.15701 47.97549,
   -2.89303 -110.97647 47.97752,
   -25.55304 -116.98835 47.97099,
   -23.92420 -117.11287 47.92211,
   -3.78874 -110.31561 48.07232,
   -26.33897 -116.92094 48.05399,
   -24.91081 -117.04671 47.97171,
   -27.26954 -116.81230 47.96807,
   -4.45659 -109.99346 48.08341,
   -29.87736 -116.54874 47.97153,
   -28.24189 -116.70635 47.94625,
   -5.30230 -109.46100 48.11514,
   -30.65220 -116.48899 48.03683,
   -29.20695 -116.61261 47.97192,
   -5.96132 -108.97205 48.10009,
   -31.59662 -116.41327 47.96463,
   -34.22195 -116.21894 47.95938,
   -32.59664 -116.34674 47.88650,
   -6.71081 -108.22653 48.12842,
   -34.98162 -116.07580 48.00360,
   -33.56567 -116.29472 47.95817,
   -7.12966 -107.70623 48.13956,
   -35.84474 -115.81238 47.99390,
   -36.56346 -115.39342 48.05182,
   -7.78696 -106.76122 48.14083,
   -37.27320 -114.43206 48.02005,
   -8.42688 -105.72580 48.17693,
   -8.74188 -105.14020 48.13834,
   -37.55996 -113.50403 48.04166,
   -9.24097 -104.23438 48.17896,
   -37.49794 -112.50176 48.02134,
   -37.16015 -111.60611 48.03780,
   -9.76100 -103.28491 48.18797,
   -36.63124 -110.86278 48.07076,
   -35.93981 -110.18759 48.04742,
   -34.84470 -109.31275 48.07037,
   -10.38717 -102.15755 48.19339,
   -35.34749 -109.68350 48.06517,
   -33.98590 -108.71796 48.08684,
   -10.70039 -101.57949 48.20871,
   -33.22452 -108.19608 48.08654,
   -32.09239 -107.33676 48.10732,
   -32.57391 -107.70744 48.10041,
   -31.27043 -106.64702 48.15034,
   -11.28058 -100.58458 48.22902,
   -30.58735 -106.02204 48.12319,
   -29.92256 -105.31866 48.17738,
   -11.82743 -99.68763 48.23917,
   -29.27582 -104.53388 48.14000,
   -12.29756 -98.94971 48.24947,
   -28.70989 -103.74557 48.14557,
   -28.20003 -102.94436 48.18159,
   -12.84345 -98.14454 48.26038,
   -27.68862 -102.06000 48.19738,
   -27.24166 -101.21426 48.15324,
   -13.45308 -97.29472 48.27600,
   -26.80925 -100.30055 48.19850,
   -13.84817 -96.75287 48.27375,
   -26.48015 -99.50245 48.33025,
   -14.63553 -95.83844 48.27025,
   -26.13218 -98.70870 48.22076,
   -15.15135 -95.29774 48.27296,
   -25.72707 -97.85223 48.24778,
   -15.94340 -94.65853 48.32754,
   -25.30544 -97.10376 48.27946,
   -24.39787 -95.98870 48.29852,
   -16.73647 -94.19972 48.31050,
   -24.90460 -96.49578 48.46775,
   -23.82923 -95.49318 48.28208,
   -22.39310 -94.56701 48.28886,
   -17.65149 -93.86518 48.29109,
   -23.06887 -94.95231 48.27411,
   -21.66476 -94.23138 48.28107,
   -20.07610 -93.77175 48.28912,
   -18.58939 -93.69120 48.33653,
   -20.89250 -93.95968 48.30663,
   -19.38520 -93.64978 48.52097,
   -11.54498 -116.26575 48.81340,
   -9.84536 -115.95801 48.94487,
   -8.40588 -115.63054 48.81410,
   -6.83740 -115.26919 48.81967,
   -5.26634 -114.89968 48.82649,
   -3.71057 -114.42942 48.82889,
   -2.40366 -113.68370 48.88105,
   -15.56392 -116.80424 48.80051,
   -13.87217 -116.61819 48.94046,
   -12.34565 -116.39251 48.80957,
   -10.74341 -116.12458 48.82077,
   -9.18143 -115.80506 48.81940,
   -7.61853 -115.44883 48.82387,
   -6.05396 -115.08607 48.82764,
   -4.48240 -114.68749 48.82721,
   -2.99335 -114.09667 48.84574,
   -1.92899 -113.09905 48.94227,
   -18.00878 -117.02977 48.79318,
   -16.37856 -116.88816 48.79864,
   -14.73826 -116.71099 48.80602,
   -13.14758 -116.50888 48.80607,
   -1.78134 -112.33228 49.02245,
   -20.47439 -117.18827 48.78721,
   -18.84491 -117.09026 48.78118,
   -17.26802 -116.95780 48.66651,
   -1.99385 -111.78428 48.93317,
   -22.94100 -117.23462 48.79101,
   -21.31782 -117.22255 48.79283,
   -19.71448 -117.14832 48.79275,
   -23.68939 -117.21848 48.88431,
   -22.18852 -117.24041 48.79568,
   -2.42897 -111.29668 48.95582,
   -24.64092 -117.14926 48.78025,
   -3.19384 -110.70106 48.86660,
   -27.26120 -116.89477 48.78412,
   -25.60093 -117.06276 48.76699,
   -4.02904 -110.20770 48.89463,
   -28.03054 -116.82979 48.91416,
   -26.56896 -116.96681 48.78366,
   -4.86909 -109.73274 48.91305,
   -28.96380 -116.72112 48.77352,
   -5.60889 -109.25020 48.90762,
   -31.58323 -116.50632 48.78060,
   -29.93135 -116.63166 48.75828,
   -32.36399 -116.46108 48.85656,
   -30.87587 -116.56088 48.78170,
   -6.22618 -108.73478 48.91307,
   -33.30187 -116.39845 48.76644,
   -6.95206 -107.94431 48.93537,
   -35.84853 -115.94861 48.80029,
   -34.30682 -116.30989 48.73292,
   -36.31244 -115.72258 48.82890,
   -35.25560 -116.14545 48.78087,
   -7.55446 -107.12798 48.94293,
   -36.84918 -115.29490 48.83227,
   -8.11407 -106.25336 48.96834,
   -37.55068 -113.94728 48.73317,
   -8.56968 -105.46599 48.97113,
   -8.95879 -104.74859 48.97746,
   -37.63605 -112.99752 48.83452,
   -37.41450 -112.05941 48.90926,
   -9.55762 -103.66172 48.99767,
   -36.97569 -111.24034 48.86549,
   -36.21064 -110.37958 48.87199,
   -10.08332 -102.69499 49.01014,
   -36.60572 -110.77038 48.86989,
   -35.38623 -109.67602 48.83076,
   -34.63541 -109.14621 48.89987,
   -33.38924 -108.25192 48.90156,
   -10.49604 -101.93214 49.02040,
   -33.98377 -108.67964 48.89496,
   -32.67615 -107.74191 48.91859,
   -10.91252 -101.18415 49.03605,
   -31.88312 -107.12591 48.91748,
   -31.14872 -106.49470 48.93364,
   -30.13992 -105.48767 48.94206,
   -11.49813 -100.19248 49.04531,
   -30.61814 -105.98782 48.93822,
   -29.56400 -104.81341 48.95412,
   -29.03734 -104.11188 48.97069,
   -12.10544 -99.21777 49.06875,
   -12.47696 -98.64032 49.07347,
   -28.65080 -103.53551 48.98160,
   -28.11474 -102.66506 48.99398,
   -13.07479 -97.77098 49.13064,
   -27.60773 -101.72793 49.15857,
   -13.64734 -96.98280 49.08513,
   -27.13147 -100.81703 48.98327,
   -26.78234 -100.01901 49.03657,
   -14.25826 -96.21057 49.10573,
   -26.40237 -99.12481 49.03437,
   -14.94739 -95.43096 49.30773,
   -26.08565 -98.33580 49.15937,
   -15.63270 -94.81773 49.13194,
   -25.63232 -97.46190 49.07046,
   -25.14141 -96.67418 49.13871,
   -17.36061 -93.85457 49.12915,
   -16.28325 -94.35318 49.13929,
   -24.48799 -95.92780 49.07320,
   -23.15311 -94.86258 49.09685,
   -18.28971 -93.62293 49.13508,
   -16.70363 -94.12166 49.13323,
   -23.73683 -95.24964 49.18601,
   -22.44284 -94.45547 49.10176,
   -21.05169 -93.88731 48.99560,
   -19.35299 -93.54233 49.15940,
   -21.70229 -94.08118 49.28412,
   -20.14285 -93.64498 49.11560,
   -12.33233 -116.45739 49.62091,
   -10.70017 -116.19464 49.77157,
   -9.17997 -115.86801 49.62967,
   -7.60826 -115.50789 49.63264,
   -6.04136 -115.14277 49.63986,
   -4.46777 -114.74641 49.63968,
   -2.96434 -114.16486 49.65521,
   -1.96389 -113.32041 49.71778,
   -14.74578 -116.77908 49.61308,
   -13.14506 -116.57470 49.61574,
   -11.51319 -116.32704 49.62993,
   -9.95138 -116.03379 49.62995,
   -8.38647 -115.68799 49.63429,
   -6.82435 -115.32360 49.63922,
   -5.25656 -114.95258 49.64116,
   -3.69259 -114.49221 49.64400,
   -2.36224 -113.76274 49.68769,
   -1.71371 -112.71719 49.77068,
   -17.11403 -117.02578 49.63037,
   -15.58949 -116.87109 49.57284,
   -14.07661 -116.69772 49.61440,
   -19.54347 -117.21226 49.72044,
   -18.03504 -117.09415 49.55281,
   -16.35814 -116.95369 49.61143,
   -1.74719 -112.06235 49.91696,
   -22.00609 -117.31710 49.74630,
   -20.48445 -117.25167 49.56642,
   -18.81665 -117.15494 49.60291,
   -2.14664 -111.45845 49.69737,
   -22.94240 -117.30328 49.60748,
   -21.28247 -117.28726 49.59956,
   -2.87136 -110.79976 49.69806,
   -25.30532 -117.17081 49.59599,
   -23.93589 -117.26642 49.59849,
   -3.59135 -110.40738 49.70454,
   -26.27114 -117.07689 49.57443,
   -24.65097 -117.22290 49.59670,
   -28.96684 -116.80617 49.59733,
   -27.27789 -116.97858 49.62638,
   -4.28956 -110.08085 49.71285,
   -29.67973 -116.74125 49.59700,
   -28.28505 -116.87339 49.59715,
   -5.28693 -109.44913 49.68410,
   -30.65677 -116.65945 49.57685,
   -5.94901 -108.96575 49.72707,
   -33.29631 -116.49622 49.58627,
   -31.63851 -116.59481 49.55786,
   -34.06139 -116.43429 49.70033,
   -32.58653 -116.55037 49.58739,
   -6.76797 -108.15796 49.77710,
   -35.01201 -116.28070 49.58126,
   -7.17101 -107.65490 49.76240,
   -35.96793 -115.98281 49.54810,
   -36.69687 -115.54892 49.58660,
   -7.79465 -106.75907 49.76585,
   -37.33315 -114.74023 49.49250,
   -8.41067 -105.76456 49.82127,
   -37.62110 -114.11079 49.64203,
   -8.73044 -105.17270 49.80920,
   -37.69751 -113.48330 49.46378,
   -9.23780 -104.24874 49.80749,
   -37.62214 -112.59990 49.74914,
   -37.23534 -111.61493 49.66910,
   -9.75502 -103.29412 49.81649,
   -36.70401 -110.86973 49.69024,
   -35.96632 -110.15034 49.67804,
   -34.67942 -109.15935 49.70145,
   -10.35173 -102.20161 49.82492,
   -35.18615 -109.52344 49.69571,
   -34.00904 -108.66958 49.65479,
   -10.65389 -101.63235 49.82568,
   -33.26183 -108.14696 49.73650,
   -31.92465 -107.11543 49.73767,
   -32.48735 -107.57060 49.73014,
   -31.33468 -106.60996 49.61388,
   -11.18865 -100.69553 49.85336,
   -30.64882 -105.95248 49.74957,
   -29.99277 -105.24900 49.74339,
   -11.76433 -99.73651 49.86691,
   -29.37558 -104.47439 49.77563,
   -28.83294 -103.69592 49.81211,
   -12.26674 -98.93860 49.87656,
   -28.32415 -102.89821 49.74609,
   -12.78393 -98.16258 49.89152,
   -27.82914 -102.04287 49.70172,
   -27.31805 -101.04158 49.82318,
   -13.42603 -97.25631 49.86048,
   -13.78500 -96.74337 49.91174,
   -27.02416 -100.38601 49.82584,
   -26.68170 -99.56190 49.87560,
   -14.53695 -95.83274 49.91924,
   -26.33869 -98.73555 49.83424,
   -15.17196 -95.15540 49.92999,
   -25.93924 -97.84511 49.87688,
   -15.86445 -94.56155 49.95371,
   -25.51053 -97.01633 50.04467,
   -16.64098 -94.07675 49.95747,
   -25.02867 -96.34745 49.92480,
   -23.87764 -95.22240 49.91143,
   -17.57517 -93.70300 49.95587,
   -24.29893 -95.58094 49.91651,
   -23.21609 -94.76124 49.89893,
   -21.73178 -93.99477 49.92749,
   -20.19877 -93.54880 49.95134,
   -18.54784 -93.50127 49.95256,
   -22.43734 -94.28772 50.06719,
   -20.96649 -93.72994 49.92501,
   -19.44824 -93.46780 49.96174,
   -6.03059 -115.19204 50.45471,
   -4.45802 -114.79756 50.45522,
   -11.52077 -116.38513 50.43724,
   -9.94317 -116.08885 50.44036,
   -8.37781 -115.74313 50.44328,
   -6.78791 -115.37249 50.47756,
   -5.24817 -115.00190 50.38871,
   -3.66879 -114.54713 50.47866,
   -2.32330 -113.82593 50.49434,
   -15.54051 -116.92752 50.42433,
   -13.95424 -116.73882 50.41886,
   -12.36873 -116.51608 50.37986,
   -10.78554 -116.25562 50.44110,
   -9.15625 -115.91954 50.44477,
   -7.59385 -115.55959 50.44992,
   -2.94147 -114.22886 50.46729,
   -1.81243 -113.25951 50.52386,
   -17.98234 -117.15374 50.41832,
   -16.31190 -117.00636 50.41163,
   -14.79982 -116.84646 50.45376,
   -13.12362 -116.62862 50.43051,
   -1.62834 -112.39332 50.55789,
   -20.44862 -117.31390 50.41229,
   -18.77247 -117.21126 50.40784,
   -17.32058 -117.10013 50.42051,
   -22.91314 -117.36947 50.41525,
   -21.22240 -117.34607 50.39838,
   -19.79650 -117.27841 50.41328,
   -1.86094 -111.69075 50.55143,
   -23.71208 -117.34860 50.42202,
   -22.25876 -117.37121 50.41310,
   -2.34277 -111.19490 50.53085,
   -24.64884 -117.29497 50.42151,
   -3.16467 -110.59380 50.50795,
   -27.01506 -117.08455 50.40912,
   -25.59416 -117.20612 50.28793,
   -4.00263 -110.15206 50.53559,
   -28.00051 -116.98852 50.43529,
   -26.35677 -117.14840 50.40884,
   -4.81876 -109.72673 50.46807,
   -28.97448 -116.89399 50.42730,
   -5.58645 -109.23001 50.53503,
   -31.35220 -116.70032 50.40689,
   -29.91360 -116.79508 50.26518,
   -32.35841 -116.63824 50.37715,
   -30.67099 -116.74708 50.40832,
   -6.23746 -108.68865 50.58872,
   -35.00504 -116.39048 50.40317,
   -33.34420 -116.58932 50.36428,
   -35.67661 -116.21232 50.52343,
   -34.34620 -116.50567 50.39687,
   -6.93982 -107.93973 50.56347,
   -36.47167 -115.82271 50.43485,
   -7.46299 -107.24216 50.56273,
   -37.12250 -115.25958 50.47206,
   -8.03891 -106.36749 50.59796,
   -37.54546 -114.56702 50.44192,
   -8.56363 -105.48843 50.59835,
   -37.77101 -113.70472 50.44490,
   -8.95893 -104.76578 50.61034,
   -37.74185 -112.96302 50.46078,
   -37.47890 -112.05001 50.47094,
   -9.55321 -103.68449 50.62583,
   -37.04469 -111.27749 50.49114,
   -36.02203 -110.18383 50.50137,
   -10.07515 -102.71582 50.63319,
   -36.55001 -110.70623 50.49768,
   -35.42158 -109.66077 50.49763,
   -34.65068 -109.10421 50.51204,
   -33.31085 -108.15458 50.53192,
   -10.48595 -101.94652 50.64772,
   -33.82252 -108.52097 50.52603,
   -32.66322 -107.65526 50.54513,
   -10.89715 -101.19665 50.67202,
   -31.93615 -107.08084 50.55152,
   -31.24187 -106.47668 50.56792,
   -30.04969 -105.23726 50.57364,
   -11.48958 -100.17938 50.67366,
   -30.41318 -105.64198 50.56736,
   -29.73708 -104.85202 50.58110,
   -12.07662 -99.22236 50.69577,
   -29.28082 -104.23380 50.59571,
   -12.44785 -98.63774 50.69462,
   -28.68307 -103.31463 50.74655,
   -28.18790 -102.51438 50.59368,
   -13.02940 -97.78012 50.69814,
   -27.69889 -101.61199 50.62259,
   -27.28961 -100.76924 50.64855,
   -13.61117 -96.96098 50.71366,
   -26.92390 -99.97122 50.50141,
   -14.21664 -96.17831 50.67345,
   -26.58117 -99.09419 50.66390,
   -14.91373 -95.37898 50.71419,
   -26.21902 -98.23519 50.65423,
   -15.57973 -94.73633 50.76076,
   -25.80935 -97.39201 50.64600,
   -25.25392 -96.48963 50.74117,
   -16.20102 -94.26421 50.76590,
   -24.66372 -95.79940 50.64187,
   -16.96116 -93.85385 50.75909,
   -23.91110 -95.10337 50.72547,
   -22.50976 -94.21967 50.73825,
   -21.00478 -93.62959 50.74986,
   -19.45909 -93.37470 50.78354,
   -17.80510 -93.56082 50.75812,
   -23.10803 -94.54726 50.72945,
   -21.74981 -93.87830 50.76765,
   -20.23079 -93.45465 50.77036,
   -18.88890 -93.38375 50.77125,
   -6.80183 -115.42614 51.26595,
   -5.23569 -115.05244 51.26915,
   -3.66646 -114.60033 51.27119,
   -12.31051 -116.56227 51.24657,
   -10.72047 -116.29379 51.24630,
   -9.15162 -115.97147 51.25590,
   -7.55915 -115.60706 51.28728,
   -6.01870 -115.24331 51.26988,
   -4.44643 -114.84912 51.27113,
   -2.89478 -114.25691 51.24085,
   -1.81685 -113.38878 51.48780,
   -14.63147 -116.88549 51.37887,
   -13.08528 -116.67362 51.23499,
   -11.56550 -116.44514 51.25551,
   -9.92929 -116.13779 51.25556,
   -8.36342 -115.79268 51.26060,
   -2.29579 -113.88482 51.30440,
   -1.55306 -112.67820 51.37563,
   -18.79131 -117.26834 51.22900,
   -17.17411 -117.14221 51.24608,
   -15.51717 -116.97785 51.24413,
   -13.91886 -116.78591 51.24068,
   -19.55880 -117.31844 51.21638,
   -18.03156 -117.21462 51.24978,
   -16.33765 -117.06268 51.23612,
   -1.62611 -111.97061 51.38752,
   -22.03055 -117.42714 51.21705,
   -20.40704 -117.37055 51.23097,
   -2.03247 -111.38989 51.23140,
   -24.61444 -117.36553 51.22269,
   -22.91446 -117.43040 51.20687,
   -21.25669 -117.40654 51.22512,
   -2.71374 -110.81647 51.32894,
   -25.41509 -117.30532 51.17019,
   -23.95969 -117.40133 51.22401,
   -26.34544 -117.22698 51.22780,
   -3.39385 -110.48104 51.33515,
   -28.73728 -116.99838 51.22254,
   -27.28111 -117.12592 51.11921,
   -4.29077 -110.00692 51.34048,
   -29.70053 -116.91546 51.24459,
   -28.05948 -117.06156 51.22252,
   -5.19341 -109.47217 51.33371,
   -30.67451 -116.84076 51.23454,
   -5.88229 -108.97849 51.35788,
   -33.07139 -116.68721 51.21377,
   -31.60657 -116.76922 51.09603,
   -34.07516 -116.60759 51.18328,
   -32.37557 -116.72824 51.21597,
   -6.71677 -108.17692 51.39876,
   -35.07631 -116.46727 51.17600,
   -7.14089 -107.66497 51.38599,
   -36.01538 -116.18537 51.23776,
   -36.84323 -115.66890 51.26361,
   -7.79268 -106.75188 51.39716,
   -37.37792 -115.09711 51.42988,
   -8.40440 -105.78248 51.44060,
   -37.75093 -114.18358 51.26892,
   -8.72464 -105.20006 51.42440,
   -37.83473 -113.38082 51.27254,
   -9.23931 -104.27010 51.43173,
   -37.66944 -112.47240 51.23609,
   -37.28133 -111.58670 51.30250,
   -9.75474 -103.31704 51.44505,
   -36.75745 -110.87590 51.31720,
   -36.00588 -110.13686 51.31257,
   -34.69885 -109.12370 51.33007,
   -10.34939 -102.21920 51.44884,
   -35.22902 -109.51411 51.32388,
   -34.06125 -108.64895 51.33601,
   -10.64353 -101.65637 51.45206,
   -33.30866 -108.11857 51.34111,
   -32.53738 -107.53760 51.35793,
   -31.44164 -106.60228 51.37163,
   -11.17371 -100.71376 51.48106,
   -31.95611 -107.05710 51.36555,
   -30.74882 -105.92823 51.38109,
   -30.09616 -105.20594 51.38810,
   -11.74788 -99.74192 51.49408,
   -29.50206 -104.43592 51.42418,
   -28.92836 -103.61841 51.26935,
   -12.24758 -98.93570 51.50413,
   -28.38049 -102.70282 51.43692,
   -12.75134 -98.16748 51.51679,
   -28.02156 -102.05048 51.44360,
   -13.41932 -97.20981 51.50194,
   -27.67185 -101.35889 51.44812,
   -13.79380 -96.67068 51.56365,
   -27.20610 -100.35507 51.50143,
   -26.84958 -99.50859 51.48224,
   -14.45634 -95.83911 51.53440,
   -26.45663 -98.59636 51.35572,
   -15.11780 -95.10795 51.55712,
   -26.10666 -97.70270 51.70559,
   -15.82195 -94.48231 51.57876,
   -25.70056 -96.96905 51.52193,
   -16.53737 -94.01937 51.40850,
   -25.21178 -96.22640 51.58940,
   -17.50974 -93.59263 51.40924,
   -24.57198 -95.52082 51.57039,
   -23.43999 -94.64251 51.42814,
   -18.46901 -93.34822 51.58575,
   -23.95429 -94.99244 51.54397,
   -22.54244 -94.10891 51.55942,
   -21.04042 -93.53000 51.57517,
   -19.47858 -93.28715 51.60353,
   -21.80456 -93.78467 51.56014,
   -20.26457 -93.36198 51.58093,
   -7.57189 -115.65994 52.07656,
   -6.00966 -115.28970 52.08185,
   -4.43875 -114.89434 52.08313,
   -2.90796 -114.33869 52.09214,
   -13.10303 -116.72496 52.05692,
   -11.41011 -116.47679 52.20315,
   -9.92435 -116.18649 52.06633,
   -8.33502 -115.83963 52.09196,
   -6.78813 -115.47631 52.08156,
   -5.22422 -115.10248 52.08944,
   -3.65584 -114.65206 52.08714,
   -2.25662 -113.93737 52.11498,
   -15.51989 -117.02677 52.05038,
   -13.91976 -116.83406 52.04528,
   -12.28143 -116.60658 52.06471,
   -10.70482 -116.34049 52.06721,
   -9.13461 -116.01832 52.07132,
   -1.68144 -113.35228 52.14580,
   -17.78889 -117.24603 52.04537,
   -16.35608 -117.11536 52.05617,
   -14.89272 -116.95538 52.05173,
   -1.46148 -112.36271 52.11564,
   -20.26872 -117.41632 52.03889,
   -18.82952 -117.32590 52.05708,
   -17.13990 -117.18970 52.04725,
   -22.81821 -117.49504 52.03998,
   -21.28258 -117.46528 52.05010,
   -19.60031 -117.37594 52.04033,
   -1.72431 -111.61832 52.13828,
   -23.70570 -117.47817 52.03440,
   -22.06683 -117.48756 52.03829,
   -2.28314 -111.05550 52.15128,
   -26.31591 -117.30458 52.03466,
   -24.69757 -117.42662 51.99139,
   -3.05947 -110.56986 52.14399,
   -27.11429 -117.23112 52.00190,
   -25.69280 -117.35830 52.03473,
   -3.96944 -110.09688 52.17159,
   -28.04006 -117.14642 52.03661,
   -4.77541 -109.69873 52.03138,
   -30.43982 -116.93968 52.03432,
   -28.98551 -117.04989 51.93485,
   -5.55316 -109.20005 52.16321,
   -31.38267 -116.88337 52.08420,
   -29.76084 -116.99239 52.03504,
   -32.37758 -116.82887 52.04322,
   -6.25771 -108.61634 52.17746,
   -34.78458 -116.60442 52.02838,
   -33.32426 -116.76686 51.89359,
   -35.67233 -116.40290 52.01386,
   -34.08708 -116.70163 52.02475,
   -6.98140 -107.84705 52.36761,
   -36.52026 -116.02230 52.07403,
   -7.43186 -107.25803 52.18592,
   -37.18734 -115.44980 52.07011,
   -8.03923 -106.36239 52.22794,
   -37.65864 -114.66602 52.07071,
   -8.55816 -105.51107 52.22557,
   -37.88530 -113.73376 52.07758,
   -8.95520 -104.79645 52.23903,
   -37.83748 -112.99818 52.08632,
   -37.54592 -112.05158 52.09953,
   -9.55437 -103.71200 52.25372,
   -37.09712 -111.28127 52.11799,
   -36.04542 -110.15922 52.12895,
   -10.07545 -102.74127 52.26092,
   -36.58387 -110.69136 52.12448,
   -35.45145 -109.64218 52.13029,
   -34.69040 -109.08975 52.14068,
   -33.33226 -108.11030 52.16051,
   -10.48527 -101.96636 52.27512,
   -33.86774 -108.50197 52.15439,
   -32.71620 -107.63599 52.04748,
   -10.88852 -101.22023 52.29769,
   -31.98728 -107.04191 52.18361,
   -31.26505 -106.38927 52.22740,
   -11.49179 -100.16942 52.30297,
   -30.52256 -105.62047 52.19482,
   -29.99500 -104.99057 52.20611,
   -12.05776 -99.23052 52.32161,
   -29.34425 -104.08816 52.29743,
   -12.41731 -98.65296 52.33268,
   -28.82366 -103.29336 52.23593,
   -28.33156 -102.45127 52.25322,
   -13.02435 -97.74557 52.32921,
   -27.87687 -101.58912 52.28007,
   -27.44078 -100.69740 52.21909,
   -13.58224 -96.94476 52.34209,
   -14.14886 -96.18641 52.35568,
   -27.11320 -99.91459 52.27733,
   -26.79626 -99.09807 52.34630,
   -14.88987 -95.31843 52.34632,
   -26.42496 -98.20183 52.33480,
   -15.36456 -94.81516 52.38608,
   -26.04078 -97.37034 52.32973,
   -16.15935 -94.18754 52.40422,
   -25.58163 -96.53295 52.50937,
   -24.63559 -95.42815 52.36065,
   -16.97096 -93.73017 52.37999,
   -25.20049 -95.98543 52.54969,
   -24.06190 -94.94968 52.24315,
   -17.76554 -93.43185 52.38960,
   -23.30838 -94.40129 52.37014,
   -21.83478 -93.67784 52.38571,
   -20.27560 -93.26533 52.42823,
   -18.77932 -93.22782 52.48243,
   -22.58126 -94.00417 52.37332,
   -21.07339 -93.43443 52.38121,
   -19.50916 -93.20346 52.40674,
   -8.34196 -115.89086 52.88721,
   -6.78050 -115.52448 52.89265,
   -5.21651 -115.14709 52.89675,
   -3.64741 -114.69709 52.89850,
   -2.24227 -113.99631 52.92502,
   -12.29077 -116.65446 52.87309,
   -10.69915 -116.38693 52.87406,
   -9.10577 -116.06387 52.90404,
   -7.55835 -115.70972 52.89209,
   -5.99642 -115.33963 52.89976,
   -4.43090 -114.94392 52.90183,
   -2.89612 -114.38934 52.90875,
   -1.72364 -113.47667 52.94757,
   -16.31700 -117.16048 52.86225,
   -14.66171 -116.97434 52.85678,
   -13.12123 -116.77291 52.83771,
   -11.63539 -116.55163 52.87579,
   -9.90900 -116.23263 52.88194,
   -1.36203 -112.71478 52.99293,
   -18.76737 -117.37298 52.85542,
   -17.10303 -117.23908 52.89319,
   -15.48901 -117.07352 52.88005,
   -13.89830 -116.87868 52.86744,
   -1.37353 -112.31698 52.64393,
   -1.26609 -112.30913 53.38112,
   -21.23155 -117.51967 52.85105,
   -19.55518 -117.43056 52.89499,
   -18.04043 -117.30869 52.72251,
   -1.41778 -111.97371 53.00862,
   -22.02141 -117.54883 52.90135,
   -20.51293 -117.47693 52.72471,
   -1.92792 -111.25085 52.97161,
   -24.40425 -117.51690 52.84879,
   -22.91461 -117.54351 52.70523,
   -25.40507 -117.45419 52.82923,
   -23.72380 -117.54285 52.85041,
   -2.54103 -110.84760 52.96064,
   -28.01597 -117.23000 52.84794,
   -26.39994 -117.37054 52.79464,
   -3.37200 -110.39908 52.96286,
   -28.81631 -117.15790 52.82822,
   -27.33777 -117.29166 52.84780,
   -4.39262 -109.84965 53.01436,
   -29.73615 -117.08285 52.84644,
   -5.16340 -109.43264 52.96899,
   -32.11348 -116.92086 52.84292,
   -30.65485 -117.01846 52.86012,
   -5.82810 -108.96822 52.98845,
   -33.09263 -116.87602 52.89557,
   -31.46043 -116.95690 52.84506,
   -34.09522 -116.80440 52.85108,
   -6.58960 -108.25928 53.01242,
   -36.17630 -116.32475 52.86433,
   -35.10248 -116.64364 52.74979,
   -7.20684 -107.54632 53.01158,
   -35.75956 -116.47178 52.85426,
   -36.87739 -115.87211 52.78702,
   -7.78569 -106.74579 53.02745,
   -37.42905 -115.25972 52.87561,
   -8.39935 -105.79747 53.06589,
   -37.85949 -114.24465 52.89936,
   -8.72289 -105.22283 53.04728,
   -37.93345 -113.37518 52.89962,
   -9.24435 -104.29174 53.05970,
   -37.74159 -112.43634 52.92429,
   -37.32315 -111.55415 52.93543,
   -9.75884 -103.34198 53.07147,
   -36.77529 -110.84006 52.85447,
   -36.04315 -110.12986 52.94143,
   -34.71556 -109.09266 52.95849,
   -10.35088 -102.24262 53.08624,
   -35.26589 -109.50481 52.95192,
   -34.10262 -108.63813 52.82477,
   -10.65135 -101.66177 53.06736,
   -33.33943 -108.08519 52.97448,
   -32.61296 -107.53381 52.96525,
   -31.49946 -106.55835 52.99928,
   -11.16474 -100.73480 53.10893,
   -31.98634 -107.00003 52.99359,
   -30.76789 -105.83175 52.85508,
   -30.22318 -105.18757 53.03694,
   -11.72923 -99.76294 53.12100,
   -29.62266 -104.40229 52.94317,
   -29.02938 -103.49871 53.05191,
   -12.27850 -98.86253 53.27915,
   -12.66231 -98.26122 53.13992,
   -28.64554 -102.84939 53.06203,
   -28.26924 -102.16183 53.06965,
   -13.30682 -97.31301 53.14007,
   -27.76110 -101.15827 53.08624,
   -13.78286 -96.63916 52.96245,
   -27.38456 -100.32605 53.07749,
   -27.04222 -99.48299 53.11007,
   -14.44348 -95.78505 53.17233,
   -26.69449 -98.61011 53.11417,
   -15.16372 -94.97015 53.42333,
   -26.31502 -97.71218 53.16534,
   -15.77846 -94.42386 53.14479,
   -25.87453 -96.87525 53.08089,
   -16.54728 -93.89430 53.20635,
   -25.40413 -96.12591 53.18514,
   -17.49734 -93.45487 53.20492,
   -24.68412 -95.31507 53.19568,
   -18.46490 -93.20265 53.20588,
   -23.98322 -94.71868 53.17275,
   -22.62890 -93.91909 53.06787,
   -21.09891 -93.36238 53.00802,
   -19.51171 -93.11748 53.22033,
   -23.34237 -94.28986 53.17958,
   -21.87557 -93.56560 53.29977,
   -20.36473 -93.17761 53.33338,
   -9.11352 -116.11457 53.69794,
   -7.55043 -115.75850 53.70311,
   -5.98881 -115.38701 53.70869,
   -4.42171 -114.98620 53.71071,
   -2.88633 -114.43687 53.71843,
   -13.08310 -116.81669 53.68352,
   -11.49987 -116.57740 53.68948,
   -9.85863 -116.27424 53.73703,
   -8.32879 -115.93993 53.70398,
   -6.76376 -115.57414 53.71122,
   -5.20439 -115.19716 53.72109,
   -3.64073 -114.74558 53.71643,
   -2.19104 -114.02524 53.73954,
   -15.32528 -117.10210 53.67721,
   -13.82313 -116.91496 53.66026,
   -12.34266 -116.71093 53.69509,
   -10.68565 -116.43283 53.69338,
   -1.56698 -113.46004 53.76049,
   -17.88516 -117.35744 53.67395,
   -16.29300 -117.20789 53.67741,
   -14.69249 -117.02635 53.67883,
   -1.21545 -112.52140 53.83758,
   -20.32751 -117.52949 53.66346,
   -18.73060 -117.42475 53.68452,
   -17.11759 -117.28879 53.67369,
   -1.25472 -112.11135 53.83709,
   -22.84153 -117.61558 53.65305,
   -21.18801 -117.57540 53.67130,
   -19.57558 -117.48243 53.66673,
   -1.58052 -111.54432 53.79496,
   -23.72057 -117.60721 53.66800,
   -22.04084 -117.60402 53.66411,
   -2.19855 -110.97846 53.79333,
   -26.13411 -117.47587 53.66020,
   -24.67032 -117.55882 53.53170,
   -3.05074 -110.46995 53.76993,
   -27.09917 -117.39283 53.63738,
   -25.41563 -117.52704 53.66090,
   -3.93111 -110.05500 53.67760,
   -29.71503 -117.17090 53.66014,
   -28.08603 -117.30327 53.61525,
   -4.81966 -109.59099 53.78409,
   -30.49292 -117.12299 53.75944,
   -29.04910 -117.22568 53.66039,
   -31.43566 -117.05354 53.65800,
   -5.51750 -109.16895 53.79197,
   -33.81026 -116.90527 53.65114,
   -32.38522 -116.99709 53.56303,
   -6.21491 -108.60074 53.80472,
   -34.81938 -116.78722 53.68215,
   -33.16393 -116.94895 53.65244,
   -35.74292 -116.58187 53.67802,
   -6.97121 -107.81667 53.82715,
   -36.63621 -116.16472 53.70980,
   -7.39721 -107.27176 53.80837,
   -37.20638 -115.68031 53.67705,
   -8.03282 -106.36450 53.85425,
   -37.80932 -114.67125 53.87386,
   -8.55257 -105.53338 53.85278,
   -37.99198 -113.75106 53.71178,
   -8.95451 -104.82347 53.86694,
   -37.91737 -112.93035 53.69719,
   -9.55673 -103.74130 53.87976,
   -37.61589 -112.05276 53.72775,
   -37.13144 -111.24890 53.80385,
   -36.06727 -110.13636 53.75659,
   -10.07886 -102.76654 53.88512,
   -36.61514 -110.67362 53.75151,
   -35.49570 -109.64688 53.64204,
   -34.72804 -109.07875 53.77272,
   -10.48702 -101.98774 53.90250,
   -33.97124 -108.53890 53.78392,
   -32.80280 -107.63900 53.79680,
   -10.87766 -101.25368 53.92392,
   -33.35144 -108.06870 53.78907,
   -32.10036 -107.06149 53.81620,
   -31.33379 -106.35339 53.81093,
   -11.49685 -100.16006 53.93171,
   -30.65901 -105.62514 53.89450,
   -30.06573 -104.88499 53.93321,
   -12.04338 -99.23767 53.94806,
   -29.47647 -104.06286 53.84918,
   -12.48289 -98.52827 53.95086,
   -28.97917 -103.26772 53.87752,
   -28.47448 -102.37832 53.90379,
   -13.01945 -97.71213 53.96358,
   -28.04304 -101.56856 53.79156,
   -27.66098 -100.73191 53.89403,
   -13.63760 -96.82127 53.94079,
   -14.01999 -96.27375 53.97914,
   -27.35720 -99.98770 53.95220,
   -26.96073 -99.02214 53.92329,
   -14.75099 -95.38455 53.97142,
   -26.57130 -98.10208 53.82582,
   -15.37902 -94.71856 54.00784,
   -26.24635 -97.32404 53.95650,
   -16.07225 -94.14309 54.01886,
   -25.81097 -96.52659 53.96605,
   -16.87954 -93.65701 54.01795,
   -25.29428 -95.80275 53.96073,
   -24.07310 -94.63741 53.99160,
   -17.77861 -93.29994 54.02169,
   -24.59370 -95.04825 54.08324,
   -23.43319 -94.19817 54.03163,
   -21.90929 -93.48028 54.01095,
   -20.35966 -93.10393 54.02742,
   -18.80549 -93.08843 53.99521,
   -22.65809 -93.78319 53.99797,
   -21.13217 -93.24970 54.00183,
   -19.60320 -93.02853 54.18938,
   -8.32058 -115.98870 54.51376,
   -6.75919 -115.62290 54.51924,
   -5.19616 -115.24441 54.52387,
   -3.63278 -114.78734 54.52615,
   -2.20461 -114.09614 54.54835,
   -12.10567 -116.72285 54.50010,
   -10.67803 -116.47988 54.50326,
   -9.10190 -116.16316 54.51532,
   -7.53360 -115.80719 54.52146,
   -5.97078 -115.43689 54.52720,
   -4.41413 -115.03710 54.53544,
   -2.87941 -114.48493 54.53876,
   -1.64490 -113.59086 54.57886,
   -16.29538 -117.25792 54.48868,
   -14.69452 -117.07472 54.48480,
   -13.05900 -116.86140 54.49956,
   -11.47119 -116.62051 54.50283,
   -9.88869 -116.32740 54.50833,
   -1.20437 -112.86092 54.60885,
   -18.74373 -117.47780 54.48169,
   -17.10012 -117.33805 54.48528,
   -15.58663 -117.17314 54.36621,
   -13.87796 -116.97136 54.49403,
   -1.12214 -112.22559 54.64649,
   -21.20624 -117.63294 54.47699,
   -19.56027 -117.53631 54.47917,
   -18.09113 -117.42650 54.48380,
   -1.32758 -111.81151 54.45417,
   -23.69203 -117.67233 54.47645,
   -22.01503 -117.66215 54.47365,
   -20.57946 -117.60089 54.47796,
   -24.48292 -117.64814 54.46024,
   -22.94229 -117.67857 54.47777,
   -1.84205 -111.17321 54.59925,
   -25.41930 -117.59970 54.48114,
   -2.51036 -110.75029 54.58802,
   -27.81608 -117.41427 54.47311,
   -26.37158 -117.51788 54.33702,
   -3.49437 -110.21468 54.53382,
   -28.79378 -117.33063 54.45586,
   -27.11290 -117.47213 54.47324,
   -4.33190 -109.82687 54.59573,
   -31.41235 -117.14537 54.46980,
   -29.78308 -117.25077 54.43470,
   -5.11815 -109.40429 54.60247,
   -32.20708 -117.09424 54.44879,
   -30.74802 -117.18890 54.47115,
   -5.76645 -108.96234 54.61908,
   -33.14275 -117.05226 54.46440,
   -35.48266 -116.73391 54.47608,
   -34.09293 -116.97930 54.35527,
   -6.53622 -108.25931 54.68443,
   -36.43567 -116.37278 54.61523,
   -34.86533 -116.86776 54.46783,
   -7.18314 -107.53569 54.63958,
   -37.01535 -115.98807 54.50768,
   -7.77603 -106.74102 54.65720,
   -37.56027 -115.31579 54.50586,
   -8.39396 -105.81168 54.68991,
   -37.98056 -114.20609 54.44181,
   -8.72123 -105.24490 54.67827,
   -38.03203 -113.36905 54.52691,
   -9.24964 -104.31347 54.68527,
   -37.82916 -112.46594 54.52639,
   -37.42259 -111.63909 54.58231,
   -9.76270 -103.36862 54.69922,
   -36.77697 -110.77410 54.55686,
   -36.07875 -110.12191 54.57045,
   -10.35562 -102.26215 54.71090,
   -35.35560 -109.54876 54.55108,
   -34.18846 -108.65843 54.59337,
   -10.65284 -101.67979 54.71565,
   -34.73168 -109.06355 54.58676,
   -33.37095 -108.05373 54.60545,
   -32.60324 -107.45237 54.67084,
   -31.37849 -106.34600 54.62911,
   -11.15605 -100.75745 54.73686,
   -31.84363 -106.79300 54.62385,
   -30.89035 -105.82407 54.63429,
   -30.32930 -105.15159 54.64326,
   -11.71650 -99.77657 54.74744,
   -29.66907 -104.24420 54.66503,
   -12.28254 -98.83647 54.78537,
   -29.28356 -103.63559 54.67670,
   -12.62206 -98.28831 54.76910,
   -28.83566 -102.84824 54.81108,
   -28.35255 -101.97546 54.70209,
   -13.27595 -97.30924 54.76999,
   -27.93952 -101.13240 54.70061,
   -13.82007 -96.52669 54.78945,
   -27.57169 -100.30261 54.69445,
   -27.22266 -99.43326 54.72842,
   -14.43002 -95.72947 54.81015,
   -26.88170 -98.56308 54.72594,
   -15.12383 -94.93822 54.81691,
   -26.54064 -97.72008 54.77206,
   -15.70516 -94.37821 54.83120,
   -26.01914 -96.71209 54.74136,
   -16.42880 -93.84881 54.83639,
   -25.67651 -96.11867 54.80947,
   -24.86957 -95.17054 54.80522,
   -18.69965 -93.02967 54.83714,
   -17.20142 -93.44368 54.83551,
   -25.36496 -95.70350 54.80660,
   -24.15923 -94.55352 54.79835,
   -22.69142 -93.67510 54.82344,
   -21.17213 -93.15684 54.82894,
   -19.47334 -92.95897 54.84435,
   -17.98061 -93.17523 54.83515,
   -23.37876 -94.01066 54.92018,
   -21.94418 -93.37921 54.82505,
   -20.39782 -93.01554 54.84666,
   -9.09228 -116.21159 55.32447,
   -7.52916 -115.85646 55.32967,
   -5.96617 -115.49330 55.51259,
   -4.40257 -115.08161 55.33786,
   -2.86993 -114.52941 55.34553,
   -13.06303 -116.90914 55.31006,
   -11.47230 -116.66859 55.31576,
   -9.91666 -116.38072 55.28129,
   -8.30527 -116.03775 55.33259,
   -6.73798 -115.66785 55.34088,
   -5.18294 -115.29246 55.21514,
   -3.62526 -114.83685 55.34317,
   -2.17479 -114.13989 55.35962,
   -1.13034 -112.93893 55.41404,
   -17.09528 -117.38892 55.30005,
   -15.41128 -117.20763 55.27010,
   -13.91351 -117.02516 55.31958,
   -12.37692 -116.80219 55.17486,
   -10.66607 -116.52707 55.31950,
   -1.48910 -113.55785 55.38036,
   -1.03602 -112.56693 55.45481,
   -19.55065 -117.58974 55.29307,
   -17.93155 -117.46565 55.29975,
   -16.26631 -117.30522 55.29892,
   -14.67227 -117.12065 55.30520,
   -22.01503 -117.72118 55.28986,
   -20.40078 -117.64409 55.28573,
   -18.78828 -117.53521 55.29563,
   -1.13163 -111.92964 55.44791,
   -22.82220 -117.73814 55.28573,
   -21.24940 -117.69255 55.30005,
   -1.49611 -111.42014 55.42347,
   -25.37639 -117.67374 55.28714,
   -23.68832 -117.73457 55.26014,
   -2.12953 -110.90228 55.45414,
   -26.12700 -117.63164 55.34252,
   -24.76518 -117.70508 55.28745,
   -3.02254 -110.41271 55.20689,
   -27.12053 -117.55244 55.29931,
   -3.98736 -109.93033 55.40606,
   -29.50305 -117.36171 55.28539,
   -28.05679 -117.46224 55.15508,
   -4.69807 -109.61602 55.41196,
   -30.49525 -117.29024 55.26626,
   -28.81154 -117.41449 55.28544,
   -33.11573 -117.14982 55.27619,
   -31.49202 -117.22999 55.23697,
   -5.51297 -109.10478 55.57152,
   -33.92265 -117.07800 55.26498,
   -32.44287 -117.19161 55.27779,
   -6.13727 -108.61770 55.43004,
   -34.85177 -116.97672 55.28215,
   -35.81306 -116.73169 55.13833,
   -6.97797 -107.76519 55.45772,
   -36.79233 -116.25748 55.32926,
   -7.40075 -107.23727 55.42682,
   -37.31412 -115.80247 55.30978,
   -8.00924 -106.38930 55.52139,
   -37.84272 -114.88792 55.29824,
   -8.54658 -105.55510 55.48000,
   -38.09238 -113.78474 55.34593,
   -8.95202 -104.85263 55.49044,
   -37.99075 -112.87134 55.20757,
   -9.55953 -103.76964 55.50735,
   -37.68854 -112.05324 55.35575,
   -37.20496 -111.28895 55.36461,
   -10.08320 -102.79029 55.51646,
   -36.64912 -110.66128 55.37861,
   -35.56462 -109.66938 55.39060,
   -36.08753 -110.11349 55.38433,
   -34.76559 -109.06809 55.40383,
   -10.48865 -102.00933 55.52987,
   -34.00435 -108.51521 55.41152,
   -32.85978 -107.61909 55.42469,
   -10.87229 -101.27783 55.55136,
   -33.37220 -108.02559 55.41750,
   -32.07391 -106.94686 55.44026,
   -31.40480 -106.31376 55.44203,
   -11.50013 -100.15298 55.56109,
   -30.72733 -105.56619 55.43764,
   -30.14002 -104.80863 55.45674,
   -12.02672 -99.24821 55.57207,
   -29.60013 -104.00910 55.50016,
   -12.46643 -98.52501 55.57873,
   -29.10950 -103.20583 55.47245,
   -28.57975 -102.24523 55.51029,
   -13.01476 -97.67705 55.59840,
   -28.23260 -101.54849 55.51581,
   -13.59658 -96.82036 55.57449,
   -27.84198 -100.66733 55.65672,
   -13.95952 -96.28496 55.59892,
   -27.49412 -99.86817 55.51925,
   -27.13977 -98.97389 55.50100,
   -14.66663 -95.39373 55.67126,
   -26.81575 -98.12218 55.56399,
   -15.32903 -94.67387 55.63571,
   -26.47128 -97.30223 55.62503,
   -16.01840 -94.07645 55.65151,
   -26.00521 -96.42749 55.63741,
   -16.81248 -93.57065 55.66890,
   -25.49778 -95.68267 55.65582,
   -17.72328 -93.18089 55.68854,
   -24.79252 -94.93048 55.61417,
   -23.45837 -93.94066 55.62790,
   -18.71848 -92.95213 55.65174,
   -24.12266 -94.34113 55.78292,
   -22.73334 -93.56876 55.63594,
   -21.20667 -93.06387 55.64639,
   -19.63568 -92.88596 55.65024,
   -21.97998 -93.27739 55.64284,
   -20.42062 -92.93041 55.65632,
   -9.86794 -116.42379 56.13467,
   -8.29891 -116.08782 56.14020,
   -6.61457 -115.69819 56.27544,
   -5.18185 -115.31958 56.14927,
   -3.61437 -114.88216 56.15325,
   -2.17308 -114.19295 56.17273,
   -13.85749 -117.06517 56.12053,
   -12.18272 -116.82946 56.11199,
   -10.66374 -116.57609 56.13520,
   -9.07886 -116.26115 56.14770,
   -7.50881 -115.90531 56.15422,
   -5.96020 -115.52464 56.14932,
   -4.28363 -115.08037 56.02101,
   -2.86499 -114.58076 56.16565,
   -1.57663 -113.68887 56.19250,
   -16.12766 -117.34071 56.11500,
   -14.62139 -117.16582 56.16229,
   -13.03168 -116.95358 56.12761,
   -11.45150 -116.71359 56.12918,
   -1.05306 -112.90529 56.24082,
   -18.61404 -117.58384 56.23857,
   -17.10618 -117.43987 56.08516,
   -15.46821 -117.26559 56.11634,
   -0.97559 -112.25542 56.29283,
   -21.08011 -117.74869 56.24431,
   -19.56996 -117.64327 56.06573,
   -17.89957 -117.51518 56.11079,
   -1.22011 -111.65545 56.25439,
   -23.52057 -117.80377 56.10237,
   -22.02983 -117.77747 56.06720,
   -20.35968 -117.69742 56.10433,
   -24.46551 -117.78506 56.08549,
   -22.82423 -117.79992 56.10339,
   -1.75170 -111.08997 56.32604,
   -26.85400 -117.65227 56.09865,
   -25.38990 -117.74651 56.10768,
   -2.52747 -110.59973 56.29565,
   -27.82612 -117.58293 56.15382,
   -26.21514 -117.69718 56.09877,
   -3.36758 -110.22029 56.18769,
   -30.50438 -117.37915 56.09700,
   -28.81680 -117.50195 56.11625,
   -4.27757 -109.79467 56.22184,
   -31.26393 -117.34526 56.21841,
   -29.75996 -117.41861 55.97379,
   -5.07426 -109.37216 56.23538,
   -32.19568 -117.28564 56.08015,
   -5.82816 -108.84943 56.24140,
   -34.82131 -117.08489 56.08997,
   -33.17614 -117.24221 56.06053,
   -35.59442 -116.88977 56.06334,
   -34.14925 -117.18074 56.08579,
   -6.51295 -108.23391 56.25717,
   -36.43754 -116.56841 56.10321,
   -37.05760 -116.20269 56.28200,
   -7.15962 -107.52535 56.26758,
   -7.72575 -106.78890 56.26614,
   -37.66338 -115.42474 56.13102,
   -8.38653 -105.82783 56.31540,
   -38.10168 -114.24752 56.16271,
   -8.71921 -105.26679 56.30531,
   -38.13036 -113.32661 56.15562,
   -9.25575 -104.33339 56.31260,
   -37.91050 -112.47065 56.16089,
   -37.46084 -111.59654 56.11799,
   -9.77036 -103.38817 56.32657,
   -36.83477 -110.79614 56.07360,
   -36.11075 -110.11311 56.20174,
   -10.35500 -102.29076 56.33314,
   -35.37693 -109.52714 56.18432,
   -34.23668 -108.64961 56.22128,
   -10.64004 -101.72255 56.34113,
   -34.74925 -109.03325 56.21493,
   -33.44083 -108.05084 56.23425,
   -32.67932 -107.44745 56.23595,
   -11.14886 -100.77698 56.36237,
   -31.89861 -106.74896 56.25137,
   -30.98733 -105.79748 56.26225,
   -31.41778 -106.27111 56.25698,
   -30.47874 -105.17187 56.27107,
   -11.68864 -99.81452 56.41900,
   -30.04159 -104.55938 56.28540,
   -12.26269 -98.84464 56.39603,
   -29.46456 -103.64054 56.41174,
   -12.59113 -98.30205 56.39821,
   -28.98138 -102.82120 56.30872,
   -28.52575 -101.95414 56.32611,
   -13.22949 -97.32456 56.45393,
   -28.11441 -101.10015 56.31285,
   -27.74997 -100.25414 56.34170,
   -13.78833 -96.50758 56.41753,
   -14.35363 -95.74573 56.43396,
   -27.46020 -99.47114 56.47505,
   -27.07968 -98.53085 56.36257,
   -15.10374 -94.87343 56.44576,
   -26.74818 -97.68412 56.41569,
   -15.66557 -94.31358 56.46460,
   -26.35665 -96.84542 56.40897,
   -16.36124 -93.78152 56.46600,
   -25.96006 -96.10395 56.56134,
   -17.20901 -93.30512 56.64400,
   -25.42203 -95.38650 56.53889,
   -24.19308 -94.27484 56.44016,
   -19.62916 -92.80379 56.47175,
   -17.94095 -93.03845 56.62003,
   -24.65114 -94.63919 56.44167,
   -23.49984 -93.83125 56.43915,
   -22.02085 -93.19005 56.35036,
   -20.45229 -92.83929 56.49341,
   -19.04646 -92.83699 56.46762,
   -22.77516 -93.42973 56.64672,
   -21.23802 -92.97003 56.45966,
   -10.64623 -116.62236 56.94561,
   -9.07049 -116.31070 56.95090,
   -7.37909 -115.93708 57.08711,
   -5.95243 -115.57179 56.95237,
   -4.38925 -115.13868 56.96167,
   -2.84888 -114.62594 56.97197,
   -12.90277 -116.98533 56.93676,
   -11.40245 -116.75634 56.98591,
   -9.85214 -116.47158 56.94902,
   -8.27954 -116.13757 56.96353,
   -6.72731 -115.76960 56.95909,
   -5.17591 -115.36298 56.96619,
   -3.48549 -114.86301 56.82765,
   -2.14555 -114.23412 56.98710,
   -1.17780 -113.29252 57.01884,
   -17.07315 -117.49014 56.92627,
   -15.47855 -117.31646 56.92728,
   -13.83349 -117.11110 56.93503,
   -12.24117 -116.88783 56.93902,
   -1.53482 -113.73469 57.00238,
   -0.91623 -112.61111 57.07747,
   -19.52575 -117.69781 56.91934,
   -17.83036 -117.56068 56.90898,
   -16.32501 -117.41229 56.91923,
   -14.65241 -117.21593 56.93139,
   -21.98974 -117.83829 56.91549,
   -20.29211 -117.74856 56.90119,
   -18.85915 -117.64832 56.92113,
   -1.00600 -111.86947 57.15435,
   -22.77781 -117.85906 56.90420,
   -21.30178 -117.80854 56.91603,
   -1.44429 -111.28379 56.97002,
   -25.27418 -117.84054 57.07211,
   -23.69761 -117.85482 56.77262,
   -2.13862 -110.74939 57.02832,
   -26.17492 -117.77422 56.90297,
   -24.49134 -117.85376 56.91353,
   -3.04996 -110.26748 57.02691,
   -28.56455 -117.60349 56.91063,
   -27.10337 -117.71231 56.92666,
   -3.95141 -109.87778 57.03408,
   -29.52430 -117.53859 56.95334,
   -27.90973 -117.65202 56.91086,
   -4.65598 -109.57733 57.03979,
   -32.19912 -117.37738 56.90526,
   -30.51778 -117.47318 56.93361,
   -32.95624 -117.34911 57.03752,
   -31.52886 -117.41504 56.90713,
   -5.50045 -109.06025 57.03368,
   -33.91128 -117.27404 56.88935,
   -6.04333 -108.64906 57.05421,
   -34.94173 -117.14652 56.83714,
   -35.87357 -116.93577 56.91675,
   -6.85655 -107.85193 57.07918,
   -36.77932 -116.48954 56.94173,
   -7.37044 -107.24353 57.04725,
   -37.46707 -115.85638 56.96393,
   -7.98883 -106.40952 57.08872,
   -38.01871 -114.82906 56.95838,
   -8.54068 -105.57655 57.10722,
   -38.21024 -113.81637 56.97155,
   -8.95063 -104.87972 57.11659,
   -38.09507 -112.91985 56.96921,
   -9.56138 -103.79930 57.13361,
   -37.72221 -111.96955 56.93904,
   -37.26271 -111.28971 56.99429,
   -10.08531 -102.81764 57.14128,
   -36.69657 -110.66770 56.98052,
   -35.59461 -109.65939 57.01853,
   -36.10605 -110.09161 57.01212,
   -34.80342 -109.05364 57.02960,
   -10.49007 -102.03095 57.15724,
   -33.99747 -108.45685 57.09505,
   -32.71079 -107.43882 57.05566,
   -10.87378 -101.28942 57.17573,
   -33.28543 -107.91901 57.04781,
   -32.13084 -106.92315 56.92021,
   -31.48823 -106.28248 57.07485,
   -11.46396 -100.21282 57.18218,
   -30.83891 -105.54235 57.07948,
   -30.27721 -104.79411 57.10815,
   -12.00596 -99.26564 57.19943,
   -29.74872 -103.99557 57.08857,
   -12.44886 -98.52297 57.20647,
   -29.16711 -103.00997 57.12816,
   -12.95694 -97.71908 57.21734,
   -28.82307 -102.35927 57.13617,
   -28.42917 -101.54044 57.24262,
   -13.60496 -96.75234 57.22206,
   -28.01924 -100.66886 57.12334,
   -13.95885 -96.22276 57.22338,
   -27.69084 -99.84784 57.18561,
   -27.34128 -98.94651 57.17819,
   -14.63399 -95.35553 57.24444,
   -27.05259 -98.13763 57.28714,
   -15.27934 -94.63027 57.26358,
   -26.65724 -97.23414 57.21584,
   -15.97330 -94.00767 57.28023,
   -26.20550 -96.37387 57.16970,
   -16.67642 -93.54409 57.11346,
   -25.63681 -95.51760 57.24810,
   -17.69354 -93.06522 57.28410,
   -24.94361 -94.78379 57.08736,
   -18.67082 -92.81882 57.20852,
   -24.22504 -94.15665 57.24181,
   -22.83693 -93.36108 57.27195,
   -21.12578 -92.86342 57.14008,
   -19.64373 -92.72087 57.29065,
   -23.53377 -93.71498 57.26118,
   -22.05369 -93.07547 57.25913,
   -20.48755 -92.73329 57.45379,
   -9.84684 -116.52171 57.76093,
   -8.17649 -116.17723 57.90185,
   -6.72589 -115.82094 57.76497,
   -5.16548 -115.41026 57.77866,
   -3.60993 -114.92966 57.77571,
   -2.13402 -114.29986 57.79629,
   -13.83716 -117.15960 57.74692,
   -12.25357 -116.93758 57.74777,
   -10.63166 -116.66950 57.75959,
   -9.05464 -116.36102 57.77683,
   -7.49548 -116.00934 57.76907,
   -5.94047 -115.61819 57.77625,
   -4.39285 -115.18445 57.78136,
   -2.75601 -114.61715 57.65180,
   -1.50652 -113.79281 57.81652,
   -16.16207 -117.45298 57.86432,
   -14.65184 -117.26512 57.74759,
   -13.11102 -117.05310 57.61370,
   -11.43157 -116.80754 57.75551,
   -0.93478 -112.93869 57.87233,
   -18.64441 -117.68497 57.73803,
   -17.04743 -117.53928 57.74101,
   -15.44758 -117.36234 57.74259,
   -0.84491 -112.25991 57.91625,
   -21.11188 -117.85364 57.72337,
   -19.47039 -117.74964 57.74063,
   -17.87632 -117.61831 57.73711,
   -23.59139 -117.93160 57.73046,
   -21.94522 -117.89650 57.73785,
   -20.33496 -117.80737 57.73039,
   -1.12060 -111.55849 57.88311,
   -26.17567 -117.84992 57.72458,
   -24.49948 -117.92176 57.73446,
   -22.79800 -117.92143 57.72890,
   -1.65852 -111.04077 57.83363,
   -26.94561 -117.81562 57.85713,
   -25.42368 -117.88843 57.72592,
   -2.44218 -110.56104 57.82774,
   -27.87541 -117.73582 57.71740,
   -3.32501 -110.15658 57.83394,
   -30.26118 -117.57159 57.72243,
   -28.79675 -117.67337 57.75325,
   -4.21696 -109.76276 57.85157,
   -31.23606 -117.52147 57.75874,
   -29.60120 -117.61326 57.72306,
   -5.05077 -109.32334 57.86868,
   -33.90289 -117.37049 57.71332,
   -32.21741 -117.47724 57.73966,
   -5.79261 -108.82007 57.87033,
   -34.66470 -117.28715 57.82460,
   -33.19384 -117.43072 57.71283,
   -35.57472 -117.10194 57.72172,
   -6.50198 -108.19432 57.89029,
   -36.47046 -116.77042 57.74339,
   -37.14824 -116.32678 57.73681,
   -7.13604 -107.51526 57.89557,
   -7.70280 -106.80066 57.89095,
   -37.74612 -115.61063 57.75675,
   -8.38081 -105.84269 57.94127,
   -38.22360 -114.36703 57.79419,
   -8.71811 -105.28771 57.92873,
   -38.25185 -113.50904 57.85924,
   -9.25959 -104.35726 57.93998,
   -37.97589 -112.43675 57.79427,
   -37.49561 -111.54260 57.80622,
   -9.77556 -103.41195 57.95361,
   -36.91694 -110.84155 57.81667,
   -36.13952 -110.10341 57.83272,
   -10.35703 -102.31469 57.95850,
   -35.35626 -109.47081 57.88055,
   -34.07098 -108.49655 57.85218,
   -10.63733 -101.74761 57.96444,
   -34.57918 -108.87962 57.84563,
   -33.42222 -107.97540 57.86246,
   -32.72204 -107.40810 57.86927,
   -11.14146 -100.79704 57.98849,
   -32.00263 -106.75526 57.88132,
   -31.31900 -106.03565 57.88634,
   -11.66821 -99.84228 57.99401,
   -30.68556 -105.25704 57.89771,
   -30.10666 -104.41739 58.00937,
   -12.28322 -98.78806 58.01823,
   -29.59555 -103.61114 57.89418,
   -12.62329 -98.21978 58.02465,
   -29.13199 -102.77522 57.95251,
   -28.67600 -101.89582 57.91056,
   -13.20009 -97.31987 58.02751,
   -28.22398 -100.92299 57.96434,
   -13.75622 -96.48850 58.04556,
   -27.93252 -100.22029 57.97084,
   -14.24259 -95.80344 58.06002,
   -27.58913 -99.33344 58.01409,
   -27.25490 -98.46606 57.95389,
   -14.98613 -94.90551 58.07184,
   -26.93898 -97.63395 58.01421,
   -15.52368 -94.34676 57.92809,
   -26.53985 -96.75219 58.04011,
   -16.30960 -93.70692 58.11053,
   -26.12630 -96.00003 58.06621,
   -17.11812 -93.23977 58.08800,
   -25.55628 -95.22545 58.05870,
   -17.96626 -92.91212 58.08781,
   -24.88994 -94.52887 58.06399,
   -23.61589 -93.64493 57.92946,
   -22.08667 -92.97225 58.08861,
   -20.44059 -92.65123 58.09751,
   -18.92562 -92.69855 58.17767,
   -24.27374 -94.03817 58.07168,
   -22.83908 -93.23804 58.08887,
   -21.29521 -92.77731 58.08021,
   -19.67639 -92.64282 58.09784,
   -10.62621 -116.71848 58.57167,
   -8.98612 -116.41038 58.72631,
   -7.49417 -116.06159 58.57358,
   -5.93081 -115.66857 58.58434,
   -4.37583 -115.22832 58.59219,
   -2.85033 -114.67542 58.59059,
   -1.47952 -113.85356 58.62411,
   -14.63240 -117.31141 58.55760,
   -12.97381 -117.09148 58.56034,
   -11.42842 -116.85602 58.57083,
   -9.82314 -116.56899 58.57931,
   -8.26512 -116.24124 58.57956,
   -6.70603 -115.86775 58.58566,
   -5.15660 -115.45662 58.59327,
   -3.61430 -114.97637 58.59728,
   -2.08856 -114.33434 58.61252,
   -1.07467 -113.37007 58.64115,
   -17.05122 -117.59118 58.55247,
   -15.45094 -117.41240 58.55316,
   -13.80001 -117.20410 58.56657,
   -12.22147 -116.98113 58.56536,
   -0.75343 -112.62108 58.85259,
   -19.32026 -117.79197 58.54609,
   -17.89235 -117.67276 58.55766,
   -16.41810 -117.52432 58.55355,
   -21.79032 -117.94589 58.54153,
   -20.35022 -117.86478 58.55250,
   -18.68131 -117.74116 58.54799,
   -0.85271 -111.89630 58.73542,
   -24.45776 -117.98979 58.53944,
   -22.80073 -117.98262 58.54499,
   -21.14155 -117.91214 58.54244,
   -1.35808 -111.17375 58.61365,
   -25.27822 -117.96868 58.54170,
   -23.73313 -117.99567 58.54065,
   -2.08980 -110.64761 58.65477,
   -27.86814 -117.81777 58.53606,
   -26.20042 -117.92650 58.56302,
   -3.01951 -110.18876 58.65436,
   -28.62734 -117.77641 58.63240,
   -27.16850 -117.86490 58.53682,
   -29.57489 -117.70300 58.53388,
   -3.75373 -109.93632 58.66327,
   -31.96344 -117.56896 58.53199,
   -30.51216 -117.63688 58.42735,
   -4.58334 -109.55967 58.66753,
   -33.00629 -117.51803 58.54765,
   -31.29024 -117.60118 58.53345,
   -5.44175 -109.04187 58.70116,
   -35.58435 -117.19991 58.53823,
   -33.94965 -117.46010 58.49051,
   -6.03655 -108.59643 58.67493,
   -36.17388 -117.00062 58.54814,
   -35.00331 -117.32521 58.53143,
   -36.90850 -116.61802 58.56482,
   -6.82373 -107.84184 58.70944,
   -7.36163 -107.22870 58.53014,
   -37.56020 -116.01134 58.53431,
   -7.98451 -106.40938 58.71898,
   -38.19903 -114.83674 58.58567,
   -38.33648 -114.48737 58.95945,
   -8.53543 -105.59808 58.73446,
   -38.34499 -113.90873 58.61050,
   -8.94937 -104.90702 58.74474,
   -38.18614 -112.91378 58.59670,
   -9.56209 -103.83108 58.76117,
   -37.81667 -112.03402 58.64225,
   -37.31096 -111.28968 58.62353,
   -10.09002 -102.84050 58.77126,
   -36.72193 -110.64877 58.61155,
   -35.62819 -109.65176 58.64632,
   -36.12518 -110.06963 58.63988,
   -34.81969 -109.01773 58.65483,
   -10.49162 -102.05247 58.78460,
   -34.06170 -108.45794 58.66667,
   -10.86771 -101.31469 58.80037,
   -33.32342 -107.88596 58.67595,
   -32.21359 -106.89982 58.69013,
   -32.73913 -107.38491 58.68379,
   -31.55110 -106.22661 58.66102,
   -11.45054 -100.23474 58.81043,
   -30.93439 -105.49231 58.72482,
   -30.42762 -104.80090 58.70918,
   -11.98554 -99.28304 58.82897,
   -29.79462 -103.81393 58.74284,
   -12.43162 -98.52109 58.83421,
   -29.42636 -103.16151 58.75305,
   -12.92493 -97.72430 58.84621,
   -29.02017 -102.36218 58.89549,
   -28.59539 -101.52614 58.74103,
   -13.55295 -96.76725 58.85213,
   -28.19966 -100.62770 58.78837,
   -13.94225 -96.18890 58.63988,
   -27.83716 -99.77297 58.65224,
   -14.62424 -95.28849 58.88367,
   -27.50998 -98.80919 58.99487,
   -27.20440 -98.04056 58.80229,
   -15.32139 -94.50065 58.90165,
   -26.87016 -97.19846 58.85932,
   -15.91490 -93.95301 58.85186,
   -16.72545 -93.38725 58.90907,
   -26.46899 -96.36762 58.86208,
   -26.10795 -95.74168 58.86936,
   -18.56807 -92.69329 58.91101,
   -17.48726 -93.00967 58.91410,
   -25.40203 -94.86233 58.88352,
   -24.46165 -94.02489 58.84027,
   -21.33487 -92.69171 58.90407,
   -19.63168 -92.56660 58.89568,
   -17.96351 -92.84164 58.91349,
   -24.97199 -94.43081 58.88797,
   -23.60096 -93.46935 58.90745,
   -22.12689 -92.87875 58.88280,
   -20.53317 -92.58779 58.89856,
   -22.87629 -93.13321 58.90695,
   -11.41162 -116.90208 59.38177,
   -9.82573 -116.61975 59.38717,
   -8.26171 -116.29265 59.38250,
   -6.69859 -115.91993 59.39251,
   -5.14517 -115.50666 59.40601,
   -3.59822 -115.02153 59.40519,
   -2.15218 -114.39164 59.57640,
   -13.61964 -117.22917 59.37384,
   -12.22204 -117.02947 59.37501,
   -10.60665 -116.76491 59.38803,
   -9.13932 -116.48260 59.38993,
   -7.47354 -116.10968 59.39546,
   -5.91886 -115.71769 59.40277,
   -4.37435 -115.27709 59.40840,
   -2.85006 -114.72593 59.41534,
   -1.43645 -113.89360 59.43987,
   -17.85337 -117.72132 59.36338,
   -16.26227 -117.55655 59.36128,
   -14.66893 -117.36234 59.31832,
   -13.01235 -117.14547 59.37599,
   -0.85932 -113.14114 59.37898,
   -20.30969 -117.91719 59.35660,
   -18.63227 -117.79384 59.41074,
   -17.07683 -117.64534 59.36378,
   -15.42707 -117.45901 59.36882,
   -0.65620 -112.19123 59.57402,
   -22.77196 -118.04278 59.35437,
   -21.09324 -117.96973 59.39890,
   -19.58271 -117.85778 59.23443,
   -23.61700 -118.05958 59.35893,
   -22.04134 -118.00798 59.23938,
   -0.91290 -111.59779 59.58245,
   -25.93985 -118.01403 59.35040,
   -24.55184 -118.05129 59.29078,
   -1.57836 -110.93066 59.47751,
   -26.91246 -117.96586 59.39343,
   -25.28272 -118.03977 59.35192,
   -2.41498 -110.45543 59.46710,
   -29.55577 -117.79035 59.34817,
   -27.85190 -117.89903 59.32624,
   -3.28645 -110.09425 59.47848,
   -30.35328 -117.74101 59.33601,
   -28.86825 -117.83504 59.34866,
   -4.20289 -109.70135 59.48564,
   -31.27914 -117.69710 59.35378,
   -4.96167 -109.32298 59.50879,
   -33.68432 -117.56451 59.33988,
   -32.18699 -117.64645 59.19735,
   -34.66421 -117.46077 59.31430,
   -32.98546 -117.61093 59.34088,
   -5.75583 -108.78992 59.49912,
   -35.65671 -117.27551 59.38041,
   -6.46497 -108.17991 59.46449,
   -36.58281 -116.91275 59.38914,
   -37.30951 -116.40697 59.37642,
   -7.21494 -107.39185 59.57901,
   -7.68199 -106.81165 59.51418,
   -37.94761 -115.61529 59.37726,
   -38.31057 -114.81288 59.44133,
   -8.37523 -105.85858 59.56738,
   -8.71764 -105.30826 59.55394,
   -38.40590 -114.22224 59.40995,
   -38.34903 -113.41474 59.41202,
   -9.26479 -104.37923 59.56425,
   -38.04949 -112.43251 59.43649,
   -37.54692 -111.54774 59.43394,
   -9.77952 -103.43802 59.58044,
   -36.95177 -110.83701 59.44376,
   -36.21378 -110.13769 59.46540,
   -10.35896 -102.33896 59.59058,
   -35.41395 -109.48545 59.45469,
   -34.09030 -108.45967 59.48045,
   -10.63982 -101.76372 59.59011,
   -34.61716 -108.86704 59.47366,
   -33.45954 -107.95169 59.32028,
   -32.76743 -107.36858 59.50510,
   -11.13685 -100.81269 59.61558,
   -31.98841 -106.63137 59.49727,
   -31.40548 -105.99588 59.51396,
   -11.66286 -99.84374 59.62704,
   -30.76776 -105.17579 59.58576,
   -30.23510 -104.39770 59.53313,
   -12.25753 -98.80495 59.64844,
   -29.74277 -103.57578 59.56280,
   -12.59769 -98.22543 59.64556,
   -29.27099 -102.71555 59.53334,
   -28.78958 -101.74422 59.58332,
   -13.19336 -97.28184 59.66385,
   -28.47360 -101.04244 59.59023,
   -13.81603 -96.34775 59.67018,
   -28.13020 -100.20552 59.64707,
   -14.17430 -95.81365 59.68595,
   -27.78983 -99.32872 59.63548,
   -27.46703 -98.45664 59.62762,
   -14.91303 -94.89643 59.69886,
   -15.53164 -94.23378 59.71277,
   -27.18707 -97.65466 59.75935,
   -26.77449 -96.74240 59.65935,
   -16.21769 -93.65938 59.71843,
   -26.35243 -95.94945 59.63760,
   -17.02294 -93.16138 59.73585,
   -25.71833 -95.07937 59.55441,
   -17.91495 -92.78927 59.75596,
   -25.06810 -94.34992 59.70735,
   -20.56733 -92.50612 59.72803,
   -18.89566 -92.56822 59.71557,
   -24.39393 -93.81428 59.67446,
   -22.90633 -93.02229 59.73513,
   -21.34096 -92.60189 59.69255,
   -19.80549 -92.47043 59.88032,
   -23.65180 -93.36608 59.70861,
   -22.15520 -92.77671 59.71954,
   -10.60608 -116.81482 60.19776,
   -9.03495 -116.51366 60.19589,
   -7.46813 -116.16223 60.20339,
   -5.90815 -115.76953 60.21395,
   -4.36044 -115.32506 60.22024,
   -2.82627 -114.77703 60.21775,
   -1.42275 -113.97218 60.24557,
   -14.61198 -117.40686 60.18391,
   -13.02074 -117.19485 60.18642,
   -11.43993 -116.95354 60.15275,
   -9.92909 -116.68351 60.07559,
   -8.24323 -116.34141 60.20590,
   -6.68363 -115.96980 60.21193,
   -5.13560 -115.55513 60.22000,
   -3.59410 -115.07119 60.22370,
   -2.00988 -114.41814 60.23238,
   -0.91867 -113.38908 60.29607,
   -16.96180 -117.69418 60.32980,
   -15.39443 -117.50416 60.17467,
   -13.88004 -117.31248 60.19634,
   -12.20157 -117.07505 60.19169,
   -0.56944 -112.62169 60.31656,
   -19.40684 -117.90655 60.16131,
   -17.82660 -117.77129 60.17709,
   -16.22277 -117.60255 60.18013,
   -0.51504 -112.03103 60.48734,
   -21.86837 -118.06514 60.16056,
   -20.27724 -117.97095 60.17042,
   -18.65729 -117.84594 60.17435,
   -0.70378 -111.74155 60.16286,
   -24.24845 -118.12652 60.16528,
   -22.78790 -118.10082 60.12545,
   -21.11638 -118.02425 60.16843,
   -1.18407 -111.13382 60.30308,
   -25.25177 -118.11059 60.16179,
   -23.58697 -118.12283 60.16658,
   -27.64925 -117.99707 60.16137,
   -26.17683 -118.07713 60.18196,
   -1.74913 -110.81176 60.29408,
   -28.62410 -117.93339 60.13573,
   -26.96936 -118.03620 60.16239,
   -2.64034 -110.37318 60.28930,
   -31.24249 -117.78785 60.15826,
   -29.62647 -117.87065 60.12306,
   -3.55279 -109.99514 60.29275,
   -32.01303 -117.75585 60.19537,
   -30.56820 -117.82357 60.15949,
   -4.54399 -109.52044 60.29493,
   -32.98601 -117.71477 60.17003,
   -5.37527 -109.03273 60.30327,
   -35.43715 -117.42652 60.35061,
   -33.92713 -117.64300 60.01602,
   -6.00991 -108.57061 60.10445,
   -36.20120 -117.20192 60.32714,
   -34.68282 -117.55658 60.15476,
   -37.00417 -116.75940 60.18689,
   -6.75256 -107.86979 60.32024,
   -7.40910 -107.14306 60.34222,
   -37.70354 -116.11941 60.19692,
   -38.20199 -115.32325 60.19619,
   -7.97919 -106.41130 60.34810,
   -38.43929 -114.54219 60.21274,
   -8.53033 -105.61951 60.36171,
   -38.44831 -113.86201 60.05447,
   -8.94938 -104.93241 60.37209,
   -38.26833 -112.90928 60.22474,
   -9.56389 -103.86118 60.38766,
   -37.88729 -112.06272 60.23155,
   -37.35162 -111.28783 60.25270,
   -10.09250 -102.86721 60.39217,
   -36.73980 -110.63461 60.23699,
   -35.45674 -109.50807 60.27710,
   -35.98481 -109.94417 60.27009,
   -34.84366 -109.00770 60.30177,
   -10.55712 -101.95982 60.62611,
   -34.09820 -108.43976 60.29477,
   -10.86178 -101.34043 60.42742,
   -33.39593 -107.88615 60.30127,
   -32.26794 -106.85601 60.31772,
   -32.76814 -107.33011 60.31190,
   -31.61447 -106.17910 60.17302,
   -11.45365 -100.22820 60.43718,
   -31.00795 -105.43963 60.14424,
   -30.45601 -104.63086 60.35421,
   -11.96523 -99.30054 60.45383,
   -30.04210 -103.95491 60.36762,
   -12.41422 -98.51892 60.46197,
   -29.60976 -103.16131 60.49181,
   -12.83579 -97.81713 60.46956,
   -29.16099 -102.32501 60.34074,
   -28.75450 -101.45761 60.40369,
   -13.44623 -96.86263 60.48002,
   -28.39764 -100.61782 60.47113,
   -13.98396 -96.05912 60.49284,
   -28.04073 -99.73829 60.42150,
   -14.59777 -95.24084 60.43641,
   -27.73799 -98.89750 60.48184,
   -27.41971 -98.04607 60.41894,
   -15.25024 -94.47506 60.52767,
   -27.06690 -97.14351 60.46395,
   -15.81991 -93.91746 60.53610,
   -26.68349 -96.27558 60.59933,
   -16.57983 -93.35647 60.53797,
   -26.25034 -95.56063 60.45424,
   -17.46414 -92.87799 60.72199,
   -25.61321 -94.73144 60.48539,
   -24.40273 -93.67037 60.51654,
   -19.55121 -92.41840 60.53959,
   -18.11039 -92.65047 60.73947,
   -25.03242 -94.11463 60.65744,
   -23.70896 -93.26389 60.51218,
   -22.12689 -92.67963 60.40315,
   -20.58358 -92.41935 60.55029,
   -18.88867 -92.49684 60.54042,
   -22.93128 -92.89905 60.65831,
   -21.39640 -92.51191 60.53335,
   -5.89652 -115.81955 61.02909,
   -11.39163 -116.99751 61.00795,
   -9.72568 -116.70360 61.00172,
   -8.23746 -116.39312 61.01445,
   -6.61046 -116.00897 61.08963,
   -5.12810 -115.60451 60.99911,
   -3.58144 -115.11429 61.03426,
   -2.11933 -114.47203 61.03908,
   -15.40645 -117.55570 60.99507,
   -13.69859 -117.34539 61.13261,
   -12.17210 -117.11890 60.99868,
   -10.58065 -116.86121 61.01959,
   -9.01544 -116.56143 61.01675,
   -7.45112 -116.21175 61.02173,
   -4.35493 -115.37225 61.03528,
   -2.82994 -114.81815 61.04151,
   -1.37530 -114.01628 61.03925,
   -17.83067 -117.82409 60.98960,
   -16.22879 -117.65349 60.98805,
   -14.58075 -117.45261 61.00162,
   -12.99214 -117.23921 61.00242,
   -0.69533 -113.20727 61.08564,
   -20.28452 -118.02696 60.98278,
   -18.62771 -117.89651 60.98242,
   -17.12504 -117.75344 60.99135,
   -0.42013 -112.43028 61.15225,
   -22.74592 -118.16431 60.97980,
   -21.08358 -118.07918 60.97490,
   -19.65464 -117.98107 60.98436,
   -0.49587 -111.80444 61.17003,
   -25.24650 -118.18193 60.97795,
   -23.55124 -118.18515 60.97435,
   -22.13799 -118.13857 60.97998,
   -0.81919 -111.36485 61.13264,
   -26.01111 -118.17093 61.10161,
   -24.51930 -118.18231 60.86627,
   -1.48613 -110.82191 61.11829,
   -26.95158 -118.11522 60.97499,
   -2.34411 -110.39139 61.11201,
   -29.34967 -117.97697 60.97334,
   -27.88363 -118.05282 60.87468,
   -3.24992 -110.03604 61.12118,
   -30.33028 -117.92145 60.96016,
   -28.65614 -118.01713 60.97402,
   -4.20060 -109.63502 61.11908,
   -32.75238 -117.80433 60.96742,
   -31.26197 -117.88246 61.00443,
   -4.95702 -109.27047 60.98797,
   -33.69505 -117.76000 61.01417,
   -32.07043 -117.83538 60.97025,
   -34.69370 -117.66141 60.98692,
   -5.79225 -108.70364 61.13028,
   -35.73597 -117.44173 60.98224,
   -6.39908 -108.19220 61.13915,
   -36.69976 -117.01874 60.82234,
   -37.40571 -116.55588 60.99965,
   -7.17953 -107.39688 61.19620,
   -7.66040 -106.82111 61.13637,
   -38.03464 -115.79390 60.92909,
   -38.40002 -114.99082 61.01826,
   -8.37030 -105.87290 61.19326,
   -8.71727 -105.32846 61.18127,
   -38.53341 -114.10560 61.01879,
   -38.43973 -113.35131 61.03630,
   -9.26889 -104.40318 61.19045,
   -38.10768 -112.39305 61.06451,
   -37.60279 -111.55830 61.06143,
   -9.78060 -103.46928 61.20837,
   -36.98221 -110.83213 61.07098,
   -36.22576 -110.11123 61.04033,
   -10.36181 -102.36187 61.21766,
   -35.44816 -109.47749 61.08824,
   -10.72438 -101.63068 61.23201,
   -34.69221 -108.88896 61.20483,
   -33.53372 -107.95032 61.11611,
   -34.10757 -108.42412 61.10885,
   -32.87546 -107.39071 61.14734,
   -11.12967 -100.83354 61.24179,
   -32.11123 -106.65437 61.12919,
   -31.48070 -105.94519 61.12377,
   -11.66046 -99.84056 61.25651,
   -30.89711 -105.17568 61.13960,
   -30.36700 -104.36412 61.18054,
   -12.23691 -98.81469 61.27906,
   -29.86892 -103.51566 61.13585,
   -12.59501 -98.19937 61.07990,
   -29.35045 -102.52486 61.20305,
   -13.18907 -97.23761 61.29862,
   -29.03204 -101.85900 61.20895,
   -28.68496 -101.06273 61.29454,
   -13.81790 -96.28086 61.29885,
   -28.29997 -100.15376 61.22538,
   -14.16666 -95.74999 61.32174,
   -27.93624 -99.22918 61.15114,
   -14.83008 -94.89898 61.32225,
   -27.65952 -98.41822 61.25588,
   -27.33625 -97.55023 61.24750,
   -15.47843 -94.18408 61.34103,
   -26.93705 -96.62256 61.20779,
   -16.16885 -93.58344 61.35083,
   -26.58421 -95.87559 61.30810,
   -16.96429 -93.07812 61.27914,
   -17.87232 -92.67359 61.36359,
   -26.24652 -95.30050 61.31229,
   -25.10570 -94.03758 61.33601,
   -18.88055 -92.42341 61.36359,
   -25.50757 -94.41872 61.33731,
   -24.45829 -93.56267 61.30628,
   -22.98432 -92.82062 61.35977,
   -21.33305 -92.42163 61.23064,
   -19.82534 -92.33185 61.35613,
   -23.68014 -93.09269 61.47152,
   -22.22050 -92.59183 61.31444,
   -20.62241 -92.33818 61.35560,
   -6.66085 -116.07312 61.83813,
   -5.11461 -115.65374 61.84672,
   -12.18155 -117.16970 61.81797,
   -10.46117 -116.89235 61.82409,
   -9.01036 -116.61225 61.82673,
   -7.38132 -116.25297 61.89572,
   -5.88381 -115.87085 61.84343,
   -4.32797 -115.41245 61.83213,
   -2.81674 -114.85767 61.84862,
   -1.45959 -114.09737 61.87105,
   -14.59142 -117.50270 61.81023,
   -12.99135 -117.28770 61.81499,
   -11.36944 -117.04378 61.82285,
   -9.79358 -116.76885 61.82645,
   -8.22098 -116.44260 61.83223,
   -3.57848 -115.15800 61.85080,
   -2.09866 -114.50561 61.86299,
   -0.86485 -113.56783 61.87701,
   -18.63395 -117.95074 61.80055,
   -16.97482 -117.78782 61.79745,
   -15.43328 -117.60638 61.76708,
   -13.97109 -117.42193 61.81213,
   -0.39384 -112.77097 61.93080,
   -21.09146 -118.13660 61.79434,
   -19.48380 -118.02152 61.78690,
   -17.79206 -117.87352 61.81170,
   -16.20174 -117.70100 61.80633,
   -0.31598 -112.11640 61.97194,
   -23.55793 -118.24963 61.79225,
   -21.94500 -118.18668 61.79573,
   -20.33568 -118.08750 61.81007,
   -0.53830 -111.54352 61.97247,
   -24.33992 -118.25746 61.75921,
   -22.77908 -118.22620 61.78844,
   -26.92927 -118.19415 61.78792,
   -25.26327 -118.25323 61.79892,
   -1.00136 -111.10202 61.93280,
   -27.72614 -118.15315 61.76593,
   -26.24467 -118.22355 61.78871,
   -1.71512 -110.67776 61.91894,
   -30.33967 -118.01070 61.78525,
   -28.65649 -118.10346 61.79426,
   -2.62893 -110.27310 61.91616,
   -31.11498 -117.98538 61.90716,
   -29.59587 -118.03766 61.65534,
   -3.53968 -109.92233 61.92021,
   -32.04155 -117.93472 61.77955,
   -4.61381 -109.41054 61.90416,
   -34.42558 -117.77265 61.77927,
   -32.96069 -117.90650 61.80883,
   -5.32734 -109.00887 61.93583,
   -35.43292 -117.59916 61.77949,
   -33.77048 -117.83516 61.77795,
   -6.06405 -108.46172 61.94965,
   -36.28937 -117.34324 61.78709,
   -37.07368 -116.92902 61.79604,
   -6.74100 -107.83878 61.95518,
   -7.38963 -107.13917 61.97006,
   -37.81960 -116.22692 61.67817,
   -38.20367 -115.67883 61.80552,
   -7.97282 -106.41326 61.97676,
   -8.52500 -105.64040 61.98897,
   -38.54540 -114.60252 61.84340,
   -38.56409 -113.77661 61.84900,
   -8.95158 -104.95410 61.99840,
   -38.37221 -112.94312 61.97386,
   -9.56378 -103.89456 62.01463,
   -37.95955 -112.06607 61.86614,
   -37.40103 -111.29365 61.88063,
   -10.09706 -102.89073 62.02083,
   -36.69500 -110.54403 61.87543,
   -35.47148 -109.48475 61.90519,
   -36.01642 -109.94032 61.89777,
   -34.93032 -109.04665 61.91242,
   -10.57589 -101.94844 62.03806,
   -34.13422 -108.42023 61.93462,
   -10.85609 -101.36632 62.04881,
   -33.39696 -107.82191 61.96729,
   -32.17153 -106.66802 61.94680,
   -32.65665 -107.15466 61.94198,
   -31.77704 -106.22873 61.95025,
   -11.44771 -100.23804 62.06334,
   -31.12275 -105.39920 61.96536,
   -11.94700 -99.31626 62.07867,
   -30.67221 -104.73424 61.97982,
   -30.21598 -103.95650 62.12021,
   -12.47055 -98.39581 62.11009,
   -29.75489 -103.13970 61.98641,
   -12.79550 -97.83706 62.09872,
   -29.32378 -102.27779 62.02301,
   -28.93339 -101.43897 62.01377,
   -13.41540 -96.84998 62.10846,
   -28.56220 -100.56337 62.03735,
   -13.94825 -96.03602 62.12092,
   -28.23641 -99.73163 62.02626,
   -14.44290 -95.33681 62.13151,
   -27.91376 -98.83791 62.07297,
   -27.55204 -97.89690 61.94492,
   -15.18545 -94.44878 62.15071,
   -15.77100 -93.85274 62.18716,
   -27.25045 -96.99728 62.28268,
   -26.89999 -96.24767 62.10526,
   -16.50928 -93.28400 62.16646,
   -26.44394 -95.41481 62.15824,
   -17.35353 -92.81626 62.15556,
   -25.80231 -94.59116 62.01652,
   -19.79969 -92.25756 62.16723,
   -18.13266 -92.52892 62.16480,
   -25.17631 -93.93190 62.15577,
   -23.76604 -93.02393 62.15870,
   -22.25518 -92.49438 62.16557,
   -20.63687 -92.25042 62.18825,
   -19.18893 -92.30928 62.16894,
   -24.39559 -93.34249 62.27411,
   -23.01974 -92.71785 62.17189,
   -21.41281 -92.33259 62.14471,
   -7.42830 -116.31538 62.64790,
   -5.87419 -115.92140 62.65539,
   -4.33610 -115.46629 62.66228,
   -11.37179 -117.09302 62.63407,
   -9.79742 -116.82012 62.63272,
   -8.15641 -116.48517 62.70037,
   -6.64827 -116.12527 62.65265,
   -5.10165 -115.70386 62.66265,
   -3.58337 -115.21056 62.65424,
   -2.07523 -114.55571 62.66784,
   -15.38566 -117.65306 62.62130,
   -13.80307 -117.44868 62.61914,
   -12.21195 -117.22077 62.58721,
   -10.65069 -116.96472 62.49458,
   -8.99354 -116.66103 62.64313,
   -2.81359 -114.90512 62.66824,
   -1.31800 -114.13468 62.67695,
   -0.29737 -112.83579 62.73231,
   -17.67083 -117.91324 62.61617,
   -16.12940 -117.74203 62.60012,
   -14.64112 -117.55962 62.63115,
   -12.97179 -117.33355 62.62884,
   -0.56999 -113.32109 62.70196,
   -0.20573 -112.45849 62.77366,
   -20.10705 -118.12539 62.60936,
   -18.68412 -118.01010 62.62818,
   -16.99723 -117.84204 62.61791,
   -22.63328 -118.29115 62.75273,
   -21.10658 -118.19273 62.57718,
   -19.44018 -118.07328 62.61116,
   -0.31573 -111.72229 62.80674,
   -25.21108 -118.32475 62.60374,
   -23.57713 -118.31450 62.61183,
   -21.89899 -118.24261 62.60608,
   -0.69766 -111.21520 62.77868,
   -26.04566 -118.31176 62.64521,
   -24.58309 -118.32832 62.60345,
   -1.37819 -110.74302 62.70077,
   -28.61283 -118.18930 62.59906,
   -27.00054 -118.26498 62.53873,
   -2.30030 -110.29919 62.75996,
   -29.36139 -118.15551 62.63906,
   -27.93811 -118.22520 62.59959,
   -3.20963 -109.97293 62.75911,
   -32.02175 -118.02937 62.59463,
   -30.37299 -118.10386 62.61502,
   -4.19945 -109.56759 62.75265,
   -32.80558 -118.00117 62.69712,
   -31.33846 -118.06159 62.59532,
   -4.91842 -109.23005 62.74324,
   -33.75143 -117.93949 62.59181,
   -35.96325 -117.56399 62.61008,
   -34.69470 -117.84061 62.49260,
   -5.66892 -108.74465 62.75969,
   -35.43788 -117.70124 62.60278,
   -6.35571 -108.18178 62.76675,
   -36.76410 -117.22185 62.61283,
   -37.52789 -116.67592 62.59162,
   -7.14069 -107.40513 62.81013,
   -38.03588 -116.11071 62.62260,
   -7.64323 -106.82389 62.75769,
   -38.49439 -115.09954 62.64527,
   -8.36428 -105.88777 62.82054,
   -8.71665 -105.34827 62.80784,
   -38.63906 -114.13281 62.65323,
   -38.54058 -113.38653 62.67870,
   -9.27403 -104.42516 62.81765,
   -38.13802 -112.26428 62.67515,
   -9.77636 -103.50963 62.83600,
   -37.73889 -111.66697 62.68755,
   -36.99969 -110.82568 62.69856,
   -37.41257 -111.27312 62.69268,
   -36.20644 -110.05927 62.73493,
   -10.36354 -102.38707 62.85692,
   -35.47856 -109.47133 62.71919,
   -10.72438 -101.65041 62.85941,
   -34.73902 -108.89226 62.69462,
   -33.58337 -107.93030 62.74417,
   -34.12641 -108.38672 62.73718,
   -32.86016 -107.28776 62.77693,
   -11.12261 -100.85449 62.87055,
   -32.19358 -106.63145 62.76109,
   -31.56544 -105.90032 62.76404,
   -11.65872 -99.83637 62.88504,
   -31.00563 -105.13128 62.78929,
   -30.48647 -104.31476 62.75625,
   -12.21874 -98.82153 62.90186,
   -29.93561 -103.32879 62.81964,
   -12.63638 -98.09095 62.90921,
   -29.60593 -102.67316 62.82828,
   -13.16219 -97.22836 62.85483,
   -29.20663 -101.80475 62.95891,
   -28.82527 -100.96907 62.83144,
   -13.76139 -96.29296 62.92947,
   -28.47730 -100.10873 62.82880,
   -14.11484 -95.74290 62.94317,
   -28.16270 -99.25072 62.87220,
   -14.81831 -94.82792 62.96009,
   -27.87280 -98.40616 62.94072,
   -27.54611 -97.51222 62.91912,
   -15.47789 -94.07941 63.10425,
   -27.20275 -96.64953 62.91304,
   -16.11352 -93.51228 62.98098,
   -16.83516 -93.03399 62.80180,
   -26.83889 -95.84057 63.03027,
   -18.13292 -92.45845 62.99299,
   -26.32597 -95.01793 62.96095,
   -18.86412 -92.29726 62.85090,
   -17.69650 -92.60439 62.99391,
   -25.77894 -94.33021 62.95100,
   -24.69537 -93.41152 62.96089,
   -21.48796 -92.25256 62.97746,
   -19.79595 -92.17900 62.98903,
   -25.19819 -93.78584 62.96441,
   -23.81034 -92.91309 62.98040,
   -22.28335 -92.39780 62.97116,
   -20.71160 -92.16157 63.10669,
   -23.05790 -92.61231 62.99161,
   -8.19844 -116.54521 63.45843,
   -6.63793 -116.17688 63.46434,
   -5.09324 -115.75343 63.47333,
   -3.56076 -115.24863 63.47762,
   -12.16137 -117.26477 63.44427,
   -10.51739 -117.00151 63.43115,
   -8.98420 -116.71193 63.45484,
   -7.41501 -116.36733 63.46282,
   -5.85824 -115.97256 63.47320,
   -4.32603 -115.51606 63.48454,
   -2.83579 -114.97142 63.51923,
   -1.41085 -114.19171 63.49541,
   -16.18052 -117.80011 63.43251,
   -14.44842 -117.59199 63.56567,
   -12.93821 -117.37733 63.43366,
   -11.34408 -117.13852 63.44840,
   -9.77241 -116.86699 63.45272,
   -2.07542 -114.59840 63.48865,
   -0.72906 -113.61632 63.50221,
   -18.61067 -118.05658 63.42664,
   -17.00067 -117.89406 63.42716,
   -15.35744 -117.70015 63.43598,
   -13.76571 -117.49268 63.43912,
   -0.21047 -112.84670 63.55593,
   -21.06687 -118.24988 63.42011,
   -19.39629 -118.12770 63.46629,
   -17.87645 -117.97872 63.30181,
   -0.10829 -112.14894 63.61541,
   -23.52973 -118.37746 63.41763,
   -21.80996 -118.29588 63.39830,
   -20.35053 -118.18999 63.27753,
   -24.33265 -118.39795 63.45155,
   -22.84426 -118.35213 63.41805,
   -0.38804 -111.41915 63.59728,
   -26.71669 -118.36344 63.41317,
   -25.22936 -118.39675 63.41797,
   -0.90260 -110.93363 63.72154,
   -27.69775 -118.32064 63.39569,
   -26.03926 -118.38374 63.41470,
   -1.66861 -110.54756 63.58064,
   -30.12232 -118.20248 63.41008,
   -28.63696 -118.27537 63.41543,
   -2.63196 -110.14638 63.71699,
   -31.13553 -118.16104 63.43265,
   -29.44304 -118.23406 63.41067,
   -3.56435 -109.81484 63.71601,
   -33.72165 -118.03838 63.40175,
   -32.05720 -118.12450 63.38513,
   -4.50617 -109.41180 63.60738,
   -34.52610 -117.94795 63.38654,
   -33.04142 -118.08637 63.40225,
   -5.29067 -108.97625 63.56792,
   -35.45638 -117.80134 63.42106,
   -36.34587 -117.53105 63.44117,
   -6.02957 -108.43705 63.57827,
   -37.19546 -117.05768 63.42305,
   -6.72409 -107.81162 63.59112,
   -37.87464 -116.44514 63.43832,
   -7.36922 -107.13454 63.59787,
   -38.32553 -115.73687 63.43902,
   -7.96559 -106.41550 63.60575,
   -8.51927 -105.66049 63.61626,
   -38.65418 -114.65878 63.47463,
   -8.95391 -104.97444 63.62424,
   -38.66381 -113.77039 63.47613,
   -38.43487 -112.87725 63.46375,
   -9.56221 -103.92962 63.64138,
   -38.03010 -112.05940 63.49956,
   -37.43850 -111.27685 63.50829,
   -10.10142 -102.91428 63.65599,
   -36.71970 -110.53524 63.50866,
   -36.04647 -109.93854 63.52542,
   -34.97333 -109.04637 63.54026,
   -10.57271 -101.97806 63.67044,
   -35.48573 -109.46381 63.53323,
   -34.21421 -108.43665 63.57293,
   -10.85086 -101.39100 63.68342,
   -33.45067 -107.80023 63.55517,
   -32.72477 -107.12832 63.56946,
   -31.90719 -106.24900 63.57654,
   -11.38106 -100.35751 63.68891,
   -32.21543 -106.59968 63.57403,
   -31.38127 -105.57056 63.58969,
   -11.89271 -99.39492 63.70653,
   -30.87549 -104.80350 63.70418,
   -30.35420 -103.94208 63.59462,
   -12.44764 -98.40142 63.74055,
   -29.90305 -103.08824 63.64277,
   -12.75422 -97.86011 63.72130,
   -29.45887 -102.19854 63.56595,
   -29.10061 -101.38365 63.65428,
   -13.36413 -96.86879 63.72981,
   -28.76507 -100.54265 63.77987,
   -13.98036 -95.91438 63.95121,
   -28.41759 -99.67462 63.66593,
   -14.37332 -95.34078 63.76016,
   -28.11113 -98.81021 63.69686,
   -15.10724 -94.43623 63.78880,
   -27.79907 -97.92234 63.70399,
   -15.72707 -93.78836 63.78702,
   -27.46640 -97.01468 63.74592,
   -27.10661 -96.18566 63.68297,
   -16.42945 -93.21778 63.81891,
   -26.58609 -95.21756 63.75635,
   -17.25138 -92.73649 63.79975,
   -25.87038 -94.23243 63.78071,
   -18.12240 -92.39443 63.82476,
   -26.17683 -94.60448 63.77299,
   -25.40940 -93.80931 63.69576,
   -20.61853 -92.08807 63.79464,
   -19.10834 -92.17545 63.86048,
   -24.56367 -93.17693 63.79264,
   -23.09356 -92.52454 63.67704,
   -21.54445 -92.17041 63.76883,
   -19.84602 -92.10530 63.79490,
   -23.84268 -92.79717 63.79162,
   -22.32152 -92.30182 63.79392,
   -7.40540 -116.41925 64.27408,
   -5.85137 -116.02485 64.28165,
   -4.31629 -115.56263 64.28911,
   -12.95139 -117.42902 64.25515,
   -11.20118 -117.16798 64.26049,
   -9.77238 -116.91845 64.26277,
   -8.23945 -116.60572 64.21815,
   -6.62109 -116.22868 64.28269,
   -5.07901 -115.80444 64.29169,
   -3.55656 -115.29849 64.28912,
   -2.05505 -114.64871 64.29671,
   -15.36485 -117.75115 64.24748,
   -13.77232 -117.54293 64.24869,
   -12.13527 -117.31108 64.26279,
   -10.55451 -117.05987 64.26293,
   -8.97131 -116.76218 64.26942,
   -2.79574 -114.99416 64.29487,
   -1.28055 -114.20814 64.13817,
   -0.24982 -113.08932 64.33907,
   -17.72632 -118.02534 64.25252,
   -16.23567 -117.85915 64.26630,
   -14.72288 -117.66947 64.24912,
   -0.66978 -113.65534 64.31486,
   -0.01206 -112.52078 64.39002,
   -20.18174 -118.24268 64.21981,
   -18.57140 -118.10794 64.24700,
   -16.97556 -117.94358 64.24398,
   -22.65190 -118.40374 64.22345,
   -21.02526 -118.30594 64.23987,
   -19.41571 -118.18163 64.23732,
   -0.11072 -111.69808 64.31001,
   -25.13268 -118.48453 64.38633,
   -23.49473 -118.44110 64.22629,
   -21.87298 -118.35991 64.23183,
   -0.57763 -111.08481 64.27578,
   -27.71834 -118.40380 64.22476,
   -26.02421 -118.46059 64.22763,
   -24.34659 -118.46363 64.22890,
   -1.33607 -110.57646 64.35344,
   -28.46835 -118.38497 64.35963,
   -26.97300 -118.42040 64.09299,
   -2.28591 -110.18340 64.35051,
   -29.41202 -118.32661 64.21780,
   -3.23188 -109.87184 64.35744,
   -31.89501 -118.23632 64.37792,
   -30.37639 -118.27523 64.11794,
   -4.18340 -109.51128 64.36268,
   -32.80476 -118.18272 64.19910,
   -31.12026 -118.25203 64.22125,
   -4.87858 -109.19507 64.37163,
   -35.28197 -117.91437 64.22665,
   -33.81089 -118.11705 64.15904,
   -36.10348 -117.71831 64.36454,
   -34.54828 -118.04094 64.21838,
   -5.63157 -108.71452 64.43906,
   -36.86187 -117.37275 64.23568,
   -6.27334 -108.20453 64.39503,
   -37.65009 -116.79783 64.26637,
   -7.08351 -107.42873 64.42275,
   -38.13023 -116.23360 64.24743,
   -7.67241 -106.77129 64.38010,
   -38.60907 -115.17755 64.32228,
   -8.35731 -105.90226 64.44544,
   -8.71518 -105.36714 64.43429,
   -38.75214 -114.20678 64.36511,
   -38.62750 -113.33546 64.26480,
   -9.27763 -104.44794 64.44459,
   -38.29888 -112.47144 64.30102,
   -9.77522 -103.54356 64.46246,
   -37.87588 -111.80516 64.31289,
   -37.02172 -110.80242 64.32584,
   -37.44089 -111.24800 64.32000,
   -36.22876 -110.04768 64.36689,
   -10.36735 -102.40777 64.47884,
   -35.50253 -109.45934 64.35191,
   -10.72408 -101.67005 64.48679,
   -34.72931 -108.84053 64.39522,
   -33.47853 -107.78968 64.37445,
   -34.00202 -108.24621 64.36772,
   -32.91987 -107.26857 64.26588,
   -11.11588 -100.87403 64.49603,
   -32.26164 -106.58321 64.39410,
   -31.67756 -105.87871 64.40473,
   -11.66065 -99.82377 64.51557,
   -31.13908 -105.11746 64.40012,
   -30.54060 -104.13794 64.43375,
   -12.19786 -98.83132 64.52867,
   -12.61628 -98.08437 64.53707,
   -30.18975 -103.48017 64.44425,
   -29.79544 -102.66272 64.58629,
   -13.11099 -97.25166 64.54715,
   -29.37432 -101.79394 64.44078,
   -29.02541 -100.96673 64.49667,
   -13.70848 -96.30304 64.55463,
   -28.67168 -100.07910 64.48647,
   -14.17070 -95.59692 64.56872,
   -28.39428 -99.27458 64.60523,
   -14.76907 -94.79516 64.58609,
   -28.05166 -98.33851 64.51347,
   -27.70416 -97.40460 64.41485,
   -15.43703 -94.02774 64.60228,
   -16.04517 -93.45815 64.55330,
   -27.39377 -96.48611 64.75408,
   -16.79218 -92.92419 64.61059,
   -27.06032 -95.79402 64.53990,
   -26.58409 -94.95208 64.60318,
   -19.02795 -92.12499 64.61552,
   -17.57860 -92.52364 64.62205,
   -25.96177 -94.17292 64.47891,
   -19.79895 -92.03353 64.61051,
   -18.31879 -92.27480 64.62230,
   -25.30100 -93.52935 64.60055,
   -23.89721 -92.71116 64.46864,
   -22.26538 -92.20242 64.50788,
   -20.73278 -92.02161 64.61006,
   -24.61242 -93.06217 64.59319,
   -23.13448 -92.40670 64.61025,
   -21.54512 -92.08185 64.60636,
   -8.17575 -116.64830 65.08464,
   -6.61476 -116.28174 65.09045,
   -5.07100 -115.85573 65.09981,
   -3.54208 -115.34095 65.10440,
   -12.14119 -117.36067 65.07047,
   -10.55632 -117.10982 65.06529,
   -8.97502 -116.81526 65.06799,
   -7.38802 -116.47085 65.09323,
   -5.83314 -116.07639 65.10139,
   -4.30793 -115.61555 65.11735,
   -2.74172 -115.01777 65.12539,
   -1.35062 -114.27348 65.10806,
   -16.15936 -117.90029 65.05859,
   -14.47706 -117.68663 65.05111,
   -12.96713 -117.47936 65.04269,
   -11.44103 -117.24546 64.92901,
   -9.75098 -116.96610 65.07895,
   -2.05221 -114.69183 65.11451,
   -0.63390 -113.72945 65.12407,
   -18.58648 -118.16346 65.05285,
   -16.93847 -117.99390 65.08607,
   -15.32448 -117.79755 65.06781,
   -13.74523 -117.58871 65.06541,
   -0.05620 -112.95217 65.08753,
   -20.86211 -118.35175 65.04632,
   -19.41925 -118.23814 65.05524,
   -17.93829 -118.10046 65.05440,
   0.13259 -112.04569 65.24172,
   -23.35929 -118.50062 65.04288,
   -21.88494 -118.42147 65.05249,
   -20.22189 -118.30318 65.04807,
   -0.00848 -111.66271 64.87558,
   0.11142 -111.63913 65.55101,
   -26.00032 -118.53774 65.04031,
   -24.32448 -118.53228 65.03967,
   -22.68030 -118.46730 65.04351,
   -0.10800 -111.43355 65.20986,
   -26.79412 -118.52153 65.02984,
   -25.28668 -118.54338 65.04151,
   -0.82075 -110.79158 65.15467,
   -29.39808 -118.41719 65.03516,
   -27.73858 -118.48884 65.04618,
   -1.65099 -110.39760 65.16413,
   -30.19918 -118.38472 65.03065,
   -28.72368 -118.44734 65.03579,
   -2.59916 -110.07341 65.13468,
   -32.80816 -118.28296 65.02856,
   -31.12559 -118.35256 65.04298,
   -3.54353 -109.75932 65.16977,
   -33.56761 -118.24904 65.15371,
   -32.05838 -118.32303 65.03052,
   -4.44612 -109.38842 65.16823,
   -34.51208 -118.15486 65.02088,
   -5.23500 -108.95505 65.20685,
   -35.55122 -117.96861 64.97446,
   -36.47626 -117.66380 65.02242,
   -5.99410 -108.41177 65.20686,
   -37.29554 -117.20268 65.05290,
   -6.70288 -107.78820 65.22749,
   -37.92977 -116.64525 65.18261,
   -7.34811 -107.12931 65.22563,
   -38.49257 -115.69751 65.10964,
   -7.95548 -106.41825 65.23437,
   -8.51200 -105.67893 65.24362,
   -38.78151 -114.63697 65.10509,
   -8.95358 -104.99548 65.25209,
   -38.76858 -113.76358 65.10288,
   -38.52234 -112.86624 65.09290,
   -9.56030 -103.96342 65.26861,
   -38.08959 -112.04537 65.13277,
   -37.48258 -111.26628 65.13534,
   -10.10430 -102.93990 65.28539,
   -36.76214 -110.54060 65.13835,
   -36.07626 -109.93584 65.15312,
   -35.01054 -109.03804 65.16808,
   -10.57275 -102.00109 65.28235,
   -35.50104 -109.44173 65.16123,
   -34.19045 -108.35259 65.20644,
   -10.84644 -101.41360 65.30874,
   -33.49045 -107.75957 65.18692,
   -32.80809 -107.11456 65.19526,
   -11.36891 -100.37867 65.31682,
   -32.07820 -106.30132 65.20269,
   -31.45819 -105.47214 65.32579,
   -11.87493 -99.40931 65.33313,
   -30.98463 -104.75578 65.20931,
   -30.49125 -103.88902 65.25483,
   -12.46208 -98.34202 65.36329,
   -30.05386 -103.04150 65.24373,
   -12.77934 -97.77497 65.34620,
   -29.54640 -101.97177 65.27645,
   -13.35786 -96.81814 65.36732,
   -29.27964 -101.34875 65.28181,
   -28.93767 -100.49948 65.31571,
   -13.95931 -95.87862 65.39362,
   -28.62450 -99.67410 65.28586,
   -14.29889 -95.35072 65.39132,
   -28.30181 -98.75505 65.32000,
   -15.03626 -94.41917 65.40152,
   -27.99871 -97.87659 65.30891,
   -27.69770 -97.00751 65.36171,
   -15.67025 -93.73456 65.41518,
   -27.35452 -96.14780 65.36038,
   -16.34453 -93.16385 65.41565,
   -17.17736 -92.64628 65.46118,
   -27.07079 -95.50941 65.36788,
   -18.05129 -92.29700 65.26588,
   -26.39998 -94.48042 65.38813,
   -20.74720 -91.94329 65.42301,
   -19.04894 -92.04582 65.43007,
   -25.93591 -93.92124 65.36456,
   -24.71450 -92.98886 65.31580,
   -23.16848 -92.30556 65.43596,
   -21.58978 -91.99252 65.44882,
   -19.98435 -91.93712 65.54657,
   -25.34506 -93.40035 65.40495,
   -23.91895 -92.56906 65.42775,
   -22.45342 -92.13053 65.41141,
   -8.94903 -116.86350 65.89567,
   -7.38240 -116.52374 65.90024,
   -5.82834 -116.12913 65.90793,
   -4.29458 -115.66361 65.91568,
   -2.77579 -115.08628 65.92147,
   -12.93089 -117.52515 65.88143,
   -11.26298 -117.27662 65.86478,
   -9.68194 -117.00279 65.86569,
   -8.15958 -116.69931 65.90242,
   -6.59435 -116.33255 65.91201,
   -5.05560 -115.89860 65.77572,
   -3.54303 -115.39695 65.91561,
   -2.04139 -114.75306 65.93684,
   -0.59779 -113.78935 65.93560,
   -15.16998 -117.82794 65.87405,
   -13.66700 -117.62656 65.85875,
   -12.10591 -117.40579 65.89137,
   -10.53396 -117.15708 65.88908,
   -1.19463 -114.30057 65.92801,
   -0.11816 -113.20790 65.95593,
   -19.39097 -118.29144 65.86344,
   -17.77914 -118.13785 65.87274,
   -16.13818 -117.95007 65.88075,
   -14.53976 -117.74521 65.87583,
   0.21834 -112.52257 66.03571,
   -21.84748 -118.47875 65.85742,
   -20.24098 -118.36188 65.85508,
   -18.60995 -118.22127 65.87906,
   -16.95559 -118.04618 65.86956,
   0.25918 -111.84591 66.05751,
   -24.31582 -118.60130 65.85402,
   -22.69368 -118.53051 65.85422,
   -21.08391 -118.42683 65.85755,
   0.08717 -111.45320 66.05639,
   -25.12347 -118.61757 65.85439,
   -23.56192 -118.56599 65.72455,
   -0.50115 -110.83619 65.98735,
   -27.46547 -118.58405 65.84954,
   -25.99438 -118.61119 65.81531,
   -1.27516 -110.43158 65.97682,
   -28.51424 -118.55175 65.89845,
   -26.82946 -118.60153 65.85065,
   -2.26993 -110.07001 65.97843,
   -30.85954 -118.45368 65.84623,
   -29.46427 -118.50079 65.79723,
   -3.20829 -109.80304 65.98660,
   -31.86348 -118.42303 65.86638,
   -30.22297 -118.47512 65.84700,
   -4.17647 -109.45253 65.99188,
   -34.50163 -118.26000 65.84124,
   -32.83344 -118.38987 65.86266,
   -35.30520 -118.12892 65.98814,
   -33.82939 -118.33404 65.83822,
   -4.83811 -109.15953 66.00073,
   -36.12284 -117.90025 65.84612,
   -5.59094 -108.68772 66.01114,
   -36.98144 -117.51852 65.95805,
   -6.25357 -108.17593 65.83330,
   -37.70180 -116.97907 65.86586,
   -7.05001 -107.42823 66.04371,
   -38.26557 -116.29179 65.87581,
   -7.57393 -106.86266 65.99573,
   -38.72599 -115.22095 65.90100,
   -8.32567 -105.94320 66.07102,
   -8.71137 -105.38462 66.06278,
   -38.86189 -114.18564 65.92049,
   -38.70869 -113.26937 65.79752,
   -9.34472 -104.36711 66.07472,
   -38.37667 -112.47029 65.92887,
   -9.83832 -103.46619 66.09128,
   -37.92742 -111.80303 65.94058,
   -36.83273 -110.60201 65.95636,
   -37.31814 -111.09069 65.94967,
   -36.25383 -110.05783 65.82705,
   -10.36875 -102.43283 66.10430,
   -35.52698 -109.44318 65.98707,
   -10.72349 -101.68971 66.11416,
   -34.75371 -108.81386 65.97060,
   -34.04815 -108.22476 65.99570,
   -33.00784 -107.25418 66.00862,
   -11.10741 -100.89633 66.12447,
   -33.50612 -107.73612 66.00267,
   -32.32202 -106.51686 66.00857,
   -31.81194 -105.87900 66.04643,
   -11.66249 -99.80970 66.14813,
   -31.20572 -104.99619 66.04388,
   -12.17613 -98.84147 66.15179,
   -30.78540 -104.27870 66.05805,
   -30.39149 -103.51496 66.17258,
   -12.59535 -98.07720 66.16491,
   -29.95346 -102.64525 66.05959,
   -13.01641 -97.34486 66.17514,
   -29.55397 -101.75867 66.09939,
   -29.16450 -100.85683 66.00380,
   -13.60396 -96.38674 66.18257,
   -28.86267 -100.04102 66.11503,
   -14.13154 -95.56925 66.19701,
   -28.54904 -99.17146 66.10836,
   -14.63335 -94.86240 66.21702,
   -28.23079 -98.25832 66.08342,
   -15.35832 -94.00536 66.22813,
   -27.95600 -97.41906 66.15037,
   -15.97957 -93.39660 66.24969,
   -27.63844 -96.53849 66.18622,
   -27.29613 -95.72626 66.19875,
   -16.71993 -92.84893 66.23840,
   -26.76834 -94.81951 66.08718,
   -17.60045 -92.38414 66.26352,
   -26.01257 -93.80206 66.23028,
   -19.68244 -91.88884 66.23910,
   -18.30296 -92.14287 66.23314,
   -26.31533 -94.14426 66.23222,
   -25.41542 -93.29638 66.18600,
   -22.41821 -92.02433 66.23784,
   -20.74363 -91.85611 66.24489,
   -19.08162 -91.96548 66.24476,
   -24.66307 -92.79694 66.18912,
   -23.20730 -92.20618 66.24377,
   -21.69053 -91.89977 66.36772,
   -23.95781 -92.45958 66.24222,
   -9.72957 -117.06504 66.70519,
   -8.15321 -116.75106 66.71086,
   -6.59193 -116.38564 66.71673,
   -5.04488 -115.95728 66.72459,
   -3.52060 -115.43881 66.73108,
   -11.93264 -117.43119 66.69711,
   -10.52986 -117.20646 66.69579,
   -8.93586 -116.91372 66.71473,
   -7.36114 -116.57404 66.72193,
   -5.92825 -116.20403 66.57776,
   -4.23384 -115.68996 66.58576,
   -2.76931 -115.13668 66.73485,
   -1.31037 -114.37752 66.73517,
   -16.13840 -118.00044 66.68465,
   -14.53808 -117.79503 66.68395,
   -12.91806 -117.57380 66.70013,
   -11.32137 -117.33718 66.69904,
   -2.02833 -114.78671 66.74083,
   -0.54810 -113.84376 66.74752,
   -18.49924 -118.27240 66.82659,
   -16.95964 -118.09870 66.68701,
   -15.44383 -117.90668 66.56035,
   -13.72457 -117.68529 66.69170,
   0.09633 -113.08273 66.65362,
   -20.91112 -118.47715 66.78563,
   -19.42223 -118.34661 66.62456,
   -17.75238 -118.18705 66.68081,
   0.37941 -112.21535 66.70243,
   -23.41962 -118.63040 66.66593,
   -21.88170 -118.53654 66.61442,
   -20.19725 -118.41463 66.67413,
   0.32395 -111.59624 66.90476,
   -25.82509 -118.69217 66.66567,
   -24.32266 -118.66615 66.64114,
   -22.65481 -118.58884 66.66896,
   -0.01663 -111.14606 66.84740,
   -26.77009 -118.68052 66.65088,
   -25.12491 -118.68705 66.66695,
   -0.70635 -110.64935 66.79232,
   -29.17419 -118.60836 66.66009,
   -27.71413 -118.65713 66.65781,
   -1.61634 -110.25828 66.79831,
   -30.17334 -118.57121 66.64823,
   -28.50514 -118.63170 66.66080,
   -2.56535 -109.99401 66.79055,
   -32.58241 -118.48681 66.65469,
   -31.09761 -118.54654 66.67146,
   -3.51344 -109.70813 66.80899,
   -33.61636 -118.43606 66.68623,
   -31.89710 -118.51169 66.65715,
   -4.40620 -109.35015 66.80172,
   -34.56404 -118.34707 66.60937,
   -5.18262 -108.92785 66.84250,
   -35.66533 -118.14209 66.66805,
   -36.41502 -117.91155 66.66708,
   -6.06002 -108.30482 66.84077,
   -37.40100 -117.32942 66.63345,
   -6.65875 -107.78876 66.80095,
   -38.01828 -116.77199 66.67763,
   -7.32698 -107.12402 66.85325,
   -38.51879 -115.97134 66.61423,
   -7.94359 -106.42166 66.86130,
   -8.50378 -105.69627 66.87121,
   -38.90833 -114.63086 66.73714,
   -8.95557 -105.01074 66.87881,
   -38.87377 -113.71481 66.70105,
   -38.61716 -112.88074 66.72945,
   -9.55715 -103.99748 66.89643,
   -38.15262 -112.04018 66.76408,
   -37.54540 -111.28009 66.76142,
   -10.10656 -102.96602 66.91682,
   -36.83878 -110.58227 66.76531,
   -36.13539 -109.96838 66.75355,
   -34.83385 -108.86442 66.79911,
   -10.57506 -102.02017 66.91605,
   -35.33460 -109.28312 66.79205,
   -34.24540 -108.35673 66.69155,
   -10.84333 -101.43403 66.94058,
   -33.53329 -107.72089 66.81955,
   -32.78638 -106.97855 66.81442,
   -11.35834 -100.39728 66.94682,
   -32.17181 -106.26984 66.83046,
   -31.58149 -105.46107 66.86390,
   -11.85601 -99.42557 66.96051,
   -31.08666 -104.67224 66.86363,
   -30.62765 -103.84306 66.82793,
   -12.43363 -98.35439 66.98246,
   -30.12323 -102.82542 66.89390,
   -12.74187 -97.78761 67.01583,
   -29.82700 -102.16851 66.90062,
   -13.34896 -96.76953 67.00337,
   -29.45629 -101.31751 66.85665,
   -29.12019 -100.45577 66.93242,
   -13.95031 -95.81768 67.01217,
   -28.81667 -99.67150 66.78067,
   -14.28824 -95.28405 67.00630,
   -28.53299 -98.76200 67.07143,
   -15.02742 -94.33544 67.03102,
   -28.20590 -97.83631 66.95221,
   -27.86044 -96.88569 66.86413,
   -15.61457 -93.68178 67.04341,
   -16.30474 -93.07746 67.04778,
   -27.57905 -96.09401 66.98543,
   -17.07166 -92.57798 67.07226,
   -27.18491 -95.24631 67.01319,
   -18.02814 -92.15456 67.07293,
   -26.68799 -94.41841 67.06983,
   -19.05671 -91.89756 67.03022,
   -26.11014 -93.72042 67.06250,
   -24.73831 -92.69444 67.03947,
   -21.48489 -91.80881 67.04830,
   -19.95877 -91.79586 67.08722,
   -25.38610 -93.08033 67.15435,
   -23.99785 -92.34989 67.05935,
   -22.47485 -91.93866 67.03467,
   -20.79321 -91.78019 67.04967,
   -23.24101 -92.10383 67.06490,
   -8.92715 -116.96285 67.52201,
   -7.35982 -116.62664 67.52658,
   -5.81118 -116.23736 67.52286,
   -4.30567 -115.76261 67.53451,
   -2.75645 -115.17706 67.54874,
   -12.91044 -117.62061 67.50775,
   -11.32987 -117.38714 67.51041,
   -9.76184 -117.11917 67.47320,
   -8.13263 -116.79987 67.53178,
   -6.70700 -116.46359 67.40091,
   -5.03942 -116.00427 67.53976,
   -3.52551 -115.49673 67.54269,
   -2.00437 -114.83618 67.55578,
   -0.52942 -113.92294 67.55998,
   -16.93515 -118.14587 67.49558,
   -15.25551 -117.93823 67.48917,
   -13.75407 -117.73917 67.51666,
   -12.22262 -117.51455 67.38058,
   -10.51369 -117.25336 67.51527,
   -1.14806 -114.40930 67.55465,
   0.02701 -113.31482 67.59150,
   -19.36734 -118.39673 67.48970,
   -17.75563 -118.23829 67.49239,
   -16.10813 -118.04715 67.50729,
   -14.51918 -117.84155 67.50217,
   0.43908 -112.63007 67.60553,
   -21.82243 -118.59066 67.48370,
   -20.14562 -118.46296 67.47639,
   -18.64199 -118.33015 67.49195,
   0.55004 -111.86317 67.83848,
   -24.28548 -118.72853 67.47995,
   -22.61930 -118.64333 67.47563,
   -21.17583 -118.54453 67.48496,
   -26.79060 -118.75510 67.47645,
   -25.08898 -118.75042 67.47354,
   -23.63543 -118.70133 67.48067,
   0.30245 -111.30054 67.66661,
   -27.53773 -118.75071 67.59268,
   -26.00236 -118.74962 67.32452,
   -0.16193 -110.89876 67.62553,
   -30.17617 -118.65911 67.47234,
   -28.49322 -118.71548 67.47892,
   -0.97310 -110.46204 67.61219,
   -30.93459 -118.64391 67.57739,
   -29.42432 -118.67511 67.34296,
   -3.19374 -109.76280 67.61942,
   -1.86448 -110.16701 67.61402,
   -31.88692 -118.60861 67.47642,
   -3.95863 -109.51542 67.62229,
   -2.56263 -109.95889 67.61709,
   -34.33407 -118.46599 67.59787,
   -32.81073 -118.57193 67.34893,
   -35.29533 -118.30831 67.46312,
   -33.59152 -118.52630 67.46643,
   -4.60745 -109.24112 67.62980,
   -36.17844 -118.07681 67.50482,
   -5.56827 -108.64472 67.64482,
   -37.07732 -117.64384 67.47175,
   -6.30131 -108.08276 67.65450,
   -37.79232 -117.11469 67.49028,
   -6.97489 -107.46893 67.65473,
   -38.36262 -116.41786 67.47416,
   -7.54784 -106.87150 67.62702,
   -38.87915 -115.20929 67.52600,
   -8.31871 -105.95392 67.69698,
   -8.70859 -105.40212 67.68864,
   -38.99130 -114.22152 67.54780,
   -38.82620 -113.31981 67.54368,
   -9.35031 -104.38501 67.70182,
   -38.47421 -112.52161 67.55596,
   -9.84212 -103.49070 67.71904,
   -38.00877 -111.83126 67.72728,
   -36.85609 -110.58284 67.58361,
   -37.34956 -111.07293 67.57672,
   -36.31153 -110.07432 67.59139,
   -10.37069 -102.45782 67.73168,
   -35.61087 -109.48105 67.62267,
   -10.72388 -101.70985 67.74149,
   -34.83820 -108.84185 67.60515,
   -34.12928 -108.24190 67.57633,
   -33.05344 -107.20598 67.63674,
   -11.10243 -100.91490 67.74990,
   -33.53253 -107.68270 67.63103,
   -32.38519 -106.47375 67.49412,
   -31.92409 -105.88087 67.49776,
   -11.65380 -99.81733 67.72624,
   -31.39216 -105.06583 67.67061,
   -12.15349 -98.85589 67.78742,
   -30.96587 -104.30758 67.80786,
   -30.51794 -103.46562 67.66228,
   -12.61047 -98.00854 67.91314,
   -30.10531 -102.59017 67.72142,
   -12.97691 -97.35446 67.79625,
   -29.70756 -101.70149 67.66267,
   -13.54714 -96.40421 67.88024,
   -29.37385 -100.86917 67.73115,
   -29.07514 -100.05960 67.80282,
   -14.16668 -95.44011 68.03642,
   -28.74499 -99.13836 67.77279,
   -14.55929 -94.86587 67.84677,
   -28.44878 -98.25652 67.76818,
   -15.28283 -93.98630 67.87397,
   -28.15361 -97.37074 67.76074,
   -15.93106 -93.33956 67.72363,
   -27.85117 -96.49620 67.80120,
   -27.50492 -95.68591 67.63327,
   -16.64811 -92.77487 67.86617,
   -17.46155 -92.31718 67.87258,
   -27.08668 -94.82265 67.82681,
   -19.97417 -91.72677 67.86772,
   -18.31312 -91.99705 67.89311,
   -26.62833 -94.09626 67.96550,
   -25.48166 -93.02136 67.84880,
   -20.77567 -91.69794 67.88370,
   -19.24559 -91.79058 68.01117,
   -26.08268 -93.50704 67.85460,
   -24.78768 -92.59203 67.83924,
   -23.28442 -92.02545 67.75229,
   -21.67954 -91.74134 67.87518,
   -24.03916 -92.22149 68.03396,
   -22.47985 -91.84574 67.86765,
   -9.70892 -117.15992 68.33168,
   -8.13157 -116.84968 68.33736,
   -6.57698 -116.49429 68.33378,
   -5.02808 -116.05019 68.35217,
   -3.61069 -115.56362 68.49602,
   -2.01210 -114.87035 68.36896,
   -13.70434 -117.77913 68.31816,
   -12.02960 -117.54159 68.31360,
   -10.47827 -117.29405 68.31773,
   -8.91242 -117.00987 68.34390,
   -7.47406 -116.69942 68.21370,
   -5.79509 -116.28094 68.34764,
   -4.26999 -115.79549 68.35662,
   -2.76275 -115.22436 68.36021,
   -1.27893 -114.47254 68.36730,
   -15.97993 -118.07735 68.31147,
   -14.45993 -117.88404 68.36600,
   -12.89943 -117.66724 68.32637,
   -11.30204 -117.42978 68.32540,
   -0.45760 -113.95063 68.37458,
   -20.17376 -118.51156 68.30104,
   -18.51428 -118.36356 68.30755,
   -16.97055 -118.19432 68.26076,
   -15.31352 -117.99269 68.31319,
   0.31285 -113.14212 68.39298,
   -22.62931 -118.69205 68.29585,
   -21.01710 -118.57902 68.30421,
   -19.33022 -118.43990 68.32028,
   -17.73139 -118.28219 68.30721,
   0.69842 -112.44449 68.41905,
   -25.09193 -118.80727 68.29316,
   -23.47549 -118.74266 68.29080,
   -21.86386 -118.64105 68.32439,
   0.56912 -111.50444 68.33401,
   -25.89178 -118.82105 68.29698,
   -24.32214 -118.78335 68.32914,
   0.15428 -110.93728 68.27833,
   -28.46181 -118.78848 68.28759,
   -26.81786 -118.82086 68.31076,
   -0.57851 -110.48787 68.40825,
   -29.25368 -118.76956 68.28891,
   -27.78639 -118.80455 68.28836,
   -1.50593 -110.16481 68.45737,
   -31.84645 -118.69171 68.28412,
   -30.16546 -118.74050 68.26544,
   -2.51583 -109.91810 68.43163,
   -32.59935 -118.66868 68.33508,
   -31.16207 -118.71546 68.28462,
   -3.47442 -109.65335 68.43732,
   -35.25645 -118.40091 68.28862,
   -33.60052 -118.61405 68.29688,
   -4.37008 -109.30860 68.43745,
   -35.89044 -118.24010 68.29625,
   -34.57071 -118.52300 68.28266,
   -5.09754 -108.93352 68.29389,
   -36.68115 -117.94361 68.29486,
   -5.93098 -108.36008 68.46714,
   -37.48486 -117.46666 68.34287,
   -6.58872 -107.81584 68.47947,
   -38.14307 -116.84185 68.31573,
   -7.30940 -107.12202 68.48065,
   -38.71649 -115.90603 68.32523,
   -7.93366 -106.42920 68.48724,
   -8.49826 -105.71478 68.49923,
   -39.04836 -114.71051 68.24837,
   -8.95510 -105.03360 68.50703,
   -39.00672 -113.87781 68.42043,
   -38.70056 -112.88587 68.35849,
   -9.55602 -104.03074 68.52419,
   -38.27601 -112.14918 68.40933,
   -37.59753 -111.28482 68.38731,
   -10.11154 -102.99069 68.54150,
   -36.86733 -110.56651 68.39439,
   -36.16032 -109.95255 68.37850,
   -34.85183 -108.83293 68.42725,
   -10.57822 -102.04317 68.54064,
   -35.37309 -109.27618 68.41975,
   -34.32801 -108.37615 68.43467,
   -10.84284 -101.45616 68.56822,
   -33.62332 -107.73793 68.46532,
   -32.89510 -107.00232 68.44802,
   -11.35086 -100.41724 68.57231,
   -32.26486 -106.25886 68.44081,
   -31.69113 -105.44874 68.47103,
   -11.82415 -99.47280 68.57772,
   -31.19366 -104.61903 68.52588,
   -30.68797 -103.67423 68.50993,
   -12.40904 -98.36750 68.60858,
   -12.80559 -97.63888 68.61219,
   -30.36623 -102.99414 68.51912,
   -29.99126 -102.13872 68.66039,
   -13.30318 -96.78318 68.62300,
   -29.62680 -101.29519 68.53046,
   -29.29127 -100.42597 68.57223,
   -13.89035 -95.83886 68.62801,
   -14.35640 -95.12616 68.64598,
   -28.97624 -99.55570 68.56639,
   -28.67281 -98.65373 68.61178,
   -14.99970 -94.28506 68.66224,
   -28.37531 -97.76733 68.54206,
   -28.10167 -96.92040 68.60008,
   -15.63210 -93.57687 68.67571,
   -16.24550 -93.01831 68.68226,
   -27.78520 -96.04539 68.65018,
   -17.01345 -92.50266 68.51370,
   -27.41743 -95.21502 68.64289,
   -26.83251 -94.25374 68.61478,
   -18.88989 -91.79287 68.69446,
   -17.81315 -92.10294 68.70071,
   -26.29947 -93.60358 68.54679,
   -21.68563 -91.66411 68.67902,
   -19.94823 -91.65306 68.70344,
   -18.36497 -91.91421 68.70068,
   -25.50716 -92.90895 68.65981,
   -24.06433 -92.14569 68.69230,
   -22.45843 -91.74854 68.70856,
   -20.94351 -91.61788 68.76474,
   -24.64907 -92.39532 68.67715,
   -23.30848 -91.91258 68.66372,
   -10.49484 -117.34229 69.14184,
   -8.90689 -117.05435 69.14867,
   -7.34913 -116.72869 69.14513,
   -5.79192 -116.32611 69.15508,
   -4.25578 -115.83908 69.16613,
   -2.74518 -115.25275 69.17746,
   -12.78832 -117.69862 69.13440,
   -11.30246 -117.47428 69.13472,
   -9.68946 -117.20187 69.15324,
   -8.22759 -116.91111 69.01442,
   -6.55934 -116.53418 69.15679,
   -5.02156 -116.09448 69.16665,
   -3.33022 -115.49977 69.17365,
   -1.98377 -114.88783 69.19087,
   -0.70815 -114.14500 69.19319,
   -16.91567 -118.23234 69.12240,
   -15.32635 -118.03874 69.12317,
   -13.68346 -117.82260 69.13535,
   -12.09125 -117.59611 69.13634,
   -1.27706 -114.49540 69.18964,
   0.08479 -113.47725 69.25676,
   -19.19495 -118.46451 69.11715,
   -17.70324 -118.31860 69.11469,
   -16.18680 -118.14121 68.99099,
   -14.49956 -117.93162 69.12885,
   0.63865 -112.75311 69.22870,
   -21.65954 -118.66018 69.11148,
   -20.22235 -118.55185 69.13264,
   -18.52854 -118.40265 69.11915,
   0.85525 -112.18416 69.24086,
   0.85491 -112.00622 69.20915,
   0.84331 -111.97580 69.17673,
   0.90332 -112.01720 69.25267,
   0.90056 -112.00314 69.28342,
   0.92526 -111.99345 69.29207,
   -24.13200 -118.81570 69.23015,
   -22.65050 -118.72698 69.07499,
   -20.98026 -118.61051 69.11297,
   0.70077 -111.53441 68.97424,
   0.80936 -111.52532 69.49237,
   -26.75218 -118.87045 69.10390,
   -25.11486 -118.84976 69.11523,
   -23.43692 -118.77628 69.10817,
   0.52138 -111.12604 69.26693,
   0.55978 -111.22642 68.99013,
   0.40715 -111.08320 68.97571,
   0.48262 -111.06045 69.44999,
   0.62258 -111.11389 69.44012,
   -27.57899 -118.86785 69.14689,
   -26.01693 -118.86714 69.10514,
   -0.01762 -110.67479 69.30869,
   -29.96422 -118.81440 69.10042,
   -28.54469 -118.84444 69.05818,
   -0.91180 -110.30597 69.40787,
   -30.93076 -118.78856 69.08346,
   -29.28477 -118.83075 69.10089,
   -1.84528 -110.07421 69.24876,
   -33.36243 -118.68484 69.09719,
   -31.85995 -118.76227 69.12205,
   -2.80472 -109.84841 69.25292,
   -34.30425 -118.61024 69.13925,
   -32.67775 -118.72226 69.09747,
   -3.87455 -109.49023 69.25542,
   -35.30504 -118.44908 69.04968,
   -4.64125 -109.16793 69.24392,
   -36.22222 -118.19295 68.97687,
   -5.54627 -108.62242 69.28132,
   -37.11979 -117.77540 69.10843,
   -37.84745 -117.24009 69.14580,
   -6.27787 -108.07344 69.28202,
   -6.96795 -107.46025 69.28489,
   -38.40272 -116.60076 69.12261,
   -7.52679 -106.89034 69.26410,
   -38.94872 -115.48846 68.93519,
   -8.31824 -105.96724 69.32356,
   -39.09380 -114.96154 69.15481,
   -8.70994 -105.42212 69.31571,
   -39.11054 -114.33007 69.18970,
   -38.90801 -113.31631 69.17176,
   -9.35072 -104.41746 69.32931,
   -38.50501 -112.40640 69.34155,
   -9.84878 -103.51726 69.34262,
   -38.06190 -111.82435 69.20054,
   -36.88256 -110.56005 69.21063,
   -37.38189 -111.04753 69.20345,
   -36.34596 -110.06551 69.21866,
   -10.37535 -102.48740 69.36023,
   -35.61966 -109.44959 69.19602,
   -10.72914 -101.73237 69.36871,
   -34.86076 -108.81850 69.24095,
   -34.11140 -108.17029 69.29510,
   -32.93604 -107.01423 69.26741,
   -11.10268 -100.93604 69.37583,
   -33.39487 -107.49341 69.26182,
   -32.49530 -106.49993 69.27278,
   -32.00022 -105.84384 69.28435,
   -11.64267 -99.84199 69.39712,
   -31.62250 -105.25821 69.29623,
   -12.13396 -98.87687 69.41270,
   -31.05853 -104.26807 69.36620,
   -30.62663 -103.41685 69.32925,
   -12.61515 -97.97131 69.42456,
   -30.21943 -102.54093 69.27852,
   -12.94478 -97.36309 69.42222,
   -29.86470 -101.70642 69.34907,
   -13.52967 -96.38112 69.44295,
   -29.56590 -100.94003 69.46145,
   -29.20022 -99.98168 69.37555,
   -14.14689 -95.41774 69.45708,
   -28.86755 -99.04936 69.27270,
   -14.49685 -94.87965 69.47886,
   -28.58610 -98.12488 69.59766,
   -15.23980 -93.96488 69.47985,
   -28.32661 -97.34885 69.39504,
   -15.87507 -93.30136 69.48826,
   -28.02580 -96.45634 69.46009,
   -16.59264 -92.72012 69.47013,
   -27.69387 -95.61019 69.43824,
   -17.40150 -92.23677 69.51245,
   -27.27105 -94.74742 69.48295,
   -18.23745 -91.91053 69.36593,
   -26.77652 -93.98291 69.54866,
   -20.69402 -91.55359 69.49465,
   -19.21754 -91.67687 69.53624,
   -26.19815 -93.34775 69.48084,
   -24.92750 -92.44879 69.34856,
   -23.33661 -91.83429 69.50851,
   -21.66514 -91.58259 69.51476,
   -20.02421 -91.58424 69.49862,
   -25.53912 -92.81512 69.48512,
   -24.08605 -92.06300 69.51362,
   -22.64064 -91.68017 69.61578,
   -9.69055 -117.24272 69.95867,
   -8.12340 -116.94105 69.96106,
   -6.55853 -116.57489 69.96922,
   -5.01644 -116.13461 69.97999,
   -3.46239 -115.57266 69.99137,
   -2.00967 -114.93147 69.99827,
   -13.68517 -117.86494 69.94500,
   -12.09741 -117.63883 69.95086,
   -10.50993 -117.38463 69.92554,
   -8.98816 -117.10694 69.84030,
   -7.33023 -116.76316 69.96709,
   -5.77875 -116.36401 69.97495,
   -4.25663 -115.87629 69.98393,
   -2.66625 -115.24686 69.99634,
   -1.27933 -114.53573 70.01679,
   -17.71295 -118.35210 69.93428,
   -16.01952 -118.16376 69.93832,
   -14.49582 -117.97316 69.94363,
   -13.00967 -117.76550 69.81947,
   -11.28412 -117.51261 69.95233,
   -0.45221 -114.01313 70.02371,
   0.50257 -112.98504 70.03027,
   -20.15296 -118.57015 69.92827,
   -18.53079 -118.43153 69.92797,
   -16.89401 -118.26523 69.94098,
   -15.29468 -118.07500 69.94021,
   0.11333 -113.45736 70.02235,
   0.87050 -112.21155 70.04394,
   -22.60710 -118.74508 69.92293,
   -20.97824 -118.63181 69.92461,
   -19.44888 -118.51339 69.93137,
   -25.06218 -118.87234 69.91873,
   -23.39219 -118.79292 69.92072,
   -21.91352 -118.69879 69.92041,
   0.76698 -111.48283 70.05927,
   -25.89265 -118.89393 69.92012,
   -24.40564 -118.84617 69.91967,
   0.18005 -110.74918 70.06293,
   -28.26591 -118.89655 69.91589,
   -26.81526 -118.90338 69.92694,
   -0.57547 -110.33294 70.06434,
   -30.94641 -118.84105 69.91412,
   -29.25237 -118.88089 69.91521,
   -27.57604 -118.90283 69.91644,
   -1.55837 -110.03328 70.06785,
   -31.69003 -118.81848 69.95933,
   -30.21108 -118.86318 69.93111,
   -2.48063 -109.85617 70.06211,
   -32.64593 -118.78071 69.91182,
   -3.45341 -109.60379 70.07315,
   -35.03579 -118.53609 69.91572,
   -33.60378 -118.72830 69.91795,
   -4.34251 -109.28178 70.07480,
   -35.93705 -118.32146 69.91317,
   -34.35100 -118.64344 69.91330,
   -5.14184 -108.87328 70.08345,
   -36.80697 -117.98618 70.01835,
   -5.92410 -108.34875 70.09881,
   -37.52402 -117.55517 69.92589,
   -6.70835 -107.70510 70.09250,
   -38.17923 -116.95036 69.93507,
   -7.30537 -107.13342 70.10750,
   -38.84394 -115.93142 69.97067,
   -7.92458 -106.45563 70.11815,
   -39.08381 -115.28522 69.98562,
   -8.49995 -105.73796 70.12751,
   -39.18496 -114.49511 70.13039,
   -8.96296 -105.05563 70.13707,
   -39.07990 -113.77980 69.98490,
   -38.75736 -112.82243 70.03946,
   -9.56320 -104.06083 70.15042,
   -38.27956 -112.02494 70.00669,
   -37.61916 -111.22607 70.00425,
   -10.12047 -103.02109 70.16463,
   -36.90159 -110.54441 70.02389,
   -36.11878 -109.86402 70.02543,
   -10.58064 -102.08375 70.17335,
   -35.40617 -109.26722 70.04754,
   -34.35503 -108.35823 70.06289,
   -10.84948 -101.48222 70.18264,
   -34.86620 -108.80581 70.05546,
   -33.60133 -107.66008 70.08617,
   -32.94608 -106.99367 70.08215,
   -11.34904 -100.44504 70.19970,
   -32.32399 -106.24748 70.08434,
   -31.78283 -105.46968 70.10177,
   -11.83093 -99.46642 70.21806,
   -31.24503 -104.55955 70.12165,
   -30.87362 -103.83806 70.13582,
   -12.39121 -98.38440 70.23701,
   -12.79064 -97.63468 70.24014,
   -30.55507 -103.16202 70.14572,
   -30.08492 -102.11322 70.14741,
   -13.22314 -96.87130 70.25494,
   -29.72598 -101.23885 70.17758,
   -29.41169 -100.41320 70.18539,
   -13.79085 -95.94268 70.26608,
   -29.13758 -99.63379 70.19320,
   -14.33595 -95.11131 70.27490,
   -28.80950 -98.65873 70.21150,
   -14.82708 -94.43410 70.28759,
   -28.53096 -97.78333 70.22257,
   -15.56900 -93.58720 70.30285,
   -28.31708 -97.06778 70.25679,
   -16.19598 -92.99389 70.32362,
   -27.93470 -96.03332 70.24812,
   -16.95005 -92.45177 70.31359,
   -27.47833 -95.02388 70.22561,
   -17.82712 -92.00393 70.32047,
   -27.16090 -94.40899 70.28677,
   -19.96344 -91.53069 70.34238,
   -18.47121 -91.78993 70.29845,
   -26.72131 -93.77737 70.43165,
   -25.64702 -92.80320 70.32923,
   -22.38302 -91.59235 70.31432,
   -20.91206 -91.49655 70.33464,
   -19.23296 -91.62373 70.32293,
   -26.18727 -93.24124 70.30277,
   -24.84618 -92.31891 70.32114,
   -23.35900 -91.77442 70.32594,
   -21.73606 -91.53125 70.31181,
   -24.10940 -92.00110 70.32770,
   -10.48131 -117.41641 70.74313,
   -8.85980 -117.12585 70.74383,
   -7.33019 -116.79701 70.75360,
   -5.77536 -116.39939 70.76044,
   -4.25014 -115.90923 70.77405,
   -2.94321 -115.39301 70.77927,
   -14.48394 -118.00889 70.73038,
   -12.82848 -117.78433 70.71938,
   -11.21097 -117.53642 70.73147,
   -9.66623 -117.27330 70.74705,
   -8.10789 -116.96991 70.75201,
   -6.54599 -116.60641 70.75844,
   -5.00835 -116.16748 70.76787,
   -3.49519 -115.61702 70.77578,
   -1.99088 -114.94043 70.81122,
   -0.73132 -114.19652 70.80198,
   -16.90566 -118.29436 70.72394,
   -15.30643 -118.11192 70.72709,
   -13.65986 -117.90036 70.73464,
   -12.07595 -117.67277 70.73783,
   -1.27347 -114.52965 70.79500,
   0.08059 -113.49942 70.74537,
   -19.16915 -118.50453 70.71862,
   -17.73805 -118.37742 70.71845,
   -16.27241 -118.22562 70.72557,
   0.63605 -112.76911 70.81484,
   -21.60701 -118.68188 70.71343,
   -20.22822 -118.58546 70.69910,
   -18.52305 -118.45000 70.72022,
   0.85543 -112.25780 70.82269,
   0.90254 -112.02105 70.78565,
   0.92903 -112.00909 70.77791,
   0.89812 -112.03437 70.81706,
   0.84911 -112.02357 70.86379,
   0.83496 -111.99696 70.88379,
   -24.14334 -118.83431 70.59663,
   -22.64330 -118.74880 70.74075,
   -20.98029 -118.63930 70.71469,
   0.81396 -111.53218 70.60157,
   0.70004 -111.53617 71.08786,
   -26.57493 -118.91405 70.70482,
   -25.13082 -118.87705 70.68741,
   -23.43979 -118.79688 70.70967,
   0.52577 -111.11955 70.82961,
   0.62083 -111.09580 70.70525,
   0.49684 -111.07759 70.69769,
   0.44152 -111.11072 71.00730,
   0.55544 -111.17938 71.01541,
   -27.53534 -118.92134 70.72323,
   -25.90803 -118.90161 70.70530,
   -0.02656 -110.64618 70.85227,
   -29.95872 -118.90102 70.70192,
   -28.48878 -118.91992 70.72856,
   -0.88331 -110.30967 70.80628,
   -30.95196 -118.87944 70.70221,
   -29.26696 -118.91121 70.70242,
   -1.83420 -110.05651 70.85990,
   -33.34752 -118.76972 70.69978,
   -31.88720 -118.85898 70.85718,
   -2.78004 -109.83546 70.86098,
   -34.32881 -118.67497 70.69289,
   -32.65836 -118.81285 70.69987,
   -3.85331 -109.48085 70.86421,
   -35.35621 -118.50097 70.75912,
   -4.63643 -109.15897 70.87880,
   -36.30511 -118.22624 70.80284,
   -5.53453 -108.63093 70.87138,
   -37.14249 -117.83011 70.70834,
   -37.85335 -117.31661 70.73415,
   -6.27199 -108.08808 70.88320,
   -6.96311 -107.48339 70.90313,
   -38.44411 -116.66848 70.74610,
   -7.52164 -106.92069 70.90606,
   -38.98076 -115.71351 70.74035,
   -8.32147 -105.99496 70.88778,
   -39.18808 -114.92769 70.74964,
   -8.71845 -105.44759 70.91002,
   -39.20131 -114.26998 70.95870,
   -9.35139 -104.46238 70.93274,
   -38.98780 -113.31340 70.77448,
   -38.58077 -112.42451 70.79930,
   -9.86171 -103.54702 70.94527,
   -38.09244 -111.75583 70.78901,
   -37.40781 -110.99429 70.80571,
   -36.39578 -110.06370 70.82045,
   -10.39129 -102.51402 70.96245,
   -36.91107 -110.52443 70.81262,
   -35.61580 -109.40364 70.82214,
   -10.73927 -101.76637 70.97050,
   -34.88525 -108.80598 70.84619,
   -34.11172 -108.13428 70.85945,
   -11.10947 -100.96714 70.98145,
   -33.43670 -107.49697 70.86430,
   -32.54066 -106.50413 70.87700,
   -32.95396 -106.98852 70.87086,
   -32.05111 -105.85017 70.88792,
   -11.63627 -99.88012 70.99861,
   -31.65870 -105.23388 70.89910,
   -12.12610 -98.89723 71.01578,
   -31.12302 -104.28089 70.92037,
   -30.70624 -103.44020 70.92288,
   -12.60647 -97.97465 71.01819,
   -30.32371 -102.59518 70.93970,
   -12.92434 -97.37616 71.03371,
   -29.94507 -101.70414 70.95187,
   -13.53844 -96.34617 71.04414,
   -29.61911 -100.87804 70.94174,
   -29.29002 -99.97849 70.97711,
   -14.17316 -95.36372 71.03403,
   -28.99219 -99.10168 70.99129,
   -14.53051 -94.82370 71.03861,
   -28.71300 -98.22937 71.01772,
   -15.22705 -93.95813 71.08110,
   -28.43088 -97.34095 71.01049,
   -15.85214 -93.29273 71.08971,
   -28.13651 -96.46026 71.02777,
   -16.58770 -92.67862 71.07781,
   -27.79467 -95.57421 71.04375,
   -17.38345 -92.18347 71.11760,
   -27.41995 -94.77344 71.05882,
   -18.21291 -91.82902 71.11982,
   -26.95542 -94.02882 71.09898,
   -20.91159 -91.45161 71.10140,
   -19.21306 -91.58271 71.11061,
   -26.25363 -93.24395 71.08022,
   -24.87282 -92.28074 71.09700,
   -21.69471 -91.47394 71.10720,
   -20.14348 -91.46609 71.23443,
   -25.51519 -92.64561 71.22198,
   -24.12837 -91.95937 71.11353,
   -22.54890 -91.55910 71.10625,
   -23.37792 -91.72992 71.10987,
   -9.68226 -117.30543 71.53431,
   -8.11333 -116.99967 71.53687,
   -6.54807 -116.63854 71.54650,
   -5.00168 -116.19831 71.55555,
   -3.46976 -115.63909 71.56275,
   -1.99591 -114.95994 71.57691,
   -13.67273 -117.93784 71.52093,
   -12.07791 -117.70837 71.53213,
   -10.47213 -117.44644 71.53661,
   -8.97812 -117.17301 71.53710,
   -7.32135 -116.82430 71.54299,
   -5.76722 -116.42915 71.55074,
   -4.24609 -115.93928 71.56003,
   -2.66234 -115.30393 71.54999,
   -1.27165 -114.54106 71.58293,
   -17.71623 -118.39188 71.51032,
   -16.03444 -118.22553 71.49259,
   -14.54236 -118.05151 71.52988,
   -13.06735 -117.85469 71.52275,
   -11.27316 -117.58038 71.52835,
   -0.46282 -114.00184 71.61583,
   -20.16928 -118.58077 71.50512,
   -18.53592 -118.46107 71.49465,
   -16.89086 -118.31464 71.50054,
   -15.28345 -118.14104 71.51641,
   0.29753 -113.20286 71.61109,
   -22.63279 -118.73598 71.50049,
   -21.00978 -118.63651 71.51359,
   -19.40553 -118.52759 71.48435,
   0.69518 -112.48128 71.60959,
   -25.09635 -118.86321 71.49531,
   -23.48927 -118.78579 71.49692,
   -21.87112 -118.68934 71.48502,
   0.59538 -111.55781 71.66557,
   -25.89055 -118.89123 71.51604,
   -24.33730 -118.82881 71.47419,
   0.17150 -110.90599 71.63113,
   -28.24600 -118.92866 71.49197,
   -26.78812 -118.91060 71.54302,
   -0.58904 -110.43051 71.65366,
   -30.94760 -118.90127 71.48946,
   -29.23894 -118.92850 71.50007,
   -27.59728 -118.92353 71.49271,
   -1.46300 -110.14935 71.64140,
   -31.66818 -118.87816 71.48900,
   -30.18398 -118.92072 71.50916,
   -2.46737 -109.88656 71.65537,
   -32.64872 -118.83495 71.48283,
   -3.44914 -109.61625 71.64943,
   -35.23953 -118.53503 71.49033,
   -33.59162 -118.77874 71.45274,
   -4.33801 -109.29507 71.65731,
   -36.00546 -118.31908 71.51738,
   -34.61612 -118.65213 71.48992,
   -5.14258 -108.89106 71.66183,
   -36.81227 -118.00168 71.49597,
   -5.91655 -108.38337 71.70190,
   -37.52825 -117.57903 71.50218,
   -6.58923 -107.84350 71.67545,
   -38.21025 -116.96625 71.50854,
   -7.30958 -107.16641 71.68368,
   -38.83461 -116.08278 71.56941,
   -7.94183 -106.47746 71.69412,
   -39.10475 -115.44659 71.55766,
   -8.51347 -105.76482 71.70483,
   -39.23697 -114.61511 71.55082,
   -8.99151 -105.06299 71.71193,
   -39.14933 -113.76926 71.55552,
   -38.85972 -112.88608 71.59476,
   -9.55748 -104.12618 71.72954,
   -38.36507 -112.03174 71.58662,
   -37.65272 -111.17085 71.47158,
   -10.14501 -103.04067 71.73835,
   -36.93996 -110.51200 71.61514,
   -36.16384 -109.85784 71.61689,
   -10.57932 -102.14540 71.57468,
   -35.44703 -109.26974 71.62439,
   -34.39193 -108.36693 71.63954,
   -10.86741 -101.50941 71.75665,
   -34.88389 -108.79249 71.63253,
   -33.60986 -107.64403 71.64321,
   -32.96323 -106.98795 71.66023,
   -11.37012 -100.45273 71.78054,
   -32.34842 -106.25201 71.66955,
   -31.82250 -105.49667 71.68134,
   -11.81814 -99.51851 71.74703,
   -31.35108 -104.69486 71.69228,
   -30.90711 -103.84053 71.70949,
   -12.38399 -98.40505 71.80998,
   -30.58978 -103.15827 71.71961,
   -12.78486 -97.63914 71.81738,
   -30.12251 -102.10033 71.72960,
   -13.20625 -96.88988 71.84977,
   -29.78910 -101.27741 71.74467,
   -29.46419 -100.41512 71.75949,
   -13.79610 -95.93319 71.84268,
   -29.15838 -99.53870 71.79305,
   -14.32745 -95.13038 71.85199,
   -28.87328 -98.66724 71.78067,
   -14.96151 -94.29263 71.85836,
   -28.59484 -97.78264 71.79757,
   -15.58314 -93.57546 71.88369,
   -28.30364 -96.88098 71.79633,
   -16.18577 -92.99275 71.88067,
   -28.00317 -96.02534 71.82692,
   -16.92776 -92.43657 71.88933,
   -27.59730 -95.09299 71.83984,
   -17.78239 -91.97396 71.89633,
   -27.21616 -94.38191 71.85359,
   -19.91833 -91.44594 71.89514,
   -18.47745 -91.72314 71.88923,
   -26.77475 -93.76341 71.70179,
   -25.74901 -92.78933 71.87449,
   -22.59649 -91.53094 71.89210,
   -20.91014 -91.40468 71.89723,
   -19.25120 -91.53989 71.89910,
   -26.25159 -93.20867 71.87005,
   -24.85378 -92.24033 71.87644,
   -23.38204 -91.69483 71.88055,
   -21.96593 -91.45066 71.89052,
   -24.14374 -91.92935 71.89648,
   -10.47339 -117.47500 72.31926,
   -8.84960 -117.17774 72.31894,
   -7.32169 -116.85175 72.33438,
   -5.76580 -116.45875 72.33886,
   -4.24233 -115.96721 72.34938,
   -2.91858 -115.42875 72.35701,
   -14.47234 -118.07540 72.30665,
   -12.81997 -117.85373 72.30207,
   -11.26208 -117.60956 72.31567,
   -9.66322 -117.32935 72.31971,
   -8.10159 -117.02271 72.32818,
   -6.53744 -116.66360 72.33473,
   -4.99834 -116.22696 72.34376,
   -3.48719 -115.66839 72.35266,
   -1.96698 -114.95519 72.36817,
   -0.53079 -113.99824 72.39078,
   -16.90466 -118.33427 72.30051,
   -15.25723 -118.16901 72.33185,
   -13.64660 -117.96905 72.30719,
   -12.06441 -117.73886 72.31408,
   -1.08193 -114.44255 72.38017,
   0.02112 -113.39187 72.24979,
   -19.14458 -118.50734 72.29583,
   -17.72142 -118.40339 72.29835,
   -16.27783 -118.27583 72.30197,
   0.43616 -112.68283 72.40496,
   -21.82511 -118.66634 72.29143,
   -20.18266 -118.57178 72.29314,
   -18.53314 -118.46531 72.29696,
   0.55816 -111.91618 72.20925,
   -24.29074 -118.80035 72.28653,
   -22.62258 -118.71148 72.29688,
   -21.20426 -118.63141 72.29251,
   -26.77238 -118.89477 72.28261,
   -25.08476 -118.83646 72.29230,
   -23.67396 -118.76918 72.28783,
   0.35911 -111.34779 72.16885,
   -27.62923 -118.91452 72.30039,
   -26.07818 -118.87459 72.28330,
   -0.14238 -110.85558 72.24834,
   -29.95681 -118.93048 72.27878,
   -28.49227 -118.92759 72.30599,
   -0.91309 -110.44360 72.30541,
   -30.95265 -118.91405 72.27883,
   -29.27723 -118.93214 72.27965,
   -1.85608 -110.12838 72.44177,
   -33.35261 -118.78455 72.27849,
   -31.88038 -118.88553 72.29932,
   -2.78966 -109.87822 72.44203,
   -34.30696 -118.67988 72.21281,
   -32.67505 -118.83469 72.27801,
   -3.84751 -109.51832 72.44581,
   -35.30313 -118.50421 72.26547,
   -4.64802 -109.18778 72.46454,
   -36.27101 -118.22482 72.37629,
   -5.54259 -108.66822 72.45282,
   -37.12765 -117.82562 72.28706,
   -6.28514 -108.12778 72.45961,
   -37.85390 -117.30996 72.23447,
   -6.96470 -107.53397 72.43694,
   -38.49770 -116.62036 72.32035,
   -7.54989 -106.94420 72.46123,
   -39.01049 -115.74971 72.31590,
   -8.32193 -106.04866 72.45732,
   -39.22079 -115.02632 72.31149,
   -8.73615 -105.47815 72.48575,
   -39.24868 -114.37444 72.30860,
   -9.36831 -104.49932 72.56592,
   -39.04649 -113.20656 72.53805,
   -38.69429 -112.46970 72.36743,
   -9.88544 -103.57519 72.52493,
   -38.14616 -111.68863 72.37768,
   -37.51829 -111.02811 72.36941,
   -36.43823 -110.04378 72.39722,
   -10.41963 -102.53834 72.53909,
   -36.94014 -110.47631 72.38981,
   -35.64721 -109.39276 72.41988,
   -10.68439 -101.94607 72.52893,
   -34.90773 -108.80048 72.42626,
   -34.13739 -108.14112 72.43491,
   -11.12757 -100.99956 72.55770,
   -33.45994 -107.50878 72.44126,
   -32.55957 -106.52213 72.45525,
   -32.96387 -106.99088 72.44855,
   -32.05877 -105.85925 72.46576,
   -11.64048 -99.92122 72.56741,
   -31.67852 -105.26493 72.47551,
   -12.12978 -98.91895 72.59196,
   -31.13896 -104.30278 72.50398,
   -30.71784 -103.44805 72.50277,
   -12.64476 -97.91813 72.59655,
   -30.33893 -102.60255 72.50365,
   -12.96064 -97.31927 72.61722,
   -29.96741 -101.71817 72.52877,
   -13.54248 -96.34721 72.62053,
   -29.64339 -100.88548 72.55259,
   -29.32139 -99.99530 72.55412,
   -14.17525 -95.38077 72.60953,
   -29.02558 -99.11254 72.56740,
   -14.53955 -94.84355 72.61159,
   -28.74793 -98.23486 72.59192,
   -15.22091 -93.99516 72.65740,
   -28.47019 -97.34969 72.59070,
   -15.85068 -93.31529 72.66573,
   -28.17681 -96.46854 72.60578,
   -16.57636 -92.68805 72.65480,
   -27.80971 -95.53752 72.61083,
   -17.35258 -92.18060 72.59105,
   -27.45078 -94.77740 72.63350,
   -18.19131 -91.79610 72.69330,
   -26.90451 -93.93603 72.63337,
   -19.19874 -91.52168 72.68329,
   -26.27207 -93.22216 72.65677,
   -24.89813 -92.24634 72.67233,
   -21.66132 -91.40013 72.55627,
   -20.13307 -91.40155 72.67051,
   -25.57287 -92.65011 72.64626,
   -24.15191 -91.91191 72.68743,
   -22.67038 -91.51558 72.67279,
   -20.94577 -91.37322 72.68201,
   -23.40297 -91.67261 72.68459,
   -11.26384 -117.63959 73.10472,
   -9.67633 -117.35646 73.11059,
   -8.10861 -117.04883 73.11538,
   -6.53811 -116.69112 73.12131,
   -4.99444 -116.25462 73.13165,
   -3.46855 -115.68627 73.13257,
   -1.99623 -114.96327 73.15589,
   -13.48355 -117.98228 73.09759,
   -12.06262 -117.77108 73.10439,
   -10.46135 -117.50060 73.11172,
   -8.99186 -117.22609 73.11321,
   -7.31517 -116.87479 73.11944,
   -5.75875 -116.48451 73.12709,
   -4.24006 -115.99289 73.13647,
   -2.65959 -115.33375 73.13168,
   -1.29490 -114.51187 73.16215,
   -16.03467 -118.27512 73.06788,
   -14.45079 -118.10606 73.09750,
   -12.85884 -117.89308 73.09954,
   -0.54915 -113.94460 73.18637,
   -18.50453 -118.46449 73.06375,
   -16.88577 -118.34870 73.07770,
   -15.27273 -118.19889 73.09293,
   0.09379 -113.16702 73.28568,
   -20.95240 -118.59511 73.12128,
   -19.33103 -118.51108 73.06678,
   -17.72138 -118.41170 73.08727,
   0.38274 -112.34598 73.34334,
   -23.39613 -118.72390 72.95933,
   -21.81686 -118.63988 73.07236,
   -20.18854 -118.55638 73.08303,
   0.35199 -111.64535 73.09879,
   -25.86749 -118.83956 72.94263,
   -24.33742 -118.76663 73.11449,
   -22.66111 -118.68241 73.07909,
   0.03032 -111.16013 73.14917,
   -28.44959 -118.91905 73.06969,
   -26.81107 -118.87186 73.07090,
   -25.13041 -118.80456 73.07423,
   -0.65620 -110.63122 73.25265,
   -30.94640 -118.91847 73.06623,
   -29.22568 -118.93160 73.08564,
   -27.79786 -118.90355 73.07074,
   -1.50378 -110.26220 73.22704,
   -31.65418 -118.89350 73.06634,
   -30.18734 -118.93482 73.07764,
   -2.49304 -109.95287 73.23317,
   -32.65286 -118.83749 73.05668,
   -3.45894 -109.66812 73.23309,
   -35.28190 -118.48838 73.06915,
   -33.66725 -118.75336 73.03923,
   -4.35067 -109.33984 73.23704,
   -35.92848 -118.31385 73.06824,
   -34.60279 -118.62767 73.06971,
   -5.16027 -108.93545 73.23926,
   -36.70082 -118.02608 73.07167,
   -5.94472 -108.42578 73.30754,
   -37.44235 -117.61087 73.05190,
   -6.65124 -107.85717 73.24763,
   -38.20690 -116.95133 73.08676,
   -7.32946 -107.21520 73.26003,
   -38.84006 -116.10390 73.14330,
   -7.96128 -106.52170 73.26951,
   -39.11867 -115.49967 73.13543,
   -8.53579 -105.79962 73.28127,
   -39.27726 -114.65255 73.12337,
   -9.02407 -105.08087 73.28881,
   -39.21067 -113.76248 73.13312,
   -38.94612 -112.87695 73.14765,
   -9.59405 -104.13887 73.30458,
   -38.53846 -112.13640 73.16465,
   -37.75548 -111.18989 73.16973,
   -10.17096 -103.07643 73.31610,
   -38.17045 -111.64476 73.16726,
   -37.02055 -110.50986 73.21505,
   -36.25275 -109.88751 73.18555,
   -10.54626 -102.30045 73.32855,
   -35.49639 -109.28096 73.28038,
   -34.39392 -108.35136 73.21681,
   -10.89678 -101.53584 73.33071,
   -34.89819 -108.78208 73.20975,
   -33.62812 -107.65571 73.21607,
   -32.96463 -106.99147 73.23913,
   -11.39176 -100.48048 73.35801,
   -32.34912 -106.26533 73.24792,
   -31.81194 -105.50216 73.25976,
   -11.81502 -99.57515 73.36669,
   -31.34661 -104.71261 73.26107,
   -30.90537 -103.86194 73.28555,
   -12.38542 -98.43038 73.38521,
   -30.59519 -103.19079 73.29565,
   -12.85655 -97.53319 73.60376,
   -30.12815 -102.12509 73.30947,
   -13.19089 -96.92627 73.42595,
   -29.79528 -101.29590 73.32185,
   -29.47409 -100.43411 73.33661,
   -13.79642 -95.95789 73.42184,
   -29.17583 -99.56757 73.37484,
   -14.33479 -95.16196 73.42898,
   -28.89038 -98.68208 73.35968,
   -14.94938 -94.35644 73.43302,
   -28.61573 -97.79874 73.37531,
   -15.60361 -93.60183 73.46774,
   -28.32959 -96.90589 73.39553,
   -16.19754 -93.01378 73.45922,
   -28.01784 -96.03244 73.40895,
   -16.92053 -92.44722 73.46616,
   -27.63119 -95.14505 73.41593,
   -17.70873 -91.98984 73.47280,
   -27.21865 -94.39385 73.42788,
   -20.12646 -91.37272 73.47499,
   -18.49253 -91.68141 73.47777,
   -26.75131 -93.73867 73.43825,
   -25.74869 -92.78135 73.45165,
   -22.61985 -91.48339 73.47076,
   -20.92644 -91.33994 73.44037,
   -19.51214 -91.44275 73.47615,
   -26.27109 -93.22755 73.44518,
   -24.88855 -92.23569 73.45717,
   -23.41740 -91.65864 73.46680,
   -21.87091 -91.38333 73.46379,
   -24.16064 -91.90141 73.47106,
   -4.99042 -116.28109 73.92005,
   -10.46615 -117.52840 73.89568,
   -8.83918 -117.22366 73.89424,
   -7.31564 -116.90075 73.91005,
   -5.75685 -116.51249 73.91531,
   -4.23558 -116.01778 73.92532,
   -2.91291 -115.45586 73.93453,
   -14.46076 -118.14037 73.88298,
   -12.87675 -117.93027 73.88952,
   -11.33155 -117.68236 73.90933,
   -9.66404 -117.38005 73.88939,
   -8.09657 -117.06973 73.90465,
   -6.53042 -116.71518 73.91124,
   -3.48332 -115.71032 73.92953,
   -1.98140 -114.95413 73.94663,
   -0.59746 -113.91690 73.96815,
   -16.90415 -118.36548 73.87733,
   -15.25619 -118.22678 73.87887,
   -13.72984 -118.05012 73.87989,
   -12.05373 -117.80195 73.89038,
   -1.09968 -114.37123 73.95882,
   -0.12762 -113.31981 73.97150,
   -19.37175 -118.50313 73.87312,
   -17.71468 -118.41863 73.87478,
   -16.30367 -118.32130 73.87853,
   0.21942 -112.59705 73.95785,
   -21.85142 -118.61177 73.86972,
   -20.15641 -118.53804 73.87523,
   -18.68978 -118.47156 73.87407,
   0.29007 -111.96171 73.92157,
   -24.32303 -118.72925 73.86517,
   -22.63751 -118.64970 73.82541,
   -21.12233 -118.57674 73.99135,
   -25.17679 -118.77036 73.85526,
   -23.57535 -118.69378 73.85928,
   0.12237 -111.45757 73.93179,
   -27.56437 -118.87316 73.89517,
   -26.02743 -118.81030 73.79268,
   -0.26542 -111.05830 73.98203,
   -29.94651 -118.93399 73.85598,
   -28.45028 -118.90760 73.87425,
   -26.79961 -118.84222 73.86106,
   -1.04648 -110.53497 74.01218,
   -30.95225 -118.92252 73.85537,
   -29.28714 -118.92661 73.85721,
   -1.87255 -110.23333 74.01739,
   -33.34273 -118.76808 73.85740,
   -31.88552 -118.88705 73.87945,
   -2.80370 -109.95206 74.01917,
   -34.36810 -118.63464 73.87182,
   -32.68826 -118.82599 73.85632,
   -3.85615 -109.58233 74.02334,
   -35.29609 -118.46143 73.85526,
   -4.68547 -109.23337 74.05038,
   -36.21803 -118.19880 73.84371,
   -5.56594 -108.72425 74.03096,
   -37.08938 -117.80187 73.86409,
   -6.31188 -108.18393 74.03617,
   -37.85130 -117.27051 73.87264,
   -6.98020 -107.60096 74.05282,
   -38.50835 -116.59233 73.89243,
   -7.58685 -106.98311 74.04199,
   -39.01503 -115.77890 73.89237,
   -8.33535 -106.10611 74.02938,
   -39.24323 -115.07324 73.87315,
   -8.76267 -105.51402 74.06188,
   -39.29643 -114.39365 73.87365,
   -9.38508 -104.54710 74.07911,
   -39.12389 -113.24625 73.91583,
   -38.76241 -112.39127 73.96536,
   -9.91714 -103.60585 74.10351,
   -38.26853 -111.70824 73.97416,
   -37.54065 -110.93896 74.00294,
   -36.28032 -109.88858 73.97763,
   -10.45423 -102.56828 74.11754,
   -36.81584 -110.32225 73.97002,
   -35.71042 -109.42417 73.98636,
   -10.71273 -101.98694 74.10289,
   -34.97164 -108.83569 74.00896,
   -34.21256 -108.20090 74.00800,
   -11.16231 -101.01902 74.13236,
   -33.48042 -107.52969 74.01821,
   -32.56067 -106.53915 74.03305,
   -32.96513 -106.99983 74.02603,
   -32.05213 -105.87744 74.04362,
   -11.62629 -100.01742 74.15554,
   -31.68365 -105.31094 74.05241,
   -12.13912 -98.94665 74.16935,
   -31.13263 -104.33547 74.08264,
   -30.70528 -103.46697 74.08124,
   -12.65674 -97.92418 74.17173,
   -30.32905 -102.62079 74.08009,
   -13.03645 -97.21420 74.18934,
   -29.96370 -101.74329 74.10598,
   -13.54981 -96.36254 74.19716,
   -29.63179 -100.88361 74.15185,
   -29.32479 -100.02087 74.13182,
   -14.13910 -95.47396 74.16674,
   -29.03197 -99.13365 74.14466,
   -14.51256 -94.93578 74.19406,
   -28.75936 -98.25853 74.17199,
   -15.23984 -94.03903 74.23557,
   -28.48195 -97.36830 74.17126,
   -15.86438 -93.35597 74.24227,
   -28.18767 -96.48988 74.18376,
   -16.57462 -92.71886 74.23511,
   -27.81853 -95.56634 74.18516,
   -17.31871 -92.20053 74.24789,
   -27.44875 -94.80218 74.21028,
   -18.17176 -91.78161 74.26924,
   -26.90965 -93.97357 74.21214,
   -19.23010 -91.46457 74.25362,
   -26.27096 -93.24434 74.23279,
   -24.90681 -92.24424 74.24953,
   -21.81320 -91.35334 74.25989,
   -20.15631 -91.33746 74.26039,
   -25.58247 -92.66352 74.23230,
   -24.16342 -91.89434 74.26454,
   -22.63617 -91.46532 74.25933,
   -21.11637 -91.30923 74.26139,
   -23.41984 -91.64369 74.26167,
   -4.23574 -116.04404 74.71288,
   -11.25459 -117.69905 74.68108,
   -9.67083 -117.40622 74.68696,
   -8.10377 -117.09651 74.69249,
   -6.53044 -116.74289 74.69765,
   -5.00988 -116.31691 74.68134,
   -3.46865 -115.72872 74.70351,
   -2.00272 -114.95639 74.73402,
   -15.26130 -118.25800 74.66936,
   -13.53855 -118.06411 74.78959,
   -12.02073 -117.83127 74.70833,
   -10.44963 -117.55393 74.68601,
   -9.00487 -117.27757 74.68950,
   -7.30930 -116.92393 74.69599,
   -5.75066 -116.53869 74.70357,
   -2.66194 -115.35448 74.71324,
   -1.32404 -114.47635 74.74031,
   -16.03635 -118.32534 74.64416,
   -14.42960 -118.17143 74.67617,
   -12.84713 -117.96057 74.67576,
   -0.63047 -113.88215 74.75551,
   -18.50395 -118.46406 74.63786,
   -16.88192 -118.37977 74.65325,
   -0.05284 -113.07254 74.74524,
   -20.89293 -118.54797 74.66019,
   -19.35418 -118.49420 74.64700,
   -17.72678 -118.42758 74.66434,
   0.15151 -112.17851 74.71189,
   -23.30898 -118.64371 74.65617,
   -21.90157 -118.58560 74.64666,
   -20.20835 -118.52371 74.66090,
   0.14195 -111.71909 74.50948,
   0.04723 -111.74676 74.93284,
   -25.98869 -118.77185 74.65165,
   -24.33630 -118.69126 74.65526,
   -22.68985 -118.61643 74.65731,
   -0.10417 -111.35023 74.73531,
   -28.46579 -118.89606 74.64760,
   -26.76875 -118.81198 74.66925,
   -25.35209 -118.74038 74.65275,
   -0.75052 -110.76173 74.80603,
   -30.94464 -118.92560 74.64267,
   -29.25752 -118.92361 74.61398,
   -27.80258 -118.86629 74.64889,
   -1.55289 -110.36669 74.80061,
   -31.64821 -118.89832 74.64342,
   -30.19930 -118.93850 74.63750,
   -2.52250 -110.02972 74.80690,
   -32.59274 -118.83557 74.62778,
   -3.47921 -109.74487 74.80957,
   -33.60190 -118.73844 74.63596,
   -4.37458 -109.40744 74.81207,
   -36.18724 -118.18354 74.64772,
   -34.56671 -118.60039 74.73750,
   -5.18886 -108.99692 74.81507,
   -36.66252 -117.99787 74.64871,
   -35.66875 -118.34227 74.64747,
   -5.98847 -108.47809 74.90925,
   -37.38707 -117.60396 74.64828,
   -6.68078 -107.91976 74.82741,
   -38.20864 -116.91853 74.66491,
   -7.35851 -107.27351 74.83651,
   -38.83667 -116.11654 74.72397,
   -7.98844 -106.57479 74.84619,
   -39.13125 -115.52417 74.69988,
   -8.56533 -105.84141 74.85704,
   -39.31294 -114.69425 74.69735,
   -9.05834 -105.11208 74.86407,
   -39.27668 -113.78064 74.70195,
   -39.03334 -112.87123 74.72484,
   -9.61635 -104.18943 74.87982,
   -38.63384 -112.11316 74.86536,
   -37.61397 -110.96334 74.75013,
   -10.20279 -103.11676 74.89359,
   -38.09157 -111.44696 74.74700,
   -37.01612 -110.41278 74.80253,
   -10.57386 -102.35121 74.90508,
   -36.28868 -109.85987 74.76413,
   -35.53271 -109.28590 74.77196,
   -34.23261 -108.21427 74.79628,
   -10.93181 -101.56849 74.91040,
   -34.77128 -108.67419 74.78893,
   -33.65158 -107.68168 74.69369,
   -32.96519 -107.00130 74.81635,
   -11.45943 -100.43426 74.93359,
   -32.34426 -106.28146 74.82575,
   -31.79301 -105.51046 74.83805,
   -11.89428 -99.48765 74.94739,
   -31.33334 -104.73905 74.83650,
   -30.89215 -103.88946 74.86206,
   -12.39124 -98.46035 74.96066,
   -30.58858 -103.22876 74.87203,
   -12.87781 -97.52272 75.00068,
   -30.12239 -102.15809 74.88526,
   -13.17978 -96.97100 75.00328,
   -29.78830 -101.31882 74.89865,
   -29.47098 -100.45818 74.91390,
   -13.80703 -95.98532 74.99497,
   -14.35142 -95.20116 75.00549,
   -29.17788 -99.59438 74.95061,
   -28.89437 -98.70044 74.94080,
   -14.96511 -94.41014 75.05123,
   -28.62404 -97.81964 74.95281,
   -15.63400 -93.63826 75.05169,
   -28.34106 -96.93503 74.97271,
   -16.21594 -93.05026 75.03835,
   -28.01398 -96.03903 74.98836,
   -16.92150 -92.47019 75.04322,
   -27.63853 -95.18883 74.99235,
   -17.68591 -91.99400 75.05190,
   -27.20468 -94.41624 75.00405,
   -26.27343 -93.26427 75.02167,
   -18.50454 -91.64575 75.04836,
   -26.74730 -93.77563 75.01392,
   -25.75133 -92.80508 75.02882,
   -20.90732 -91.28043 74.92469,
   -19.47794 -91.39903 75.05481,
   -24.91096 -92.24690 75.03813,
   -23.43442 -91.63250 75.04138,
   -21.81041 -91.32572 75.04616,
   -20.16686 -91.31116 75.05480,
   -24.17168 -91.88823 75.04783,
   -22.64167 -91.44531 75.04913,
   -4.98238 -116.33557 75.49632,
   -10.45849 -117.58389 75.47213,
   -8.82568 -117.26981 75.46520,
   -7.30827 -116.95044 75.48842,
   -5.72756 -116.56001 75.48603,
   -4.22065 -116.06461 75.50580,
   -2.90928 -115.48281 75.51194,
   -14.44861 -118.20794 75.45925,
   -12.85616 -117.99800 75.46644,
   -11.24401 -117.72914 75.47082,
   -9.65504 -117.43002 75.46959,
   -8.09120 -117.11786 75.48127,
   -6.52313 -116.76759 75.48788,
   -3.47937 -115.75161 75.50635,
   -1.99640 -114.95409 75.52353,
   -16.68174 -118.39051 75.45444,
   -15.27030 -118.28962 75.46149,
   -13.81390 -118.13296 75.46081,
   -12.04274 -117.86753 75.46662,
   -1.12927 -114.31325 75.53533,
   -0.26055 -113.24002 75.54448,
   -19.38735 -118.48622 75.45080,
   -17.71174 -118.43670 75.45049,
   -16.07752 -118.35395 75.45552,
   -0.66522 -113.83742 75.54281,
   -0.01996 -112.65182 75.53105,
   -21.87773 -118.55544 75.44789,
   -20.18896 -118.50882 75.39944,
   -18.70427 -118.46834 75.45154,
   -22.65132 -118.58162 75.47891,
   -21.09162 -118.53190 75.42942,
   -0.06381 -111.80910 75.61750,
   -25.07069 -118.69185 75.34943,
   -23.50140 -118.61655 75.43498,
   -27.52978 -118.83066 75.32678,
   -26.03500 -118.73793 75.48289,
   -24.35572 -118.65291 75.44369,
   -0.48247 -111.11205 75.55866,
   -29.94134 -118.93493 75.43297,
   -28.53057 -118.88523 75.43755,
   -26.82806 -118.78415 75.43965,
   -1.13537 -110.64737 75.58290,
   -30.95199 -118.93021 75.43152,
   -29.29697 -118.91796 75.43462,
   -1.87610 -110.35553 75.58927,
   -33.58856 -118.72275 75.43703,
   -31.88614 -118.89206 75.46221,
   -3.95636 -109.63163 75.59709,
   -2.83076 -110.01865 75.59369,
   -34.29583 -118.61835 75.43850,
   -32.90102 -118.80689 75.43536,
   -3.49694 -109.78979 75.59596,
   -35.22807 -118.43468 75.42356,
   -4.73368 -109.28854 75.63813,
   -36.19470 -118.15144 75.43357,
   -5.59653 -108.78947 75.60576,
   -37.06107 -117.76716 75.44054,
   -6.31588 -108.27260 75.67632,
   -37.82392 -117.25590 75.45062,
   -6.98031 -107.69255 75.63004,
   -38.48705 -116.60266 75.50609,
   -7.62802 -107.02972 75.63117,
   -39.01438 -115.80786 75.46841,
   -8.35076 -106.17381 75.61258,
   -39.25904 -115.13765 75.43091,
   -8.79541 -105.55356 75.63686,
   -39.34474 -114.40879 75.45028,
   -9.39408 -104.62092 75.66091,
   -39.20501 -113.25074 75.51175,
   -38.86265 -112.38774 75.49335,
   -9.95389 -103.63902 75.67807,
   -38.33906 -111.62559 75.47127,
   -37.62370 -110.90185 75.53467,
   -36.31136 -109.85050 75.55506,
   -10.44765 -102.68452 75.68806,
   -36.87848 -110.29274 75.54751,
   -35.74439 -109.40766 75.56365,
   -10.69882 -102.12074 75.68643,
   -35.00416 -108.83491 75.58612,
   -34.22685 -108.20007 75.58677,
   -11.19834 -101.04694 75.71007,
   -33.53351 -107.58507 75.58783,
   -32.55398 -106.54672 75.61067,
   -32.96631 -107.00891 75.60334,
   -32.00347 -105.83750 75.62223,
   -11.62881 -100.09239 75.67271,
   -31.54266 -105.12918 75.63258,
   -12.15154 -98.97802 75.74780,
   -31.11921 -104.36582 75.66556,
   -30.69039 -103.49082 75.65849,
   -12.67291 -97.93121 75.75006,
   -30.31310 -102.63628 75.66810,
   -13.04842 -97.22402 75.76746,
   -29.95625 -101.77001 75.68294,
   -13.56032 -96.38557 75.77209,
   -29.61474 -100.87840 75.72722,
   -29.32401 -100.04670 75.70929,
   -14.15342 -95.51165 75.74016,
   -29.03476 -99.15615 75.72193,
   -14.54412 -94.96806 75.77934,
   -28.76666 -98.28179 75.74886,
   -15.29272 -94.05506 75.80732,
   -28.48909 -97.38607 75.75046,
   -15.80991 -93.47160 75.98481,
   -28.19443 -96.51313 75.76107,
   -16.62018 -92.72706 75.82942,
   -27.82354 -95.59981 75.76141,
   -17.37178 -92.17733 75.83315,
   -27.44042 -94.82878 75.78808,
   -18.48385 -91.63165 75.84686,
   -26.90485 -94.01140 75.79206,
   -19.20659 -91.43185 75.69681,
   -18.08181 -91.79251 75.84733,
   -26.26562 -93.27565 75.81036,
   -21.84085 -91.30492 75.83860,
   -20.17423 -91.28014 75.86303,
   -25.58593 -92.68392 75.81140,
   -24.17412 -91.87807 75.84383,
   -22.62305 -91.41942 75.80317,
   -21.05173 -91.25187 75.84989,
   -24.91283 -92.24650 75.82685,
   -23.43702 -91.61478 75.83933,
   -5.74287 -116.59202 76.28023,
   -4.23262 -116.09511 76.28882,
   -11.24536 -117.75918 76.25756,
   -9.49001 -117.42548 76.26422,
   -8.09733 -117.14356 76.26665,
   -6.52221 -116.79425 76.27474,
   -4.97408 -116.35975 76.28194,
   -3.46699 -115.76961 76.27934,
   -15.24930 -118.31664 76.24556,
   -13.56693 -118.13454 76.24831,
   -12.03683 -117.89928 76.25470,
   -10.44214 -117.60960 76.26323,
   -8.87574 -117.30257 76.26664,
   -7.30336 -116.97296 76.27297,
   -2.66071 -115.37443 76.29379,
   -1.35025 -114.44658 76.31650,
   -16.10292 -118.37891 76.22323,
   -14.41139 -118.23684 76.25679,
   -12.83521 -118.02863 76.25208,
   -2.00633 -114.95160 76.31206,
   -0.72648 -113.84622 76.33047,
   -18.50056 -118.46620 76.21256,
   -16.96125 -118.41902 76.22754,
   -0.24012 -113.02596 76.32871,
   -20.91206 -118.50618 76.23841,
   -19.45185 -118.48064 76.22134,
   -17.73210 -118.44584 76.24158,
   -0.11122 -112.23620 76.32752,
   -23.54457 -118.58036 76.23397,
   -21.85877 -118.52714 76.24214,
   -20.22814 -118.49268 76.23888,
   -26.02359 -118.70375 76.23128,
   -24.34124 -118.61594 76.19500,
   -22.89452 -118.55752 76.23525,
   -0.33224 -111.49758 76.34506,
   -28.48227 -118.87040 76.22561,
   -26.86332 -118.75582 76.23942,
   -25.25668 -118.66205 76.20534,
   -0.84700 -110.92341 76.36598,
   -30.94265 -118.93264 76.21843,
   -29.32016 -118.91283 76.24003,
   -27.72425 -118.82279 76.19818,
   -1.61447 -110.46872 76.37211,
   -31.63817 -118.90342 76.22023,
   -30.20765 -118.94148 76.20961,
   -2.55970 -110.11675 76.37676,
   -32.57176 -118.83139 76.19950,
   -3.50168 -109.81301 76.38253,
   -33.60278 -118.71035 76.22597,
   -4.39281 -109.46987 76.38426,
   -34.59991 -118.55616 76.25079,
   -5.38801 -108.94454 76.39168,
   -35.60195 -118.32406 76.22856,
   -36.52064 -118.00821 76.22619,
   -5.99149 -108.55614 76.39696,
   -37.34963 -117.58076 76.22517,
   -6.70903 -107.98202 76.40438,
   -38.16520 -116.93284 76.25246,
   -7.38752 -107.33203 76.41375,
   -38.82556 -116.12785 76.30173,
   -8.01369 -106.63018 76.42452,
   -39.13927 -115.54064 76.26630,
   -39.34143 -114.73371 76.27300,
   -8.59494 -105.88389 76.43317,
   -9.09082 -105.14635 76.44031,
   -39.33759 -113.78667 76.27361,
   -9.62399 -104.26304 76.45721,
   -39.12057 -112.86532 76.30103,
   -38.72127 -112.06932 76.32116,
   -10.23492 -103.15606 76.47453,
   -38.19950 -111.42282 76.36193,
   -37.06531 -110.35582 76.39032,
   -10.60080 -102.40206 76.48236,
   -37.65989 -110.87823 76.32876,
   -36.32814 -109.82663 76.34412,
   -35.56350 -109.27013 76.35546,
   -34.24332 -108.21042 76.37342,
   -10.96705 -101.59852 76.48849,
   -34.79786 -108.67352 76.36599,
   -33.69430 -107.72090 76.38100,
   -33.00357 -107.05206 76.39580,
   -11.46388 -100.50998 76.50717,
   -32.34886 -106.30850 76.40301,
   -31.78779 -105.53775 76.41655,
   -11.91026 -99.51960 76.52302,
   -31.30897 -104.74662 76.42832,
   -30.87850 -103.91734 76.43859,
   -12.39563 -98.49292 76.53842,
   -30.58149 -103.26709 76.44837,
   -12.88024 -97.54584 76.56949,
   -30.14244 -102.25280 76.46227,
   -13.16775 -97.01775 76.58253,
   -29.79561 -101.37916 76.47520,
   -29.46690 -100.48254 76.49149,
   -13.79994 -96.03823 76.62794,
   -14.36780 -95.24023 76.58156,
   -29.17830 -99.62085 76.53692,
   -28.89770 -98.72106 76.52124,
   -14.97442 -94.46710 76.57984,
   -28.63104 -97.84111 76.53032,
   -15.57200 -93.76536 76.60220,
   -28.34600 -96.95201 76.54512,
   -16.23194 -93.08920 76.61540,
   -28.00488 -96.03788 76.56862,
   -27.63951 -95.22371 76.56863,
   -16.92295 -92.49309 76.62093,
   -17.66491 -91.99569 76.63390,
   -27.18952 -94.43772 76.58076,
   -26.27464 -93.30036 76.59830,
   -18.50323 -91.60928 76.62975,
   -26.75049 -93.82083 76.59028,
   -25.75836 -92.83313 76.60579,
   -20.82874 -91.21874 76.63193,
   -19.39147 -91.36710 76.63429,
   -24.93283 -92.25612 76.61478,
   -23.45690 -91.59833 76.62081,
   -21.90426 -91.28199 76.61365,
   -20.20938 -91.24918 76.63476,
   -24.18871 -91.86420 76.79081,
   -22.66476 -91.40068 76.62692,
   -4.97690 -116.38330 77.07249,
   -12.03299 -117.92619 77.04309,
   -10.45193 -117.63410 77.04905,
   -8.88747 -117.32531 77.04646,
   -7.30632 -116.99509 77.06232,
   -5.80123 -116.63445 77.08004,
   -4.22356 -116.11185 77.07410,
   -2.90830 -115.50562 77.08979,
   -14.43709 -118.26676 77.03565,
   -12.83697 -118.05836 77.04189,
   -11.23556 -117.78316 77.04574,
   -9.74529 -117.49611 77.04730,
   -8.08712 -117.16009 77.05850,
   -6.51737 -116.81456 77.06516,
   -3.47813 -115.78741 77.08332,
   -2.01269 -114.95912 77.09968,
   -16.69206 -118.42400 77.03135,
   -15.27264 -118.34242 77.04107,
   -13.81002 -118.19575 77.03741,
   -1.20501 -114.33291 77.24044,
   -19.40315 -118.46613 77.02862,
   -17.71101 -118.44991 77.02590,
   -16.07112 -118.39656 77.03209,
   -0.59941 -113.62920 77.12074,
   -20.19731 -118.47392 77.01744,
   -18.72539 -118.46148 77.02922,
   -0.23567 -112.71243 77.11340,
   -22.63267 -118.51988 76.91869,
   -21.05619 -118.48385 77.01419,
   -0.27731 -111.87427 77.20155,
   -24.97511 -118.60379 77.02185,
   -23.60450 -118.54482 77.00605,
   -21.90423 -118.49744 77.02614,
   -0.66177 -111.16776 77.14251,
   -27.67272 -118.79236 77.01653,
   -26.02765 -118.66681 77.02749,
   -24.38857 -118.57436 77.02219,
   -29.93325 -118.92734 77.00948,
   -28.50558 -118.85288 77.01442,
   -27.08721 -118.74457 77.01825,
   -1.24297 -110.72041 77.15760,
   -30.95157 -118.92943 77.00605,
   -29.30711 -118.90124 77.01179,
   -3.32636 -109.85276 77.16709,
   -1.86936 -110.45871 77.16238,
   -31.88464 -118.88483 77.04623,
   -3.96542 -109.66610 77.16738,
   -2.59157 -110.14598 77.16562,
   -34.28620 -118.57849 77.01929,
   -32.91203 -118.78378 77.01442,
   -35.29048 -118.37089 76.89519,
   -33.60812 -118.68664 77.01687,
   -4.77828 -109.31032 77.23153,
   -36.16666 -118.10093 77.02645,
   -5.61683 -108.83334 77.17969,
   -37.02563 -117.72606 77.01531,
   -6.44795 -108.22953 77.15977,
   -37.78904 -117.23339 77.02812,
   -7.10993 -107.64037 77.21122,
   -38.45720 -116.60133 77.03215,
   -7.69982 -107.02056 77.21413,
   -38.99518 -115.82488 77.04205,
   -8.43140 -106.13878 77.22791,
   -39.25430 -115.18059 77.03924,
   -8.81958 -105.58212 77.20890,
   -39.37193 -114.42393 77.02269,
   -9.39706 -104.67822 77.23807,
   -39.27058 -113.27451 77.09222,
   -38.92425 -112.29648 77.04876,
   -9.97994 -103.66358 77.25933,
   -38.47751 -111.65609 77.10843,
   -37.70472 -110.86577 77.13065,
   -10.45943 -102.74888 77.03545,
   -36.96302 -110.28672 77.25173,
   -35.77286 -109.38718 77.14194,
   -10.72278 -102.15205 77.26887,
   -36.34044 -109.81332 77.13420,
   -35.03956 -108.84032 77.16376,
   -34.23961 -108.20137 77.16284,
   -11.22153 -101.07180 77.28798,
   -33.53969 -107.59238 77.16457,
   -32.53243 -106.53978 77.18871,
   -32.96674 -107.01972 77.18064,
   -31.99962 -105.86507 77.20043,
   -11.63439 -100.13643 77.30149,
   -31.53019 -105.15367 77.20994,
   -12.15560 -99.00322 77.32227,
   -31.09072 -104.36652 77.17941,
   -30.67371 -103.51665 77.23396,
   -12.67478 -97.94455 77.33595,
   -30.29559 -102.65652 77.24633,
   -29.94478 -101.79843 77.25966,
   -13.05237 -97.22927 77.34825,
   -13.51925 -96.46731 77.35145,
   -29.59713 -100.88572 77.30059,
   -29.31615 -100.06995 77.28689,
   -14.16249 -95.53835 77.33878,
   -29.03165 -99.18080 77.29953,
   -14.56109 -94.99685 77.36538,
   -28.76878 -98.31158 77.34413,
   -15.31471 -94.08281 77.38061,
   -28.49072 -97.40752 77.33046,
   -15.79504 -93.53451 77.28485,
   -28.19631 -96.53871 77.33803,
   -16.60910 -92.75843 77.41448,
   -27.82666 -95.63867 77.33914,
   -17.38588 -92.16360 77.41862,
   -27.42534 -94.85086 77.36647,
   -18.49143 -91.58755 77.42539,
   -26.89708 -94.04438 77.37254,
   -19.12030 -91.39698 77.42258,
   -18.05951 -91.77336 77.42825,
   -26.26557 -93.30533 77.38870,
   -20.19793 -91.21209 77.44994,
   -25.58958 -92.70128 77.38938,
   -24.21256 -91.85769 77.41341,
   -22.68731 -91.37431 77.41081,
   -21.03136 -91.19123 77.42290,
   -24.92043 -92.24491 77.40419,
   -23.50022 -91.57450 77.56082,
   -21.86975 -91.24787 77.41641,
   -5.74040 -116.62909 77.85714,
   -4.23656 -116.13064 77.86328,
   -11.23969 -117.80037 77.83446,
   -9.47987 -117.45680 77.84163,
   -8.09234 -117.17421 77.84197,
   -6.47380 -116.81593 77.89960,
   -4.97087 -116.39532 77.85882,
   -3.53226 -115.82816 77.85790,
   -15.23924 -118.35472 77.82085,
   -13.65131 -118.19531 77.82200,
   -12.07887 -117.95165 77.84073,
   -10.43234 -117.64570 77.84453,
   -8.87434 -117.33409 77.84408,
   -7.30137 -117.00599 77.85080,
   -2.67155 -115.38469 77.86776,
   -1.40429 -114.44263 77.89686,
   -16.04274 -118.40307 77.85206,
   -14.49062 -118.28815 77.83179,
   -12.82657 -118.07580 77.82858,
   -2.01654 -114.93996 77.89012,
   -0.81670 -113.81561 77.90835,
   -18.47527 -118.45632 77.67939,
   -16.96237 -118.43303 77.80349,
   -0.37484 -112.96685 77.89045,
   -21.08574 -118.45092 77.81624,
   -19.43324 -118.44872 77.81000,
   -17.73773 -118.44665 77.81883,
   -0.26381 -112.26433 77.86448,
   -23.57521 -118.49891 77.81162,
   -21.87896 -118.46243 77.77587,
   -20.41965 -118.44770 77.81643,
   -24.34140 -118.52598 77.83043,
   -22.81182 -118.47835 77.79713,
   -0.46460 -111.56436 77.94724,
   -26.80881 -118.67899 77.80918,
   -25.25946 -118.57226 77.84555,
   -0.92990 -111.01200 77.95020,
   -30.93968 -118.91752 77.79128,
   -29.33177 -118.88059 77.81945,
   -27.66909 -118.75834 77.78985,
   -26.05982 -118.62353 77.81130,
   -1.65417 -110.53662 77.94685,
   -31.62036 -118.88651 77.79524,
   -30.21219 -118.92219 77.78370,
   -28.50007 -118.82526 77.80306,
   -2.59107 -110.15604 77.94935,
   -32.55928 -118.80489 77.78041,
   -3.52583 -109.83036 77.95052,
   -33.61209 -118.66019 77.80656,
   -4.38528 -109.49003 77.95301,
   -34.59901 -118.49334 77.78992,
   -5.36832 -108.97392 77.96493,
   -35.48421 -118.29111 77.80765,
   -36.50326 -117.93274 77.80136,
   -5.99290 -108.57753 77.97119,
   -37.34260 -117.50267 77.80422,
   -6.70709 -108.01133 77.97653,
   -38.13937 -116.87506 77.84921,
   -7.38660 -107.36105 77.99015,
   -38.77619 -116.11372 77.88349,
   -8.00622 -106.66134 78.00631,
   -39.10060 -115.53787 77.82542,
   -39.31897 -114.76273 77.84902,
   -8.59368 -105.90291 78.00998,
   -9.11106 -105.13227 78.01563,
   -39.35157 -113.78690 77.85538,
   -9.68646 -104.18052 78.03472,
   -39.13591 -112.74256 77.97854,
   -38.78610 -112.02698 77.90649,
   -10.23700 -103.17606 78.05488,
   -38.25400 -111.36709 77.93416,
   -37.14311 -110.35795 77.91634,
   -10.51769 -102.58256 78.06213,
   -37.68791 -110.80880 77.90944,
   -36.35827 -109.80503 77.92837,
   -35.54901 -109.23054 77.98762,
   -34.24890 -108.21226 77.95040,
   -10.97198 -101.61458 78.06404,
   -34.81511 -108.67671 77.94311,
   -33.69905 -107.73102 77.95792,
   -33.01258 -107.07815 77.97288,
   -11.42849 -100.59735 78.08382,
   -32.33739 -106.32441 77.98119,
   -31.78375 -105.57793 77.99641,
   -11.90109 -99.53902 78.09592,
   -31.25584 -104.71605 77.99247,
   -30.85764 -103.94920 78.01463,
   -12.37754 -98.51208 78.11821,
   -30.56576 -103.30967 78.02407,
   -12.89444 -97.49986 78.14468,
   -30.11978 -102.28199 78.05059,
   -13.20269 -96.94195 78.17557,
   -29.77369 -101.40677 78.05152,
   -29.44748 -100.51270 78.06945,
   -13.78154 -96.06015 78.14410,
   -14.35947 -95.26059 78.15586,
   -29.16125 -99.65105 78.10983,
   -28.88402 -98.74918 78.09989,
   -14.95008 -94.51224 78.16386,
   -28.62071 -97.86923 78.10762,
   -15.56341 -93.78884 78.17527,
   -28.33592 -96.97831 78.13066,
   -16.22025 -93.10175 78.18856,
   -27.99670 -96.06584 78.06017,
   -27.62505 -95.25686 78.14404,
   -16.90578 -92.48956 78.19853,
   -27.02362 -94.26438 78.16070,
   -17.63705 -91.97316 78.21953,
   -26.46271 -93.54074 78.17187,
   -18.48344 -91.56060 78.21332,
   -25.76976 -92.85578 78.18275,
   -21.07419 -91.15302 78.21012,
   -19.46767 -91.28260 78.19389,
   -24.95674 -92.25656 78.19150,
   -23.41759 -91.52686 78.20534,
   -21.86047 -91.20901 78.17354,
   -20.30264 -91.15669 78.36948,
   -24.19435 -91.82974 78.19412,
   -22.69080 -91.34158 78.20367,
   -4.98252 -116.40171 78.64764,
   -12.02966 -117.94780 78.61887,
   -10.45160 -117.65121 78.62580,
   -8.89109 -117.33880 78.62695,
   -7.30898 -117.00934 78.63932,
   -5.74132 -116.63075 78.64525,
   -4.24448 -116.13269 78.65902,
   -2.91515 -115.50176 78.66775,
   -14.28994 -118.27277 78.61123,
   -12.79884 -118.07426 78.64560,
   -11.23409 -117.80246 78.62329,
   -9.74337 -117.51003 78.64880,
   -8.08979 -117.17351 78.63591,
   -6.52042 -116.83061 78.64255,
   -3.49041 -115.79748 78.65983,
   -2.04723 -114.95229 78.67903,
   -16.70570 -118.42004 78.60695,
   -15.23291 -118.35321 78.61560,
   -13.62736 -118.19443 78.61380,
   -1.26775 -114.32224 78.68282,
   -19.41899 -118.41822 78.60523,
   -17.71237 -118.42880 78.60079,
   -16.06677 -118.40111 78.60706,
   -0.68981 -113.59175 78.69554,
   -20.20389 -118.41591 78.59136,
   -18.64960 -118.42211 78.60578,
   -0.31582 -112.52720 78.68882,
   -22.58386 -118.42503 78.60111,
   -21.13156 -118.41220 78.59065,
   -0.35551 -111.89524 78.70752,
   -25.25028 -118.51860 78.59943,
   -23.56067 -118.44685 78.60265,
   -21.93141 -118.41633 78.60309,
   -0.65603 -111.35040 78.82909,
   -27.69848 -118.71435 78.59338,
   -26.08871 -118.57147 78.61501,
   -24.53479 -118.47474 78.70153,
   -29.92038 -118.87859 78.58236,
   -28.47039 -118.78247 78.59921,
   -26.97429 -118.64013 78.72849,
   -2.55657 -110.17041 78.73255,
   -1.26954 -110.77621 78.73612,
   -30.94947 -118.88664 78.57472,
   -29.31886 -118.84531 78.58597,
   -3.28375 -109.85630 78.72820,
   -1.84528 -110.51008 78.73633,
   -31.94729 -118.82556 78.68645,
   -3.94143 -109.64593 78.72757,
   -34.52096 -118.44854 78.59950,
   -32.90267 -118.72909 78.59187,
   -35.20273 -118.28706 78.59871,
   -33.86889 -118.57887 78.59773,
   -4.71714 -109.31538 78.65679,
   -36.15299 -117.99468 78.56318,
   -5.59427 -108.80998 78.74644,
   -36.97379 -117.63812 78.58272,
   -6.40516 -108.22919 78.73459,
   -37.71692 -117.16841 78.59745,
   -7.07843 -107.63233 78.77743,
   -38.38877 -116.53668 78.60768,
   -7.65470 -107.02521 78.80085,
   -38.90401 -115.79391 78.60388,
   -8.38389 -106.14222 78.82597,
   -39.17043 -115.16356 78.62688,
   -8.79280 -105.56405 78.78002,
   -39.30942 -114.48252 78.59691,
   -9.34079 -104.70632 78.80783,
   -39.26645 -113.31270 78.66038,
   -39.01839 -112.45652 78.65654,
   -9.95277 -103.65274 78.83269,
   -38.23466 -111.33924 78.68429,
   -38.65203 -111.86558 78.80588,
   -37.66707 -110.78289 78.71029,
   -10.34245 -102.89718 78.83958,
   -37.00203 -110.28592 78.67198,
   -35.78756 -109.38930 78.72118,
   -10.69511 -102.15224 78.84324,
   -36.34873 -109.80047 78.71540,
   -34.97932 -108.78571 78.74119,
   -34.24339 -108.21426 78.73877,
   -11.26177 -100.92678 78.93365,
   -33.53492 -107.61094 78.74917,
   -32.37394 -106.40100 78.76961,
   -32.80153 -106.88217 78.76043,
   -31.98207 -105.89586 78.77947,
   -11.64853 -100.04564 78.87208,
   -31.50694 -105.18487 78.78731,
   -12.11493 -99.00594 78.89478,
   -31.04243 -104.36981 78.81532,
   -30.64028 -103.55155 78.80845,
   -12.62715 -97.94858 78.91813,
   -30.25845 -102.68974 78.82192,
   -29.90841 -101.83735 78.83463,
   -13.01653 -97.21030 78.93057,
   -13.48092 -96.45726 78.92123,
   -29.55248 -100.90826 78.87523,
   -29.27760 -100.10437 78.86386,
   -14.12829 -95.53030 78.93933,
   -28.99610 -99.21703 78.87592,
   -14.59158 -94.91954 78.93447,
   -28.73321 -98.34163 78.91496,
   -15.33290 -94.02546 78.93962,
   -28.46208 -97.44635 78.90862,
   -15.77887 -93.50767 78.92987,
   -28.17006 -96.57667 78.91283,
   -16.56903 -92.73532 78.99103,
   -27.82807 -95.72602 78.91990,
   -17.36851 -92.10557 79.00325,
   -27.41245 -94.90551 78.94450,
   -26.88091 -94.07760 78.95267,
   -19.08203 -91.31902 78.99751,
   -18.01739 -91.71549 79.00788,
   -26.23717 -93.30496 78.96425,
   -20.20657 -91.11475 79.00223,
   -18.48556 -91.50748 79.00096,
   -25.59808 -92.70999 78.96694,
   -24.23479 -91.82452 78.99102,
   -22.71564 -91.29922 78.98103,
   -21.09782 -91.09837 78.99513,
   -24.93512 -92.23193 78.98140,
   -23.50908 -91.52208 78.99504,
   -21.90204 -91.16156 78.99211,
   -5.75269 -116.62059 79.43215,
   -4.25778 -116.12408 79.43413,
   -11.24347 -117.79044 79.40900,
   -9.51728 -117.45082 79.41741,
   -8.09826 -117.16167 79.42547,
   -6.52268 -116.81715 79.42498,
   -4.98841 -116.38888 79.43199,
   -3.53228 -115.80520 79.45064,
   -15.23324 -118.33373 79.39080,
   -13.63646 -118.17893 79.40118,
   -12.04620 -117.93606 79.42050,
   -10.45082 -117.63685 79.40747,
   -8.88240 -117.32205 79.42019,
   -7.31045 -116.99517 79.42722,
   -2.70086 -115.36710 79.46569,
   -1.44538 -114.41779 79.47332,
   -16.05424 -118.37516 79.37594,
   -14.55290 -118.28109 79.39851,
   -12.82613 -118.06569 79.40184,
   -2.04320 -114.91287 79.46760,
   -0.86695 -113.78173 79.48892,
   -18.43377 -118.38980 79.39211,
   -16.98316 -118.39321 79.38271,
   -0.42292 -112.90620 79.47671,
   -21.10935 -118.35856 79.39114,
   -19.42213 -118.37452 79.39273,
   -17.74387 -118.39522 79.39247,
   -0.31191 -112.19828 79.50485,
   -21.86871 -118.35862 79.40703,
   -20.39839 -118.35946 79.42699,
   -24.28560 -118.40720 79.38553,
   -22.77555 -118.36704 79.40332,
   -0.44745 -111.69951 79.51974,
   -26.73450 -118.55949 79.38515,
   -25.27532 -118.45430 79.38228,
   -23.60622 -118.38582 79.38599,
   -0.88412 -111.10755 79.52124,
   -30.93363 -118.83947 79.35405,
   -29.34874 -118.79212 79.37550,
   -27.72021 -118.65428 79.38661,
   -26.09712 -118.50605 79.38834,
   -1.63701 -110.52858 79.52020,
   -31.66204 -118.80122 79.36214,
   -30.23013 -118.84099 79.35648,
   -28.52109 -118.72975 79.37568,
   -2.51893 -110.13180 79.51112,
   -32.62594 -118.70603 79.34665,
   -3.44289 -109.77767 79.49607,
   -33.55995 -118.56109 79.38820,
   -4.32226 -109.41185 79.51831,
   -34.52362 -118.37328 79.38316,
   -5.29335 -108.90722 79.48963,
   -35.48628 -118.13306 79.37117,
   -36.42883 -117.78629 79.47448,
   -5.92668 -108.50971 79.52658,
   -37.28723 -117.35133 79.42281,
   -6.63232 -107.95732 79.52316,
   -37.99404 -116.82468 79.35728,
   -7.30741 -107.31268 79.54913,
   -38.49600 -116.27365 79.38385,
   -7.92069 -106.62233 79.56342,
   -38.94884 -115.48772 79.36222,
   -39.13165 -114.85508 79.54527,
   -8.52426 -105.83444 79.62007,
   -9.06646 -105.04216 79.57837,
   -39.25091 -113.77719 79.42478,
   -9.61223 -104.13983 79.59862,
   -39.08488 -112.70357 79.43058,
   -38.80952 -112.12284 79.39185,
   -10.16937 -103.13138 79.61790,
   -38.20073 -111.33068 79.46482,
   -37.00643 -110.31871 79.49685,
   -10.50484 -102.45598 79.57950,
   -37.51469 -110.71195 79.48759,
   -36.35038 -109.82174 79.50554,
   -35.54664 -109.24484 79.51450,
   -34.24090 -108.22854 79.52656,
   -10.90003 -101.59848 79.63521,
   -34.81201 -108.69359 79.51949,
   -33.70144 -107.76232 79.53387,
   -33.02345 -107.12747 79.54273,
   -11.33209 -100.62840 79.65553,
   -32.31745 -106.35961 79.56119,
   -31.76434 -105.62795 79.57589,
   -11.83146 -99.50999 79.66135,
   -31.21773 -104.75599 79.59273,
   -30.81418 -103.99350 79.58888,
   -12.30027 -98.48948 79.68338,
   -30.51451 -103.35122 79.59749,
   -12.80726 -97.48915 79.71351,
   -30.07269 -102.34951 79.61846,
   -13.17792 -96.85551 79.57954,
   -29.70839 -101.44255 79.62316,
   -29.40202 -100.62851 79.76382,
   -13.72025 -96.00972 79.71142,
   -14.28675 -95.23090 79.71943,
   -29.15748 -99.85487 79.62545,
   -28.82008 -98.79209 79.66563,
   -14.86982 -94.48968 79.72312,
   -28.56083 -97.91547 79.68056,
   -15.49092 -93.75112 79.73317,
   -28.28709 -97.03929 79.69713,
   -16.14852 -93.04921 79.75048,
   -27.93323 -96.09613 79.80911,
   -27.57985 -95.29153 79.71703,
   -16.85584 -92.39942 79.81203,
   -26.96345 -94.25314 79.73852,
   -17.57573 -91.88366 79.80714,
   -26.42519 -93.53775 79.74938,
   -18.46059 -91.44909 79.78864,
   -25.78732 -92.87593 79.75965,
   -19.39697 -91.17585 79.77450,
   -24.97942 -92.24282 79.77431,
   -23.49914 -91.48262 79.78195,
   -21.94546 -91.10315 79.78383,
   -20.32042 -91.04588 79.79249,
   -24.20545 -91.78520 79.75796,
   -22.86649 -91.27976 79.83249,
   -21.11195 -91.03597 79.78589,
   -5.00262 -116.36331 80.23153,
   -10.47375 -117.60748 80.21128,
   -8.78628 -117.27622 80.10585,
   -7.32774 -116.96847 80.24490,
   -5.76040 -116.59150 80.22570,
   -4.25915 -116.09212 80.22831,
   -2.98609 -115.49222 80.25349,
   -14.45412 -118.23207 80.19399,
   -12.84448 -118.03459 80.19069,
   -11.31313 -117.76731 80.25584,
   -9.67671 -117.44975 80.18912,
   -8.11084 -117.13398 80.22221,
   -6.54112 -116.79119 80.22850,
   -3.51194 -115.75963 80.24486,
   -2.06558 -114.90553 80.23607,
   -16.93602 -118.34013 80.19197,
   -15.27460 -118.29253 80.17954,
   -13.79233 -118.15615 80.31593,
   -12.04995 -117.90492 80.20252,
   -1.30843 -114.28932 80.21569,
   -17.68199 -118.34252 80.15655,
   -16.26640 -118.33049 80.19132,
   -0.72081 -113.57571 80.28000,
   -20.12625 -118.30419 80.19089,
   -18.62793 -118.32217 80.23062,
   -0.34120 -112.59190 80.33776,
   -22.80808 -118.29587 80.18671,
   -21.13603 -118.29430 80.17839,
   -19.45973 -118.31424 80.19152,
   -0.34610 -111.88649 80.34411,
   -23.58136 -118.30886 80.19737,
   -22.04538 -118.28012 80.28657,
   -0.59484 -111.41128 80.15690,
   -26.07934 -118.44173 80.03789,
   -24.49141 -118.33420 80.21583,
   -30.16809 -118.76982 80.16279,
   -28.58428 -118.65734 80.19691,
   -26.96083 -118.50380 80.20307,
   -25.30241 -118.37576 80.18650,
   -1.19153 -110.75924 80.32716,
   -30.96170 -118.76322 80.15942,
   -29.44670 -118.72717 80.27194,
   -27.74830 -118.58110 80.18049,
   -1.84217 -110.38544 80.47284,
   -31.86586 -118.70859 80.15954,
   -2.80990 -109.95191 80.30524,
   -32.85503 -118.58685 80.18997,
   -3.84224 -109.48994 80.41168,
   -33.85567 -118.39569 80.36436,
   -4.68937 -109.11946 80.32672,
   -36.33682 -117.71459 80.17274,
   -34.80148 -118.21515 80.19420,
   -5.47123 -108.68473 80.32240,
   -36.81287 -117.50252 80.15490,
   -35.73569 -117.94164 80.18737,
   -6.19603 -108.19184 80.25668,
   -37.46530 -117.07649 80.28256,
   -6.81627 -107.63082 80.43265,
   -38.22709 -116.39126 80.13686,
   -7.51533 -106.96730 80.20289,
   -38.78646 -115.46424 80.25969,
   -8.16532 -106.15050 80.39374,
   -8.72871 -105.37919 80.38246,
   -39.09404 -114.40414 80.23805,
   -9.22404 -104.61674 80.35137,
   -39.09503 -113.23131 80.30848,
   -38.90824 -112.52062 80.25160,
   -9.74013 -103.71065 80.43854,
   -38.19102 -111.40002 80.25585,
   -38.59457 -111.89755 80.05594,
   -37.68600 -110.88916 80.34399,
   -10.33469 -102.61868 80.40109,
   -36.98470 -110.33470 80.31394,
   -35.78685 -109.42921 80.30808,
   -10.65037 -101.99437 80.25932,
   -36.34607 -109.84482 80.30402,
   -35.01713 -108.86047 80.36925,
   -34.23831 -108.25056 80.32397,
   -11.06591 -101.04338 80.45038,
   -33.53023 -107.64938 80.34721,
   -32.44297 -106.53862 80.35300,
   -32.95000 -107.08359 80.34197,
   -31.94676 -105.93509 80.36614,
   -11.52087 -100.02758 80.39694,
   -31.45833 -105.22381 80.37241,
   -11.95750 -99.02201 80.49998,
   -30.99709 -104.41952 80.24591,
   -30.56320 -103.58436 80.40103,
   -12.45262 -97.98674 80.54230,
   -30.17637 -102.74191 80.44488,
   -29.82075 -101.89026 80.41779,
   -12.98153 -97.01422 80.53541,
   -13.34441 -96.40651 80.58581,
   -29.54467 -101.17330 80.43101,
   -29.18627 -100.17693 80.45770,
   -13.95719 -95.52759 80.57801,
   -28.89555 -99.26326 80.43102,
   -14.49082 -94.85310 80.39274,
   -28.61352 -98.29834 80.31894,
   -15.12725 -94.03675 80.56663,
   -28.36914 -97.50018 80.47873,
   -15.69395 -93.41822 80.35215,
   -28.08523 -96.62731 80.49599,
   -16.42381 -92.65405 80.56804,
   -27.71474 -95.70195 80.58159,
   -17.13055 -92.06757 80.58883,
   -27.37416 -94.97608 80.51745,
   -26.84797 -94.11651 80.53924,
   -17.77640 -91.63902 80.71611,
   -26.23178 -93.33128 80.55103,
   -20.32921 -90.96132 80.59342,
   -18.65800 -91.26413 80.72356,
   -25.58589 -92.69175 80.55678,
   -24.28169 -91.78672 80.57573,
   -22.75237 -91.19792 80.57703,
   -21.11812 -90.95803 80.54833,
   -19.72437 -91.02588 80.58664,
   -24.95045 -92.20287 80.56695,
   -23.52123 -91.44465 80.58481,
   -22.05488 -91.03739 80.70703,
   -4.27782 -116.05613 81.02759,
   -9.70711 -117.40378 81.01376,
   -8.04397 -117.08168 80.88896,
   -6.56360 -116.75046 81.04747,
   -4.99421 -116.31484 81.00746,
   -3.58254 -115.75242 81.09197,
   -13.48325 -118.06932 80.99728,
   -12.07331 -117.85748 81.00043,
   -10.53917 -117.56765 81.05321,
   -8.90723 -117.24333 81.00373,
   -7.34311 -116.92752 81.02508,
   -5.78149 -116.55185 81.02858,
   -2.71994 -115.30455 81.05598,
   -1.38639 -114.34301 81.06697,
   -16.01634 -118.27226 80.86418,
   -14.50962 -118.17380 81.02431,
   -12.87093 -117.98578 80.99895,
   -11.28228 -117.71475 81.00540,
   -1.86626 -114.74426 81.06386,
   -0.87741 -113.77135 81.06248,
   -18.64890 -118.25304 80.99046,
   -16.95443 -118.27065 81.00247,
   -15.29442 -118.23226 80.98867,
   -0.46257 -113.06843 81.12736,
   -19.43452 -118.23818 81.01391,
   -17.90906 -118.25385 81.09536,
   -0.27936 -112.23548 81.11914,
   -22.01131 -118.20686 80.98831,
   -20.38585 -118.22324 80.96093,
   -24.50834 -118.24905 80.98525,
   -22.82947 -118.21472 80.96464,
   -21.31530 -118.20886 80.98975,
   -0.43340 -111.47267 81.15272,
   -25.29285 -118.28244 81.02312,
   -23.76328 -118.21664 81.06976,
   -0.87834 -110.88529 81.06211,
   -29.39898 -118.64627 80.97081,
   -27.80187 -118.49360 80.99243,
   -26.18104 -118.34617 80.99668,
   -1.50119 -110.45796 80.97641,
   -30.21216 -118.67709 80.96054,
   -28.69745 -118.57882 81.06574,
   -26.97792 -118.41500 80.98591,
   -2.48454 -109.93150 80.91295,
   -31.07531 -118.64938 81.12478,
   -3.42985 -109.54058 80.90023,
   -33.51541 -118.35976 80.99105,
   -32.14913 -118.57524 80.97333,
   -4.15371 -109.23182 81.10392,
   -34.51708 -118.16084 80.87300,
   -32.83695 -118.47689 80.98363,
   -35.40045 -117.92065 80.85565,
   -4.92840 -108.81330 81.29322,
   -36.35156 -117.55733 80.88159,
   -5.76324 -108.31805 81.12828,
   -37.08500 -117.18183 80.87416,
   -6.45624 -107.80099 81.04553,
   -37.83953 -116.50090 81.09781,
   -7.17979 -107.09927 81.12890,
   -38.44560 -115.83147 80.85576,
   -7.74848 -106.49420 81.02772,
   -38.80471 -114.95322 81.02505,
   -8.38053 -105.64113 81.20363,
   -8.87437 -104.97504 81.01925,
   -39.01346 -113.75512 80.96702,
   -38.90439 -113.08194 81.16396,
   -9.34004 -104.16073 81.22184,
   -38.60834 -112.14094 81.01781,
   -9.92719 -103.11676 81.24255,
   -38.15065 -111.48496 81.04548,
   -37.10276 -110.45332 81.19817,
   -37.63761 -110.91978 81.07865,
   -36.34691 -109.88774 81.10506,
   -10.46200 -102.08935 81.21313,
   -35.57639 -109.33529 81.10021,
   -34.24190 -108.29074 81.11836,
   -10.76417 -101.58435 80.84804,
   -34.76342 -108.71115 81.11249,
   -33.65716 -107.78812 81.23757,
   -10.85991 -101.18313 81.41140,
   -32.96404 -107.13741 81.13593,
   -11.18327 -100.50413 81.24312,
   -32.24031 -106.35528 81.16162,
   -31.74108 -105.71393 81.17087,
   -11.62791 -99.50511 81.26234,
   -31.18761 -104.86299 81.16483,
   -30.75013 -104.07909 81.21647,
   -12.10644 -98.46629 81.29845,
   -30.31823 -103.20036 81.19398,
   -12.62385 -97.45598 81.29455,
   -29.97114 -102.40631 81.11382,
   -29.57572 -101.47789 81.24233,
   -13.11785 -96.57476 81.39590,
   -29.23836 -100.58467 81.27397,
   -13.58476 -95.87701 81.34019,
   -28.95985 -99.74944 81.25297,
   -14.26913 -94.94304 81.32779,
   -28.68033 -98.83715 81.22615,
   -14.67451 -94.40715 81.35074,
   -28.43570 -97.99963 81.25708,
   -15.35975 -93.58074 81.39441,
   -28.13354 -96.97858 81.08505,
   -15.96189 -92.95751 81.20983,
   -27.86336 -96.22328 81.30186,
   -27.51665 -95.39607 81.38856,
   -16.71104 -92.24078 81.38644,
   -27.00382 -94.43616 81.32769,
   -17.41202 -91.74976 81.30830,
   -26.43996 -93.61600 81.34107,
   -18.36324 -91.27285 81.39080,
   -25.74985 -92.84337 81.35272,
   -19.36173 -91.00525 81.22041,
   -25.01353 -92.21940 81.42539,
   -23.52692 -91.39725 81.38163,
   -21.98425 -90.96379 81.37535,
   -20.33591 -90.86005 81.40359,
   -24.24940 -91.73685 81.33572,
   -22.76677 -91.14050 81.36643,
   -21.28199 -90.86037 81.50513,
   -8.94230 -117.18781 81.81575,
   -7.27561 -116.86357 81.67648,
   -5.80718 -116.50108 81.83744,
   -4.29117 -116.00690 81.82810,
   -2.79245 -115.29287 81.85184,
   -12.79652 -117.91829 81.67363,
   -11.31648 -117.65763 81.80935,
   -9.76321 -117.35206 81.84475,
   -8.13959 -117.02576 81.80643,
   -6.57930 -116.69744 81.82498,
   -5.03579 -116.27286 81.82785,
   -3.45872 -115.64731 81.97588,
   -2.12894 -114.87388 81.87582,
   -15.29211 -118.15547 81.77640,
   -13.68912 -118.02142 81.79373,
   -12.09643 -117.79720 81.79863,
   -10.51712 -117.50450 81.80767,
   -1.31282 -114.23436 81.86056,
   -17.66549 -118.18703 81.79084,
   -16.17609 -118.17557 81.82554,
   -14.50865 -118.10180 81.78983,
   -0.71244 -113.58196 81.87249,
   -18.67125 -118.17233 81.77277,
   -17.00346 -118.19046 81.79118,
   -0.27510 -112.58333 81.90890,
   -21.10923 -118.13807 81.65837,
   -19.60264 -118.13762 81.87537,
   -0.24908 -111.84771 81.89289,
   -23.71030 -118.12956 81.78304,
   -22.05851 -118.11733 81.77961,
   -20.36680 -118.13349 81.78816,
   -26.20135 -118.24740 81.78806,
   -24.52206 -118.15557 81.76907,
   -23.05965 -118.11978 81.78367,
   -0.53206 -111.11833 81.98175,
   -28.62897 -118.48163 81.77638,
   -27.02562 -118.31556 81.80837,
   -25.46666 -118.18584 81.88417,
   -1.09121 -110.54980 81.90850,
   -30.93959 -118.55969 81.75320,
   -29.43121 -118.54051 81.76246,
   -27.91878 -118.39794 81.89301,
   -1.85031 -110.07636 81.91076,
   -31.79276 -118.52018 81.61016,
   -30.24364 -118.56869 81.75797,
   -2.72423 -109.67404 81.90013,
   -32.81526 -118.35405 81.80776,
   -3.64087 -109.27839 81.92326,
   -33.74099 -118.18242 81.81819,
   -4.47627 -108.92242 81.79452,
   -34.73009 -117.94499 81.80207,
   -35.70158 -117.64166 81.73749,
   -5.26553 -108.44398 81.93743,
   -36.61399 -117.23261 81.71382,
   -6.12037 -107.83521 81.92578,
   -37.29934 -116.76472 81.81188,
   -6.67707 -107.35055 81.95309,
   -38.02623 -115.97296 81.93080,
   -7.50644 -106.50467 81.94148,
   -38.45004 -115.37565 81.77914,
   -7.95622 -105.97955 81.86779,
   -38.74135 -114.50454 81.78129,
   -8.57004 -105.10085 81.99412,
   -38.81447 -113.74610 81.80966,
   -8.99652 -104.59802 81.59312,
   -9.08932 -104.27519 82.06249,
   -38.63331 -112.58728 81.82440,
   -9.48329 -103.61057 82.03958,
   -38.22929 -111.80250 81.98669,
   -37.60492 -111.01667 81.87123,
   -36.33523 -109.94812 81.90027,
   -10.08334 -102.53159 82.00239,
   -36.87705 -110.37728 81.89235,
   -35.70486 -109.45851 82.03483,
   -34.95475 -108.88398 81.90997,
   -10.57241 -101.54593 82.03308,
   -34.17112 -108.26718 81.92044,
   -33.45070 -107.64787 81.92506,
   -32.44356 -106.63522 81.94474,
   -10.98400 -100.59161 82.22971,
   -32.93892 -107.15855 81.93383,
   -31.89056 -105.97965 81.95981,
   -11.28396 -100.00314 81.94868,
   -31.38507 -105.27020 81.96507,
   -11.74433 -98.94999 82.08768,
   -30.98206 -104.61013 81.97131,
   -30.46992 -103.65723 81.94591,
   -12.25384 -97.89447 82.11338,
   -30.05582 -102.80503 82.00031,
   -29.67852 -101.95605 82.05656,
   -12.77881 -96.92636 82.13155,
   -29.33727 -101.09560 82.02720,
   -13.31832 -96.00789 82.31399,
   -28.99292 -100.17561 82.12105,
   -13.81721 -95.35105 82.07966,
   -28.73302 -99.34015 82.03414,
   -28.46850 -98.46489 82.06945,
   -14.41508 -94.50794 82.25702,
   -14.85702 -93.96007 82.17069,
   -28.23066 -97.61733 82.02545,
   -27.94516 -96.72733 82.14680,
   -15.63199 -93.08195 82.15381,
   -16.21174 -92.50878 82.04294,
   -27.63008 -95.83229 82.09891,
   -27.29223 -95.05336 82.11772,
   -16.99929 -91.84382 82.17975,
   -26.79361 -94.16522 82.14452,
   -17.67981 -91.41617 82.23787,
   -26.23446 -93.37974 82.13840,
   -18.62875 -91.04604 82.17932,
   -25.58670 -92.67210 82.14359,
   -24.27129 -91.70216 82.16990,
   -22.79889 -91.07976 82.17525,
   -21.00433 -90.76211 82.17749,
   -19.60152 -90.81869 82.23772,
   -24.90535 -92.10333 82.16192,
   -23.54610 -91.34784 82.17437,
   -22.01153 -90.88809 82.17297,
   -20.39792 -90.75531 82.18853,
   -8.17754 -116.96506 82.61619,
   -6.51657 -116.62213 82.48994,
   -5.05643 -116.21684 82.63131,
   -3.70762 -115.69555 82.63490,
   -13.72894 -117.94445 82.59119,
   -12.06433 -117.72988 82.47180,
   -10.54809 -117.44119 82.61183,
   -8.98612 -117.12900 82.63342,
   -7.38295 -116.80118 82.59756,
   -5.83135 -116.42107 82.82208,
   -4.31285 -115.94805 82.62353,
   -2.81944 -115.25449 82.65327,
   -1.40671 -114.30475 82.65984,
   -16.19835 -118.09026 82.58848,
   -14.52646 -118.02076 82.56524,
   -12.90409 -117.84635 82.57806,
   -11.33022 -117.58974 82.60046,
   -9.75363 -117.28409 82.60948,
   -1.92678 -114.71020 82.65704,
   -0.85727 -113.74549 82.69230,
   -16.94484 -118.10653 82.51271,
   -15.41840 -118.05463 82.69951,
   -0.37957 -113.02766 82.65295,
   -19.55685 -118.05479 82.58580,
   -17.92615 -118.08967 82.56120,
   -0.14840 -112.27716 82.73726,
   -20.30696 -118.04713 82.53838,
   -18.88113 -118.06894 82.58630,
   -22.82130 -118.03793 82.43761,
   -21.25094 -118.02177 82.61749,
   -0.23692 -111.47552 82.75404,
   -25.40897 -118.09044 82.58295,
   -23.74860 -118.03076 82.58080,
   -22.07957 -118.02039 82.58467,
   -0.68218 -110.73812 82.73605,
   -27.85836 -118.29722 82.57951,
   -26.22746 -118.14576 82.57951,
   -24.67095 -118.03766 82.73617,
   -30.25064 -118.47166 82.40825,
   -28.67312 -118.37171 82.56855,
   -27.12482 -118.21014 82.70644,
   -1.35634 -110.15980 82.83896,
   -31.11825 -118.43117 82.54678,
   -29.47566 -118.42653 82.56653,
   -2.17848 -109.72403 82.80818,
   -32.11639 -118.33562 82.53529,
   -2.97414 -109.38168 82.86302,
   -33.08383 -118.15349 82.69900,
   -3.93266 -108.96846 82.71866,
   -34.04124 -117.93964 82.76555,
   -4.71529 -108.57320 82.70113,
   -34.92229 -117.70532 82.75303,
   -5.48406 -108.11471 82.59897,
   -35.98136 -117.32864 82.58264,
   -36.82788 -116.84437 82.63755,
   -6.25487 -107.45261 82.84276,
   -37.60307 -116.21226 82.54796,
   -6.89297 -106.88667 82.74141,
   -38.21244 -115.30143 82.66067,
   -7.69291 -106.01375 82.73250,
   -38.51706 -114.85279 82.28179,
   -8.09430 -105.47820 82.77010,
   -38.53887 -114.42418 82.59941,
   -8.70698 -104.57794 82.83256,
   -38.57257 -113.14015 82.61539,
   -9.25577 -103.65766 82.94658,
   -38.33864 -112.24768 82.60091,
   -37.55553 -111.11580 82.66246,
   -9.62140 -103.08446 82.72187,
   -37.98073 -111.65113 82.63057,
   -37.03581 -110.59020 82.70632,
   -36.30665 -109.99791 82.70930,
   -10.23506 -101.91017 82.79049,
   -35.50307 -109.37144 82.70008,
   -34.44671 -108.53297 82.70824,
   -34.92488 -108.91447 82.70404,
   -33.62449 -107.83113 82.71013,
   -10.64255 -101.02676 82.89402,
   -32.93674 -107.20259 82.73030,
   -32.20869 -106.41965 82.64999,
   -11.14760 -99.96036 82.84854,
   -31.68288 -105.76117 82.63532,
   -11.44553 -99.44986 82.48846,
   -31.08775 -104.89918 82.76762,
   -11.53504 -99.02713 83.05508,
   -30.60504 -104.07142 82.79430,
   -11.86898 -98.40946 82.76558,
   -30.15778 -103.22288 82.89955,
   -29.79046 -102.41755 82.80236,
   -12.38997 -97.35719 82.89608,
   -29.41514 -101.55466 82.85143,
   -12.89971 -96.46063 82.94878,
   -29.08564 -100.70083 82.83304,
   -28.77138 -99.84200 82.96001,
   -13.44788 -95.62947 82.91712,
   -14.00258 -94.86023 82.89732,
   -28.48886 -98.85588 82.69888,
   -28.24386 -98.06404 82.87218,
   -14.61826 -94.01097 83.07293,
   -28.00711 -97.29635 83.08929,
   -15.18620 -93.36389 82.89897,
   -27.70285 -96.29084 82.89660,
   -15.91970 -92.56297 82.95562,
   -27.37491 -95.42841 82.92907,
   -16.41331 -92.07830 83.01461,
   -26.94318 -94.52727 82.91763,
   -26.43389 -93.69962 82.93234,
   -17.23391 -91.47763 83.11180,
   -25.73502 -92.83649 82.94522,
   -17.89603 -91.13038 83.15048,
   -25.06428 -92.20623 82.86206,
   -20.34895 -90.67134 82.80631,
   -18.90281 -90.83526 82.98059,
   -24.25864 -91.65017 82.94874,
   -22.80949 -91.01120 82.95998,
   -21.22461 -90.68563 82.97129,
   -19.57320 -90.71031 82.98373,
   -23.56061 -91.29119 82.97902,
   -22.04289 -90.81273 82.97185,
   -7.41404 -116.73768 83.41672,
   -5.85079 -116.36884 83.42067,
   -4.34656 -115.90472 83.29645,
   -12.95211 -117.76745 83.39152,
   -11.28268 -117.51757 83.28077,
   -9.78583 -117.21938 83.41742,
   -8.22182 -116.90493 83.43415,
   -6.61910 -116.56331 83.40685,
   -5.19934 -116.17334 83.54875,
   -3.59537 -115.58477 83.41470,
   -2.21367 -114.84559 83.32843,
   -15.39642 -117.97273 83.38472,
   -13.73907 -117.86059 83.36724,
   -12.13194 -117.65277 83.37432,
   -10.56650 -117.37221 83.40245,
   -8.99025 -117.06071 83.41082,
   -2.83663 -115.19804 83.44585,
   -1.38487 -114.25917 83.45260,
   -16.22151 -117.99874 83.37149,
   -14.68935 -117.93702 83.38413,
   -0.67924 -113.58755 83.46443,
   -18.65990 -117.99546 83.25983,
   -17.13456 -117.99949 83.36568,
   -0.20761 -112.80621 83.48313,
   -21.27569 -117.92904 83.38331,
   -19.59484 -117.96038 83.38152,
   -17.90833 -117.99159 83.38525,
   -0.03063 -111.85387 83.53602,
   -22.07484 -117.91865 83.41851,
   -20.55140 -117.92714 83.49281,
   -0.02745 -111.31474 83.98111,
   -24.47793 -117.94467 83.38030,
   -22.96674 -117.91647 83.40751,
   -0.29238 -110.99378 83.55207,
   -27.08798 -118.11094 83.38231,
   -25.43495 -117.98493 83.38843,
   -23.78140 -117.92854 83.37887,
   -0.96488 -110.27440 83.42790,
   -29.40407 -118.32204 83.26194,
   -27.90337 -118.18541 83.38430,
   -26.33405 -118.02841 83.54462,
   -1.75436 -109.77817 83.38963,
   -30.35227 -118.33186 83.36460,
   -28.70446 -118.25679 83.37114,
   -2.56596 -109.38561 83.48541,
   -33.00614 -118.03521 83.38792,
   -31.28527 -118.29350 83.35369,
   -3.38491 -109.03495 83.49664,
   -33.69668 -117.88318 83.39687,
   -32.37333 -118.15272 83.37675,
   -34.65966 -117.61739 83.40060,
   -4.10142 -108.69672 83.54926,
   -35.59402 -117.32391 83.20250,
   -5.02529 -108.15278 83.52224,
   -36.44550 -116.89694 83.21217,
   -5.92379 -107.53328 83.41019,
   -37.09501 -116.36203 83.45016,
   -6.49908 -106.97887 83.61820,
   -37.75136 -115.69158 83.33506,
   -7.14016 -106.35779 83.52492,
   -38.20304 -114.79487 83.38170,
   -7.78045 -105.54662 83.70958,
   -8.25416 -104.94690 83.58280,
   -38.39379 -113.72524 83.39907,
   -8.81059 -104.08749 83.64350,
   -38.32534 -112.62782 83.24852,
   -37.99900 -111.90830 83.39200,
   -9.46999 -103.02288 83.58262,
   -37.46434 -111.15592 83.40868,
   -36.40248 -110.10552 83.49823,
   -9.82218 -102.40671 83.46503,
   -36.94791 -110.61059 83.48088,
   -35.72376 -109.58725 83.56181,
   -34.92372 -108.96545 83.49943,
   -10.25652 -101.48594 83.64034,
   -34.10987 -108.30801 83.51408,
   -32.92232 -107.24019 83.52533,
   -33.42114 -107.71327 83.51704,
   -32.41328 -106.70859 83.53632,
   -10.73899 -100.48058 83.65844,
   -31.82993 -106.02964 83.54016,
   -31.20639 -105.18131 83.55778,
   -11.22684 -99.44114 83.64663,
   -30.79935 -104.53640 83.56420,
   -11.72814 -98.37397 83.65959,
   -30.41126 -103.84731 83.57421,
   -12.02957 -97.88678 83.31638,
   -29.89711 -102.85007 83.60776,
   -12.12814 -97.49987 83.86125,
   -29.52656 -102.04142 83.60090,
   -12.49132 -96.87768 83.72696,
   -29.13181 -101.13398 83.72879,
   -13.08195 -95.91194 83.76322,
   -28.83525 -100.31063 83.63615,
   -13.58066 -95.24352 83.52960,
   -28.54053 -99.42097 83.60432,
   -28.25486 -98.52214 83.70540,
   -14.19548 -94.34461 83.73950,
   -28.01632 -97.66462 83.67616,
   -14.82087 -93.50634 83.89490,
   -27.75715 -96.78233 83.69829,
   -15.43041 -92.84889 83.69578,
   -27.49122 -95.98611 83.84114,
   -16.07160 -92.16425 83.84461,
   -27.14543 -95.06517 83.63600,
   -16.83432 -91.58777 83.72969,
   -26.71673 -94.22566 83.77251,
   -17.56666 -91.14668 83.80424,
   -26.21690 -93.43484 83.72943,
   -18.55157 -90.81573 83.60706,
   -25.57906 -92.66296 83.73434,
   -24.30208 -91.62948 83.76290,
   -21.26955 -90.60024 83.77053,
   -19.63041 -90.57555 83.79885,
   -24.96138 -92.08943 83.72881,
   -23.57201 -91.23562 83.77102,
   -22.04067 -90.73105 83.73855,
   -20.46776 -90.54628 83.75331,
   -22.84784 -90.94827 83.77238,
   -6.65312 -116.49847 84.21552,
   -5.10729 -116.08066 84.21977,
   -3.60413 -115.51623 84.23134,
   -12.17792 -117.57523 84.19087,
   -10.50190 -117.29751 84.08686,
   -9.02050 -116.99670 84.21860,
   -7.46053 -116.67769 84.23647,
   -5.86752 -116.30200 84.21271,
   -4.35400 -115.82585 84.19488,
   -2.88912 -115.17697 84.18628,
   -14.55579 -117.85513 84.02867,
   -12.96480 -117.68250 84.20027,
   -11.38451 -117.44727 84.20168,
   -9.80305 -117.15142 84.20412,
   -8.22541 -116.83685 84.21063,
   -2.06154 -114.71502 84.21231,
   -0.84966 -113.74436 84.29704,
   -17.10386 -117.90069 84.18378,
   -15.44590 -117.88148 84.17367,
   -13.78806 -117.77525 84.18531,
   -1.42830 -114.26350 84.25332,
   -0.32849 -113.09831 84.24896,
   -17.92694 -117.89966 84.15361,
   -16.44873 -117.90003 84.18437,
   0.04243 -112.17095 84.31518,
   -20.26465 -117.85098 84.18119,
   -18.86305 -117.87449 84.21380,
   0.09480 -111.54425 84.37148,
   -22.98049 -117.81947 84.17664,
   -21.26646 -117.82981 84.20919,
   -19.62401 -117.86391 84.18112,
   -0.03943 -111.12451 84.37359,
   -23.73383 -117.83780 84.08085,
   -22.21752 -117.80777 84.28743,
   -26.23405 -117.92355 84.18102,
   -24.66312 -117.84465 84.18729,
   -0.41869 -110.59242 84.40602,
   -30.35461 -118.20720 84.14549,
   -28.66310 -118.15386 84.06825,
   -27.13344 -118.00038 84.18679,
   -25.48206 -117.87864 84.17830,
   -1.15937 -109.96142 84.31024,
   -31.11619 -118.19370 83.99895,
   -29.52310 -118.20379 84.14251,
   -27.93400 -118.07361 84.17440,
   -1.97019 -109.50679 84.28948,
   -31.99203 -118.09160 84.04894,
   -2.82731 -109.08208 84.39340,
   -32.94376 -117.88907 84.25845,
   -3.77512 -108.67734 84.15118,
   -33.91677 -117.66347 84.24974,
   -34.87677 -117.37192 84.21680,
   -4.50824 -108.24842 84.32306,
   -35.78376 -117.00035 84.17639,
   -5.31707 -107.71784 84.32549,
   -36.55393 -116.54769 84.17611,
   -6.00073 -107.19131 84.31155,
   -37.30014 -115.77729 84.37438,
   -6.72071 -106.46899 84.48095,
   -37.84395 -115.14120 84.05671,
   -7.33031 -105.84979 84.34577,
   -38.13906 -114.32678 84.04171,
   -7.94743 -105.02280 84.51152,
   -8.39391 -104.43106 84.37653,
   -38.22259 -113.13864 84.01162,
   -37.98998 -112.31513 84.26293,
   -8.99323 -103.47013 84.43332,
   -37.54065 -111.46661 84.35825,
   -36.95119 -110.75755 84.26745,
   -9.58980 -102.45905 84.39685,
   -36.26809 -110.14580 84.29510,
   -34.90898 -109.01539 84.29622,
   -9.94259 -101.83886 84.25250,
   -35.45946 -109.46307 84.29279,
   -34.37110 -108.56706 84.30108,
   -10.03037 -101.42409 84.82869,
   -33.63097 -107.93886 84.35462,
   -10.35336 -100.93340 84.45749,
   -32.90988 -107.27535 84.32533,
   -32.21587 -106.55375 84.34552,
   -10.85575 -99.88576 84.45729,
   -31.60718 -105.81346 84.32392,
   -31.01326 -104.98255 84.37246,
   -11.34406 -98.85547 84.45673,
   -30.50816 -104.16559 84.36769,
   -30.03661 -103.30181 84.35703,
   -11.83952 -97.84539 84.46297,
   -29.62591 -102.50011 84.49718,
   -12.28351 -96.92891 84.67766,
   -29.25241 -101.64615 84.40681,
   -12.59636 -96.43237 84.51391,
   -28.90525 -100.77637 84.36473,
   -28.59536 -99.93478 84.41931,
   -13.27632 -95.38380 84.50219,
   -28.30259 -99.04133 84.45007,
   -13.76410 -94.72602 84.35043,
   -28.02363 -98.12899 84.52544,
   -14.37248 -93.86016 84.52916,
   -27.80720 -97.32467 84.49569,
   -15.02867 -92.99703 84.72899,
   -27.52588 -96.37944 84.48686,
   -15.61474 -92.40345 84.51932,
   -27.21944 -95.48697 84.50457,
   -26.90904 -94.71493 84.46332,
   -16.33191 -91.71039 84.71434,
   -26.36462 -93.73679 84.52381,
   -17.02152 -91.25161 84.63245,
   -25.72096 -92.85087 84.53750,
   -17.88905 -90.84900 84.59553,
   -25.10520 -92.20184 84.54916,
   -20.48673 -90.44498 84.57294,
   -18.87054 -90.58046 84.52780,
   -24.34669 -91.61537 84.57057,
   -22.90966 -90.90452 84.45926,
   -21.28715 -90.50973 84.56356,
   -19.71534 -90.43503 84.71945,
   -23.60304 -91.18837 84.56929,
   -22.10130 -90.65734 84.56758,
   -5.89918 -116.23960 85.01400,
   -4.37851 -115.76191 85.01706,
   -11.40752 -117.37209 84.99060,
   -9.71755 -117.07513 84.88171,
   -8.25612 -116.77480 85.01303,
   -6.69586 -116.43792 85.03214,
   -5.12899 -116.01740 85.00990,
   -3.62086 -115.45898 85.02515,
   -2.13064 -114.71239 85.04670,
   -13.72697 -117.69280 84.87247,
   -12.21459 -117.49716 84.99761,
   -10.60980 -117.23594 84.96738,
   -9.03891 -116.93089 85.00544,
   -7.46187 -116.60932 85.01082,
   -2.67582 -115.01396 85.04225,
   -1.44595 -114.25778 85.05833,
   -16.17399 -117.81963 84.84374,
   -14.63855 -117.74743 84.98149,
   -13.00885 -117.60426 84.98520,
   -0.70023 -113.65093 85.19128,
   -18.81278 -117.78342 84.97795,
   -17.12578 -117.80467 84.98968,
   -15.46496 -117.78651 84.98127,
   -0.13665 -112.87356 85.07040,
   -19.60103 -117.76666 85.00114,
   -18.05890 -117.77805 85.12458,
   0.17001 -111.84116 84.96224,
   -22.18202 -117.72224 84.97700,
   -20.51047 -117.74556 85.00145,
   0.15499 -111.26947 85.16193,
   -23.00559 -117.72264 84.95268,
   -21.53148 -117.73019 84.97784,
   -0.10050 -110.76885 85.15039,
   -25.42491 -117.78468 84.87482,
   -23.90904 -117.72884 84.94414,
   -0.69848 -110.11920 85.11410,
   -29.58888 -118.07977 84.95726,
   -27.88004 -117.97195 84.88475,
   -26.35732 -117.82948 84.98530,
   -24.68887 -117.74169 84.97571,
   -30.37899 -118.07994 84.94796,
   -28.75852 -118.04467 84.95417,
   -27.16256 -117.89227 84.97719,
   -1.38592 -109.64707 85.17711,
   -31.27736 -118.03355 84.91726,
   -2.22912 -109.18221 85.25724,
   -32.26750 -117.88300 85.01198,
   -3.18815 -108.75803 85.04135,
   -33.25188 -117.66815 85.09251,
   -3.96387 -108.34850 85.13074,
   -34.22760 -117.38699 85.14729,
   -4.72279 -107.94536 84.95654,
   -35.17637 -117.03558 85.14311,
   -36.03020 -116.61223 85.09575,
   -5.53532 -107.26539 85.29272,
   -36.77283 -116.09845 84.97442,
   -6.22656 -106.72111 85.13840,
   -37.41390 -115.28116 85.08826,
   -6.92897 -105.95590 85.32512,
   -37.77343 -114.65427 84.96510,
   -7.50353 -105.34497 85.15513,
   -37.86209 -114.01223 85.22366,
   -38.07264 -113.57154 84.61782,
   -8.11206 -104.47818 85.33761,
   -37.93655 -112.76322 85.00604,
   -8.51247 -103.92564 85.19296,
   -37.70105 -111.96538 84.92646,
   -9.14084 -102.90353 85.19834,
   -37.23895 -111.24599 85.03987,
   -36.31608 -110.24952 85.24010,
   -36.86171 -110.79995 85.06348,
   -35.66511 -109.67504 85.08089,
   -9.69560 -101.91110 85.19889,
   -34.89639 -109.06119 85.09706,
   -34.15052 -108.44682 85.08510,
   -32.90504 -107.32310 85.11674,
   -10.11869 -101.00953 85.40373,
   -33.38125 -107.77038 85.10915,
   -32.35556 -106.76331 85.25244,
   -10.47954 -100.32983 85.24238,
   -31.77022 -106.08751 85.13509,
   -31.25424 -105.40924 85.07571,
   -10.97721 -99.31688 85.19768,
   -30.60356 -104.45123 85.15782,
   -11.41025 -98.37802 85.29811,
   -30.20889 -103.78122 85.16806,
   -29.80831 -103.03532 85.18158,
   -11.98707 -97.26215 85.30287,
   -29.39027 -102.16697 85.13984,
   -28.98993 -101.27003 85.19993,
   -12.41722 -96.45191 85.40301,
   -28.66067 -100.47240 85.34970,
   -12.91738 -95.68713 85.26065,
   -28.39742 -99.64430 85.15313,
   -13.52166 -94.77554 85.30105,
   -28.06739 -98.64459 85.25279,
   -13.94940 -94.20621 85.17263,
   -27.82116 -97.82847 85.38869,
   -14.56214 -93.35765 85.34025,
   -27.56425 -96.87618 85.28273,
   -27.29670 -95.99358 85.30772,
   -15.23965 -92.50453 85.55076,
   -15.82076 -91.96118 85.35911,
   -26.99207 -95.12042 85.29315,
   -26.65281 -94.32897 85.24730,
   -16.53967 -91.37686 85.39511,
   -26.16232 -93.47659 85.33050,
   -17.21315 -90.94887 85.53493,
   -25.56344 -92.67127 85.34276,
   -19.60391 -90.34485 85.37581,
   -18.09928 -90.63037 85.37716,
   -24.94757 -92.04039 85.34446,
   -23.64562 -91.16387 85.20038,
   -22.00619 -90.56351 85.22036,
   -20.49919 -90.34368 85.34865,
   -18.81200 -90.45590 85.37165,
   -24.32448 -91.56143 85.35689,
   -22.90893 -90.82467 85.37209,
   -21.33651 -90.42116 85.36751,
   -5.15479 -115.95401 85.81414,
   -10.64285 -117.16214 85.79332,
   -8.97829 -116.86141 85.67615,
   -7.49119 -116.54740 85.81944,
   -5.90875 -116.16894 85.84698,
   -4.39123 -115.69488 85.81919,
   -2.99071 -115.10626 85.73363,
   -14.66592 -117.65737 85.77700,
   -13.05338 -117.52432 85.78484,
   -11.45121 -117.29855 85.80537,
   -9.84399 -117.01815 85.77573,
   -8.27316 -116.70987 85.80515,
   -6.70071 -116.37086 85.80918,
   -3.65013 -115.39889 85.82513,
   -2.12023 -114.64325 85.90120,
   -0.91906 -113.80833 85.85076,
   -15.44865 -117.68715 85.81702,
   -13.90874 -117.60378 85.80261,
   -12.23326 -117.41932 85.78491,
   -1.45313 -114.21620 85.84737,
   -0.28584 -113.13281 85.85344,
   -17.86018 -117.70611 85.77722,
   -16.36098 -117.70236 85.81414,
   0.17203 -112.25880 85.89803,
   -18.80544 -117.68761 85.79738,
   -17.16973 -117.71040 85.77859,
   0.29579 -111.66362 85.93691,
   -21.30156 -117.65528 85.64602,
   -19.76609 -117.65690 85.87849,
   -23.88820 -117.62300 85.77215,
   -22.23007 -117.62634 85.76395,
   -20.53365 -117.65343 85.77575,
   0.14623 -110.87091 86.05858,
   -24.70824 -117.64209 85.75658,
   -23.18421 -117.61887 85.77161,
   -0.28381 -110.30963 85.92405,
   -28.81690 -117.92741 85.76372,
   -27.21793 -117.78227 85.80961,
   -25.60292 -117.67964 85.75744,
   -1.02452 -109.71367 85.75219,
   -29.60214 -117.96401 85.72753,
   -28.05755 -117.87613 85.74042,
   -26.38309 -117.72308 85.77697,
   -1.93162 -109.13370 85.87407,
   -30.50402 -117.93671 85.89299,
   -2.62247 -108.84099 85.88436,
   -32.92242 -117.60530 85.78470,
   -31.52776 -117.86752 85.75428,
   -33.89325 -117.34104 85.79458,
   -32.23921 -117.74929 85.77042,
   -3.43708 -108.40715 86.02610,
   -34.80649 -117.01904 85.79171,
   -4.25941 -107.96266 85.94681,
   -35.68056 -116.60899 85.76742,
   -5.17102 -107.38121 85.79873,
   -36.34464 -116.14544 85.86749,
   -5.76143 -106.88122 85.93014,
   -36.97478 -115.56920 85.75744,
   -6.43065 -106.25279 85.95521,
   -37.50527 -114.60127 85.86497,
   -7.12694 -105.43746 86.15958,
   -7.69778 -104.80210 85.95185,
   -37.75432 -113.41750 85.83948,
   -8.25933 -103.96536 86.10289,
   -37.67532 -112.43296 85.78969,
   -8.63502 -103.43586 85.93045,
   -37.37394 -111.70628 85.78112,
   -36.80021 -110.89156 85.85454,
   -9.29383 -102.31398 85.98255,
   -36.18504 -110.25666 85.87694,
   -35.08330 -109.24812 85.88955,
   -35.59147 -109.69002 85.88629,
   -34.28347 -108.58738 86.05336,
   -9.80445 -101.36206 86.01919,
   -33.58227 -107.98041 85.89798,
   -32.84583 -107.30913 85.92424,
   -10.23894 -100.43532 86.20241,
   -32.12487 -106.56014 85.92874,
   -10.56532 -99.81685 86.03092,
   -31.56509 -105.90374 85.93946,
   -30.90777 -105.00530 85.87011,
   -11.05901 -98.79597 86.06314,
   -30.39782 -104.23635 85.98209,
   -29.91477 -103.40407 85.96983,
   -11.58909 -97.75770 86.02878,
   -29.46953 -102.54877 85.96710,
   -29.08113 -101.72651 85.99811,
   -12.09960 -96.77672 86.10536,
   -28.81205 -101.08772 86.00731,
   -12.55190 -95.99835 86.10587,
   -28.39218 -100.00386 86.04614,
   -13.08488 -95.17585 86.06325,
   -28.10868 -99.14009 86.01444,
   -13.70224 -94.25950 86.11840,
   -27.83536 -98.24679 86.05584,
   -14.08118 -93.70228 86.17280,
   -27.59113 -97.37813 86.08358,
   -27.35102 -96.56447 86.24741,
   -14.75950 -92.85443 86.16147,
   -15.39494 -92.14749 86.15309,
   -27.03130 -95.52197 86.13207,
   -26.75583 -94.74016 86.08180,
   -16.08086 -91.52470 86.16785,
   -26.35717 -93.89377 86.07034,
   -16.81926 -91.03552 86.10872,
   -25.78693 -92.99558 86.12794,
   -17.80469 -90.59596 86.08642,
   -25.08982 -92.17540 86.14135,
   -18.79308 -90.33144 86.14820,
   -24.35197 -91.54245 86.20556,
   -22.91436 -90.76305 86.16695,
   -21.33005 -90.34315 86.00844,
   -19.73896 -90.23079 86.17046,
   -23.60622 -91.08361 86.10408,
   -22.13036 -90.50091 86.13982,
   -20.55188 -90.24315 86.16521,
   -9.87791 -116.94757 86.59505,
   -8.20268 -116.63808 86.47943,
   -6.72803 -116.30992 86.60747,
   -5.14432 -115.88267 86.57741,
   -3.66683 -115.33997 86.64182,
   -2.17675 -114.62531 86.64060,
   -13.87838 -117.51449 86.57654,
   -12.27857 -117.34390 86.58605,
   -10.70433 -117.09384 86.62434,
   -9.07769 -116.79743 86.59119,
   -7.50897 -116.48440 86.60529,
   -5.94654 -116.11348 86.60723,
   -4.42332 -115.63775 86.61248,
   -2.85494 -114.98183 86.61189,
   -1.45293 -114.18352 86.66488,
   -16.36914 -117.61131 86.57783,
   -14.68278 -117.56896 86.54986,
   -13.14618 -117.43518 86.70623,
   -11.46034 -117.22368 86.58433,
   -0.72647 -113.66891 86.59649,
   -17.12340 -117.62506 86.49104,
   -15.61079 -117.58631 86.67905,
   -0.09644 -112.96439 86.65794,
   -19.72150 -117.57570 86.57250,
   -18.04798 -117.60366 86.59354,
   0.32700 -111.99430 86.71188,
   -20.55829 -117.56223 86.54803,
   -19.05385 -117.58940 86.57274,
   0.34659 -111.21457 86.73620,
   -22.99962 -117.54095 86.41901,
   -21.49561 -117.53653 86.59948,
   -25.59086 -117.57127 86.57234,
   -23.90726 -117.52213 86.58098,
   -22.24957 -117.52843 86.57209,
   0.05420 -110.49938 86.74166,
   -28.04669 -117.75684 86.56893,
   -26.40353 -117.62138 86.55561,
   -24.83645 -117.52594 86.69852,
   -0.53907 -109.86394 86.67546,
   -30.46848 -117.83814 86.53538,
   -28.83868 -117.81455 86.54534,
   -27.28597 -117.68017 86.67999,
   -1.26052 -109.36977 86.69109,
   -31.21342 -117.79298 86.42308,
   -29.87278 -117.84884 86.54723,
   -2.09247 -108.92698 86.67950,
   -32.21594 -117.61584 86.56569,
   -2.97804 -108.51266 86.54924,
   -33.11659 -117.40521 86.64071,
   -3.76001 -108.06255 86.70147,
   -34.07849 -117.11605 86.63963,
   -35.02011 -116.73326 86.64080,
   -4.51512 -107.57438 86.78616,
   -35.88872 -116.29146 86.47675,
   -5.29352 -107.02320 86.72293,
   -5.94513 -106.50794 86.59170,
   -36.52037 -115.74395 86.56183,
   -37.10424 -115.00223 86.51077,
   -6.64248 -105.75911 86.76734,
   -7.26402 -105.04981 86.76950,
   -37.45773 -114.03487 86.60903,
   -7.85344 -104.28781 86.75620,
   -37.55469 -112.85558 86.62300,
   -37.37781 -112.15377 86.68062,
   -8.47670 -103.37992 86.75646,
   -36.92479 -111.20919 86.63345,
   -8.87915 -102.76078 86.63604,
   -36.27201 -110.38416 86.63367,
   -35.57836 -109.75838 86.68253,
   -9.41050 -101.79179 86.74273,
   -34.78870 -109.07651 86.70185,
   -34.04314 -108.43633 86.69207,
   -33.06606 -107.55720 86.70636,
   -9.84645 -100.91872 86.86942,
   -33.54303 -107.99714 86.69892,
   -32.31841 -106.80945 86.68975,
   -31.71536 -106.14702 86.72965,
   -10.42026 -99.77121 86.94672,
   -31.12337 -105.39416 86.65976,
   -10.75663 -99.17291 86.68111,
   -30.60077 -104.68292 86.90691,
   -30.00941 -103.72015 86.76234,
   -11.17508 -98.25613 86.86947,
   -29.61587 -103.01875 86.77592,
   -11.80789 -97.08123 86.79032,
   -29.26527 -102.32152 86.74895,
   -28.80413 -101.33109 86.81367,
   -12.18524 -96.31602 87.01966,
   -28.43910 -100.43640 86.84754,
   -12.67095 -95.61060 86.70688,
   -28.14790 -99.61378 86.82936,
   -13.24368 -94.67799 86.87619,
   -27.88331 -98.76372 86.78218,
   -27.60549 -97.85287 86.88101,
   -13.81277 -93.80761 87.03118,
   -14.22021 -93.26184 86.93410,
   -27.36098 -96.95595 86.87172,
   -27.11253 -96.08394 86.90837,
   -14.99326 -92.34111 86.95550,
   -26.77446 -95.06729 86.92264,
   -15.56507 -91.79468 86.77406,
   -26.49745 -94.33110 86.90140,
   -16.36523 -91.11802 86.98078,
   -26.06448 -93.47873 86.90040,
   -17.09161 -90.69604 87.02891,
   -25.56214 -92.72093 86.93357,
   -18.03832 -90.36855 86.94921,
   -24.93770 -92.00596 86.92303,
   -23.66084 -91.05682 86.95734,
   -22.18395 -90.44220 86.96159,
   -20.47751 -90.14614 86.87317,
   -18.99121 -90.15757 87.08815,
   -24.29866 -91.45847 86.95177,
   -22.93412 -90.70687 86.96476,
   -21.39329 -90.24974 86.95916,
   -19.76514 -90.12004 86.96911,
   -9.11315 -116.73033 87.39652,
   -7.43610 -116.41065 87.27867,
   -5.97127 -116.05135 87.41341,
   -4.44230 -115.57770 87.41154,
   -2.93833 -114.95888 87.43036,
   -13.09516 -117.35727 87.37627,
   -11.48989 -117.15019 87.38164,
   -9.93257 -116.88163 87.42049,
   -8.30437 -116.57467 87.38589,
   -6.74731 -116.24704 87.40327,
   -5.20146 -115.83017 87.40840,
   -3.60690 -115.26471 87.42133,
   -2.19261 -114.57831 87.43557,
   -0.96876 -113.80895 87.44425,
   -15.56782 -117.50241 87.37550,
   -13.91958 -117.42813 87.36854,
   -12.37797 -117.26024 87.53860,
   -10.69426 -117.01970 87.38714,
   -1.48777 -114.15729 87.44138,
   -0.24298 -113.13547 87.44089,
   -16.38765 -117.52084 87.34812,
   -14.86270 -117.47947 87.37457,
   0.27049 -112.34474 87.48065,
   -18.82181 -117.51620 87.25773,
   -17.29012 -117.52289 87.32986,
   0.47025 -111.62210 87.54227,
   -21.44332 -117.44536 87.37066,
   -19.77129 -117.48365 87.36090,
   -18.07059 -117.51274 87.37090,
   -22.24779 -117.42805 87.40753,
   -20.69898 -117.44380 87.50899,
   0.32603 -110.70410 87.55478,
   -24.65067 -117.43411 87.36881,
   -23.13052 -117.42031 87.38925,
   -0.09513 -110.14107 87.37425,
   -27.27369 -117.58161 87.37179,
   -25.58258 -117.46355 87.40378,
   -23.95860 -117.42379 87.36786,
   -29.61262 -117.73979 87.19837,
   -28.07204 -117.64446 87.35568,
   -26.52325 -117.51038 87.50492,
   -0.76705 -109.51136 87.49418,
   -30.52632 -117.70668 87.32122,
   -28.89231 -117.69331 87.35690,
   -1.52554 -109.02429 87.63642,
   -31.48101 -117.62084 87.30276,
   -2.33326 -108.62915 87.57432,
   -32.46900 -117.41086 87.47716,
   -3.24714 -108.15627 87.49751,
   -33.43296 -117.15274 87.50072,
   -4.04149 -107.71968 87.39147,
   -34.36341 -116.82776 87.49463,
   -35.34052 -116.39138 87.33181,
   -4.84899 -107.08127 87.68689,
   -36.05426 -115.91481 87.34428,
   -5.52695 -106.58451 87.53436,
   -36.60847 -115.49090 86.96808,
   -6.15372 -106.05626 87.37413,
   -36.70113 -115.11183 87.52074,
   -37.10522 -114.47710 87.35499,
   -6.83504 -105.26900 87.57516,
   -7.40038 -104.64831 87.39541,
   -37.36228 -113.45084 87.33956,
   -37.32505 -112.62682 87.41040,
   -7.99692 -103.77483 87.56764,
   -37.10150 -111.83707 87.37177,
   -8.63795 -102.80071 87.57337,
   -36.64845 -111.04771 87.41008,
   -35.55355 -109.83144 87.47653,
   -9.01546 -102.21878 87.40872,
   -36.08051 -110.37580 87.46356,
   -35.03160 -109.33781 87.48202,
   -34.27352 -108.67625 87.54031,
   -9.47503 -101.30478 87.64181,
   -33.54290 -108.04488 87.49100,
   -32.83151 -107.38999 87.47690,
   -9.99336 -100.31534 87.64762,
   -32.07911 -106.61786 87.52012,
   -31.50894 -105.96971 87.53045,
   -10.52696 -99.27022 87.62450,
   -30.87491 -105.15075 87.53798,
   -10.85513 -98.74707 87.27042,
   -30.32782 -104.33161 87.38225,
   -10.94969 -98.34954 87.82455,
   -29.79313 -103.48982 87.56091,
   -11.29069 -97.72045 87.67758,
   -29.31788 -102.63240 87.59247,
   -28.90230 -101.79372 87.64917,
   -11.87486 -96.64340 87.69094,
   -28.54392 -100.95576 87.60132,
   -12.41810 -95.71216 87.69160,
   -28.22250 -100.09821 87.51870,
   -12.83858 -95.08336 87.52370,
   -27.90777 -99.22447 87.62565,
   -27.64618 -98.44911 87.83087,
   -13.41361 -94.16465 87.69027,
   -27.40213 -97.48125 87.58630,
   -14.00368 -93.27776 87.86537,
   -27.14006 -96.57202 87.70712,
   -14.42983 -92.72908 87.76452,
   -26.88515 -95.66611 87.68194,
   -15.18012 -91.89027 87.79476,
   -26.59319 -94.78536 87.70414,
   -15.83410 -91.33228 87.66285,
   -26.23362 -93.91693 87.68237,
   -25.79225 -93.11886 87.81045,
   -16.61422 -90.75537 87.89263,
   -25.10809 -92.20565 87.73266,
   -18.84327 -90.06653 87.76187,
   -17.29756 -90.42593 87.94375,
   -24.40749 -91.52361 87.62940,
   -21.42926 -90.17718 87.76154,
   -19.72336 -90.01334 87.71963,
   -18.06343 -90.22038 87.76595,
   -23.68581 -91.02182 87.73780,
   -22.21297 -90.37717 87.75455,
   -20.61660 -90.04843 87.78024,
   -22.95350 -90.64912 87.76289,
   -8.34720 -116.51066 88.19633,
   -6.67879 -116.17145 88.07710,
   -5.22304 -115.76681 88.21492,
   -3.75526 -115.25215 88.08566,
   -12.20559 -117.17102 88.17636,
   -10.73232 -116.94936 88.19459,
   -9.16083 -116.66665 88.21323,
   -7.54667 -116.34991 88.17794,
   -5.99309 -115.98965 88.20041,
   -4.46800 -115.51512 88.20796,
   -2.97487 -114.91478 88.21264,
   -1.52840 -114.15044 88.26770,
   -14.65776 -117.39664 88.03453,
   -13.14325 -117.27223 88.19599,
   -11.51465 -117.07482 88.17908,
   -9.92867 -116.80974 88.18936,
   -2.22147 -114.53851 88.23416,
   -0.73506 -113.62237 88.22555,
   -17.26877 -117.42420 88.17077,
   -15.61917 -117.41233 88.16224,
   -13.94011 -117.34015 88.17141,
   -0.06842 -113.02650 88.24771,
   -18.08991 -117.42211 88.15002,
   -16.61328 -117.42370 88.17280,
   0.46896 -112.06053 88.29045,
   -20.48210 -117.37429 88.16855,
   -19.04979 -117.39793 88.22589,
   0.57646 -111.17274 88.39583,
   -23.15315 -117.32522 88.16490,
   -21.43582 -117.34841 88.19527,
   -19.78704 -117.38992 88.16769,
   -23.91759 -117.33757 88.06233,
   -22.38144 -117.32043 88.27312,
   0.29732 -110.36629 88.39472,
   -26.35536 -117.40101 88.16882,
   -24.83844 -117.33740 88.17362,
   -0.30278 -109.68259 88.31888,
   -28.84443 -117.59692 88.01988,
   -27.30048 -117.47028 88.17716,
   -25.66422 -117.36399 88.16829,
   -1.09009 -109.16291 88.11820,
   -31.46039 -117.47966 88.14934,
   -29.76798 -117.60553 88.17178,
   -28.12202 -117.53036 88.16302,
   -1.95564 -108.64183 88.26604,
   -31.94287 -117.40074 88.16454,
   -30.73528 -117.57133 88.13274,
   -2.80096 -108.14615 88.51135,
   -32.72109 -117.23174 88.18546,
   -3.55954 -107.78396 88.29964,
   -33.67848 -116.94378 88.19979,
   -4.24284 -107.34457 88.33888,
   -34.60736 -116.57085 88.19469,
   -5.04940 -106.74070 88.33423,
   -35.57101 -115.96207 88.29970,
   -36.23023 -115.42888 88.17602,
   -5.75565 -106.12674 88.34134,
   -6.36657 -105.56519 88.20206,
   -36.84627 -114.41512 88.26157,
   -37.14061 -113.92444 87.85313,
   -7.01800 -104.76598 88.39869,
   -37.13599 -113.43443 88.16603,
   -7.58785 -104.08065 88.27636,
   -37.06647 -112.20953 88.16280,
   -8.15323 -103.23709 88.36869,
   -36.67884 -111.31338 88.35308,
   -36.19413 -110.59035 88.23080,
   -8.75625 -102.27222 88.39136,
   -35.49954 -109.86678 88.29095,
   -9.12385 -101.78712 88.02242,
   -34.81092 -109.22042 88.17480,
   -33.52687 -108.08467 88.29049,
   -9.21823 -101.40175 88.57141,
   -33.98215 -108.48268 88.28503,
   -33.03481 -107.62544 88.29835,
   -9.58818 -100.76082 88.44373,
   -32.35741 -106.95849 88.29416,
   -31.66298 -106.20804 88.32384,
   -10.13043 -99.71721 88.46910,
   -31.05317 -105.46448 88.28975,
   -30.47956 -104.69248 88.35832,
   -10.65576 -98.70263 88.43930,
   -29.96569 -103.91504 88.37625,
   -29.37732 -102.91803 88.37148,
   -11.08701 -97.79416 88.60597,
   -29.03226 -102.25806 88.38307,
   -11.47280 -97.13013 88.38673,
   -28.63420 -101.41832 88.42060,
   -12.01787 -96.13775 88.45654,
   -28.28167 -100.56804 88.40293,
   -27.98933 -99.75832 88.34782,
   -12.60851 -95.14523 88.49724,
   -13.00673 -94.56074 88.33097,
   -27.66711 -98.82408 88.43324,
   -27.39328 -97.91752 88.46928,
   -13.58682 -93.64929 88.49977,
   -27.18075 -97.10117 88.42831,
   -14.19133 -92.77134 88.66738,
   -26.90599 -96.07337 88.33993,
   -14.69066 -92.18055 88.54451,
   -26.64682 -95.24369 88.53150,
   -26.36280 -94.39783 88.49254,
   -15.30893 -91.51659 88.64567,
   -16.19777 -90.86625 88.51722,
   -26.01605 -93.59851 88.50725,
   -16.95807 -90.43779 88.59289,
   -25.56077 -92.81052 88.50920,
   -17.95531 -90.13558 88.41533,
   -24.92823 -92.00050 88.52805,
   -23.69082 -90.97642 88.55108,
   -20.65497 -89.96919 88.55962,
   -18.97791 -89.93587 88.57032,
   -24.32975 -91.42550 88.51433,
   -22.98130 -90.59911 88.54450,
   -21.44792 -90.09982 88.54817,
   -19.87512 -89.89622 88.67772,
   -22.23426 -90.30827 88.55788,
   -7.58240 -116.28615 88.99585,
   -5.97920 -115.92582 88.87395,
   -4.52268 -115.48039 88.87562,
   -2.98415 -114.85199 89.02415,
   -11.47280 -117.00420 88.83463,
   -9.96375 -116.74272 88.99568,
   -8.40054 -116.45008 89.02259,
   -6.76854 -116.10871 88.97347,
   -5.25414 -115.69030 89.20508,
   -3.74078 -115.17995 88.98629,
   -2.27101 -114.52075 88.99418,
   -0.80269 -113.65170 89.03896,
   -13.94477 -117.25005 88.97151,
   -12.33659 -117.10358 88.97548,
   -10.74567 -116.87695 88.98095,
   -9.16277 -116.59724 88.99097,
   -1.38712 -114.05048 89.16369,
   -0.19527 -113.11873 89.09161,
   -16.35181 -117.34715 88.82490,
   -14.82913 -117.28788 89.01169,
   -13.15626 -117.18858 88.97169,
   0.38093 -112.39940 89.07169,
   -18.97653 -117.31293 88.96521,
   -17.30961 -117.33249 88.96307,
   -15.63538 -117.31783 88.97180,
   0.69282 -111.65126 89.12752,
   -19.77624 -117.29552 88.98175,
   -18.24581 -117.32371 88.96523,
   0.77941 -111.04382 89.46597,
   -22.35078 -117.23747 88.96466,
   -20.67273 -117.27244 88.98297,
   0.60415 -110.69868 89.09637,
   -23.17536 -117.23084 88.93969,
   -21.68685 -117.25037 88.96537,
   -25.63280 -117.27729 88.84162,
   -24.06978 -117.23095 88.92599,
   0.10329 -109.86555 89.10559,
   -28.06246 -117.43443 88.84698,
   -26.53610 -117.31157 88.97719,
   -24.86669 -117.23661 88.96488,
   -0.60830 -109.25463 89.06567,
   -30.54440 -117.47318 88.79736,
   -29.00235 -117.47311 88.98851,
   -27.34763 -117.36436 88.96640,
   -1.37583 -108.79918 89.06610,
   -31.33766 -117.35777 88.99373,
   -29.77670 -117.48639 88.94031,
   -2.18081 -108.37462 89.08620,
   -32.29916 -117.17640 88.98277,
   -3.02914 -107.90699 89.09824,
   -33.32690 -116.89920 88.89571,
   -34.25412 -116.54954 88.86289,
   -3.75076 -107.45797 89.17178,
   -35.15148 -116.07756 88.84220,
   -4.57311 -106.88290 89.13587,
   -35.78410 -115.58787 88.94228,
   -5.23868 -106.39400 88.97310,
   -36.37602 -114.86855 88.98474,
   -5.89369 -105.73937 89.13833,
   -6.57222 -105.06114 89.03189,
   -36.82577 -113.87907 88.96798,
   -7.22294 -104.22748 89.19697,
   -36.95437 -112.73485 88.97456,
   -7.73941 -103.59355 89.02160,
   -36.78822 -111.85987 88.98657,
   -8.32014 -102.67293 89.16692,
   -36.42114 -111.09233 89.01737,
   -35.61518 -110.03387 89.07046,
   -36.09321 -110.62567 89.04686,
   -34.94062 -109.35867 89.02958,
   -8.89476 -101.72380 89.19092,
   -34.25756 -108.76831 89.08085,
   -33.51434 -108.12171 89.08525,
   -9.35798 -100.82315 89.39460,
   -32.83844 -107.50303 89.12955,
   -9.71770 -100.19471 89.24679,
   -32.03799 -106.68169 89.11140,
   -31.45148 -106.03387 89.12141,
   -10.26841 -99.15412 89.22289,
   -30.79581 -105.21863 89.12935,
   -30.24145 -104.45130 89.13987,
   -10.78065 -98.15747 89.24286,
   -29.64639 -103.50243 88.99482,
   -29.15593 -102.67622 89.14864,
   -11.32097 -97.12477 89.27653,
   -28.75080 -101.88263 89.18155,
   -11.66933 -96.51430 89.16085,
   -28.33658 -100.99331 89.29697,
   -12.18148 -95.59645 89.26119,
   -28.02415 -100.17784 89.20599,
   -27.73681 -99.34973 89.15938,
   -12.78304 -94.61883 89.26905,
   -27.44133 -98.47067 89.28072,
   -13.17443 -94.04136 89.12863,
   -27.17661 -97.53927 89.25537,
   -13.76236 -93.13633 89.30199,
   -26.93725 -96.63339 89.24072,
   -26.73888 -95.86406 89.28268,
   -14.39157 -92.26035 89.49027,
   -14.90077 -91.70539 89.37300,
   -26.39234 -94.78597 89.37855,
   -26.12465 -94.00567 89.29293,
   -15.71249 -90.96283 89.51949,
   -25.76154 -93.22071 89.22180,
   -16.41681 -90.52910 89.41266,
   -25.08888 -92.22494 89.32455,
   -17.29608 -90.15726 89.37229,
   -24.43298 -91.50591 89.33854,
   -19.86345 -89.81678 89.35754,
   -18.24460 -89.91826 89.37109,
   -23.70643 -90.94339 89.35124,
   -22.27516 -90.24449 89.37745,
   -20.67161 -89.88000 89.37563,
   -19.14251 -89.81761 89.35942,
   -22.99756 -90.54197 89.35426,
   -21.48546 -90.02485 89.35643,
   -6.81984 -116.05231 89.79410,
   -5.27175 -115.64358 89.79945,
   -3.75914 -115.11377 89.81099,
   -12.37330 -117.02363 89.77034,
   -10.69726 -116.80713 89.64581,
   -9.19598 -116.53289 89.80151,
   -7.64430 -116.22979 89.83022,
   -6.04172 -115.86201 89.79369,
   -4.51726 -115.39904 89.78713,
   -3.01363 -114.80121 89.82465,
   -1.64226 -114.12628 89.83181,
   -14.83701 -117.19966 89.76961,
   -13.16658 -117.10503 89.73727,
   -11.56710 -116.92399 89.77910,
   -9.97900 -116.67367 89.78372,
   -8.39560 -116.38236 89.79101,
   -2.26629 -114.44708 89.82775,
   -0.78779 -113.60898 89.82617,
   -15.61875 -117.21972 89.80517,
   -14.05694 -117.14919 89.89139,
   -0.06927 -113.05163 89.84098,
   0.73304 -111.82548 89.88563,
   -18.09670 -117.25395 89.60865,
   -16.52046 -117.23161 89.79898,
   0.41693 -112.43806 89.85533,
   0.86396 -111.28788 89.94125,
   -18.98570 -117.21950 89.77576,
   -17.33303 -117.23888 89.76546,
   -21.45516 -117.17766 89.64718,
   -19.93105 -117.18692 89.86848,
   0.78850 -110.63578 89.96246,
   -24.06298 -117.12669 89.76109,
   -22.40129 -117.14342 89.74980,
   -20.69984 -117.18144 89.76383,
   0.49320 -110.11681 89.91676,
   -24.80990 -117.14006 89.73112,
   -23.31420 -117.10991 89.90898,
   -0.14929 -109.45652 89.74475,
   -29.00561 -117.36092 89.74979,
   -27.33280 -117.27311 89.65214,
   -25.75140 -117.16527 89.78562,
   -29.79985 -117.36034 89.75562,
   -28.17630 -117.33082 89.73959,
   -26.56233 -117.20710 89.76490,
   -0.86970 -108.92296 89.88007,
   -30.66299 -117.32847 89.71179,
   -1.70707 -108.42472 89.98080,
   -31.66296 -117.15593 89.86796,
   -2.51700 -108.01871 89.88534,
   -32.68445 -116.94116 89.70809,
   -3.39679 -107.50935 89.82223,
   -33.61659 -116.62074 89.74636,
   -34.53107 -116.20228 89.74268,
   -4.08805 -107.02769 89.92124,
   -35.30899 -115.71454 89.74793,
   -4.86499 -106.41756 89.94501,
   -35.93788 -115.17964 89.61881,
   -5.56999 -105.84194 89.78195,
   -36.47096 -114.27460 89.69991,
   -6.29776 -105.06777 89.91069,
   -6.70795 -104.56665 90.01816,
   -36.74794 -113.35566 89.66505,
   -7.42092 -103.68311 89.98374,
   -36.75345 -112.26656 89.65516,
   -7.89103 -103.09323 89.77061,
   -36.48420 -111.49848 89.80507,
   -36.02270 -110.71414 89.83818,
   -8.45405 -102.15907 89.94231,
   -35.43944 -110.01189 89.86408,
   -34.72902 -109.28179 89.87145,
   -33.71502 -108.33525 89.88122,
   -8.93007 -101.30675 90.07232,
   -34.19142 -108.77109 89.87645,
   -32.95654 -107.64222 90.00966,
   -32.30388 -107.00182 89.89168,
   -9.48970 -100.26998 90.18041,
   -31.61191 -106.27187 89.91722,
   -9.84339 -99.64951 90.02595,
   -30.99383 -105.55008 89.91660,
   -30.38693 -104.76262 89.93962,
   -10.42645 -98.55762 89.99914,
   -29.83433 -103.95934 89.92507,
   -29.28785 -103.08212 89.96181,
   -10.86560 -97.66753 90.13121,
   -28.88665 -102.38446 90.11231,
   -11.48002 -96.57089 90.04741,
   -28.47145 -101.50134 89.98264,
   -11.80971 -96.02121 89.89572,
   -28.12008 -100.67101 89.93774,
   -27.77115 -99.78067 89.99566,
   -12.35411 -95.04894 90.06131,
   -27.47164 -98.91223 90.02378,
   -12.95636 -94.07998 90.08814,
   -27.21645 -98.03040 89.92648,
   -13.35275 -93.49428 89.96821,
   -26.95862 -97.14812 90.04404,
   -26.72026 -96.24247 90.06751,
   -13.95603 -92.59773 90.14589,
   -26.47615 -95.32952 90.05234,
   -14.59454 -91.77741 90.29204,
   -26.19531 -94.44842 90.15177,
   -15.15179 -91.24258 90.15862,
   -25.87638 -93.60751 90.09919,
   -15.92245 -90.64666 90.18514,
   -25.46942 -92.80981 90.07157,
   -18.18700 -89.80844 90.15479,
   -16.62887 -90.23194 90.33483,
   -24.90401 -92.00600 90.13263,
   -19.01250 -89.73463 89.99547,
   -17.53954 -89.94510 90.16211,
   -24.33463 -91.39312 90.10676,
   -23.00288 -90.48661 90.14627,
   -21.49352 -89.94406 90.13747,
   -19.90242 -89.71697 90.16018,
   -23.70762 -90.90382 90.14617,
   -22.28791 -90.16541 90.32910,
   -20.72289 -89.79760 90.15934,
   -6.06394 -115.79928 90.59017,
   -4.53513 -115.33367 90.60098,
   -11.59597 -116.84690 90.57036,
   -9.88490 -116.59747 90.46025,
   -8.43227 -116.32172 90.59800,
   -6.88441 -115.99788 90.63269,
   -5.29144 -115.58012 90.59855,
   -3.76534 -115.04788 90.61772,
   -2.26242 -114.39046 90.64647,
   -0.83574 -113.61078 90.63314,
   -14.03839 -117.07057 90.56563,
   -12.38830 -116.94206 90.54901,
   -10.79191 -116.73420 90.57265,
   -9.21193 -116.46723 90.58580,
   -7.62938 -116.16210 90.59045,
   -3.02997 -114.74318 90.61784,
   -1.50205 -114.02070 90.58920,
   -0.20247 -113.13127 90.67829,
   -16.53435 -117.14171 90.56574,
   -14.85083 -117.11069 90.54083,
   -13.38507 -117.02929 90.56653,
   0.43812 -112.47659 90.65198,
   -17.31322 -117.14370 90.58212,
   -15.79928 -117.12150 90.65447,
   0.89330 -111.63569 90.71137,
   -19.68774 -117.11498 90.56116,
   -18.21162 -117.13715 90.58364,
   0.97015 -110.96084 90.73653,
   -20.72018 -117.09189 90.53552,
   -19.04260 -117.12866 90.56079,
   -23.09903 -117.03542 90.55864,
   -21.67956 -117.05841 90.60130,
   0.77668 -110.22126 90.82340,
   -25.77388 -117.06416 90.56375,
   -24.07021 -117.02691 90.57677,
   -22.41817 -117.04663 90.56004,
   0.31685 -109.65938 90.69315,
   -28.23487 -117.21450 90.55762,
   -26.62739 -117.10290 90.57955,
   -25.02464 -117.02768 90.67113,
   -0.42487 -109.04421 90.61452,
   -29.01243 -117.24911 90.51384,
   -27.44777 -117.17416 90.53011,
   -1.24390 -108.57441 90.48262,
   -31.24441 -117.11362 90.54153,
   -29.95632 -117.22767 90.64721,
   -2.01474 -108.12657 90.66435,
   -30.69157 -117.18908 90.52904,
   -32.11948 -116.92981 90.57019,
   -2.76604 -107.67178 90.83633,
   -32.90034 -116.71307 90.58934,
   -3.60129 -107.16337 90.72029,
   -33.80740 -116.36559 90.59626,
   -4.28145 -106.72734 90.51790,
   -34.82880 -115.76044 90.70099,
   -35.52572 -115.25261 90.55678,
   -5.05845 -106.01760 90.73852,
   -36.06618 -114.63556 90.41096,
   -5.63893 -105.47317 90.74638,
   -36.12156 -114.22852 90.94307,
   -36.42001 -113.74266 90.56006,
   -6.40057 -104.62326 90.88420,
   -36.44406 -113.16987 90.94199,
   -6.97687 -103.96822 90.78539,
   -36.61441 -112.78056 90.40816,
   -36.48884 -112.00491 90.58084,
   -7.61322 -103.13160 90.76289,
   -36.14080 -111.08707 90.60419,
   -8.04935 -102.55636 90.56323,
   -35.51439 -110.17648 90.79626,
   -34.93471 -109.53471 90.64172,
   -8.55608 -101.65806 90.80540,
   -34.18269 -108.82637 90.67264,
   -33.45341 -108.16455 90.67772,
   -9.09625 -100.71315 90.84627,
   -32.78558 -107.54270 90.68900,
   -31.59647 -106.32028 90.70925,
   -32.00275 -106.75008 90.70261,
   -31.20204 -105.87254 90.71545,
   -9.62493 -99.70756 90.98060,
   -9.97437 -99.13300 90.72224,
   -30.63756 -105.18550 90.72180,
   -30.14667 -104.53664 90.73115,
   -10.49826 -98.09790 90.85778,
   -29.61047 -103.75270 90.74531,
   -29.03644 -102.80837 90.76890,
   -11.00071 -97.14474 90.90131,
   -28.62404 -102.01550 90.71217,
   -28.20449 -101.12959 90.76220,
   -11.59435 -96.08204 90.88908,
   -27.78774 -100.16063 90.90617,
   -11.96908 -95.47043 90.73232,
   -27.51205 -99.32192 90.69227,
   -12.50934 -94.52469 90.87643,
   -27.23249 -98.51600 90.83826,
   -26.98348 -97.63186 90.76822,
   -13.13957 -93.53962 90.86754,
   -13.52125 -92.98026 90.75403,
   -26.72524 -96.65972 90.73122,
   -26.50179 -95.82387 90.84501,
   -14.14207 -92.10467 90.92451,
   -26.26324 -94.94598 90.87806,
   -14.79923 -91.33389 91.06075,
   -25.99625 -94.09673 90.86759,
   -15.46845 -90.77218 90.97527,
   -25.61474 -93.19532 90.90169,
   -16.23339 -90.30673 90.89848,
   -25.18997 -92.44522 91.06541,
   -17.20772 -89.90935 90.89986,
   -24.41470 -91.47795 90.93029,
   -18.21217 -89.67352 90.97177,
   -23.78378 -90.91940 90.97982,
   -22.30423 -90.12209 90.95085,
   -20.72840 -89.71775 90.82320,
   -19.13063 -89.60460 90.95340,
   -22.96115 -90.40352 91.06223,
   -21.47906 -89.84622 91.01269,
   -19.93252 -89.62175 90.95288,
   -5.31849 -115.51976 91.39285,
   -10.82381 -116.66002 91.37196,
   -9.14647 -116.39781 91.25958,
   -7.65972 -116.10136 91.39924,
   -6.08476 -115.73717 91.38451,
   -4.53884 -115.26424 91.42008,
   -3.03719 -114.68696 91.42849,
   -1.56160 -114.00787 91.42618,
   -13.17958 -116.94408 91.20824,
   -11.62568 -116.76900 91.36615,
   -10.02049 -116.53715 91.36805,
   -8.44322 -116.25692 91.38573,
   -6.86639 -115.92925 91.38862,
   -3.80322 -114.99656 91.40588,
   -2.17519 -114.30968 91.55259,
   -0.84621 -113.59856 91.43282,
   -15.73499 -117.03640 91.36478,
   -14.09136 -116.98423 91.34972,
   -12.43292 -116.86035 91.36584,
   -0.07600 -113.07963 91.43377,
   0.86262 -111.88110 91.46987,
   -18.23102 -117.04767 91.35737,
   -16.55430 -117.05198 91.34020,
   -15.09358 -117.02134 91.36555,
   0.46183 -112.50836 91.44428,
   1.05875 -111.33464 91.52400,
   -18.97847 -117.04840 91.26086,
   -17.48922 -117.03877 91.47401,
   -21.60947 -116.97022 91.35836,
   -19.94838 -117.01721 91.34005,
   1.01263 -110.50120 91.54062,
   -22.41020 -116.94793 91.39112,
   -20.85885 -116.97255 91.50078,
   0.67900 -109.84162 91.51074,
   -24.79692 -116.93571 91.35816,
   -23.29748 -116.93315 91.37892,
   -27.45716 -117.05933 91.36078,
   -25.80206 -116.96387 91.35720,
   -24.13217 -116.93033 91.35659,
   0.17144 -109.33437 91.54463,
   -29.88938 -117.12877 91.33083,
   -28.24734 -117.10558 91.33719,
   -26.71789 -117.00016 91.47277,
   -0.68244 -108.71643 91.43732,
   -30.68615 -117.05551 91.34375,
   -29.16840 -117.12084 91.48456,
   -1.50638 -108.23940 91.46310,
   -31.53267 -116.90758 91.42943,
   -2.23713 -107.83077 91.55066,
   -32.54996 -116.68016 91.24481,
   -33.48476 -116.33773 91.24617,
   -3.11378 -107.29725 91.50173,
   -34.43860 -115.86767 91.18671,
   -3.85690 -106.76782 91.54947,
   -35.05460 -115.41552 91.34336,
   -4.71505 -106.09422 91.47541,
   -35.65810 -114.76571 91.40431,
   -5.31608 -105.49519 91.66827,
   -5.93242 -104.91798 91.52209,
   -36.17135 -113.70211 91.45110,
   -6.59095 -104.12169 91.69146,
   -36.38450 -112.45309 91.34072,
   -7.23639 -103.38531 91.47363,
   -36.22041 -111.52799 91.27914,
   -7.76876 -102.60680 91.55114,
   -35.87080 -110.89404 91.41140,
   -8.17344 -102.12602 91.19739,
   -35.34613 -110.15648 91.44833,
   -34.16759 -108.88932 91.46800,
   -8.28189 -101.73898 91.76309,
   -34.67303 -109.39633 91.46260,
   -33.65634 -108.39132 91.47405,
   -8.68720 -101.11249 91.62926,
   -32.91639 -107.68431 91.44254,
   -32.22029 -107.01455 91.48943,
   -9.23949 -100.15020 91.63224,
   -31.54878 -106.32502 91.51039,
   -30.91026 -105.59635 91.49311,
   -9.83008 -99.08952 91.61677,
   -30.29709 -104.83675 91.53799,
   -10.18240 -98.46591 91.48476,
   -29.71804 -104.03964 91.53628,
   -29.17532 -103.20812 91.56232,
   -10.63058 -97.56684 91.65255,
   -28.72342 -102.41510 91.55384,
   -28.20379 -101.37780 91.57585,
   -11.16843 -96.57400 91.68374,
   -27.92748 -100.73407 91.58408,
   -11.73375 -95.57970 91.66443,
   -27.57712 -99.85165 91.61865,
   -12.11991 -94.95278 91.51483,
   -27.27902 -99.00095 91.61826,
   -26.99997 -98.11896 91.63119,
   -12.66859 -93.99682 91.67571,
   -26.74665 -97.21762 91.62610,
   -13.29653 -93.02264 91.69468,
   -26.51486 -96.32485 91.64469,
   -13.70470 -92.44560 91.57900,
   -26.27374 -95.32684 91.48802,
   -14.34679 -91.60448 91.74416,
   -26.03759 -94.52163 91.66612,
   -14.99629 -90.95037 91.75460,
   -25.74956 -93.67073 91.69147,
   -15.74092 -90.39271 91.77328,
   -25.40198 -92.87953 91.70211,
   -16.51690 -89.98559 91.80953,
   -24.89295 -92.05652 91.72502,
   -19.13409 -89.49912 91.75150,
   -17.48432 -89.68350 91.78576,
   -24.30060 -91.34790 91.72045,
   -23.18389 -90.47774 91.74359,
   -21.56869 -89.80553 91.74828,
   -20.00767 -89.51824 91.79668,
   -18.38993 -89.51414 91.91501,
   -23.71483 -90.83564 91.74066,
   -22.33231 -90.06704 91.74632,
   -20.79882 -89.62320 91.74934,
   -6.11005 -115.67666 92.18447,
   -10.05550 -116.46582 92.17512,
   -8.38173 -116.18834 92.06491,
   -6.83652 -115.85970 92.13137,
   -5.34551 -115.45797 92.21371,
   -3.81699 -114.93527 92.20774,
   -2.52198 -114.40709 92.21728,
   -12.36742 -116.78038 92.05472,
   -10.86059 -116.58589 92.17930,
   -9.25114 -116.33480 92.16443,
   -7.67629 -116.03917 92.18533,
   -4.58056 -115.21239 92.19574,
   -3.07367 -114.63629 92.21199,
   -1.58195 -113.97024 92.20302,
   -0.20690 -113.13453 92.26576,
   -14.82418 -116.93489 92.05262,
   -13.30004 -116.84157 92.18957,
   -11.65071 -116.69090 92.16410,
   -0.86098 -113.56977 92.22717,
   0.48134 -112.54017 92.23845,
   -17.42903 -116.95971 92.15718,
   -15.80082 -116.94791 92.14582,
   -14.10654 -116.89205 92.16320,
   1.01218 -111.72671 92.16299,
   -18.25861 -116.95804 92.13503,
   -16.79235 -116.95813 92.16012,
   1.18678 -110.91181 92.33247,
   -20.64509 -116.90500 92.15704,
   -19.15792 -116.94244 92.14167,
   -21.60955 -116.87466 92.17665,
   -19.95460 -116.92313 92.15694,
   0.99337 -110.03756 92.38451,
   -24.07085 -116.84549 92.05492,
   -22.56242 -116.84048 92.25545,
   0.50772 -109.42364 92.27261,
   -26.67085 -116.90574 92.15944,
   -25.03522 -116.84444 92.13699,
   -23.32563 -116.83888 92.15404,
   -0.19285 -108.84926 92.26789,
   -29.12106 -117.02531 92.14337,
   -27.48561 -116.95327 92.15027,
   -25.94002 -116.87208 92.16034,
   -29.93248 -117.00152 92.12501,
   -28.42079 -116.98964 92.29554,
   -0.88963 -108.44834 92.27072,
   -30.85762 -116.89012 92.26178,
   -1.77439 -107.90232 92.41016,
   -31.92852 -116.67946 92.18412,
   -2.61970 -107.42248 92.31715,
   -32.84149 -116.39997 92.15973,
   -3.34978 -106.97800 92.18017,
   -33.76815 -115.99318 92.17457,
   -34.58740 -115.50652 92.17287,
   -4.11430 -106.35950 92.32104,
   -35.22849 -115.01080 92.04592,
   -4.85074 -105.73202 92.30409,
   -35.75697 -114.16990 92.20378,
   -5.50538 -105.07937 92.38300,
   -6.13299 -104.42628 92.33324,
   -36.11002 -113.08099 92.22649,
   -6.78200 -103.59156 92.53330,
   -36.16860 -112.06372 92.10143,
   -7.31668 -102.96767 92.30640,
   -35.91460 -111.23751 92.20391,
   -35.45734 -110.40331 92.19844,
   -7.89111 -102.08761 92.43821,
   -34.81562 -109.60438 92.25527,
   -34.10736 -108.89274 92.28148,
   -8.43897 -101.16512 92.59894,
   -33.43655 -108.25165 92.21126,
   -8.82004 -100.57832 92.41898,
   -32.75093 -107.60383 92.28132,
   -31.71618 -106.54978 92.29837,
   -32.20894 -107.06197 92.29002,
   -31.13666 -105.92451 92.30688,
   -9.38700 -99.58038 92.42732,
   -30.48023 -105.15011 92.31503,
   -29.84792 -104.33249 92.32790,
   -9.96397 -98.54529 92.40752,
   -29.28651 -103.52786 92.34390,
   -10.32414 -97.91899 92.26979,
   -28.85899 -102.84205 92.36287,
   -10.77821 -97.01508 92.47149,
   -28.51819 -102.19683 92.27049,
   -28.01628 -101.18753 92.39018,
   -11.33115 -96.02300 92.45794,
   -27.65447 -100.33385 92.41756,
   -27.33602 -99.47941 92.40171,
   -11.91876 -94.99338 92.47348,
   -12.28062 -94.40110 92.34522,
   -27.03142 -98.58711 92.42310,
   -26.76379 -97.70471 92.43128,
   -12.82599 -93.46785 92.47958,
   -26.52568 -96.82957 92.45189,
   -13.47569 -92.49182 92.49390,
   -26.29821 -95.90827 92.42422,
   -13.90882 -91.89319 92.45108,
   -26.06357 -94.99077 92.45501,
   -14.54586 -91.14456 92.56189,
   -25.81547 -94.10261 92.40988,
   -15.21038 -90.58893 92.45573,
   -25.51273 -93.27612 92.49326,
   -25.12347 -92.47619 92.49935,
   -15.99611 -90.04745 92.66946,
   -24.44580 -91.52580 92.52091,
   -18.19297 -89.43701 92.54444,
   -16.68100 -89.74210 92.75186,
   -23.77406 -90.86084 92.41658,
   -22.34529 -90.00978 92.54660,
   -20.81407 -89.54701 92.55196,
   -19.15153 -89.38746 92.53369,
   -17.44528 -89.56539 92.55103,
   -23.09314 -90.38410 92.53187,
   -21.60742 -89.74383 92.55378,
   -20.06823 -89.41742 92.67976,
   -9.28704 -116.26597 92.97740,
   -7.60419 -115.96704 92.87138,
   -6.13349 -115.61596 92.98153,
   -4.60476 -115.15425 92.98961,
   -3.19473 -114.63902 92.87788,
   -1.60104 -113.93177 93.02021,
   -13.31161 -116.75627 92.96006,
   -11.68311 -116.61389 92.95718,
   -10.10024 -116.39617 92.99041,
   -8.47320 -116.12484 92.96500,
   -6.91238 -115.80789 92.98302,
   -5.36436 -115.39836 92.98594,
   -3.84676 -114.88105 93.00106,
   -2.34987 -114.28194 92.99597,
   -0.88149 -113.56550 93.00861,
   0.49899 -112.57220 93.03425,
   -14.08898 -116.79844 92.97451,
   -12.55039 -116.70106 92.94485,
   -10.87696 -116.51129 92.96594,
   -0.07285 -113.09049 93.02691,
   0.93563 -112.02102 93.05084,
   -16.51528 -116.87800 92.84557,
   -14.99949 -116.82774 93.00468,
   1.24507 -111.38378 93.13780,
   -19.14215 -116.84967 92.95406,
   -17.48927 -116.87080 92.93779,
   -15.80123 -116.85294 92.96061,
   -19.87187 -116.83774 92.91167,
   -18.47113 -116.86100 92.95404,
   1.24250 -110.38009 93.02921,
   -22.52013 -116.75820 92.95324,
   -20.83968 -116.80294 92.97487,
   -23.34047 -116.74624 92.92472,
   -21.91245 -116.77460 92.95333,
   0.95812 -109.74136 93.13796,
   -25.82732 -116.77634 92.80579,
   -24.30979 -116.72818 93.00818,
   0.27704 -109.01180 93.06506,
   -28.19517 -116.87287 92.95069,
   -26.74448 -116.80310 92.92839,
   -25.04398 -116.73914 92.95477,
   -0.52785 -108.46537 93.01276,
   -30.54858 -116.81847 92.92198,
   -29.17068 -116.89713 92.94974,
   -27.52976 -116.83835 92.95431,
   -1.42422 -107.94922 92.98315,
   -31.35473 -116.68194 92.94747,
   -29.96287 -116.87176 92.92135,
   -2.12964 -107.55335 93.06944,
   -32.10006 -116.49764 92.97369,
   -2.94179 -107.03371 93.07939,
   -33.05187 -116.15190 92.99085,
   -3.72227 -106.47001 93.05056,
   -33.96702 -115.64383 93.14595,
   -34.83120 -115.06217 92.92974,
   -4.42484 -105.81209 93.32557,
   -35.32223 -114.51175 92.95807,
   -5.04899 -105.29053 93.13682,
   -35.79427 -113.57227 92.94819,
   -5.74960 -104.51290 93.33424,
   -6.32400 -103.92648 93.14599,
   -35.98188 -112.49289 93.01692,
   -35.90031 -111.75438 93.04544,
   -6.96070 -103.06772 93.35494,
   -7.41325 -102.51545 93.15740,
   -35.65314 -111.01776 92.99234,
   -34.77916 -109.69491 93.05182,
   -35.23275 -110.31474 93.03114,
   -34.30172 -109.13892 93.06195,
   -7.97604 -101.64388 93.25160,
   -33.62083 -108.45672 93.06808,
   -32.94108 -107.81335 93.05290,
   -8.58093 -100.63269 93.37162,
   -32.20063 -107.10253 93.08544,
   -8.94637 -100.04640 93.23492,
   -31.49265 -106.37884 93.10368,
   -30.84388 -105.65835 93.06156,
   -9.53345 -99.02202 93.21189,
   -30.21170 -104.91472 93.15705,
   -29.60414 -104.11707 93.13401,
   -10.09717 -97.99996 93.22197,
   -29.00093 -103.24267 93.21434,
   -10.43164 -97.51793 92.85055,
   -28.57589 -102.52194 93.17593,
   -10.53845 -97.12666 93.42168,
   -28.11652 -101.64056 93.21571,
   -10.91591 -96.49481 93.24721,
   -27.75112 -100.81699 93.17472,
   -11.47848 -95.48907 93.26863,
   -27.43116 -99.98759 93.07831,
   -27.08837 -99.08716 93.20428,
   -12.07828 -94.45247 93.26798,
   -26.76160 -98.13458 93.31969,
   -12.43158 -93.87547 93.12957,
   -26.53132 -97.24107 93.10702,
   -12.99268 -92.92812 93.27978,
   -26.30710 -96.42843 93.25100,
   -26.08798 -95.52607 93.26303,
   -13.65492 -91.97008 93.31174,
   -14.09874 -91.41250 93.23232,
   -25.84439 -94.57529 93.27152,
   -25.64138 -93.80584 93.17072,
   -14.72710 -90.73451 93.40640,
   -15.59328 -90.13499 93.29143,
   -25.27103 -92.88663 93.29446,
   -16.35147 -89.74212 93.38082,
   -24.85136 -92.09759 93.31086,
   -17.40322 -89.44418 93.32021,
   -24.27289 -91.32327 93.31644,
   -23.07632 -90.32680 93.33990,
   -21.61857 -89.67444 93.34396,
   -20.04036 -89.34146 93.34950,
   -18.38761 -89.30761 93.32848,
   -23.70122 -90.76354 93.30674,
   -22.36224 -89.95501 93.34670,
   -20.84645 -89.47163 93.35470,
   -19.33325 -89.28514 93.34481,
   -8.51689 -116.06033 93.77726,
   -6.86734 -115.72796 93.81140,
   -5.38583 -115.33740 93.78975,
   -3.91625 -114.85395 93.67788,
   -2.36311 -114.22449 93.81282,
   -12.52384 -116.61048 93.75914,
   -10.91426 -116.43862 93.76660,
   -9.33139 -116.20027 93.79081,
   -7.71019 -115.91051 93.75217,
   -6.15565 -115.55564 93.77849,
   -4.62491 -115.09441 93.79087,
   -3.13296 -114.54917 93.79402,
   -1.60764 -113.88926 93.81270,
   -0.21195 -113.12955 93.86105,
   -15.00330 -116.74025 93.75941,
   -13.32581 -116.67088 93.73366,
   -11.75539 -116.52398 93.90399,
   -10.10728 -116.32430 93.76945,
   -0.88617 -113.52659 93.82139,
   0.51617 -112.59756 93.82815,
   -15.78067 -116.75635 93.79468,
   -14.25955 -116.70100 93.87467,
   1.13840 -111.85658 93.82779,
   -18.24497 -116.79011 93.62215,
   -16.69096 -116.76893 93.79805,
   1.44053 -110.93105 93.93210,
   -19.16506 -116.75858 93.75605,
   -17.49260 -116.77784 93.75196,
   1.35973 -110.39196 93.60434,
   1.47827 -110.36138 94.21481,
   -21.61727 -116.70408 93.65074,
   -20.10533 -116.72053 93.86817,
   1.26183 -109.94722 93.82609,
   -24.23682 -116.63658 93.75036,
   -22.57226 -116.66563 93.73659,
   -20.86621 -116.71322 93.75242,
   -25.04043 -116.63499 93.79335,
   -23.52596 -116.62872 93.86850,
   0.71856 -109.18288 93.87731,
   -27.48478 -116.74531 93.64582,
   -25.92501 -116.66299 93.76584,
   0.09666 -108.67664 94.03018,
   -29.97489 -116.76716 93.58386,
   -28.40467 -116.77496 93.76390,
   -26.74290 -116.69337 93.75396,
   -0.79251 -108.15596 93.83826,
   -30.79485 -116.64800 93.75732,
   -29.19750 -116.78002 93.73610,
   -1.63306 -107.67427 93.86210,
   -31.70298 -116.45046 93.75726,
   -2.38778 -107.24928 93.77053,
   -32.72409 -116.13469 93.61776,
   -33.56378 -115.74011 93.64937,
   -3.22638 -106.65503 93.80524,
   -34.31672 -115.23030 93.75587,
   -3.90524 -106.09599 93.90137,
   -34.97706 -114.58605 93.79768,
   -4.63616 -105.39964 94.06473,
   -35.47348 -113.87383 93.65752,
   -5.25123 -104.83175 93.94366,
   -35.50008 -113.50099 94.10880,
   -5.89943 -104.13564 93.95002,
   -35.72647 -113.16065 93.66162,
   -35.77762 -112.34924 93.81861,
   -6.50846 -103.41799 93.95600,
   -35.63822 -111.32060 93.76331,
   -7.11581 -102.59063 94.08920,
   -35.26672 -110.51082 93.81696,
   -7.56796 -101.98165 93.98978,
   -34.70013 -109.71332 93.86350,
   -34.02358 -108.94805 93.89499,
   -8.16174 -101.06219 94.01960,
   -33.42881 -108.34996 93.70845,
   -32.18862 -107.14779 93.88121,
   -32.68907 -107.64260 93.87395,
   -31.67691 -106.61843 93.88959,
   -8.72337 -100.09654 94.15042,
   -31.06895 -105.97619 93.89827,
   -9.09651 -99.48745 94.02735,
   -30.40041 -105.21756 93.90677,
   -29.72436 -104.40204 94.06605,
   -9.69077 -98.45051 94.00670,
   -29.20351 -103.70028 94.08812,
   -28.66081 -102.86717 94.09964,
   -10.24128 -97.45884 94.02732,
   -28.25302 -102.11052 93.96024,
   -10.69607 -96.55698 94.26052,
   -27.88175 -101.32250 93.86094,
   -11.07622 -95.93219 94.06123,
   -27.48260 -100.42920 93.97888,
   -27.16374 -99.59219 93.95579,
   -11.62669 -94.95318 94.07902,
   -26.84277 -98.69279 94.00677,
   -12.22790 -93.91910 94.07476,
   -26.53628 -97.72976 94.02797,
   -12.58885 -93.32850 93.94067,
   -26.31932 -96.94074 94.04809,
   -13.16432 -92.38854 94.08317,
   -26.07750 -95.90091 93.85030,
   -25.87547 -95.11070 94.04670,
   -13.83646 -91.47029 94.12619,
   -25.65039 -94.22310 94.07365,
   -14.30073 -90.95959 94.00777,
   -25.36276 -93.31209 94.07514,
   -15.03148 -90.27275 94.26447,
   -25.01515 -92.48492 94.07932,
   -15.81637 -89.80947 94.20772,
   -24.51065 -91.66008 94.21529,
   -16.67580 -89.48667 94.14839,
   -23.78421 -90.83106 94.12862,
   -19.13698 -89.19875 93.99614,
   -17.62001 -89.26062 94.24411,
   -23.08308 -90.28809 94.14369,
   -21.64684 -89.60974 94.14675,
   -20.07818 -89.25403 94.15339,
   -18.38997 -89.19673 94.14085,
   -22.38789 -89.90440 94.13965,
   -20.86911 -89.39492 94.14539,
   -7.74861 -115.84644 94.57668,
   -6.17977 -115.49563 94.57650,
   -4.71695 -115.07009 94.47070,
   -3.13466 -114.48051 94.60398,
   -11.73675 -116.45411 94.55680,
   -10.15520 -116.25642 94.57802,
   -8.57210 -115.99806 94.60647,
   -7.04159 -115.69070 94.68673,
   -5.40951 -115.27881 94.57915,
   -3.89543 -114.77620 94.57452,
   -2.35171 -114.15970 94.64547,
   -0.88402 -113.49975 94.64874,
   0.51829 -112.62157 94.62638,
   -14.20736 -116.62017 94.55820,
   -12.55835 -116.52692 94.55451,
   -11.05346 -116.37880 94.55982,
   -9.33698 -116.13059 94.57164,
   -1.63781 -113.85464 94.61471,
   -0.10894 -113.11572 94.76121,
   0.99088 -112.13937 94.63522,
   -16.69499 -116.68252 94.55293,
   -15.02295 -116.65174 94.54050,
   -13.53325 -116.58914 94.55770,
   1.43835 -111.39370 94.67367,
   -17.49853 -116.68498 94.56538,
   -15.94126 -116.65849 94.66992,
   1.59148 -110.62654 94.71883,
   -19.84030 -116.65292 94.55065,
   -18.38608 -116.67817 94.57685,
   -20.89202 -116.62399 94.53070,
   -19.20903 -116.66831 94.55031,
   1.47066 -109.92011 94.74561,
   -23.23068 -116.55446 94.54818,
   -21.85926 -116.58458 94.60305,
   1.13439 -109.40277 94.71838,
   -24.23617 -116.53778 94.56904,
   -22.58779 -116.56956 94.54900,
   0.45750 -108.77919 94.57190,
   -26.72555 -116.58607 94.58532,
   -25.18479 -116.53307 94.65057,
   -0.30460 -108.26081 94.65679,
   -29.18456 -116.65873 94.56475,
   -27.63264 -116.63759 94.57737,
   -25.95500 -116.56100 94.55468,
   -30.09367 -116.62247 94.52039,
   -28.42337 -116.66328 94.54538,
   -1.10312 -107.77770 94.81887,
   -31.02777 -116.45294 94.66803,
   -1.92566 -107.32637 94.71006,
   -32.07112 -116.19352 94.51944,
   -2.73398 -106.82357 94.58420,
   -32.98410 -115.81192 94.58303,
   -33.83208 -115.32894 94.60317,
   -3.48018 -106.19757 94.82851,
   -34.58054 -114.80161 94.38487,
   -4.15272 -105.64056 94.75240,
   -4.81753 -105.01736 94.72930,
   -35.06995 -114.14480 94.53294,
   -5.45443 -104.35015 94.76107,
   -35.53225 -112.93782 94.53511,
   -6.04108 -103.76100 94.55290,
   -35.57537 -111.82343 94.56271,
   -6.69319 -102.89881 94.75744,
   -35.34973 -110.93972 94.57033,
   -34.84705 -110.00062 94.63872,
   -7.29105 -102.04134 94.92647,
   -34.21939 -109.22083 94.76667,
   -7.70497 -101.47710 94.79135,
   -33.56226 -108.52137 94.71244,
   -32.88477 -107.86425 94.66457,
   -8.31338 -100.51506 94.82325,
   -32.18273 -107.19454 94.68157,
   -31.43974 -106.43598 94.69754,
   -8.87064 -99.54726 94.94929,
   -30.79979 -105.74249 94.58256,
   -9.25771 -98.95740 94.70349,
   -30.14384 -104.98942 94.55043,
   -29.53669 -104.25985 94.71847,
   -9.84437 -97.89432 94.80514,
   -28.92948 -103.41731 94.73725,
   -28.43128 -102.61343 94.70997,
   -10.38175 -96.93010 94.83103,
   -27.95953 -101.73797 94.76095,
   -27.58519 -100.91291 94.71876,
   -10.84491 -96.02699 95.03976,
   -11.19995 -95.43714 94.85939,
   -27.22105 -100.04232 94.77797,
   -26.91385 -99.20738 94.75990,
   -11.77589 -94.41355 94.88140,
   -26.60565 -98.30422 94.78441,
   -26.33151 -97.41477 94.83040,
   -12.38585 -93.36916 94.87921,
   -12.74106 -92.80013 94.72177,
   -26.11322 -96.59469 94.86574,
   -25.89809 -95.68293 94.84859,
   -13.34396 -91.85538 94.88791,
   -25.65270 -94.61799 94.70161,
   -13.98204 -91.04130 94.92976,
   -25.43931 -93.82217 94.86009,
   -14.50705 -90.50631 94.93570,
   -25.14943 -92.94610 94.88696,
   -15.30855 -89.91768 94.97170,
   -24.83518 -92.22173 94.89809,
   -17.34748 -89.19167 94.93885,
   -16.01999 -89.53363 95.12215,
   -24.26252 -91.35340 94.93937,
   -18.38080 -89.08213 94.92954,
   -16.71911 -89.32928 94.95242,
   -23.70001 -90.72858 94.90454,
   -22.40089 -89.85250 94.93481,
   -20.87834 -89.31546 94.92867,
   -19.29537 -89.08630 94.96017,
   -23.08836 -90.25008 94.93623,
   -21.66867 -89.54471 94.93812,
   -20.10954 -89.17085 94.95106,
   -6.98381 -115.61794 95.37463,
   -5.46362 -115.23902 95.25421,
   -3.91111 -114.71081 95.39403,
   -10.89127 -116.29701 95.19765,
   -9.37183 -116.06306 95.38247,
   -7.81314 -115.78699 95.41609,
   -6.23695 -115.42829 95.51127,
   -4.67545 -114.98217 95.37465,
   -3.16509 -114.43073 95.39954,
   -1.65021 -113.81096 95.42004,
   -0.26735 -113.13400 95.41882,
   -13.31860 -116.50501 95.22769,
   -11.77916 -116.37254 95.36972,
   -10.15837 -116.18243 95.36327,
   -8.56626 -115.92933 95.37219,
   -2.40491 -114.12599 95.40765,
   -0.91920 -113.47202 95.41592,
   0.52153 -112.63525 95.42216,
   -15.89798 -116.57881 95.35331,
   -14.26893 -116.53489 95.33639,
   -12.58725 -116.44205 95.35586,
   1.23294 -111.93728 95.43761,
   -18.39687 -116.58994 95.34693,
   -16.67657 -116.58679 95.38506,
   -15.27623 -116.56492 95.35491,
   1.63712 -111.11155 95.42893,
   -19.16417 -116.58668 95.27064,
   -17.62478 -116.57820 95.48479,
   1.71257 -110.21838 95.64045,
   -21.77690 -116.49878 95.34706,
   -20.11683 -116.55573 95.32661,
   -22.57557 -116.47182 95.37517,
   -21.09624 -116.52087 95.34771,
   1.44429 -109.53157 95.54400,
   -25.15129 -116.44461 95.34981,
   -23.47134 -116.45209 95.36426,
   0.93678 -108.96491 95.47039,
   -27.64070 -116.53035 95.34905,
   -25.98320 -116.46069 95.35293,
   -24.49789 -116.44243 95.34716,
   0.20349 -108.40649 95.46939,
   -30.07895 -116.49366 95.31208,
   -28.47270 -116.54336 95.37309,
   -26.89648 -116.48931 95.44396,
   -0.66623 -107.91048 95.32036,
   -30.64797 -116.41104 95.31994,
   -29.39295 -116.53306 95.40847,
   -1.44383 -107.45614 95.45166,
   -31.52083 -116.20377 95.35578,
   -2.08958 -107.06471 95.53502,
   -32.29007 -115.95149 95.37938,
   -2.97244 -106.43684 95.47789,
   -33.22664 -115.45895 95.54533,
   -34.13282 -114.89752 95.28570,
   -3.69271 -105.83494 95.51781,
   -34.67713 -114.35486 95.28068,
   -4.38980 -105.19014 95.52910,
   -4.99360 -104.62361 95.39973,
   -35.16657 -113.41571 95.35265,
   -5.65940 -103.85218 95.57624,
   -35.41060 -112.39933 95.30645,
   -6.24481 -103.21672 95.42733,
   -35.36631 -111.33797 95.22612,
   -6.85578 -102.39320 95.57664,
   -35.08665 -110.68954 95.39723,
   -34.60704 -109.86074 95.41047,
   -7.44320 -101.55019 95.66561,
   -34.00383 -109.10587 95.44989,
   -7.86077 -100.93946 95.59936,
   -33.34265 -108.39857 95.45793,
   -32.37029 -107.41587 95.47059,
   -32.82798 -107.87325 95.46480,
   -31.65467 -106.69548 95.48103,
   -8.47768 -99.95208 95.61600,
   -30.96226 -105.98944 95.61036,
   -30.35579 -105.31985 95.45922,
   -9.11332 -98.89983 95.59938,
   -29.71055 -104.57174 95.50326,
   -9.46466 -98.31861 95.49200,
   -29.10024 -103.78742 95.49305,
   -28.54253 -102.97407 95.54065,
   -10.00816 -97.33761 95.57761,
   -28.13323 -102.26683 95.51954,
   -10.52922 -96.39433 95.63438,
   -27.67616 -101.36322 95.55726,
   -27.31734 -100.53353 95.53063,
   -10.99589 -95.48637 95.83993,
   -26.96762 -99.65698 95.56586,
   -11.34649 -94.89161 95.67821,
   -26.66559 -98.88023 95.76241,
   -11.93337 -93.84514 95.70880,
   -26.40526 -97.98802 95.50077,
   -26.10290 -97.01348 95.64592,
   -12.52310 -92.85413 95.66925,
   -25.89102 -96.23843 95.84396,
   -12.90906 -92.24741 95.54433,
   -25.67186 -95.19759 95.59792,
   -13.59297 -91.28162 95.65700,
   -25.45721 -94.28177 95.61959,
   -14.14564 -90.61465 95.78285,
   -25.19727 -93.32200 95.51384,
   -14.85414 -90.02381 95.77262,
   -24.91276 -92.54434 95.68371,
   -15.62398 -89.59454 95.67708,
   -24.53169 -91.78834 95.69883,
   -16.63113 -89.22479 95.69242,
   -23.76765 -90.80294 95.72038,
   -19.31432 -88.99740 95.74036,
   -17.61133 -89.03530 95.72881,
   -23.15429 -90.25922 95.76463,
   -21.70018 -89.48485 95.73557,
   -20.14936 -89.08697 95.75719,
   -18.52414 -88.95615 95.86129,
   -22.42586 -89.80579 95.73398,
   -20.92425 -89.24554 95.73920,
   -6.22533 -115.36863 96.16946,
   -4.69231 -114.91617 96.18323,
   -3.17835 -114.36996 96.19931,
   -10.08143 -116.10771 96.03363,
   -8.60546 -115.86371 96.18416,
   -7.00037 -115.55294 96.16436,
   -5.45619 -115.15668 96.17710,
   -3.93697 -114.65451 96.18066,
   -2.46554 -114.09953 96.16476,
   -1.00138 -113.48193 96.23759,
   0.50785 -112.64232 96.22147,
   -12.57142 -116.35051 96.15587,
   -10.98183 -116.20703 96.15762,
   -9.38775 -115.99277 96.16617,
   -7.79685 -115.71701 96.17105,
   -1.67745 -113.77074 96.20953,
   -0.18707 -113.10494 96.18631,
   1.02719 -112.20150 96.22678,
   -15.00076 -116.48039 96.02500,
   -13.46556 -116.40118 96.16805,
   -11.79799 -116.28911 96.15281,
   1.59974 -111.45895 96.25040,
   -17.47933 -116.50430 96.14370,
   -15.94539 -116.48401 96.17085,
   -14.27289 -116.43847 96.15412,
   1.82505 -110.78492 96.25869,
   -18.38123 -116.49511 96.16020,
   -16.75811 -116.49924 96.14733,
   -20.87462 -116.45463 96.00143,
   -19.33221 -116.48236 96.12607,
   1.72288 -109.75632 96.29948,
   -21.78327 -116.40225 96.15791,
   -20.12027 -116.45891 96.14576,
   1.32772 -109.12346 96.28425,
   -24.23193 -116.35962 96.03016,
   -22.73757 -116.36208 96.24127,
   -26.85352 -116.39299 96.14990,
   -25.19486 -116.34601 96.13978,
   -23.49804 -116.35551 96.14352,
   0.76663 -108.65942 96.26659,
   -29.30916 -116.43058 96.12664,
   -27.65987 -116.42345 96.12350,
   -26.08100 -116.34857 96.30205,
   -0.14330 -108.02828 96.22384,
   -30.09176 -116.35704 96.12221,
   -28.58041 -116.43182 96.25125,
   -0.96292 -107.57121 96.22623,
   -30.92860 -116.20410 96.18579,
   -1.73681 -107.12328 96.24356,
   -31.94922 -115.93573 96.01438,
   -32.81720 -115.55165 96.05895,
   -2.51471 -106.59055 96.28601,
   -33.58540 -115.06372 96.16753,
   -3.23834 -106.02221 96.29273,
   -3.89141 -105.46994 96.18884,
   -34.28273 -114.42441 96.25676,
   -34.73159 -113.86495 96.15821,
   -4.62710 -104.71401 96.33064,
   -5.19544 -104.15981 96.18047,
   -35.11577 -112.85898 96.19231,
   -35.12929 -112.25544 96.56218,
   -5.87403 -103.33656 96.38334,
   -35.25669 -111.89449 96.06609,
   -6.42784 -102.71295 96.23097,
   -35.14302 -111.14721 96.07730,
   -34.71023 -110.21778 96.37263,
   -7.01810 -101.88282 96.39734,
   -34.18870 -109.39227 96.19202,
   -33.52301 -108.63246 96.24323,
   -7.62634 -100.96365 96.54738,
   -32.81282 -107.91889 96.25995,
   -8.02573 -100.38357 96.42074,
   -32.09306 -107.20014 96.27067,
   -31.42794 -106.52723 96.21170,
   -8.63698 -99.40035 96.41151,
   -30.75316 -105.83271 96.28781,
   -30.10435 -105.12718 96.29729,
   -9.26404 -98.35560 96.40168,
   -29.44837 -104.35387 96.31016,
   -28.60054 -103.20683 96.33526,
   -9.61440 -97.78325 96.28084,
   -29.02962 -103.81522 96.32112,
   -28.22909 -102.62097 96.34774,
   -10.15276 -96.80171 96.40281,
   -27.80974 -101.83643 96.29673,
   -27.40507 -100.98494 96.34146,
   -10.67534 -95.85591 96.45717,
   -27.00585 -100.06474 96.48619,
   -11.14220 -94.95431 96.62591,
   -26.71395 -99.25868 96.38413,
   -11.49552 -94.33712 96.48648,
   -26.40387 -98.37738 96.42811,
   -26.09680 -97.42466 96.50976,
   -12.07983 -93.30966 96.47226,
   -25.88706 -96.61411 96.43759,
   -12.68050 -92.30952 96.47080,
   -25.67247 -95.71884 96.45829,
   -13.07304 -91.73727 96.31390,
   -25.48940 -94.92290 96.65711,
   -13.70921 -90.86863 96.50484,
   -25.25731 -93.88301 96.44974,
   -25.00927 -93.00227 96.45060,
   -14.36815 -90.20098 96.54427,
   -15.12908 -89.66411 96.55597,
   -24.68141 -92.16864 96.49008,
   -15.92056 -89.28821 96.58957,
   -24.19381 -91.33259 96.56765,
   -18.32212 -88.87094 96.53119,
   -16.89500 -89.01854 96.59254,
   -23.67209 -90.68254 96.51229,
   -22.44359 -89.76551 96.43404,
   -20.94534 -89.18914 96.36845,
   -19.35283 -88.90084 96.54291,
   -17.64088 -88.91628 96.53142,
   -23.09128 -90.17626 96.53256,
   -21.66898 -89.39477 96.65448,
   -20.18983 -88.99477 96.67222,
   -7.03247 -115.48706 96.96888,
   -5.47934 -115.09120 96.96753,
   -3.95699 -114.58997 96.98984,
   -11.01238 -116.12271 96.94914,
   -9.29929 -115.91300 96.85287,
   -7.78043 -115.64492 96.92214,
   -6.24292 -115.30066 96.96097,
   -4.72462 -114.85507 96.97956,
   -3.22892 -114.32803 96.96359,
   -1.68193 -113.72017 97.01501,
   -0.21305 -113.07913 97.01388,
   -13.47781 -116.30603 96.95151,
   -11.78967 -116.20264 96.90087,
   -10.18338 -116.02842 96.93229,
   -8.61673 -115.79177 96.96662,
   -2.44831 -114.02462 97.00226,
   -0.83055 -113.36677 97.14846,
   0.49677 -112.64081 97.01907,
   -14.25527 -116.33485 96.99034,
   -12.72200 -116.25058 97.06241,
   1.25329 -112.01450 96.89024,
   1.84648 -111.11621 97.05931,
   -16.70435 -116.41241 96.85390,
   -15.08960 -116.36807 96.94269,
   1.66033 -111.48435 97.04138,
   -19.30829 -116.38206 96.94262,
   -17.62678 -116.40528 96.94778,
   -15.96287 -116.38851 96.94770,
   1.96447 -110.21570 97.07922,
   -20.04788 -116.36944 96.88383,
   -18.62620 -116.39582 96.94188,
   1.95404 -109.70980 97.49778,
   -22.68863 -116.27562 96.94112,
   -21.01104 -116.32785 96.96666,
   1.69883 -109.36272 97.09441,
   -23.51718 -116.25699 96.92159,
   -22.03846 -116.29623 96.94163,
   1.11702 -108.71963 97.06210,
   -25.96943 -116.24868 96.94822,
   -24.47577 -116.23475 96.98382,
   0.32119 -108.15342 96.94334,
   -28.53612 -116.32967 96.93767,
   -26.87584 -116.28132 96.95628,
   -25.22249 -116.23812 96.94511,
   -29.33392 -116.30025 96.93367,
   -27.90263 -116.32040 96.94328,
   -0.44453 -107.70562 97.05564,
   -30.26438 -116.18256 97.07791,
   -1.30703 -107.17741 97.22584,
   -31.32240 -115.95763 96.96784,
   -2.02585 -106.77134 97.06411,
   -32.23497 -115.62537 96.96590,
   -2.72032 -106.30366 96.88995,
   -33.09394 -115.15997 97.02293,
   -33.96411 -114.53325 96.84150,
   -3.49262 -105.58625 97.14815,
   -4.11898 -105.03393 96.97511,
   -34.45220 -113.90676 96.98054,
   -34.85167 -113.33545 96.60612,
   -4.81845 -104.26397 97.17460,
   -34.91925 -112.76840 97.02138,
   -5.41498 -103.64943 97.03529,
   -35.05502 -111.39665 96.95074,
   -6.07426 -102.83545 97.18553,
   -6.61689 -102.18910 97.06607,
   -34.89749 -110.75507 96.79582,
   -34.47465 -110.00044 97.01733,
   -7.16616 -101.39442 97.20760,
   -33.91572 -109.20607 97.04106,
   -32.98770 -108.13562 97.05629,
   -33.45615 -108.65290 97.04953,
   -32.33613 -107.47730 97.06289,
   -7.79164 -100.43080 97.34754,
   -31.58797 -106.73136 97.20606,
   -8.17488 -99.86352 97.21958,
   -30.97789 -106.10946 97.07536,
   -30.28623 -105.37820 97.07678,
   -8.79404 -98.86249 97.19940,
   -29.59468 -104.60565 97.10075,
   -28.98723 -103.86459 97.12322,
   -9.39927 -97.84368 97.21152,
   -28.40274 -103.04649 97.15992,
   -9.77128 -97.23642 97.09058,
   -27.95151 -102.29202 97.13517,
   -27.47390 -101.38346 97.28245,
   -10.32735 -96.22836 97.19768,
   -27.13851 -100.59244 97.16021,
   -10.82331 -95.32166 97.25137,
   -26.78909 -99.72169 97.18826,
   -26.46523 -98.84331 97.21823,
   -11.29202 -94.40044 97.43951,
   -26.18054 -97.98553 97.20522,
   -11.62422 -93.80948 97.28863,
   -25.88017 -97.01923 97.31354,
   -12.23823 -92.74589 97.26084,
   -25.69790 -96.25726 97.24136,
   -12.81810 -91.79260 97.28927,
   -25.47837 -95.30159 97.24903,
   -13.21687 -91.33874 96.93460,
   -25.28049 -94.38310 97.25477,
   -13.36201 -90.96425 97.53540,
   -25.07007 -93.48755 97.27200,
   -13.91203 -90.39513 97.35194,
   -14.57973 -89.86385 97.21357,
   -24.77904 -92.56265 97.29129,
   -24.44885 -91.79475 97.26586,
   -16.82610 -88.91464 97.33606,
   -15.35065 -89.33887 97.53745,
   -23.77877 -90.81623 97.31254,
   -17.59807 -88.81602 97.24074,
   -16.07247 -89.09657 97.35851,
   -23.15615 -90.19668 97.21431,
   -21.73728 -89.36870 97.32963,
   -20.19687 -88.92520 97.34315,
   -18.55920 -88.77035 97.31268,
   -22.48319 -89.73069 97.32907,
   -20.99913 -89.11296 97.33878,
   -19.46329 -88.79511 97.50853,
   -6.27558 -115.23114 97.76219,
   -4.74180 -114.78410 97.77671,
   -10.24079 -115.94106 97.75209,
   -8.52777 -115.70530 97.66774,
   -7.02539 -115.41021 97.73316,
   -5.50569 -115.02117 97.76373,
   -4.02118 -114.54315 97.75017,
   -2.47146 -113.96816 97.81899,
   -0.96596 -113.38458 97.80847,
   -12.68543 -116.16063 97.74801,
   -11.03789 -116.03102 97.73999,
   -9.41825 -115.83478 97.73641,
   -7.84812 -115.57468 97.76465,
   -3.22484 -114.25044 97.79509,
   -1.58493 -113.62255 97.95821,
   -0.24196 -113.04239 97.79037,
   1.07189 -112.15188 97.82639,
   -15.16571 -116.26451 97.74518,
   -13.49782 -116.20707 97.72866,
   -12.03887 -116.11750 97.74758,
   0.46744 -112.61856 97.81571,
   1.67384 -111.50513 97.83487,
   -15.95404 -116.28963 97.70141,
   -14.43867 -116.23065 97.82884,
   2.01030 -110.76537 97.84753,
   -18.38801 -116.31142 97.63402,
   -16.86717 -116.30024 97.72676,
   -21.03216 -116.22698 97.73875,
   -19.33679 -116.27731 97.74157,
   -17.65063 -116.30221 97.73506,
   2.05701 -109.89531 97.88991,
   -21.77779 -116.21364 97.66237,
   -20.28943 -116.23666 97.83267,
   1.91309 -109.47835 97.91474,
   -24.41094 -116.13319 97.73819,
   -22.74241 -116.17267 97.72334,
   1.56826 -109.00566 98.00327,
   -25.18935 -116.14318 97.65255,
   -23.67758 -116.12778 97.86163,
   0.81446 -108.32494 97.83048,
   -27.62252 -116.19779 97.64093,
   -26.10239 -116.14599 97.74780,
   0.03347 -107.82701 97.87995,
   -30.01609 -116.10209 97.70667,
   -28.57697 -116.19647 97.73496,
   -26.92689 -116.16293 97.74304,
   -0.83204 -107.36586 97.69870,
   -30.77196 -115.96742 97.72880,
   -29.38325 -116.16367 97.71578,
   -1.57752 -106.90965 97.85375,
   -31.48237 -115.77249 97.76003,
   -2.30348 -106.39798 97.95125,
   -32.47740 -115.29514 97.95855,
   -3.01247 -105.86232 97.77786,
   -33.35652 -114.78240 97.78179,
   -34.00546 -114.21071 97.70523,
   -3.78073 -105.12176 97.92495,
   -4.40664 -104.47625 97.97096,
   -34.55594 -113.30346 97.72858,
   -5.11759 -103.72857 97.89175,
   -34.83237 -112.15239 97.86992,
   -5.61700 -103.14007 97.95900,
   -34.83897 -111.11667 97.73500,
   -6.32315 -102.28893 97.93598,
   -34.56830 -110.34454 97.76427,
   -6.73474 -101.74417 97.95546,
   -34.05346 -109.48929 97.82030,
   -33.43935 -108.73014 97.84324,
   -7.37360 -100.83192 97.99409,
   -32.74866 -107.97246 97.85563,
   -32.04921 -107.25040 97.85413,
   -7.95066 -99.92392 98.10937,
   -31.39642 -106.59524 97.87033,
   -8.32575 -99.34563 98.02744,
   -30.71371 -105.89475 97.88016,
   -29.59446 -104.68105 97.89885,
   -30.05096 -105.19186 97.89053,
   -29.15098 -104.15178 97.90860,
   -8.96284 -98.30901 98.00462,
   -28.52884 -103.33388 97.92658,
   -28.07628 -102.65133 97.94073,
   -9.56297 -97.29983 98.00095,
   -9.92686 -96.69882 97.89472,
   -27.64787 -101.88273 97.94465,
   -27.24150 -101.03788 97.98104,
   -10.45934 -95.72643 97.99479,
   -26.87918 -100.17842 98.01055,
   -26.56011 -99.33235 97.97795,
   -10.96900 -94.78408 98.05293,
   -26.27991 -98.51462 97.88760,
   -11.43646 -93.85925 98.22663,
   -25.96740 -97.58088 98.01218,
   -11.76412 -93.25791 98.10039,
   -25.72466 -96.74857 98.11970,
   -12.40454 -92.18456 98.05084,
   -25.50053 -95.80636 98.04104,
   -25.30530 -94.91098 98.10066,
   -13.00008 -91.26051 98.11798,
   -25.09166 -93.89987 97.93614,
   -13.50930 -90.59540 98.14538,
   -24.88319 -93.06202 98.06299,
   -14.16634 -89.95734 98.15627,
   -15.02991 -89.37432 98.14737,
   -24.59928 -92.20933 98.08388,
   -15.84904 -89.03555 98.04865,
   -24.25162 -91.47203 98.02200,
   -16.82414 -88.77572 98.17032,
   -23.64282 -90.62959 98.10356,
   -22.47180 -89.66296 98.12856,
   -21.00347 -89.03613 98.12881,
   -19.36983 -88.71324 98.13917,
   -17.82031 -88.67154 98.16696,
   -23.09049 -90.08557 98.10361,
   -21.77934 -89.31760 98.11229,
   -20.21748 -88.84082 98.13668,
   -18.57908 -88.66986 98.13007,
   -5.53156 -114.94569 98.55623,
   -9.47014 -115.74229 98.55239,
   -7.76421 -115.47706 98.50322,
   -6.29043 -115.15130 98.54383,
   -4.79620 -114.72239 98.54426,
   -3.23059 -114.17610 98.59246,
   -1.74158 -113.62625 98.60123,
   -0.27702 -112.98913 98.60374,
   -11.74803 -115.99859 98.48602,
   -10.26927 -115.84460 98.54527,
   -8.67330 -115.62492 98.55637,
   -7.08589 -115.33536 98.56069,
   -4.00849 -114.45345 98.58450,
   -2.36299 -113.85122 98.68172,
   -0.99692 -113.32317 98.58944,
   0.42850 -112.59525 98.61948,
   1.65442 -111.53629 98.62292,
   -14.37154 -116.12686 98.54190,
   -12.73266 -116.05641 98.53332,
   -11.07298 -115.93237 98.53910,
   1.21891 -112.01871 98.64286,
   1.90805 -111.13044 98.63323,
   -16.85211 -116.18546 98.53226,
   -15.19327 -116.15444 98.53147,
   -13.74452 -116.10350 98.54363,
   -17.67857 -116.19058 98.51703,
   -16.16476 -116.16845 98.58395,
   2.10630 -110.48426 98.65315,
   -20.03571 -116.14825 98.53418,
   -18.60920 -116.17543 98.56104,
   2.06629 -109.67411 98.69481,
   -21.06031 -116.11709 98.52568,
   -19.37462 -116.16574 98.53387,
   1.78415 -109.13761 98.53009,
   -23.44398 -116.04120 98.53321,
   -22.01460 -116.07873 98.56659,
   -24.44088 -116.02254 98.52765,
   -22.75627 -116.06020 98.53335,
   1.24498 -108.52773 98.67624,
   -26.85952 -116.05463 98.47399,
   -25.35435 -116.02533 98.50152,
   0.65166 -108.13478 98.67085,
   -29.34763 -116.05660 98.38529,
   -27.80017 -116.06923 98.55545,
   -26.13677 -116.02640 98.54249,
   -0.24774 -107.55995 98.68679,
   -30.24093 -115.93380 98.51167,
   -28.60799 -116.06762 98.52590,
   -1.11504 -107.05509 98.65509,
   -31.15287 -115.71615 98.52911,
   -1.84303 -106.59385 98.68620,
   -32.11266 -115.35076 98.50762,
   -32.86360 -114.92488 98.57480,
   -2.69255 -105.95285 98.62433,
   -3.33579 -105.37286 98.68981,
   -33.61123 -114.28232 98.71446,
   -34.15210 -113.69431 98.50260,
   -4.00658 -104.68586 98.80640,
   -4.63462 -104.03635 98.72614,
   -34.57095 -112.72410 98.53186,
   -5.26984 -103.30234 98.81604,
   -34.72278 -111.58414 98.57008,
   -5.86044 -102.62539 98.73061,
   -34.60783 -110.74730 98.54665,
   -34.16084 -109.80663 98.61699,
   -6.47558 -101.80377 98.89967,
   -34.44076 -110.33776 98.58605,
   -33.60932 -108.99953 98.64041,
   -6.88188 -101.28794 98.77093,
   -32.94558 -108.21478 98.64925,
   -32.29477 -107.53382 98.65518,
   -7.55515 -100.30461 98.79132,
   -31.59734 -106.82681 98.75489,
   -30.92255 -106.13234 98.68093,
   -8.20474 -99.27977 98.86206,
   -30.22520 -105.40737 98.68395,
   -8.55060 -98.71870 98.83463,
   -29.55652 -104.69147 98.69448,
   -28.92281 -103.94520 98.70741,
   -9.12363 -97.77580 98.81149,
   -28.32716 -103.12618 98.56931,
   -27.82690 -102.34601 98.75097,
   -9.71102 -96.77894 98.81595,
   -27.35335 -101.44270 98.77939,
   -10.08439 -96.15610 98.70823,
   -27.00559 -100.65528 98.75615,
   -10.57942 -95.24262 98.78858,
   -26.69907 -99.88856 98.78806,
   -26.34404 -98.92769 98.78425,
   -11.04605 -94.34126 98.90715,
   -26.00855 -97.94256 98.80092,
   -11.66047 -93.20933 98.94857,
   -25.77549 -97.17196 98.81681,
   -12.00618 -92.60507 98.76053,
   -25.54042 -96.28813 98.83214,
   -25.33841 -95.41266 98.90376,
   -12.53533 -91.69436 98.84640,
   -25.14901 -94.48596 98.86313,
   -13.11515 -90.83621 98.95535,
   -24.90922 -93.44141 98.84283,
   -13.66815 -90.24978 98.75066,
   -24.66410 -92.55171 98.89449,
   -14.40808 -89.58479 98.94008,
   -24.39951 -91.81848 98.87958,
   -15.22527 -89.09851 99.01249,
   -23.90524 -90.96495 98.92275,
   -17.75699 -88.57140 98.92196,
   -16.05839 -88.81835 98.94993,
   -23.18648 -90.13788 98.92494,
   -21.78810 -89.24355 98.92232,
   -20.25284 -88.76157 98.93362,
   -18.56581 -88.55751 98.95914,
   -17.12714 -88.61883 98.92356,
   -22.49866 -89.61654 98.92559,
   -21.04153 -88.96200 98.96168,
   -19.47215 -88.62744 98.95127,
   -8.70879 -115.52603 99.35910,
   -7.01490 -115.23749 99.25059,
   -5.56035 -114.86166 99.35943,
   -4.08559 -114.40659 99.26706,
   -2.52245 -113.83104 99.39831,
   -1.02492 -113.24022 99.40592,
   -11.05407 -115.83591 99.21370,
   -9.49298 -115.64002 99.34322,
   -7.90359 -115.39461 99.35154,
   -6.33429 -115.06835 99.35927,
   -4.79789 -114.62981 99.37262,
   -3.28014 -114.10367 99.46892,
   -1.76982 -113.54770 99.38332,
   -0.29419 -112.90771 99.40755,
   0.95387 -112.14405 99.41856,
   -13.45491 -115.99258 99.21018,
   -11.95413 -115.88385 99.36542,
   -10.30934 -115.74025 99.34791,
   0.41977 -112.50787 99.41270,
   1.64326 -111.45890 99.43572,
   -16.07212 -116.05053 99.33927,
   -14.42544 -116.00802 99.34050,
   -12.76427 -115.93795 99.34699,
   2.01933 -110.77422 99.43095,
   -16.89705 -116.06301 99.33135,
   -15.38304 -116.01621 99.46466,
   -19.32029 -116.05725 99.25019,
   -17.81245 -116.04744 99.43539,
   2.13037 -109.89173 99.45594,
   -21.95506 -115.96633 99.33494,
   -20.27761 -116.01889 99.33111,
   -18.57811 -116.05708 99.33565,
   1.96273 -109.26415 99.50471,
   -22.71918 -115.95410 99.26168,
   -21.24611 -115.97147 99.44555,
   1.59201 -108.76880 99.47958,
   -25.33722 -115.89745 99.33996,
   -23.69186 -115.92324 99.29153,
   0.93437 -108.16847 99.49681,
   -26.12383 -115.90488 99.34299,
   -24.58853 -115.88031 99.47584,
[truncated: 2,209,639 more chars]
