# Supplementary material for: Determination of muscle shape deformations of the tibialis anterior during dynamic contractions using 3D ultrasound
Source: Front Bioeng Biotechnol. 2024 Jun 5;12:1388907. doi: 10.3389/fbioe.2024.1388907 (PMC11188672; doi:10.3389/fbioe.2024.1388907)
Supplement: Supplementary file 1 [file DataSheet1.zip › Dyn_100_S06_149.5d.wrl]

#VRML V2.0 utf8
Transform { children [ Shape {
 appearance Appearance { material Material {
  ambientIntensity 0.2
  diffuseColor 1.000 1.000 0.200
  specularColor 0.1 0.1 0.1
  emissiveColor 0 0 0
  shininess     0.2
  transparency  0.000
 } }
 geometry IndexedFaceSet {
  coord Coordinate { point [
   -18.74679 -114.17851 7.93489,
   -18.74679 -114.17851 7.93489,
   -17.21703 -113.70987 7.94327,
   -17.21703 -113.70987 7.94327,
   -15.68733 -113.24102 7.95164,
   -15.68733 -113.24102 7.95164,
   -14.16055 -112.76263 7.96016,
   -14.16055 -112.76263 7.96016,
   -19.52277 -114.09677 7.93529,
   -19.52277 -114.09677 7.93529,
   -17.98392 -113.94487 7.93907,
   -17.98392 -113.94487 7.93907,
   -16.45220 -113.47541 7.94745,
   -16.45220 -113.47541 7.94745,
   -14.85199 -112.98496 7.95622,
   -14.85199 -112.98496 7.95622,
   -13.60127 -112.24346 7.96828,
   -13.60127 -112.24346 7.96828,
   -20.47385 -113.72426 7.93975,
   -20.47385 -113.72426 7.93975,
   -18.97535 -113.43299 7.94551,
   -17.44565 -112.96414 7.95388,
   -15.91595 -112.49530 7.96226,
   -14.38624 -112.02645 7.97064,
   -12.89957 -111.51434 7.97960,
   -12.89957 -111.51434 7.97960,
   -21.21842 -113.31433 7.94495,
   -21.21842 -113.31433 7.94495,
   -19.90599 -113.12663 7.94902,
   -18.37628 -112.65779 7.95740,
   -16.84658 -112.18894 7.96577,
   -15.31688 -111.72010 7.97415,
   -13.78718 -111.25125 7.98253,
   -12.30134 -110.87414 7.98953,
   -12.30134 -110.87414 7.98953,
   -20.83662 -112.82028 7.95253,
   -19.30692 -112.35143 7.96091,
   -17.77722 -111.88259 7.96929,
   -16.24752 -111.41374 7.97766,
   -14.71782 -110.94490 7.98604,
   -13.18812 -110.47605 7.99442,
   -11.52727 -110.02163 8.00272,
   -11.52727 -110.02163 8.00272,
   -21.85012 -112.62082 7.95440,
   -21.85012 -112.62082 7.95440,
   -20.23756 -112.04508 7.96442,
   -18.70786 -111.57623 7.97280,
   -17.17816 -111.10739 7.98117,
   -15.64846 -110.63854 7.98955,
   -14.11875 -110.16970 7.99793,
   -12.58905 -109.70086 8.00631,
   -11.50848 -109.35674 8.39734,
   -22.48694 -111.93458 7.96374,
   -22.48694 -111.93458 7.96374,
   -21.16820 -111.73872 7.96793,
   -19.63850 -111.26988 7.97631,
   -18.10880 -110.80103 7.98469,
   -16.57909 -110.33219 7.99306,
   -15.04939 -109.86335 8.00144,
   -13.51969 -109.39450 8.00982,
   -11.56259 -109.03736 8.01700,
   -11.56259 -109.03736 8.01700,
   -22.09884 -111.43237 7.97144,
   -20.56913 -110.96353 7.97982,
   -19.03943 -110.49468 7.98820,
   -17.50973 -110.02584 7.99658,
   -15.98003 -109.55699 8.00495,
   -14.45033 -109.08815 8.01333,
   -12.92063 -108.61930 8.02171,
   -22.87259 -111.11588 7.97526,
   -22.87259 -111.11588 7.97526,
   -21.49977 -110.65717 7.98333,
   -19.97007 -110.18833 7.99171,
   -18.44037 -109.71948 8.00009,
   -16.91067 -109.25064 8.00846,
   -15.38097 -108.78179 8.01684,
   -13.85126 -108.31295 8.02522,
   -12.05806 -107.74078 8.03537,
   -12.05806 -107.74078 8.03537,
   -22.88743 -110.20037 7.98857,
   -22.88743 -110.20037 7.98857,
   -20.90071 -109.88197 7.99522,
   -19.37101 -109.41313 8.00360,
   -17.84131 -108.94428 8.01198,
   -16.31160 -108.47544 8.02035,
   -14.78190 -108.00659 8.02873,
   -13.25220 -107.53775 8.03711,
   -23.02018 -109.93997 8.36932,
   -21.83135 -109.57562 7.99873,
   -20.30164 -109.10677 8.00711,
   -18.77194 -108.63793 8.01549,
   -17.24224 -108.16908 8.02387,
   -15.71254 -107.70024 8.03224,
   -14.18284 -107.23139 8.04062,
   -12.47323 -106.69026 8.05023,
   -12.47323 -106.69026 8.05023,
   -22.88561 -109.18405 8.00336,
   -22.88561 -109.18405 8.00336,
   -21.23228 -108.80042 8.01062,
   -19.70258 -108.33157 8.01900,
   -18.17288 -107.86273 8.02738,
   -16.64318 -107.39388 8.03575,
   -15.11348 -106.92504 8.04413,
   -13.58378 -106.45620 8.05251,
   -22.16292 -108.49406 8.01413,
   -20.63322 -108.02522 8.02251,
   -19.10352 -107.55638 8.03089,
   -17.57382 -107.08753 8.03927,
   -16.04411 -106.61869 8.04764,
   -14.51441 -106.14984 8.05602,
   -13.07836 -105.88717 8.06130,
   -13.07836 -105.88717 8.06130,
   -22.88496 -108.08819 8.01931,
   -22.88496 -108.08819 8.01931,
   -21.56386 -107.71887 8.02602,
   -20.03416 -107.25002 8.03440,
   -18.50445 -106.78118 8.04278,
   -16.97475 -106.31233 8.05116,
   -15.44505 -105.84349 8.05953,
   -13.84224 -105.04270 8.07281,
   -13.84224 -105.04270 8.07281,
   -22.88421 -107.28422 8.03101,
   -22.88421 -107.28422 8.03101,
   -20.96479 -106.94367 8.03791,
   -19.43509 -106.47482 8.04629,
   -17.90539 -106.00598 8.05467,
   -16.37569 -105.53713 8.06304,
   -14.57656 -104.68810 8.07723,
   -14.57656 -104.68810 8.07723,
   -22.05623 -106.11281 8.04889,
   -22.05623 -106.11281 8.04889,
   -20.36573 -106.16847 8.04980,
   -18.83603 -105.69962 8.05818,
   -17.30633 -105.23078 8.06656,
   -15.86898 -104.65509 8.07639,
   -15.86898 -104.65509 8.07639,
   -22.56974 -106.49511 8.04281,
   -22.56974 -106.49511 8.04281,
   -21.44720 -105.71824 8.05525,
   -21.44720 -105.71824 8.05525,
   -19.76667 -105.39327 8.06169,
   -18.18097 -104.59932 8.07486,
   -18.18097 -104.59932 8.07486,
   -16.73592 -104.63154 8.07586,
   -16.73592 -104.63154 8.07586,
   -20.70730 -105.22930 8.06312,
   -20.70730 -105.22930 8.06312,
   -19.18327 -104.57446 8.07420,
   -19.18327 -104.57446 8.07420,
   -17.49523 -104.61461 8.07533,
   -17.49523 -104.61461 8.07533,
   -19.96612 -104.74267 8.07096,
   -19.96612 -104.74267 8.07096,
   -17.96948 -114.00503 8.74811,
   -16.41551 -113.61727 8.95955,
   -14.88448 -113.11310 8.85536,
   -18.78386 -114.12695 8.73531,
   -17.19439 -113.79901 8.65522,
   -15.79820 -113.37890 8.63024,
   -14.14186 -112.76882 8.60892,
   -12.96529 -111.86399 8.77457,
   -19.64220 -114.05900 8.75016,
   -13.45758 -112.30491 8.77437,
   -12.23606 -111.14617 8.92882,
   -20.91023 -113.57140 8.62430,
   -11.65986 -110.36228 8.89199,
   -21.61853 -113.10211 8.75504,
   -11.43959 -109.76160 9.01025,
   -22.29771 -112.44005 8.75816,
   -11.56156 -108.80888 8.83179,
   -22.83942 -111.64549 8.73404,
   -11.79505 -108.12533 8.65790,
   -11.86279 -107.71465 9.22565,
   -23.13650 -110.62705 8.83970,
   -12.19596 -107.09645 8.86409,
   -23.22972 -109.54047 8.95213,
   -12.76702 -106.19012 8.86552,
   -23.14182 -108.67578 8.74351,
   -13.45636 -105.39263 9.04383,
   -23.04983 -107.59537 8.81018,
   -14.13230 -104.89330 8.92214,
   -22.83406 -106.82596 8.79727,
   -15.02433 -104.61989 8.86366,
   -22.25963 -106.04644 8.78527,
   -17.42640 -104.39404 8.81057,
   -15.94917 -104.45409 9.06112,
   -21.45859 -105.41907 8.87236,
   -20.01652 -104.63291 8.74814,
   -18.41512 -104.35016 8.88589,
   -16.70519 -104.41750 8.87928,
   -20.74878 -104.97055 8.86400,
   -19.27269 -104.37768 9.03180,
   -18.73172 -114.14913 9.56278,
   -17.17903 -113.89051 9.54644,
   -15.62992 -113.45866 9.54990,
   -14.15640 -112.88240 9.57861,
   -19.55586 -114.10225 9.56388,
   -18.10318 -114.07098 9.42180,
   -16.39732 -113.69029 9.55955,
   -14.87105 -113.19460 9.57187,
   -13.40398 -112.44709 9.58107,
   -20.49467 -113.86798 9.55992,
   -12.61353 -111.76447 9.43025,
   -21.30167 -113.48367 9.56334,
   -11.93698 -111.05088 9.59412,
   -11.47748 -110.14658 9.67960,
   -22.12431 -112.81219 9.37496,
   -11.40050 -109.33209 9.66004,
   -22.70840 -112.22227 9.57913,
   -11.61132 -108.24390 9.64051,
   -23.19652 -111.24670 9.55265,
   -11.96977 -107.26920 9.86569,
   -23.44283 -110.06731 9.58803,
   -12.32095 -106.69400 9.68194,
   -23.49828 -108.98984 9.75524,
   -13.02790 -105.77860 9.72221,
   -23.34616 -108.12976 9.55520,
   -13.71889 -105.14485 9.70492,
   -23.12316 -107.13159 9.62872,
   -15.71168 -104.35314 9.68545,
   -14.34924 -104.77669 9.71494,
   -22.81595 -106.42419 9.75501,
   -16.60424 -104.25392 9.54899,
   -15.02726 -104.52434 9.70155,
   -22.10593 -105.61644 9.79543,
   -20.90896 -104.83942 9.55903,
   -19.30597 -104.21669 9.71423,
   -17.64018 -104.12478 9.72367,
   -21.53889 -105.21329 9.65600,
   -20.07381 -104.41390 9.71555,
   -18.56338 -104.10000 9.82398,
   -19.55452 -114.15694 10.37496,
   -17.95618 -114.10735 10.35927,
   -16.38606 -113.77765 10.36423,
   -14.84881 -113.28682 10.37255,
   -13.56222 -112.68100 10.39235,
   -20.17632 -114.04487 10.37036,
   -18.81220 -114.18078 10.21101,
   -17.16050 -113.96401 10.36579,
   -15.60347 -113.54899 10.37170,
   -14.12279 -112.97637 10.39711,
   -12.73347 -112.10613 10.45259,
   -20.97675 -113.77645 10.37437,
   -12.03215 -111.38584 10.38815,
   -11.48591 -110.52256 10.53813,
   -21.72156 -113.37271 10.37539,
   -11.30878 -109.78852 10.50287,
   -22.49185 -112.74420 10.37730,
   -11.38007 -108.76342 10.45271,
   -23.10940 -111.87981 10.21433,
   -23.46920 -111.28223 10.46539,
   -11.72084 -107.64396 10.44522,
   -23.49343 -110.70998 10.03467,
   -23.71061 -110.38892 10.51366,
   -12.14035 -106.78692 10.62574,
   -23.72800 -109.51924 10.37543,
   -12.62357 -106.15276 10.49342,
   -23.69774 -108.45427 10.54248,
   -13.45441 -105.29323 10.51584,
   -23.46946 -107.60574 10.38500,
   -14.07950 -104.86190 10.44603,
   -14.94713 -104.44857 10.52126,
   -23.19193 -106.68900 10.63808,
   -15.91578 -104.16996 10.49590,
   -22.79780 -106.08215 10.63761,
   -21.67769 -105.09661 10.36448,
   -18.56417 -103.91437 10.52086,
   -16.88155 -104.00060 10.46091,
   -22.26225 -105.55508 10.47565,
   -20.88301 -104.56062 10.49296,
   -19.35626 -104.01681 10.51101,
   -17.79501 -103.87458 10.63146,
   -20.14891 -104.18612 10.70007,
   -18.70608 -114.23504 11.16717,
   -17.14971 -114.03470 11.17013,
   -15.58376 -113.63512 11.17481,
   -14.08861 -113.07823 11.20305,
   -19.55405 -114.21731 11.19033,
   -17.93676 -114.16648 11.17616,
   -16.35852 -113.85295 11.17653,
   -14.82214 -113.37760 11.18844,
   -13.31101 -112.65367 11.02231,
   -12.15592 -111.74410 11.19970,
   -20.56667 -114.02295 11.21936,
   -12.62935 -112.17952 11.19347,
   -11.53117 -110.96051 11.39149,
   -21.45615 -113.67228 11.20144,
   -11.23014 -110.21448 11.44785,
   -22.27083 -113.18132 11.28617,
   -11.20897 -109.30055 11.26417,
   -22.96886 -112.44301 11.03429,
   -23.49386 -111.81425 11.27408,
   -11.42141 -108.20691 11.25166,
   -23.83960 -110.89137 11.18723,
   -11.87139 -107.12078 11.27162,
   -12.32257 -106.42270 11.28666,
   -24.05470 -109.81004 11.36068,
   -23.96560 -108.97954 11.18147,
   -12.95672 -105.68752 11.30563,
   -23.83679 -107.91275 11.37289,
   -13.65018 -105.07225 11.32820,
   -23.51495 -107.07755 11.22822,
   -14.32272 -104.64474 11.32543,
   -22.89875 -105.96201 11.32026,
   -15.19301 -104.22600 11.45904,
   -23.16495 -106.32638 11.34919,
   -22.42103 -105.49541 11.15361,
   -16.07359 -103.97565 11.29575,
   -21.65670 -104.81897 11.28698,
   -20.19896 -104.03122 11.34682,
   -18.45599 -103.72192 11.19472,
   -17.14604 -103.75808 11.31638,
   -20.77710 -104.28678 11.30551,
   -19.42014 -103.78734 11.41230,
   -17.81450 -103.68697 11.34319,
   -14.06494 -113.17393 12.01244,
   -19.53150 -114.28146 11.99392,
   -17.92954 -114.22834 11.98019,
   -16.31592 -113.92381 12.01227,
   -14.78363 -113.45179 11.93223,
   -13.35629 -112.82116 12.01650,
   -20.19957 -114.18162 11.98959,
   -18.87452 -114.30737 11.99125,
   -17.13085 -114.09970 11.98389,
   -15.56273 -113.71492 11.98939,
   -12.55435 -112.31141 12.02183,
   -21.23464 -113.87884 11.98940,
   -11.86033 -111.62439 11.89391,
   -11.25078 -110.69131 12.08953,
   -21.93517 -113.54750 11.98703,
   -11.42813 -111.04752 12.05698,
   -11.08661 -109.88166 12.10395,
   -22.72939 -112.98141 11.94385,
   -23.40323 -112.33691 12.05885,
   -11.19707 -108.68029 12.04510,
   -23.87431 -111.52217 11.92079,
   -11.54114 -107.62716 12.07244,
   -24.14986 -111.09560 12.21371,
   -24.23345 -110.38642 12.03182,
   -12.04716 -106.70301 12.04676,
   -12.43095 -106.19373 12.12549,
   -24.29634 -109.28736 12.11683,
   -24.13240 -108.42103 11.97942,
   -13.25119 -105.33264 12.12610,
   -13.98142 -104.78013 12.03311,
   -23.92053 -107.38122 12.23747,
   -14.90775 -104.24623 12.13219,
   -23.54268 -106.63395 12.09670,
   -15.87184 -103.89965 11.95361,
   -23.03415 -105.85183 12.10057,
   -16.75157 -103.67091 11.95880,
   -22.32492 -105.11945 12.10283,
   -21.11672 -104.29060 11.96296,
   -17.83301 -103.50502 12.02164,
   -21.72946 -104.64469 12.09213,
   -20.26026 -103.82748 12.16204,
   -18.70643 -103.46780 12.16287,
   -19.50765 -103.59741 12.15895,
   -16.32523 -113.99601 12.79570,
   -14.77767 -113.55249 12.80600,
   -18.68904 -114.34281 12.78483,
   -17.08984 -114.16011 12.82154,
   -15.54188 -113.79414 12.80225,
   -14.01634 -113.25852 12.79781,
   -12.63743 -112.54010 12.97611,
   -19.57321 -114.34041 12.81063,
   -17.91354 -114.28145 12.79459,
   -13.29881 -112.91405 12.81937,
   -11.89507 -111.89835 12.84301,
   -20.59823 -114.14642 12.62774,
   -11.31271 -111.17886 12.90507,
   -21.51700 -113.84963 12.63758,
   -10.99450 -110.31262 12.91746,
   -22.40570 -113.42200 12.77854,
   -23.11559 -112.96939 12.96900,
   -10.97772 -109.33249 12.89990,
   -23.76168 -112.19675 12.74386,
   -11.28022 -108.06786 12.83044,
   -24.26454 -111.50958 12.95843,
   -11.68814 -107.16185 12.96262,
   -24.57331 -110.71786 13.10996,
   -24.54463 -109.76817 12.79938,
   -12.23492 -106.34736 12.90525,
   -12.88459 -105.61501 12.87097,
   -24.50575 -108.70427 12.97616,
   -24.25865 -107.89609 12.82594,
   -13.67073 -104.90089 12.93819,
   -14.31456 -104.46193 12.96283,
   -23.94426 -107.00558 12.89272,
   -15.16846 -104.01847 12.92392,
   -23.53348 -106.22927 12.93489,
   -16.06396 -103.66368 12.90386,
   -23.04516 -105.54348 13.03931,
   -21.87854 -104.55288 12.78947,
   -17.03528 -103.38769 12.94063,
   -22.45803 -104.99491 12.90815,
   -21.11249 -104.00292 12.96254,
   -19.51434 -103.40523 12.84085,
   -18.00206 -103.22426 13.03627,
   -20.32120 -103.58958 13.08728,
   -18.81136 -103.19384 13.17269,
   -17.10307 -114.22029 13.60373,
   -15.52625 -113.86980 13.60833,
   -14.00823 -113.37093 13.62767,
   -19.40571 -114.39838 13.61152,
   -17.90639 -114.33629 13.60218,
   -16.30882 -114.06500 13.61384,
   -14.75075 -113.64078 13.62657,
   -13.26369 -113.03377 13.62078,
   -11.84377 -112.05847 13.62930,
   -20.24690 -114.31784 13.68206,
   -18.69656 -114.39737 13.60918,
   -12.39102 -112.51857 13.62010,
   -11.30820 -111.47898 13.79795,
   -21.26754 -114.06134 13.59641,
   -10.92834 -110.70840 13.70867,
   -21.96165 -113.78708 13.50428,
   -10.73282 -110.22418 14.13286,
   -10.81527 -109.90617 13.66844,
   -22.88879 -113.29229 13.59098,
   -23.64394 -112.70401 13.63002,
   -10.98052 -108.70115 13.71049,
   -24.27048 -112.01085 13.71012,
   -11.43610 -107.50414 13.69649,
   -24.68334 -111.17760 13.69029,
   -11.95406 -106.64022 13.70667,
   -24.90854 -110.20217 13.81551,
   -12.45328 -106.03574 13.53528,
   -24.79688 -109.24625 13.61733,
   -13.16528 -105.26434 13.73827,
   -24.63893 -108.16457 13.79913,
   -24.32084 -107.36124 13.68124,
   -13.88607 -104.65615 13.77516,
   -23.94303 -106.58721 13.66012,
   -14.43997 -104.29046 13.76607,
   -23.12581 -105.40000 13.74040,
   -15.41692 -103.77079 13.73974,
   -23.54157 -105.90758 13.75477,
   -22.63478 -104.95606 13.56397,
   -16.26562 -103.40322 13.81236,
   -21.85283 -104.26309 13.71806,
   -20.39901 -103.41660 13.78542,
   -18.87138 -103.01843 13.79637,
   -17.28806 -103.09018 13.91292,
   -21.05014 -103.70985 13.86590,
   -19.64739 -103.15778 13.79582,
   -18.14401 -102.96751 13.92590,
   -16.29428 -114.12890 14.41599,
   -14.73426 -113.72611 14.42375,
   -13.23499 -113.14901 14.43640,
   -18.69096 -114.45059 14.40577,
   -17.13022 -114.28264 14.37794,
   -15.49896 -113.94508 14.43125,
   -13.96020 -113.43997 14.29402,
   -12.53138 -112.75174 14.41897,
   -19.54271 -114.45416 14.41088,
   -17.89044 -114.39004 14.41383,
   -11.72935 -112.11247 14.29427,
   -10.91416 -111.09373 14.51023,
   -20.56902 -114.32041 14.41557,
   -11.23142 -111.60344 14.47192,
   -21.66181 -114.02893 14.41988,
   -10.68999 -110.46628 14.55899,
   -22.51103 -113.65862 14.32251,
   -10.65150 -109.81000 14.51947,
   -23.36995 -113.16665 14.39286,
   -10.78677 -109.11502 14.32279,
   -24.17400 -112.56347 14.60267,
   -11.07397 -108.14627 14.51899,
   -24.67204 -111.78239 14.32669,
   -25.03936 -111.22985 14.58734,
   -11.62106 -107.06756 14.50762,
   -25.11863 -110.54452 14.40416,
   -12.23883 -106.18417 14.49864,
   -25.18909 -109.65257 14.57530,
   -12.69891 -105.66494 14.54256,
   -24.98082 -108.71593 14.43582,
   -13.53596 -104.85580 14.56267,
   -24.72211 -107.62474 14.66284,
   -14.17009 -104.36438 14.59799,
   -24.33514 -106.87909 14.50812,
   -15.07585 -103.82787 14.46449,
   -23.82053 -106.05936 14.40979,
   -16.02798 -103.38460 14.38170,
   -23.26281 -105.28643 14.52746,
   -16.96822 -103.00920 14.56656,
   -22.58779 -104.61876 14.52993,
   -21.20261 -103.59719 14.55157,
   -21.72965 -103.93915 14.53449,
   -20.46161 -103.23491 14.50906,
   -18.89839 -102.79256 14.57548,
   -17.66428 -102.83354 14.61130,
   -19.73713 -102.89023 14.77793,
   -18.17843 -102.76037 14.64930,
   -17.07559 -114.33700 15.22415,
   -15.36482 -113.99380 15.36204,
   -13.94256 -113.55216 15.24323,
   -12.46686 -112.86917 15.24236,
   -19.45705 -114.51775 15.40754,
   -17.89963 -114.44537 15.22961,
   -16.27552 -114.19650 15.24754,
   -14.71951 -113.78724 15.02027,
   -13.16637 -113.22301 15.08733,
   -11.80801 -112.40555 15.26859,
   -20.26098 -114.43066 15.22117,
   -18.67979 -114.49997 15.22723,
   -11.13699 -111.74878 15.29710,
   -21.27591 -114.22669 15.22488,
   -10.65462 -110.88428 15.33991,
   -22.19768 -113.93964 15.21847,
   -10.52337 -110.19847 15.35526,
   -23.11187 -113.56148 15.38641,
   -23.86294 -113.05036 15.21014,
   -10.60624 -109.18598 15.28654,
   -10.84199 -108.55197 15.12054,
   -24.54064 -112.42710 15.13976,
   -25.10432 -111.80055 15.34508,
   -11.27055 -107.55811 15.33899,
   -25.47510 -110.80928 15.34489,
   -11.79036 -106.72376 15.38567,
   -25.42358 -110.06627 15.10965,
   -12.44560 -105.87581 15.34642,
   -25.40123 -109.10273 15.37307,
   -13.11924 -105.16745 15.33174,
   -25.10004 -108.17934 15.25760,
   -24.74078 -107.25497 15.29005,
   -13.79910 -104.55575 15.39348,
   -14.51717 -104.03330 15.36870,
   -24.29861 -106.40478 15.31663,
   -15.33467 -103.54044 15.33597,
   -23.82886 -105.67400 15.38957,
   -16.20782 -103.10789 15.33871,
   -23.20369 -104.91828 15.48599,
   -22.08114 -104.00901 15.21086,
   -17.09756 -102.77024 15.37031,
   -22.64770 -104.43461 15.34441,
   -21.26716 -103.40219 15.35729,
   -19.79312 -102.71581 15.41154,
   -18.17103 -102.58220 15.28205,
   -20.52629 -102.99843 15.37460,
   -19.00051 -102.52649 15.49356,
   -17.86714 -114.49545 16.03356,
   -16.20305 -114.25733 16.17451,
   -14.70405 -113.88927 16.03265,
   -13.20691 -113.37388 16.06066,
   -18.65307 -114.55139 16.04867,
   -17.05643 -114.39919 16.05464,
   -15.47585 -114.08573 16.03848,
   -13.93340 -113.64883 16.05310,
   -12.42162 -112.99592 15.99936,
   -11.15130 -112.03398 16.24016,
   -21.26713 -114.31060 16.03454,
   -19.62288 -114.54982 16.03948,
   -11.73073 -112.52824 16.05747,
   -10.67349 -111.31951 16.10785,
   -21.91016 -114.14108 16.03618,
   -20.56527 -114.44941 16.03504,
   -10.41811 -110.63852 16.26222,
   -22.70064 -113.86295 16.02555,
   -10.42023 -109.75673 16.13490,
   -23.56147 -113.41919 15.88477,
   -24.38190 -112.93946 16.06097,
   -10.65802 -108.64611 16.10670,
   -25.07098 -112.32415 16.11875,
   -10.99513 -107.95180 16.01506,
   -25.53964 -111.76855 16.28799,
   -25.52141 -111.37697 15.82947,
   -11.49549 -107.07698 16.14279,
   -25.83046 -111.04618 16.30462,
   -25.83527 -110.33269 16.10589,
   -12.19252 -106.10459 16.14578,
   -25.67564 -109.52718 15.89076,
   -12.64159 -105.59374 16.16443,
   -25.56132 -108.58300 16.21317,
   -13.43321 -104.79290 16.18295,
   -25.15329 -107.61570 16.10258,
   -14.07438 -104.27370 16.03509,
   -24.67235 -106.69890 16.03832,
   -14.86536 -103.68016 16.18386,
   -24.27567 -105.91129 16.33234,
   -23.33354 -104.84027 16.16832,
   -15.49389 -103.28746 16.16962,
   -23.88128 -105.37549 16.36328,
   -22.78691 -104.34340 16.05431,
   -16.34528 -102.79984 16.34680,
   -22.06963 -103.70338 16.18747,
   -17.38796 -102.45178 16.22445,
   -21.22540 -103.08690 16.32817,
   -19.88208 -102.50014 16.20667,
   -18.32582 -102.27991 16.23008,
   -20.60596 -102.78229 16.22071,
   -19.13375 -102.21760 16.52891,
   -16.91703 -114.43481 16.84472,
   -15.46354 -114.16043 16.83617,
   -13.90520 -113.74247 16.86039,
   -12.46536 -113.18164 16.99277,
   -19.46616 -114.59914 16.83740,
   -17.84522 -114.54707 16.84156,
   -16.24767 -114.32016 16.84699,
   -14.67623 -113.96848 16.85261,
   -13.15387 -113.46888 16.86490,
   -11.67394 -112.68189 16.84416,
   -10.56838 -111.49942 16.93784,
   -20.34320 -114.53447 16.84626,
   -18.66264 -114.59771 16.84589,
   -10.84541 -111.89026 16.90905,
   -10.38425 -111.05329 16.97003,
   -21.36314 -114.37439 16.86792,
   -22.27566 -114.13880 16.87650,
   -10.27874 -110.20111 16.93444,
   -23.21987 -113.78638 16.83598,
   -24.06978 -113.37784 16.83815,
   -10.42077 -109.16615 16.91378,
   -24.94341 -112.85239 17.03861,
   -25.50077 -112.25529 16.93257,
   -10.82685 -108.02027 16.90995,
   -11.19852 -107.45194 16.82607,
   -25.96599 -111.50897 16.98744,
   -11.78473 -106.57502 16.95722,
   -26.24398 -110.68734 17.14082,
   -26.11687 -109.79778 16.87794,
   -12.45649 -105.69205 17.20828,
   -25.86073 -108.97432 16.70829,
   -13.01794 -105.12227 16.99027,
   -25.62795 -108.03639 16.98439,
   -13.78164 -104.39515 17.00571,
   -25.16061 -107.10634 16.91085,
   -14.41840 -103.87776 17.00433,
   -24.62862 -106.24501 16.83180,
   -15.17835 -103.34870 16.95454,
   -24.17227 -105.52294 17.00418,
   -16.16468 -102.77564 16.90735,
   -23.44758 -104.68477 17.01035,
   -22.77991 -104.05703 16.96577,
   -21.40322 -102.99790 16.98972,
   -16.84034 -102.42452 16.99494,
   -22.02636 -103.40074 17.09015,
   -20.67765 -102.61247 16.89560,
   -19.18703 -102.04811 17.06522,
   -17.70204 -102.11566 17.06183,
   -19.94114 -102.22565 17.08919,
   -18.45556 -101.99042 17.09150,
   -13.88303 -113.83864 17.66943,
   -17.84356 -114.59974 17.65351,
   -16.24020 -114.38712 17.64331,
   -14.63775 -114.05018 17.67963,
   -13.12825 -113.58139 17.66422,
   -11.71226 -112.90550 17.84162,
   -20.33896 -114.59226 17.65520,
   -18.65389 -114.64767 17.65529,
   -17.11379 -114.51234 17.52204,
   -15.44090 -114.23305 17.65807,
   -12.37636 -113.25018 17.67226,
   -11.00523 -112.31026 17.69491,
   -21.00764 -114.50419 17.65324,
   -19.61960 -114.64750 17.65734,
   -10.46539 -111.56791 17.60415,
   -22.04774 -114.30803 17.79745,
   -10.16539 -110.71085 17.80537,
   -22.89478 -114.07095 17.82569,
   -23.84131 -113.66791 17.63430,
   -10.20897 -109.66310 17.73390,
   -24.59655 -113.29224 17.63514,
   -10.51129 -108.60052 17.73016,
   -25.29388 -112.79904 17.60582,
   -25.97039 -112.14428 17.76192,
   -10.98349 -107.62900 17.73892,
   -26.42686 -111.67212 18.15480,
   -11.35141 -107.12424 17.75656,
   -26.43771 -111.08156 17.73131,
   -12.06274 -106.14754 17.76165,
   -26.56710 -110.20677 17.87992,
   -12.67163 -105.42343 17.78953,
   -26.32206 -109.23656 17.67760,
   -25.91705 -108.26263 17.50091,
   -13.35903 -104.70464 17.80887,
   -14.00745 -104.10572 17.82101,
   -25.61625 -107.48342 17.70236,
   -25.13658 -106.63789 17.69979,
   -14.70733 -103.51651 17.92859,
   -24.66541 -105.88041 17.79352,
   -15.49392 -102.98948 17.75729,
   -24.07442 -105.11871 17.81298,
   -16.34263 -102.47250 17.75429,
   -23.39908 -104.36442 17.89722,
   -22.17215 -103.30589 17.78362,
   -17.05708 -102.14822 17.63934,
   -22.67731 -103.72451 17.78066,
   -21.57483 -102.89978 17.66065,
   -20.75591 -102.33174 17.82891,
   -19.30047 -101.82847 17.79358,
   -17.86912 -101.75403 18.06119,
   -20.02203 -102.00570 17.84335,
   -18.56492 -101.64902 18.10779,
   -14.63535 -114.13595 18.47091,
   -13.09247 -113.69261 18.48061,
   -18.64469 -114.69574 18.46478,
   -16.98681 -114.56036 18.44585,
   -15.40355 -114.30486 18.48767,
   -13.85230 -113.93447 18.47872,
   -12.35847 -113.39478 18.45996,
   -10.94198 -112.49017 18.49995,
   -19.45702 -114.69907 18.45708,
   -17.80558 -114.65194 18.46050,
   -16.21615 -114.44914 18.46759,
   -11.47937 -112.92291 18.48058,
   -10.45055 -111.90971 18.53140,
   -20.35242 -114.64771 18.46692,
   -10.07721 -111.11412 18.62921,
   -21.33334 -114.51342 18.41111,
   -22.35878 -114.30506 18.46441,
   -10.02033 -110.23840 18.57754,
   -23.35861 -113.98547 18.32145,
   -24.20981 -113.65927 18.30562,
   -10.24338 -109.11451 18.53273,
   -25.11472 -113.22962 18.46113,
   -25.86273 -112.68305 18.51328,
   -10.69831 -108.02088 18.55045,
   -26.42662 -112.11875 18.69044,
   -11.15102 -107.30122 18.56788,
   -26.83736 -111.23863 18.68514,
   -11.75658 -106.47580 18.51275,
   -26.80589 -110.56029 18.40167,
   -12.43746 -105.61603 18.59553,
   -26.82132 -109.64226 18.66480,
   -12.88353 -105.12483 18.60874,
   -26.44726 -108.67789 18.46488,
   -26.01053 -107.78369 18.38368,
   -13.64161 -104.34135 18.65440,
   -25.61624 -107.11198 18.34420,
   -14.31381 -103.75640 18.50310,
   -15.01766 -103.16085 18.62014,
   -25.19530 -106.25470 18.69348,
   -24.63335 -105.46237 18.74414,
   -15.74355 -102.60264 18.72462,
   -24.12057 -104.84546 18.75924,
   -22.97985 -103.80110 18.47621,
   -16.54258 -102.13652 18.59230,
   -23.52879 -104.28571 18.60138,
   -22.22850 -103.11301 18.58914,
   -17.58282 -101.66248 18.64675,
   -21.49258 -102.54877 18.60813,
   -20.20542 -101.83794 18.51944,
   -18.64355 -101.41834 18.77534,
   -20.84898 -102.05863 18.80822,
   -19.34095 -101.51369 18.70614,
   -18.16861 -101.46366 18.76583,
   -15.40592 -114.37888 19.27785,
   -13.83364 -114.02883 19.28566,
   -12.30346 -113.51202 19.28749,
   -17.59712 -114.68566 19.27389,
   -16.18783 -114.51339 19.28909,
   -14.60556 -114.21691 19.28660,
   -13.04930 -113.79624 19.27621,
   -11.57816 -113.13761 19.30383,
   -10.35026 -112.08623 19.35180,
   -20.31800 -114.70401 19.27383,
   -18.67268 -114.74732 19.28418,
   -17.00362 -114.62308 19.27601,
   -10.78789 -112.52903 19.20281,
   -10.09234 -111.64464 19.38089,
   -21.08288 -114.63115 19.39121,
   -19.60756 -114.74783 19.27535,
   -22.03408 -114.45739 19.26969,
   -9.88818 -110.76280 19.31011,
   -22.95851 -114.24787 19.24978,
   -23.90525 -113.95930 19.21352,
   -9.98017 -109.70006 19.38144,
   -24.80127 -113.61883 19.25370,
   -25.73494 -113.15300 19.43506,
   -10.36009 -108.61059 19.33726,
   -26.33684 -112.69199 19.46385,
   -10.91670 -107.55392 19.35823,
   -26.90086 -111.86199 19.37510,
   -11.35789 -106.97623 19.20162,
   -27.32058 -111.41009 19.83718,
   -27.26344 -110.78762 19.41309,
   -11.98485 -106.12101 19.39293,
   -27.12053 -110.03040 19.19266,
   -12.65415 -105.28999 19.55556,
   -26.99646 -109.07817 19.46881,
   -13.30367 -104.59711 19.43067,
   -26.52249 -108.16673 19.25343,
   -26.11995 -107.35664 19.37826,
   -13.94966 -103.93039 19.57392,
   -25.51057 -106.48779 19.21813,
   -14.58692 -103.37255 19.43411,
   -24.93671 -105.60423 19.40762,
   -15.29409 -102.80035 19.35008,
   -24.40819 -104.95684 19.42470,
   -23.67688 -104.22100 19.28585,
   -16.05443 -102.21738 19.41760,
   -22.95388 -103.49258 19.40032,
   -16.76036 -101.74326 19.50857,
   -22.19972 -102.79645 19.56433,
   -20.93040 -101.93523 19.45927,
   -17.75521 -101.35404 19.41805,
   -21.60802 -102.39013 19.42869,
   -20.17411 -101.52737 19.45880,
   -18.63022 -101.19340 19.45515,
   -19.46588 -101.16974 19.77962,
   -16.18375 -114.57890 20.08805,
   -14.59648 -114.29777 20.08970,
   -13.03120 -113.92580 20.26097,
   -11.53347 -113.28104 20.10041,
   -18.62640 -114.79307 20.08388,
   -16.99944 -114.68258 20.07725,
   -15.38098 -114.45190 20.09443,
   -13.79367 -114.09590 19.97721,
   -12.27904 -113.64970 20.07334,
   -10.86778 -112.83699 20.14191,
   -19.44506 -114.79539 20.09534,
   -17.92309 -114.75245 19.93936,
   -10.23598 -112.15420 20.01693,
   -20.37534 -114.75016 20.03527,
   -9.76424 -111.21704 20.21155,
   -22.64528 -114.42181 20.08328,
   -21.38549 -114.64107 20.08173,
   -9.69078 -110.55675 20.21511,
   -23.62255 -114.18285 20.07181,
   -22.05862 -114.53225 20.08304,
   -9.81111 -110.06599 19.96059,
   -24.62576 -113.86061 20.06527,
   -10.06429 -109.10525 20.18366,
   -25.36006 -113.56834 20.06701,
   -26.14136 -113.13215 20.11244,
   -10.55291 -108.08607 20.20452,
   -26.79879 -112.53441 20.09822,
   -27.36065 -111.84095 20.29726,
   -11.12979 -107.17780 20.17733,
   -11.59173 -106.57310 20.21231,
   -27.64522 -111.04378 20.33449,
   -27.57693 -110.37599 20.13655,
   -12.27306 -105.70290 20.21075,
   -27.33163 -109.32279 20.01743,
   -12.89271 -104.97045 20.23208,
   -27.05346 -108.45300 20.21459,
   -13.53690 -104.26661 20.25099,
   -26.66090 -107.74114 20.24595,
   -14.18218 -103.61699 20.24954,
   -26.06772 -106.85766 20.13848,
   -25.56049 -106.10290 20.21236,
   -14.85524 -102.96433 20.35648,
   -24.95883 -105.33129 20.21159,
   -15.56195 -102.37757 20.24903,
   -24.29728 -104.56053 20.25152,
   -16.25360 -101.89525 20.04384,
   -23.61013 -103.87393 20.20085,
   -22.36231 -102.73080 20.22629,
   -22.94533 -103.19318 20.33755,
   -21.75425 -102.27773 20.12113,
   -16.92291 -101.38058 20.30114,
   -20.97077 -101.66904 20.28756,
   -19.51967 -100.99196 20.32057,
   -17.88528 -100.99421 20.32373,
   -20.16849 -101.19899 20.38660,
   -18.80602 -100.85408 20.41909,
   -15.37045 -114.52562 20.89754,
   -13.78570 -114.21149 20.87753,
   -12.25305 -113.76142 21.00686,
   -10.79896 -112.98683 20.92179,
   -17.72058 -114.80421 20.89426,
   -16.19235 -114.64750 20.87519,
   -14.68355 -114.39225 20.78163,
   -13.01262 -114.00146 20.90696,
   -11.46474 -113.39074 20.79142,
   -10.23736 -112.46372 20.94185,
   -20.12690 -114.81903 20.89296,
   -18.59883 -114.84306 20.90669,
   -16.97313 -114.73995 20.89687,
   -9.77046 -111.74883 20.98825,
   -21.01203 -114.74611 20.86305,
   -19.44306 -114.84284 20.89467,
   -9.54872 -111.03073 21.15033,
   -22.06409 -114.61311 20.89666,
   -23.03482 -114.44390 20.88490,
   -9.60752 -110.20174 20.97266,
   -23.98608 -114.22372 20.86056,
   -9.83554 -109.51535 20.79220,
   -24.95320 -113.90486 20.73998,
   -25.86233 -113.52929 20.79093,
   -10.23245 -108.56015 20.99203,
   -26.70180 -113.04292 20.94047,
   -27.33670 -112.43328 21.00703,
   -10.80522 -107.58772 20.98776,
   -11.35115 -106.81905 21.00840,
   -27.79485 -111.58463 20.97938,
   -11.95815 -106.03614 20.98674,
   -28.02313 -110.54680 21.06301,
   -27.82056 -109.71077 20.86708,
   -12.61051 -105.22540 21.04008,
   -27.45413 -108.83833 20.74132,
   -13.09269 -104.66714 21.04932,
   -27.09527 -108.01671 20.92375,
   -13.76022 -103.92776 21.08247,
   -26.65395 -107.24857 21.05428,
   -14.44399 -103.23385 21.03413,
   -26.12603 -106.45114 21.14101,
   -25.52108 -105.67684 21.11133,
   -15.11849 -102.57851 21.05680,
   -24.89984 -104.98250 21.00490,
   -15.84010 -101.93935 21.05963,
   -24.29139 -104.26310 21.14995,
   -23.22559 -103.25162 21.03634,
   -16.74153 -101.32634 20.90270,
   -23.71862 -103.72711 21.03818,
   -22.50941 -102.63419 20.92298,
   -21.74451 -101.95696 21.03487,
   -20.34026 -101.02970 21.08622,
   -17.36460 -100.84316 21.26907,
   -21.03095 -101.39040 21.15638,
   -19.63610 -100.77331 21.03589,
   -18.08576 -100.60766 21.23057,
   -18.90847 -100.52225 21.31878,
   -16.15014 -114.71292 21.70809,
   -14.57203 -114.47205 21.68638,
   -12.97831 -114.10093 21.71282,
   -11.47418 -113.55169 21.73356,
   -10.15353 -112.64975 21.76807,
   -18.60737 -114.89177 21.70307,
   -16.96612 -114.80149 21.71182,
   -15.42182 -114.61635 21.72910,
   -13.76519 -114.30174 21.71108,
   -12.21943 -113.85835 21.71728,
   -10.68818 -113.08352 21.63375,
   -9.77738 -112.15320 21.80059,
   -19.42083 -114.89102 21.69655,
   -18.00411 -114.87316 21.70345,
   -9.48776 -111.43189 21.83375,
   -22.02364 -114.69289 21.70066,
   -20.36243 -114.85312 21.67037,
   -22.79977 -114.59808 21.86068,
   -21.36496 -114.77236 21.70067,
   -9.43323 -110.60744 21.83020,
   -23.69652 -114.43431 21.82914,
   -24.63932 -114.18582 21.66038,
   -9.64227 -109.57741 21.75809,
   -25.59396 -113.87313 21.61029,
   -9.92196 -109.00220 21.82665,
   -26.50087 -113.47796 21.71516,
   -27.19538 -113.06083 21.87559,
   -10.52396 -107.93086 21.73038,
   -27.83917 -112.21934 21.71817,
   -11.10176 -107.07906 21.80644,
   -28.27318 -111.54821 21.93215,
   -11.54945 -106.50723 21.83503,
   -28.31091 -110.99226 21.75351,
   -28.53445 -110.69328 22.17527,
   -12.20529 -105.66560 21.82959,
   -28.33282 -110.07865 21.80481,
   -28.07590 -109.27080 21.76799,
   -12.82482 -104.90252 21.85470,
   -27.55880 -108.31862 21.60078,
   -13.44815 -104.18111 21.82199,
   -27.00206 -107.44418 21.57111,
   -26.47925 -106.60694 21.77781,
   -14.06474 -103.48832 21.87213,
   -25.97625 -105.96037 21.80570,
   -14.70305 -102.81032 21.87542,
   -15.28999 -102.27402 21.62995,
   -25.40793 -105.26502 21.83815,
   -24.57502 -104.33920 21.85016,
   -25.02769 -104.83293 21.84675,
   -23.89007 -103.68936 21.69246,
   -16.06909 -101.51267 21.84456,
   -23.17542 -102.93518 21.88603,
   -16.84082 -100.94057 21.81562,
   -22.44592 -102.27663 21.84915,
   -21.73537 -101.62012 21.96738,
   -20.54312 -100.89502 21.73684,
   -17.57763 -100.43707 22.11526,
   -21.13536 -101.21427 21.88265,
   -19.68645 -100.43651 21.93958,
   -18.25331 -100.23342 22.12507,
   -18.98751 -100.25130 22.04093,
   -16.94083 -114.86030 22.51765,
   -15.23330 -114.67476 22.62853,
   -13.74381 -114.39221 22.51100,
   -12.18840 -113.97880 22.53034,
   -10.69911 -113.28342 22.53720,
   -17.73216 -114.91688 22.56202,
   -16.12171 -114.78152 22.53313,
   -14.53567 -114.54842 22.51663,
   -12.95976 -114.20580 22.52340,
   -11.43770 -113.68522 22.53205,
   -9.99954 -112.69358 22.45417,
   -20.15366 -114.91470 22.51177,
   -18.65705 -114.94556 22.54503,
   -9.56576 -112.03621 22.44088,
   -21.10669 -114.85101 22.50622,
   -19.42806 -114.93829 22.51333,
   -9.29764 -111.06490 22.63750,
   -22.09750 -114.75446 22.45456,
   -24.70533 -114.32587 22.49590,
   -23.06946 -114.63638 22.50703,
   -9.39915 -110.12647 22.60153,
   -25.35130 -114.15739 22.49607,
   -24.10531 -114.45540 22.49890,
   -26.38899 -113.82915 22.69141,
   -9.70738 -109.14389 22.76978,
   -26.99742 -113.53359 22.66822,
   -10.10825 -108.51289 22.62422,
   -27.72694 -112.86378 22.49630,
   -10.73021 -107.54316 22.62027,
   -28.30410 -112.21315 22.64528,
   -11.35196 -106.65540 22.82959,
   -28.67979 -111.29727 22.67262,
   -11.80613 -106.11691 22.64412,
   -28.83122 -110.36194 22.82581,
   -12.47922 -105.25528 22.65924,
   -28.58391 -109.56118 22.63347,
   -13.06291 -104.55187 22.56991,
   -28.13996 -108.66665 22.49044,
   -27.69355 -107.86522 22.59697,
   -13.68936 -103.79013 22.67878,
   -27.05300 -107.01642 22.49593,
   -14.26123 -103.16687 22.50612,
   -26.45230 -106.25520 22.48806,
   -25.80962 -105.48736 22.48372,
   -14.94612 -102.36369 22.71609,
   -25.19259 -104.77560 22.52968,
   -15.54521 -101.77731 22.53094,
   -24.49760 -103.98110 22.70402,
   -23.82099 -103.32194 22.64588,
   -16.23192 -101.05689 22.77848,
   -23.08654 -102.55638 22.84750,
   -22.05823 -101.67950 22.67121,
   -17.02169 -100.51580 22.66934,
   -22.56326 -102.13300 22.66652,
   -21.24068 -101.05485 22.57876,
   -20.50308 -100.51809 22.70193,
   -19.05824 -100.01948 22.66946,
   -17.79295 -100.04162 22.95896,
   -19.65004 -100.07409 22.88981,
   -18.43990 -99.94389 22.83318,
   -13.72132 -114.48178 23.32849,
   -12.15690 -114.09589 23.33446,
   -16.06066 -114.86055 23.46268,
   -14.52404 -114.63016 23.32254,
   -12.95755 -114.31377 23.30428,
   -11.39597 -113.81886 23.32896,
   -10.04592 -112.99816 23.35431,
   -18.40127 -114.98951 23.32259,
   -16.92152 -114.92383 23.34993,
   -15.31496 -114.75136 23.32644,
   -10.67273 -113.45714 23.34730,
   -9.51239 -112.39728 23.44443,
   -19.42435 -114.98588 23.32246,
   -17.75364 -114.97032 23.32417,
   -9.17389 -111.53493 23.55514,
   -21.80112 -114.85169 23.31961,
   -20.39142 -114.93843 23.16896,
   -22.77335 -114.75426 23.31468,
   -21.12606 -114.90401 23.32086,
   -9.19586 -110.72516 23.40052,
   -23.76406 -114.63378 23.31221,
   -24.74416 -114.46949 23.27662,
   -9.47061 -109.55668 23.39826,
   -25.74606 -114.20350 23.14279,
   -26.73829 -113.89041 23.34617,
   -9.88948 -108.64580 23.57654,
   -27.46141 -113.46075 23.26467,
   -10.34804 -108.02180 23.44351,
   -28.23157 -112.84590 23.42391,
   -10.96020 -107.16208 23.43359,
   -28.76395 -111.96810 23.33569,
   -11.56780 -106.35181 23.44942,
   -29.16529 -111.46104 23.79470,
   -29.12426 -110.69575 23.41882,
   -12.17040 -105.58043 23.42405,
   -29.11986 -109.89352 23.57851,
   -12.82447 -104.73861 23.48725,
   -28.75919 -109.02838 23.47487,
   -13.27538 -104.18052 23.46922,
   -28.25853 -108.18288 23.41780,
   -27.63971 -107.36054 23.31799,
   -13.99236 -103.30769 23.46882,
   -27.04753 -106.59088 23.37372,
   -14.45747 -102.71127 23.57771,
   -26.41633 -105.84059 23.38824,
   -25.76040 -105.08655 23.42687,
   -15.18867 -101.90355 23.46280,
   -25.14269 -104.42125 23.43460,
   -15.78042 -101.25078 23.47012,
   -24.44419 -103.63480 23.63366,
   -23.27587 -102.53932 23.47742,
   -23.75610 -103.00180 23.47466,
   -22.69841 -102.01982 23.38738,
   -16.52102 -100.52297 23.64132,
   -22.01768 -101.35243 23.48813,
   -17.28249 -100.05641 23.51973,
   -21.29575 -100.75072 23.47094,
   -19.86970 -99.88038 23.56275,
   -18.21378 -99.72489 23.52314,
   -20.48951 -100.15303 23.64090,
   -19.15296 -99.68353 23.58178,
   -12.90877 -114.40757 24.14035,
   -11.36482 -113.96042 24.15039,
   -16.90694 -114.98078 24.13854,
   -15.30878 -114.82406 24.12821,
   -13.73088 -114.57318 24.10137,
   -12.10652 -114.20543 24.14249,
   -10.60386 -113.59137 24.12494,
   -9.47697 -112.70045 24.35137,
   -19.41319 -115.03207 24.13215,
   -17.71598 -115.02208 24.12266,
   -16.19802 -114.92396 24.13806,
   -14.49803 -114.70649 24.13597,
   -9.97392 -113.17532 24.18329,
   -9.15649 -112.03547 24.24213,
   -20.21221 -115.00897 24.13215,
   -18.69508 -115.03117 24.00951,
   -21.12498 -114.96002 24.12703,
   -9.00838 -111.11187 24.26975,
   -23.42525 -114.77178 24.12550,
   -22.06540 -114.88218 23.98995,
   -24.50481 -114.65307 24.24219,
   -22.83690 -114.82543 24.12844,
   -9.20362 -110.02550 24.19187,
   -25.42115 -114.47627 24.07533,
   -26.39628 -114.24926 24.17232,
   -9.62600 -109.01066 24.19018,
   -27.33078 -113.85330 24.17021,
   -10.08644 -108.27758 24.22383,
   -28.05581 -113.41287 24.24953,
   -10.66031 -107.48600 24.19342,
   -28.76308 -112.58306 24.09105,
   -29.22069 -111.91589 24.25607,
   -11.35306 -106.53582 24.26185,
   -11.75266 -106.04456 24.26267,
   -29.45355 -111.02894 24.23966,
   -29.34978 -110.39126 23.92331,
   -12.40021 -105.19938 24.26600,
   -29.53295 -110.05673 24.42533,
   -29.32483 -109.41258 24.40106,
   -13.00585 -104.41164 24.29386,
   -28.86516 -108.51853 24.34513,
   -13.58449 -103.67910 24.25424,
   -28.31803 -107.73017 24.32873,
   -27.71015 -106.96499 24.33714,
   -14.20776 -102.84566 24.43739,
   -27.04857 -106.17379 24.39506,
   -14.76173 -102.19497 24.24488,
   -26.39713 -105.43516 24.44189,
   -25.76995 -104.76345 24.43212,
   -24.77166 -103.77307 24.28387,
   -15.39440 -101.37811 24.42095,
   -25.23328 -104.24973 24.28053,
   -24.05733 -103.08412 24.19253,
   -15.99138 -100.76773 24.25264,
   -23.38679 -102.38705 24.30050,
   -22.68678 -101.71111 24.25859,
   -16.71881 -100.04881 24.48293,
   -21.96270 -100.97551 24.43047,
   -20.68073 -100.00560 24.32628,
   -17.41491 -99.66614 24.34299,
   -21.26240 -100.40839 24.30531,
   -20.07939 -99.70919 24.24712,
   -18.42837 -99.37642 24.36252,
   -19.25148 -99.36082 24.46832,
   -13.68050 -114.65201 24.94745,
   -12.00124 -114.30505 25.07272,
   -10.69501 -113.86155 25.10220,
   -17.72592 -115.07770 24.94459,
   -16.09153 -114.97973 24.93502,
   -14.50523 -114.78498 24.91988,
   -12.86049 -114.49301 24.95746,
   -11.33884 -114.06121 24.77297,
   -9.84318 -113.27363 24.93755,
   -18.49254 -115.09007 24.90916,
   -16.92033 -115.03088 24.80835,
   -15.27999 -114.89109 24.94688,
   -9.28433 -112.68878 24.99232,
   -21.10475 -115.01396 24.93972,
   -19.43706 -115.08053 24.94114,
   -8.86797 -111.61383 25.08233,
   -21.89387 -114.97282 24.98259,
   -20.44144 -115.04723 24.93998,
   -8.76144 -111.03549 25.42083,
   -22.82385 -114.90822 24.93703,
   -8.90812 -110.71239 25.05773,
   -25.44073 -114.62965 24.92940,
   -23.82333 -114.81900 24.82777,
   -26.17571 -114.49797 25.06368,
   -24.83416 -114.71998 24.92894,
   -9.28603 -109.53351 25.01020,
   -27.08823 -114.18680 24.95326,
   -27.81940 -113.87964 25.09232,
   -9.85702 -108.44018 25.03434,
   -10.25574 -107.94192 25.05766,
   -28.59394 -113.21943 24.91336,
   -29.20040 -112.55639 25.00323,
   -10.90328 -107.06184 25.04916,
   -29.61508 -111.66147 24.94106,
   -11.53952 -106.17939 25.24876,
   -11.99957 -105.62239 25.08595,
   -29.83099 -110.48906 25.03665,
   -29.69353 -109.62749 25.05982,
   -12.67298 -104.72865 25.09659,
   -29.32180 -108.81843 25.00132,
   -13.19042 -104.08348 24.91737,
   -28.86692 -108.12376 24.99861,
   -13.80701 -103.22444 25.10651,
   -28.27730 -107.34857 25.01826,
   -27.20767 -106.11273 25.04918,
   -27.63827 -106.59315 25.03878,
   -26.76253 -105.61831 25.05901,
   -14.38222 -102.45715 25.11499,
   -26.08500 -104.88833 25.07728,
   -14.97334 -101.68839 25.08371,
   -25.40953 -104.22818 24.94621,
   -24.70400 -103.45961 25.11943,
   -15.59683 -100.84976 25.28546,
   -24.02315 -102.78488 25.07906,
   -16.19064 -100.26083 25.08572,
   -23.33008 -102.04379 25.23273,
   -22.68514 -101.39524 25.21255,
   -21.48722 -100.40937 24.96639,
   -16.94894 -99.60757 25.19709,
   -22.11776 -100.90381 25.11449,
   -20.83708 -99.85770 25.04260,
   -17.60184 -99.22639 25.27532,
   -20.03758 -99.35191 25.17557,
   -18.55249 -99.02910 25.25123,
   -19.35415 -99.02490 25.42235,
   -14.46192 -114.85415 25.75647,
   -12.77054 -114.59270 25.86345,
   -11.30892 -114.20653 25.77420,
   -9.92594 -113.56458 25.92216,
   -16.86188 -115.09960 25.74277,
   -15.30385 -114.96523 25.78375,
   -13.62940 -114.72779 25.76477,
   -12.07301 -114.42504 25.76317,
   -10.55728 -113.89846 25.77552,
   -9.28641 -113.00855 25.90913,
   -19.39883 -115.12825 25.75077,
   -17.75239 -115.13215 25.75793,
   -16.06511 -115.03946 25.75870,
   -8.80374 -112.13514 25.85914,
   -20.20139 -115.10788 25.75379,
   -18.73372 -115.13856 25.75152,
   -8.62861 -111.42432 26.02421,
   -22.79965 -114.98238 25.74698,
   -21.14956 -115.06921 25.76302,
   -23.56597 -114.94545 25.87028,
   -22.14207 -115.02088 25.74759,
   -8.71392 -110.73604 25.91021,
   -24.52274 -114.85802 25.74165,
   -8.95841 -110.03911 25.83624,
   -26.89390 -114.43671 25.77948,
   -25.55296 -114.71363 25.59113,
   -27.56011 -114.23053 25.90924,
   -26.23265 -114.61212 25.75553,
   -9.42102 -109.04659 25.86700,
   -28.35241 -113.72083 25.71730,
   -10.00669 -108.07340 26.00508,
   -29.04742 -113.19083 25.86587,
   -10.47019 -107.53662 25.85110,
   -29.66209 -112.24009 25.67628,
   -11.16425 -106.59972 25.85476,
   -30.02785 -111.63855 25.97570,
   -11.73274 -105.84605 25.88367,
   -29.97874 -111.15750 25.53764,
   -30.20843 -110.78038 26.05136,
   -12.32123 -105.06640 25.86941,
   -30.06246 -109.98687 25.79635,
   -29.72572 -109.09288 25.66654,
   -12.95899 -104.19719 25.91238,
   -29.26544 -108.30868 25.65377,
   -13.35903 -103.64722 25.90189,
   -28.64006 -107.48068 25.64096,
   -27.99319 -106.72877 25.67848,
   -13.99495 -102.75573 25.97263,
   -27.34981 -106.02629 25.74423,
   -14.51762 -102.09890 25.70418,
   -26.66422 -105.26365 25.88377,
   -25.98674 -104.55509 25.90981,
   -15.14145 -101.19083 25.91687,
   -25.29135 -103.85620 25.86220,
   -24.63097 -103.13827 26.04813,
   -15.77355 -100.34608 26.08839,
   -23.95219 -102.48021 25.92307,
   -22.96255 -101.48320 25.92937,
   -16.26329 -99.81625 25.99187,
   -23.44953 -101.97726 25.92675,
   -22.27449 -100.83123 25.79476,
   -21.54845 -100.08612 25.98987,
   -17.03102 -99.17621 26.15689,
   -20.78569 -99.51009 25.91439,
   -19.42429 -98.79826 26.10197,
   -17.85898 -98.82506 26.13678,
   -20.03532 -99.01160 26.10509,
   -18.73460 -98.68373 26.20545,
   -11.28141 -114.30849 26.58635,
   -15.24614 -115.01781 26.56815,
   -13.51329 -114.80549 26.62988,
   -12.03614 -114.51340 26.58669,
   -10.54019 -114.03116 26.59855,
   -9.27451 -113.23929 26.76871,
   -17.69812 -115.17968 26.56524,
   -16.04273 -115.09518 26.57824,
   -14.42497 -114.91997 26.56558,
   -12.84057 -114.68214 26.56937,
   -9.83746 -113.64910 26.60831,
   -8.80725 -112.62970 26.73861,
   -18.49045 -115.18880 26.55329,
   -16.95441 -115.15325 26.56943,
   -21.08530 -115.12451 26.55821,
   -19.41541 -115.17706 26.53883,
   -8.52669 -111.82297 26.68058,
   -21.85634 -115.09769 26.60797,
   -20.44007 -115.14945 26.55852,
   -8.50757 -111.01878 26.67820,
   -24.48780 -114.95820 26.55508,
   -22.80813 -115.05190 26.50539,
   -8.70516 -110.26285 26.63382,
   -25.27534 -114.87564 26.51467,
   -23.92573 -114.99291 26.55532,
   -8.74631 -109.97949 27.01848,
   -26.19905 -114.76011 26.56280,
   -9.12271 -109.31264 26.61398,
   -27.14441 -114.51474 26.52255,
   -28.07665 -114.10062 26.51145,
   -9.66279 -108.44186 26.64905,
   -28.95833 -113.52462 26.61141,
   -10.19804 -107.71953 26.64867,
   -29.54972 -112.92996 26.60458,
   -10.80769 -106.91500 26.65464,
   -29.96009 -112.31382 26.57709,
   -11.48879 -106.00185 26.67516,
   -30.35561 -111.30453 26.71091,
   -11.93649 -105.42461 26.64593,
   -30.43892 -110.28110 26.77607,
   -12.50195 -104.64489 26.69314,
   -30.20441 -109.47428 26.63518,
   -29.78267 -108.59986 26.65032,
   -13.09576 -103.80378 26.76789,
   -29.23577 -107.83613 26.66506,
   -13.63742 -103.05664 26.71266,
   -28.60063 -107.09049 26.68489,
   -27.93810 -106.38065 26.69730,
   -14.27602 -102.15485 26.71167,
   -27.27027 -105.69773 26.68361,
   -14.71156 -101.53880 26.59786,
   -26.58755 -104.97607 26.75028,
   -25.92477 -104.29442 26.74729,
   -24.74485 -103.09268 26.73715,
   -15.32091 -100.66626 26.72999,
   -25.24472 -103.60211 26.73022,
   -24.21695 -102.56507 26.69038,
   -23.57291 -101.89869 26.68707,
   -16.07879 -99.75892 26.82982,
   -22.86805 -101.14763 26.75783,
   -16.55036 -99.28220 26.78819,
   -22.21570 -100.47274 26.74576,
   -21.50539 -99.76283 26.81534,
   -20.19838 -98.84645 26.83280,
   -17.14170 -98.79269 27.01247,
   -20.76014 -99.18643 26.79207,
   -19.47127 -98.58793 26.80850,
   -18.02475 -98.52970 26.86446,
   -18.74317 -98.44861 26.90608,
   -10.49554 -114.13118 27.36648,
   -16.03833 -115.14469 27.35170,
   -14.43279 -114.97744 27.35008,
   -12.83393 -114.74885 27.33650,
   -11.25518 -114.39762 27.36933,
   -9.79996 -113.78892 27.40346,
   -16.83414 -115.19662 27.32989,
   -15.22133 -115.06949 27.35450,
   -13.83231 -114.90237 27.34973,
   -12.03242 -114.59244 27.35591,
   -9.04119 -113.20376 27.43095,
   -19.14701 -115.23203 27.34313,
   -17.71216 -115.22499 27.30520,
   -8.55609 -112.37377 27.27958,
   -20.17027 -115.20861 27.33403,
   -18.53618 -115.23705 27.34425,
   -8.31486 -111.47265 27.49194,
   -22.62545 -115.12096 27.34016,
   -21.12257 -115.18112 27.36149,
   -23.56903 -115.07940 27.31466,
   -21.91490 -115.14794 27.34114,
   -8.41911 -110.59617 27.58576,
   -25.97031 -114.88377 27.34333,
   -24.57452 -115.02429 27.28308,
   -26.94641 -114.68776 27.36530,
   -25.32697 -114.96167 27.33811,
   -8.80649 -109.57556 27.56322,
   -27.77995 -114.41754 27.39326,
   -9.22401 -108.93437 27.43497,
   -28.55859 -114.00606 27.35315,
   -9.83660 -108.00005 27.48265,
   -29.31421 -113.43619 27.34705,
   -10.38846 -107.34436 27.27082,
   -29.92177 -112.82650 27.47617,
   -11.02509 -106.44449 27.44175,
   -30.36946 -111.94098 27.36161,
   -11.70786 -105.52404 27.44375,
   -30.65577 -110.80796 27.49360,
   -12.12826 -104.98694 27.35756,
   -30.58165 -109.83641 27.53521,
   -12.71717 -104.12320 27.51949,
   -30.24326 -109.08507 27.39666,
   -29.77240 -108.28701 27.49713,
   -13.31787 -103.22839 27.66952,
   -29.16160 -107.49579 27.59392,
   -13.84510 -102.52391 27.47666,
   -28.47865 -106.78569 27.45650,
   -27.85000 -106.13448 27.46880,
   -26.88794 -105.13334 27.48302,
   -14.47445 -101.60662 27.49575,
   -27.34137 -105.60471 27.47606,
   -26.18760 -104.40885 27.49485,
   -14.87442 -101.03211 27.35833,
   -25.50380 -103.71097 27.47652,
   -24.85510 -103.03190 27.53168,
   -15.51143 -100.13612 27.52216,
   -24.17070 -102.32756 27.50882,
   -23.48812 -101.59559 27.53020,
   -16.27218 -99.30616 27.55074,
   -22.81147 -100.88111 27.53045,
   -21.80779 -99.88650 27.54136,
   -16.77019 -98.85603 27.56094,
   -22.29450 -100.36372 27.53625,
   -21.02528 -99.24328 27.44381,
   -17.75377 -98.40449 27.53856,
   -20.31595 -98.70458 27.58427,
   -18.77545 -98.26512 27.52124,
   -19.54940 -98.35191 27.68118,
   -11.23486 -114.47758 28.14680,
   -9.74410 -113.88499 28.15792,
   -15.22474 -115.11895 28.13340,
   -13.64460 -114.93803 28.13548,
   -12.03865 -114.66596 28.11139,
   -10.48205 -114.23714 28.16733,
   -9.11012 -113.44492 28.19305,
   -17.45742 -115.26836 28.13017,
   -16.05367 -115.19337 28.14035,
   -14.51171 -115.03459 28.01227,
   -12.81412 -114.80757 28.13414,
   -8.52520 -112.79405 28.25385,
   -18.47147 -115.28101 28.10907,
   -16.84678 -115.24463 28.13280,
   -8.15672 -111.86265 28.29834,
   -20.90094 -115.24211 28.12493,
   -19.42704 -115.27633 28.16263,
   -21.88830 -115.21098 28.12149,
   -20.21088 -115.25875 28.12504,
   -8.16687 -111.00294 28.27099,
   -24.30009 -115.11332 28.11986,
   -22.81631 -115.18285 28.12918,
   -25.27535 -115.04885 28.10739,
   -23.60259 -115.14570 28.12088,
   -8.46210 -110.00464 28.24858,
   -27.38524 -114.67695 28.15326,
   -26.20929 -114.94512 28.13903,
   -26.97777 -114.77902 28.13979,
   -8.94107 -108.99376 28.36674,
   -28.13192 -114.38392 28.12888,
   -9.41011 -108.39694 28.22225,
   -29.00641 -113.87031 28.14890,
   -29.74206 -113.23516 28.11536,
   -10.01153 -107.54127 28.29685,
   -10.59812 -106.84771 28.06352,
   -30.33455 -112.48036 28.15149,
   -11.22982 -105.94246 28.24321,
   -30.74286 -111.48382 28.14993,
   -30.95625 -110.93871 28.59499,
   -11.90090 -105.01814 28.27144,
   -30.86754 -110.25598 28.32007,
   -12.32193 -104.47766 28.15411,
   -30.59051 -109.36569 28.23580,
   -30.06764 -108.44264 28.19934,
   -12.90432 -103.60392 28.31431,
   -29.45563 -107.67347 28.20562,
   -28.73541 -106.91255 28.07981,
   -13.49218 -102.70799 28.45659,
   -28.11960 -106.26938 28.20463,
   -14.01896 -101.99652 28.24645,
   -27.44014 -105.57123 28.25812,
   -26.75061 -104.86587 28.26768,
   -14.62019 -101.09561 28.29578,
   -26.02787 -104.12766 28.22295,
   -15.04317 -100.50307 28.14366,
   -25.36668 -103.39435 28.44603,
   -24.73101 -102.75768 28.30065,
   -23.76166 -101.73769 28.31082,
   -15.70159 -99.62228 28.31818,
   -24.21461 -102.21941 28.30722,
   -23.04322 -101.00306 28.19360,
   -22.42826 -100.31628 28.27109,
   -16.42682 -98.88892 28.35942,
   -21.70727 -99.57678 28.34779,
   -17.01959 -98.43171 28.43766,
   -20.96823 -98.94638 28.31318,
   -17.95515 -98.09220 28.41304,
   -20.19696 -98.37984 28.53893,
   -18.85907 -98.01264 28.46257,
   -19.60638 -98.15571 28.46097,
   -12.00342 -114.72245 28.92020,
   -10.44627 -114.31647 28.92948,
   -9.04938 -113.57349 28.96313,
   -16.02036 -115.23375 28.91683,
   -14.33756 -115.07063 28.89472,
   -12.75941 -114.85105 28.90050,
   -11.20110 -114.54422 28.92328,
   -9.70883 -113.99427 28.94387,
   -8.51972 -113.09803 29.12027,
   -16.84970 -115.28629 28.90541,
   -15.19290 -115.16281 28.92367,
   -13.60639 -114.97869 28.91607,
   -8.08173 -112.30956 29.06547,
   -19.16516 -115.32798 28.90882,
   -17.72876 -115.31659 28.92489,
   -21.87978 -115.27095 28.90743,
   -20.19524 -115.31374 28.90837,
   -18.51696 -115.32801 28.90985,
   -7.96199 -111.44679 28.94705,
   -22.66483 -115.25468 29.01224,
   -21.12882 -115.28289 28.77128,
   -7.89490 -110.87970 29.37463,
   -23.59255 -115.21530 28.90500,
   -8.10002 -110.50660 29.01451,
   -26.00935 -115.03363 28.90610,
   -24.53759 -115.16744 28.79589,
   -26.95220 -114.86675 28.91356,
   -25.29745 -115.11512 28.90180,
   -8.55216 -109.43548 29.01450,
   -27.85062 -114.60291 28.93253,
   -28.59997 -114.29828 29.10304,
   -9.11186 -108.44770 29.15688,
   -9.59300 -107.88134 29.01984,
   -29.42239 -113.68900 28.81240,
   -30.16058 -113.00783 28.90871,
   -10.21911 -107.02589 29.05923,
   -10.79762 -106.32276 28.88184,
   -30.69196 -112.15201 28.80552,
   -30.97645 -111.52606 28.99683,
   -11.41563 -105.43176 29.03672,
   -31.09553 -110.57787 29.13563,
   -12.09194 -104.49938 29.02879,
   -30.92746 -109.79448 29.06017,
   -12.50131 -103.94856 28.95668,
   -30.51870 -108.94814 28.99362,
   -29.95099 -108.16584 28.98580,
   -13.06735 -103.08523 29.10197,
   -29.29205 -107.40913 28.97365,
   -28.60472 -106.68118 28.99227,
   -13.66269 -102.14902 29.28396,
   -28.00176 -106.04644 29.14843,
   -14.18525 -101.44469 29.05158,
   -27.26896 -105.30368 29.04292,
   -26.13999 -104.12127 29.06389,
   -26.62246 -104.62959 29.05489,
   -25.64202 -103.59186 29.07190,
   -14.78065 -100.56502 29.08487,
   -24.96819 -102.89259 28.99367,
   -15.22380 -99.96524 28.95498,
   -24.31557 -102.18321 29.06110,
   -23.63285 -101.44041 29.10303,
   -15.92548 -99.11302 29.11613,
   -22.96942 -100.71769 29.08713,
   -22.32651 -99.96708 29.24108,
   -16.59179 -98.45116 29.33332,
   -21.68891 -99.31943 29.22186,
   -20.57811 -98.46891 29.15387,
   -17.22709 -98.07721 29.30211,
   -21.07613 -98.83702 29.13088,
   -19.61517 -98.00761 29.12102,
   -18.23368 -97.78562 29.36684,
   -18.93590 -97.76284 29.42775,
   -12.79256 -114.90984 29.70107,
   -11.20112 -114.61371 29.70930,
   -9.67131 -114.09936 29.71375,
   -14.98798 -115.18645 29.69884,
   -13.60608 -115.02612 29.69770,
   -11.98338 -114.77577 29.70312,
   -10.45647 -114.39797 29.59965,
   -8.95536 -113.65909 29.69775,
   -17.47949 -115.35429 29.69523,
   -16.03471 -115.27603 29.68449,
   -14.40116 -115.12381 29.69896,
   -8.30479 -113.06215 29.77441,
   -20.18150 -115.36792 29.69112,
   -18.49349 -115.37370 29.68793,
   -16.83441 -115.32755 29.69748,
   -7.86566 -112.10182 29.67469,
   -20.98099 -115.35691 29.70886,
   -19.46085 -115.36689 29.57344,
   -7.74041 -111.33797 29.84394,
   -23.56996 -115.27895 29.68619,
   -21.90627 -115.33569 29.70728,
   -24.37323 -115.23715 29.67113,
   -22.89191 -115.30594 29.68760,
   -7.86494 -110.52215 29.86258,
   -26.95555 -114.93663 29.69975,
   -25.29730 -115.18085 29.68885,
   -8.16446 -109.84321 29.79565,
   -27.54833 -114.78057 29.71182,
   -26.23343 -115.06543 29.57317,
   -8.69482 -108.87582 29.79333,
   -28.31765 -114.49308 29.69128,
   -29.14733 -114.04950 29.69218,
   -9.30034 -107.90580 29.96463,
   -29.91344 -113.47761 29.69346,
   -9.76191 -107.38842 29.81947,
   -30.56953 -112.70599 29.56550,
   -10.40715 -106.49807 29.88022,
   -31.02405 -112.06070 29.81818,
   -10.97086 -105.83029 29.63670,
   -31.25483 -111.05612 29.80615,
   -11.59031 -104.90948 29.82704,
   -31.19487 -110.17113 29.82334,
   -12.26457 -103.96426 29.83037,
   -30.93973 -109.51457 29.79173,
   -12.65980 -103.43806 29.71472,
   -30.46441 -108.71909 29.76861,
   -29.56945 -107.59677 29.77672,
   -30.01481 -108.11760 29.76934,
   -28.89322 -106.88159 29.79312,
   -13.23188 -102.54155 29.89110,
   -28.18908 -106.16129 29.80956,
   -27.52061 -105.48396 29.75117,
   -13.81130 -101.62805 30.04298,
   -26.88259 -104.80258 29.85551,
   -14.28533 -100.98294 29.81640,
   -26.19654 -104.07165 29.85652,
   -25.54467 -103.37566 29.85471,
   -14.83925 -100.13453 29.94725,
   -24.83073 -102.61219 29.82716,
   -15.40493 -99.46701 29.72682,
   -24.17823 -101.85333 30.06113,
   -23.54440 -101.19029 29.88303,
   -22.59217 -100.15139 29.89115,
   -16.12482 -98.66055 29.93346,
   -23.05601 -100.66160 29.88803,
   -21.92137 -99.44108 29.89794,
   -16.83355 -98.11637 29.98285,
   -21.21636 -98.79203 29.79702,
   -17.86486 -97.71382 29.96658,
   -20.45184 -98.17776 29.96588,
   -18.95768 -97.59592 30.02345,
   -19.70427 -97.78430 30.00418,
   -11.98164 -114.82744 30.48695,
   -10.42473 -114.47038 30.50504,
   -8.93644 -113.81569 30.50797,
   -16.00419 -115.31332 30.48250,
   -14.39618 -115.16446 30.47053,
   -12.81258 -114.96174 30.45045,
   -11.22960 -114.66431 30.33038,
   -9.57017 -114.14512 30.38265,
   -8.33487 -113.32109 30.56060,
   -18.49712 -115.42038 30.47538,
   -16.78685 -115.36349 30.46802,
   -15.27630 -115.25364 30.50151,
   -13.58709 -115.06685 30.48312,
   -7.78778 -112.55185 30.59101,
   -19.26459 -115.42768 30.44620,
   -17.73091 -115.40269 30.48262,
   -7.53486 -111.74325 30.70364,
   -21.67580 -115.40110 30.47362,
   -20.18696 -115.42304 30.44175,
   -22.61500 -115.37947 30.52063,
   -20.99978 -115.41442 30.47464,
   -7.59114 -110.84441 30.65477,
   -25.26484 -115.24465 30.46752,
   -23.55414 -115.34345 30.42959,
   -26.06641 -115.14876 30.46045,
   -24.59196 -115.29662 30.46701,
   -7.87364 -109.89736 30.68225,
   -27.01719 -114.98618 30.48948,
   -8.26306 -109.28375 30.56632,
   -27.88737 -114.74711 30.48733,
   -28.82001 -114.36071 30.53869,
   -8.86838 -108.31742 30.58340,
   -29.60428 -113.88795 30.45926,
   -9.48112 -107.41346 30.71670,
   -30.22779 -113.40213 30.43265,
   -9.95332 -106.85156 30.62118,
   -30.95110 -112.58469 30.55924,
   -10.60350 -105.95659 30.65568,
   -31.38357 -111.60031 30.57951,
   -11.14524 -105.29935 30.43788,
   -31.44300 -110.57647 30.60456,
   -11.76078 -104.37454 30.61748,
   -31.15867 -109.70894 30.40761,
   -30.70307 -108.84573 30.56258,
   -12.42844 -103.43440 30.60451,
   -30.10678 -108.10663 30.57636,
   -12.82206 -102.88779 30.52450,
   -29.40480 -107.35929 30.56882,
   -28.70157 -106.64893 30.57671,
   -13.38775 -101.99904 30.67905,
   -28.00810 -105.93141 30.55628,
   -27.35875 -105.21517 30.78397,
   -13.96605 -101.08521 30.83259,
   -26.71719 -104.54505 30.62408,
   -14.38704 -100.48020 30.69998,
   -26.04110 -103.80698 30.63649,
   -24.93702 -102.59872 30.65523,
   -25.39437 -103.09900 30.64783,
   -24.46986 -102.08329 30.66113,
   -15.02630 -99.60385 30.73884,
   -23.77160 -101.33004 30.56668,
   -15.63323 -98.91909 30.62587,
   -23.15299 -100.60901 30.66171,
   -22.52229 -99.88721 30.68277,
   -16.32716 -98.23880 30.76786,
   -21.85506 -99.17303 30.66521,
   -17.05330 -97.77051 30.81378,
   -21.10870 -98.47265 30.69082,
   -18.06100 -97.44348 30.85413,
   -20.39199 -97.90390 30.83104,
   -19.04031 -97.42105 30.86531,
   -19.77218 -97.61940 30.79625,
   -12.77256 -115.00399 31.26777,
   -11.16569 -114.73323 31.23949,
   -9.63205 -114.26235 31.29259,
   -8.26991 -113.46500 31.31822,
   -15.08267 -115.28594 31.40045,
   -13.53827 -115.10358 31.25335,
   -12.03339 -114.89508 31.26681,
   -10.39919 -114.53224 31.28158,
   -8.79318 -113.85689 31.29259,
   -7.75888 -112.91828 31.49002,
   -17.54127 -115.44989 31.38036,
   -15.98724 -115.35311 31.27983,
   -14.38422 -115.20401 31.26533,
   -7.45441 -112.25955 31.44204,
   -20.15293 -115.48318 31.25664,
   -18.52427 -115.47086 31.26870,
   -16.82140 -115.40739 31.26266,
   -20.94976 -115.47644 31.25040,
   -19.52159 -115.48315 31.25680,
   -7.34984 -111.34674 31.41679,
   -23.34892 -115.41082 31.25241,
   -21.85957 -115.46316 31.28590,
   -24.33409 -115.36209 31.23155,
   -22.68187 -115.43428 31.25405,
   -7.55001 -110.32648 31.37806,
   -26.92590 -115.07454 31.26393,
   -25.34180 -115.29153 31.19036,
   -27.57682 -114.91452 31.27398,
   -26.30529 -115.18490 31.25579,
   -7.96292 -109.31017 31.47292,
   -8.39919 -108.73535 31.36010,
   -28.40021 -114.63527 31.25188,
   -29.19615 -114.25940 31.16739,
   -9.05588 -107.77244 31.37283,
   -30.03756 -113.75483 31.26419,
   -30.84613 -113.02625 31.33214,
   -9.66764 -106.88762 31.52121,
   -10.13162 -106.32621 31.41844,
   -31.36153 -112.23780 31.26665,
   -31.65299 -111.57912 31.44015,
   -10.77129 -105.43903 31.44156,
   -31.63569 -111.07056 31.22229,
   -11.31581 -104.75803 31.24518,
   -31.51649 -110.12233 31.36732,
   -11.92648 -103.83639 31.40488,
   -31.14271 -109.37239 31.32982,
   -30.61813 -108.62648 31.43846,
   -12.57101 -102.90810 31.42448,
   -29.91968 -107.84923 31.34475,
   -28.75883 -106.65151 31.36962,
   -12.97825 -102.34325 31.32017,
   -29.23487 -107.13865 31.35963,
   -28.26892 -106.13384 31.37933,
   -27.59890 -105.42076 31.39251,
   -13.54274 -101.45643 31.46486,
   -26.90561 -104.67933 31.29204,
   -26.29398 -103.99242 31.38282,
   -14.13232 -100.52370 31.65547,
   -25.66948 -103.28549 31.46952,
   -14.54720 -99.95661 31.48640,
   -25.00463 -102.54637 31.45354,
   -24.35880 -101.82510 31.44280,
   -15.21281 -99.09951 31.53980,
   -23.65400 -101.03548 31.40888,
   -15.84715 -98.44994 31.43607,
   -23.04432 -100.27688 31.61300,
   -22.42060 -99.58740 31.46055,
   -21.23443 -98.39837 31.48301,
   -16.53046 -97.84082 31.63268,
   -21.74496 -98.86831 31.46813,
   -20.73810 -97.99817 31.50388,
   -17.40534 -97.41454 31.60988,
   -19.82406 -97.49887 31.45790,
   -18.38387 -97.20253 31.63716,
   -19.13254 -97.21805 31.72028,
   -13.56937 -115.15237 32.04932,
   -11.83413 -114.93458 32.17749,
   -10.38457 -114.59943 32.06371,
   -8.95251 -114.07246 32.17075,
   -15.98801 -115.39179 32.04839,
   -14.39441 -115.24709 32.05475,
   -12.75059 -115.05027 32.05239,
   -11.16077 -114.79214 32.05708,
   -9.61678 -114.34585 32.06322,
   -8.16804 -113.54682 32.04116,
   -18.47555 -115.51764 32.04085,
   -16.79766 -115.44676 32.04375,
   -15.37760 -115.34242 32.04815,
   -7.51702 -112.80578 32.13424,
   -19.32809 -115.53656 32.02764,
   -17.83052 -115.49702 32.04223,
   -7.17413 -111.83434 32.17423,
   -21.73322 -115.53806 32.17861,
   -20.19371 -115.54563 32.06934,
   -7.04972 -111.21024 32.52520,
   -22.65526 -115.50087 32.03454,
   -20.96601 -115.53898 32.04061,
   -7.23304 -110.84135 32.11376,
   -25.06025 -115.37254 32.03425,
   -23.57367 -115.46868 32.04701,
   -26.03404 -115.27051 32.02152,
   -24.37460 -115.42019 32.03409,
   -7.60596 -109.71848 32.11798,
   -27.06439 -115.10210 31.99438,
   -27.90912 -114.89395 32.03665,
   -8.10456 -108.77115 32.22702,
   -28.89398 -114.52822 32.00653,
   -8.55684 -108.20112 32.17117,
   -29.77676 -114.09400 32.05340,
   -30.52627 -113.57645 32.03516,
   -9.23596 -107.25153 32.16890,
   -31.18428 -112.90437 31.96356,
   -9.84981 -106.36252 32.32106,
   -31.69544 -112.24095 32.23066,
   -10.30657 -105.79955 32.20516,
   -31.91537 -111.32776 32.21209,
   -10.93665 -104.91019 32.23851,
   -31.78586 -110.48259 32.05081,
   -11.47879 -104.22581 32.03347,
   -31.24844 -109.30430 32.12018,
   -31.49495 -109.67608 32.13545,
   -30.86719 -108.79444 32.11268,
   -12.08789 -103.29804 32.19213,
   -30.19299 -108.05978 31.95784,
   -29.51666 -107.34136 32.14858,
   -12.73473 -102.36076 32.21023,
   -28.77295 -106.58850 32.15762,
   -13.13143 -101.80419 32.10531,
   -28.10775 -105.90820 32.16530,
   -27.43514 -105.17549 32.17007,
   -13.69973 -100.91531 32.25033,
   -26.77397 -104.43709 32.17103,
   -26.14303 -103.69842 32.34679,
   -14.28491 -100.02396 32.39366,
   -25.54405 -103.02062 32.31781,
   -14.72622 -99.43490 32.27467,
   -24.88304 -102.28387 32.22654,
   -23.77564 -101.02387 32.24047,
   -24.21632 -101.52480 32.23554,
   -23.30649 -100.48245 32.24497,
   -15.49666 -98.55295 32.30267,
   -22.62137 -99.72708 32.11181,
   -16.15962 -97.95122 32.24636,
   -22.03680 -99.06177 32.10288,
   -21.36084 -98.31144 32.32679,
   -16.88143 -97.45694 32.31308,
   -20.58848 -97.69360 32.30036,
   -17.61500 -97.15924 32.30545,
   -19.85519 -97.27083 32.32627,
   -18.64304 -97.00992 32.36048,
   -19.17075 -97.04735 32.40750,
   -12.75413 -115.09243 32.83418,
   -11.14592 -114.84122 32.81427,
   -9.59999 -114.42816 32.85336,
   -8.17621 -113.72986 33.01472,
   -16.80660 -115.49020 32.82799,
   -15.19573 -115.36726 32.83122,
   -13.59103 -115.19739 32.79851,
   -12.13292 -115.01008 32.83536,
   -10.36811 -114.66402 32.84832,
   -8.85068 -114.10489 32.84837,
   -7.56201 -113.14936 32.90331,
   -17.57679 -115.53330 32.81157,
   -15.99856 -115.43407 32.82798,
   -14.36622 -115.28349 32.83184,
   -7.07775 -112.34891 32.97947,
   -20.01609 -115.61332 32.95255,
   -18.49741 -115.56717 32.77684,
   -6.90265 -111.59444 33.08945,
   -22.64957 -115.56505 32.81920,
   -20.96334 -115.60418 32.83319,
   -19.29246 -115.59193 32.82257,
   -23.40900 -115.54360 32.92359,
   -21.89449 -115.58902 32.82153,
   -7.00711 -110.70784 32.93586,
   -24.35915 -115.48549 32.81713,
   -7.27694 -110.10945 32.77045,
   -26.82046 -115.21271 32.82812,
   -25.30478 -115.40859 32.71787,
   -27.57452 -115.06533 32.88217,
   -26.05942 -115.33036 32.82091,
   -7.71838 -109.14847 32.89466,
   -28.71978 -114.69945 32.81074,
   -29.39069 -114.43923 32.80461,
   -8.28165 -108.20608 33.04645,
   -8.74968 -107.69083 32.85636,
   -30.07938 -114.09347 32.75625,
   -31.04597 -113.39238 32.80990,
   -9.41428 -106.73387 32.95980,
   -31.64171 -112.79558 32.91247,
   -10.02813 -105.83046 33.12520,
   -32.07383 -111.84924 32.92509,
   -10.46611 -105.28057 33.00458,
   -32.12719 -110.95854 32.98130,
   -11.09809 -104.37796 33.03763,
   -31.83963 -110.03493 32.94661,
   -11.63656 -103.70033 32.80802,
   -31.34286 -109.23277 32.91079,
   -30.68543 -108.48886 32.87248,
   -12.23698 -102.76953 32.98955,
   -30.00111 -107.77513 32.94425,
   -29.30853 -107.08689 32.92889,
   -12.87948 -101.83800 32.99621,
   -28.63758 -106.40252 32.94185,
   -27.66557 -105.35231 32.96180,
   -13.28034 -101.28006 32.86773,
   -28.14572 -105.88153 32.95209,
   -27.03998 -104.64872 32.97420,
   -26.40511 -103.92026 32.98685,
   -13.86132 -100.37591 33.03943,
   -25.76549 -103.18072 32.99836,
   -25.16225 -102.50983 32.83477,
   -14.46974 -99.47168 33.22965,
   -24.48207 -101.69637 33.01244,
   -14.99976 -98.84473 33.06799,
   -23.86929 -100.97741 33.03520,
   -23.20570 -100.19654 33.03719,
   -15.75761 -98.06092 33.07637,
   -22.56037 -99.44244 33.01108,
   -16.31906 -97.57456 33.11188,
   -21.93349 -98.71777 33.03515,
   -17.27020 -97.12529 32.94760,
   -21.20116 -97.94101 33.20478,
   -18.24882 -96.87673 32.98003,
   -20.47638 -97.40657 33.08970,
   -19.22039 -96.89000 33.09271,
   -19.93448 -97.09741 33.14258,
   -9.58051 -114.50545 33.63035,
   -13.55025 -115.23682 33.61588,
   -11.96432 -115.04604 33.61516,
   -10.34773 -114.72628 33.61552,
   -8.81343 -114.19824 33.61849,
   -7.48320 -113.30700 33.66698,
   -15.88888 -115.46889 33.61336,
   -14.29633 -115.31586 33.59457,
   -12.81124 -115.15323 33.63856,
   -11.13746 -114.89974 33.62271,
   -7.92833 -113.69488 33.64495,
   -7.02014 -112.73209 33.85394,
   -18.45178 -115.62107 33.60628,
   -16.82598 -115.53584 33.61462,
   -15.16578 -115.40403 33.61395,
   -6.77317 -112.07594 33.84861,
   -20.92990 -115.66794 33.60680,
   -19.25007 -115.64778 33.59862,
   -17.84585 -115.59447 33.60747,
   -21.69836 -115.65984 33.62249,
   -20.26975 -115.66717 33.60545,
   -6.73773 -111.14405 33.78536,
   -24.34217 -115.54874 33.59936,
   -22.67911 -115.63211 33.61649,
   -25.13968 -115.48686 33.58776,
   -23.64923 -115.59008 33.59980,
   -6.98037 -110.17897 33.67027,
   -26.05491 -115.39697 33.60587,
   -7.34706 -109.52108 33.55724,
   -27.05456 -115.23442 33.50901,
   -28.03125 -115.00793 33.50082,
   -7.87224 -108.61211 33.64594,
   -28.94596 -114.75458 33.64287,
   -29.89035 -114.35738 33.57700,
   -8.56484 -107.58182 33.67323,
   -30.73714 -113.89388 33.57302,
   -8.99990 -107.07833 33.58644,
   -31.47794 -113.37596 33.67328,
   -9.59475 -106.20304 33.75321,
   -31.98815 -112.75285 33.60730,
   -32.37643 -112.00655 33.78369,
   -10.19993 -105.29925 33.92147,
   -32.36129 -111.36378 33.57928,
   -10.63250 -104.74547 33.79636,
   -32.22382 -110.55180 33.70241,
   -11.26409 -103.83814 33.82192,
   -31.83337 -109.72936 33.82264,
   -30.75150 -108.44923 33.68478,
   -11.80055 -103.14826 33.62021,
   -31.21950 -108.96377 33.67974,
   -30.26012 -107.94010 33.69346,
   -11.91510 -102.76219 34.18788,
   -29.52357 -107.22800 33.58949,
   -12.40303 -102.22497 33.76267,
   -28.88402 -106.57804 33.74222,
   -28.21727 -105.87889 33.75837,
   -13.03324 -101.29970 33.78855,
   -27.54991 -105.14392 33.75218,
   -13.43959 -100.73087 33.67035,
   -26.91510 -104.41491 33.76149,
   -26.25881 -103.64890 33.75975,
   -14.02252 -99.84734 33.83320,
   -25.61629 -102.89316 33.76665,
   -24.97392 -102.14033 33.74800,
   -14.65028 -98.96567 34.01011,
   -24.35315 -101.36945 33.96392,
   -15.31396 -98.28074 33.78001,
   -23.79273 -100.70028 33.93075,
   -23.10875 -99.90419 33.81628,
   -22.03209 -98.65619 33.82622,
   -15.91391 -97.63783 33.99721,
   -22.51048 -99.18536 33.81977,
   -21.52024 -98.12639 33.83702,
   -16.60022 -97.19477 33.85312,
   -20.78677 -97.49774 33.75561,
   -17.53927 -96.79826 33.85027,
   -19.99725 -96.97714 33.81478,
   -18.46446 -96.62294 33.91292,
   -19.29364 -96.68122 33.97769,
   -10.33686 -114.79192 34.41332,
   -12.53106 -115.16803 34.39999,
   -11.06945 -114.93939 34.38519,
   -9.55592 -114.57613 34.40802,
   -8.05890 -113.90137 34.40714,
   -16.79120 -115.57677 34.39311,
   -15.18289 -115.44742 34.40049,
   -13.52888 -115.27957 34.39802,
   -11.92547 -115.08769 34.40152,
   -8.80027 -114.29227 34.41069,
   -7.38741 -113.38387 34.30120,
   -19.26433 -115.70738 34.38802,
   -17.63430 -115.63250 34.38442,
   -15.99922 -115.51565 34.38160,
   -14.34902 -115.36505 34.39783,
   -6.76768 -112.57106 34.50885,
   -20.03663 -115.72573 34.36726,
   -18.50008 -115.67963 34.40934,
   -6.54430 -111.66937 34.53070,
   -22.42513 -115.70519 34.38472,
   -20.90017 -115.73523 34.41247,
   -23.37261 -115.67079 34.43989,
   -21.76181 -115.72283 34.38697,
   -6.65823 -110.58992 34.48316,
   -26.02775 -115.46605 34.38560,
   -24.38103 -115.61316 34.40119,
   -26.84103 -115.34685 34.37101,
   -25.37329 -115.53597 34.38292,
   -7.05874 -109.52697 34.43413,
   -27.66895 -115.19548 34.38066,
   -7.47074 -108.97405 34.31645,
   -28.64789 -114.95256 34.42076,
   -29.64810 -114.61063 34.39436,
   -8.05589 -108.03835 34.46722,
   -30.52847 -114.26758 34.52656,
   -31.26394 -113.81162 34.36567,
   -8.73108 -107.08566 34.48667,
   -9.17933 -106.54443 34.39378,
   -31.90308 -113.22797 34.21516,
   -32.50796 -112.58095 34.53370,
   -9.76817 -105.67214 34.54501,
   -32.84783 -112.19711 34.96232,
   -32.73409 -111.60065 34.55438,
   -10.36519 -104.76963 34.70877,
   -32.50298 -110.75515 34.33968,
   -10.79200 -104.21075 34.59033,
   -32.12637 -109.96871 34.39494,
   -31.51290 -109.16861 34.32319,
   -11.42338 -103.29864 34.61201,
   -30.83357 -108.42323 34.47258,
   -30.11378 -107.74953 34.47336,
   -12.03365 -102.35403 34.78559,
   -29.37506 -107.01240 34.58765,
   -12.55256 -101.68254 34.56619,
   -28.70380 -106.33722 34.50943,
   -28.05573 -105.63473 34.52349,
   -13.19695 -100.75374 34.57051,
   -27.40365 -104.89158 34.53687,
   -13.60189 -100.18534 34.47133,
   -26.77978 -104.15738 34.54992,
   -25.70182 -102.87199 34.56984,
   -26.14645 -103.40241 34.56190,
   -25.24487 -102.32731 34.57784,
   -14.19460 -99.32144 34.62473,
   -24.63063 -101.59464 34.58723,
   -23.98851 -100.82732 34.59587,
   -14.84394 -98.46212 34.80722,
   -23.37831 -100.11750 34.45963,
   -15.48022 -97.84627 34.60507,
   -22.75529 -99.33856 34.55905,
   -22.15550 -98.59202 34.64759,
   -16.12818 -97.27316 34.67882,
   -21.43169 -97.81989 34.64266,
   -16.74892 -96.88459 34.65217,
   -20.71189 -97.19671 34.61726,
   -17.82924 -96.46090 34.85728,
   -20.00730 -96.73774 34.66750,
   -18.64485 -96.36866 34.88258,
   -19.35213 -96.48075 34.78511,
   -11.11380 -115.00820 35.18808,
   -9.54786 -114.65212 35.19874,
   -13.53279 -115.32021 35.18191,
   -11.93209 -115.13713 35.17620,
   -10.30776 -114.84899 35.19236,
   -8.75726 -114.36447 35.16948,
   -7.40027 -113.58706 35.21113,
   -15.89757 -115.56118 35.30599,
   -14.37409 -115.41075 35.18905,
   -12.84426 -115.23588 35.04930,
   -8.04371 -114.02150 35.19754,
   -6.78424 -112.96267 35.27176,
   -18.32302 -115.73447 35.31314,
   -16.81140 -115.62257 35.13520,
   -15.14861 -115.48478 35.17991,
   -6.39485 -112.16369 35.34123,
   -20.84479 -115.80053 35.17261,
   -19.26984 -115.76636 35.14684,
   -17.60371 -115.68065 35.17347,
   -6.19948 -111.53300 35.67938,
   -21.72248 -115.78956 35.15664,
   -20.07198 -115.79134 35.17111,
   -6.35588 -111.15778 35.26134,
   -24.11490 -115.68813 35.16485,
   -22.65577 -115.76327 35.17564,
   -25.16219 -115.61473 35.20086,
   -23.45397 -115.72478 35.16564,
   -6.65769 -110.02061 35.23526,
   -26.09906 -115.52085 35.12522,
   -27.18335 -115.37324 35.17780,
   -7.17465 -108.98992 35.21097,
   -27.99023 -115.22542 35.16600,
   -7.63196 -108.41565 35.11586,
   -28.99142 -114.97457 35.14868,
   -29.91474 -114.68984 35.15275,
   -8.24384 -107.49776 35.25767,
   -30.93744 -114.22256 35.05842,
   -31.82207 -113.73841 35.17823,
   -8.90921 -106.57216 35.27264,
   -32.46116 -113.17882 35.19872,
   -9.34998 -106.02075 35.17990,
   -32.92873 -112.54801 35.37006,
   -9.93715 -105.13652 35.33361,
   -33.07729 -111.92954 35.40781,
   -32.93309 -111.19705 35.26489,
   -10.53084 -104.21939 35.52132,
   -32.55134 -110.33364 35.20408,
   -10.94778 -103.67991 35.36718,
   -32.00489 -109.57168 35.23402,
   -31.37249 -108.89066 35.25357,
   -11.58008 -102.75899 35.39603,
   -30.62894 -108.15976 35.25978,
   -29.62580 -107.19440 35.27778,
   -30.13405 -107.69261 35.26928,
   -28.92014 -106.50170 35.15436,
   -12.19294 -101.79963 35.59607,
   -28.34175 -105.86825 35.35519,
   -12.70529 -101.14697 35.34626,
   -27.65014 -105.09144 35.32793,
   -27.02173 -104.34529 35.37452,
   -13.34505 -100.22665 35.37094,
   -26.39951 -103.59729 35.35580,
   -13.76604 -99.65130 35.26304,
   -25.77500 -102.83766 35.36453,
   -25.14771 -102.07608 35.37439,
   -14.37692 -98.80251 35.41758,
   -24.52859 -101.32718 35.37265,
   -23.87761 -100.54125 35.35173,
   -15.05369 -97.96292 35.62696,
   -23.26032 -99.77859 35.35028,
   -15.65343 -97.43041 35.44722,
   -22.67626 -98.99588 35.51763,
   -16.42089 -96.91764 35.29397,
   -22.03442 -98.21186 35.54657,
   -17.32952 -96.49169 35.30595,
   -21.39732 -97.52455 35.50145,
   -18.43986 -96.21735 35.48528,
   -20.63453 -96.90438 35.43820,
   -19.41474 -96.32991 35.41518,
   -20.10440 -96.56591 35.48760,
   -10.30814 -114.91227 35.97711,
   -8.75847 -114.46846 35.97610,
   -14.33197 -115.44687 35.96372,
   -12.65066 -115.27355 35.95558,
   -11.16778 -115.07871 35.99165,
   -9.55252 -114.72062 35.86803,
   -7.99537 -114.11734 35.98883,
   -6.88358 -113.32177 36.01552,
   -16.77279 -115.66932 35.95835,
   -15.10761 -115.52483 35.99334,
   -13.49671 -115.36132 35.97429,
   -11.90599 -115.18174 35.96750,
   -7.32898 -113.69846 35.99548,
   -6.30601 -112.56529 36.17855,
   -19.23486 -115.82882 35.95331,
   -17.53800 -115.72780 35.94784,
   -16.08562 -115.61205 35.96041,
   -6.08211 -111.88862 36.23177,
   -21.72915 -115.85722 35.95195,
   -20.00020 -115.85348 35.94016,
   -18.58712 -115.79687 35.95376,
   -22.48700 -115.84707 36.08314,
   -20.90858 -115.85370 35.79781,
   -6.10424 -111.02394 36.08767,
   -23.42277 -115.79195 35.94237,
   -6.34342 -110.42629 35.86694,
   -25.81562 -115.61677 35.94998,
   -24.34892 -115.73947 35.96127,
   -26.80493 -115.49864 35.93987,
   -25.14506 -115.67656 35.94837,
   -6.75361 -109.41023 35.98971,
   -27.74766 -115.35703 35.95022,
   -28.71600 -115.15875 35.93879,
   -7.32618 -108.46380 36.00397,
   -29.70600 -114.90849 35.97335,
   -7.80449 -107.89110 35.88938,
   -30.65720 -114.58598 35.94670,
   -31.53229 -114.18303 35.87456,
   -8.42092 -106.97528 36.05303,
   -32.43664 -113.67824 36.06635,
   -32.96946 -113.18695 36.11328,
   -9.09493 -106.03269 36.05808,
   -9.51529 -105.49094 35.96710,
   -33.31430 -112.34166 36.02844,
   -33.29353 -111.44343 36.04785,
   -10.10647 -104.57756 36.15221,
   -32.98139 -110.69776 36.00931,
   -10.67749 -103.71772 36.25578,
   -32.48497 -109.94194 36.01728,
   -31.62175 -108.98651 36.02574,
   -11.09495 -103.14165 36.17890,
   -32.09377 -109.48810 36.02150,
   -30.94436 -108.38374 35.87003,
   -30.20406 -107.67336 36.08107,
   -11.74111 -102.21028 36.17744,
   -29.48527 -107.00218 36.07136,
   -28.80894 -106.30916 36.08912,
   -12.33798 -101.28906 36.33980,
   -28.11445 -105.52451 36.26750,
   -12.88553 -100.57724 36.12667,
   -27.50901 -104.81678 36.28317,
   -26.91214 -104.10126 36.22550,
   -13.50129 -99.70659 36.14537,
   -26.26959 -103.32435 36.12934,
   -13.93263 -99.13420 36.03869,
   -25.64665 -102.55447 36.14072,
   -25.04330 -101.81011 36.15088,
   -14.56432 -98.29830 36.21961,
   -24.41425 -101.03538 36.16048,
   -23.36564 -99.74330 36.17351,
   -23.80859 -100.28668 36.16777,
   -22.92450 -99.19098 36.17716,
   -15.21110 -97.60156 36.23376,
   -22.31149 -98.43202 36.18210,
   -15.88900 -97.01870 36.22582,
   -21.65297 -97.67398 36.19066,
   -16.69928 -96.51121 36.22485,
   -20.99640 -97.05764 36.04919,
   -17.64104 -96.13250 36.28566,
   -20.19034 -96.42238 36.27291,
   -18.57509 -96.00834 36.24084,
   -19.47398 -96.07906 36.38211,
   -11.09128 -115.11220 36.75377,
   -9.53675 -114.79818 36.77051,
   -7.98063 -114.23044 36.75688,
   -13.32186 -115.39168 36.74783,
   -11.87211 -115.22619 36.77572,
   -10.32408 -114.97507 36.74714,
   -8.76271 -114.57990 36.78225,
   -7.27600 -113.82057 36.77334,
   -15.89883 -115.64029 36.73764,
   -14.31576 -115.48919 36.75256,
   -12.70398 -115.32615 36.74875,
   -6.57741 -113.19500 36.64209,
   -20.03689 -115.92126 36.73704,
   -18.34695 -115.83912 36.71767,
   -16.73172 -115.71587 36.74531,
   -15.13273 -115.56787 36.74538,
   -6.05241 -112.43445 36.87051,
   -20.84741 -115.93282 36.71702,
   -19.18809 -115.89086 36.74929,
   -17.58059 -115.78414 36.73882,
   -5.86735 -111.46018 36.89887,
   -23.42161 -115.85646 36.73078,
   -21.74559 -115.92546 36.74612,
   -24.18009 -115.82225 36.84608,
   -22.72888 -115.89130 36.73180,
   -6.02663 -110.47852 36.82087,
   -25.12397 -115.74459 36.72829,
   -6.37171 -109.83971 36.64553,
   -27.36981 -115.50299 36.73817,
   -26.03802 -115.66753 36.75472,
   -28.46193 -115.31553 36.72434,
   -26.83011 -115.57259 36.73678,
   -6.88455 -108.86160 36.77381,
   -29.46771 -115.12350 36.84118,
   -30.33316 -114.90731 36.84507,
   -7.51653 -107.90487 36.81211,
   -31.30418 -114.59398 36.87640,
   -7.98838 -107.33824 36.71474,
   -32.27313 -114.06891 36.70008,
   -8.59137 -106.45321 36.85105,
   -32.89354 -113.68042 36.73531,
   -33.40245 -113.07492 36.72075,
   -9.26522 -105.49708 36.85664,
   -33.70935 -112.57131 36.91525,
   -9.67950 -104.94441 36.77227,
   -33.73159 -111.95601 36.94536,
   -33.40509 -111.07247 36.76489,
   -10.25783 -104.05947 36.90962,
   -32.82509 -110.16690 36.66058,
   -32.22676 -109.46628 36.81819,
   -10.84108 -103.15286 37.08003,
   -31.47273 -108.76922 36.81109,
   -11.24165 -102.61214 36.95926,
   -30.76771 -108.14226 36.82478,
   -29.51799 -106.96829 36.85017,
   -30.02328 -107.45403 36.84252,
   -29.04507 -106.48526 36.85651,
   -11.88768 -101.67689 36.96913,
   -28.39073 -105.77907 36.87028,
   -27.70751 -104.99110 36.88555,
   -12.49421 -100.74907 37.12910,
   -27.09909 -104.25255 36.89865,
   -13.02127 -100.07005 36.91500,
   -26.51448 -103.54586 36.73466,
   -25.90203 -102.77508 36.76731,
   -13.69459 -99.14943 36.93917,
   -25.29527 -102.01334 36.79485,
   -14.11592 -98.60992 36.84250,
   -24.68400 -101.24859 36.82188,
   -24.08026 -100.46897 36.97095,
   -14.79190 -97.78979 37.00853,
   -23.47392 -99.69410 37.00961,
   -15.39246 -97.22737 36.89205,
   -22.85700 -98.90849 36.96914,
   -22.21452 -98.10618 36.97254,
   -16.13795 -96.59902 37.09930,
   -21.57510 -97.36858 36.96872,
   -16.95342 -96.13569 37.14056,
   -20.84443 -96.68518 36.95088,
   -17.93192 -95.83341 37.11637,
   -20.14339 -96.14224 37.15005,
   -18.77091 -95.77859 37.05738,
   -19.54486 -95.84056 37.28041,
   -10.16417 -115.02343 37.65694,
   -8.81610 -114.66983 37.68161,
   -7.23845 -113.93186 37.54751,
   -14.31498 -115.52892 37.52956,
   -12.71542 -115.37121 37.52811,
   -11.06565 -115.16135 37.54257,
   -9.49989 -114.85429 37.55130,
   -7.96927 -114.34285 37.54870,
   -6.58941 -113.44435 37.58582,
   -16.56565 -115.74909 37.52420,
   -15.09444 -115.60677 37.52312,
   -13.58643 -115.45765 37.55436,
   -11.88653 -115.27320 37.53367,
   -5.99688 -112.78267 37.67272,
   -18.99408 -115.94145 37.51891,
   -17.59075 -115.83989 37.52775,
   -15.93808 -115.68910 37.52590,
   -5.68175 -111.96789 37.68905,
   -21.69608 -115.99224 37.51694,
   -20.06218 -115.98971 37.53849,
   -18.38651 -115.90109 37.51954,
   -22.44772 -115.97413 37.57083,
   -20.91837 -116.00137 37.52032,
   -5.72735 -110.89673 37.58248,
   -25.11324 -115.81043 37.51322,
   -23.44437 -115.92234 37.52471,
   -25.87664 -115.75688 37.61829,
   -24.42023 -115.86150 37.51277,
   -5.99609 -109.97914 37.69640,
   -26.81856 -115.65308 37.51690,
   -6.47758 -109.24026 37.46382,
   -27.80265 -115.52548 37.47470,
   -28.81817 -115.34253 37.32636,
   -7.05573 -108.30555 37.57740,
   -29.73809 -115.20535 37.50306,
   -30.70114 -114.97886 37.48534,
   -7.69140 -107.39940 37.60696,
   -31.77577 -114.57033 37.31598,
   -8.16177 -106.82465 37.48628,
   -32.59198 -114.19905 37.29299,
   -33.39924 -113.64565 37.44146,
   -8.76580 -105.91880 37.64343,
   -33.92385 -113.08838 37.69554,
   -9.41654 -104.98164 37.65209,
   -34.14520 -112.21424 37.79307,
   -9.83064 -104.42986 37.52581,
   -33.88593 -111.44439 37.66653,
   -33.34404 -110.59224 37.49979,
   -10.41703 -103.51651 37.69709,
   -32.75351 -109.87341 37.61592,
   -32.02133 -109.16197 37.59122,
   -31.00019 -108.24638 37.60938,
   -10.98933 -102.63696 37.83378,
   -31.51225 -108.70564 37.60093,
   -30.27222 -107.59786 37.62208,
   -11.40165 -102.06564 37.74002,
   -29.54154 -106.91136 37.64448,
   -28.86861 -106.23209 37.63207,
   -12.04918 -101.13020 37.75374,
   -28.20343 -105.48933 37.65508,
   -27.57710 -104.74512 37.65812,
   -12.65809 -100.20452 37.93116,
   -26.96133 -103.98164 37.65721,
   -13.16541 -99.55931 37.71915,
   -26.35142 -103.20820 37.66486,
   -25.74294 -102.43229 37.67821,
   -13.87076 -98.63042 37.75021,
   -25.13461 -101.66268 37.66524,
   -14.31358 -98.09834 37.65258,
   -24.55624 -100.91616 37.74137,
   -23.95671 -100.12527 37.87829,
   -15.04874 -97.29454 37.80026,
   -23.34858 -99.32766 37.91495,
   -15.70905 -96.75685 37.66018,
   -22.78600 -98.61370 37.74623,
   -16.62888 -96.13672 37.78607,
   -22.16760 -97.82269 37.74992,
   -17.36366 -95.80401 37.78370,
   -21.48280 -97.04205 37.76096,
   -20.27379 -96.03142 37.83238,
   -20.80667 -96.40485 37.78722,
   -19.56210 -95.68797 37.92805,
   -18.16169 -95.59581 37.81474,
   -18.95409 -95.55982 37.87736,
   -11.07073 -115.20857 38.31972,
   -9.48207 -114.91281 38.32811,
   -8.06417 -114.47354 38.46539,
   -15.11548 -115.65224 38.31105,
   -13.40756 -115.49498 38.44210,
   -11.90699 -115.32429 38.32495,
   -10.40775 -115.10299 38.32401,
   -8.71397 -114.68989 38.32967,
   -7.17725 -114.01253 38.28172,
   -5.97834 -113.07723 38.53117,
   -17.55691 -115.89139 38.30402,
   -15.95407 -115.73776 38.31732,
   -14.29121 -115.57073 38.32525,
   -12.68669 -115.41054 38.31474,
   -6.53242 -113.57439 38.34470,
   -5.56140 -112.38886 38.51013,
   -20.00076 -116.05255 38.30296,
   -18.32586 -115.95933 38.34629,
   -16.80610 -115.82122 38.28621,
   -5.36531 -111.70662 38.60928,
   -20.82445 -116.06825 38.30583,
   -19.30765 -116.01324 38.17057,
   -5.49085 -111.32136 38.22079,
   -23.19353 -116.00049 38.29616,
   -21.72409 -116.05839 38.31316,
   -5.39965 -110.86634 38.78705,
   -24.13531 -115.94860 38.35384,
   -22.53381 -116.03172 38.29721,
   -5.64540 -110.39663 38.41200,
   -26.80561 -115.73110 38.29797,
   -25.14996 -115.87640 38.31311,
   -27.54328 -115.66768 38.45199,
   -26.15935 -115.79313 38.29655,
   -6.10417 -109.42502 38.41419,
   -28.49134 -115.52365 38.26895,
   -6.62763 -108.72044 38.21066,
   -29.46562 -115.38380 38.28709,
   -30.44563 -115.20912 38.30844,
   -7.24851 -107.76909 38.36218,
   -31.45525 -114.96836 38.29513,
   -32.40516 -114.67553 38.32785,
   -7.87861 -106.87509 38.41703,
   -33.24616 -114.25701 38.30758,
   -8.33180 -106.31823 38.24995,
   -33.95566 -113.71548 38.42438,
   -34.41915 -113.25918 38.78702,
   -8.94958 -105.37267 38.42657,
   -34.33999 -112.76350 38.26998,
   -34.46964 -112.50781 38.50367,
   -9.57793 -104.45010 38.45405,
   -34.32235 -111.96938 38.39820,
   -33.51824 -110.52613 38.33619,
   -9.99279 -103.88550 38.32711,
   -33.88007 -111.02471 38.33362,
   -33.08049 -110.02235 38.34733,
   -32.30426 -109.29394 38.23098,
   -10.57833 -102.97736 38.48615,
   -31.60868 -108.69076 38.40330,
   -30.83980 -108.05079 38.39577,
   -11.15274 -102.09302 38.63496,
   -30.13742 -107.41548 38.52053,
   -28.92378 -106.22326 38.42872,
   -11.55072 -101.54072 38.53339,
   -29.34043 -106.65135 38.42191,
   -28.49675 -105.75109 38.43757,
   -27.78592 -104.92026 38.45400,
   -12.21720 -100.58683 38.54413,
   -27.19747 -104.18941 38.46660,
   -26.56880 -103.38581 38.47942,
   -12.82121 -99.69296 38.69725,
   -26.01769 -102.66982 38.48981,
   -13.36174 -99.01267 38.50921,
   -25.40258 -101.87526 38.50146,
   -24.79825 -101.09765 38.51223,
   -14.03037 -98.18183 38.48532,
   -24.18868 -100.31385 38.52199,
   -14.40700 -97.68451 38.59711,
   -23.59396 -99.54342 38.52988,
   -22.95729 -98.74399 38.38897,
   -15.24350 -96.87888 38.61445,
   -22.41054 -98.02612 38.39050,
   -15.93319 -96.33259 38.60707,
   -21.80004 -97.27286 38.39507,
   -16.77307 -95.84299 38.59030,
   -21.13243 -96.54841 38.43903,
   -17.75693 -95.51808 38.45280,
   -20.44340 -95.90998 38.70219,
   -18.83495 -95.38659 38.48761,
   -19.64500 -95.48169 38.71803,
   -11.86749 -115.36368 39.09964,
   -10.26325 -115.14413 39.07918,
   -8.70076 -114.76902 39.12677,
   -7.16557 -114.15013 39.10456,
   -14.30004 -115.61170 39.09486,
   -12.63330 -115.45003 39.14609,
   -11.11684 -115.27050 39.09985,
   -9.46952 -114.97576 39.11607,
   -7.75009 -114.43306 39.10390,
   -6.44925 -113.67825 39.13500,
   -5.54582 -112.72985 39.19713,
   -16.64638 -115.86279 39.22440,
   -15.13764 -115.69895 39.09675,
   -13.66529 -115.54988 39.09615,
   -5.89113 -113.17498 39.15705,
   -19.10782 -116.06883 39.06696,
   -17.53773 -115.94455 39.10081,
   -15.92041 -115.77917 39.09120,
   -5.27644 -112.10164 39.23487,
   -21.51051 -116.12735 39.08272,
   -19.97478 -116.11547 39.11562,
   -18.35800 -116.01528 39.08532,
   -5.21679 -111.32064 39.24336,
   -22.48803 -116.09525 39.07053,
   -20.80924 -116.13119 39.08589,
   -24.87336 -115.95692 39.07825,
   -23.42417 -116.04891 39.09387,
   -5.38025 -110.46582 39.30978,
   -25.84453 -115.89068 39.13078,
   -24.22649 -115.99910 39.07857,
   -5.71992 -109.82864 39.16748,
   -26.86294 -115.80427 39.08734,
   -29.24061 -115.52959 39.07638,
   -27.83260 -115.70680 39.07706,
   -6.29533 -108.84381 39.15445,
   -30.16000 -115.42008 39.22043,
   -28.53811 -115.62110 39.07568,
   -6.81276 -108.19223 38.99991,
   -31.12939 -115.24090 39.16571,
   -6.96337 -107.80796 39.59007,
   -32.09141 -115.01613 39.12881,
   -7.44719 -107.24211 39.16528,
   -33.05168 -114.66526 39.10908,
   -33.85406 -114.20193 39.12014,
   -8.00849 -106.42736 39.30545,
   -34.41621 -113.72243 39.31615,
   -8.51781 -105.77760 39.07017,
   -34.74113 -112.84217 39.27294,
   -9.12300 -104.84777 39.22436,
   -34.61822 -112.15111 39.01504,
   -34.23527 -111.25662 38.98152,
   -9.73832 -103.93226 39.26319,
   -33.63289 -110.43962 39.05271,
   -10.15427 -103.36949 39.09385,
   -32.92089 -109.73225 39.14527,
   -32.16498 -109.09190 39.19596,
   -10.75104 -102.44090 39.27839,
   -31.42817 -108.48934 39.17686,
   -30.33530 -107.52938 39.19355,
   -30.87111 -108.01064 39.18597,
   -29.64108 -106.88546 39.15924,
   -11.39501 -101.47374 39.39582,
   -28.95668 -106.18745 39.21166,
   -11.81342 -100.92251 39.19394,
   -28.30649 -105.46101 39.22752,
   -27.68133 -104.70902 39.24132,
   -12.39821 -100.05377 39.33417,
   -27.07467 -103.94084 39.25699,
   -26.47699 -103.16459 39.26645,
   -12.99703 -99.19475 39.46594,
   -25.88421 -102.38811 39.28014,
   -13.53897 -98.52375 39.30521,
   -25.28823 -101.60927 39.29289,
   -24.66965 -100.80402 39.30384,
   -14.18056 -97.71615 39.46861,
   -24.09125 -100.04768 39.30469,
   -14.87953 -97.01354 39.38478,
   -23.49698 -99.26341 39.30266,
   -22.90387 -98.46992 39.30639,
   -15.50311 -96.43684 39.46970,
   -22.30808 -97.68362 39.29715,
   -16.15580 -95.96029 39.46657,
   -21.67835 -96.90202 39.32980,
   -17.09107 -95.51631 39.31868,
   -21.04122 -96.21124 39.35750,
   -18.02975 -95.22299 39.38133,
   -20.29677 -95.59417 39.51282,
   -18.97761 -95.13622 39.52863,
   -19.71278 -95.27193 39.59795,
   -10.87739 -115.29646 39.88531,
   -9.45524 -115.03268 39.89864,
   -7.89803 -114.55857 39.88706,
   -6.42900 -113.82813 39.89594,
   -15.10106 -115.73832 39.87596,
   -13.42273 -115.56912 39.85315,
   -11.84753 -115.41000 39.88832,
   -10.24317 -115.19626 39.88915,
   -8.68427 -114.82786 39.89965,
   -7.05789 -114.18805 39.76526,
   -5.81979 -113.31981 39.93630,
   -17.53250 -115.99552 39.86973,
   -15.92504 -115.82672 39.87723,
   -14.27593 -115.65344 39.88124,
   -12.66850 -115.49538 39.88084,
   -5.34145 -112.66896 39.84198,
   -19.92602 -116.17941 40.02781,
   -18.34799 -116.06897 39.87069,
   -16.90339 -115.93173 39.87129,
   -5.03828 -111.76802 40.04270,
   -20.80405 -116.18908 39.87215,
   -19.15409 -116.12877 39.86845,
   -23.25234 -116.12737 39.97429,
   -21.74700 -116.17228 39.77367,
   -5.10537 -110.84749 40.05972,
   -24.18752 -116.06168 39.85417,
   -22.50137 -116.15406 39.86306,
   -26.58789 -115.89532 39.86143,
   -25.12112 -116.00351 39.88355,
   -5.43685 -109.89645 40.08755,
   -27.55127 -115.82142 39.91490,
   -25.92047 -115.94434 39.86110,
   -5.91823 -109.19219 39.86583,
   -28.53625 -115.72731 39.87944,
   -31.16211 -115.36824 39.84904,
   -29.48073 -115.60407 39.71091,
   -6.45064 -108.40451 40.03883,
   -31.81527 -115.24050 39.84194,
   -30.48049 -115.48908 39.85558,
   -32.75488 -115.03962 40.03663,
   -7.12400 -107.40633 40.21683,
   -33.70353 -114.64321 40.03957,
   -7.58142 -106.83837 40.03051,
   -34.30690 -114.25934 40.04838,
   -8.17673 -105.97749 40.07576,
   -34.85690 -113.38740 39.96587,
   -8.70129 -105.27709 39.83957,
   -35.10089 -112.99913 40.36054,
   -34.98887 -112.40121 39.97272,
   -9.30735 -104.33089 40.02214,
   -34.70798 -111.64005 39.93476,
   -34.15162 -110.84776 39.87002,
   -9.92042 -103.41982 40.04604,
   -33.52054 -110.17380 40.04325,
   -32.23612 -109.08487 39.94848,
   -10.34307 -102.82797 39.91510,
   -32.74465 -109.50223 39.93746,
   -31.63303 -108.57799 39.87976,
   -30.91105 -107.97390 39.98606,
   -10.93586 -101.92026 40.06946,
   -30.15685 -107.32108 39.95081,
   -29.46212 -106.65012 40.07009,
   -11.58780 -100.97691 40.08587,
   -28.82833 -105.99061 40.00093,
   -11.99927 -100.40429 39.99025,
   -28.16678 -105.23122 40.01574,
   -27.57465 -104.50143 40.02871,
   -12.58288 -99.55236 40.13810,
   -26.93041 -103.67466 40.04231,
   -26.37089 -102.93760 40.05367,
   -13.15855 -98.78129 40.12307,
   -25.74797 -102.11598 40.06624,
   -13.75455 -98.03596 40.11067,
   -25.17759 -101.36219 40.07770,
   -24.57664 -100.56802 40.08920,
   -14.42373 -97.24356 40.30271,
   -24.00322 -99.80126 40.09844,
   -15.04127 -96.67063 40.13022,
   -23.40224 -98.98628 40.10672,
   -15.82503 -96.03845 40.16119,
   -22.84358 -98.21076 40.11195,
   -22.25106 -97.40787 40.11728,
   -21.13530 -96.13351 40.14298,
   -16.55921 -95.57618 40.14388,
   -21.60738 -96.62222 40.12738,
   -20.62632 -95.69878 40.17139,
   -17.36472 -95.18540 40.25446,
   -19.71808 -95.15539 40.26319,
   -18.27829 -94.95222 40.31205,
   -19.04393 -94.94310 40.33282,
   -9.44275 -115.08572 40.68076,
   -11.84863 -115.45131 40.66576,
   -10.24582 -115.24601 40.66863,
   -8.66625 -114.88701 40.67875,
   -7.20649 -114.36047 40.67159,
   -5.76115 -113.45272 40.70311,
   -14.10602 -115.68109 40.66045,
   -12.63287 -115.53356 40.65725,
   -11.17601 -115.36875 40.57215,
   -7.89899 -114.63695 40.67690,
   -6.39504 -113.95198 40.67488,
   -5.29381 -112.92796 40.74638,
   -18.32837 -116.11861 40.65212,
   -16.74738 -115.95852 40.63641,
   -15.13935 -115.78388 40.60253,
   -13.47261 -115.61782 40.66182,
   -4.93178 -112.18289 40.82765,
   -20.77729 -116.24208 40.65159,
   -19.11473 -116.17985 40.68163,
   -17.59456 -116.05027 40.65169,
   -15.90112 -115.86827 40.65696,
   -21.56023 -116.23846 40.65041,
   -20.08588 -116.22780 40.65286,
   -4.86544 -111.32552 40.83887,
   -24.19333 -116.11808 40.64480,
   -22.49781 -116.20861 40.65509,
   -24.94408 -116.08257 40.76679,
   -23.48809 -116.15901 40.64515,
   -5.12944 -110.29522 40.76179,
   -25.88632 -116.01151 40.64000,
   -28.30205 -115.82689 40.64572,
   -26.82044 -115.94811 40.63571,
   -5.57066 -109.45052 40.74242,
   -29.26268 -115.74021 40.66945,
   -27.61196 -115.88470 40.64447,
   -6.06912 -108.74747 40.75320,
   -30.20205 -115.64224 40.65380,
   -31.20607 -115.50083 40.59577,
   -6.68827 -107.89311 40.77585,
   -33.69080 -114.85482 40.67700,
   -32.15488 -115.34212 40.58968,
   -34.12329 -114.63458 40.71819,
   -33.09880 -115.09282 40.64700,
   -7.29772 -107.05215 40.79755,
   -7.78995 -106.36507 40.81505,
   -34.74187 -114.02510 40.67500,
   -35.13438 -113.35665 40.81601,
   -8.38444 -105.49847 40.82701,
   -8.85483 -104.89049 40.44359,
   -35.23431 -112.61756 40.86067,
   -8.96010 -104.64163 40.83830,
   -35.08047 -112.08073 40.82328,
   -9.54303 -103.77377 40.83969,
   -34.67687 -111.35455 40.71380,
   -33.81296 -110.32474 40.70430,
   -34.24962 -110.77994 40.70120,
   -33.04443 -109.64222 40.67644,
   -10.11971 -102.91259 40.86113,
   -32.25640 -109.02114 40.73657,
   -10.57195 -102.25250 40.81425,
   -31.48559 -108.40958 40.78639,
   -30.22950 -107.34174 40.76673,
   -30.74501 -107.79599 40.76008,
   -29.71072 -106.85159 40.77329,
   -11.14772 -101.39941 40.87566,
   -29.03052 -106.16220 40.78887,
   -28.37312 -105.43136 40.80096,
   -11.80891 -100.45265 40.88979,
   -27.74751 -104.67694 40.81425,
   -12.20806 -99.87434 40.91118,
   -27.14324 -103.90523 40.82848,
   -26.55152 -103.12562 40.84584,
   -12.78983 -99.07496 40.92555,
   -25.95425 -102.33107 40.84396,
   -13.36631 -98.33211 40.87574,
   -25.36856 -101.54883 40.86686,
   -24.78379 -100.76765 40.89202,
   -13.99465 -97.57027 40.93721,
   -24.19619 -99.98069 40.89559,
   -23.62236 -99.19933 40.91708,
   -14.69001 -96.79861 41.14492,
   -23.04325 -98.40072 40.91428,
   -15.29723 -96.27356 40.97338,
   -22.47589 -97.61120 40.93354,
   -16.08980 -95.69147 40.98310,
   -21.87112 -96.81724 40.92050,
   -17.00537 -95.21545 40.87108,
   -21.23327 -96.07324 40.93806,
   -17.96640 -94.87512 40.96403,
   -20.53401 -95.44590 40.97700,
   -19.75671 -94.98740 41.04637,
   -18.63328 -94.77475 41.00744,
   -19.08782 -94.79310 41.05919,
   -8.65652 -114.94702 41.46642,
   -12.65149 -115.57796 41.44636,
   -10.96824 -115.40479 41.42839,
   -9.44140 -115.14001 41.44973,
   -7.90764 -114.71433 41.44995,
   -6.47801 -114.10511 41.58451,
   -15.08372 -115.82337 41.44122,
   -13.47789 -115.66068 41.43978,
   -11.81115 -115.49182 41.45105,
   -10.22269 -115.29106 41.45446,
   -7.11952 -114.39928 41.45637,
   -5.69790 -113.56861 41.49312,
   -4.95608 -112.68507 41.55268,
   -17.31508 -116.06630 41.43584,
   -15.86135 -115.90817 41.43089,
   -14.32886 -115.74446 41.44846,
   -5.19027 -113.03993 41.52736,
   -19.92553 -116.26619 41.42332,
   -18.31126 -116.16315 41.43691,
   -16.70176 -115.99956 41.43735,
   -4.71687 -111.73150 41.46670,
   -22.47848 -116.25701 41.42811,
   -20.81242 -116.28734 41.43351,
   -19.13150 -116.22531 41.43359,
   -4.63666 -111.20723 41.90748,
   -23.27378 -116.22445 41.43396,
   -21.79920 -116.27798 41.42918,
   -4.80859 -110.84970 41.54762,
   -25.88921 -116.07181 41.42605,
   -24.20675 -116.17305 41.43491,
   -26.65789 -116.03179 41.53474,
   -25.18147 -116.11592 41.42608,
   -5.23946 -109.80673 41.51771,
   -27.58637 -115.95959 41.42168,
   -5.73208 -109.10829 41.33057,
   -29.92910 -115.75817 41.42800,
   -28.51521 -115.89199 41.42220,
   -30.98356 -115.64567 41.54459,
   -29.30553 -115.81591 41.42788,
   -6.36633 -108.17942 41.51080,
   -31.86938 -115.49971 41.39147,
   -32.87816 -115.27515 41.41821,
   -7.02622 -107.26932 41.60757,
   -33.87280 -114.91074 41.47508,
   -7.44608 -106.72179 41.57882,
   -34.53972 -114.48219 41.48119,
   -8.09673 -105.77624 41.61035,
   -35.10320 -113.76456 41.48926,
   -35.32770 -113.07243 41.53304,
   -8.73392 -104.83503 41.59755,
   -35.27850 -112.35088 41.53959,
   -9.07418 -104.31506 41.64234,
   -34.90138 -111.45866 41.50837,
   -34.32741 -110.74254 41.49445,
   -9.71258 -103.35752 41.63929,
   -33.58824 -110.05784 41.47893,
   -32.88464 -109.47320 41.63603,
   -31.74368 -108.55321 41.52728,
   -10.31265 -102.46123 41.64940,
   -32.27321 -108.98162 41.51879,
   -30.95835 -107.91268 41.55564,
   -10.66066 -101.93931 41.65074,
   -30.24368 -107.31071 41.54505,
   -29.52469 -106.63629 41.56716,
   -11.31633 -100.98888 41.65310,
   -28.86930 -105.95531 41.56895,
   -28.22708 -105.22244 41.58270,
   -11.95346 -100.04002 41.90040,
   -27.61164 -104.46596 41.59553,
   -12.40695 -99.44015 41.68651,
   -26.98622 -103.65977 41.60833,
   -26.40610 -102.89061 41.61992,
   -13.12338 -98.49667 41.70157,
   -25.81306 -102.09713 41.63196,
   -13.52531 -97.96471 41.72923,
   -25.23780 -101.32380 41.64395,
   -24.65471 -100.53622 41.65594,
   -14.22648 -97.16325 41.76086,
   -24.07068 -99.73789 41.66700,
   -14.88903 -96.49821 41.74170,
   -23.48978 -98.92752 41.67679,
   -22.93644 -98.13433 41.68423,
   -15.49554 -95.95716 41.81533,
   -22.37845 -97.33343 41.69046,
   -16.38345 -95.36516 41.77521,
   -21.76927 -96.51989 41.69778,
   -17.24936 -94.94819 41.71589,
   -21.10875 -95.77806 41.71481,
   -18.14061 -94.68386 41.78760,
   -20.41038 -95.19540 41.75259,
   -19.12594 -94.69792 41.68223,
   -19.82237 -94.87165 41.80955,
   -9.41919 -115.18820 42.24376,
   -7.86907 -114.76930 42.24192,
   -11.83161 -115.53469 42.23086,
   -10.15701 -115.32128 42.22464,
   -8.64437 -115.00473 42.24745,
   -7.13922 -114.50258 42.28535,
   -5.80763 -113.77071 42.25428,
   -15.88330 -115.95417 42.22187,
   -14.19074 -115.78308 42.35795,
   -12.69870 -115.62774 42.24041,
   -11.22134 -115.47068 42.23231,
   -6.36237 -114.11150 42.24291,
   -5.10072 -113.13409 42.31644,
   -18.31342 -116.20616 42.21631,
   -16.71594 -116.04540 42.22068,
   -15.05576 -115.86502 42.23124,
   -13.45475 -115.69991 42.22710,
   -4.65412 -112.33403 42.34861,
   -20.77065 -116.32758 42.21412,
   -19.07310 -116.26245 42.20714,
   -17.57827 -116.13848 42.20660,
   -4.53056 -111.62496 42.37316,
   -21.56944 -116.32647 42.21937,
   -20.01090 -116.31123 42.21558,
   -24.17151 -116.22475 42.20908,
   -22.51552 -116.30134 42.22868,
   -4.62597 -110.96018 42.33946,
   -24.97565 -116.18212 42.19061,
   -23.52346 -116.25751 42.20923,
   -4.96138 -110.12915 42.25960,
   -27.58280 -116.02571 42.20767,
   -25.90679 -116.13193 42.22048,
   -28.34482 -115.97898 42.31386,
   -26.87697 -116.07406 42.20778,
   -5.51484 -109.14871 42.32446,
   -29.29235 -115.89676 42.20407,
   -5.95055 -108.64191 42.28709,
   -30.22138 -115.82399 42.19207,
   -32.87795 -115.38805 42.19763,
   -31.22725 -115.71310 42.19667,
   -6.58366 -107.79671 42.32498,
   -33.54195 -115.16283 42.21128,
   -32.19693 -115.55733 42.19285,
   -34.26117 -114.83327 42.34239,
   -7.22791 -106.89623 42.50034,
   -7.65905 -106.32421 42.36019,
   -35.02567 -114.05804 42.26212,
   -35.31478 -113.52527 42.27799,
   -8.28666 -105.39104 42.42898,
   -35.41341 -112.66691 42.32076,
   -8.88642 -104.47214 42.54390,
   -35.23796 -112.09841 42.27213,
   -9.29358 -103.87166 42.39991,
   -34.76761 -111.24473 42.26511,
   -33.65408 -110.07224 42.28061,
   -34.12553 -110.50406 42.27214,
   -33.11532 -109.59928 42.28954,
   -9.89728 -102.95115 42.46138,
   -32.31989 -108.96461 42.32416,
   -31.51528 -108.34184 42.30318,
   -30.26452 -107.30164 42.33215,
   -10.46145 -102.11229 42.42987,
   -30.76600 -107.73330 42.32578,
   -29.72772 -106.80357 42.33897,
   -11.00981 -101.30468 42.44781,
   -29.07728 -106.15534 42.35191,
   -28.43525 -105.45065 42.35534,
   -11.63331 -100.41071 42.44636,
   -27.80521 -104.69758 42.38395,
   -12.11485 -99.72533 42.46178,
   -27.19692 -103.92540 42.38580,
   -26.60660 -103.14776 42.42048,
   -12.68467 -98.94879 42.47495,
   -26.01644 -102.35818 42.40639,
   -25.44438 -101.58548 42.41949,
   -13.33095 -98.08340 42.69808,
   -24.86184 -100.79346 42.45222,
   -13.85818 -97.47029 42.49742,
   -24.28039 -99.99613 42.45546,
   -23.73916 -99.24146 42.41363,
   -14.58968 -96.68996 42.50292,
   -23.13051 -98.39065 42.28758,
   -15.13814 -96.15781 42.52646,
   -22.55542 -97.56334 42.33033,
   -16.01785 -95.49426 42.50608,
   -21.99626 -96.78468 42.29025,
   -21.38004 -96.01749 42.31776,
   -16.72892 -95.05715 42.50299,
   -20.67065 -95.33165 42.33857,
   -17.62878 -94.66465 42.67535,
   -19.86119 -94.78658 42.56810,
   -18.45517 -94.51907 42.62421,
   -19.17565 -94.56127 42.59256,
   -8.62935 -115.05911 43.03018,
   -12.63400 -115.66121 43.01148,
   -11.03109 -115.49950 43.00991,
   -9.40078 -115.23602 43.03037,
   -7.86283 -114.83758 43.02925,
   -6.32426 -114.19634 43.01216,
   -5.05469 -113.28740 43.07183,
   -15.06550 -115.90809 43.00630,
   -13.40498 -115.74023 43.05594,
   -11.88486 -115.58800 43.02162,
   -10.20448 -115.37984 43.01911,
   -7.08552 -114.55107 43.02167,
   -5.53088 -113.70302 42.92758,
   -4.69390 -112.76547 43.10117,
   -17.39324 -116.16323 43.11494,
   -15.93043 -116.00299 43.01752,
   -14.40112 -115.83825 43.00757,
   -4.42722 -111.99670 43.14579,
   -19.91900 -116.34204 42.98862,
   -18.29178 -116.24285 43.00716,
   -16.68401 -116.08346 43.00240,
   -22.46454 -116.34191 42.99257,
   -20.78662 -116.36082 42.96174,
   -19.12062 -116.30232 42.99775,
   -4.43639 -111.19296 43.13556,
   -23.22015 -116.31980 43.04797,
   -21.81248 -116.35765 42.99336,
   -4.66824 -110.63883 42.87361,
   -25.85709 -116.19054 42.99125,
   -24.16951 -116.27330 42.95344,
   -26.62038 -116.15130 43.03679,
   -25.20254 -116.22566 42.99100,
   -5.11990 -109.67556 43.08903,
   -29.28217 -115.96259 42.98960,
   -27.60638 -116.08947 42.99879,
   -29.97292 -115.90294 42.98922,
   -28.59155 -116.02049 42.98897,
   -5.67237 -108.88636 43.09777,
   -30.91617 -115.80619 42.97773,
   -6.26487 -108.13451 43.09738,
   -31.96168 -115.65557 42.97964,
   -32.96107 -115.45141 43.00029,
   -6.92553 -107.25988 43.14567,
   -33.88653 -115.10901 42.98057,
   -7.44482 -106.55784 43.14671,
   -34.61485 -114.62752 43.01546,
   -8.00121 -105.75214 43.16569,
   -35.22593 -113.85187 43.02537,
   -35.44327 -113.11105 43.04734,
   -8.61831 -104.82551 43.16501,
   -35.37631 -112.37782 43.06028,
   -9.07806 -104.11864 43.18366,
   -34.97332 -111.44233 43.06730,
   -34.41255 -110.73266 43.08873,
   -9.62695 -103.27816 43.19796,
   -33.67391 -110.03895 43.06341,
   -32.92009 -109.42537 43.10643,
   -31.60735 -108.38951 43.09788,
   -10.23107 -102.36554 43.20331,
   -32.11587 -108.78646 43.09060,
   -30.99516 -107.88208 43.13566,
   -10.63852 -101.77402 43.03744,
   -30.28001 -107.28736 43.11839,
   -29.57289 -106.63973 43.12907,
   -11.25610 -100.85127 43.24153,
   -28.89816 -105.95060 43.13573,
   -28.24981 -105.22093 43.14871,
   -11.87771 -99.97325 43.21176,
   -27.62831 -104.46533 43.16100,
   -12.24143 -99.44873 43.24707,
   -27.00858 -103.67223 43.17328,
   -26.42285 -102.89850 43.18493,
   -12.94748 -98.51286 43.25931,
   -25.82827 -102.10048 43.19691,
   -13.51727 -97.78766 43.26686,
   -25.25518 -101.32146 43.20875,
   -24.68188 -100.53235 43.22079,
   -14.13618 -97.06969 43.27855,
   -24.04799 -99.64414 43.34121,
   -23.50098 -98.86566 43.20514,
   -14.78854 -96.38933 43.29937,
   -22.95612 -98.06130 43.24471,
   -15.45919 -95.78667 43.34209,
   -22.40469 -97.24606 43.24754,
   -16.24266 -95.22619 43.29507,
   -21.82700 -96.43447 43.28895,
   -17.11361 -94.77681 43.22270,
   -21.18591 -95.67301 43.26201,
   -18.03822 -94.48115 43.32534,
   -20.50692 -95.04814 43.32380,
   -19.18261 -94.43894 43.37919,
   -19.86419 -94.62929 43.46215,
   -9.39776 -115.28513 43.80751,
   -7.84075 -114.89580 43.80700,
   -11.70126 -115.62757 43.92541,
   -10.21466 -115.42831 43.80596,
   -8.61769 -115.11530 43.81481,
   -7.05080 -114.60982 43.78068,
   -5.62490 -113.87446 43.82905,
   -15.86564 -116.03789 43.78690,
   -14.26829 -115.86899 43.78526,
   -12.61041 -115.70345 43.79519,
   -11.00196 -115.53771 43.79748,
   -6.32156 -114.28419 43.80723,
   -4.93451 -113.27685 43.69888,
   -18.29982 -116.27973 43.78130,
   -16.64083 -116.12317 43.82657,
   -15.12212 -115.95921 43.80556,
   -13.43645 -115.78389 43.79228,
   -4.47695 -112.54266 43.71700,
   -20.76374 -116.39548 43.77833,
   -19.11121 -116.33543 43.77955,
   -17.67810 -116.22532 43.78249,
   -4.27973 -111.62483 43.91458,
   -21.54846 -116.39648 43.76809,
   -20.01149 -116.37889 43.77975,
   -23.93818 -116.33441 43.77385,
   -22.49934 -116.38230 43.80091,
   -4.44970 -110.69619 43.92059,
   -24.94162 -116.29104 43.75905,
   -23.30352 -116.35724 43.77419,
   -4.76068 -110.12483 43.94297,
   -27.36672 -116.16065 43.77246,
   -25.87287 -116.24822 43.79081,
   -28.29746 -116.10322 43.82762,
   -26.69591 -116.20038 43.77316,
   -5.34194 -109.22903 43.92853,
   -29.32075 -116.02243 43.77904,
   -5.88831 -108.59003 43.68294,
   -31.94589 -115.72639 43.76368,
   -30.21133 -115.94457 43.60682,
   -32.66554 -115.57423 43.76604,
   -31.25351 -115.83861 43.76416,
   -6.55715 -107.70345 43.91161,
   -33.64365 -115.25454 43.78373,
   -34.29982 -114.93145 43.82654,
   -7.19010 -106.86378 43.92676,
   -7.57630 -106.33284 43.92920,
   -35.14362 -114.03683 43.82187,
   -35.37289 -113.56927 43.81075,
   -8.24950 -105.33170 43.94931,
   -35.45545 -112.68527 43.84339,
   -8.85734 -104.40227 43.95110,
   -35.28183 -112.12954 43.82619,
   -9.20168 -103.86015 43.96516,
   -34.81298 -111.25676 43.83339,
   -34.16937 -110.48281 43.84332,
   -33.16266 -109.55900 43.85960,
   -9.85377 -102.86045 43.98562,
   -33.67609 -110.00941 43.85124,
   -32.36232 -108.91478 43.89459,
   -31.60879 -108.34995 43.87949,
   -10.46164 -101.94121 44.01743,
   -30.85601 -107.75259 44.00909,
   -29.74109 -106.77910 43.90547,
   -10.81513 -101.41005 44.01379,
   -30.28700 -107.27436 43.89847,
   -29.11164 -106.16539 43.91904,
   -28.45757 -105.46016 43.92396,
   -11.46503 -100.46976 44.05890,
   -27.82182 -104.71169 43.95566,
   -27.21000 -103.94453 43.95087,
   -12.04224 -99.66028 44.02764,
   -26.61389 -103.16674 43.98270,
   -12.61864 -98.88076 43.99045,
   -26.02325 -102.37817 43.98007,
   -25.44859 -101.59798 43.98506,
   -13.27662 -98.02581 44.03398,
   -24.87502 -100.80703 44.01221,
   -13.67185 -97.51326 44.06474,
   -24.33121 -100.04524 43.92125,
   -23.70158 -99.14518 44.02396,
   -14.49351 -96.61585 44.06859,
   -23.16233 -98.35108 44.03399,
   -15.00696 -96.08804 44.07441,
   -22.58833 -97.50157 44.04392,
   -22.06027 -96.72662 44.05211,
   -15.80047 -95.43295 44.07485,
   -21.39286 -95.87648 44.06681,
   -16.56152 -94.90726 44.23332,
   -20.83801 -95.26666 44.08120,
   -17.47618 -94.51865 44.08168,
   -19.93018 -94.63758 44.12394,
   -18.32297 -94.32441 44.14741,
   -19.21634 -94.36455 44.17154,
   -10.18663 -115.46681 44.58394,
   -8.60181 -115.17526 44.73973,
   -7.05697 -114.69098 44.58745,
   -12.61639 -115.74422 44.57661,
   -11.00139 -115.57892 44.57930,
   -9.37059 -115.32671 44.59604,
   -7.83843 -114.96941 44.59697,
   -6.29848 -114.35952 44.58249,
   -4.99463 -113.49634 44.60463,
   -14.89389 -115.97743 44.57159,
   -13.41987 -115.82552 44.57291,
   -11.96720 -115.68139 44.57781,
   -5.60343 -113.96851 44.60398,
   -4.47556 -112.89396 44.64195,
   -19.11042 -116.36745 44.56269,
   -17.42822 -116.23648 44.55892,
   -15.84302 -116.07817 44.57320,
   -14.23871 -115.90851 44.57288,
   -4.15494 -112.07456 44.78580,
   -19.93940 -116.40594 44.55532,
   -18.26900 -116.31229 44.57471,
   -16.66688 -116.16274 44.56762,
   -22.24149 -116.42461 44.55762,
   -20.79017 -116.42725 44.55268,
   -4.19654 -111.29189 44.70089,
   -23.25020 -116.40138 44.55252,
   -21.60760 -116.43121 44.55847,
   -25.71375 -116.31063 44.55651,
   -24.19578 -116.37252 44.56751,
   -4.53480 -110.23484 44.83850,
   -26.65501 -116.26187 44.54637,
   -24.98247 -116.34192 44.55609,
   -5.01154 -109.58622 44.64600,
   -29.25598 -116.08462 44.55383,
   -27.58770 -116.21007 44.55998,
   -30.06993 -116.00636 44.53635,
   -28.60623 -116.13786 44.55363,
   -5.67847 -108.69515 44.72906,
   -31.01823 -115.91070 44.54865,
   -6.13145 -108.21632 44.64658,
   -32.00936 -115.78274 44.56076,
   -32.96938 -115.57889 44.50868,
   -6.84566 -107.29285 44.70183,
   -33.94911 -115.18856 44.56983,
   -34.64958 -114.69868 44.57553,
   -7.40886 -106.53207 44.71402,
   -7.89692 -105.82262 44.73298,
   -35.25080 -113.89673 44.58597,
   -35.45406 -113.14053 44.59561,
   -8.49034 -104.92037 44.73178,
   -35.38218 -112.40996 44.61213,
   -34.98336 -111.45677 44.64683,
   -9.03107 -104.07667 44.75085,
   -34.42967 -110.72188 44.66235,
   -9.48509 -103.36302 44.76890,
   -33.72839 -110.02624 44.63915,
   -32.97491 -109.39816 44.64266,
   -31.63034 -108.33841 44.66501,
   -10.07424 -102.45892 44.77262,
   -32.17189 -108.76017 44.65803,
   -31.09141 -107.90941 44.67174,
   -30.31247 -107.27288 44.69235,
   -10.63406 -101.61627 44.78528,
   -29.57126 -106.60848 44.74955,
   -11.16013 -100.84576 44.79564,
   -28.91564 -105.95447 44.70231,
   -28.26052 -105.23001 44.71489,
   -11.83413 -99.89323 44.79708,
   -27.62885 -104.47405 44.72695,
   -12.23142 -99.34954 44.61808,
   -27.01993 -103.70458 44.73876,
   -26.41762 -102.91691 44.75069,
   -12.85562 -98.49730 44.81469,
   -25.81869 -102.11459 44.76281,
   -25.27222 -101.36518 44.77417,
   -13.45475 -97.72865 44.83468,
   -24.62040 -100.45392 44.91966,
   -14.07658 -96.99651 44.80765,
   -24.08443 -99.68549 44.76623,
   -23.53590 -98.87585 44.76967,
   -14.76393 -96.24164 45.00820,
   -23.00199 -98.06371 44.81122,
   -15.38354 -95.67437 44.85701,
   -22.46649 -97.24357 44.82132,
   -16.09751 -95.11882 44.84528,
   -21.90964 -96.42842 44.84585,
   -16.94455 -94.62568 44.86753,
   -21.30188 -95.65616 44.84983,
   -20.61646 -94.98494 44.87289,
   -17.77893 -94.30337 44.97963,
   -19.89663 -94.50307 44.89963,
   -18.65319 -94.20962 44.91831,
   -19.24309 -94.27466 44.94246,
   -9.27697 -115.36857 45.37156,
   -7.94032 -115.05975 45.51427,
   -6.28805 -114.44628 45.37250,
   -13.41845 -115.86860 45.35732,
   -11.73411 -115.70328 45.35017,
   -10.21949 -115.51696 45.32164,
   -8.59225 -115.21607 45.37666,
   -7.04787 -114.76648 45.37320,
   -5.57158 -114.06210 45.39011,
   -4.55927 -113.23348 45.42497,
   -15.84797 -116.12023 45.35202,
   -14.24361 -115.95322 45.34867,
   -12.58142 -115.78481 45.36403,
   -10.98493 -115.61949 45.36277,
   -4.93659 -113.60176 45.40943,
   -4.14902 -112.54612 45.45665,
   -18.12293 -116.33242 45.34693,
   -16.64627 -116.20065 45.34765,
   -15.15104 -116.04088 45.22122,
   -20.62034 -116.45655 45.34327,
   -19.13858 -116.40014 45.34693,
   -17.47177 -116.27771 45.34833,
   -4.01016 -111.67416 45.41712,
   -21.55637 -116.46356 45.33457,
   -19.92225 -116.43667 45.34475,
   -23.95866 -116.42775 45.33877,
   -22.50501 -116.45818 45.37951,
   -4.23386 -110.71206 45.48997,
   -24.96532 -116.39643 45.33803,
   -23.28490 -116.44291 45.33917,
   -4.69763 -109.88976 45.43918,
   -27.38397 -116.27657 45.33723,
   -25.86965 -116.35005 45.18582,
   -28.34667 -116.20951 45.32300,
   -26.66447 -116.31918 45.33815,
   -5.27806 -109.13939 45.44667,
   -29.36723 -116.12901 45.28441,
   -31.69310 -115.87706 45.33113,
   -30.27202 -116.05828 45.33375,
   -5.89636 -108.41495 45.46082,
   -32.71601 -115.68025 45.43283,
   -31.00618 -115.96916 45.33239,
   -6.56020 -107.61430 45.48537,
   -33.60063 -115.39505 45.33813,
   -34.34965 -114.99033 45.36028,
   -7.18072 -106.81231 45.49040,
   -7.58473 -106.25289 45.47948,
   -35.08687 -114.20291 45.39478,
   -35.35128 -113.67513 45.36705,
   -8.23210 -105.28315 45.48103,
   -35.43831 -112.73794 45.24308,
   -8.83869 -104.33609 45.53317,
   -35.27066 -112.16094 45.32661,
   -9.21655 -103.74601 45.35377,
   -34.82316 -111.28540 45.40108,
   -34.19188 -110.48392 45.41217,
   -32.98775 -109.37478 45.43199,
   -9.82065 -102.79406 45.50162,
   -33.51797 -109.83382 45.42362,
   -32.42461 -108.91239 45.33333,
   -31.65504 -108.32179 45.45155,
   -10.43185 -101.85792 45.57496,
   -30.91461 -107.75568 45.41297,
   -29.74904 -106.75578 45.47180,
   -10.81764 -101.29648 45.37447,
   -30.30633 -107.24922 45.46480,
   -29.07583 -106.11296 45.48252,
   -28.47558 -105.47633 45.49279,
   -11.43804 -100.38504 45.59020,
   -27.83288 -104.73266 45.52306,
   -27.21363 -103.96808 45.51919,
   -12.07282 -99.49970 45.58073,
   -26.61192 -103.19256 45.55063,
   -12.44807 -98.97121 45.61130,
   -26.01398 -102.39902 45.54777,
   -25.44274 -101.62085 45.55136,
   -13.14835 -98.05781 45.61034,
   -24.87645 -100.82885 45.58381,
   -13.63808 -97.42838 45.63467,
   -24.27327 -99.96537 45.57867,
   -23.72024 -99.14832 45.59051,
   -14.36574 -96.59916 45.63277,
   -23.19169 -98.34462 45.60116,
   -14.99676 -95.93989 45.64678,
   -22.62733 -97.48183 45.61199,
   -22.11937 -96.70606 45.62105,
   -15.68416 -95.31399 45.77446,
   -16.46542 -94.78126 45.64604,
   -21.65917 -96.03041 45.62951,
   -20.66746 -94.94973 45.65400,
   -17.40448 -94.34965 45.55753,
   -21.13436 -95.38400 45.64232,
   -20.03614 -94.52634 45.67972,
   -18.33111 -94.14550 45.56851,
   -19.25257 -94.19870 45.71742,
   -10.16915 -115.55260 46.14877,
   -8.58079 -115.27054 46.15119,
   -7.02349 -114.83751 46.15162,
   -5.55006 -114.16535 46.16596,
   -12.41149 -115.81617 46.14171,
   -10.92499 -115.65213 46.13383,
   -9.41169 -115.41875 46.00576,
   -7.58682 -115.01548 46.15355,
   -6.28006 -114.54091 46.16310,
   -4.88877 -113.71268 46.18537,
   -16.64956 -116.24123 46.13291,
   -14.97214 -116.07180 46.11817,
   -13.49000 -115.92345 46.15906,
   -11.78654 -115.75269 46.14302,
   -4.26469 -113.07054 46.22261,
   -19.10045 -116.42999 46.12779,
   -17.48492 -116.31594 46.11870,
   -15.81835 -116.16014 46.13861,
   -14.22021 -115.99473 46.13789,
   -3.84313 -112.10835 46.32394,
   -19.92983 -116.46656 46.11977,
   -18.34006 -116.38460 46.14604,
   -3.82163 -111.47854 46.28982,
   -22.25936 -116.49708 46.12260,
   -20.79204 -116.48760 46.11279,
   -3.94984 -111.09262 46.31290,
   -24.95501 -116.45043 46.12104,
   -23.26911 -116.48694 46.12114,
   -21.59735 -116.49693 46.12347,
   -25.76688 -116.42185 46.12491,
   -24.22685 -116.46170 45.98580,
   -4.38783 -110.20828 46.19651,
   -26.66656 -116.37912 46.12801,
   -4.87750 -109.56298 46.21321,
   -29.08049 -116.20906 46.11865,
   -27.60723 -116.31358 45.99861,
   -30.01075 -116.13105 46.10574,
   -28.36792 -116.26508 46.11886,
   -5.59703 -108.68494 46.26745,
   -30.99941 -116.03913 46.11656,
   -6.10911 -108.14620 46.18850,
   -32.01704 -115.89848 46.05518,
   -34.01348 -115.26982 46.13694,
   -32.98257 -115.68052 46.11822,
   -6.78711 -107.30098 46.31009,
   -33.60981 -115.45120 46.12826,
   -34.65726 -114.78391 46.14058,
   -7.43574 -106.41774 46.45557,
   -35.25576 -113.93328 46.15046,
   -7.83963 -105.83884 46.29612,
   -35.43736 -113.22936 46.15118,
   -8.44037 -104.91412 46.28920,
   -35.38140 -112.57032 46.14205,
   -35.01659 -111.59512 46.17137,
   -9.06910 -103.91922 46.33216,
   -34.44655 -110.74074 46.04597,
   -9.40539 -103.37168 46.33933,
   -33.77392 -110.01187 46.22532,
   -33.02053 -109.35983 46.22106,
   -10.03584 -102.39496 46.33409,
   -32.27285 -108.77517 46.19586,
   -31.14008 -107.88872 46.23804,
   -31.65447 -108.28621 46.23193,
   -30.34831 -107.26115 46.26474,
   -10.65546 -101.45953 46.34851,
   -29.58493 -106.59710 46.25466,
   -11.00663 -100.93578 46.36223,
   -28.93066 -105.95839 46.26857,
   -28.26857 -105.23982 46.28099,
   -11.67716 -99.98016 46.42433,
   -27.63293 -104.49172 46.29284,
   -12.24398 -99.19858 46.38328,
   -27.01983 -103.72838 46.30451,
   -26.41568 -102.94664 46.31636,
   -12.83456 -98.40679 46.40247,
   -25.80134 -102.12647 46.32876,
   -25.27022 -101.39245 46.33987,
   -13.45124 -97.59939 46.55418,
   -24.59454 -100.43331 46.37197,
   -13.97254 -96.96796 46.42322,
   -24.10078 -99.70146 46.34671,
   -23.56679 -98.88739 46.34490,
   -14.69398 -96.17226 46.42603,
   -23.04593 -98.06834 46.37985,
   -15.25166 -95.61050 46.37634,
   -22.49798 -97.20750 46.39820,
   -16.01256 -94.97814 46.42985,
   -21.98496 -96.42129 46.41705,
   -21.36959 -95.60848 46.44401,
   -16.78380 -94.47278 46.55676,
   -20.71964 -94.92236 46.44261,
   -17.62638 -94.14574 46.46246,
   -19.94323 -94.37790 46.45445,
   -18.58085 -94.02521 46.47740,
   -19.29460 -94.10056 46.65710,
   -9.31577 -115.47374 46.90600,
   -7.78128 -115.12097 46.92787,
   -6.24857 -114.61651 46.93634,
   -4.84996 -113.82678 46.96485,
   -13.40044 -115.95489 46.92222,
   -11.80544 -115.79737 46.91757,
   -10.14309 -115.59588 46.94255,
   -8.56819 -115.31964 46.94107,
   -6.88927 -114.84429 46.78875,
   -5.53022 -114.27063 46.95514,
   -4.30323 -113.34940 47.11655,
   -15.83031 -116.20358 46.91705,
   -14.18296 -116.03741 46.95249,
   -12.66031 -115.88088 46.93114,
   -10.96748 -115.70231 46.92800,
   -3.80779 -112.56384 47.11665,
   -18.12239 -116.40250 46.91208,
   -16.68729 -116.28570 46.92786,
   -15.20688 -116.14101 46.91830,
   -3.63834 -111.93500 47.17571,
   -20.60642 -116.51702 46.90819,
   -19.16386 -116.46485 46.91079,
   -17.45674 -116.35192 46.91349,
   -23.26617 -116.53033 46.90403,
   -21.56566 -116.53012 46.90175,
   -19.91490 -116.49711 46.90966,
   -3.73250 -111.22126 47.10582,
   -24.03950 -116.52306 46.89874,
   -22.50672 -116.53541 46.94247,
   -4.06773 -110.54505 46.97348,
   -26.63334 -116.43959 46.90296,
   -25.00486 -116.50632 46.93012,
   -27.44798 -116.38895 46.87647,
   -25.88935 -116.47611 46.90401,
   -4.62681 -109.66132 47.18549,
   -28.36432 -116.32715 46.90296,
   -5.22329 -109.04427 46.99390,
   -30.72654 -116.11615 46.89792,
   -29.33186 -116.24491 46.79983,
   -31.76496 -115.98862 47.03255,
   -30.08623 -116.17747 46.89970,
   -5.91068 -108.26266 47.22215,
   -32.65426 -115.81607 46.87549,
   -6.52082 -107.59430 47.03561,
   -33.62049 -115.50386 46.91744,
   -34.38831 -115.05431 46.92425,
   -7.13101 -106.81944 47.05665,
   -7.64559 -106.09677 47.07148,
   -35.11009 -114.22862 46.95657,
   -35.35318 -113.70095 46.93330,
   -8.18924 -105.26737 47.09023,
   -35.42905 -112.87747 46.95080,
   -8.76588 -104.35310 47.10341,
   -35.26759 -112.24374 46.95650,
   -34.78487 -111.22340 46.90641,
   -9.23013 -103.60141 47.10761,
   -34.25540 -110.53226 46.96069,
   -9.68343 -102.87549 47.12171,
   -33.55574 -109.80103 46.99156,
   -32.53317 -108.92317 47.00544,
   -33.00609 -109.30511 47.00006,
   -31.71295 -108.29423 47.02254,
   -10.30403 -101.91997 47.13546,
   -30.95231 -107.72712 46.99359,
   -29.77056 -106.74555 47.03778,
   -30.32575 -107.22294 47.03102,
   -29.11599 -106.13965 46.91575,
   -10.82796 -101.13643 47.14202,
   -28.49382 -105.49171 47.05319,
   -11.37447 -100.34870 47.15948,
   -27.84289 -104.75199 47.08726,
   -27.21970 -103.99454 47.09149,
   -12.03547 -99.42986 47.15652,
   -26.61007 -103.21872 47.10823,
   -12.42421 -98.88721 47.18419,
   -26.00915 -102.42628 47.11598,
   -25.43775 -101.64563 47.11720,
   -13.06442 -98.03733 47.23303,
   -24.87525 -100.84756 47.14936,
   -13.66640 -97.27399 47.19136,
   -24.28302 -99.97870 47.14465,
   -23.73716 -99.14623 47.15691,
   -14.30813 -96.51259 47.20659,
   -23.22331 -98.33561 47.16790,
   -22.80989 -97.64863 47.17590,
   -14.91108 -95.85128 47.21271,
   -15.58882 -95.21413 47.20621,
   -22.43258 -96.99836 47.18192,
   -16.33968 -94.65247 47.13354,
   -21.86081 -96.14211 47.19355,
   -21.21943 -95.33063 47.21093,
   -20.01408 -94.32893 47.24373,
   -17.13225 -94.20847 47.23990,
   -20.57551 -94.70291 47.22289,
   -19.28715 -94.03630 47.28410,
   -17.81979 -93.98287 47.24959,
   -18.53233 -93.92420 47.26654,
   -10.15131 -115.64036 47.71349,
   -8.55731 -115.36960 47.71807,
   -6.99997 -114.95561 47.71479,
   -5.53530 -114.39760 47.87957,
   -12.47758 -115.91810 47.82751,
   -10.99757 -115.75220 47.72012,
   -9.44819 -115.53373 47.71741,
   -7.77922 -115.18230 47.72045,
   -6.23821 -114.67189 47.49779,
   -4.77278 -113.91584 47.72412,
   -16.63192 -116.32126 47.69812,
   -15.02869 -116.16592 47.68844,
   -13.37426 -115.99802 47.70702,
   -11.76877 -115.83664 47.70814,
   -4.05793 -113.27489 47.75874,
   -19.08994 -116.49332 47.69293,
   -17.41461 -116.38872 47.73647,
   -15.89032 -116.25292 47.71175,
   -14.20186 -116.08169 47.70281,
   -3.56102 -112.33464 47.83850,
   -19.89521 -116.52759 47.71005,
   -18.37557 -116.44863 47.57114,
   -3.50907 -111.52254 47.85462,
   -22.31852 -116.57827 47.79791,
   -20.79788 -116.54999 47.67385,
   -24.92739 -116.56231 47.68582,
   -23.29733 -116.57658 47.69556,
   -21.58696 -116.56437 47.68838,
   -3.76293 -110.81214 47.80607,
   -25.75618 -116.54084 47.70224,
   -24.31377 -116.57186 47.68577,
   -4.24464 -110.07559 47.78080,
   -28.33974 -116.38873 47.68301,
   -26.69844 -116.49461 47.64718,
   -4.85589 -109.35745 47.79439,
   -29.15451 -116.31966 47.65453,
   -27.66638 -116.43933 47.68337,
   -30.06298 -116.24745 47.67922,
   -5.50369 -108.68552 47.80203,
   -31.10037 -116.14686 47.68853,
   -6.14904 -107.99422 47.81942,
   -33.32070 -115.67167 47.68975,
   -32.03695 -116.01270 47.67851,
   -34.05072 -115.34033 47.70552,
   -32.73162 -115.85103 47.68311,
   -6.74772 -107.28944 47.83281,
   -34.66410 -114.86271 47.70427,
   -7.42793 -106.37932 47.85693,
   -35.26117 -113.97036 47.71569,
   -7.78238 -105.85034 47.87102,
   -35.42862 -113.25847 47.71158,
   -8.44551 -104.81697 47.88569,
   -35.36105 -112.56351 47.71610,
   -35.01704 -111.63132 47.75266,
   -9.05019 -103.84447 47.88713,
   -34.45347 -110.71712 47.75848,
   -9.41644 -103.25313 47.72997,
   -33.77692 -109.94989 47.69910,
   -33.11132 -109.36261 47.79913,
   -10.03189 -102.27762 47.86611,
   -32.32944 -108.74108 47.81900,
   -30.99404 -107.73815 47.80680,
   -31.49185 -108.10856 47.80114,
   -30.40118 -107.26767 47.77572,
   -10.61152 -101.39415 47.91647,
   -29.63861 -106.62180 47.82055,
   -10.99302 -100.82730 47.94027,
   -28.97010 -105.98482 47.85230,
   -28.27770 -105.24927 47.84705,
   -11.62454 -99.93461 47.93546,
   -27.63802 -104.50908 47.85874,
   -27.02841 -103.76122 47.87014,
   -12.19213 -99.14935 47.95062,
   -26.41257 -102.97318 47.88208,
   -12.75985 -98.38462 47.96083,
   -25.78789 -102.14165 47.89461,
   -25.27602 -101.42839 47.90538,
   -13.46179 -97.47923 47.95830,
   -24.59974 -100.45043 47.93550,
   -13.84429 -96.96956 47.99798,
   -24.11990 -99.71767 47.91443,
   -23.60014 -98.89680 47.92642,
   -14.56635 -96.13345 48.02141,
   -23.07442 -98.04316 47.95310,
   -15.15303 -95.51944 47.91402,
   -22.58385 -97.23506 47.96478,
   -22.06097 -96.41209 48.00770,
   -15.97884 -94.77628 48.20190,
   -21.44221 -95.58097 47.87092,
   -16.66009 -94.33300 48.01319,
   -20.83666 -94.89646 47.94428,
   -17.51685 -93.98315 47.89654,
   -20.03507 -94.28198 48.02410,
   -18.55335 -93.83364 48.05902,
   -19.33293 -93.95759 48.05312,
   -10.94937 -115.79023 48.49283,
   -9.34669 -115.57573 48.47697,
   -7.76066 -115.24128 48.50118,
   -6.21596 -114.77151 48.49802,
   -4.75957 -114.06238 48.51827,
   -13.38202 -116.04283 48.48708,
   -11.71011 -115.87755 48.54697,
   -10.19379 -115.69684 48.49821,
   -8.54434 -115.42255 48.50544,
   -6.98823 -115.02740 48.50143,
   -5.40206 -114.45299 48.50512,
   -4.13241 -113.53904 48.52814,
   -15.70034 -116.28365 48.60012,
   -14.20324 -116.12779 48.48751,
   -12.73883 -115.97910 48.48841,
   -3.53992 -112.77968 48.61179,
   -18.19020 -116.47726 48.45365,
   -16.61808 -116.36223 48.49352,
   -15.00252 -116.20838 48.48355,
   -3.28383 -111.99232 48.69832,
   -20.59132 -116.57960 48.47305,
   -19.05887 -116.52406 48.46579,
   -17.44171 -116.42729 48.47857,
   -23.24722 -116.62137 48.46872,
   -21.57572 -116.59985 48.46993,
   -19.90759 -116.55898 48.47452,
   -3.43070 -111.20310 48.67152,
   -24.10413 -116.62516 48.46622,
   -22.58994 -116.61519 48.46939,
   -3.87393 -110.49034 48.37367,
   -26.41768 -116.57344 48.46780,
   -24.96282 -116.61930 48.48663,
   -27.42435 -116.51600 48.44915,
   -25.74568 -116.59947 48.46935,
   -4.51267 -109.62284 48.56190,
   -30.06111 -116.30855 48.46304,
   -28.44551 -116.44579 48.48601,
   -5.15539 -108.96778 48.62374,
   -30.76549 -116.23881 48.46158,
   -29.39790 -116.37059 48.46384,
   -31.74102 -116.11878 48.52383,
   -5.87986 -108.22507 48.65811,
   -32.71937 -115.92435 48.46292,
   -6.39494 -107.68861 48.60232,
   -33.71138 -115.56234 48.36828,
   -34.40346 -115.13541 48.48767,
   -6.96813 -106.97923 48.62116,
   -35.13459 -114.26004 48.54671,
   -7.61611 -106.07351 48.63854,
   -35.35536 -113.72615 48.49752,
   -8.07581 -105.35836 48.65803,
   -35.41624 -112.92689 48.51394,
   -8.65154 -104.42856 48.70863,
   -35.26327 -112.29686 48.52113,
   -34.76797 -111.17825 48.56363,
   -9.26731 -103.43146 48.67936,
   -34.26348 -110.49436 48.49968,
   -9.59762 -102.88317 48.68832,
   -33.58950 -109.76301 48.59823,
   -32.35593 -108.72257 48.57533,
   -32.94766 -109.20728 48.56950,
   -31.73394 -108.23683 48.57564,
   -10.23479 -101.89498 48.69670,
   -30.96528 -107.67954 48.57217,
   -29.69106 -106.65987 48.60525,
   -30.13999 -107.03608 48.59967,
   -29.19412 -106.19722 48.61319,
   -10.81704 -101.01234 48.84219,
   -28.42467 -105.41449 48.50058,
   -11.23700 -100.41411 48.73484,
   -27.85473 -104.77250 48.65432,
   -27.22702 -104.02148 48.66324,
   -11.90174 -99.48926 48.72639,
   -26.60914 -103.24499 48.66090,
   -12.38656 -98.83962 48.54621,
   -26.00562 -102.45406 48.67721,
   -25.43104 -101.66668 48.68325,
   -13.02116 -97.97782 48.74737,
   -24.87698 -100.86832 48.69867,
   -24.29140 -99.98702 48.71069,
   -13.68006 -97.10751 48.97309,
   -23.75607 -99.14246 48.72322,
   -14.25052 -96.42362 48.77364,
   -23.36225 -98.48013 48.73201,
   -14.87339 -95.70040 48.91141,
   -22.97845 -97.81031 48.73987,
   -15.48636 -95.09664 48.79651,
   -22.47165 -96.96604 48.74998,
   -16.20641 -94.51161 48.79116,
   -21.85666 -96.03064 48.88956,
   -21.29940 -95.29536 48.75479,
   -17.03566 -94.03497 48.80749,
   -20.72770 -94.67429 48.94578,
   -19.36000 -93.89931 48.84092,
   -17.76846 -93.78873 48.81764,
   -20.05079 -94.22429 48.80800,
   -18.65513 -93.72064 49.01569,
   -9.96414 -115.72076 49.27803,
   -8.53211 -115.47662 49.28603,
   -6.97449 -115.09329 49.28250,
   -5.46238 -114.53581 49.29545,
   -4.04475 -113.65231 49.30581,
   -14.18327 -116.17185 49.26755,
   -12.50321 -116.00363 49.26281,
   -10.92608 -115.83601 49.27820,
   -9.32588 -115.62424 49.28155,
   -7.75197 -115.30149 49.28477,
   -6.20714 -114.83944 49.28647,
   -4.66588 -114.10860 49.16363,
   -3.62114 -113.19841 49.32398,
   -16.61400 -116.40346 49.26321,
   -15.00668 -116.25549 49.26506,
   -13.34152 -116.08617 49.27582,
   -11.75039 -115.92558 49.27296,
   -3.11680 -112.30520 49.47160,
   -19.07956 -116.55884 49.25795,
   -17.40235 -116.46315 49.25246,
   -15.96976 -116.34791 49.26412,
   -3.02095 -111.75319 49.59496,
   -21.57621 -116.63548 49.25316,
   -19.87246 -116.58945 49.25050,
   -18.43702 -116.52794 49.25889,
   -3.20460 -111.43785 49.23976,
   -22.34984 -116.65291 49.25236,
   -20.80582 -116.61612 49.23814,
   -24.72562 -116.67799 49.25035,
   -23.27503 -116.66669 49.20460,
   -3.55079 -110.63127 49.39956,
   -25.73320 -116.66127 49.25368,
   -24.06848 -116.67729 49.25043,
   -4.11656 -109.94647 49.31372,
   -28.14638 -116.52900 49.24701,
   -26.65726 -116.61699 49.14062,
   -29.10297 -116.45773 49.27474,
   -27.44918 -116.57727 49.24792,
   -4.78168 -109.26489 49.36274,
   -30.06760 -116.37979 49.24966,
   -5.46427 -108.61880 49.37871,
   -32.69813 -116.00078 49.24698,
   -31.02983 -116.28728 49.11524,
   -6.11464 -107.96304 49.38616,
   -33.36775 -115.77723 49.25605,
   -32.08622 -116.13621 49.24311,
   -34.04564 -115.45355 49.27426,
   -6.72944 -107.25402 49.39755,
   -34.84684 -114.71505 49.27102,
   -7.42312 -106.32938 49.41521,
   -35.27460 -114.00858 49.28073,
   -7.81040 -105.75739 49.23011,
   -35.41953 -113.28855 49.27288,
   -8.40558 -104.79343 49.44280,
   -35.34550 -112.56346 49.29038,
   -35.02294 -111.65359 49.30882,
   -8.97600 -103.85545 49.45163,
   -34.47526 -110.71041 49.32491,
   -33.82345 -109.92800 49.33792,
   -9.42224 -103.11384 49.46494,
   -33.14586 -109.29973 49.22771,
   -9.88700 -102.36637 49.48568,
   -32.36091 -108.67556 49.35424,
   -31.01967 -107.69511 49.37310,
   -31.55298 -108.08388 49.36741,
   -30.39331 -107.20682 49.40045,
   -10.45180 -101.50201 49.48556,
   -29.66954 -106.61988 49.38637,
   -11.02390 -100.66151 49.49847,
   -28.96285 -105.96216 49.39080,
   -28.27660 -105.24589 49.48451,
   -11.59942 -99.85298 49.46776,
   -27.64246 -104.52583 49.42469,
   -27.03285 -103.78926 49.43589,
   -12.21146 -99.00771 49.52253,
   -26.41439 -103.00646 49.44772,
   -12.59894 -98.47275 49.53039,
   -25.77290 -102.15503 49.46046,
   -25.27826 -101.45984 49.47091,
   -13.29876 -97.55153 49.53204,
   -24.60841 -100.47205 49.51017,
   -13.86973 -96.80926 49.54777,
   -24.13936 -99.73364 49.48316,
   -23.63433 -98.90608 49.50158,
   -14.47327 -96.07050 49.55978,
   -23.16514 -98.10727 49.52675,
   -15.09889 -95.37425 49.56281,
   -22.64156 -97.22782 49.53344,
   -22.15481 -96.43376 49.50814,
   -15.80134 -94.71070 49.62532,
   -21.47728 -95.49260 49.56053,
   -16.58579 -94.15769 49.61017,
   -20.97044 -94.87625 49.57105,
   -17.77731 -93.68709 49.60877,
   -20.16828 -94.22093 49.57635,
   -18.53416 -93.64516 49.61573,
   -17.31188 -93.81091 49.61524,
   -19.37194 -93.81026 49.61726,
   -8.51986 -115.52982 50.06918,
   -10.93119 -115.88156 50.05743,
   -9.32544 -115.67402 50.05236,
   -7.73830 -115.36222 50.08065,
   -6.18497 -114.91589 50.12418,
   -4.72418 -114.26098 50.06988,
   -13.18407 -116.11981 50.05200,
   -11.71234 -115.96755 50.04979,
   -10.22799 -115.79068 49.94048,
   -6.96061 -115.15602 50.06730,
   -5.44544 -114.61877 50.07749,
   -3.96784 -113.77545 50.05987,
   -15.72942 -116.37110 50.04287,
   -14.21457 -116.22135 50.00794,
   -12.55206 -116.05527 50.05342,
   -3.31659 -113.03394 49.96297,
   -2.87541 -112.14789 50.23509,
   -18.18870 -116.55121 50.02507,
   -16.59872 -116.44522 50.06175,
   -14.98392 -116.29981 50.04822,
   -2.96808 -112.47212 50.17340,
   -20.59724 -116.64643 50.03774,
   -19.03532 -116.59056 50.03100,
   -17.42637 -116.50527 50.04352,
   -2.91829 -111.49588 50.22252,
   -23.22780 -116.71692 50.03327,
   -21.58602 -116.67444 50.03991,
   -19.89995 -116.62385 50.03927,
   -3.16836 -111.01628 50.17338,
   -25.71365 -116.72400 50.03400,
   -24.01384 -116.73137 50.02639,
   -22.60595 -116.70219 50.03401,
   -26.50966 -116.69311 49.99893,
   -24.99716 -116.72863 49.90843,
   -3.74116 -110.19996 50.13150,
   -27.43294 -116.64348 50.02931,
   -4.39603 -109.54353 50.13392,
   -29.79217 -116.46003 50.02706,
   -28.34815 -116.58221 50.05649,
   -5.03848 -109.00711 49.96955,
   -30.85118 -116.35682 50.04137,
   -29.16335 -116.50934 50.02813,
   -31.79813 -116.24155 50.02469,
   -5.81451 -108.23070 50.19093,
   -32.77864 -116.04208 50.03005,
   -6.36394 -107.66570 50.17409,
   -33.70039 -115.70203 50.01831,
   -34.41601 -115.22631 50.01350,
   -6.96541 -106.92694 50.18972,
   -35.14049 -114.31580 49.80427,
   -7.68953 -105.91311 50.18388,
   -35.35570 -113.75278 50.06344,
   -8.02053 -105.37049 50.21878,
   -35.40039 -112.86903 50.07903,
   -8.63500 -104.36722 50.23092,
   -35.21266 -112.12015 50.08894,
   -34.79340 -111.19994 50.10911,
   -9.24257 -103.36119 50.25437,
   -34.30144 -110.48673 50.07948,
   -9.60175 -102.77912 50.06116,
   -33.64559 -109.73665 50.11986,
   -33.01403 -109.17228 50.12846,
   -31.79433 -108.20494 50.01036,
   -10.20653 -101.81963 50.21806,
   -32.38734 -108.65159 50.14233,
   -31.01380 -107.65229 50.14942,
   -29.70889 -106.64345 50.17113,
   -30.16523 -107.01286 50.16557,
   -29.22374 -106.20418 50.17909,
   -10.82147 -100.89703 50.27410,
   -28.47186 -105.45574 50.19291,
   -11.19903 -100.34826 50.31237,
   -27.77700 -104.69297 50.22247,
   -27.23226 -104.04695 50.22128,
   -11.81384 -99.49572 50.28215,
   -26.60847 -103.27301 50.21853,
   -26.00180 -102.48294 50.24655,
   -12.40074 -98.69189 50.30655,
   -25.42467 -101.68968 50.24896,
   -12.98569 -97.91057 50.27042,
   -24.87834 -100.88997 50.26403,
   -24.29958 -99.99609 50.27673,
   -13.62801 -97.06061 50.32634,
   -23.78240 -99.15056 50.28938,
   -14.03938 -96.50255 50.33726,
   -23.40677 -98.49211 50.29818,
   -14.71659 -95.68923 50.36780,
   -23.02464 -97.80476 50.30661,
   -15.36625 -94.99675 50.34977,
   -22.46901 -96.86184 50.42339,
   -21.96455 -96.06001 50.32256,
   -16.13580 -94.32676 50.49788,
   -21.39678 -95.27555 50.34239,
   -16.88472 -93.87939 50.42339,
   -20.76990 -94.59450 50.37892,
   -19.39329 -93.73753 50.40161,
   -17.70845 -93.60694 50.41636,
   -19.90510 -93.97653 50.37768,
   -18.65499 -93.57576 50.40726,
   -7.72545 -115.41887 50.84942,
   -6.17612 -114.98590 50.85297,
   -11.73163 -116.01634 50.83787,
   -10.04364 -115.83045 50.82766,
   -8.52556 -115.58843 50.85622,
   -6.94467 -115.22224 50.85131,
   -5.42007 -114.70460 50.85524,
   -4.03794 -113.99851 51.02803,
   -14.16444 -116.26523 50.83223,
   -12.56218 -116.10379 50.83346,
   -10.90004 -115.92671 50.84783,
   -9.30549 -115.72258 50.84567,
   -4.68665 -114.35819 50.86319,
   -3.34395 -113.36353 50.83802,
   -16.51332 -116.48167 50.82816,
   -14.92191 -116.34015 50.81755,
   -13.45077 -116.18790 50.72230,
   -2.82667 -112.59393 50.89253,
   -19.06973 -116.62611 50.82286,
   -17.43641 -116.54629 50.82821,
   -15.78481 -116.42062 50.82925,
   -2.67624 -111.79648 50.99325,
   -21.56502 -116.71026 50.81801,
   -19.87808 -116.65608 50.81830,
   -18.44148 -116.60021 50.82379,
   -22.42057 -116.74026 50.82390,
   -20.82172 -116.68208 50.70480,
   -2.88470 -111.12023 50.96520,
   -24.81315 -116.79524 50.79385,
   -23.27576 -116.76708 50.82537,
   -3.35858 -110.45994 50.90867,
   -27.41963 -116.70738 50.81200,
   -25.72559 -116.78714 50.83162,
   -24.04495 -116.78570 50.81487,
   -3.96951 -109.88367 50.76509,
   -28.18777 -116.66117 50.92348,
   -26.71333 -116.75020 50.81343,
   -29.13621 -116.57987 50.80042,
   -4.73976 -109.15706 50.91232,
   -30.10422 -116.50724 50.76606,
   -5.40950 -108.59149 50.90368,
   -32.48503 -116.17338 50.81121,
   -31.09929 -116.41229 50.80625,
   -33.40928 -115.88542 50.85857,
   -31.78855 -116.31127 50.80748,
   -6.08373 -107.93716 50.95171,
   -34.12405 -115.51231 50.83578,
   -6.69506 -107.24795 50.94633,
   -34.92910 -114.71301 50.84394,
   -7.37627 -106.34229 50.97842,
   -35.25502 -114.13115 50.83444,
   -7.84762 -105.62560 50.99674,
   -35.40722 -113.34994 50.71562,
   -8.30036 -104.87615 51.00207,
   -35.33059 -112.57121 50.86363,
   -35.03273 -111.67607 50.87288,
   -8.86815 -103.92511 51.02268,
   -34.50359 -110.70277 50.89151,
   -33.85089 -109.86714 50.90575,
   -9.45631 -102.95016 51.02395,
   -33.29747 -109.35283 50.91782,
   -9.81375 -102.35754 51.06158,
   -32.43770 -108.64404 50.93707,
   -31.04714 -107.64836 50.93942,
   -31.67141 -108.10048 50.95150,
   -30.42783 -107.18215 50.95821,
   -10.41310 -101.43924 51.05592,
   -29.70047 -106.61384 50.95251,
   -28.97558 -105.95749 50.95567,
   -11.02521 -100.52382 51.23042,
   -28.25443 -105.22067 50.97138,
   -11.52680 -99.83491 51.07994,
   -27.67537 -104.57382 51.10629,
   -27.03365 -103.81300 51.00186,
   -12.18262 -98.93464 51.08884,
   -26.41944 -103.04457 51.01338,
   -12.56734 -98.40278 51.09240,
   -25.76476 -102.17838 51.02604,
   -25.27393 -101.48320 51.03642,
   -13.21088 -97.53942 51.09184,
   -24.61484 -100.49196 51.07192,
   -24.15702 -99.74850 51.05992,
   -13.80444 -96.74649 51.11442,
   -23.66155 -98.90673 51.07451,
   -14.39887 -95.99157 51.08387,
   -23.18564 -98.06911 51.10790,
   -22.71407 -97.24574 51.02802,
   -15.07624 -95.17538 51.33358,
   -22.15002 -96.31430 51.11155,
   -15.65997 -94.61265 51.10127,
   -21.72705 -95.64469 51.12254,
   -20.81572 -94.56846 51.14071,
   -16.38252 -94.04786 51.16245,
   -21.24303 -95.00476 51.13585,
   -20.18236 -94.09115 51.12143,
   -18.66226 -93.49179 51.18402,
   -17.09217 -93.66505 51.27394,
   -19.41035 -93.67847 51.18156,
   -18.07812 -93.47588 51.17964,
   -8.49664 -115.63519 51.63255,
   -6.93171 -115.28550 51.63318,
   -5.40380 -114.79383 51.64278,
   -10.91321 -115.97169 51.62242,
   -9.26562 -115.76573 51.65867,
   -7.71330 -115.47679 51.63162,
   -6.15563 -115.06002 51.64073,
   -4.65834 -114.46738 51.64011,
   -3.23824 -113.50446 51.64808,
   -13.27286 -116.22239 51.60385,
   -11.78109 -116.06936 51.63446,
   -10.29708 -115.90320 51.62408,
   -3.72952 -113.91897 51.63985,
   -2.75217 -112.94941 51.82648,
   -17.41109 -116.58353 51.60843,
   -15.79374 -116.46493 51.60515,
   -14.13929 -116.30966 51.61937,
   -12.53337 -116.14596 51.61849,
   -2.46419 -112.18036 51.78910,
   -18.26678 -116.62995 51.59919,
   -16.61947 -116.53198 51.62904,
   -14.96555 -116.38983 51.61310,
   -2.32250 -111.74675 52.21788,
   -20.66799 -116.71613 51.60032,
   -19.11182 -116.66039 51.59191,
   -2.55151 -111.36219 51.79053,
   -23.01771 -116.80373 51.59852,
   -21.59937 -116.74891 51.61127,
   -19.89257 -116.68894 51.60411,
   -2.97135 -110.78546 51.56703,
   -25.61852 -116.85010 51.59801,
   -24.05845 -116.83874 51.60544,
   -22.38397 -116.77792 51.59946,
   -26.46047 -116.82903 51.62355,
   -24.85857 -116.85221 51.59707,
   -3.59983 -110.05297 51.65714,
   -27.44211 -116.77040 51.60524,
   -4.30106 -109.45888 51.66962,
   -29.82501 -116.58438 51.59133,
   -28.40745 -116.70144 51.59252,
   -30.76835 -116.50629 51.58578,
   -29.13764 -116.63893 51.59226,
   -5.04254 -108.84936 51.72107,
   -31.79610 -116.38636 51.60121,
   -5.73673 -108.24492 51.73029,
   -32.72059 -116.21681 51.58174,
   -6.31701 -107.66097 51.74389,
   -33.77168 -115.79045 51.60997,
   -34.44144 -115.32849 51.61158,
   -6.95313 -106.88685 51.75385,
   -35.09307 -114.51342 51.62121,
   -7.68630 -105.85377 51.77661,
   -35.36091 -113.78121 51.62822,
   -8.01225 -105.30618 51.79848,
   -35.38954 -113.08404 51.65083,
   -8.62432 -104.29703 51.73824,
   -35.20693 -112.15043 51.65482,
   -34.81305 -111.21295 51.68214,
   -9.16392 -103.37337 51.81519,
   -34.34451 -110.47920 51.65764,
   -33.70851 -109.71116 51.70845,
   -9.61364 -102.62103 51.82410,
   -33.03904 -109.08998 51.71091,
   -31.90527 -108.20535 51.71414,
   -10.07642 -101.88321 51.84481,
   -32.41967 -108.57996 51.70930,
   -31.07059 -107.62956 51.72516,
   -29.72852 -106.62568 51.73693,
   -30.20431 -106.99920 51.73143,
   -29.25389 -106.20791 51.74486,
   -10.67852 -100.98036 51.84598,
   -28.49623 -105.47159 51.75881,
   -11.22541 -100.19457 51.85526,
   -27.82471 -104.75031 51.77079,
   -27.23861 -104.06979 51.79031,
   -11.79235 -99.40590 51.87070,
   -26.60707 -103.29694 51.77855,
   -25.99443 -102.50393 51.80860,
   -12.40311 -98.54748 52.04976,
   -25.42110 -101.71349 51.81444,
   -12.83476 -97.97325 51.89213,
   -24.87969 -100.90878 51.84310,
   -24.31281 -100.01103 51.84270,
   -13.50109 -97.07736 51.89137,
   -23.91773 -99.32930 51.85283,
   -14.01834 -96.38991 51.78583,
   -23.54720 -98.65477 51.86178,
   -14.62327 -95.60456 51.89525,
   -23.06721 -97.78917 51.87323,
   -15.26900 -94.86793 51.91656,
   -22.54512 -96.87532 51.86310,
   -22.01898 -96.01282 51.89437,
   -15.94376 -94.24942 51.91330,
   -21.45963 -95.22429 51.93239,
   -16.72923 -93.75249 51.88767,
   -20.83380 -94.52262 51.92382,
   -17.70273 -93.44802 51.86523,
   -20.08620 -93.91858 52.06169,
   -18.68280 -93.42052 51.97110,
   -19.43282 -93.61229 51.96265,
   -7.70101 -115.52799 52.41511,
   -6.14525 -115.12676 52.42004,
   -4.63481 -114.55621 52.42676,
   -11.71391 -116.10222 52.40332,
   -10.12580 -115.93309 52.41097,
   -8.48228 -115.68194 52.41863,
   -6.91499 -115.34326 52.42325,
   -5.39215 -114.87714 52.43153,
   -3.89641 -114.15850 52.44866,
   -14.14616 -116.35135 52.39755,
   -12.48307 -116.18494 52.44737,
   -10.97270 -116.02230 52.39578,
   -9.28683 -115.81370 52.41045,
   -3.12733 -113.57924 52.34655,
   -2.34388 -112.53121 52.53525,
   -16.53703 -116.56698 52.53322,
   -14.99074 -116.43352 52.40450,
   -13.51360 -116.28876 52.39900,
   -2.63465 -113.04606 52.46799,
   -2.19824 -111.97264 52.62750,
   -18.84474 -116.68282 52.38836,
   -17.46355 -116.62117 52.40045,
   -15.76722 -116.50256 52.39428,
   -21.55387 -116.77903 52.38368,
   -19.88496 -116.71806 52.38623,
   -18.23230 -116.65920 52.38935,
   -2.27673 -111.52663 52.61216,
   -24.02130 -116.88655 52.37991,
   -22.33966 -116.81610 52.43931,
   -20.84389 -116.75130 52.38503,
   -2.60476 -110.92463 52.54272,
   -24.86540 -116.90411 52.37168,
   -23.30373 -116.85622 52.27470,
   -3.19493 -110.28369 52.40829,
   -27.19469 -116.84644 52.37693,
   -25.68297 -116.90743 52.40680,
   -28.15809 -116.78085 52.41852,
   -26.52466 -116.88112 52.37823,
   -3.89739 -109.66415 52.47977,
   -29.13989 -116.70035 52.37694,
   -4.64672 -109.09513 52.48791,
   -31.55449 -116.46351 52.37397,
   -30.06224 -116.63166 52.36734,
   -5.34623 -108.54412 52.51189,
   -32.53226 -116.29380 52.46733,
   -30.87536 -116.54179 52.37355,
   -33.41396 -116.02182 52.38051,
   -6.04177 -107.90476 52.51238,
   -34.17255 -115.59817 52.39539,
   -6.63118 -107.25228 52.52638,
   -34.97219 -114.74631 52.40774,
   -7.31889 -106.34358 52.54908,
   -35.26793 -114.15678 52.39992,
   -7.86469 -105.48375 52.75755,
   -35.39119 -113.46652 52.41646,
   -8.22690 -104.88500 52.57021,
   -35.31725 -112.61659 52.43185,
   -35.03734 -111.70261 52.42723,
   -8.81568 -103.88451 52.58766,
   -34.53589 -110.70278 52.45941,
   -34.07101 -110.08896 52.46860,
   -9.41860 -102.87152 52.59883,
   -33.05702 -109.07091 52.48745,
   -9.81210 -102.23794 52.49942,
   -33.52194 -109.49870 52.48133,
   -32.40347 -108.52624 52.50175,
   -31.71198 -108.05174 52.51424,
   -30.47744 -107.17506 52.39209,
   -10.38458 -101.33391 52.63739,
   -31.07254 -107.60368 52.50613,
   -29.73170 -106.60456 52.51835,
   -28.98798 -105.94756 52.51405,
   -10.97896 -100.46650 52.62596,
   -28.27992 -105.23871 52.53457,
   -11.36277 -99.92273 52.64753,
   -27.70118 -104.60575 52.54812,
   -27.03461 -103.82662 52.56823,
   -12.04375 -98.98515 52.65121,
   -26.41994 -103.06537 52.57934,
   -12.59806 -98.22442 52.66128,
   -25.75963 -102.19358 52.59129,
   -25.27912 -101.50821 52.60136,
   -13.17792 -97.42755 52.68523,
   -24.62608 -100.50843 52.63081,
   -24.17817 -99.75927 52.63455,
   -13.80924 -96.57217 52.68789,
   -23.71298 -98.93789 52.63618,
   -14.26282 -95.94541 52.67121,
   -23.23461 -98.06560 52.68322,
   -22.77668 -97.24011 52.53228,
   -15.00025 -95.05946 52.70222,
   -22.33111 -96.43647 52.67502,
   -15.45884 -94.54254 52.62668,
   -21.95763 -95.79549 52.68436,
   -16.29706 -93.87211 52.73704,
   -21.31865 -94.96198 52.70664,
   -20.35393 -94.06358 52.71496,
   -16.98264 -93.49831 52.79763,
   -20.84724 -94.47301 52.70982,
   -19.46013 -93.55767 52.74675,
   -17.98627 -93.29697 52.81596,
   -18.71035 -93.34237 52.75185,
   -8.47833 -115.72085 53.19676,
   -6.90947 -115.39066 53.20096,
   -5.37466 -114.94561 53.36282,
   -10.73629 -116.03617 53.18879,
   -9.28194 -115.84937 53.19377,
   -7.69109 -115.57153 53.21114,
   -6.12281 -115.16753 53.11100,
   -4.61715 -114.64407 53.21638,
   -3.24627 -113.87824 53.34382,
   -14.94869 -116.46272 53.17866,
   -13.34748 -116.30812 53.17899,
   -11.68842 -116.13501 53.19180,
   -10.08592 -115.95943 53.19057,
   -3.87251 -114.25506 53.20827,
   -2.53583 -113.20044 53.26261,
   -17.39727 -116.64321 53.17359,
   -15.71652 -116.53077 53.22130,
   -14.19854 -116.39032 53.19106,
   -12.51661 -116.22111 53.18446,
   -2.13401 -112.41884 53.19663,
   -19.88604 -116.73880 53.16968,
   -18.19461 -116.68059 53.22135,
   -16.65599 -116.59957 53.17505,
   -2.00832 -111.66739 53.45224,
   -20.67248 -116.76808 53.16278,
   -19.11261 -116.71189 53.16252,
   -2.29853 -111.13787 53.20196,
   -23.10917 -116.88071 53.15267,
   -21.54220 -116.80463 53.17741,
   -25.62472 -116.95530 53.31017,
   -24.04270 -116.92409 53.11891,
   -22.36921 -116.84373 53.16549,
   -2.79711 -110.34584 53.46980,
   -26.50164 -116.92931 53.15572,
   -24.83099 -116.94744 53.16203,
   -3.45746 -109.88278 53.23253,
   -29.10989 -116.75023 53.15838,
   -27.42893 -116.88249 53.18784,
   -4.17754 -109.35318 53.28559,
   -29.88482 -116.68775 53.23170,
   -28.44940 -116.80654 53.15861,
   -30.84774 -116.60485 53.15717,
   -4.96726 -108.76946 53.28226,
   -33.40488 -116.08322 53.16668,
   -31.83588 -116.50093 53.14342,
   -5.67988 -108.18049 53.29685,
   -33.83760 -115.87753 53.16996,
   -32.74166 -116.31944 53.16140,
   -6.24265 -107.63386 53.30127,
   -34.43403 -115.43105 53.17365,
   -6.94702 -106.78092 53.32447,
   -35.09499 -114.55080 53.18499,
   -7.59304 -105.86028 53.35004,
   -35.34774 -113.80433 53.18891,
   -8.03126 -105.14016 53.35424,
   -35.36467 -113.13324 53.21995,
   -8.47205 -104.36947 53.36582,
   -35.19266 -112.18516 53.22272,
   -34.82081 -111.23585 53.26056,
   -9.02984 -103.41092 53.38044,
   -34.36784 -110.47297 53.23404,
   -33.71941 -109.65212 53.31544,
   -9.62509 -102.42420 53.36454,
   -33.06175 -109.04332 53.26945,
   -31.75505 -108.06167 53.28338,
   -9.96276 -101.86613 53.41355,
   -32.28880 -108.43921 53.27822,
   -31.12616 -107.62243 53.30789,
   -29.75065 -106.60542 53.30270,
   -30.30712 -107.04120 53.29719,
   -29.27140 -106.19112 53.31071,
   -10.58782 -100.91860 53.44251,
   -28.52993 -105.48301 53.32451,
   -27.84078 -104.75412 53.33706,
   -11.14466 -100.12314 53.42015,
   -27.25472 -104.08294 53.36164,
   -11.71851 -99.33498 53.38122,
   -26.61691 -103.31068 53.34789,
   -26.00630 -102.52350 53.37399,
   -12.37461 -98.42536 53.43974,
   -25.43048 -101.72805 53.37849,
   -12.75532 -97.88759 53.46273,
   -24.89391 -100.92093 53.40055,
   -24.33371 -100.01514 53.40846,
   -13.38174 -97.01878 53.48927,
   -23.95452 -99.33949 53.41858,
   -13.95270 -96.23291 53.46023,
   -23.58746 -98.64921 53.42769,
   -14.54496 -95.45124 53.46624,
   -23.06596 -97.68521 53.49673,
   -22.61816 -96.86141 53.43765,
   -15.21047 -94.63522 53.67154,
   -22.14971 -96.05373 53.46506,
   -15.82591 -94.08593 53.45938,
   -21.52157 -95.17752 53.35296,
   -20.96701 -94.50537 53.50540,
   -17.92698 -93.20736 53.53056,
   -16.57680 -93.54341 53.68733,
   -20.12652 -93.83292 53.54538,
   -18.73960 -93.26514 53.53964,
   -17.17082 -93.28593 53.72910,
   -19.47509 -93.48639 53.52410,
   -9.27429 -115.87078 53.97614,
   -7.68509 -115.60045 53.98179,
   -6.13479 -115.22969 53.97199,
   -4.64982 -114.70939 54.15710,
   -11.70039 -116.15603 53.96954,
   -10.09805 -115.98130 53.97777,
   -8.46595 -115.74502 53.98514,
   -7.02791 -115.45543 53.84194,
   -5.37221 -114.97804 53.99541,
   -3.85301 -114.33246 53.97746,
   -2.70224 -113.55708 54.00834,
   -13.95722 -116.38895 53.96377,
   -12.49947 -116.24009 53.96515,
   -11.01618 -116.08251 53.87041,
   -3.14733 -113.89759 53.99858,
   -2.07393 -112.80061 54.08517,
   -16.54145 -116.60922 53.95046,
   -14.93211 -116.48178 53.96554,
   -13.32013 -116.32479 53.96538,
   -1.80960 -112.10331 54.21145,
   -18.88991 -116.71716 53.95383,
   -17.36717 -116.65508 53.96261,
   -15.75215 -116.55210 53.95926,
   -21.54383 -116.81783 53.95022,
   -19.89746 -116.74963 53.95335,
   -18.22214 -116.69382 53.95472,
   -1.91049 -111.28590 54.23229,
   -23.99851 -116.95079 53.94534,
   -22.32191 -116.85957 53.94836,
   -20.83456 -116.78520 53.95137,
   -2.36757 -110.68995 54.03132,
   -26.49202 -116.96388 53.94300,
   -24.79443 -116.97552 53.93737,
   -23.37176 -116.91900 53.94649,
   -3.00674 -110.07348 54.01866,
   -27.25170 -116.92912 54.03710,
   -25.69928 -116.98362 53.94355,
   -28.19850 -116.86288 53.93060,
   -3.72811 -109.51004 54.15563,
   -30.84339 -116.64002 53.94200,
   -29.21573 -116.78144 53.95550,
   -4.53308 -108.97943 54.05328,
   -31.57477 -116.55240 53.94286,
   -30.13980 -116.71162 53.94163,
   -5.28524 -108.45129 53.90698,
   -32.48029 -116.40268 53.93939,
   -33.45320 -116.08597 53.96235,
   -6.01149 -107.72501 54.25321,
   -34.16992 -115.66589 53.95256,
   -6.50930 -107.22802 54.07634,
   -34.97216 -114.75485 53.97510,
   -7.17245 -106.35563 54.10765,
   -35.23674 -114.17203 53.96242,
   -7.80305 -105.40401 54.10181,
   -35.34809 -113.48851 53.97530,
   -8.10786 -104.84677 54.13958,
   -35.28189 -112.69163 54.00966,
   -35.02954 -111.77780 53.99781,
   -8.74959 -103.76215 54.10619,
   -34.55266 -110.75502 54.02801,
   -9.28038 -102.83720 54.16992,
   -34.10209 -110.11757 54.03422,
   -33.58316 -109.53620 54.16248,
   -32.50749 -108.55924 53.95914,
   -9.73697 -102.07883 54.17880,
   -33.05518 -109.01821 54.05198,
   -31.73995 -108.01942 54.10943,
   -30.54725 -107.18246 54.07833,
   -10.23044 -101.30713 54.19174,
   -31.09109 -107.56757 54.07346,
   -29.76613 -106.59044 54.08430,
   -29.01405 -105.93387 54.09172,
   -10.87969 -100.35064 54.18731,
   -28.31697 -105.24378 54.09967,
   -11.31292 -99.78107 54.02669,
   -27.67991 -104.54982 54.19081,
   -27.05483 -103.82635 54.13423,
   -11.90900 -98.91208 54.20270,
   -26.44526 -103.07480 54.14452,
   -25.78127 -102.19838 54.15486,
   -12.48050 -98.12347 54.21621,
   -25.31074 -101.52483 54.16443,
   -13.02093 -97.36946 54.22677,
   -24.66759 -100.52841 54.19603,
   -24.19096 -99.72043 54.19763,
   -13.70167 -96.43075 54.23216,
   -23.74552 -98.91172 54.19687,
   -14.08161 -95.87250 54.18690,
   -23.34318 -98.13980 54.25258,
   -22.76317 -97.08631 54.23274,
   -14.74672 -95.00937 54.27781,
   -22.42120 -96.43275 54.24099,
   -15.39586 -94.30221 54.26808,
   -21.95128 -95.64185 54.39473,
   -16.12307 -93.70697 54.28176,
   -21.44039 -94.93565 54.28107,
   -20.22727 -93.81963 54.28219,
   -16.84790 -93.31041 54.35043,
   -20.81431 -94.26960 54.27610,
   -19.48660 -93.41497 54.29999,
   -17.92468 -93.11046 54.32279,
   -18.76564 -93.15703 54.48114,
   -8.47069 -115.75458 54.76057,
   -6.89298 -115.45564 54.76469,
   -5.36868 -115.00733 54.77969,
   -3.86046 -114.40475 54.78276,
   -12.50537 -116.24621 54.74965,
   -10.78959 -116.06816 54.76476,
   -9.29414 -115.88015 54.75758,
   -7.81266 -115.64351 54.76189,
   -6.12730 -115.24659 54.77199,
   -4.45667 -114.67601 54.78256,
   -3.15421 -114.00403 54.77778,
   -1.98078 -112.97873 54.86190,
   -14.93602 -116.48704 54.74307,
   -13.32545 -116.33075 54.74830,
   -11.68386 -116.16030 54.74895,
   -10.07717 -115.98374 54.75606,
   -2.37942 -113.40835 54.75909,
   -1.66524 -112.45112 55.06762,
   -17.38664 -116.65517 54.73715,
   -15.73118 -116.55255 54.74338,
   -14.25279 -116.42335 54.75397,
   -19.88152 -116.74430 54.73467,
   -18.19051 -116.68804 54.74318,
   -16.75467 -116.62211 54.73794,
   -1.64115 -111.54487 54.88497,
   -20.64252 -116.77413 54.73090,
   -19.15894 -116.71986 54.72863,
   -24.80420 -116.98652 54.72515,
   -23.19237 -116.90863 54.72718,
   -21.52324 -116.81589 54.73746,
   -1.88980 -110.98881 54.91578,
   -25.58521 -116.99485 54.72563,
   -24.07701 -116.95904 54.72329,
   -22.35674 -116.86174 54.73069,
   -2.55844 -110.23983 54.78240,
   -26.48667 -116.97913 54.72714,
   -3.31991 -109.64463 54.77898,
   -28.91263 -116.82566 54.72534,
   -27.46844 -116.93171 54.76596,
   -4.06981 -109.15259 54.80967,
   -29.88870 -116.74683 54.72898,
   -28.20997 -116.87912 54.72513,
   -30.83142 -116.66985 54.72674,
   -4.74111 -108.71561 54.82589,
   -33.17634 -116.20076 54.72666,
   -31.79858 -116.56084 54.72725,
   -5.54700 -108.06450 54.82673,
   -33.85952 -115.88241 54.72005,
   -32.53976 -116.39807 54.72765,
   -6.19577 -107.44052 54.81940,
   -34.57622 -115.25228 54.73932,
   -6.84079 -106.65849 54.84880,
   -35.03696 -114.55980 54.74385,
   -7.42857 -105.79886 54.91299,
   -35.26563 -113.84627 54.74522,
   -35.28727 -113.21820 54.76832,
   -7.89954 -105.01750 54.93714,
   -35.14170 -112.23017 54.79207,
   -8.29451 -104.32180 54.92302,
   -34.83503 -111.40185 54.79028,
   -8.88716 -103.29990 54.93150,
   -34.35625 -110.51962 54.81161,
   -33.75695 -109.71752 54.81333,
   -9.49178 -102.28173 54.93883,
   -33.09200 -109.06535 54.83626,
   -31.76048 -108.03168 54.85046,
   -9.88862 -101.66772 54.84121,
   -32.34270 -108.46236 54.86517,
   -31.09932 -107.55900 54.87454,
   -30.34963 -107.03049 54.88784,
   -29.25698 -106.12611 54.87693,
   -10.44688 -100.78063 54.95775,
   -29.77871 -106.58007 54.86847,
   -28.54871 -105.44938 54.89007,
   -27.87350 -104.73539 54.90248,
   -11.01095 -99.95593 54.96694,
   -27.22737 -103.99834 54.87586,
   -11.43910 -99.35312 54.97707,
   -26.63942 -103.27907 54.95223,
   -26.03944 -102.50607 54.94184,
   -12.08382 -98.46165 54.98685,
   -25.46900 -101.71560 54.94414,
   -12.65812 -97.68158 54.94598,
   -24.92200 -100.89327 54.91795,
   -24.37106 -99.98845 54.97279,
   -13.22734 -96.86982 54.99008,
   -24.01221 -99.33646 54.98286,
   -13.78700 -96.06092 55.02337,
   -23.66642 -98.66993 54.99181,
   -14.24329 -95.40793 54.99682,
   -23.16132 -97.71973 54.98234,
   -22.69615 -96.84168 55.01768,
   -14.94891 -94.56111 55.03698,
   -22.20448 -95.98897 55.03385,
   -15.62432 -93.91519 54.98901,
   -21.59950 -95.10600 55.05270,
   -21.01685 -94.42346 54.98865,
   -16.34772 -93.38852 55.13656,
   -20.24936 -93.75787 55.06291,
   -18.75000 -93.05961 55.09508,
   -17.18750 -93.08499 55.10521,
   -19.46555 -93.27993 55.19879,
   -17.98136 -92.99672 55.09098,
   -9.28515 -115.86608 55.58243,
   -7.69322 -115.60101 55.58781,
   -6.14009 -115.25099 55.61101,
   -4.66800 -114.75393 55.48250,
   -11.70973 -116.15133 55.57624,
   -10.11716 -115.97676 55.58704,
   -8.48152 -115.74352 55.56592,
   -7.02918 -115.46154 55.71033,
   -5.36973 -115.00933 55.59922,
   -3.86873 -114.43616 55.59822,
   -2.49778 -113.61251 55.62419,
   -13.96410 -116.38314 55.57007,
   -12.46875 -116.23076 55.59418,
   -11.02106 -116.07584 55.67159,
   -3.11576 -114.03188 55.60699,
   -1.82690 -112.94975 55.59528,
   -16.53599 -116.59681 55.42353,
   -14.98356 -116.47620 55.60270,
   -13.33047 -116.32011 55.57196,
   -1.43787 -112.25228 55.72874,
   -18.87217 -116.69186 55.56049,
   -17.42619 -116.63730 55.59084,
   -15.76334 -116.54085 55.56461,
   -1.35314 -111.52027 55.82428,
   -21.55695 -116.79988 55.55767,
   -19.87317 -116.72374 55.57156,
   -18.23881 -116.67162 55.56115,
   -1.59787 -111.02939 55.59986,
   -24.00785 -116.94705 55.55097,
   -22.33908 -116.84706 55.51370,
   -20.81313 -116.75838 55.70453,
   -26.49886 -116.97613 55.54753,
   -24.77738 -116.97596 55.57355,
   -23.31157 -116.90583 55.67498,
   -2.07731 -110.37799 55.64092,
   -27.22504 -116.94571 55.54838,
   -25.69374 -116.99109 55.54627,
   -2.73326 -109.80135 55.75141,
   -28.19775 -116.88473 55.57363,
   -3.57102 -109.26161 55.66990,
   -30.84526 -116.66995 55.55173,
   -29.21217 -116.81164 55.54391,
   -4.42895 -108.73726 55.54374,
   -31.57217 -116.57916 55.55238,
   -30.15498 -116.74066 55.55109,
   -32.48056 -116.41800 55.55954,
   -5.15075 -108.14037 55.82383,
   -33.44966 -116.08912 55.52154,
   -5.82282 -107.60964 55.64862,
   -34.14642 -115.64379 55.54257,
   -6.37819 -107.07013 55.47974,
   -6.52322 -106.70535 56.08144,
   -34.83991 -114.76641 55.58598,
   -6.94551 -106.26142 55.71371,
   -35.10008 -114.30339 55.16921,
   -35.18211 -113.72204 55.71968,
   -7.53937 -105.34063 55.75847,
   -35.17740 -112.65373 55.63834,
   -8.16525 -104.27196 55.83776,
   -34.95228 -111.81503 55.62653,
   -8.51982 -103.71199 55.59539,
   -34.56229 -110.98174 55.79539,
   -9.07011 -102.71072 55.73851,
   -34.05563 -110.15715 55.63932,
   -33.56788 -109.57081 55.49012,
   -32.52425 -108.59877 55.81108,
   -9.59436 -101.80102 55.83295,
   -33.04987 -109.05041 55.65370,
   -31.73741 -108.00927 55.67243,
   -30.62830 -107.21259 55.68556,
   -10.04343 -101.17699 55.59839,
   -31.10416 -107.55180 55.68111,
   -29.79524 -106.56019 55.69545,
   -10.15543 -100.76761 56.21091,
   -29.07962 -105.93014 55.70269,
   -10.61925 -100.24534 55.77670,
   -28.37232 -105.22659 55.70295,
   -27.70331 -104.49462 55.72245,
   -11.26535 -99.27735 55.88774,
   -27.09707 -103.78143 55.77977,
   -11.70057 -98.74492 55.70029,
   -26.45600 -102.97312 55.92833,
   -25.86981 -102.21029 55.76060,
   -12.28114 -97.89354 55.83704,
   -25.28124 -101.35465 55.88808,
   -12.80464 -97.24321 55.62607,
   -24.78432 -100.59007 55.76542,
   -12.92060 -96.84791 56.22441,
   -24.29049 -99.75043 55.80214,
   -13.40671 -96.32886 55.81413,
   -23.81846 -98.88825 55.85182,
   -23.37711 -98.06585 55.69744,
   -13.99086 -95.44600 55.97970,
   -22.96920 -97.25478 55.83563,
   -14.42034 -94.91433 55.75131,
   -22.62570 -96.57546 55.84402,
   -15.18388 -94.05499 55.92374,
   -22.05745 -95.63367 55.90051,
   -15.85608 -93.51780 55.84772,
   -21.51927 -94.87296 55.87945,
   -20.92407 -94.21258 55.86191,
   -19.62915 -93.30352 55.90281,
   -17.92017 -92.88786 55.81645,
   -16.52865 -93.09570 56.09158,
   -20.27682 -93.69186 55.89037,
   -18.82172 -92.99390 55.92858,
   -17.21159 -92.93152 55.93279,
   -8.49899 -115.71566 56.40870,
   -6.92372 -115.40408 56.41655,
   -5.37354 -114.99930 56.26609,
   -3.85420 -114.42623 56.43083,
   -10.72200 -116.02042 56.40398,
   -9.27701 -115.83649 56.38762,
   -7.70731 -115.57185 56.41808,
   -6.14855 -115.20757 56.50945,
   -4.62720 -114.74251 56.40965,
   -3.13377 -114.07536 56.38725,
   -1.78304 -113.10847 56.45776,
   -14.96899 -116.44652 56.39181,
   -13.25346 -116.28962 56.29415,
   -11.75009 -116.12954 56.43006,
   -10.10607 -115.94845 56.40534,
   -2.23392 -113.50773 56.43504,
   -1.37810 -112.57735 56.53729,
   -17.42884 -116.60399 56.38659,
   -15.80103 -116.51255 56.39183,
   -14.13135 -116.37102 56.38392,
   -12.53600 -116.21248 56.39901,
   -1.09579 -111.84115 56.67253,
   -18.20380 -116.63420 56.41203,
   -16.62388 -116.56370 56.36082,
   -20.61592 -116.71999 56.38404,
   -19.12146 -116.66014 56.43363,
   -1.20051 -110.99081 56.63938,
   -23.05446 -116.85865 56.37839,
   -21.59935 -116.77025 56.36915,
   -19.92077 -116.69108 56.38463,
   -1.63774 -110.48922 56.40855,
   -25.62189 -116.96828 56.20618,
   -24.04971 -116.91663 56.40156,
   -22.39273 -116.81625 56.38029,
   -2.25349 -109.98798 56.31382,
   -26.50008 -116.95407 56.38684,
   -24.84512 -116.95009 56.37281,
   -29.10731 -116.80739 56.37456,
   -27.44004 -116.91877 56.39878,
   -2.97440 -109.40555 56.54810,
   -29.90861 -116.74128 56.38212,
   -28.42490 -116.85959 56.37422,
   -3.86904 -108.85046 56.48306,
   -30.85547 -116.66297 56.37609,
   -4.71670 -108.31624 56.36694,
   -33.38342 -116.08857 56.36953,
   -31.84672 -116.54593 56.39536,
   -33.77751 -115.87457 56.35758,
   -32.77981 -116.32681 56.37774,
   -5.34750 -107.79628 56.49405,
   -6.00094 -107.15763 56.51906,
   -34.40395 -115.27906 56.39086,
   -6.65219 -106.30472 56.70274,
   -34.99358 -114.15989 56.39498,
   -7.06663 -105.74750 56.58274,
   -35.13233 -113.23782 56.40996,
   -7.69812 -104.75915 56.54825,
   -35.00460 -112.29323 56.56033,
   -8.29328 -103.74055 56.55106,
   -34.70979 -111.40665 56.45750,
   -8.65992 -103.12325 56.44017,
   -34.26295 -110.57081 56.45318,
   -8.74369 -102.71840 57.00925,
   -33.69516 -109.77340 56.43611,
   -9.12621 -102.23593 56.63754,
   -33.05359 -109.11464 56.47603,
   -31.77274 -108.06486 56.49716,
   -32.28745 -108.45979 56.49026,
   -31.14652 -107.58994 56.50147,
   -9.69359 -101.29278 56.66571,
   -30.41117 -107.04589 56.55113,
   -29.67191 -106.43887 56.51874,
   -28.60715 -105.41864 56.53803,
   -10.25451 -100.36036 56.80631,
   -29.10775 -105.91945 56.52830,
   -27.92873 -104.68714 56.55120,
   -10.77083 -99.67848 56.61688,
   -27.32982 -103.99191 56.56280,
   -26.70698 -103.22598 56.57438,
   -11.36344 -98.80249 56.69781,
   -26.06807 -102.40795 56.43032,
   -11.85413 -98.19318 56.52562,
   -25.53636 -101.66731 56.42926,
   -25.01593 -100.86525 56.60475,
   -12.44391 -97.29931 56.70475,
   -24.57984 -100.14938 56.61798,
   -13.02271 -96.43100 56.83308,
   -24.20385 -99.47995 56.62821,
   -13.55949 -95.74995 56.63804,
   -23.66893 -98.49400 56.69734,
   -23.23114 -97.65620 56.65354,
   -14.24372 -94.86250 56.63570,
   -22.78855 -96.80650 56.68190,
   -14.70920 -94.29534 56.59884,
   -22.32289 -95.99123 56.54604,
   -21.85461 -95.22445 56.69557,
   -15.40089 -93.60447 56.76090,
   -20.95810 -94.14035 56.71454,
   -16.16451 -93.12569 56.72470,
   -21.36609 -94.57270 56.71151,
   -20.38687 -93.67439 56.65821,
   -17.18145 -92.78233 56.80537,
   -19.60416 -93.19235 56.68372,
   -18.06421 -92.75522 56.76056,
   -18.84981 -92.89885 56.75252,
   -7.72579 -115.53155 57.23705,
   -6.16138 -115.17272 57.24498,
   -4.63079 -114.70311 57.25170,
   -10.04468 -115.90555 57.11810,
   -8.52728 -115.67854 57.22780,
   -6.93338 -115.36273 57.23925,
   -5.37338 -114.95087 57.21498,
   -3.82416 -114.38647 57.24727,
   -2.45874 -113.69335 57.27520,
   -14.17559 -116.33358 57.21895,
   -12.57433 -116.17888 57.22593,
   -10.91440 -115.99794 57.20949,
   -9.31729 -115.80201 57.23161,
   -3.11354 -114.05888 57.25788,
   -1.72242 -113.16158 57.28318,
   -1.01971 -112.28831 57.38767,
   -16.62041 -116.51785 57.21137,
   -14.96596 -116.40475 57.19349,
   -13.43645 -116.26433 57.18769,
   -11.74332 -116.08948 57.22598,
   -1.23278 -112.62588 57.32783,
   -19.11065 -116.61615 57.21006,
   -17.39686 -116.55412 57.23495,
   -15.93726 -116.47692 57.21308,
   -0.85475 -111.35381 57.41885,
   -19.90322 -116.64571 57.22195,
   -18.36364 -116.58418 57.33673,
   -0.78551 -110.87802 57.83332,
   -22.35191 -116.77207 57.22156,
   -20.75983 -116.68110 57.21470,
   -1.10751 -110.60805 57.42985,
   -24.90430 -116.91026 57.19658,
   -23.19259 -116.82933 57.18691,
   -21.59315 -116.72561 57.20739,
   -1.74971 -109.99117 57.27440,
   -27.21928 -116.89671 57.19783,
   -25.70378 -116.92684 57.16452,
   -24.04848 -116.87585 57.20050,
   -2.62129 -109.39423 57.12430,
   -28.16759 -116.84856 57.18787,
   -26.54328 -116.91783 57.19685,
   -29.14119 -116.78522 57.19649,
   -3.31844 -108.94537 57.29678,
   -31.55351 -116.53965 57.20482,
   -30.09510 -116.71519 57.32478,
   -4.10332 -108.46047 57.31980,
   -32.55037 -116.32250 57.18998,
   -30.88251 -116.62760 57.20365,
   -4.83845 -107.94960 57.30885,
   -33.37302 -116.02049 57.19735,
   -5.53210 -107.38040 57.22832,
   -33.99250 -115.61538 57.20759,
   -6.17155 -106.63988 57.35896,
   -34.60166 -114.80806 57.26576,
   -6.86760 -105.68354 57.47105,
   -34.99646 -113.67767 57.25842,
   -7.28452 -105.12105 57.24256,
   -35.00762 -112.80122 57.25569,
   -7.84086 -104.13043 57.38313,
   -34.79154 -111.84150 57.27427,
   -34.42854 -111.02316 57.28148,
   -8.32341 -103.22896 57.48149,
   -33.77191 -109.93243 57.29058,
   -33.04178 -109.18035 57.29789,
   -8.82432 -102.30395 57.58507,
   -33.35498 -109.47938 57.29036,
   -32.47947 -108.65290 57.35369,
   -9.24067 -101.65655 57.45094,
   -31.72664 -108.05169 57.33482,
   -30.43781 -107.05807 57.33538,
   -30.91923 -107.43411 57.33036,
   -29.81329 -106.51746 57.34048,
   -9.82104 -100.70174 57.49314,
   -29.16012 -105.92319 57.35740,
   -28.45938 -105.20512 57.36564,
   -10.37530 -99.79520 57.61147,
   -27.80324 -104.46969 57.37340,
   -10.81226 -99.21227 57.48484,
   -27.17220 -103.71663 57.38934,
   -26.55856 -102.94213 57.39137,
   -11.42660 -98.32374 57.52233,
   -25.96719 -102.15200 57.38541,
   -11.97916 -97.65424 57.30497,
   -25.40983 -101.35400 57.39233,
   -24.88829 -100.54208 57.43383,
   -12.56740 -96.74686 57.48413,
   -24.39049 -99.70393 57.47154,
   -23.91994 -98.87615 57.35693,
   -13.14424 -95.86592 57.63688,
   -23.50881 -98.07734 57.47056,
   -13.62358 -95.26071 57.45462,
   -23.18847 -97.42182 57.47879,
   -14.29353 -94.40851 57.53426,
   -22.65515 -96.42485 57.56548,
   -14.90692 -93.78634 57.46902,
   -22.15889 -95.58124 57.49974,
   -21.61634 -94.78746 57.55412,
   -15.65649 -93.18512 57.57797,
   -20.99754 -94.07565 57.55847,
   -19.62446 -93.09475 57.54944,
   -18.09739 -92.63928 57.56596,
   -16.39107 -92.80897 57.63879,
   -20.26305 -93.44989 57.67809,
   -18.87461 -92.80242 57.55607,
   -17.32323 -92.60208 57.69911,
   -6.96034 -115.31603 58.06603,
   -5.40989 -114.90628 58.07233,
   -3.88580 -114.37623 58.08194,
   -10.95150 -115.95425 58.05224,
   -9.34890 -115.75946 58.07115,
   -7.75878 -115.48629 58.07573,
   -6.17386 -115.12326 58.06026,
   -4.65129 -114.66167 58.06523,
   -3.11323 -114.04771 58.09124,
   -1.68548 -113.21942 58.08538,
   -13.38348 -116.20975 58.04589,
   -11.73624 -116.04360 58.01960,
   -10.19768 -115.86593 58.03980,
   -8.53644 -115.62976 58.05795,
   -2.25473 -113.63301 58.22492,
   -1.14459 -112.71185 58.13119,
   -15.75296 -116.42111 57.89364,
   -14.25115 -116.29310 58.01629,
   -12.74850 -116.14763 58.04795,
   -0.67470 -111.97881 58.24374,
   -18.10945 -116.53068 58.03579,
   -16.65556 -116.46626 58.05231,
   -15.00626 -116.35689 58.04032,
   -0.50928 -111.18863 58.41709,
   -20.79038 -116.63164 58.03356,
   -19.11861 -116.56435 58.04008,
   -17.47243 -116.50664 58.03619,
   -23.24977 -116.78021 58.02741,
   -21.58477 -116.67769 57.99341,
   -20.11693 -116.60170 58.03394,
   -0.75007 -110.59687 58.26933,
   -25.70945 -116.87931 58.01896,
   -24.04460 -116.82680 57.99445,
   -22.52917 -116.72930 58.15366,
   -1.17992 -110.04808 58.30654,
   -26.45586 -116.87788 57.99750,
   -25.00878 -116.85875 58.18579,
   -1.94863 -109.50504 58.13210,
   -29.13307 -116.75317 58.02342,
   -27.45389 -116.84819 58.02540,
   -2.76016 -109.01458 58.10872,
   -29.83842 -116.70205 58.02576,
   -28.41849 -116.80327 58.02319,
   -3.52737 -108.64716 57.93566,
   -30.77922 -116.62082 58.02290,
   -31.80660 -116.47679 58.02322,
   -4.24677 -108.05442 58.31486,
   -32.75074 -116.22641 58.11479,
   -5.08260 -107.44724 58.15758,
   -33.69692 -115.71987 58.12446,
   -5.70078 -106.91163 58.00187,
   -34.25425 -115.20039 58.00892,
   -6.35915 -106.06179 58.16221,
   -34.75162 -114.21197 58.15048,
   -6.99084 -105.15187 58.19785,
   -34.93160 -113.24395 58.07287,
   -7.39865 -104.54097 58.05211,
   -34.83221 -112.37700 58.08967,
   -7.47166 -104.13138 58.61582,
   -34.54839 -111.48592 58.10196,
   -7.85348 -103.65216 58.26803,
   -34.14228 -110.67378 57.98067,
   -8.39465 -102.69355 58.28062,
   -33.57742 -109.86847 58.13563,
   -33.00468 -109.23572 58.10195,
   -31.76555 -108.12750 58.14369,
   -9.03040 -101.57344 58.33818,
   -32.24844 -108.53215 58.13655,
   -31.14893 -107.60900 58.15820,
   -9.39557 -101.06048 58.11965,
   -30.41098 -107.01570 58.14795,
   -29.69221 -106.38995 58.16734,
   -9.93931 -100.11734 58.27459,
   -29.01311 -105.72992 58.17898,
   -28.31462 -104.97988 58.19262,
   -27.43293 -103.94616 58.21046,
   -10.58860 -99.08502 58.36979,
   -27.84974 -104.44597 58.20204,
   -26.81251 -103.16672 58.22319,
   -10.99467 -98.59182 58.17596,
   -26.21486 -102.37473 58.23389,
   -25.61715 -101.53564 58.24292,
   -11.56746 -97.71242 58.32442,
   -12.07066 -97.22543 57.91541,
   -25.21301 -100.92831 58.25020,
   -12.15216 -96.80126 58.50902,
   -24.81241 -100.28399 58.26231,
   -12.69269 -96.14560 58.29167,
   -24.24825 -99.31645 58.34775,
   -23.77060 -98.45718 58.29294,
   -13.35509 -95.20046 58.41494,
   -23.34955 -97.64686 58.30789,
   -13.79660 -94.68621 58.20676,
   -22.94099 -96.85148 58.29713,
   -22.47835 -95.99362 58.32467,
   -14.46348 -93.88688 58.37923,
   -15.11714 -93.32657 58.32299,
   -22.11376 -95.34341 58.33555,
   -21.48620 -94.46553 58.53827,
   -20.36711 -93.42930 58.36607,
   -17.32043 -92.48422 58.39451,
   -15.81491 -92.82691 58.56482,
   -20.91731 -93.86838 58.36777,
   -19.68744 -93.01815 58.39205,
   -18.13677 -92.52287 58.38097,
   -16.59147 -92.54313 58.60089,
   -18.91405 -92.69809 58.39393,
   -6.20226 -115.07018 58.89440,
   -4.67002 -114.60953 58.89962,
   -10.16097 -115.80932 58.87781,
   -8.56404 -115.58097 58.88845,
   -6.95397 -115.25371 58.94553,
   -5.42883 -114.85315 58.88044,
   -3.91992 -114.34371 58.91513,
   -2.55408 -113.76444 58.90849,
   -12.48329 -116.07832 58.73857,
   -11.01539 -115.91416 58.85526,
   -9.47102 -115.71904 58.87904,
   -7.76430 -115.43215 58.88489,
   -3.14638 -114.02632 58.91028,
   -1.67466 -113.26456 58.91249,
   -0.60888 -112.29305 59.13315,
   -16.66626 -116.41072 58.86095,
   -15.05097 -116.30631 58.87535,
   -13.38492 -116.15949 58.86310,
   -11.78049 -115.99691 58.87463,
   -1.06830 -112.77674 58.93607,
   -0.24329 -111.57339 59.26970,
   -17.42865 -116.44682 58.87257,
   -15.88132 -116.36357 58.87194,
   -14.21367 -116.23573 58.86724,
   -19.86365 -116.54393 58.74778,
   -18.36068 -116.47690 58.91237,
   -0.31249 -110.78856 59.11645,
   -22.27278 -116.66181 58.85392,
   -20.83772 -116.58124 58.84571,
   -19.15292 -116.50955 58.85898,
   -0.78600 -110.17690 58.86906,
   -24.78134 -116.80108 58.84673,
   -23.32379 -116.72853 58.82937,
   -21.63107 -116.62238 58.85556,
   -27.43470 -116.80535 58.84662,
   -25.74372 -116.82717 58.83674,
   -24.08969 -116.77018 58.84909,
   -1.41701 -109.57766 58.90714,
   -28.20406 -116.77811 58.73108,
   -26.69871 -116.82053 58.96389,
   -2.08018 -109.11608 59.06517,
   -29.14423 -116.72267 58.84970,
   -3.02114 -108.58260 58.97391,
   -30.14070 -116.65396 58.92734,
   -3.91562 -108.05945 58.88053,
   -32.47459 -116.23618 58.85128,
   -31.13303 -116.54407 58.85569,
   -33.33351 -115.87589 58.72506,
   -31.80307 -116.41837 58.85575,
   -4.61486 -107.46693 59.15026,
   -33.94403 -115.41554 58.83142,
   -5.29240 -106.94425 58.96486,
   -5.85603 -106.40837 58.79132,
   -34.45336 -114.70978 58.84351,
   -5.96870 -106.00855 59.39875,
   -6.45973 -105.54810 58.98052,
   -34.79316 -113.70507 58.86189,
   -34.78606 -112.97996 59.05343,
   -6.99549 -104.67714 59.08703,
   -34.59356 -111.88877 58.98486,
   -7.54873 -103.69158 59.22088,
   -34.26246 -111.09969 58.92968,
   -7.93244 -103.07450 59.08670,
   -33.73668 -110.22322 58.99587,
   -33.14510 -109.49281 59.12799,
   -8.51486 -102.08024 59.04091,
   -32.43936 -108.75657 58.96361,
   -31.66377 -108.06893 58.99132,
   -30.44615 -107.04233 58.98326,
   -9.08154 -101.07628 59.09807,
   -30.92537 -107.45055 58.97755,
   -29.84714 -106.49128 58.82977,
   -9.49260 -100.48075 58.91793,
   -29.24008 -105.90385 59.02170,
   -9.56398 -100.04497 59.51286,
   -28.55857 -105.18244 59.01934,
   -10.05003 -99.50872 59.08589,
   -27.90661 -104.43499 59.03074,
   -27.29093 -103.67795 59.04341,
   -10.61636 -98.61161 59.17635,
   -26.69126 -102.90033 59.06616,
   -11.09911 -98.01448 58.97720,
   -26.11091 -102.11199 59.06315,
   -25.54218 -101.29245 59.08160,
   -11.67517 -97.11992 59.13996,
   -25.04575 -100.52884 59.10082,
   -24.51959 -99.68548 58.97896,
   -12.25315 -96.24064 59.28427,
   -23.96878 -98.71035 59.11034,
   -12.80269 -95.55892 59.11155,
   -23.62987 -98.06194 59.11747,
   -13.40311 -94.72172 59.23551,
   -23.24408 -97.29312 59.21411,
   -13.96375 -94.10977 59.08933,
   -22.77746 -96.41639 59.13341,
   -22.32801 -95.60306 59.15828,
   -14.63810 -93.41256 59.23902,
   -21.76814 -94.75967 59.16741,
   -15.47841 -92.84443 59.23545,
   -21.06955 -93.95526 59.07517,
   -16.29972 -92.50214 59.24540,
   -20.39601 -93.34423 59.20378,
   -18.92865 -92.61152 59.06924,
   -17.34631 -92.34597 59.23963,
   -19.69171 -92.91484 59.19651,
   -18.18472 -92.37201 59.42215,
   -5.45282 -114.79682 59.72131,
   -9.30406 -115.65748 59.55281,
   -7.78796 -115.38113 59.71060,
   -6.20537 -115.01062 59.69992,
   -4.69312 -114.55817 59.74406,
   -3.14454 -113.99146 59.74262,
   -1.66279 -113.29184 59.73079,
   -13.42170 -116.10910 59.69396,
   -11.83362 -115.95237 59.71620,
   -10.16018 -115.76051 59.68832,
   -8.57402 -115.52993 59.70520,
   -7.00191 -115.20889 59.71434,
   -3.92843 -114.29148 59.73079,
   -2.31788 -113.65326 59.73003,
   -1.01119 -112.84223 59.74687,
   -15.86215 -116.30611 59.68553,
   -14.19751 -116.18280 59.64754,
   -12.67362 -116.03617 59.70125,
   -10.98934 -115.85891 59.70067,
   -0.33969 -112.17456 59.81218,
   -18.34431 -116.42190 59.68369,
   -16.63305 -116.34846 59.70893,
   -15.20527 -116.26166 59.68738,
   0.01752 -111.24861 59.81845,
   -19.19852 -116.45535 59.68640,
   -17.62957 -116.38706 59.79941,
   0.09239 -110.74798 60.06521,
   -21.59708 -116.56529 59.70423,
   -20.04757 -116.48876 59.66381,
   -0.21803 -110.23458 59.92842,
   -24.05220 -116.71191 59.68532,
   -22.45154 -116.61892 59.68187,
   -20.83008 -116.52444 59.68173,
   -0.95973 -109.58698 59.62769,
   -26.43895 -116.77731 59.66996,
   -24.92057 -116.75256 59.66424,
   -23.29012 -116.66912 59.67542,
   -1.61731 -109.20230 59.57711,
   -27.43575 -116.76278 59.68240,
   -25.75710 -116.77247 59.66856,
   -29.81529 -116.63678 59.67407,
   -28.35193 -116.73674 59.63807,
   -2.40908 -108.64007 59.85890,
   -30.86860 -116.52110 59.67734,
   -29.15779 -116.68158 59.67099,
   -3.29941 -108.14684 59.79376,
   -31.80768 -116.36279 59.69301,
   -4.14268 -107.63394 59.67719,
   -32.78223 -116.06652 59.65652,
   -33.53944 -115.65500 59.62576,
   -4.77850 -107.09340 59.80445,
   -34.12164 -115.06809 59.64320,
   -5.42671 -106.45299 59.82561,
   -34.56038 -114.21298 59.66782,
   -6.07265 -105.60030 60.00196,
   -6.49621 -105.04642 59.88607,
   -34.71336 -113.37259 59.70366,
   -34.63386 -112.46157 59.75179,
   -7.12782 -104.03849 59.91733,
   -34.36907 -111.61567 59.86515,
   -7.71585 -103.00798 59.97888,
   -33.94890 -110.72572 59.75581,
   -8.09480 -102.43710 59.74759,
   -33.44494 -109.97848 59.75889,
   -32.92229 -109.36480 59.76741,
   -31.91970 -108.33874 59.78823,
   -8.62756 -101.45726 59.82802,
   -32.39311 -108.79499 59.77972,
   -31.18232 -107.67797 59.86234,
   -30.43760 -107.02222 59.79613,
   -9.06960 -100.61377 59.96718,
   -29.77752 -106.41060 59.80173,
   -29.10680 -105.72486 59.82590,
   -9.63268 -99.61851 60.09194,
   -28.38590 -104.92224 59.83980,
   -10.05620 -99.01047 59.97646,
   -27.76999 -104.18653 59.85198,
   -27.16309 -103.41730 59.86543,
   -10.66133 -98.09434 60.00148,
   -26.55437 -102.60600 59.87835,
   -11.20104 -97.43373 59.77925,
   -26.00812 -101.84264 59.88798,
   -11.27655 -97.01336 60.36177,
   -25.40163 -100.94833 59.89722,
   -11.78033 -96.52928 59.94867,
   -24.87052 -100.10928 59.94248,
   -24.38911 -99.30892 59.91611,
   -12.36503 -95.63929 60.11845,
   -23.93361 -98.49618 59.93822,
   -12.79453 -95.08536 60.01049,
   -23.46084 -97.62807 59.86211,
   -22.94422 -96.64379 59.96133,
   -13.50904 -94.22384 60.02206,
   -14.14219 -93.59251 59.93737,
   -22.60500 -95.97377 59.97077,
   -22.16442 -95.19077 60.09304,
   -14.91085 -92.95971 60.02859,
   -21.62408 -94.42668 59.99467,
   -15.64660 -92.53241 60.12258,
   -21.02739 -93.74921 60.01002,
   -19.78170 -92.86192 59.90331,
   -18.12375 -92.26254 60.03467,
   -16.56180 -92.28790 60.04356,
   -20.42418 -93.24951 60.01923,
   -18.98635 -92.49183 60.00036,
   -17.40796 -92.21250 60.04255,
   -10.19949 -115.71314 60.52630,
   -8.55839 -115.47308 60.55628,
   -7.02085 -115.15472 60.55136,
   -5.47524 -114.74257 60.54934,
   -3.94976 -114.24578 60.56726,
   -2.65167 -113.75838 60.56053,
   -0.98322 -112.89483 60.56538,
   -12.62920 -115.97950 60.52022,
   -10.97161 -115.80858 60.48274,
   -9.36974 -115.59878 60.52549,
   -7.80385 -115.32933 60.53259,
   -6.24528 -114.95954 60.54231,
   -4.71152 -114.50372 60.54792,
   -3.18912 -113.96032 60.56019,
   -1.67807 -113.31043 60.56323,
   -0.39530 -112.43414 60.61104,
   -14.98063 -116.19875 60.35255,
   -13.45372 -116.05952 60.51154,
   -11.98126 -115.91498 60.52229,
   0.15687 -111.77986 60.66065,
   -17.35081 -116.32610 60.50918,
   -15.90125 -116.24979 60.53057,
   -14.25262 -116.13031 60.51503,
   0.44399 -111.00192 60.80498,
   -20.02123 -116.43105 60.50592,
   -18.36257 -116.36561 60.51022,
   -16.71064 -116.29680 60.50977,
   -22.48942 -116.56500 60.50119,
   -20.83139 -116.47190 60.48100,
   -19.37351 -116.40427 60.50669,
   0.25783 -110.18539 60.85786,
   -24.95309 -116.69736 60.49515,
   -23.27947 -116.61480 60.46366,
   -21.77028 -116.51561 60.62385,
   -0.31600 -109.63863 60.64238,
   -25.76838 -116.72061 60.48003,
   -24.23951 -116.66029 60.61885,
   -1.08305 -109.09626 60.58287,
   -28.18332 -116.69662 60.49370,
   -26.67506 -116.72816 60.50885,
   -1.92589 -108.69584 60.42663,
   -29.12120 -116.65355 60.50366,
   -27.46774 -116.71733 60.49451,
   -30.07974 -116.59368 60.49933,
   -2.72807 -108.21084 60.59638,
   -32.66740 -116.05236 60.49533,
   -31.06145 -116.47917 60.61358,
   -3.50957 -107.73942 60.64069,
   -33.13403 -115.82796 60.48138,
   -32.05498 -116.26718 60.50408,
   -4.24293 -107.23140 60.62278,
   -4.94211 -106.65575 60.53246,
   -33.72497 -115.37506 60.53597,
   -34.26023 -114.65558 60.49489,
   -5.57799 -105.91245 60.66498,
   -34.58505 -113.77036 60.37136,
   -6.29032 -104.94080 60.77793,
   -34.59078 -113.02958 60.56478,
   -6.69992 -104.40162 60.56030,
   -34.43197 -112.05128 60.55879,
   -7.24053 -103.44191 60.69553,
   -34.11681 -111.26724 60.59128,
   -33.61440 -110.36398 60.58083,
   -7.78714 -102.47011 60.71763,
   -33.03439 -109.58252 60.56930,
   -8.16511 -101.99073 60.34917,
   -32.36942 -108.85460 60.60019,
   -8.22893 -101.57546 60.90663,
   -31.69637 -108.20831 60.64339,
   -30.45185 -107.03625 60.63077,
   -8.62812 -100.94579 60.73513,
   -30.92806 -107.48143 60.62433,
   -29.92157 -106.51355 60.63788,
   -29.28332 -105.86606 60.46029,
   -9.19511 -99.94906 60.78456,
   -28.64820 -105.15691 60.67768,
   -27.99611 -104.38252 60.68759,
   -9.81048 -98.90985 60.85502,
   -27.41590 -103.64608 60.72844,
   -10.22201 -98.37043 60.66183,
   -26.84473 -102.89681 60.64717,
   -26.23014 -102.05711 60.54458,
   -10.76931 -97.49502 60.79800,
   -25.64233 -101.20506 60.53739,
   -25.21019 -100.54408 60.55051,
   -11.34921 -96.59541 60.93742,
   -24.69345 -99.68795 60.74231,
   -11.89132 -95.92471 60.76666,
   -24.33038 -99.06233 60.75131,
   -12.56983 -94.98239 60.87650,
   -23.77462 -98.05108 60.91558,
   -13.02400 -94.47469 60.68174,
   -23.34009 -97.25078 60.75490,
   -22.88955 -96.38162 60.78817,
   -13.72693 -93.65804 60.83794,
   -22.42436 -95.54169 60.73978,
   -14.34571 -93.12620 60.76594,
   -21.81386 -94.59017 60.82628,
   -21.08801 -93.67588 60.84990,
   -15.13727 -92.55799 60.98582,
   -21.39861 -94.02415 60.84252,
   -20.50323 -93.17966 60.88977,
   -19.01966 -92.39395 60.85142,
   -17.41224 -92.10785 60.69557,
   -15.85492 -92.25502 61.01646,
   -19.72195 -92.69209 60.85751,
   -18.24676 -92.18357 60.86081,
   -16.61094 -92.12450 60.87076,
   -9.41106 -115.55416 61.35069,
   -7.83630 -115.28318 61.35859,
   -6.26691 -114.90688 61.37329,
   -4.72449 -114.45134 61.36855,
   -3.27919 -113.95890 61.42384,
   -1.68673 -113.31378 61.38409,
   -11.72026 -115.84805 61.19547,
   -10.22626 -115.66709 61.34618,
   -8.65570 -115.42404 61.51747,
   -7.04217 -115.10428 61.36176,
   -5.49539 -114.68853 61.36976,
   -3.97018 -114.19909 61.37833,
   -2.44724 -113.64605 61.37961,
   -0.95648 -112.93569 61.38912,
   0.21320 -112.09149 61.63175,
   -15.90627 -116.19403 61.33444,
   -14.22439 -116.07415 61.34232,
   -12.68929 -115.93230 61.38862,
   -11.02637 -115.76357 61.34862,
   -0.31378 -112.51071 61.40798,
   0.70330 -111.33634 61.60579,
   -16.66955 -116.23563 61.35407,
   -15.05816 -116.13712 61.34175,
   -13.45953 -116.00697 61.34162,
   0.86955 -110.75608 61.73712,
   -19.11131 -116.34693 61.21178,
   -17.53437 -116.27486 61.31705,
   0.66371 -110.31521 61.50418,
   -21.49017 -116.45094 61.32767,
   -20.10083 -116.38195 61.31426,
   -18.38718 -116.31011 61.33224,
   0.73366 -109.94678 61.95906,
   -23.93159 -116.59228 61.32255,
   -22.55621 -116.51352 61.30585,
   -20.86788 -116.41739 61.32915,
   0.31449 -109.70300 61.58108,
   -26.64355 -116.68285 61.31901,
   -24.99709 -116.64336 61.31041,
   -23.33183 -116.55752 61.32365,
   -0.41578 -109.15350 61.49685,
   -27.46529 -116.67864 61.29079,
   -25.91914 -116.67538 61.31853,
   -1.32591 -108.67048 61.35737,
   -30.07694 -116.54804 61.32328,
   -28.39987 -116.65859 61.34296,
   -2.12716 -108.27387 61.38477,
   -30.79197 -116.45989 61.32640,
   -29.28014 -116.62684 61.31992,
   -2.92927 -107.90052 61.24569,
   -31.76979 -116.26886 61.31685,
   -32.66330 -115.96979 61.31720,
   -3.65746 -107.31212 61.62061,
   -33.42365 -115.51538 61.30017,
   -4.48358 -106.71424 61.46133,
   -5.09904 -106.17836 61.30166,
   -34.01847 -114.86758 61.30315,
   -34.31919 -114.31009 61.20715,
   -5.74823 -105.33887 61.47302,
   -34.46022 -113.63054 61.29680,
   -6.40041 -104.41827 61.50534,
   -34.42592 -112.50358 61.45940,
   -6.80782 -103.81542 61.37254,
   -34.19830 -111.68670 61.41676,
   -33.72386 -110.67511 61.40347,
   -7.34070 -102.86441 61.45987,
   -33.16224 -109.84153 61.41167,
   -32.55344 -109.12024 61.42307,
   -7.75577 -102.02941 61.61450,
   -31.87409 -108.40945 61.43469,
   -31.18954 -107.74385 61.44990,
   -8.41668 -100.83868 61.64648,
   -30.45319 -107.03349 61.45190,
   -8.76689 -100.32066 61.41237,
   -29.76112 -106.33625 61.46067,
   -29.14047 -105.66518 61.51456,
   -9.30598 -99.32734 61.55525,
   -28.50000 -104.91869 61.60187,
   -27.83814 -104.10758 61.49873,
   -9.85176 -98.39810 61.64531,
   -27.24173 -103.30873 61.69410,
   -10.31373 -97.79980 61.43540,
   -26.64373 -102.50985 61.49630,
   -26.08052 -101.70377 61.51307,
   -10.86881 -96.92324 61.55185,
   -25.52832 -100.88118 61.52341,
   -25.01126 -100.07132 61.55187,
   -11.45627 -95.99998 61.76154,
   -24.51747 -99.25698 61.58498,
   -11.99937 -95.34059 61.58814,
   -24.04322 -98.44296 61.53437,
   -23.51068 -97.47136 61.59511,
   -12.60820 -94.52098 61.69678,
   -23.16242 -96.78246 61.60326,
   -13.18729 -93.90675 61.54803,
   -22.82089 -96.09113 61.61282,
   -13.87844 -93.19797 61.69399,
   -22.29559 -95.16771 61.61197,
   -14.76000 -92.62081 61.55683,
   -21.77690 -94.36501 61.66184,
   -15.52997 -92.21669 61.71396,
   -21.11684 -93.58125 61.72800,
   -19.79679 -92.62111 61.66946,
   -16.49405 -92.01739 61.55300,
   -20.46175 -93.00612 61.79692,
   -19.07165 -92.30007 61.69864,
   -17.49392 -91.96479 61.70002,
   -18.28376 -92.07887 61.68412,
   -8.62844 -115.37766 62.17492,
   -7.06295 -115.05560 62.19825,
   -5.51917 -114.63963 62.20587,
   -3.97661 -114.15304 62.20794,
   -2.46037 -113.61741 62.21055,
   -0.95803 -112.98290 62.21018,
   -12.66755 -115.88101 62.16836,
   -10.98888 -115.70987 62.19124,
   -9.45882 -115.51020 62.21350,
   -7.93197 -115.23688 62.34231,
   -6.28590 -114.85672 62.19048,
   -4.75018 -114.40473 62.19724,
   -3.15322 -113.86730 62.36196,
   -1.70464 -113.32206 62.20766,
   -0.24649 -112.58751 62.22393,
   -15.10692 -116.08618 62.16030,
   -13.49227 -115.95785 62.16667,
   -11.82722 -115.79764 62.16625,
   -10.23602 -115.61960 62.17419,
   0.50824 -112.00678 62.24699,
   1.08235 -111.15952 62.37802,
   -17.58142 -116.22028 62.15758,
   -15.90877 -116.13926 62.13150,
   -14.40047 -116.02471 62.32008,
   0.90772 -111.49447 62.30030,
   -20.06122 -116.32537 62.15406,
   -18.36854 -116.25777 62.10062,
   -16.86471 -116.17976 62.28502,
   1.11107 -110.35550 62.42956,
   -20.83440 -116.36385 62.14621,
   -19.29004 -116.29270 62.12536,
   -23.28818 -116.50076 62.15429,
   -21.66663 -116.40906 62.13568,
   0.73841 -109.66433 62.34365,
   -25.77254 -116.62217 62.01197,
   -24.14414 -116.55033 62.13387,
   -22.53003 -116.45656 62.14932,
   0.21735 -109.15809 62.45546,
   -28.33547 -116.62311 62.14079,
   -26.69705 -116.63728 62.14115,
   -24.99678 -116.58793 62.14408,
   -0.62039 -108.71683 62.29611,
   -29.16376 -116.57799 62.14755,
   -27.69766 -116.63942 62.14237,
   -1.44472 -108.31501 62.32750,
   -30.09107 -116.51098 62.14745,
   -2.42351 -107.82730 62.26360,
   -31.13282 -116.37766 62.11799,
   -3.31293 -107.32846 62.18199,
   -32.00057 -116.17030 62.27241,
   -32.96880 -115.73385 62.12976,
   -4.01459 -106.74215 62.44448,
   -33.67825 -115.12939 62.16225,
   -4.68946 -106.20995 62.27069,
   -34.09497 -114.62771 61.75620,
   -5.25215 -105.67164 62.09658,
   -34.20718 -114.19538 62.14355,
   -5.37011 -105.27527 62.70884,
   -5.91143 -104.74896 62.29239,
   -34.38240 -113.09798 62.14961,
   -34.25375 -112.12882 62.20049,
   -6.44266 -103.89909 62.39356,
   -6.88333 -103.39717 61.95137,
   -33.97564 -111.39874 62.17232,
   -6.95709 -102.98244 62.52504,
   -33.46696 -110.45193 62.21315,
   -7.35432 -102.34738 62.36273,
   -32.91842 -109.69471 62.25079,
   -32.25426 -108.90279 62.24890,
   -7.90145 -101.34606 62.39252,
   -31.64397 -108.25400 62.11169,
   -30.92264 -107.51873 62.27083,
   -29.97126 -106.53070 62.28530,
   -8.46955 -100.32734 62.37905,
   -30.45199 -107.03821 62.27797,
   -29.30303 -105.80099 62.29599,
   -8.85402 -99.71283 62.22500,
   -28.67522 -105.07468 62.30754,
   -8.91783 -99.29175 62.78939,
   -28.06121 -104.33109 62.13349,
   -9.30380 -98.82683 62.44149,
   -27.53591 -103.64380 62.19973,
   -26.88058 -102.73659 62.34557,
   -9.90395 -97.85807 62.46513,
   -26.32173 -101.93781 62.35784,
   -10.38802 -97.36581 62.03341,
   -25.76533 -101.11283 62.36917,
   -10.46190 -96.94362 62.61739,
   -25.34557 -100.46726 62.37669,
   -10.98715 -96.28854 62.41180,
   -24.94895 -99.83437 62.38700,
   -11.56936 -95.42522 62.56847,
   -24.37447 -98.86151 62.54403,
   -12.00888 -94.86900 62.47876,
   -23.90318 -98.05703 62.37967,
   -23.43102 -97.17824 62.41544,
   -12.73307 -94.01331 62.49232,
   -23.00157 -96.34336 62.45128,
   -13.37499 -93.37483 62.42371,
   -22.55054 -95.51534 62.30667,
   -14.07383 -92.77040 62.53263,
   -22.10959 -94.72556 62.46361,
   -14.90470 -92.27446 62.57260,
   -21.60085 -93.97107 62.62575,
   -20.51857 -92.94598 62.50029,
   -15.80758 -91.95941 62.54507,
   -21.10050 -93.39253 62.65279,
   -19.83292 -92.52788 62.49026,
   -18.31747 -91.97116 62.50334,
   -16.72511 -91.83076 62.52502,
   -19.09064 -92.19836 62.49607,
   -17.52444 -91.84705 62.51341,
   -9.44797 -115.46357 62.99919,
   -7.86043 -115.18120 63.00392,
   -6.30660 -114.81596 62.92475,
   -4.75554 -114.36019 63.00737,
   -3.24368 -113.85862 63.03144,
   -1.71324 -113.31463 63.03582,
   -11.87524 -115.75393 62.99488,
   -10.27715 -115.57793 63.00584,
   -8.64070 -115.33143 63.00240,
   -7.18921 -115.02460 63.14076,
   -5.53951 -114.57882 63.22780,
   -3.92351 -114.08182 63.17386,
   -2.48239 -113.59838 63.03912,
   -0.94144 -113.00311 63.03795,
   0.41386 -112.27001 63.09325,
   -14.19601 -115.96618 62.98732,
   -12.65749 -115.83014 63.00619,
   -11.18681 -115.67685 63.10522,
   -0.23094 -112.66041 63.03902,
   1.06328 -111.67659 63.04150,
   -16.60659 -116.12159 62.98324,
   -15.16817 -116.03802 62.96742,
   -13.49873 -115.90773 62.99001,
   1.43157 -110.87750 63.09504,
   -19.25474 -116.23711 62.97932,
   -17.60163 -116.16714 62.98319,
   -15.95087 -116.08647 62.98392,
   1.60732 -110.20056 63.52320,
   -21.72819 -116.35912 62.97522,
   -20.03254 -116.27137 63.00163,
   -18.60440 -116.20958 62.98036,
   1.24206 -109.72868 63.14219,
   -24.19637 -116.49842 62.97085,
   -22.52943 -116.40629 62.93879,
   -21.02931 -116.31638 63.07716,
   0.63366 -109.16215 62.99434,
   -24.99508 -116.53910 62.93270,
   -23.47761 -116.45447 63.07687,
   -0.19741 -108.60131 63.01926,
   -27.44502 -116.59427 63.00694,
   -25.88932 -116.57781 62.90326,
   -1.00852 -108.29840 62.88052,
   -28.38364 -116.58546 62.95851,
   -26.68121 -116.59186 62.96749,
   -30.78997 -116.37247 62.97322,
   -29.28633 -116.55282 62.96690,
   -1.89793 -107.79015 63.18371,
   -31.75934 -116.15760 62.97311,
   -30.10652 -116.46471 62.97035,
   -2.70005 -107.41253 63.10300,
   -32.63407 -115.81802 62.97700,
   -3.54818 -106.90294 62.98658,
   -33.22814 -115.44728 62.99041,
   -4.18347 -106.36501 63.11308,
   -33.91265 -114.58349 62.95323,
   -4.83233 -105.72336 63.13612,
   -34.25384 -113.55055 62.98379,
   -5.48370 -104.87930 63.31137,
   -5.92478 -104.30593 63.19212,
   -34.26925 -112.54612 62.88188,
   -34.03519 -111.71796 63.01804,
   -6.52733 -103.36103 63.20567,
   -33.63573 -110.88639 63.10090,
   -33.09433 -110.03835 63.14466,
   -7.06282 -102.38804 63.34902,
   -32.44684 -109.21254 63.28238,
   -7.42443 -101.82385 63.10860,
   -31.80560 -108.47204 63.12946,
   -31.15849 -107.78171 63.08779,
   -8.03265 -100.68677 63.17739,
   -30.45542 -107.04392 63.10083,
   -29.79009 -106.32430 63.10579,
   -8.49538 -99.79216 63.25967,
   -29.15894 -105.60474 63.11831,
   -28.50311 -104.81319 63.11921,
   -8.99301 -98.84327 63.39210,
   -27.90372 -104.04730 63.12583,
   -9.42774 -98.19853 63.20362,
   -27.32212 -103.26121 63.15431,
   -26.75911 -102.46853 63.15829,
   -10.00338 -97.27426 63.25742,
   -26.20696 -101.65851 63.18507,
   -25.67638 -100.85486 63.19978,
   -10.57258 -96.36709 63.42665,
   -25.15970 -100.04520 63.22334,
   -11.11418 -95.69544 63.23057,
   -24.65621 -99.23744 63.16025,
   -24.09926 -98.28684 63.23298,
   -11.77924 -94.78379 63.35070,
   -23.72349 -97.60196 63.24055,
   -12.25007 -94.26686 63.15488,
   -23.33374 -96.85141 63.24756,
   -12.96876 -93.44949 63.31136,
   -22.87280 -95.95382 63.31099,
   -13.57916 -92.91872 63.24067,
   -22.41279 -95.10539 63.27401,
   -21.91242 -94.31190 63.20599,
   -14.36344 -92.33661 63.45316,
   -21.21716 -93.44735 63.33141,
   -16.73760 -91.69963 63.33962,
   -15.14281 -91.97036 63.47640,
   -20.56802 -92.86574 63.32110,
   -19.12375 -92.09177 63.33922,
   -17.53651 -91.73107 63.30047,
   -15.96962 -91.77676 63.34330,
   -19.86513 -92.42643 63.32078,
   -18.35634 -91.86241 63.32898,
   -8.66408 -115.29177 63.82374,
   -7.09830 -114.96265 63.83342,
   -5.55325 -114.54547 63.84277,
   -4.02305 -114.07370 63.85056,
   -2.49359 -113.57130 63.85943,
   -0.96236 -113.02786 63.86068,
   -10.89405 -115.60760 63.82189,
   -9.43597 -115.41718 63.83440,
   -7.88075 -115.13892 63.84255,
   -6.32464 -114.76473 63.82767,
   -4.78010 -114.31146 63.93258,
   -3.26253 -113.82886 63.84055,
   -1.73246 -113.31461 63.86099,
   -0.21084 -112.71030 63.86291,
   1.05703 -111.96107 64.05066,
   -13.44695 -115.85404 63.84003,
   -11.92583 -115.71262 63.85369,
   -10.27263 -115.53435 63.82299,
   0.49343 -112.32810 63.86970,
   1.63512 -111.27189 63.99798,
   -15.91770 -116.03272 63.80961,
   -14.31894 -115.92363 63.82573,
   -12.70541 -115.78873 63.81686,
   1.86325 -110.58732 64.07278,
   -18.35450 -116.15650 63.68241,
   -16.77618 -116.07728 63.78416,
   -15.14951 -115.98429 63.80965,
   -20.77067 -116.25944 63.80105,
   -19.30058 -116.18829 63.84167,
   -17.62364 -116.11693 63.80654,
   1.75256 -109.79116 64.17759,
   -23.21000 -116.39190 63.79673,
   -21.78274 -116.31330 63.78130,
   -20.10060 -116.22680 63.80253,
   1.19776 -109.19473 63.88772,
   -25.86638 -116.52913 63.79245,
   -24.22408 -116.44934 63.79204,
   -22.57033 -116.35530 63.79788,
   0.40160 -108.66166 63.76346,
   -28.35852 -116.55114 63.78775,
   -26.65083 -116.55151 63.81182,
   -25.22085 -116.50190 63.79349,
   -0.46799 -108.24087 63.75733,
   -29.14616 -116.51985 63.63101,
   -27.64074 -116.56171 63.90144,
   -1.30576 -107.91033 63.74054,
   -30.02768 -116.44769 63.80575,
   -31.03612 -116.30481 63.79092,
   -2.14117 -107.48204 63.90928,
   -31.99939 -116.04820 63.80973,
   -2.92778 -107.03115 63.96367,
   -32.92385 -115.56608 63.88910,
   -3.66095 -106.52546 63.94438,
   -33.58288 -114.94547 63.78491,
   -4.36037 -105.94098 63.84955,
   -34.02988 -114.08811 63.82949,
   -4.99815 -105.20579 63.99157,
   -34.20673 -113.04966 63.86740,
   -5.63858 -104.34066 64.12587,
   -34.08957 -112.11711 63.81938,
   -6.03663 -103.81468 63.91381,
   -33.79184 -111.33248 63.85980,
   -6.66198 -102.76641 64.01270,
   -33.38631 -110.61091 63.87377,
   -32.87801 -109.85540 63.70017,
   -7.23891 -101.75274 64.02255,
   -32.19520 -108.99722 63.89627,
   -7.60105 -101.13474 63.85801,
   -31.55544 -108.26515 63.90696,
   -7.68469 -100.71771 64.43139,
   -30.91230 -107.55544 63.91728,
   -30.02179 -106.56481 63.93220,
   -8.03140 -100.23609 64.05445,
   -30.45389 -107.04995 63.92486,
   -29.34136 -105.77862 63.94405,
   -28.71843 -105.02769 63.95570,
   -8.58573 -99.21406 64.06218,
   -28.10412 -104.24668 63.96711,
   -27.58240 -103.54671 63.97777,
   -9.17935 -98.18245 64.06913,
   -26.97010 -102.68621 63.99291,
   -9.57062 -97.60247 63.92142,
   -9.66310 -97.20415 64.48954,
   -26.54204 -102.05765 64.00319,
   -10.11857 -96.69636 64.08211,
   -26.10303 -101.39665 64.01311,
   -25.57253 -100.57896 64.02487,
   -10.70075 -95.81605 64.22655,
   -25.04273 -99.72080 64.19200,
   -11.19738 -95.20866 64.03651,
   -24.50443 -98.85749 64.03513,
   -24.00328 -97.99286 64.05388,
   -11.83158 -94.37756 64.13812,
   -23.54268 -97.14590 64.09091,
   -12.42434 -93.74542 63.98546,
   -23.15943 -96.39637 64.06857,
   -22.70125 -95.50814 64.09239,
   -13.14291 -93.00276 64.16895,
   -13.94503 -92.44219 64.03727,
   -22.34844 -94.82303 64.10378,
   -14.81350 -91.95983 64.17734,
   -21.77117 -93.95838 64.08716,
   -15.73181 -91.70405 64.03876,
   -21.18417 -93.25046 64.17102,
   -19.96230 -92.37708 64.02373,
   -18.38327 -91.78129 63.95528,
   -16.78802 -91.56352 64.17990,
   -20.57250 -92.74284 64.15691,
   -19.16309 -91.98067 64.25323,
   -17.64871 -91.59752 64.31384,
   -7.89245 -115.10180 64.65166,
   -6.33997 -114.72633 64.66286,
   -4.80202 -114.27915 64.67112,
   -3.27342 -113.79803 64.67925,
   -1.73862 -113.30126 64.68583,
   -11.91152 -115.66882 64.64340,
   -10.22587 -115.48728 64.65446,
   -8.69136 -115.25586 64.66026,
   -7.12204 -114.92770 64.64347,
   -5.57180 -114.51095 64.65969,
   -4.02112 -114.03752 64.64648,
   -2.50612 -113.55404 64.68586,
   -0.96683 -113.04001 64.68612,
   0.53438 -112.40510 64.69893,
   1.76111 -111.49767 64.74862,
   -14.34804 -115.88036 64.63523,
   -12.73578 -115.74858 64.63473,
   -11.07549 -115.58224 64.64708,
   -9.48329 -115.38559 64.64846,
   -0.20893 -112.74971 64.68659,
   1.36083 -111.88080 64.71035,
   2.06707 -111.01644 64.87321,
   -16.81844 -116.03077 64.63229,
   -15.13945 -115.93785 64.59811,
   -13.61754 -115.81702 64.76148,
   2.29484 -110.48129 65.25127,
   -19.29435 -116.14398 64.62821,
   -17.60264 -116.07115 64.59044,
   -16.09899 -115.98695 64.75268,
   2.09707 -110.05961 64.77882,
   -20.06296 -116.17945 64.64282,
   -18.52214 -116.10953 64.62018,
   -22.52420 -116.30787 64.61746,
   -20.91135 -116.22148 64.62534,
   1.66974 -109.16489 64.76562,
   -24.98724 -116.44756 64.49338,
   -23.39592 -116.35732 64.61831,
   -21.76731 -116.26578 64.62395,
   1.10204 -108.73889 64.88533,
   -27.35186 -116.52607 64.61456,
   -25.91622 -116.48664 64.63674,
   -24.23850 -116.40239 64.62007,
   0.17849 -108.26926 64.73765,
   -28.37668 -116.52249 64.61107,
   -26.71722 -116.51227 64.61607,
   -0.75054 -107.90174 64.65423,
   -29.26337 -116.50137 64.62141,
   -1.55619 -107.55897 64.76382,
   -31.73607 -116.07079 64.62004,
   -30.31265 -116.39368 64.61928,
   -2.37015 -107.20478 64.58190,
   -32.63452 -115.69297 64.45874,
   -31.04866 -116.25527 64.62088,
   -33.20917 -115.28106 64.61062,
   -3.10823 -106.66366 64.94321,
   -3.94029 -106.04128 64.79229,
   -33.74235 -114.58356 64.67600,
   -4.54892 -105.49051 64.63487,
   -34.09725 -113.58411 64.65980,
   -5.21116 -104.66351 64.79420,
   -34.10123 -112.82312 64.84144,
   -5.88383 -103.73434 64.81188,
   -33.90457 -111.78216 64.67495,
   -6.27255 -103.14211 64.68834,
   -33.53913 -110.96327 64.69021,
   -33.00929 -110.08800 64.67182,
   -6.82747 -102.15291 64.81405,
   -32.42363 -109.31696 64.71634,
   -31.79571 -108.56821 64.69577,
   -7.32098 -101.22979 64.85237,
   -31.13381 -107.81347 64.73084,
   -30.47578 -107.07511 64.74829,
   -7.78269 -100.28809 65.03213,
   -29.84326 -106.35155 64.75650,
   -8.13241 -99.70183 64.79202,
   -29.19496 -105.57890 64.76997,
   -28.57560 -104.80753 64.77828,
   -8.71253 -98.63379 64.83838,
   -27.96962 -104.01442 64.78547,
   -27.39398 -103.21903 64.80962,
   -9.22996 -97.71188 64.94651,
   -26.85746 -102.44220 64.82741,
   -26.32031 -101.63538 64.84695,
   -9.76059 -96.84567 65.02391,
   -25.81013 -100.85532 64.78801,
   -10.27975 -96.12455 64.90571,
   -25.28284 -100.03062 64.73948,
   -24.71437 -99.09879 64.87109,
   -10.86335 -95.27493 65.05577,
   -24.31109 -98.41943 64.87993,
   -11.30217 -94.74701 64.86315,
   -23.94233 -97.76095 64.88755,
   -12.01852 -93.86543 64.99092,
   -23.37343 -96.69250 65.07504,
   -12.66179 -93.20745 64.93950,
   -22.99935 -95.96296 64.90785,
   -22.56007 -95.11024 64.93514,
   -13.33110 -92.61521 65.01754,
   -22.06138 -94.28338 64.79229,
   -14.14844 -92.10245 65.00081,
   -15.01904 -91.71786 65.06194,
   -21.56362 -93.55955 64.96969,
   -20.59136 -92.67325 64.69828,
   -19.19802 -91.89696 64.97134,
   -17.63280 -91.50684 64.98102,
   -16.00316 -91.51131 64.95540,
   -21.08415 -93.03519 64.99228,
   -19.94951 -92.23264 64.96780,
   -18.42384 -91.65954 64.93629,
   -16.87533 -91.42501 65.15272,
   -8.69674 -115.22274 65.47339,
   -7.12895 -114.89432 65.48196,
   -5.58331 -114.47985 65.49172,
   -4.04933 -114.01608 65.49949,
   -2.51759 -113.53630 65.50721,
   -11.11837 -115.54916 65.47014,
   -9.51796 -115.35502 65.47818,
   -7.90585 -115.06961 65.48059,
   -6.35036 -114.69528 65.48440,
   -4.81203 -114.25175 65.49227,
   -3.28729 -113.78013 65.49583,
   -1.75033 -113.29693 65.50828,
   -0.20433 -112.76770 65.51228,
   1.21652 -112.06005 65.52862,
   2.21340 -111.13109 65.63172,
   -13.55479 -115.77645 65.46307,
   -11.89270 -115.62771 65.47926,
   -10.41179 -115.46682 65.55920,
   -0.97843 -113.04247 65.51193,
   0.52933 -112.45191 65.51678,
   1.89880 -111.52067 65.52523,
   2.36885 -110.71530 65.68585,
   -15.82023 -115.93544 65.45898,
   -14.39195 -115.84230 65.44976,
   -12.93220 -115.72434 65.46527,
   -18.48920 -116.06606 65.45440,
   -16.84073 -115.98952 65.45652,
   -15.19119 -115.89723 65.45961,
   2.36815 -109.94133 65.73188,
   -20.96287 -116.18362 65.45004,
   -19.28914 -116.10274 65.46244,
   -17.85035 -116.03732 65.45529,
   2.11492 -109.54681 65.28332,
   -23.43445 -116.31751 65.44608,
   -21.77975 -116.22730 65.42488,
   -20.29793 -116.15084 65.45126,
   2.06398 -109.31654 65.66097,
   -25.90870 -116.45082 65.44226,
   -24.23741 -116.36472 65.40470,
   -22.71594 -116.27520 65.51297,
   1.50927 -108.74352 65.69317,
   -26.73444 -116.47988 65.43684,
   -25.16535 -116.41837 65.41609,
   0.77331 -108.35497 65.62644,
   -29.05350 -116.47075 65.43683,
   -27.60721 -116.50381 65.39747,
   -0.07140 -108.00906 65.60554,
   -30.03417 -116.39243 65.38693,
   -28.38140 -116.49316 65.43535,
   -1.01832 -107.61498 65.63903,
   -31.02293 -116.23623 65.44913,
   -1.91410 -107.21920 65.59152,
   -31.96670 -115.97703 65.43877,
   -2.88329 -106.64647 65.60341,
   -32.84074 -115.53215 65.42655,
   -33.46237 -114.94870 65.43222,
   -3.48099 -106.22341 65.62571,
   -4.19190 -105.59457 65.62037,
   -33.89990 -114.16589 65.34176,
   -4.76325 -105.01473 65.46554,
   -34.08499 -113.23965 65.48166,
   -5.43900 -104.10642 65.65088,
   -33.99223 -112.23154 65.48993,
   -33.66283 -111.23713 65.51136,
   -6.04324 -103.21312 65.66827,
   -33.16313 -110.31966 65.52729,
   -6.46361 -102.51226 65.63712,
   -32.70973 -109.72585 65.53417,
   -6.92854 -101.67551 65.63807,
   -32.24728 -109.17312 65.54059,
   -31.60470 -108.39783 65.55142,
   -7.40833 -100.74995 65.71547,
   -30.94783 -107.63023 65.56270,
   -30.34868 -106.93603 65.57347,
   -29.37477 -105.76637 65.59193,
   -7.98882 -99.65323 65.71057,
   -29.83666 -106.32663 65.58319,
   -28.76150 -105.00393 65.60371,
   -8.30893 -99.16572 65.35158,
   -28.15546 -104.21724 65.61532,
   -8.38312 -98.89710 65.73312,
   -27.71925 -103.62307 65.62360,
   -8.78758 -98.16735 65.74894,
   -27.29408 -103.01689 65.63422,
   -9.40423 -97.15054 65.76612,
   -26.74381 -102.20293 65.64806,
   -26.17082 -101.32410 65.70938,
   -9.92578 -96.34649 65.80120,
   -25.63588 -100.49362 65.64393,
   -10.48420 -95.56506 65.76193,
   -25.11454 -99.65854 65.68108,
   -24.61943 -98.84456 65.70322,
   -11.14858 -94.68612 65.77787,
   -24.10847 -97.96938 65.71750,
   -11.59890 -94.11823 65.79167,
   -23.64742 -97.13722 65.68267,
   -23.18652 -96.25013 65.72786,
   -12.23679 -93.40322 65.81763,
   -12.88086 -92.80596 65.73206,
   -22.81445 -95.49440 65.73971,
   -22.38634 -94.67954 65.75699,
   -13.44600 -92.34563 65.82465,
   -21.90562 -93.89860 65.77671,
   -14.44532 -91.78613 65.94373,
   -21.25546 -93.12811 65.65371,
   -19.96084 -92.12800 65.80275,
   -18.46113 -91.55583 65.79607,
   -16.79802 -91.32668 65.81923,
   -15.23874 -91.50747 65.96987,
   -20.62634 -92.54481 65.80992,
   -19.23250 -91.79956 65.80543,
   -17.66527 -91.39846 65.79908,
   -16.01697 -91.38308 65.81730,
   -7.91734 -115.04432 66.28987,
   -6.36539 -114.67265 66.30070,
   -4.82588 -114.23237 66.30911,
   -3.29439 -113.76391 66.31680,
   -1.75920 -113.28795 66.32472,
   -10.13253 -115.40765 66.28612,
   -8.69419 -115.19283 66.29097,
   -7.13920 -114.86946 66.29308,
   -5.59457 -114.45912 66.30365,
   -4.05873 -114.00078 66.31211,
   -2.53044 -113.52992 66.32012,
   -0.98818 -113.04559 66.32724,
   0.53884 -112.47005 66.32426,
   1.76711 -111.72734 66.35472,
   -14.38100 -115.80405 66.27420,
   -12.67880 -115.66805 66.27938,
   -11.16592 -115.52134 66.32182,
   -9.51099 -115.32489 66.28696,
   -0.21905 -112.77770 66.32959,
   1.23976 -112.10011 66.34078,
   2.34676 -111.04820 66.41928,
   -15.14857 -115.85668 66.27882,
   -13.54709 -115.74008 66.27838,
   -11.94256 -115.59941 66.28199,
   2.53046 -110.38760 66.45226,
   -17.61691 -115.99151 66.26456,
   -15.98707 -115.90623 66.26962,
   -20.04722 -116.10875 66.15380,
   -18.48018 -116.03042 66.26914,
   -16.85161 -115.95290 66.27098,
   2.36436 -109.53066 66.45602,
   -22.45703 -116.22721 66.26133,
   -21.03015 -116.15309 66.24904,
   -19.32623 -116.06977 66.26679,
   1.87237 -108.86733 66.41330,
   -24.90538 -116.36610 66.25766,
   -23.47632 -116.28452 66.25452,
   -21.79851 -116.19162 66.26238,
   1.20477 -108.41574 66.41187,
   -27.56842 -116.47803 66.25224,
   -25.91623 -116.42101 66.25637,
   -24.27120 -116.32858 66.25875,
   0.26363 -107.96217 66.37536,
   -28.38598 -116.47347 66.25374,
   -26.91470 -116.46458 66.25409,
   -0.69808 -107.61133 66.22263,
   -29.33402 -116.44827 66.21667,
   -1.42460 -107.32778 66.38227,
   -31.93722 -115.96963 66.25637,
   -30.32393 -116.35541 66.25569,
   -32.59270 -115.65841 66.25534,
   -31.29789 -116.17134 66.25704,
   -2.25488 -106.90960 66.41001,
   -3.03151 -106.41513 66.43142,
   -33.17009 -115.24362 66.25716,
   -3.72284 -105.88520 66.33470,
   -33.70696 -114.54408 66.19541,
   -4.45468 -105.15272 66.42733,
   -34.04469 -113.58766 66.29910,
   -4.94540 -104.56711 66.44317,
   -34.05630 -112.89205 66.38395,
   -5.61076 -103.65533 66.47891,
   -33.86111 -111.81207 66.31210,
   -33.49651 -110.97505 66.32663,
   -6.25522 -102.66559 66.47190,
   -32.98978 -110.14384 66.34015,
   -6.58699 -102.06474 66.48609,
   -32.39486 -109.33777 66.34052,
   -31.78821 -108.60131 66.36647,
   -7.10908 -101.11012 66.49521,
   -31.13874 -107.83677 66.37611,
   -30.49688 -107.08694 66.38721,
   -7.61812 -100.14024 66.51862,
   -29.86122 -106.33614 66.39735,
   -29.20965 -105.54064 66.40963,
   -8.15856 -99.11926 66.52533,
   -28.62853 -104.80493 66.42002,
   -8.49855 -98.51601 66.34195,
   -28.01640 -103.99309 66.43151,
   -27.47562 -103.23548 66.44496,
   -9.00921 -97.58845 66.55013,
   -26.92757 -102.42911 66.46323,
   -26.41839 -101.65501 66.41862,
   -9.50574 -96.78631 66.56961,
   -25.83381 -100.73759 66.48409,
   -10.09859 -95.90784 66.57254,
   -25.27961 -99.85197 66.49770,
   -10.65998 -95.13051 66.58125,
   -24.89889 -99.23035 66.50687,
   -24.52444 -98.60135 66.51580,
   -11.23697 -94.38011 66.58685,
   -23.97099 -97.62231 66.64137,
   -11.84380 -93.66232 66.59856,
   -23.48059 -96.72393 66.51898,
   -23.07427 -95.91138 66.54558,
   -12.58500 -92.90728 66.62816,
   -22.64366 -95.06272 66.52044,
   -13.15775 -92.41822 66.63727,
   -22.21235 -94.26438 66.57813,
   -14.05339 -91.88360 66.52558,
   -14.91018 -91.50686 66.64470,
   -21.84259 -93.65974 66.59514,
   -15.95004 -91.28077 66.61372,
   -21.22783 -92.94581 66.60779,
   -20.02329 -92.06457 66.58154,
   -18.43742 -91.45356 66.55628,
   -16.90912 -91.23219 66.63558,
   -20.65135 -92.45730 66.62813,
   -19.26507 -91.70989 66.61305,
   -17.70242 -91.30135 66.61980,
   -7.14950 -114.85074 67.10974,
   -5.60298 -114.44381 67.11881,
   -4.06727 -113.99044 67.12671,
   -2.53482 -113.52201 67.13497,
   -0.99656 -113.04196 67.14257,
   -11.14299 -115.48965 67.09815,
   -9.47370 -115.29252 67.10556,
   -7.94412 -115.02607 67.12301,
   -6.37408 -114.65591 67.11207,
   -4.83347 -114.22112 67.12172,
   -3.30056 -113.75838 67.12842,
   -1.76747 -113.28785 67.14032,
   -0.22056 -112.78122 67.14767,
   1.25559 -112.12409 67.14792,
   2.37011 -111.16005 67.20095,
   -13.57992 -115.71037 67.09106,
   -11.97295 -115.57221 67.09965,
   -10.30464 -115.39694 67.10225,
   -8.71911 -115.17340 67.10198,
   0.53190 -112.48525 67.14886,
   1.99653 -111.60501 67.16458,
   2.55414 -110.74406 67.23567,
   -16.04106 -115.87667 67.08658,
   -14.37053 -115.77025 67.09395,
   -12.86362 -115.64648 67.22089,
   -18.51360 -116.00072 67.08233,
   -16.80076 -115.91698 67.10288,
   -15.38431 -115.83806 67.08757,
   2.57708 -109.93305 67.21329,
   -20.98676 -116.12000 67.07799,
   -19.30036 -116.04005 67.03159,
   -17.79339 -115.96191 67.20486,
   -23.45814 -116.25332 67.07393,
   -21.85101 -116.16405 67.08315,
   -20.23333 -116.08335 67.06647,
   2.26712 -109.21955 67.23111,
   -24.21796 -116.29681 67.09547,
   -22.68497 -116.21074 67.07032,
   1.66305 -108.60811 67.22513,
   -26.69040 -116.42538 67.07503,
   -25.08230 -116.35211 67.06621,
   0.88724 -108.19298 67.19851,
   -29.02147 -116.43566 67.06514,
   -27.55268 -116.45522 67.06446,
   -25.93009 -116.39342 67.07003,
   -0.02157 -107.81765 67.18672,
   -30.10136 -116.34903 67.04169,
   -28.40143 -116.44977 67.06409,
   -0.91884 -107.46740 67.16772,
   -30.98499 -116.22005 67.06844,
   -1.77540 -107.07228 67.23261,
   -31.95359 -115.95420 67.06979,
   -2.59081 -106.60820 67.23035,
   -32.80651 -115.53323 67.07107,
   -33.43207 -114.95503 67.07798,
   -3.34957 -106.06516 67.21472,
   -4.05240 -105.43605 67.23568,
   -33.88603 -114.14047 67.08116,
   -4.67693 -104.75228 67.30156,
   -34.08992 -113.14553 67.24358,
   -5.16074 -104.13273 67.28938,
   -33.99491 -112.19238 67.12494,
   -5.77992 -103.23536 67.33043,
   -33.71839 -111.40347 67.13372,
   -33.35906 -110.76379 67.14274,
   -6.36820 -102.26662 67.47320,
   -32.80618 -109.91432 67.15492,
   -6.73264 -101.63704 67.28991,
   -32.16564 -109.06600 67.16798,
   -31.59830 -108.38882 67.17859,
   -7.31586 -100.55746 67.34576,
   -30.95495 -107.62569 67.19060,
   -30.33798 -106.89624 67.20224,
   -7.81690 -99.60856 67.33454,
   -29.71411 -106.14543 67.21418,
   -29.08940 -105.37079 67.22605,
   -28.06061 -104.02337 67.24570,
   -8.31463 -98.67465 67.34263,
   -28.49214 -104.60111 67.23745,
   -8.63269 -98.08216 67.34985,
   -27.77325 -103.62491 67.25140,
   -27.34446 -103.00766 67.26159,
   -9.24336 -97.07337 67.32407,
   -26.80162 -102.19552 67.27486,
   -26.20119 -101.26723 67.27355,
   -9.83612 -96.15669 67.37139,
   -25.69951 -100.46911 67.31660,
   -10.20355 -95.61370 67.39403,
   -25.17975 -99.62896 67.31434,
   -24.68276 -98.80255 67.33953,
   -10.89710 -94.68539 67.38709,
   -24.21306 -97.99991 67.25811,
   -11.42440 -94.03865 67.23707,
   -23.68148 -97.03153 67.34900,
   -23.32418 -96.32231 67.35557,
   -12.10976 -93.24998 67.41713,
   -23.03091 -95.68300 67.36336,
   -12.78106 -92.60509 67.44345,
   -22.51442 -94.69614 67.36620,
   -13.48086 -92.06855 67.53755,
   -22.04517 -93.88737 67.40667,
   -14.34018 -91.61719 67.44451,
   -21.35982 -93.01466 67.42252,
   -15.24156 -91.30784 67.45040,
   -20.73574 -92.42928 67.42189,
   -19.30412 -91.62387 67.44390,
   -17.73309 -91.20493 67.44152,
   -16.15967 -91.14202 67.55397,
   -20.02299 -91.96160 67.43139,
   -18.52745 -91.37131 67.42612,
   -16.93811 -91.13513 67.44875,
   -7.93633 -115.00651 67.91857,
   -6.38250 -114.64390 67.92853,
   -4.84063 -114.21414 67.93670,
   -3.30678 -113.75581 67.94451,
   -1.77293 -113.28569 67.95301,
   -10.34348 -115.37676 67.91417,
   -8.73217 -115.15404 67.91284,
   -7.15703 -114.83577 67.92251,
   -5.60987 -114.43502 67.93127,
   -4.07086 -113.98720 67.94147,
   -2.54290 -113.52481 67.94718,
   -0.98950 -113.03965 67.95682,
   0.53714 -112.48377 67.95317,
   1.79224 -111.77046 67.97699,
   -12.59568 -115.60084 67.90855,
   -11.15797 -115.46524 67.91141,
   -9.69992 -115.29838 67.91518,
   -0.23375 -112.78350 67.96092,
   1.25297 -112.12653 67.97014,
   2.41814 -111.08674 68.00878,
   -15.14341 -115.79864 67.78741,
   -13.63473 -115.68449 67.95478,
   -11.96684 -115.54418 67.91033,
   2.65575 -110.35462 68.10898,
   -17.53612 -115.92678 67.89816,
   -16.07118 -115.84826 67.93508,
   -14.40765 -115.74416 67.90312,
   -20.00767 -116.04544 67.89379,
   -18.56094 -115.97626 67.88831,
   -16.87625 -115.89338 67.89936,
   2.51149 -109.56443 68.03121,
   -22.64601 -116.18201 67.88951,
   -21.00029 -116.09457 67.89183,
   -19.34966 -116.01359 67.89511,
   1.98969 -108.78210 68.00003,
   -25.11618 -116.32794 67.88561,
   -23.43761 -116.22701 67.89561,
   -22.05460 -116.14950 67.89037,
   0.91819 -108.14509 68.02025,
   -27.58824 -116.43620 67.88068,
   -25.87670 -116.37056 67.89740,
   -24.44025 -116.28820 67.88684,
   0.33399 -107.88272 68.01236,
   1.34705 -108.32691 68.02589,
   -28.38867 -116.43700 67.86880,
   -26.86765 -116.41674 68.00762,
   -0.64407 -107.47101 68.00680,
   -29.29193 -116.42109 67.86110,
   -31.92394 -115.97072 67.88318,
   -30.28244 -116.34298 68.03093,
   -1.33278 -107.22064 68.01685,
   -32.58303 -115.66902 67.88494,
   -31.28498 -116.16348 67.88287,
   -2.11866 -106.81681 68.10033,
   -2.89642 -106.32660 68.01560,
   -33.16699 -115.26070 67.89008,
   -3.64149 -105.72354 68.05311,
   -33.69143 -114.59366 67.89316,
   -4.29647 -105.07525 68.10923,
   -34.05657 -113.61112 67.91990,
   -4.91617 -104.35507 68.07575,
   -34.09567 -112.75044 67.92761,
   -5.50184 -103.55047 68.09298,
   -33.90855 -111.82188 67.94309,
   -33.54915 -111.00952 67.96464,
   -6.09567 -102.64124 68.08940,
   -33.02283 -110.15203 67.97870,
   -6.52393 -101.90520 68.11120,
   -32.42263 -109.34533 67.95226,
   -31.82729 -108.62276 67.99683,
   -6.93575 -101.14834 68.11820,
   -31.17104 -107.84637 67.99926,
   -30.53163 -107.09485 68.01328,
   -7.46951 -100.14966 68.15776,
   -29.89921 -106.34047 68.02542,
   -29.27484 -105.57531 68.04019,
   -8.03695 -99.09324 68.13883,
   -28.66841 -104.80458 68.04895,
   -28.07692 -104.01727 68.05924,
   -8.44359 -98.32966 68.16386,
   -27.52078 -103.23676 68.07457,
   -8.90264 -97.52990 68.16495,
   -26.96894 -102.42102 68.08908,
   -26.49294 -101.68779 68.10312,
   -9.43189 -96.67427 68.19108,
   -25.86794 -100.70097 68.11158,
   -25.46017 -100.03957 68.12185,
   -9.99611 -95.82880 68.19504,
   -10.56243 -95.04537 68.15626,
   -25.07387 -99.40265 68.13150,
   -24.56449 -98.54038 68.14411,
   -11.22242 -94.18973 68.17100,
   -24.03691 -97.61055 68.12117,
   -11.62388 -93.67922 68.21486,
   -23.57734 -96.74333 68.15426,
   -23.17252 -95.92475 68.18190,
   -12.47045 -92.80295 68.24243,
   -22.72896 -95.04847 68.05309,
   -13.01517 -92.31687 68.23762,
   -13.86240 -91.75859 68.25771,
   -22.31744 -94.24734 68.20494,
   -21.80228 -93.44996 68.20955,
   -15.86984 -91.09077 68.26173,
   -14.66782 -91.38548 68.27027,
   -21.29896 -92.82518 68.26259,
   -20.04118 -91.88938 68.15596,
   -18.44087 -91.26634 68.13723,
   -16.96182 -91.03608 68.26017,
   -15.26976 -91.20166 68.26707,
   -20.70399 -92.31014 68.25566,
   -19.30112 -91.51812 68.37670,
   -17.77353 -91.09884 68.42950,
   -7.16595 -114.82441 68.73815,
   -5.61646 -114.42896 68.74675,
   -4.07753 -113.98714 68.75456,
   -2.54398 -113.52571 68.76274,
   -1.00836 -113.04584 68.77133,
   -9.46140 -115.25135 68.60177,
   -7.95249 -114.99295 68.73116,
   -6.38861 -114.63481 68.74119,
   -4.84599 -114.21220 68.75173,
   -3.30875 -113.75877 68.75623,
   -1.77789 -113.29160 68.76834,
   -0.23396 -112.78672 68.77627,
   1.22915 -112.15119 68.77507,
   2.39658 -111.15744 68.81219,
   -13.60429 -115.65639 68.71972,
   -12.01029 -115.52355 68.72881,
   -10.33766 -115.35408 68.72174,
   -8.73914 -115.13745 68.73094,
   0.52290 -112.49135 68.77992,
   1.92626 -111.69688 68.78276,
   2.58740 -110.76368 68.83422,
   -16.06580 -115.82182 68.71525,
   -14.42745 -115.71816 68.71788,
   -12.85143 -115.59581 68.71473,
   -11.16616 -115.44185 68.72672,
   -18.53727 -115.94919 68.71095,
   -16.92290 -115.86912 68.72119,
   -15.31479 -115.77678 68.71450,
   2.63874 -109.86583 68.85488,
   -19.31903 -115.98670 68.72040,
   -17.77845 -115.91243 68.70581,
   -21.78790 -116.11063 68.71315,
   -20.15770 -116.02835 68.70324,
   2.32042 -109.12451 68.94064,
   -24.19556 -116.25077 68.57114,
   -22.63815 -116.15761 68.70494,
   -21.01007 -116.07068 68.70665,
   1.73769 -108.55351 68.84474,
   -26.63808 -116.38416 68.69703,
   -25.17042 -116.30536 68.75274,
   -23.48112 -116.20462 68.70252,
   0.92952 -108.09643 68.83245,
   -29.29065 -116.40584 68.69435,
   -27.65146 -116.41965 68.68517,
   -25.95126 -116.34972 68.69849,
   0.03778 -107.74042 68.83734,
   -30.02430 -116.35028 68.69561,
   -28.58910 -116.43279 68.69337,
   -0.86872 -107.37711 68.81851,
   -30.97220 -116.22037 68.69377,
   -1.68096 -107.00308 68.87438,
   -31.94707 -115.96947 68.69746,
   -32.81319 -115.55949 68.70178,
   -2.50835 -106.52230 68.85925,
   -33.44487 -114.99617 68.70869,
   -3.25885 -105.97757 68.84288,
   -4.00413 -105.30348 68.87746,
   -33.91718 -114.17476 68.73088,
   -4.62998 -104.62485 68.87361,
   -34.14527 -113.11271 68.74940,
   -5.08191 -104.04218 68.89611,
   -34.05891 -112.18588 68.75922,
   -5.73715 -103.10425 68.91813,
   -33.78428 -111.40434 68.76388,
   -33.40423 -110.72857 68.77111,
   -6.38240 -102.08254 68.91329,
   -32.86009 -109.91294 68.78163,
   -6.66715 -101.55500 68.91595,
   -32.22696 -109.08707 68.79470,
   -31.62914 -108.37505 68.80632,
   -7.17435 -100.62460 68.94866,
   -30.99103 -107.62436 68.81852,
   -30.36044 -106.88009 68.83053,
   -7.66740 -99.69964 68.95409,
   -29.73026 -106.12179 68.84253,
   -29.12155 -105.36795 68.85402,
   -8.26983 -98.59034 68.98699,
   -28.53967 -104.61832 68.86520,
   -8.61315 -97.97994 68.78438,
   -27.87738 -103.71896 68.87829,
   -27.39373 -103.02654 68.88927,
   -9.14642 -97.06817 68.99258,
   -26.76773 -102.08305 69.01268,
   -26.24084 -101.26374 68.91224,
   -9.78803 -96.07795 69.01656,
   -25.74657 -100.46938 68.93053,
   -10.15852 -95.52602 69.06052,
   -25.25495 -99.66031 68.94951,
   -24.73915 -98.78946 68.96235,
   -10.78835 -94.67342 69.00970,
   -24.26592 -97.97220 68.83196,
   -23.73159 -96.98336 68.97857,
   -11.40109 -93.88973 69.03162,
   -12.06203 -93.13763 69.06649,
   -23.40577 -96.32385 68.98505,
   -23.00652 -95.49990 68.97893,
   -12.75702 -92.44345 69.22984,
   -22.58172 -94.64327 69.00659,
   -13.41779 -91.94678 69.06445,
   -22.11424 -93.82748 68.96913,
   -14.27536 -91.47066 69.00519,
   -21.41371 -92.89178 69.06384,
   -15.13643 -91.16291 68.94412,
   -20.85270 -92.34235 68.98909,
   -19.35335 -91.46413 69.06086,
   -17.79767 -91.03512 69.06543,
   -16.15988 -90.96894 69.07788,
   -20.08486 -91.81378 69.03877,
   -18.58277 -91.20637 69.03570,
   -17.02586 -90.93010 69.23645,
   -6.39638 -114.62765 69.55678,
   -4.85075 -114.21097 69.56470,
   -3.31374 -113.76296 69.57241,
   -1.78078 -113.29504 69.58091,
   -10.36556 -115.33480 69.54289,
   -8.75871 -115.12249 69.53921,
   -7.18007 -114.81476 69.55897,
   -5.62125 -114.42502 69.56074,
   -4.08013 -113.98995 69.56778,
   -2.54873 -113.53355 69.57782,
   -0.99001 -113.04304 69.58504,
   0.53735 -112.49000 69.57976,
   1.93513 -111.68626 69.60690,
   -12.80324 -115.56535 69.53662,
   -11.14015 -115.41713 69.49665,
   -9.62114 -115.24595 69.52268,
   -7.95335 -114.97839 69.54730,
   -0.24358 -112.79039 69.58992,
   1.36462 -112.12092 69.59911,
   2.40747 -111.12176 69.62472,
   -15.10128 -115.73796 69.53109,
   -13.63168 -115.63266 69.53017,
   -12.17932 -115.51245 69.53844,
   2.66267 -110.37454 69.64955,
   -17.72429 -115.88436 69.52667,
   -16.08371 -115.79716 69.52818,
   -14.43336 -115.69249 69.53222,
   -20.19662 -116.00660 69.52232,
   -18.52053 -115.92387 69.53170,
   -17.12930 -115.85423 69.52767,
   2.54411 -109.55144 69.66926,
   -22.66895 -116.13624 69.51825,
   -20.94636 -116.04403 69.53674,
   -19.57651 -115.97596 69.52338,
   1.95805 -108.62526 69.64951,
   -25.13767 -116.28388 69.51415,
   -23.45795 -116.18307 69.46896,
   -21.96892 -116.09425 69.65098,
   -27.60825 -116.40195 69.50932,
   -25.97606 -116.33139 69.51831,
   -24.36803 -116.23907 69.51389,
   1.38335 -108.30132 69.65507,
   -28.41847 -116.40657 69.51432,
   -26.85124 -116.38224 69.50988,
   0.61406 -107.96537 69.64920,
   -29.30904 -116.39837 69.49812,
   -0.32884 -107.57333 69.64653,
   -31.92162 -115.99417 69.51077,
   -30.26591 -116.34312 69.54271,
   -1.09648 -107.26862 69.65196,
   -32.58919 -115.70159 69.51379,
   -31.29793 -116.16965 69.51003,
   -2.08318 -106.73264 69.66276,
   -2.84276 -106.23241 69.71902,
   -33.18708 -115.30232 69.52035,
   -33.71761 -114.66034 69.52390,
   -3.56729 -105.64895 69.68411,
   -4.21605 -105.01169 69.68692,
   -34.06474 -113.80384 69.60472,
   -4.89687 -104.19910 69.87062,
   -34.16638 -112.74621 69.55624,
   -5.33101 -103.61934 69.70239,
   -33.98423 -111.81463 69.57370,
   -33.63844 -111.04101 69.60643,
   -5.93351 -102.70990 69.77329,
   -33.09206 -110.14287 69.61784,
   -32.49145 -109.35033 69.56823,
   -6.52256 -101.72646 69.96010,
   -31.88262 -108.62068 69.62670,
   -6.84798 -101.14945 69.74312,
   -31.21657 -107.84336 69.63996,
   -30.57492 -107.09783 69.65768,
   -7.45851 -100.04359 69.72278,
   -29.94006 -106.34690 69.64996,
   -29.31319 -105.58224 69.66847,
   -7.96560 -99.09589 69.77061,
   -28.70130 -104.80631 69.67835,
   -28.10790 -104.01677 69.68687,
   -8.47293 -98.17038 69.80305,
   -27.55579 -103.24257 69.70448,
   -8.83770 -97.52599 69.81878,
   -26.99998 -102.42023 69.72000,
   -26.42789 -101.53717 69.72685,
   -9.42295 -96.58653 69.82398,
   -25.89534 -100.68451 69.73968,
   -10.01599 -95.68168 70.04212,
   -25.50788 -100.04575 69.74944,
   -10.48345 -95.03649 69.83572,
   -25.12502 -99.40238 69.75945,
   -24.53859 -98.39107 69.77888,
   -11.18117 -94.12129 69.85197,
   -24.10360 -97.60640 69.77024,
   -11.58762 -93.59758 69.85790,
   -23.65749 -96.75242 69.79427,
   -23.23847 -95.89882 69.82028,
   -12.35013 -92.77578 69.87842,
   -22.83929 -95.06367 69.81802,
   -13.00549 -92.17532 69.88224,
   -22.53899 -94.41325 69.82721,
   -13.68481 -91.69175 69.88622,
   -21.96684 -93.48284 69.83295,
   -14.58635 -91.24701 69.86427,
   -21.37950 -92.72677 69.89957,
   -20.10714 -91.73145 69.87669,
   -18.61880 -91.12234 69.87379,
   -16.98492 -90.84571 69.89154,
   -15.40714 -90.99487 69.87897,
   -20.75043 -92.15256 69.86044,
   -19.38424 -91.38427 69.87533,
   -17.82040 -90.94392 69.87181,
   -16.19229 -90.87433 69.89354,
   -5.62793 -114.42157 70.37495,
   -4.08491 -113.99286 70.38255,
   -2.54950 -113.53865 70.39055,
   -1.01663 -113.05527 70.39936,
   -9.36660 -115.19436 70.35901,
   -7.96280 -114.96459 70.36138,
   -6.40390 -114.62080 70.37181,
   -4.85536 -114.21160 70.37917,
   -3.31463 -113.76900 70.38469,
   -1.78496 -113.30396 70.39594,
   -0.24455 -112.79157 70.40337,
   1.20853 -112.14322 70.40272,
   2.40043 -111.14408 70.43603,
   -11.90567 -115.46912 70.23255,
   -10.44931 -115.32438 70.33770,
   -8.75850 -115.10567 70.35981,
   -7.18116 -114.80337 70.36659,
   0.51098 -112.48827 70.40902,
   1.91966 -111.68424 70.41265,
   2.58413 -110.78103 70.45355,
   -14.41029 -115.66448 70.35503,
   -12.79426 -115.53992 70.34734,
   -11.18853 -115.39843 70.35543,
   -16.86996 -115.81594 70.35757,
   -15.24908 -115.72052 70.34143,
   -13.62935 -115.60661 70.34873,
   2.65398 -109.82474 70.47321,
   -19.30024 -115.94305 70.21881,
   -17.71450 -115.85966 70.34062,
   -16.09014 -115.77206 70.34410,
   -21.71207 -116.06148 70.33419,
   -20.23999 -115.98458 70.37984,
   -18.56039 -115.90250 70.33970,
   2.34524 -109.10015 70.50272,
   -24.12158 -116.19906 70.33033,
   -22.73217 -116.11746 70.31958,
   -21.03301 -116.02599 70.33545,
   1.76360 -108.52169 70.47342,
   -26.62706 -116.34534 70.32569,
   -25.17891 -116.26409 70.32286,
   -23.50378 -116.16095 70.33130,
   0.99658 -108.08693 70.46075,
   -29.30810 -116.38710 70.32284,
   -27.61826 -116.38686 70.32361,
   -25.97211 -116.30922 70.32708,
   0.08520 -107.68755 70.48390,
   -30.01947 -116.34498 70.32361,
   -28.57789 -116.40834 70.32206,
   -0.81837 -107.31787 70.46459,
   -30.96137 -116.23205 70.32215,
   -1.56109 -107.00145 70.26857,
   -31.94999 -115.99549 70.32543,
   -32.82870 -115.59796 70.33098,
   -2.37305 -106.50138 70.60426,
   -33.47319 -115.04771 70.33513,
   -3.18521 -105.91365 70.49712,
   -3.84064 -105.33619 70.42614,
   -33.93667 -114.28680 70.35544,
   -4.43514 -104.69342 70.51013,
   -34.22341 -113.10498 70.37421,
   -5.10481 -103.86331 70.52856,
   -34.15721 -112.35966 70.43950,
   -5.65406 -103.07342 70.54426,
   -33.87171 -111.41025 70.49430,
   -33.46669 -110.66637 70.57468,
   -6.27311 -102.10418 70.54050,
   -32.89084 -109.81604 70.59659,
   -6.68209 -101.39242 70.56077,
   -32.27753 -109.04795 70.60417,
   -31.66655 -108.34581 70.43417,
   -7.09132 -100.64225 70.57856,
   -31.01767 -107.59667 70.44682,
   -30.40630 -106.88745 70.45839,
   -7.64267 -99.63373 70.57632,
   -29.74466 -106.09661 70.47090,
   -29.15490 -105.37124 70.48198,
   -8.21944 -98.58398 70.58884,
   -28.55500 -104.60006 70.49346,
   -27.91277 -103.72947 70.50642,
   -8.63213 -97.84010 70.61372,
   -27.41934 -103.02376 70.51757,
   -9.07476 -97.09550 70.61570,
   -26.76781 -102.04422 70.52742,
   -26.29054 -101.29376 70.53269,
   -9.63349 -96.22329 70.63043,
   -25.76542 -100.44137 70.55562,
   -10.20607 -95.38457 70.64362,
   -25.27912 -99.62699 70.58687,
   -24.81550 -98.83460 70.49383,
   -10.77201 -94.60503 70.65514,
   -24.26113 -97.84345 70.59616,
   -23.90726 -97.17174 70.60481,
   -11.42474 -93.74828 70.87403,
   -11.96807 -93.11824 70.68193,
   -23.52333 -96.39945 70.61323,
   -23.11782 -95.54097 70.70259,
   -12.69882 -92.37996 70.70181,
   -22.68393 -94.65445 70.64301,
   -13.31206 -91.86694 70.70445,
   -22.20304 -93.78875 70.54643,
   -14.16771 -91.36142 70.59683,
   -15.12023 -90.97511 70.71610,
   -21.74981 -93.07817 70.67823,
   -20.79196 -92.08832 70.69928,
   -17.85998 -90.85957 70.69571,
   -16.10975 -90.79819 70.61178,
   -21.26821 -92.50383 70.69863,
   -20.11809 -91.64454 70.70967,
   -18.65720 -91.04202 70.66388,
   -17.06062 -90.76821 70.70215,
   -19.41203 -91.30057 70.69247,
   -4.85994 -114.21114 71.19283,
   -3.31913 -113.77476 71.20035,
   -1.78655 -113.30910 71.20871,
   -10.38731 -115.29295 71.17156,
   -8.73437 -115.08307 71.16663,
   -7.19067 -114.79262 71.18208,
   -5.63631 -114.41895 71.19188,
   -4.08813 -113.99684 71.19507,
   -2.55051 -113.54674 71.20301,
   -0.99259 -113.05086 71.21292,
   0.53000 -112.48150 71.20563,
   1.92878 -111.67610 71.23528,
   -12.82703 -115.51686 71.16541,
   -11.22165 -115.37813 71.17404,
   -9.54586 -115.19408 71.17321,
   -7.97044 -114.95102 71.17591,
   -6.40984 -114.61339 71.18512,
   -0.25443 -112.79388 71.21808,
   1.34701 -112.11193 71.22816,
   2.39785 -111.14469 71.25100,
   -15.27941 -115.69660 71.15977,
   -13.61794 -115.58095 71.12852,
   -12.08291 -115.45438 71.16335,
   2.67736 -110.39695 71.27641,
   -17.74808 -115.83695 71.15551,
   -16.02366 -115.74170 71.17682,
   -14.59632 -115.65112 71.16098,
   -20.22018 -115.96160 71.15121,
   -18.53578 -115.87888 71.10281,
   -17.04407 -115.79527 71.30027,
   2.56323 -109.43970 71.30922,
   -22.69168 -116.09246 71.14704,
   -21.07073 -116.00510 71.15220,
   -19.47211 -115.92461 71.13107,
   2.12441 -108.82018 71.28300,
   -23.55414 -116.14170 71.14999,
   -21.93568 -116.05158 71.13230,
   -25.92553 -116.28851 71.14655,
   -24.37841 -116.19495 71.14010,
   1.49106 -108.35670 71.28480,
   -28.43000 -116.38031 71.14740,
   -26.78689 -116.34153 71.13504,
   -25.15942 -116.24222 71.14285,
   0.64104 -107.92057 71.27899,
   -29.31972 -116.38244 71.13606,
   -27.62801 -116.36850 71.13796,
   -0.25174 -107.54424 71.27876,
   -31.92001 -116.02298 71.13843,
   -30.26718 -116.34287 71.15428,
   -1.13316 -107.15483 71.27697,
   -32.59017 -115.74122 71.14170,
   -31.32255 -116.17839 71.13769,
   -2.01992 -106.67311 71.30435,
   -33.20661 -115.34388 71.14859,
   -2.78769 -106.16367 71.30943,
   -33.75402 -114.70811 71.15279,
   -3.55364 -105.53710 71.28292,
   -4.14602 -104.94881 71.29238,
   -34.17316 -113.68288 71.17386,
   -4.89467 -104.07468 71.32726,
   -34.25902 -112.68188 71.28879,
   -5.27087 -103.55254 71.33753,
   -34.06498 -111.77975 71.20231,
   -33.69610 -110.96149 71.21163,
   -5.91087 -102.60092 71.37449,
   -33.13025 -110.05389 71.21950,
   -32.52558 -109.28040 71.23110,
   -6.52681 -101.60687 71.36258,
   -31.86116 -108.50688 71.12453,
   -6.82647 -101.05739 71.37069,
   -31.26947 -107.84239 71.24959,
   -30.62080 -107.10158 71.27037,
   -7.34629 -100.11672 71.39578,
   -29.97390 -106.34448 71.27871,
   -29.35155 -105.59166 71.29334,
   -7.86016 -99.17614 71.40335,
   -28.72822 -104.80436 71.30768,
   -28.13940 -104.02305 71.31603,
   -8.46962 -98.09102 71.41694,
   -27.59195 -103.25657 71.33380,
   -8.84656 -97.43728 71.35195,
   -27.05788 -102.46890 71.27812,
   -26.45275 -101.53122 71.35499,
   -9.37616 -96.58244 71.41215,
   -25.91121 -100.65734 71.36817,
   -9.99345 -95.65638 71.42708,
   -25.55124 -100.05438 71.37721,
   -10.35905 -95.11988 71.46868,
   -25.15443 -99.37558 71.38789,
   -24.62827 -98.45182 71.37745,
   -11.05658 -94.18435 71.47565,
   -24.14957 -97.57225 71.41272,
   -11.62987 -93.45593 71.48233,
   -23.71100 -96.71956 71.41656,
   -23.36043 -95.97882 71.45011,
   -12.26552 -92.73926 71.49698,
   -22.92310 -95.06311 71.44657,
   -12.93127 -92.09855 71.51156,
   -22.49773 -94.20635 71.45297,
   -13.68473 -91.53436 71.56311,
   -22.05071 -93.42428 71.47465,
   -14.48801 -91.10972 71.53547,
   -21.46113 -92.65735 71.38729,
   -15.41416 -90.80499 71.54273,
   -20.81362 -92.02418 71.51371,
   -19.44514 -91.21648 71.51891,
   -17.85212 -90.76835 71.47537,
   -16.28829 -90.68061 71.51616,
   -20.16290 -91.57842 71.50689,
   -18.68082 -90.95071 71.50454,
   -17.09618 -90.67786 71.52340,
   -4.09202 -113.99947 72.01057,
   -2.55408 -113.55368 72.01840,
   -1.02412 -113.06619 72.02723,
   -9.58747 -115.17855 71.98751,
   -7.98034 -114.93613 71.98860,
   -6.41714 -114.60563 71.99942,
   -4.89571 -114.21972 72.03966,
   -3.31984 -113.78092 72.01322,
   -1.79062 -113.31858 72.02378,
   -0.25523 -112.79581 72.02975,
   1.17945 -112.14835 71.89003,
   -11.84016 -115.41009 71.98249,
   -10.38394 -115.26974 71.98957,
   -8.88371 -115.08423 71.98840,
   -7.19676 -114.78125 71.99502,
   -5.63953 -114.41403 72.00322,
   0.49960 -112.48559 72.03726,
   1.92148 -111.67170 72.04053,
   2.60497 -110.80479 72.07912,
   -14.39898 -115.61634 71.83825,
   -12.91388 -115.49994 71.95840,
   -11.21112 -115.35328 71.98412,
   2.41700 -111.13567 72.06303,
   -16.80079 -115.76208 71.97161,
   -15.32684 -115.67266 72.01442,
   -13.65434 -115.55691 71.97772,
   2.70767 -109.87114 72.09912,
   -19.23385 -115.88882 71.96736,
   -17.81639 -115.81676 71.95787,
   -16.11435 -115.72262 71.97293,
   -21.68401 -116.01436 71.96306,
   -20.25237 -115.94017 71.96105,
   -18.58390 -115.85596 71.96853,
   2.47259 -109.25883 72.18938,
   -24.34836 -116.17088 71.95871,
   -22.69102 -116.07010 71.96363,
   -21.05580 -115.98115 71.96421,
   1.78753 -108.48344 72.10300,
   -26.81467 -116.32229 71.95413,
   -25.13415 -116.22089 71.96616,
   -23.69971 -116.13049 71.95985,
   1.04789 -108.06599 72.08902,
   -27.58730 -116.35540 71.96317,
   -26.14835 -116.28626 71.95557,
   0.13610 -107.64867 72.13173,
   -30.00478 -116.34301 71.95180,
   -28.56679 -116.38560 71.95072,
   -0.75851 -107.27469 72.04384,
   -30.95123 -116.24513 71.94621,
   -29.32540 -116.37112 71.95139,
   -1.58709 -106.87136 72.10673,
   -31.95152 -116.02261 71.95312,
   -32.83218 -115.63738 71.95868,
   -2.38813 -106.39127 72.09875,
   -33.60354 -114.96486 72.03697,
   -3.11896 -105.84640 72.13991,
   -3.79921 -105.23533 72.13085,
   -34.03568 -114.22751 71.98623,
   -4.41319 -104.57341 72.14251,
   -34.29599 -113.15788 71.99815,
   -34.23550 -112.27778 72.00498,
   -5.09092 -103.71740 72.31625,
   -5.49789 -103.14375 72.16161,
   -33.94992 -111.37239 72.05599,
   -33.53217 -110.62559 72.02557,
   -6.11848 -102.18716 72.21490,
   -32.94882 -109.78222 72.04264,
   -32.31312 -109.00583 72.01305,
   -6.67808 -101.24501 72.36362,
   -31.69107 -108.29426 72.14430,
   -7.00576 -100.66001 72.20270,
   -31.09344 -107.62488 72.21079,
   -30.42266 -106.85821 72.08689,
   -7.63810 -99.53516 72.15838,
   -29.79939 -106.12365 72.09854,
   -29.17629 -105.36057 72.11017,
   -8.15324 -98.59865 72.23171,
   -28.57665 -104.59238 72.12162,
   -27.94870 -103.74287 72.13445,
   -8.68095 -97.67666 72.21358,
   -27.44072 -103.01707 72.14590,
   -9.02733 -97.08763 72.24027,
   -26.83313 -102.10286 72.15132,
   -26.32021 -101.29457 72.16774,
   -9.59658 -96.19922 72.26242,
   -25.81251 -100.46236 72.18455,
   -25.32029 -99.62535 72.21752,
   -10.16989 -95.35442 72.27301,
   -24.85870 -98.82581 72.05560,
   -10.73401 -94.57185 72.24116,
   -24.31807 -97.83584 72.22464,
   -11.38733 -93.71429 72.28405,
   -23.97691 -97.17546 72.23334,
   -11.80026 -93.18275 72.30581,
   -23.54762 -96.29563 72.38746,
   -23.16991 -95.50004 72.25000,
   -12.61101 -92.32987 72.32225,
   -22.74133 -94.59831 72.28727,
   -13.20647 -91.79599 72.31117,
   -22.34356 -93.81735 72.28246,
   -14.01181 -91.25723 72.33687,
   -21.93923 -93.14010 72.29967,
   -16.29916 -90.58317 72.34145,
   -14.77546 -90.90057 72.34685,
   -21.41039 -92.47974 72.27962,
   -20.17611 -91.49588 72.33517,
   -18.72044 -90.85967 72.34333,
   -17.11757 -90.58275 72.32950,
   -15.65277 -90.66022 72.34800,
   -20.83595 -91.95363 72.32934,
   -19.47747 -91.11871 72.49271,
   -17.92283 -90.67829 72.32524,
   -3.32451 -113.78656 72.82832,
   -1.79185 -113.32430 72.83650,
   -8.72708 -115.04720 72.66134,
   -7.21163 -114.77036 72.81180,
   -5.64646 -114.40989 72.81805,
   -4.09489 -114.00291 72.82467,
   -2.55415 -113.56138 72.82995,
   -0.99978 -113.06219 72.84079,
   0.52399 -112.47755 72.83079,
   1.92762 -111.67114 72.86331,
   -12.85131 -115.46738 72.79425,
   -11.16139 -115.32426 72.80826,
   -9.58120 -115.15697 72.79377,
   -7.98856 -114.92157 72.80458,
   -6.42396 -114.59715 72.81350,
   -4.86949 -114.21028 72.82101,
   -0.26393 -112.79907 72.84608,
   1.29976 -112.13614 72.86158,
   2.41962 -111.14469 72.87306,
   -15.30455 -115.64614 72.78874,
   -13.69490 -115.53364 72.79931,
   -12.01038 -115.39730 72.80100,
   -10.40948 -115.25023 72.80030,
   2.72742 -110.45763 72.90274,
   -17.77190 -115.78895 72.78434,
   -16.14711 -115.69869 72.79135,
   -14.52854 -115.59456 72.76874,
   -18.63422 -115.83426 72.78631,
   -17.01776 -115.74861 72.76694,
   2.64971 -109.46576 72.95485,
   -21.00986 -115.95518 72.78500,
   -19.46657 -115.87624 72.77952,
   2.17193 -108.78824 72.91081,
   -23.46863 -116.09148 72.78977,
   -21.87199 -116.00147 72.77409,
   -20.24347 -115.91575 72.78003,
   -25.90641 -116.24737 72.66802,
   -24.33809 -116.14762 72.76927,
   -22.71439 -116.04784 72.77580,
   1.51107 -108.29932 72.91239,
   -28.42394 -116.35836 72.59324,
   -26.86462 -116.30152 72.81715,
   -25.18125 -116.19944 72.77155,
   0.66988 -107.87002 72.90770,
   -29.31370 -116.36865 72.76710,
   -27.64794 -116.33566 72.76664,
   -0.20205 -107.49911 72.90903,
   -31.91824 -116.05114 72.76611,
   -30.26871 -116.34259 72.77766,
   -1.07477 -107.10298 72.90373,
   -32.58982 -115.77980 72.76934,
   -31.33708 -116.19091 72.76548,
   -1.99789 -106.58949 72.85493,
   -33.22337 -115.38255 72.77619,
   -2.72125 -106.09916 72.93928,
   -33.81855 -114.70801 72.79197,
   -3.48305 -105.46657 72.95996,
   -4.02556 -104.92991 72.95731,
   -34.25209 -113.66782 72.77586,
   -4.68716 -104.16745 72.95802,
   -34.33899 -112.64821 72.81513,
   -5.29106 -103.37031 72.97946,
   -34.15953 -111.79670 72.84028,
   -33.78008 -110.93681 72.84054,
   -5.84332 -102.54887 72.99283,
   -33.19490 -110.00648 72.84790,
   -32.59380 -109.26642 72.85895,
   -6.43253 -101.60699 72.99092,
   -31.93779 -108.52006 72.87197,
   -6.85028 -100.88020 73.01108,
   -31.27209 -107.78067 72.88472,
   -30.62272 -107.05462 72.83933,
   -7.26947 -100.12268 73.01748,
   -30.02075 -106.35937 72.92458,
   -29.38792 -105.59962 72.92221,
   -7.82194 -99.13146 73.02908,
   -28.76052 -104.81059 72.93696,
   -28.17532 -104.03579 72.94737,
   -8.40187 -98.10878 73.03693,
   -27.62265 -103.26250 72.96357,
   -8.83257 -97.36534 73.06345,
   -27.07493 -102.45654 72.85265,
   -26.46136 -101.50123 72.98356,
   -9.31499 -96.58888 73.07281,
   -26.07871 -100.87742 72.99282,
   -9.97477 -95.59787 73.08413,
   -25.69861 -100.23817 73.00234,
   -10.34966 -95.04807 73.10655,
   -25.10596 -99.21298 73.02916,
   -24.67847 -98.44534 73.01336,
   -10.97607 -94.19316 73.08507,
   -24.23568 -97.61408 73.04200,
   -23.77338 -96.70268 73.04874,
   -11.57786 -93.41168 73.11147,
   -23.35503 -95.82857 73.06387,
   -12.22931 -92.66166 73.07342,
   -23.00769 -95.06159 73.07494,
   -12.91761 -91.95751 73.29679,
   -22.62347 -94.24207 73.15604,
   -13.57526 -91.44639 73.14696,
   -22.16938 -93.42466 73.10975,
   -14.42141 -90.97068 73.07176,
   -21.57518 -92.60167 73.11789,
   -15.36728 -90.64458 72.98487,
   -20.91645 -91.93525 73.12440,
   -19.49880 -91.05839 73.13980,
   -17.87796 -90.58319 73.00949,
   -16.32059 -90.48175 73.16019,
   -20.01834 -91.31530 73.13720,
   -18.74533 -90.76924 73.21919,
   -17.16010 -90.48172 73.15180,
   -4.09945 -114.00515 73.63864,
   -2.55861 -113.56870 73.64626,
   -1.03099 -113.07874 73.65508,
   -9.60869 -115.13847 73.61619,
   -7.99892 -114.90605 73.61503,
   -6.43130 -114.58827 73.63211,
   -4.83730 -114.20012 73.59629,
   -3.32593 -113.79234 73.64205,
   -1.79560 -113.33404 73.65128,
   -0.26406 -112.80149 73.65547,
   1.12508 -112.17645 73.67008,
   -12.04837 -115.37529 73.61069,
   -10.38113 -115.22521 73.56351,
   -8.84249 -115.03874 73.60479,
   -7.21287 -114.75694 73.62343,
   -5.65176 -114.40422 73.63151,
   0.48911 -112.48486 73.66547,
   1.97124 -111.60986 73.66432,
   2.68194 -110.72033 73.70546,
   -14.33463 -115.55457 73.60487,
   -12.84172 -115.44058 73.61497,
   -11.39435 -115.31955 73.61249,
   2.44209 -111.13165 73.68984,
   -16.77516 -115.70974 73.60052,
   -15.32472 -115.62146 73.60158,
   -13.67875 -115.50627 73.60654,
   2.80704 -109.94240 73.70986,
   -19.43110 -115.85001 73.59582,
   -17.77159 -115.76399 73.60142,
   -16.13845 -115.67258 73.60172,
   2.75552 -109.60333 73.89238,
   -21.90196 -115.97928 73.59148,
   -20.20548 -115.88950 73.60677,
   -18.78862 -115.81715 73.59707,
   2.50193 -109.14576 73.73497,
   -24.37034 -116.12607 73.58735,
   -22.69363 -116.02496 73.55014,
   -21.24709 -115.94414 73.59263,
   1.80352 -108.40620 73.73170,
   -26.83524 -116.28216 73.58276,
   -25.15265 -116.17834 73.53276,
   -23.62491 -116.07668 73.71889,
   1.05921 -108.00637 73.59488,
   -27.68838 -116.32140 73.58706,
   -26.08718 -116.24093 73.57987,
   0.21155 -107.62960 73.71471,
   -29.98849 -116.34009 73.57996,
   -28.51106 -116.36385 73.55308,
   -0.70080 -107.23139 73.62788,
   -30.94205 -116.25759 73.57286,
   -29.34091 -116.35461 73.57986,
   -31.95549 -116.04927 73.58120,
   -1.52572 -106.81591 73.73689,
   -32.84484 -115.67531 73.58631,
   -2.31398 -106.33392 73.73705,
   -33.61383 -115.02697 73.59750,
   -3.03961 -105.78875 73.76450,
   -34.08434 -114.26895 73.61418,
   -3.72888 -105.16474 73.76078,
   -4.34353 -104.50227 73.75373,
   -34.36424 -113.19870 73.61761,
   -34.32104 -112.27345 73.63313,
   -5.07371 -103.59721 73.78353,
   -5.44771 -103.05664 73.79079,
   -34.04607 -111.38310 73.64428,
   -33.60550 -110.56990 73.65702,
   -6.07204 -102.10543 73.81460,
   -33.02472 -109.77064 73.66350,
   -32.38229 -109.00957 73.63962,
   -6.67274 -101.12234 73.83416,
   -31.71428 -108.25598 73.70417,
   -6.98868 -100.55181 73.83718,
   -31.05730 -107.52812 73.69555,
   -30.48695 -106.88685 73.81959,
   -7.51433 -99.61669 73.85402,
   -29.83814 -106.13149 73.72649,
   -29.18949 -105.34034 73.73850,
   -8.03317 -98.69256 73.85650,
   -28.59400 -104.57941 73.74985,
   -27.97961 -103.74870 73.76258,
   -8.68961 -97.56495 73.89046,
   -27.38433 -102.89585 73.77379,
   -9.01134 -97.02253 73.86804,
   -26.87355 -102.12427 73.77519,
   -26.35182 -101.29904 73.79500,
   -9.59730 -96.11164 73.89564,
   -25.86028 -100.48511 73.81338,
   -25.36003 -99.62196 73.85220,
   -10.18883 -95.22908 74.08764,
   -24.83476 -98.68669 73.84039,
   -10.67069 -94.55928 73.91475,
   -24.47528 -98.01460 73.85029,
   -11.35405 -93.65219 73.93038,
   -24.12812 -97.33311 73.85946,
   -11.75750 -93.11790 73.96431,
   -23.62088 -96.30423 73.89328,
   -23.24409 -95.48686 73.88342,
   -12.49673 -92.30392 73.94422,
   -22.85998 -94.64721 73.91279,
   -13.16416 -91.67784 73.95771,
   -22.44005 -93.80800 73.91003,
   -13.87786 -91.15183 74.06915,
   -21.98825 -93.03169 74.06732,
   -14.71192 -90.74084 73.95796,
   -21.45624 -92.35747 73.94553,
   -20.37211 -91.45291 73.82149,
   -18.77526 -90.69855 73.95121,
   -17.15785 -90.39973 73.79088,
   -15.58676 -90.47673 73.97037,
   -20.88382 -91.81526 73.95872,
   -19.52966 -90.98264 73.95009,
   -17.98252 -90.49543 73.94041,
   -16.36798 -90.37797 73.97136,
   -3.33023 -113.79737 74.45630,
   -1.79672 -113.34056 74.46427,
   -8.67089 -114.99647 74.43207,
   -7.23279 -114.74639 74.43766,
   -5.65983 -114.39967 74.44616,
   -4.15834 -114.02340 74.43027,
   -2.55728 -113.57568 74.45768,
   -1.00709 -113.07720 74.46914,
   0.51612 -112.47508 74.45862,
   1.92526 -111.66680 74.49162,
   -11.13639 -115.27778 74.30932,
   -9.68370 -115.12711 74.41447,
   -8.00744 -114.89100 74.43335,
   -6.43861 -114.57912 74.44190,
   -4.87949 -114.20778 74.44918,
   -0.27156 -112.80735 74.47410,
   1.27973 -112.12224 74.48718,
   2.44652 -111.13849 74.50586,
   -13.64980 -115.47783 74.42727,
   -12.04168 -115.35033 74.42156,
   -10.43200 -115.20705 74.42909,
   2.78746 -110.49569 74.52397,
   -16.09893 -115.64337 74.43631,
   -14.48842 -115.53833 74.41343,
   -12.87590 -115.41782 74.42316,
   -18.55770 -115.78085 74.42272,
   -16.95417 -115.69362 74.40826,
   -15.32962 -115.59529 74.41767,
   2.74149 -109.44024 74.54771,
   -20.98194 -115.91009 74.28777,
   -19.47824 -115.82670 74.46758,
   -17.79586 -115.74032 74.41316,
   -23.37503 -116.04037 74.40355,
   -21.99091 -115.96099 74.39387,
   -20.26661 -115.86914 74.40878,
   2.23383 -108.74544 74.53793,
   -25.86322 -116.19969 74.39888,
   -24.43040 -116.10656 74.39197,
   -22.73723 -116.00234 74.40455,
   1.51439 -108.21366 74.62469,
   -28.38817 -116.32880 74.39376,
   -26.88169 -116.26309 74.39096,
   -25.20318 -116.15572 74.40022,
   0.67580 -107.79190 74.71075,
   -29.30272 -116.35252 74.39330,
   -27.66735 -116.30126 74.39524,
   -0.25313 -107.38887 74.50815,
   -31.91585 -116.08108 74.39377,
   -30.26614 -116.34156 74.38806,
   -1.07288 -107.01474 74.54226,
   -32.58890 -115.82153 74.39689,
   -31.35626 -116.20318 74.39325,
   -1.90545 -106.54563 74.54674,
   -33.24362 -115.42517 74.40354,
   -2.73858 -105.94807 74.78314,
   -33.85722 -114.74962 74.42071,
   -3.36827 -105.43881 74.57162,
   -3.95976 -104.86630 74.42584,
   -34.30823 -113.71430 74.43079,
   -4.62123 -104.08873 74.58892,
   -34.41788 -112.64784 74.44448,
   -34.24287 -111.74175 74.48235,
   -5.28186 -103.20575 74.79690,
   -5.67038 -102.63879 74.63076,
   -33.89724 -110.97166 74.46881,
   -33.06403 -109.77429 74.48076,
   -33.50779 -110.39372 74.47452,
   -32.62089 -109.22152 74.48814,
   -6.27433 -101.69098 74.67243,
   -31.98110 -108.50286 74.50020,
   -31.32279 -107.78457 74.51257,
   -6.82040 -100.77549 74.73405,
   -30.64303 -107.02919 74.52569,
   -7.18737 -100.12640 74.65125,
   -30.02061 -106.32101 74.46032,
   -29.41971 -105.60301 74.54374,
   -7.80640 -99.04367 74.62219,
   -28.79107 -104.81530 74.56696,
   -28.21703 -104.05710 74.57786,
   -8.33502 -98.11543 74.66993,
   -27.66883 -103.29267 74.51364,
   -27.04798 -102.37290 74.59833,
   -8.85574 -97.21884 74.90961,
   -26.49932 -101.51676 74.61147,
   -9.22728 -96.63014 74.70065,
   -26.11632 -100.88857 74.62066,
   -9.83312 -95.71261 74.70598,
   -25.72694 -100.22659 74.63042,
   -10.38499 -94.91229 74.72105,
   -25.18497 -99.27137 74.70302,
   -24.71358 -98.41173 74.65708,
   -10.95253 -94.12633 74.73446,
   -24.27908 -97.57778 74.67052,
   -23.89875 -96.80152 74.71976,
   -11.59596 -93.26972 74.94628,
   -23.47560 -95.90798 74.69113,
   -12.14297 -92.61999 74.76071,
   -23.14294 -95.14228 74.82057,
   -12.84533 -91.89048 74.78234,
   -22.68661 -94.19955 74.70539,
   -13.48125 -91.35415 74.73080,
   -22.23900 -93.36333 74.74708,
   -14.42060 -90.77881 74.78744,
   -21.59665 -92.45415 74.76400,
   -15.58199 -90.37421 74.79726,
   -21.02373 -91.85454 74.66728,
   -19.55396 -90.90230 74.77191,
   -18.02067 -90.41167 74.77010,
   -16.23870 -90.29715 74.70739,
   -15.11801 -90.49517 74.79525,
   -20.28218 -91.28977 74.76124,
   -18.83912 -90.62213 74.79991,
   -17.21672 -90.29420 74.77323,
   -2.56320 -113.58331 75.27414,
   -1.03612 -113.09519 75.28290,
   -9.63008 -115.09706 75.24483,
   -7.99502 -114.87141 75.24544,
   -6.45084 -114.57085 75.26120,
   -4.88700 -114.20704 75.26385,
   -3.33237 -113.80299 75.27059,
   -1.80065 -113.35029 75.27886,
   -0.26533 -112.81628 75.28136,
   1.24862 -112.14073 75.29905,
   -12.07244 -115.32702 75.23955,
   -10.47492 -115.18795 75.24643,
   -8.79019 -114.99079 75.23644,
   -7.22930 -114.73158 75.25186,
   -5.66430 -114.39332 75.25979,
   -4.10741 -114.00935 75.26676,
   0.72205 -112.40721 75.29517,
   1.94352 -111.64150 75.30082,
   2.73028 -110.70985 75.32904,
   -14.52051 -115.51403 75.23339,
   -12.84541 -115.39105 75.18690,
   -11.32351 -115.26400 75.23064,
   2.46209 -111.12629 75.31653,
   -16.98480 -115.66964 75.22898,
   -15.26215 -115.56374 75.24937,
   -13.86030 -115.46678 75.23495,
   2.89312 -109.96501 75.13392,
   -19.45455 -115.80263 75.22460,
   -17.77453 -115.71522 75.18408,
   -16.31924 -115.63072 75.23017,
   2.82911 -109.49938 75.36480,
   -21.92493 -115.93331 75.22024,
   -20.30146 -115.84685 75.22679,
   -18.73505 -115.76159 75.33608,
   2.53515 -109.01375 75.35558,
   -24.39230 -116.08153 75.21600,
   -22.76899 -115.98090 75.22445,
   -21.16154 -115.89219 75.21333,
   1.88109 -108.40730 75.35186,
   -26.85538 -116.24354 75.21135,
   -25.24138 -116.13640 75.22227,
   -23.60615 -116.03230 75.21527,
   1.06325 -107.93326 75.35061,
   -27.63667 -116.28604 75.21785,
   -26.09138 -116.19708 75.21004,
   0.15935 -107.52017 75.35032,
   -29.97667 -116.33306 75.20807,
   -28.50141 -116.33214 75.18693,
   -0.64045 -107.18368 75.35405,
   -30.97814 -116.25979 75.12824,
   -29.35530 -116.33559 75.20825,
   -31.95755 -116.07922 75.20903,
   -1.31713 -106.85975 75.43999,
   -32.85807 -115.71575 75.21376,
   -2.24714 -106.26882 75.38420,
   -33.62857 -115.08959 75.22397,
   -2.97912 -105.71108 75.38681,
   -34.13136 -114.31109 75.23886,
   -3.72809 -105.02466 75.37071,
   -4.20245 -104.50678 75.39891,
   -34.44400 -113.15435 75.24912,
   -4.89550 -103.65798 75.40958,
   -34.40402 -112.26819 75.26160,
   -5.46581 -102.86997 75.42908,
   -34.14163 -111.37968 75.27534,
   -33.70818 -110.57750 75.29840,
   -5.98830 -102.07304 75.43862,
   -33.10453 -109.75853 75.29345,
   -32.47596 -109.03870 75.29573,
   -6.58194 -101.11531 75.45661,
   -31.76410 -108.25035 75.31668,
   -31.11066 -107.53816 75.32285,
   -7.01713 -100.36586 75.46128,
   -30.44110 -106.78955 75.30902,
   -7.43518 -99.62196 75.47977,
   -29.88031 -106.14025 75.48766,
   -29.22016 -105.34347 75.36657,
   -7.99770 -98.63952 75.47511,
   -28.60887 -104.56425 75.37808,
   -28.02286 -103.77343 75.39041,
   -8.61628 -97.58485 75.50673,
   -27.47057 -102.98412 75.39186,
   -9.03159 -96.89587 75.51263,
   -26.90608 -102.13280 75.41739,
   -26.36739 -101.27784 75.42760,
   -9.56105 -96.07244 75.54255,
   -25.88265 -100.46806 75.44239,
   -25.44298 -99.69742 75.49451,
   -10.16524 -95.18253 75.53270,
   -24.88206 -98.68283 75.46850,
   -10.52892 -94.65155 75.54655,
   -24.53562 -98.01955 75.47839,
   -11.22442 -93.70899 75.54735,
   -24.13196 -97.20672 75.60065,
   -11.79620 -92.96751 75.56042,
   -23.71152 -96.33844 75.48918,
   -23.34101 -95.51806 75.51932,
   -12.44222 -92.22379 75.57604,
   -22.83516 -94.44831 75.52777,
   -13.08207 -91.59134 75.58667,
   -22.53852 -93.79753 75.53744,
   -13.78643 -91.04727 75.58994,
   -22.10070 -93.01886 75.60712,
   -14.61699 -90.58868 75.62754,
   -21.54846 -92.27124 75.59319,
   -20.29674 -91.20555 75.58362,
   -17.25602 -90.20295 75.59595,
   -15.60144 -90.27173 75.65322,
   -20.92991 -91.66097 75.56301,
   -19.59317 -90.82651 75.58405,
   -18.06934 -90.33002 75.53789,
   -16.47022 -90.17798 75.60733,
   -18.83623 -90.52949 75.58215,
   -3.33617 -113.80750 76.08429,
   -1.80176 -113.35598 76.09205,
   -8.83066 -114.97608 76.06049,
   -7.24607 -114.72026 76.05713,
   -5.67403 -114.38858 76.07472,
   -4.04740 -113.99408 76.09276,
   -2.56169 -113.58929 76.08556,
   -1.01542 -113.09226 76.09763,
   0.42350 -112.52374 76.07635,
   1.92252 -111.66271 76.12029,
   -11.07426 -115.21939 76.05643,
   -9.62364 -115.07377 76.06314,
   -8.08321 -114.86698 76.06184,
   -6.45341 -114.56030 76.07028,
   -4.88994 -114.20373 76.07737,
   -0.27846 -112.81665 76.10218,
   1.22597 -112.14987 76.11292,
   2.46106 -111.13195 76.13149,
   -13.64142 -115.42948 75.90460,
   -12.12880 -115.30758 76.04133,
   -10.45460 -115.16243 76.05782,
   2.84042 -110.50355 76.14557,
   -16.08307 -115.59525 75.90872,
   -14.56124 -115.48964 76.07863,
   -12.90021 -115.36810 76.05200,
   2.92936 -109.78541 76.16509,
   -18.46652 -115.72642 76.04081,
   -17.07223 -115.64991 76.02798,
   -15.35456 -115.54440 76.04658,
   2.75169 -109.24880 76.17650,
   -20.91472 -115.85512 76.03642,
   -19.50357 -115.78122 76.03231,
   -17.81981 -115.69144 76.04197,
   -23.58287 -116.00766 76.03199,
   -21.94170 -115.91087 76.03359,
   -20.28990 -115.82222 76.03756,
   2.38387 -108.85389 76.16850,
   -26.04426 -116.17404 76.02730,
   -24.38481 -116.05943 76.03598,
   -22.93066 -115.96787 76.03306,
   1.57016 -108.20531 76.15735,
   -28.51263 -116.31818 76.02256,
   -26.84076 -116.22638 76.03108,
   -25.39573 -116.12952 76.02866,
   0.68304 -107.73950 76.15314,
   -29.33108 -116.33322 75.96760,
   -27.90311 -116.29007 76.02361,
   -0.17843 -107.36120 76.15785,
   -31.91342 -116.11312 76.02141,
   -30.36731 -116.31931 76.00904,
   -1.00500 -106.97050 76.18200,
   -32.58743 -115.86520 76.02442,
   -31.37415 -116.21928 76.02097,
   -1.82882 -106.49488 76.18810,
   -33.26485 -115.46906 76.03086,
   -2.57751 -105.97060 76.20342,
   -33.90050 -114.79098 76.05188,
   -3.32064 -105.34245 76.20772,
   -3.94172 -104.72335 76.20885,
   -34.32581 -113.87436 76.05590,
   -4.56321 -104.00257 76.18709,
   -34.48989 -112.70585 76.09400,
   -34.31129 -111.65144 76.03174,
   -5.26069 -103.08846 76.23997,
   -5.62003 -102.55004 76.25329,
   -33.98951 -110.96569 76.09708,
   -33.56097 -110.33135 76.10368,
   -6.23216 -101.60311 76.25957,
   -32.94207 -109.53048 76.11276,
   -32.02270 -108.48440 76.12856,
   -32.47800 -108.99235 76.12055,
   -31.36758 -107.77887 76.14060,
   -6.80833 -100.65806 76.26177,
   -30.67553 -107.02017 76.15399,
   -7.18876 -100.00470 76.10462,
   -30.04092 -106.30243 76.16581,
   -29.40216 -105.54632 76.11070,
   -7.68871 -99.11510 76.29143,
   -28.80569 -104.79991 76.19725,
   -28.26785 -104.09109 76.22715,
   -8.22902 -98.18093 76.30291,
   -27.70655 -103.31167 76.09050,
   -27.06674 -102.36209 76.22662,
   -8.83237 -97.17536 76.29923,
   -26.54456 -101.54471 76.23916,
   -9.16267 -96.63500 76.32800,
   -26.15341 -100.90016 76.24852,
   -9.78856 -95.68216 76.38694,
   -25.73426 -100.18118 76.25890,
   -25.23795 -99.29441 76.26345,
   -10.34238 -94.87682 76.35001,
   -24.78085 -98.43995 76.28597,
   -10.91491 -94.07940 76.30881,
   -24.33132 -97.55950 76.29274,
   -23.86303 -96.59970 76.31186,
   -11.55044 -93.22954 76.35429,
   -11.94147 -92.70733 76.37824,
   -23.55322 -95.90963 76.31986,
   -23.17721 -95.06447 76.33131,
   -12.71076 -91.86451 76.43990,
   -22.79021 -94.21097 76.34424,
   -13.40633 -91.24231 76.36907,
   -22.37673 -93.39323 76.36936,
   -21.89285 -92.61789 76.38144,
   -14.14723 -90.73378 76.41589,
   -20.97122 -91.59698 76.40349,
   -16.47200 -90.08258 76.41801,
   -14.93106 -90.35359 76.57120,
   -21.41479 -92.01593 76.40107,
   -20.33445 -91.13968 76.38340,
   -18.87339 -90.43922 76.41341,
   -17.27664 -90.10750 76.39937,
   -15.73530 -90.13555 76.58955,
   -19.61231 -90.73863 76.40304,
   -18.08409 -90.22797 76.39926,
   -2.56829 -113.59622 76.90203,
   -1.04343 -113.10692 76.91072,
   -8.00338 -114.84084 76.71736,
   -6.47163 -114.55277 76.88584,
   -4.89851 -114.20298 76.89221,
   -3.36953 -113.82138 76.93091,
   -1.80582 -113.36409 76.90663,
   -0.27252 -112.82152 76.90835,
   1.23984 -112.13694 76.92807,
   -10.40566 -115.13337 76.87800,
   -8.81837 -114.95411 76.86709,
   -7.24625 -114.70546 76.88038,
   -5.67710 -114.38141 76.88807,
   -4.11572 -114.01253 76.89489,
   0.67750 -112.42599 76.92358,
   1.91871 -111.66942 76.93553,
   -14.54600 -115.46260 76.86238,
   -12.94052 -115.34546 76.86689,
   -11.25703 -115.20774 76.86061,
   -9.65212 -115.05536 76.87360,
   2.66528 -110.87220 76.94981,
   -17.00889 -115.61963 76.85777,
   -15.38405 -115.51967 76.86899,
   -13.78181 -115.40808 76.85014,
   -12.09652 -115.27769 76.86837,
   2.91893 -110.32414 76.96468,
   -19.47803 -115.75485 76.85337,
   -17.86350 -115.66841 76.86103,
   -16.24515 -115.57446 76.84163,
   2.88041 -109.42479 76.99221,
   -20.24084 -115.79508 76.85682,
   -18.70485 -115.71370 76.85147,
   2.57768 -108.95009 77.01967,
   -22.70578 -115.93045 76.85421,
   -21.07594 -115.83934 76.84726,
   1.92462 -108.37157 76.96863,
   -25.17232 -116.08805 76.85742,
   -23.57655 -115.98416 76.84771,
   -21.94789 -115.88720 76.84898,
   1.09453 -107.88685 76.97948,
   -27.64330 -116.25195 76.85213,
   -26.03328 -116.15201 76.83871,
   -24.41411 -116.03745 76.84463,
   0.20226 -107.47511 76.97972,
   -30.22682 -116.33310 76.83578,
   -28.56807 -116.30721 76.82463,
   -26.87548 -116.20585 76.83995,
   -31.03728 -116.26401 76.81420,
   -29.61976 -116.33879 76.83643,
   -0.58384 -107.13661 76.98455,
   -31.96225 -116.10996 76.83729,
   -1.34785 -106.74393 77.00003,
   -32.87144 -115.75681 76.84133,
   -2.16742 -106.21767 76.97460,
   -33.64812 -115.14771 76.85040,
   -2.90767 -105.64032 77.01603,
   -34.17581 -114.36205 76.86151,
   -3.62158 -104.98027 77.04299,
   -4.12826 -104.43448 77.03535,
   -34.52585 -113.10577 76.87697,
   -4.81745 -103.59241 77.03839,
   -34.48317 -112.20759 76.87814,
   -34.22455 -111.35600 76.90731,
   -5.44903 -102.71344 77.22965,
   -33.80358 -110.58353 76.94043,
   -5.84394 -102.12543 77.06203,
   -33.19130 -109.74513 76.91339,
   -32.49537 -108.94960 76.93491,
   -6.47310 -101.13306 77.07747,
   -31.82678 -108.24825 76.94299,
   -31.16012 -107.54015 76.94879,
   -7.04143 -100.18533 77.11188,
   -30.48699 -106.79738 76.96368,
   -7.35406 -99.62647 77.10887,
   -29.84426 -106.06000 76.96851,
   -29.28622 -105.38803 77.13257,
   -7.98702 -98.54655 77.06457,
   -28.62617 -104.55235 77.00614,
   -27.98817 -103.68862 77.05508,
   -8.54271 -97.60252 77.11904,
   -27.48896 -102.97492 77.02364,
   -26.93264 -102.13535 77.03763,
   -8.98943 -96.86573 77.14099,
   -26.42240 -101.32166 77.05721,
   -9.48676 -96.09128 77.15368,
   -25.90502 -100.45112 77.07278,
   -25.50529 -99.74235 77.10915,
   -10.14413 -95.11947 77.15727,
   -25.02364 -98.85586 77.09385,
   -10.51249 -94.57714 77.20014,
   -24.67815 -98.18432 77.10395,
   -11.13910 -93.71205 77.16587,
   -24.18551 -97.19021 77.15456,
   -23.78237 -96.33331 77.12729,
   -11.73869 -92.91647 77.18934,
   -23.40764 -95.49764 77.09624,
   -12.38025 -92.15188 77.20437,
   -23.02784 -94.63286 77.15202,
   -13.05748 -91.44535 77.36355,
   -22.67276 -93.83848 77.29992,
   -13.69865 -90.92910 77.23120,
   -22.17994 -92.96463 77.17184,
   -14.48754 -90.47874 77.11883,
   -21.62735 -92.18081 77.23407,
   -15.56596 -90.08988 77.24887,
   -20.98770 -91.52854 77.21052,
   -19.63757 -90.67123 77.08625,
   -18.12175 -90.13043 77.22831,
   -16.49342 -89.98082 77.22450,
   -20.35106 -91.05552 77.21387,
   -18.90534 -90.33907 77.38589,
   -17.31944 -90.00735 77.22405,
   -3.34262 -113.81598 77.71229,
   -1.80753 -113.36909 77.71982,
   -8.85189 -114.93750 77.68928,
   -7.25641 -114.69288 77.68752,
   -5.68814 -114.37666 77.70648,
   -4.12097 -114.01457 77.71003,
   -2.56801 -113.60183 77.71585,
   -1.02571 -113.10373 77.72576,
   0.40674 -112.52766 77.70421,
   -11.29281 -115.18517 77.68463,
   -9.62464 -115.03006 77.63818,
   -8.06234 -114.82635 77.69245,
   -6.46840 -114.54064 77.69865,
   -4.90054 -114.19935 77.70556,
   -0.28730 -112.82191 77.73028,
   1.21967 -112.14005 77.74220,
   2.45821 -111.12527 77.75681,
   -13.73956 -115.37743 77.67844,
   -12.06157 -115.24825 77.69443,
   -10.65339 -115.13021 77.68605,
   1.91493 -111.65498 77.74932,
   2.86075 -110.50636 77.76829,
   -16.19904 -115.54461 77.67363,
   -14.56019 -115.43658 77.67641,
   -13.10668 -115.33035 77.68021,
   2.97045 -109.77730 77.79007,
   -18.66635 -115.68622 77.66917,
   -17.01753 -115.59395 77.67279,
   -15.56151 -115.50423 77.67504,
   -21.13594 -115.81835 77.66473,
   -19.46001 -115.72867 77.67464,
   -18.02778 -115.65138 77.67044,
   2.78685 -109.18040 77.80297,
   -23.60543 -115.96238 77.66070,
   -21.90439 -115.86057 77.67744,
   -20.48101 -115.78312 77.66604,
   2.36518 -108.71319 77.88996,
   -26.06530 -116.13195 77.65590,
   -24.39525 -116.01518 77.62234,
   -22.88856 -115.91544 77.76967,
   1.61063 -108.15517 77.78891,
   -28.53261 -116.29074 77.65128,
   -26.85041 -116.18844 77.60794,
   -25.33500 -116.07831 77.79058,
   0.73648 -107.70023 77.78728,
   -29.32575 -116.31504 77.65788,
   -27.80487 -116.25445 77.78564,
   -0.12619 -107.31399 77.79754,
   -31.91130 -116.14647 77.64904,
   -30.29698 -116.32525 77.63661,
   -0.94200 -106.92122 77.77879,
   -32.58366 -115.91024 77.65194,
   -31.39646 -116.23494 77.64867,
   -33.28581 -115.51316 77.65821,
   -1.76389 -106.43327 77.81760,
   -2.51128 -105.90035 77.81780,
   -33.94950 -114.82451 77.68518,
   -3.28942 -105.22991 77.84160,
   -34.38442 -113.91933 77.68736,
   -3.91229 -104.59185 77.96214,
   -4.38581 -104.04921 77.84982,
   -34.57201 -112.69309 77.70069,
   -34.42434 -111.81459 77.71014,
   -5.08724 -103.14821 77.86139,
   -5.63468 -102.36640 77.87817,
   -34.06486 -110.91991 77.85186,
   -33.64202 -110.29722 77.87666,
   -6.22231 -101.46960 77.81972,
   -32.99530 -109.48407 77.74157,
   -31.86895 -108.26291 77.76039,
   -32.34795 -108.77179 77.75222,
   -31.42486 -107.78891 77.76844,
   -6.72652 -100.64110 77.88801,
   -30.70123 -107.00107 77.78237,
   -30.06758 -106.29236 77.79406,
   -7.18585 -99.85996 77.91077,
   -29.42764 -105.53914 77.80580,
   -7.61341 -99.11599 77.92587,
   -28.80153 -104.76070 77.79914,
   -28.35314 -104.17270 77.83859,
   -8.17163 -98.16604 77.92366,
   -27.68488 -103.24157 77.84089,
   -27.08387 -102.35079 77.85497,
   -8.84268 -97.06072 77.94145,
   -26.68556 -101.72657 77.86452,
   -9.14913 -96.56179 77.94467,
   -26.31726 -101.12297 77.87344,
   -9.75806 -95.63715 77.96826,
   -25.76499 -100.17517 77.88682,
   -25.28330 -99.30101 77.91688,
   -10.36194 -94.74217 78.17668,
   -24.84376 -98.46364 77.91255,
   -10.85712 -94.05051 77.98892,
   -24.42954 -97.63270 77.92289,
   -24.01571 -96.76292 77.93789,
   -11.51611 -93.15890 78.00106,
   -11.94817 -92.59376 77.83990,
   -23.68891 -96.02795 77.94684,
   -23.28713 -95.11740 77.94954,
   -12.63182 -91.79870 78.02394,
   -22.88764 -94.22294 77.98114,
   -13.30167 -91.15400 78.03601,
   -22.37136 -93.22243 77.99133,
   -14.02126 -90.62606 78.03817,
   -22.00798 -92.58959 78.00700,
   -14.85714 -90.20801 78.05104,
   -21.56160 -91.97322 78.17690,
   -20.42927 -91.01280 78.04204,
   -18.92720 -90.27976 78.02912,
   -17.31011 -89.91993 77.89181,
   -15.76769 -89.94862 78.06741,
   -21.01766 -91.46040 78.03340,
   -19.67292 -90.58395 78.02376,
   -18.14274 -90.04021 78.10914,
   -16.54082 -89.87403 78.04754,
   -2.57362 -113.60822 78.52993,
   -1.05133 -113.11706 78.53852,
   -8.05418 -114.80617 78.50472,
   -6.49544 -114.53483 78.50860,
   -4.91088 -114.19845 78.51963,
   -3.36345 -113.82550 78.52240,
   -1.81164 -113.37658 78.53493,
   -0.27957 -112.82470 78.53420,
   1.22603 -112.12786 78.55715,
   -10.39392 -115.08785 78.37417,
   -8.92090 -114.92536 78.48783,
   -7.36227 -114.69292 78.65163,
   -5.69010 -114.36897 78.51637,
   -4.12431 -114.01472 78.52301,
   0.63327 -112.44109 78.55197,
   1.88278 -111.68608 78.56779,
   -12.87040 -115.28578 78.51096,
   -11.34558 -115.16388 78.54672,
   -9.67448 -115.01237 78.50237,
   2.65417 -110.89242 78.57531,
   -15.32235 -115.46144 78.50026,
   -13.73765 -115.35052 78.48247,
   -12.12076 -115.22748 78.49717,
   2.93406 -110.31637 78.58927,
   -17.79044 -115.61258 78.49253,
   -16.18770 -115.51740 78.47898,
   -14.57139 -115.41017 78.49131,
   2.91687 -109.38175 78.62183,
   -20.22266 -115.74757 78.39046,
   -18.64594 -115.65960 78.48383,
   -17.03295 -115.56876 78.48651,
   2.61708 -108.90724 78.67688,
   -22.64279 -115.87945 78.47641,
   -21.17159 -115.79466 78.52417,
   -19.50144 -115.70618 78.48209,
   1.88117 -108.21831 78.60614,
   -25.11116 -116.03950 78.47204,
   -23.66206 -115.94253 78.46466,
   -21.97088 -115.84043 78.47771,
   1.13182 -107.82860 78.60762,
   -27.58685 -116.21595 78.46710,
   -26.14486 -116.11423 78.45609,
   -24.43594 -115.99260 78.47324,
   0.33624 -107.48709 78.60849,
   -30.23175 -116.32681 78.46374,
   -28.56823 -116.27937 78.45921,
   -26.89562 -116.16723 78.46854,
   -31.10468 -116.26457 78.44828,
   -29.61436 -116.32357 78.46463,
   -0.46804 -107.12584 78.61441,
   -31.97541 -116.13976 78.46577,
   -1.31080 -106.66695 78.62257,
   -32.88280 -115.79896 78.46876,
   -2.13138 -106.12269 78.66985,
   -33.67285 -115.20343 78.47771,
   -2.83622 -105.56933 78.64538,
   -34.22014 -114.42938 78.48645,
   -3.51351 -104.93973 78.64723,
   -4.14546 -104.25748 78.66022,
   -34.57908 -113.25318 78.50267,
   -4.76620 -103.49621 78.62639,
   -34.57377 -112.37366 78.51839,
   -34.29563 -111.31868 78.54227,
   -5.43101 -102.59018 78.67808,
   -33.86412 -110.52214 78.54576,
   -5.78605 -102.04519 78.72678,
   -33.25093 -109.70680 78.35646,
   -32.60608 -108.97417 78.58419,
   -6.38382 -101.11731 78.70460,
   -31.88226 -108.22919 78.57846,
   -31.21099 -107.53729 78.58178,
   -7.00632 -100.10273 78.72179,
   -30.53091 -106.79987 78.59670,
   -7.35741 -99.50747 78.54374,
   -29.87509 -106.05605 78.58923,
   -29.24569 -105.30295 78.61653,
   -7.92002 -98.53740 78.73885,
   -28.63839 -104.52896 78.82902,
   -28.04921 -103.73979 78.62781,
   -8.47534 -97.60644 78.75820,
   -27.51343 -102.97418 78.65333,
   -26.96396 -102.14447 78.66724,
   -9.00502 -96.73250 78.96259,
   -26.47894 -101.36780 78.68551,
   -9.36803 -96.17264 78.79065,
   -25.93421 -100.44448 78.70755,
   -25.52879 -99.72671 78.55282,
   -10.01902 -95.20247 78.80418,
   -25.07254 -98.86322 78.72167,
   -10.55299 -94.42848 78.79815,
   -24.72283 -98.16888 78.73216,
   -11.12031 -93.63118 78.81236,
   -24.25919 -97.21440 78.72114,
   -23.86547 -96.35488 78.75317,
   -11.76806 -92.76267 78.84960,
   -23.51342 -95.54544 78.78254,
   -12.19834 -92.20124 78.83263,
   -23.11219 -94.63089 78.78032,
   -12.91663 -91.42355 78.86769,
   -22.72185 -93.77657 78.78163,
   -13.57987 -90.84302 78.80805,
   -22.30046 -92.96523 78.80960,
   -14.38298 -90.32310 78.86566,
   -21.76357 -92.16374 78.82714,
   -21.10325 -91.44763 78.83054,
   -19.69504 -90.50291 78.85092,
   -18.18076 -89.96656 78.84465,
   -16.39059 -89.78520 78.79842,
   -15.17698 -89.98828 78.87799,
   -20.33616 -90.84642 78.96506,
   -18.95820 -90.19710 78.84251,
   -17.37236 -89.81876 78.84305,
   -15.78646 -89.83731 78.88105,
   -1.81338 -113.38177 79.34758,
   -8.87314 -114.89715 79.31797,
   -7.11515 -114.63659 79.32389,
   -5.70714 -114.36482 79.33372,
   -4.13108 -114.01648 79.33858,
   -2.57388 -113.61372 79.34420,
   -1.03605 -113.11483 79.35375,
   0.38893 -112.53043 79.33146,
   -11.31650 -115.13577 79.31335,
   -9.71064 -114.99246 79.32448,
   -8.05413 -114.78640 79.31514,
   -6.48361 -114.52027 79.32703,
   -4.91147 -114.19376 79.33376,
   -3.34927 -113.82379 79.34029,
   -0.29617 -112.82659 79.35833,
   1.21076 -112.12725 79.36723,
   2.44812 -111.13523 79.37839,
   -13.76458 -115.32421 79.30726,
   -12.14760 -115.20291 79.31288,
   -10.57237 -115.07245 79.31173,
   1.90629 -111.64704 79.37825,
   2.86923 -110.50955 79.39405,
   -16.22337 -115.49213 79.30235,
   -14.55447 -115.38209 79.27062,
   -13.05481 -115.26796 79.42811,
   2.99803 -109.77848 79.41461,
   -18.69003 -115.63608 79.29788,
   -17.01863 -115.54184 79.26849,
   -15.50109 -115.44132 79.43728,
   -21.15904 -115.77022 79.29342,
   -19.47769 -115.68046 79.24809,
   -17.97472 -115.59254 79.41728,
   2.81022 -109.09083 79.48490,
   -23.62773 -115.91636 79.28934,
   -22.02255 -115.81870 79.29664,
   -20.41281 -115.72952 79.28733,
   2.42210 -108.69093 79.55142,
   -26.08638 -116.08914 79.28448,
   -24.46994 -115.97184 79.29335,
   -22.87379 -115.86992 79.27185,
   1.65632 -108.10683 79.42031,
   -28.55087 -116.26273 79.27987,
   -26.93350 -116.15084 79.28734,
   -25.31465 -116.03326 79.28291,
   0.78957 -107.65706 79.42107,
   -29.32877 -116.29556 79.29727,
   -27.78254 -116.22148 79.27038,
   -0.07441 -107.26391 79.43382,
   -31.77098 -116.17489 79.27677,
   -30.29750 -116.31533 79.27259,
   -0.88255 -106.87083 79.30550,
   -32.57595 -115.95150 79.27951,
   -31.07217 -116.27231 79.27671,
   -33.30823 -115.55916 79.28551,
   -1.76929 -106.30593 79.61925,
   -2.44541 -105.82806 79.45745,
   -34.00200 -114.86371 79.31681,
   -3.11190 -105.26006 79.38135,
   -34.45440 -113.95041 79.31520,
   -3.80976 -104.55331 79.46350,
   -4.32533 -103.95723 79.48220,
   -34.65299 -112.68593 79.28032,
   -4.99603 -103.09923 79.48876,
   -34.50875 -111.80933 79.33879,
   -34.14562 -110.91359 79.37534,
   -5.62808 -102.19293 79.71356,
   -33.68568 -110.22130 79.35330,
   -6.03942 -101.57867 79.50549,
   -33.09710 -109.49523 79.40658,
   -32.40757 -108.74304 79.38040,
   -31.49466 -107.79659 79.39586,
   -6.57775 -100.72189 79.52593,
   -31.90060 -108.21308 79.38855,
   -30.73469 -106.98485 79.41053,
   -30.09511 -106.28071 79.42236,
   -7.21716 -99.67839 79.50353,
   -29.46196 -105.54286 79.43384,
   -7.53555 -99.11889 79.54365,
   -28.84198 -104.77629 79.44508,
   -28.28799 -104.04883 79.45624,
   -8.16561 -98.06408 79.58056,
   -27.70155 -103.22917 79.46927,
   -27.11408 -102.35686 79.48303,
   -8.76296 -97.08666 79.57215,
   -9.18902 -96.40501 79.58938,
   -26.72097 -101.73922 79.49241,
   -26.33980 -101.11154 79.50169,
   -9.73521 -95.57475 79.61110,
   -25.71281 -100.02317 79.51711,
   -25.30176 -99.26213 79.54252,
   -10.33066 -94.70222 79.60379,
   -24.87229 -98.42501 79.53849,
   -10.69096 -94.16873 79.62434,
   -24.46110 -97.58947 79.41462,
   -11.37579 -93.22105 79.63071,
   -24.08455 -96.76583 79.56625,
   -11.94499 -92.45961 79.63770,
   -23.71238 -95.91333 79.70789,
   -23.33885 -95.05886 79.58524,
   -12.57550 -91.70781 79.65836,
   -22.94815 -94.17480 79.54006,
   -22.56960 -93.36392 79.61440,
   -13.21313 -91.05919 79.66470,
   -13.92166 -90.50132 79.67203,
   -22.11625 -92.54565 79.80323,
   -14.75576 -90.05109 79.62206,
   -21.62090 -91.87617 79.63756,
   -20.43412 -90.82877 79.65928,
   -17.41751 -89.72442 79.66724,
   -15.71549 -89.76391 79.55146,
   -21.04199 -91.28120 79.66158,
   -19.72653 -90.42300 79.66690,
   -18.18837 -89.86131 79.72069,
   -16.58584 -89.67140 79.65610,
   -18.98884 -90.11034 79.66023,
   -2.57899 -113.62002 80.15784,
   -1.05898 -113.12762 80.16629,
   -8.07423 -114.76933 80.13343,
   -6.40873 -114.49416 80.13428,
   -4.92304 -114.19243 80.14741,
   -3.32084 -113.81867 80.15720,
   -1.81715 -113.38901 80.16293,
   -0.28319 -112.82729 80.16072,
   1.21340 -112.11915 80.18586,
   -10.34596 -115.02975 80.12982,
   -8.86595 -114.87359 80.13639,
   -7.26663 -114.64483 80.13516,
   -5.70341 -114.35522 80.14464,
   -4.13326 -114.01568 80.15112,
   0.55634 -112.47611 80.32470,
   1.88564 -111.67373 80.14626,
   -12.79394 -115.22467 80.12414,
   -11.34825 -115.11285 80.12314,
   -9.69708 -114.96797 80.13112,
   2.63182 -110.94608 80.24126,
   -15.24269 -115.40021 80.11879,
   -13.84549 -115.30255 80.10351,
   -12.14489 -115.17559 80.12585,
   2.95427 -110.31528 80.21538,
   -17.72089 -115.55508 80.11403,
   -16.31661 -115.47074 80.10071,
   -14.59655 -115.35599 80.12012,
   2.95396 -109.33585 80.25965,
   -20.19263 -115.69199 80.10947,
   -18.75326 -115.61341 80.10338,
   -17.05679 -115.51627 80.11516,
   2.63042 -108.80208 80.23786,
   -22.62240 -115.82915 80.10518,
   -21.19051 -115.74669 80.10299,
   -19.52500 -115.65594 80.11079,
   1.91213 -108.14769 80.23398,
   -25.27814 -116.00820 80.10045,
   -23.63390 -115.89283 80.10460,
   -21.99388 -115.79222 80.10638,
   1.26215 -107.85494 80.23676,
   -27.58896 -116.18001 80.09573,
   -26.09931 -116.06868 80.09820,
   -24.63341 -115.96178 80.10155,
   -30.23696 -116.32282 80.09172,
   -28.55721 -116.25251 80.09454,
   -26.91586 -116.12823 80.09711,
   0.44280 -107.48461 80.23759,
   -31.09498 -116.28052 80.07972,
   -29.57708 -116.31146 80.09286,
   -0.53399 -106.99426 80.18068,
   -31.97792 -116.17289 80.09469,
   -1.26709 -106.59505 80.25976,
   -32.89566 -115.84095 80.09598,
   -2.04344 -106.07432 80.26675,
   -33.69848 -115.26918 80.10493,
   -2.74074 -105.51951 80.24018,
   -34.27036 -114.50570 80.12362,
   -3.45146 -104.84910 80.27847,
   -34.65807 -113.28702 80.12832,
   -4.10052 -104.13900 80.37789,
   -4.58001 -103.55580 80.30003,
   -34.65730 -112.29066 80.15176,
   -34.39872 -111.35314 80.20857,
   -5.25584 -102.65591 80.31215,
   -33.93978 -110.48917 80.17484,
   -5.80006 -101.86584 80.32625,
   -33.30325 -109.63058 80.18098,
   -32.64633 -108.91980 80.15854,
   -6.33441 -101.04385 80.28249,
   -31.94979 -108.21827 80.22275,
   -31.25979 -107.52510 80.21477,
   -6.91614 -100.10281 80.35341,
   -30.57624 -106.80150 80.22685,
   -29.91390 -106.05955 80.24030,
   -7.35964 -99.35905 80.36031,
   -29.27940 -105.30685 80.25527,
   -7.79670 -98.61663 80.38196,
   -28.65642 -104.52130 80.25324,
   -28.09473 -103.76688 80.26911,
   -8.35936 -97.68177 80.42549,
   -27.54246 -102.97904 80.28594,
   -26.98825 -102.13979 80.30056,
   -8.97923 -96.68914 80.38286,
   -26.47962 -101.32074 80.31134,
   -9.30855 -96.16663 80.40896,
   -25.96308 -100.43836 80.33266,
   -25.51124 -99.62267 80.33731,
   -9.94883 -95.20544 80.45867,
   -25.11959 -98.87054 80.34939,
   -10.50777 -94.39068 80.42703,
   -24.68845 -97.99980 80.34285,
   -11.09169 -93.56632 80.37551,
   -24.30325 -97.17776 80.36724,
   -23.90901 -96.30012 80.38231,
   -11.74160 -92.67667 80.45650,
   -23.50597 -95.37428 80.39877,
   -12.13865 -92.13304 80.46237,
   -23.19690 -94.62891 80.40872,
   -12.82444 -91.34973 80.51387,
   -22.84439 -93.82163 80.41513,
   -13.44548 -90.77671 80.31358,
   -22.41355 -92.96957 80.44278,
   -21.76175 -91.98829 80.46619,
   -14.29616 -90.15588 80.65248,
   -21.22012 -91.37961 80.35644,
   -16.64382 -89.56514 80.49204,
   -15.10918 -89.80127 80.47556,
   -20.44960 -90.74265 80.49625,
   -19.02581 -90.01903 80.48619,
   -17.44215 -89.62415 80.47303,
   -15.88215 -89.61274 80.47955,
   -19.75396 -90.33718 80.48162,
   -18.24652 -89.77932 80.47359,
   -1.81916 -113.39449 80.97533,
   -7.29018 -114.63146 80.95160,
   -5.72176 -114.35058 80.96426,
   -4.14188 -114.01744 80.96646,
   -2.58039 -113.62534 80.97115,
   -1.04591 -113.12661 80.98197,
   0.30133 -112.57434 80.99167,
   -9.65083 -114.93811 80.96966,
   -8.07876 -114.74934 80.94556,
   -6.62175 -114.51735 81.07618,
   -4.92268 -114.18705 80.96193,
   -3.35615 -113.83083 80.96830,
   -0.30409 -112.83296 80.98635,
   1.26267 -112.07430 80.98861,
   2.40460 -111.21345 81.01220,
   -13.79024 -115.26897 80.93614,
   -12.17514 -115.15104 80.94150,
   -10.50713 -115.01385 80.94053,
   -8.89435 -114.85519 80.94662,
   1.90633 -111.64704 81.00689,
   2.89227 -110.52577 81.02184,
   -16.24800 -115.43781 80.93109,
   -14.63691 -115.33044 80.94244,
   -13.03454 -115.21276 80.93155,
   -11.34061 -115.08421 80.94203,
   3.04783 -109.80882 81.02746,
   -18.71376 -115.58407 80.92655,
   -17.08862 -115.49070 80.93726,
   -15.48568 -115.38712 80.92978,
   -19.55438 -115.63138 80.92874,
   -17.93820 -115.53897 80.93429,
   2.88285 -109.10508 81.20977,
   -21.95388 -115.76483 80.93142,
   -20.41115 -115.67672 80.92208,
   2.47749 -108.65004 81.03899,
   -24.42137 -115.92121 80.92685,
   -22.80313 -115.81513 80.91254,
   -21.18222 -115.72037 80.92208,
   1.70333 -108.06153 81.05172,
   -26.86590 -116.10798 80.92000,
   -25.26468 -115.98509 80.91430,
   -23.64995 -115.86918 80.91791,
   0.83041 -107.61408 81.05254,
   -29.33073 -116.28077 80.93349,
   -27.73541 -116.18334 80.89312,
   -26.10705 -116.04791 80.91303,
   -0.02060 -107.22226 81.06937,
   -31.75788 -116.20194 80.90446,
   -30.29216 -116.31535 80.91233,
   -28.56852 -116.23770 80.90842,
   -0.84991 -106.79470 81.06412,
   -32.57398 -115.99043 80.90710,
   -31.06994 -116.28525 80.90448,
   -33.33243 -115.60726 80.91267,
   -1.62850 -106.31402 81.05584,
   -2.37327 -105.75755 81.10303,
   -34.06845 -114.91954 80.94954,
   -3.06696 -105.15086 81.09140,
   -34.40573 -114.44444 81.32026,
   -34.54312 -114.00955 80.93647,
   -3.70690 -104.50079 81.12918,
   -4.34105 -103.77545 81.11231,
   -34.74463 -112.68173 80.94503,
   -4.94612 -103.00072 81.08159,
   -34.59915 -111.80173 80.96776,
   -34.24727 -110.93410 80.97360,
   -5.60902 -102.07595 81.12730,
   -33.74168 -110.15299 80.99274,
   -5.98186 -101.50463 81.13812,
   -33.09540 -109.37495 80.99816,
   -32.48541 -108.74073 81.12334,
   -6.54898 -100.61766 81.15417,
   -31.71883 -107.95979 81.02057,
   -30.78557 -106.99305 81.03849,
   -31.27020 -107.50694 81.02920,
   -30.11552 -106.26041 81.05077,
   -7.17899 -99.60167 81.15987,
   -29.48906 -105.53722 81.06201,
   -7.53270 -99.01278 80.98887,
   -28.86891 -104.77467 81.07325,
   -28.32811 -104.06727 81.08394,
   -8.10553 -98.04983 81.19049,
   -27.72260 -103.22259 81.09749,
   -27.27124 -102.55533 81.10809,
   -8.68257 -97.11099 81.20098,
   -26.87950 -101.94718 81.11741,
   -9.14592 -96.37365 81.21773,
   -26.35112 -101.07997 81.13020,
   -9.65538 -95.59649 81.22413,
   -25.75045 -100.03003 81.15302,
   -25.35308 -99.28653 81.16361,
   -10.30020 -94.64454 81.25817,
   -24.91895 -98.42307 81.18510,
   -10.67307 -94.08889 81.27175,
   -24.44972 -97.44141 81.18513,
   -11.30147 -93.20278 81.24870,
   -24.15085 -96.76926 81.19454,
   -23.77999 -95.91237 81.23323,
   -11.88321 -92.40592 81.26613,
   -23.42331 -95.06628 81.22034,
   -12.49181 -91.65030 81.26227,
   -23.05215 -94.19378 81.24427,
   -13.20834 -90.89676 81.30343,
   -22.66586 -93.35525 81.24203,
   -13.78102 -90.40378 81.31395,
   -22.20752 -92.52187 81.24778,
   -14.78447 -89.82768 81.31689,
   -21.72363 -91.81296 81.28482,
   -15.90536 -89.49894 81.33008,
   -21.12114 -91.17110 81.26325,
   -19.78428 -90.25011 81.31619,
   -18.28878 -89.68080 81.30192,
   -16.66459 -89.46143 81.29415,
   -15.46234 -89.58306 81.33265,
   -20.49081 -90.67475 81.28913,
   -19.05470 -89.92868 81.29016,
   -17.48242 -89.52135 81.29467,
   -2.58460 -113.63101 81.78573,
   -1.06653 -113.13878 81.79400,
   -8.09425 -114.73215 81.76229,
   -6.31686 -114.45187 81.77039,
   -4.93582 -114.18595 81.77446,
   -3.31719 -113.82257 81.73636,
   -1.82268 -113.40101 81.79061,
   -0.28879 -112.83263 81.78375,
   1.20536 -112.11489 81.81438,
   -10.53561 -114.99159 81.75803,
   -8.87136 -114.83027 81.71977,
   -7.28711 -114.61371 81.76399,
   -5.71700 -114.34079 81.77290,
   -4.14240 -114.01605 81.77921,
   0.52424 -112.48789 81.83989,
   1.92747 -111.63945 81.82165,
   -12.98528 -115.18154 81.75240,
   -11.30021 -115.05396 81.76898,
   -9.85775 -114.93148 81.75946,
   2.63008 -111.01484 81.82222,
   -15.43955 -115.35718 81.74703,
   -13.78829 -115.24089 81.75349,
   -12.32800 -115.13293 81.75408,
   3.01770 -110.33208 81.84152,
   -17.90431 -115.51154 81.74260,
   -16.25672 -115.41108 81.74662,
   -14.81908 -115.31470 81.74845,
   3.04493 -109.38115 81.85764,
   -20.37096 -115.64983 81.73793,
   -18.70892 -115.55756 81.74581,
   -17.25258 -115.47309 81.74362,
   2.70475 -108.74961 81.86552,
   -22.83886 -115.79369 81.73359,
   -21.14928 -115.69331 81.74613,
   -19.70898 -115.61328 81.73919,
   2.12708 -108.28684 81.86435,
   -25.29911 -115.96579 81.72898,
   -23.58894 -115.84228 81.74743,
   -22.17956 -115.75339 81.73476,
   -27.75386 -116.16780 81.72413,
   -26.05005 -116.02547 81.74220,
   -24.63660 -115.91626 81.73019,
   1.48786 -107.97314 81.86673,
   -30.24235 -116.32023 81.71974,
   -28.53438 -116.23019 81.73318,
   -27.10624 -116.11390 81.72540,
   0.46873 -107.43563 81.86728,
   -31.09034 -116.29121 81.71672,
   -29.52462 -116.30219 81.84604,
   -0.38936 -107.01108 81.91304,
   -31.97673 -116.19352 81.72210,
   -1.16461 -106.57389 81.87224,
   -32.90269 -115.87660 81.72355,
   -1.97660 -106.00950 81.89608,
   -33.72619 -115.33214 81.73223,
   -34.28800 -114.69931 81.74477,
   -2.69534 -105.41922 81.93771,
   -3.36955 -104.78018 81.91546,
   -34.58798 -114.11560 81.90764,
   -34.75537 -113.33779 81.76023,
   -4.06537 -104.02636 81.91115,
   -4.51518 -103.46852 81.97170,
   -34.74431 -112.24150 81.78194,
   -34.46367 -111.27850 81.68184,
   -5.16960 -102.60661 81.93273,
   -34.07551 -110.54219 81.80272,
   -33.38323 -109.63888 81.81066,
   -5.78536 -101.71292 82.12661,
   -33.76739 -110.11314 81.80665,
   -32.68464 -108.86914 81.81943,
   -6.20031 -101.08776 81.95562,
   -32.00591 -108.19546 81.86724,
   -31.31951 -107.52161 81.84646,
   -6.76455 -100.19606 81.97330,
   -30.63670 -106.81727 81.85599,
   -29.95423 -106.06499 81.86431,
   -7.38171 -99.19625 81.98499,
   -29.31065 -105.30843 81.87430,
   -7.71117 -98.63390 82.01379,
   -28.68546 -104.52393 81.88388,
   -28.13388 -103.78508 81.89974,
   -8.33885 -97.61064 82.01387,
   -27.56635 -102.97654 81.91319,
   -27.04807 -102.19084 81.92935,
   -8.97955 -96.59017 82.01682,
   -26.51257 -101.32710 81.94070,
   -9.30402 -96.07745 82.02778,
   -25.99106 -100.43350 81.95727,
   -25.55306 -99.63574 81.96492,
   -9.91472 -95.16013 82.04370,
   -25.16437 -98.87842 81.97710,
   -10.52806 -94.24620 82.26657,
   -24.74515 -98.01375 81.98056,
   -10.92314 -93.67229 82.07090,
   -24.37272 -97.20014 82.00261,
   -24.01348 -96.37577 82.03278,
   -11.55724 -92.78222 82.06909,
   -23.63599 -95.48640 82.02568,
   -12.07992 -92.08252 81.90019,
   -23.30174 -94.66139 82.16158,
   -12.76351 -91.25968 82.10281,
   -22.90740 -93.76655 82.04840,
   -22.48671 -92.91290 82.01102,
   -13.41900 -90.60493 82.11627,
   -22.04310 -92.15336 82.08389,
   -14.14382 -90.06061 82.16003,
   -21.15925 -91.10340 82.10550,
   -15.02269 -89.62344 82.16094,
   -21.57913 -91.53223 82.10389,
   -20.53911 -90.61653 82.06662,
   -19.08005 -89.85884 81.92936,
   -17.50102 -89.42779 82.00392,
   -15.90628 -89.39869 82.15737,
   -19.80540 -90.14915 82.23702,
   -18.41657 -89.59918 82.22245,
   -16.71195 -89.35295 82.12112,
   -1.82536 -113.40608 82.60303,
   -7.30865 -114.60121 82.58034,
   -5.64511 -114.31981 82.60388,
   -4.15620 -114.01950 82.59366,
   -2.65310 -113.65683 82.58770,
   -1.05531 -113.13817 82.60977,
   0.28741 -112.58102 82.61990,
   -9.62950 -114.89361 82.43178,
   -8.13077 -114.71912 82.57021,
   -6.51173 -114.47203 82.59268,
   -4.93402 -114.18109 82.59010,
   -3.36315 -113.83764 82.59633,
   -0.31137 -112.83995 82.61440,
   1.23231 -112.09130 82.62228,
   2.40857 -111.25189 82.64053,
   -12.08671 -115.09425 82.45245,
   -10.58582 -114.97377 82.61934,
   -8.91558 -114.81612 82.57551,
   1.90912 -111.65011 82.63561,
   2.95094 -110.56651 82.64907,
   -14.56913 -115.27218 82.58250,
   -12.98395 -115.15732 82.55864,
   -11.36427 -115.03667 82.57076,
   3.17035 -109.78875 82.79313,
   -17.03739 -115.43675 82.55856,
   -15.43321 -115.33250 82.55014,
   -13.81559 -115.21801 82.56516,
   -19.49138 -115.57866 82.56670,
   -17.89243 -115.48769 82.54966,
   -16.27170 -115.38806 82.55994,
   2.98245 -109.00684 82.67904,
   -21.93643 -115.71943 82.40075,
   -20.42575 -115.62977 82.60031,
   -18.73724 -115.53631 82.55540,
   2.53268 -108.54060 82.67292,
   -24.39535 -115.87880 82.40961,
   -22.88136 -115.77434 82.58685,
   -21.20510 -115.67445 82.55089,
   1.73760 -108.00401 82.68403,
   -26.85244 -116.07156 82.42150,
   -25.34537 -115.94818 82.59134,
   -23.67230 -115.82632 82.54663,
   0.83759 -107.55905 82.68605,
   -29.25121 -116.26819 82.53569,
   -27.81754 -116.15493 82.58991,
   -26.12710 -116.00996 82.54156,
   0.09033 -107.23459 82.71394,
   -31.75401 -116.21904 82.53220,
   -30.28739 -116.31283 82.53781,
   -28.58541 -116.21674 82.53689,
   -32.56055 -116.02489 82.53475,
   -31.06746 -116.29291 82.53232,
   -0.79776 -106.75082 82.69511,
   -33.34980 -115.64654 82.54001,
   -1.57456 -106.25345 82.68287,
   -2.30417 -105.69476 82.72211,
   -34.08788 -115.01389 82.37499,
   -34.45577 -114.50048 82.55799,
   -2.99551 -105.07982 82.72107,
   -34.74774 -113.72143 82.56633,
   -3.64189 -104.42031 82.72761,
   -34.84064 -112.76092 82.56027,
   -4.32730 -103.62130 82.91129,
   -4.77155 -103.06078 82.74427,
   -34.72086 -111.96773 82.58822,
   -34.34547 -110.94278 82.60911,
   -5.42236 -102.17185 82.75873,
   -33.84211 -110.15339 82.63536,
   -5.96911 -101.37066 82.77436,
   -33.19271 -109.38729 82.62729,
   -32.50602 -108.67574 82.68846,
   -6.50177 -100.55000 82.74135,
   -31.76501 -107.93948 82.64866,
   -31.17459 -107.35966 82.66002,
   -30.14572 -106.25417 82.67896,
   -7.09589 -99.59922 82.79801,
   -30.63577 -106.79200 82.67015,
   -29.50371 -105.51832 82.69040,
   -7.54011 -98.86583 82.80980,
   -28.88902 -104.76726 82.70154,
   -28.36115 -104.07876 82.71186,
   -7.98556 -98.12809 82.81830,
   -27.73700 -103.20827 82.72594,
   -8.57006 -97.18402 82.83359,
   -27.30553 -102.56949 82.73598,
   -26.90210 -101.94193 82.74558,
   -9.16030 -96.24351 83.03490,
   -26.38383 -101.08995 82.75815,
   -9.53122 -95.68071 82.86438,
   -25.81377 -100.08853 82.81996,
   -25.39533 -99.30141 82.78397,
   -10.16625 -94.73608 82.87161,
   -24.97384 -98.45378 82.72312,
   -10.71096 -93.93504 82.87514,
   -24.58915 -97.62430 82.81050,
   -11.27906 -93.11692 82.89490,
   -24.29065 -96.94082 82.82027,
   -23.83953 -95.89696 82.82013,
   -11.90483 -92.25295 82.91625,
   -23.48099 -95.02814 82.86252,
   -12.30431 -91.70003 82.90307,
   -23.02319 -93.97065 82.86167,
   -13.09419 -90.83487 82.92987,
   -22.76292 -93.34681 82.86991,
   -13.67794 -90.30895 82.77258,
   -22.36554 -92.57109 82.87368,
   -21.80218 -91.72289 82.92910,
   -14.49645 -89.76690 82.94198,
   -21.18425 -91.03739 82.91583,
   -19.84298 -90.08972 82.92712,
   -18.34475 -89.50831 82.92017,
   -16.62068 -89.26598 82.82137,
   -15.29617 -89.42049 83.10846,
   -20.37794 -90.40419 82.91992,
   -19.11772 -89.76130 82.91925,
   -17.52579 -89.33361 82.90670,
   -15.98452 -89.28778 82.95939,
   -2.59066 -113.64051 83.41362,
   -1.07451 -113.14898 83.42163,
   -8.11390 -114.70271 83.39160,
   -6.52297 -114.46446 83.39792,
   -4.94849 -114.18226 83.40278,
   -3.36610 -113.84096 83.40760,
   -1.82913 -113.41168 83.41890,
   -0.29095 -112.83695 83.40607,
   1.20139 -112.11528 83.44318,
   -10.55764 -114.95275 83.38678,
   -8.94217 -114.80334 83.38243,
   -7.30558 -114.58884 83.39096,
   -5.82905 -114.34471 83.53578,
   -4.15109 -114.01805 83.40723,
   0.51100 -112.49619 83.45631,
   1.93535 -111.63706 83.45932,
   -13.00913 -115.13896 83.38139,
   -11.39528 -115.02061 83.38291,
   -9.79612 -114.88642 83.35982,
   2.64384 -111.07749 83.44953,
   -15.46405 -115.31500 83.37619,
   -13.78397 -115.19662 83.32626,
   -12.25873 -115.08383 83.36760,
   3.14152 -110.36957 83.46608,
   -17.92711 -115.47127 83.37150,
   -16.26291 -115.36881 83.35208,
   -14.75947 -115.26470 83.50859,
   3.25146 -109.25815 83.48128,
   -20.39385 -115.61064 83.36690,
   -18.72048 -115.51760 83.33061,
   -17.19569 -115.42604 83.51690,
   2.82974 -108.67706 83.49219,
   -22.86115 -115.75639 83.36245,
   -21.22769 -115.65815 83.37025,
   -19.66899 -115.56911 83.48256,
   -25.31928 -115.93078 83.35757,
   -23.69522 -115.81129 83.36974,
   -22.10509 -115.70989 83.35666,
   2.18852 -108.22265 83.49401,
   -27.77275 -116.14081 83.35265,
   -26.16020 -115.99789 83.36134,
   -24.56578 -115.87492 83.33999,
   1.49252 -107.90354 83.49675,
   -30.24622 -116.31498 83.34778,
   -28.60506 -116.21113 83.36684,
   -27.01601 -116.07765 83.35226,
   0.50006 -107.40681 83.49908,
   -31.09270 -116.29536 83.36130,
   -29.49403 -116.29146 83.34229,
   -0.35076 -106.97780 83.50450,
   -31.97444 -116.20864 83.35070,
   -1.12318 -106.52156 83.53161,
   -32.89808 -115.91426 83.35101,
   -33.74796 -115.39421 83.35917,
   -1.91743 -105.95392 83.52607,
   -34.25387 -114.88299 83.36509,
   -2.62336 -105.36343 83.53014,
   -3.24745 -104.77389 83.42405,
   -34.71434 -114.01993 83.36082,
   -34.87313 -113.30175 83.39160,
   -3.86807 -104.09142 83.61858,
   -4.53661 -103.29586 83.56298,
   -34.84726 -112.26655 83.36783,
   -34.59070 -111.35958 83.41581,
   -5.13298 -102.50824 83.53848,
   -34.18449 -110.57913 83.43036,
   -5.80548 -101.55530 83.58861,
   -33.68814 -109.91123 83.43834,
   -32.74067 -108.84604 83.44816,
   -6.15033 -101.02292 83.57713,
   -33.21569 -109.35304 83.44261,
   -32.00094 -108.10854 83.50040,
   -31.37883 -107.51773 83.47811,
   -6.72929 -100.11924 83.60335,
   -30.66920 -106.79904 83.48527,
   -30.02322 -106.10504 83.49559,
   -7.36548 -99.10179 83.61482,
   -29.34519 -105.31908 83.50215,
   -7.70181 -98.53656 83.64402,
   -28.71344 -104.53201 83.51373,
   -28.16108 -103.79350 83.52688,
   -8.31142 -97.55388 83.59241,
   -27.57324 -102.95502 83.54505,
   -27.05159 -102.16114 83.55879,
   -8.91107 -96.59785 83.65819,
   -26.54504 -101.34206 83.57593,
   -9.34639 -95.91828 83.66560,
   -26.07732 -100.54113 83.60412,
   -25.58643 -99.64515 83.59306,
   -9.89724 -95.08713 83.68636,
   -25.20285 -98.88994 83.60509,
   -10.48240 -94.22301 83.67696,
   -24.82618 -98.09790 83.61136,
   -10.84770 -93.66488 83.72596,
   -24.43038 -97.21909 83.63168,
   -24.04309 -96.32515 83.51564,
   -11.50040 -92.73435 83.75046,
   -23.70414 -95.49129 83.65490,
   -12.08079 -91.93814 83.71512,
   -23.37072 -94.65649 83.73425,
   -12.70545 -91.17890 83.67138,
   -23.00130 -93.77640 83.67815,
   -22.62430 -92.95502 83.70506,
   -13.42529 -90.44400 83.75417,
   -14.04638 -89.94897 83.75410,
   -22.15567 -92.12937 83.70972,
   -15.04172 -89.44445 83.70919,
   -21.67437 -91.45692 83.73281,
   -20.66147 -90.52428 83.62109,
   -19.14215 -89.68660 83.73932,
   -17.57942 -89.25750 83.74297,
   -15.87702 -89.23055 83.64236,
   -21.20784 -90.96660 83.73456,
   -19.86188 -90.01237 83.74827,
   -18.37065 -89.43188 83.72903,
   -16.77116 -89.17493 83.73707,
   -1.83240 -113.41561 84.23068,
   -7.32515 -114.58559 84.20917,
   -5.56554 -114.29756 84.21577,
   -4.16251 -114.02324 84.22952,
   -2.62936 -113.65593 84.22307,
   -1.06591 -113.14704 84.23760,
   0.27412 -112.58869 84.24834,
   -9.58541 -114.85942 84.20320,
   -8.11484 -114.69476 84.20909,
   -6.52682 -114.46147 84.22157,
   -4.94412 -114.18116 84.21812,
   -3.37011 -113.84454 84.22435,
   -0.31911 -112.84504 84.24254,
   1.21040 -112.11574 84.25675,
   2.59208 -111.15128 84.27156,
   -12.03363 -115.05646 84.19798,
   -10.58383 -114.94462 84.19801,
   -8.93578 -114.79359 84.20459,
   2.10953 -111.56180 84.26694,
   3.03212 -110.59121 84.27734,
   -14.50943 -115.23679 84.19272,
   -13.06716 -115.13208 84.18292,
   -11.38599 -115.00772 84.19942,
   3.33566 -109.80854 84.28350,
   -16.96337 -115.40273 84.18757,
   -15.54034 -115.30922 84.17717,
   -13.83950 -115.18813 84.19417,
   -19.40861 -115.54560 84.18315,
   -17.98646 -115.46462 84.17293,
   -16.29342 -115.35969 84.18891,
   3.31450 -109.02838 84.29916,
   3.37145 -109.34435 84.29478,
   3.25781 -108.97687 84.04861,
   3.15478 -108.91179 84.16249,
   3.19921 -108.90542 84.30355,
   3.25576 -108.91220 84.30226,
   3.22288 -108.89567 84.46640,
   -21.88218 -115.68569 84.17866,
   -20.43687 -115.60281 84.17476,
   -18.75957 -115.50909 84.18434,
   2.62352 -108.42406 84.30982,
   -24.31623 -115.84392 84.17399,
   -22.88514 -115.74746 84.17369,
   -21.22705 -115.64726 84.17981,
   1.75071 -107.95429 84.30960,
   -26.81313 -116.04218 84.16873,
   -25.35669 -115.92220 84.16655,
   -23.69352 -115.79987 84.17534,
   0.83224 -107.52448 84.32599,
   -29.23464 -116.25395 84.16395,
   -27.82776 -116.13323 84.16146,
   -26.14630 -115.98438 84.17013,
   0.08890 -107.19570 84.18611,
   -31.74832 -116.23072 84.15979,
   -30.28691 -116.30618 84.16316,
   -28.60131 -116.19863 84.16523,
   -32.55329 -116.05407 84.16240,
   -31.06465 -116.29468 84.16015,
   -0.81908 -106.67150 84.47200,
   -33.36776 -115.69086 84.16716,
   -1.52421 -106.21057 84.33561,
   -2.16540 -105.72087 84.13410,
   -34.05924 -115.15905 84.18057,
   -34.52252 -114.53768 84.19012,
   -2.98688 -104.97043 84.32748,
   -3.54407 -104.39463 84.36367,
   -34.88907 -113.62900 84.36782,
   -34.95550 -112.75839 84.17358,
   -4.31292 -103.51753 84.35899,
   -4.72616 -102.98498 84.37204,
   -34.82199 -111.89768 84.22995,
   -34.44249 -110.91018 84.23950,
   -5.35726 -102.12872 84.38122,
   -33.96011 -110.17408 84.18557,
   -33.25117 -109.32026 84.27068,
   -5.91694 -101.31749 84.40403,
   -32.54544 -108.61993 84.26965,
   -6.38265 -100.60210 84.41103,
   -31.81759 -107.92219 84.27662,
   -31.19682 -107.32514 84.28854,
   -30.01182 -106.07639 84.31012,
   -6.97808 -99.66486 84.42399,
   -30.49256 -106.59944 84.30159,
   -29.51349 -105.50417 84.31890,
   -28.87795 -104.73225 84.33034,
   -7.54303 -98.74395 84.59593,
   -28.38543 -104.09151 84.33999,
   -7.91764 -98.13269 84.44437,
   -27.72938 -103.17597 84.35466,
   -8.51323 -97.17701 84.44729,
   -27.33426 -102.58741 84.36382,
   -26.91842 -101.93789 84.37372,
   -9.13262 -96.20422 84.47321,
   -26.32746 -100.95964 84.53494,
   -9.46087 -95.69094 84.48499,
   -25.85451 -100.12788 84.39719,
   -25.42438 -99.31315 84.41265,
   -10.10237 -94.72810 84.53474,
   -25.02725 -98.50236 84.39505,
   -24.62998 -97.63720 84.43864,
   -10.66536 -93.89544 84.50434,
   -11.21561 -93.09188 84.51979,
   -24.24837 -96.76095 84.41522,
   -23.90357 -95.92410 84.46181,
   -11.87500 -92.17449 84.52941,
   -23.56474 -95.07496 84.48234,
   -12.25422 -91.62993 84.52095,
   -23.21527 -94.20100 84.48687,
   -12.97653 -90.80677 84.55086,
   -22.86841 -93.36253 84.62405,
   -13.64269 -90.17760 84.56375,
   -22.43745 -92.50876 84.51186,
   -21.87111 -91.64867 84.38218,
   -14.42755 -89.64680 84.57313,
   -21.30922 -90.97808 84.51408,
   -16.81493 -89.10637 84.57170,
   -15.22466 -89.29673 84.60240,
   -20.55511 -90.35182 84.52615,
   -19.14221 -89.61165 84.53411,
   -17.58813 -89.18455 84.60459,
   -16.05900 -89.12733 84.57099,
   -19.88991 -89.94871 84.55947,
   -18.39951 -89.36488 84.55592,
   -2.59724 -113.64843 85.04154,
   -1.08482 -113.15426 85.04912,
   -6.53510 -114.46361 85.02608,
   -4.85849 -114.16669 85.03622,
   -3.37143 -113.84843 85.03992,
   -1.83445 -113.41797 85.04289,
   -0.30257 -112.83867 85.04765,
   -8.86202 -114.78255 85.02323,
   -7.32722 -114.58649 85.02290,
   -5.74184 -114.32845 85.03016,
   -4.15830 -114.02556 85.03512,
   0.50592 -112.49027 85.07049,
   1.85559 -111.69020 85.09530,
   -13.03067 -115.12583 85.00991,
   -11.31292 -114.99808 85.01185,
   -9.74904 -114.86710 85.01622,
   -8.13068 -114.69612 85.02073,
   1.19132 -112.10809 85.07242,
   2.55711 -111.17212 85.07725,
   3.25338 -110.26308 85.09212,
   -15.48650 -115.30405 85.00476,
   -13.86925 -115.18860 85.00997,
   -12.19739 -115.06344 85.00878,
   -10.57737 -114.93959 85.01516,
   3.04363 -110.57102 85.08941,
   -17.94786 -115.46136 84.99994,
   -16.31830 -115.36075 85.00616,
   -14.74266 -115.25175 85.00420,
   3.41029 -109.41454 85.10180,
   3.39026 -109.06588 85.11327,
   -20.41531 -115.59982 84.99546,
   -18.78731 -115.51006 84.99575,
   -17.20721 -115.41695 84.99580,
   3.41037 -109.12071 85.09499,
   -21.16324 -115.64208 84.99103,
   -19.66413 -115.55838 84.99672,
   2.97183 -108.69805 85.11904,
   -23.62514 -115.79305 84.99702,
   -22.04103 -115.69314 84.99380,
   2.36803 -108.33268 85.12396,
   -27.79136 -116.12453 84.98109,
   -26.17570 -115.98251 84.98908,
   -24.49840 -115.85478 84.98676,
   -22.88205 -115.74428 84.99100,
   1.47917 -107.87394 85.12839,
   -30.24954 -116.30502 84.97579,
   -28.63481 -116.19626 84.98320,
   -27.03497 -116.06135 84.98668,
   -25.33813 -115.91617 84.98604,
   0.43255 -107.34161 85.10549,
   -31.09353 -116.29201 84.97880,
   -29.48939 -116.27799 84.96701,
   -0.34076 -106.94718 85.13825,
   -31.98458 -116.21436 84.96333,
   -1.12602 -106.46127 85.14710,
   -32.90735 -115.94368 84.97624,
   -33.76595 -115.45434 84.98596,
   -1.80417 -105.96746 85.16243,
   -34.30872 -114.92817 84.98456,
   -2.57815 -105.30710 85.16760,
   -3.23588 -104.67145 85.16947,
   -34.80150 -114.04683 85.00535,
   -3.87260 -103.97820 85.18047,
   -35.02530 -113.13233 85.13100,
   -34.98508 -112.32559 85.05004,
   -4.53115 -103.18341 85.31621,
   -4.97499 -102.60038 85.19559,
   -34.71029 -111.34505 85.04306,
   -34.26758 -110.48225 85.18188,
   -5.61894 -101.70360 85.21153,
   -33.78689 -109.89483 85.04099,
   -32.62049 -108.65460 85.07961,
   -6.11990 -100.96551 85.08071,
   -33.07205 -109.09504 85.07403,
   -32.05795 -108.10757 84.93454,
   -31.42621 -107.50545 85.11092,
   -6.70540 -100.05380 85.19131,
   -30.71764 -106.80361 85.12461,
   -30.00658 -106.05521 85.12671,
   -7.29809 -99.10640 85.24270,
   -29.37622 -105.33986 85.13756,
   -7.73464 -98.39042 85.25894,
   -28.74631 -104.56433 85.14506,
   -28.17819 -103.80816 85.15674,
   -8.27369 -97.51763 85.27599,
   -27.61713 -103.00710 85.17122,
   -27.06969 -102.17093 85.18283,
   -8.83747 -96.62134 85.28122,
   -26.54537 -101.32077 85.19789,
   -26.02315 -100.42500 85.21018,
   -9.30619 -95.88838 85.29409,
   -25.64575 -99.73270 85.22024,
   -9.82916 -95.09346 85.30798,
   -25.32269 -99.09640 85.23021,
   -10.47003 -94.14208 85.32443,
   -24.82643 -98.05753 85.24251,
   -10.82618 -93.59437 85.33790,
   -24.42784 -97.16039 85.25862,
   -24.09726 -96.36572 85.27174,
   -11.45839 -92.68718 85.33113,
   -23.84700 -95.71460 85.28097,
   -12.08500 -91.81773 85.50079,
   -23.41305 -94.63165 85.30271,
   -12.52565 -91.23773 85.35711,
   -23.06568 -93.75567 85.34598,
   -22.69981 -92.92100 85.31982,
   -13.29569 -90.43627 85.37414,
   -13.99743 -89.86082 85.37719,
   -22.39211 -92.28565 85.33056,
   -14.74808 -89.42987 85.39307,
   -21.78300 -91.40332 85.33566,
   -20.61943 -90.31479 85.36532,
   -16.09856 -89.07162 85.40327,
   -21.20052 -90.77222 85.36302,
   -19.91281 -89.88834 85.37427,
   -18.42604 -89.30942 85.38298,
   -16.83923 -89.05716 85.38277,
   -15.46538 -89.17646 85.40826,
   -19.18646 -89.55986 85.37459,
   -17.63369 -89.13813 85.37966,
   -1.84003 -113.42028 85.83567,
   -7.33127 -114.59495 85.81425,
   -5.54739 -114.30550 85.82043,
   -4.16972 -114.03473 85.81601,
   -2.59491 -113.64994 85.83443,
   -1.08175 -113.15039 85.83971,
   0.24644 -112.58775 85.85400,
   -9.75934 -114.87376 85.80774,
   -8.10543 -114.69913 85.80628,
   -6.52519 -114.47153 85.82422,
   -4.94910 -114.19362 85.82276,
   -3.37618 -113.85359 85.82938,
   -0.32953 -112.84020 85.84794,
   1.16884 -112.11922 85.86576,
   2.57797 -111.12671 85.87846,
   -12.01691 -115.05857 85.80274,
   -10.56930 -114.94478 85.80526,
   -9.10358 -114.81140 85.80931,
   2.07702 -111.55527 85.87405,
   3.02841 -110.56854 85.88066,
   -14.52181 -115.24474 85.79744,
   -13.05295 -115.13582 85.80322,
   -11.39380 -115.01099 85.80408,
   3.34943 -109.82992 85.88706,
   -16.95815 -115.41152 85.79257,
   -15.52478 -115.31645 85.80129,
   -13.84719 -115.19464 85.79886,
   -19.39834 -115.55283 85.78801,
   -17.98206 -115.47329 85.79493,
   -16.29897 -115.36883 85.79386,
   3.34153 -109.07340 85.89655,
   3.40568 -109.42063 85.89494,
   3.22000 -108.89679 85.71424,
   3.21351 -108.90092 85.90272,
   3.27058 -108.92580 85.90017,
   3.19235 -108.91549 86.07602,
   3.29082 -109.03013 86.25099,
   -21.88821 -115.69092 85.78352,
   -20.42711 -115.60899 85.78770,
   -18.76629 -115.51778 85.78916,
   2.62433 -108.43669 85.91346,
   -24.51980 -115.85938 85.77850,
   -22.87580 -115.75032 85.78141,
   -21.23443 -115.65340 85.78472,
   1.77049 -107.98617 85.90855,
   -26.80677 -116.03486 85.77381,
   -25.33764 -115.91881 85.77681,
   -23.84599 -115.81330 85.77986,
   0.85082 -107.53839 85.91616,
   -29.24047 -116.24049 85.76915,
   -27.80238 -116.12159 85.77102,
   -26.15628 -115.98025 85.77516,
   0.07189 -107.16415 85.92650,
   -31.76730 -116.22545 85.76472,
   -30.27191 -116.29505 85.76440,
   -28.61332 -116.18647 85.77037,
   -32.55114 -116.07261 85.76713,
   -31.07534 -116.28468 85.76542,
   -0.71076 -106.71542 85.95035,
   -33.38169 -115.73138 85.77146,
   -1.49163 -106.17790 85.94711,
   -2.20694 -105.60297 85.95101,
   -34.09537 -115.21699 85.78440,
   -34.59985 -114.57050 85.78062,
   -2.96618 -104.90581 85.95086,
   -3.47303 -104.38095 85.96575,
   -35.01253 -113.53321 85.78784,
   -4.15866 -103.60328 85.95632,
   -35.11372 -112.54873 85.98726,
   -4.75943 -102.85253 85.98892,
   -34.93961 -111.76984 85.83362,
   -34.54278 -110.84305 85.76374,
   -5.33382 -102.07197 86.00279,
   -34.04388 -110.09214 85.85764,
   -33.35542 -109.29939 85.82979,
   -5.96031 -101.17098 85.99370,
   -32.63589 -108.60900 85.87176,
   -6.32063 -100.60884 86.02172,
   -31.89760 -107.92753 85.90810,
   -31.21787 -107.28906 85.89433,
   -6.91983 -99.66884 86.02501,
   -30.48827 -106.55777 85.90744,
   -29.55842 -105.54622 85.92337,
   -30.02350 -106.06687 85.91541,
   -28.89858 -104.75791 85.93517,
   -7.52291 -98.70005 86.03912,
   -28.39554 -104.10927 85.94513,
   -7.85782 -98.14187 86.05717,
   -27.88161 -103.39665 85.95635,
   -8.50395 -97.10748 86.07125,
   -27.47531 -102.79760 85.96559,
   -26.93229 -101.95159 85.97849,
   -9.11837 -96.14174 86.07942,
   -26.31158 -100.92513 85.97888,
   -9.46682 -95.59568 86.08884,
   -25.86645 -100.14235 86.00476,
   -25.44195 -99.33971 86.01749,
   -10.07828 -94.67433 86.09928,
   -25.05258 -98.54348 86.05421,
   -10.68063 -93.77031 86.28572,
   -24.64545 -97.65551 86.04326,
   -11.07451 -93.17977 86.12213,
   -24.26426 -96.76716 86.06635,
   -23.93268 -95.94144 86.06902,
   -11.71702 -92.27395 86.11734,
   -23.60553 -95.08940 86.08424,
   -12.30078 -91.49318 86.14241,
   -23.26996 -94.20773 86.09254,
   -12.96231 -90.73742 86.14981,
   -22.91796 -93.32826 86.14689,
   -22.53955 -92.51154 86.12727,
   -13.59275 -90.13446 86.16791,
   -21.95912 -91.57681 86.11593,
   -14.32110 -89.62543 86.18291,
   -21.41163 -90.91829 86.04785,
   -15.22499 -89.22674 86.16283,
   -20.62446 -90.25028 86.15098,
   -19.21664 -89.51612 86.16410,
   -17.64512 -89.10317 86.16948,
   -16.08819 -89.04814 86.18259,
   -19.93190 -89.83354 86.16646,
   -18.43695 -89.26796 86.16532,
   -16.84865 -89.02488 86.17747,
   -1.09399 -113.15172 86.63132,
   -6.53213 -114.48648 86.60778,
   -4.95514 -114.20638 86.60828,
   -3.38039 -113.86012 86.62205,
   -1.84391 -113.42127 86.62398,
   -0.37816 -112.86084 86.62954,
   -10.57390 -114.95923 86.59671,
   -8.88198 -114.80532 86.59730,
   -7.32703 -114.60924 86.61219,
   -5.81242 -114.36427 86.61109,
   -4.16186 -114.04050 86.61690,
   -2.60381 -113.65489 86.62383,
   0.40899 -112.51721 86.64914,
   1.82280 -111.67928 86.56147,
   -13.02426 -115.14944 86.59147,
   -11.40850 -115.02727 86.58839,
   -9.72727 -114.88475 86.59950,
   -8.12954 -114.71751 86.60295,
   1.17766 -112.08339 86.65613,
   2.59723 -111.05638 86.65266,
   -15.47733 -115.33159 86.58638,
   -13.86126 -115.21344 86.58287,
   -12.26951 -115.09194 86.59343,
   3.14195 -110.37060 86.67126,
   -17.93956 -115.48898 86.58157,
   -16.30641 -115.38843 86.58103,
   -14.73598 -115.27842 86.58340,
   3.34022 -109.46747 86.69535,
   3.30034 -109.16461 86.68806,
   -20.40838 -115.62430 86.57709,
   -18.77967 -115.53675 86.57773,
   -17.17953 -115.44411 86.59580,
   3.32628 -109.24160 86.67133,
   -22.87697 -115.76382 86.57254,
   -21.25054 -115.67042 86.57007,
   -19.64835 -115.58348 86.58221,
   2.91976 -108.76462 86.69833,
   -25.33787 -115.92645 86.56773,
   -23.72235 -115.81617 86.56722,
   -22.10551 -115.71843 86.56583,
   2.40627 -108.43824 86.70559,
   -27.79721 -116.12171 86.56292,
   -26.19072 -115.98962 86.56276,
   -24.57357 -115.87300 86.57155,
   1.44971 -107.87834 86.71306,
   -28.65518 -116.18766 86.54729,
   -27.02072 -116.06219 86.57475,
   0.41974 -107.32757 86.68122,
   -31.02433 -116.28790 86.57259,
   -29.49705 -116.26223 86.57117,
   -0.30823 -106.94926 86.72351,
   -31.97119 -116.20941 86.54312,
   -30.26533 -116.29149 86.55848,
   -1.09681 -106.44469 86.72950,
   -32.88555 -115.97794 86.55853,
   -33.78604 -115.50962 86.56655,
   -1.83682 -105.88803 86.75501,
   -34.37115 -114.97935 86.56587,
   -2.51671 -105.30329 86.68985,
   -34.89113 -114.10007 86.57645,
   -3.19579 -104.64346 86.75239,
   -3.83308 -103.95151 86.76230,
   -35.16619 -112.99925 86.60509,
   -35.12011 -112.16988 86.62548,
   -4.53988 -103.10969 86.78585,
   -4.95985 -102.55433 86.77055,
   -34.87197 -111.36771 86.73878,
   -34.39378 -110.48373 86.62488,
   -5.60905 -101.65322 86.78350,
   -33.84394 -109.78607 86.63558,
   -6.13081 -100.87783 86.80599,
   -33.19370 -109.10106 86.65680,
   -32.14159 -108.09535 86.66935,
   -32.65406 -108.57534 86.66262,
   -31.41297 -107.42409 86.73524,
   -6.66571 -100.04386 86.81861,
   -30.75590 -106.80545 86.69677,
   -30.02828 -106.06385 86.71090,
   -7.24479 -99.11747 86.83145,
   -29.38340 -105.34942 86.72049,
   -28.74951 -104.57986 86.73264,
   -7.70038 -98.37065 86.84125,
   -28.17958 -103.82518 86.74176,
   -8.14083 -97.64904 86.85647,
   -27.61910 -103.02208 86.75321,
   -27.08034 -102.19428 86.76554,
   -8.73709 -96.69759 86.86479,
   -26.56439 -101.35612 86.76977,
   -26.01411 -100.41429 86.79269,
   -9.26835 -95.86409 86.87642,
   -25.65257 -99.75411 86.80260,
   -9.72679 -95.15677 86.89528,
   -25.33014 -99.12435 86.81218,
   -10.33002 -94.25129 86.89947,
   -24.84947 -98.12241 86.82405,
   -10.87350 -93.44268 86.90711,
   -24.46157 -97.24748 86.84493,
   -24.05365 -96.26600 86.85497,
   -11.44658 -92.61712 86.92957,
   -23.77079 -95.51853 86.86582,
   -12.07104 -91.77188 86.88615,
   -23.44156 -94.63161 86.86586,
   -12.46188 -91.23853 86.95042,
   -23.12135 -93.76963 86.90466,
   -22.77382 -92.92253 86.90270,
   -13.28391 -90.39824 86.95023,
   -13.88089 -89.89445 86.99843,
   -22.32228 -92.03784 86.93563,
   -14.74789 -89.40515 86.96708,
   -21.87730 -91.35125 86.93211,
   -16.08094 -89.03856 86.97422,
   -21.29880 -90.71054 86.93110,
   -19.94187 -89.79107 86.81968,
   -18.45281 -89.23846 86.96826,
   -16.78780 -89.01307 86.95089,
   -15.49045 -89.14281 86.97437,
   -20.66230 -90.20785 86.94840,
   -19.22289 -89.47386 86.95594,
   -17.64713 -89.08248 86.96133,
   -1.84773 -113.42126 87.41813,
   -7.32636 -114.62914 87.39621,
   -5.63082 -114.35491 87.54465,
   -4.17524 -114.05459 87.40448,
   -2.57205 -113.64619 87.37818,
   -1.09777 -113.15066 87.42238,
   0.42783 -112.48403 87.43936,
   -9.57800 -114.89575 87.38980,
   -8.11545 -114.73552 87.39136,
   -6.52119 -114.50494 87.40325,
   -4.94867 -114.21873 87.40437,
   -3.38092 -113.86588 87.41141,
   -0.16871 -112.76924 87.43255,
   1.12256 -112.11749 87.45374,
   2.53353 -111.07080 87.46154,
   -12.02446 -115.09677 87.38434,
   -10.59299 -114.98283 87.38930,
   -8.94030 -114.83254 87.39145,
   1.99265 -111.57758 87.44753,
   2.94343 -110.50769 87.46897,
   -14.57019 -115.29618 87.52014,
   -13.08258 -115.17853 87.38852,
   -11.38772 -115.04697 87.38567,
   3.19215 -109.83338 87.46147,
   -17.01213 -115.46362 87.48567,
   -15.51200 -115.35888 87.32796,
   -13.83835 -115.23622 87.38050,
   -19.41918 -115.59606 87.36969,
   -18.00858 -115.51924 87.38032,
   -16.28896 -115.41366 87.37579,
   3.10081 -109.09224 87.44916,
   -21.87420 -115.72690 87.36525,
   -20.45074 -115.65042 87.37193,
   -18.75751 -115.56057 87.37089,
   2.55671 -108.54515 87.49563,
   -24.31953 -115.87153 87.36065,
   -22.89320 -115.78483 87.36514,
   -21.22741 -115.69154 87.36647,
   1.76421 -108.03112 87.50126,
   -26.80710 -116.04611 87.35570,
   -25.34715 -115.94001 87.35840,
   -23.69686 -115.83231 87.36182,
   0.88423 -107.57012 87.50679,
   -29.44480 -116.25656 87.35114,
   -27.79763 -116.12665 87.35397,
   -26.15758 -115.99606 87.35701,
   0.09227 -107.16885 87.51114,
   -31.91838 -116.21580 87.34736,
   -30.25543 -116.28877 87.34973,
   -28.84851 -116.21215 87.35209,
   -32.55990 -116.07746 87.34912,
   -31.32863 -116.27421 87.34795,
   -0.69416 -106.70354 87.52382,
   -33.54416 -115.67712 87.35441,
   -1.46679 -106.16022 87.53286,
   -2.17577 -105.58457 87.53311,
   -34.15312 -115.26473 87.36441,
   -34.70378 -114.60127 87.37573,
   -2.89025 -104.92650 87.53366,
   -3.42479 -104.37747 87.54902,
   -35.12764 -113.59511 87.38511,
   -4.13007 -103.58325 87.54468,
   -35.24456 -112.53568 87.39580,
   -4.72809 -102.84301 87.57036,
   -35.10432 -111.84087 87.43770,
   -34.61017 -110.63706 87.42273,
   -5.30244 -102.06756 87.58257,
   -34.16117 -110.05770 87.43804,
   -33.41595 -109.23043 87.31021,
   -5.93025 -101.16558 87.58336,
   -32.69145 -108.54930 87.47504,
   -6.27835 -100.62032 87.60762,
   -31.93770 -107.88716 87.45169,
   -31.27852 -107.29573 87.58256,
   -6.91261 -99.62209 87.61564,
   -30.52491 -106.57091 87.48946,
   -29.57861 -105.57320 87.50500,
   -30.03604 -106.07076 87.49743,
   -28.92418 -104.80745 87.51666,
   -7.53325 -98.62033 87.62368,
   -28.39408 -104.13042 87.52724,
   -7.87133 -98.05301 87.65827,
   -27.88075 -103.41888 87.53825,
   -8.47990 -97.07506 87.60438,
   -27.48055 -102.82535 87.54730,
   -26.94153 -101.98210 87.56013,
   -9.06481 -96.14633 87.66185,
   -26.32200 -100.95714 87.56006,
   -9.44359 -95.55987 87.45105,
   -25.86992 -100.16656 87.58658,
   -25.44139 -99.36467 87.59954,
   -10.06221 -94.61056 87.69752,
   -25.04229 -98.55922 87.64615,
   -24.63668 -97.67944 87.62507,
   -10.65903 -93.72438 87.66408,
   -11.02034 -93.16702 87.70464,
   -24.26716 -96.81091 87.50732,
   -23.93314 -95.96246 87.65661,
   -11.67465 -92.25264 87.75708,
   -23.62114 -95.10965 87.66419,
   -12.27023 -91.47399 87.72569,
   -23.30407 -94.21961 87.67482,
   -12.96156 -90.70794 87.72800,
   -22.98047 -93.34779 87.69336,
   -22.59577 -92.46463 87.72682,
   -13.57718 -90.13517 87.74818,
   -22.18563 -91.70999 87.71973,
   -14.31030 -89.63909 87.76766,
   -21.32741 -90.66258 87.73794,
   -15.19148 -89.24362 87.75685,
   -21.72791 -91.07706 87.73499,
   -20.69702 -90.17398 87.70896,
   -19.17313 -89.42566 87.59563,
   -17.65458 -89.07277 87.75412,
   -16.07843 -89.04814 87.76242,
   -19.95673 -89.73782 87.75254,
   -18.45615 -89.21685 87.74912,
   -16.84652 -89.01292 87.75825,
   -6.52628 -114.52751 88.18961,
   -4.94590 -114.23422 88.18258,
   -3.39172 -113.87609 88.20675,
   -1.85798 -113.42168 88.21868,
   -0.40333 -112.84691 88.22564,
   -10.56805 -115.00398 88.17825,
   -8.95588 -114.85727 88.18532,
   -7.31872 -114.65134 88.19712,
   -5.86468 -114.41275 88.19173,
   -4.16328 -114.06275 88.19868,
   -2.61054 -113.66055 88.20610,
   -1.10630 -113.14259 88.21357,
   0.44439 -112.45188 88.28008,
   1.75180 -111.67497 88.24603,
   -13.01580 -115.20053 88.17306,
   -11.40077 -115.07349 88.17345,
   -9.80851 -114.93696 88.17270,
   -8.12536 -114.76054 88.18480,
   1.15809 -112.05154 88.23934,
   2.50693 -111.02713 88.24880,
   -15.46612 -115.38805 88.16805,
   -13.78869 -115.26331 88.22322,
   -12.26991 -115.14158 88.17979,
   2.97916 -110.33006 88.24798,
   -17.92958 -115.54423 88.16316,
   -16.24237 -115.44103 88.15852,
   -14.83112 -115.34161 88.16926,
   3.04669 -109.30455 88.25099,
   -20.39995 -115.67493 88.15871,
   -18.72114 -115.58909 88.20184,
   -17.24062 -115.50415 88.16451,
   2.75005 -108.79156 88.27817,
   -22.87041 -115.80697 88.15422,
   -21.24153 -115.71881 88.15192,
   -19.64493 -115.63587 88.16323,
   -25.33654 -115.95530 88.14953,
   -23.71739 -115.85536 88.15191,
   -22.10839 -115.76502 88.15379,
   2.16901 -108.32615 88.29165,
   -26.18877 -116.01123 88.14199,
   -24.57545 -115.90823 88.15830,
   1.42058 -107.89468 88.29711,
   -28.57264 -116.18043 88.12467,
   -27.02520 -116.07612 88.15864,
   0.44055 -107.33982 88.26421,
   -31.00641 -116.26791 88.02747,
   -29.43434 -116.24768 88.15529,
   -27.80275 -116.12758 88.14490,
   -0.28010 -106.95611 88.30775,
   -31.96512 -116.19604 88.13343,
   -30.28074 -116.27178 88.14113,
   -1.07331 -106.43650 88.31204,
   -32.88792 -115.99291 88.13882,
   -33.81338 -115.55739 88.14745,
   -1.87070 -105.82344 88.32749,
   -34.44017 -115.03966 88.14650,
   -2.51171 -105.26585 88.32635,
   -34.95115 -114.24713 88.06967,
   -3.16828 -104.62796 88.33544,
   -3.80157 -103.94543 88.30951,
   -35.29507 -113.08779 88.19781,
   -4.50740 -103.11101 88.38202,
   -35.26954 -112.14514 88.20822,
   -4.93484 -102.55212 88.35939,
   -35.00261 -111.31014 88.24236,
   -34.53912 -110.47629 88.21944,
   -5.55669 -101.69064 88.37716,
   -33.92734 -109.71546 88.22960,
   -6.10891 -100.87207 88.38831,
   -33.28515 -109.08225 88.24118,
   -32.01846 -107.93373 88.25579,
   -32.49904 -108.35399 88.24904,
   -31.51090 -107.47592 88.26378,
   -6.56700 -100.14840 88.40114,
   -30.79156 -106.81134 88.27733,
   -30.04414 -106.07517 88.29734,
   -7.14484 -99.21871 88.41408,
   -29.38523 -105.36522 88.30001,
   -28.75563 -104.61299 88.31545,
   -7.72475 -98.26544 88.59073,
   -28.17563 -103.84885 88.32379,
   -8.09641 -97.65294 88.43386,
   -27.61293 -103.04205 88.33511,
   -27.07935 -102.21853 88.34773,
   -8.68432 -96.70749 88.43762,
   -26.56803 -101.38419 88.34919,
   -26.01587 -100.44114 88.37462,
   -9.29914 -95.73904 88.46867,
   -25.65024 -99.78043 88.38470,
   -9.66344 -95.16551 88.48097,
   -25.31595 -99.13879 88.39433,
   -10.27190 -94.24440 88.53082,
   -24.83891 -98.15747 88.41121,
   -24.44109 -97.26667 88.42557,
   -10.83539 -93.40940 88.49043,
   -24.12619 -96.48809 88.45287,
   -11.36990 -92.63951 88.51637,
   -23.76990 -95.54163 88.44797,
   -12.07605 -91.71378 88.49280,
   -23.45763 -94.64644 88.44295,
   -12.47673 -91.19355 88.55860,
   -23.17275 -93.80363 88.52701,
   -13.25673 -90.41846 88.55078,
   -22.83999 -92.92671 88.48540,
   -13.87546 -89.92507 88.57377,
   -22.44079 -92.06856 88.54508,
   -15.03305 -89.32775 88.54849,
   -21.96252 -91.30655 88.52804,
   -16.06654 -89.06485 88.55208,
   -21.34012 -90.61561 88.52370,
   -20.01261 -89.71370 88.54027,
   -18.47295 -89.19960 88.55819,
   -16.82628 -89.02354 88.54565,
   -15.63696 -89.13839 88.55156,
   -20.69663 -90.11444 88.53242,
   -19.30452 -89.43114 88.51284,
   -17.65275 -89.07024 88.54513,
   -7.31966 -114.67678 88.97795,
   -5.67778 -114.40233 88.99984,
   -4.16508 -114.07615 88.98913,
   -2.61464 -113.66377 89.00000,
   -1.11158 -113.14003 89.00541,
   0.40726 -112.45443 89.02203,
   -9.58145 -114.94513 88.97128,
   -8.12442 -114.78584 88.97566,
   -6.51471 -114.55001 88.98975,
   -4.94649 -114.25161 88.98604,
   -3.38465 -113.88088 88.99341,
   -1.85684 -113.41785 89.00067,
   -0.21081 -112.76026 89.01476,
   1.16964 -112.02617 89.03368,
   -12.03434 -115.15252 88.96574,
   -10.61744 -115.03620 88.97478,
   -8.93464 -114.88055 88.97299,
   1.93675 -111.54052 89.02951,
   2.83902 -110.43707 89.05063,
   -14.58554 -115.35584 88.96301,
   -12.99600 -115.22959 88.96306,
   -11.38034 -115.09916 88.96711,
   2.46826 -111.00517 89.04322,
   3.00915 -109.79274 89.03542,
   -17.03853 -115.52542 88.94810,
   -15.43634 -115.41918 88.96206,
   -13.82810 -115.29629 88.96191,
   -19.47246 -115.66233 89.05918,
   -17.91078 -115.57550 88.95353,
   -16.27756 -115.47725 88.95730,
   2.86487 -109.07179 89.04516,
   -21.86895 -115.77987 88.94675,
   -20.47389 -115.70902 88.95622,
   -18.74779 -115.62093 88.95229,
   2.49364 -108.66544 89.07527,
   -24.34137 -115.91403 88.94228,
   -22.90981 -115.83487 88.94942,
   -21.21932 -115.74646 88.94795,
   1.77660 -108.11259 89.08584,
   -26.80652 -116.06496 88.93763,
   -25.35450 -115.97370 88.93942,
   -23.69091 -115.87715 88.94345,
   0.91528 -107.61148 89.09140,
   -29.45456 -116.24016 88.93340,
   -27.79379 -116.13283 88.93610,
   -26.15837 -116.02205 88.93886,
   0.11076 -107.17895 89.09421,
   -31.95313 -116.18746 88.93032,
   -30.24422 -116.26716 88.93211,
   -28.84124 -116.20360 88.93429,
   -32.58516 -116.06860 88.93139,
   -31.20640 -116.26794 88.93697,
   -0.68055 -106.69673 89.09602,
   -33.50704 -115.73994 88.93553,
   -1.44816 -106.14777 89.11594,
   -34.19217 -115.32472 88.94392,
   -2.15019 -105.57264 89.11547,
   -34.75711 -114.71834 88.94097,
   -2.85149 -104.92597 89.11858,
   -3.38502 -104.38372 89.12998,
   -35.25117 -113.65657 88.97519,
   -4.08094 -103.60748 89.12810,
   -35.39866 -112.56089 88.99667,
   -4.70659 -102.84193 89.15230,
   -35.23773 -111.78275 88.82578,
   -34.85962 -110.86515 89.00133,
   -5.28197 -102.06875 89.16281,
   -34.37837 -110.16763 89.01652,
   -33.56890 -109.27846 89.02906,
   -5.96705 -101.08430 89.17169,
   -33.95907 -109.67033 89.02349,
   -32.77390 -108.53114 89.01074,
   -6.29270 -100.56505 89.19193,
   -32.01836 -107.88950 89.04416,
   -31.28158 -107.25286 89.06094,
   -6.91294 -99.57701 89.20546,
   -30.55558 -106.58179 89.07162,
   -29.58328 -105.58971 89.08689,
   -30.04508 -106.07706 89.07952,
   -28.94507 -104.85957 89.09814,
   -7.48931 -98.63429 89.20835,
   -28.38753 -104.15332 89.10927,
   -7.91630 -97.92224 89.22114,
   -27.73180 -103.24084 89.12323,
   -8.43410 -97.07572 89.23401,
   -27.34666 -102.65494 89.13211,
   -26.94276 -102.01228 89.14188,
   -9.01137 -96.15255 89.24503,
   -26.32585 -100.98970 89.14379,
   -9.47580 -95.41907 89.25534,
   -25.86941 -100.19633 89.16848,
   -25.43338 -99.39219 89.18134,
   -9.99899 -94.61552 89.26979,
   -25.02765 -98.58913 89.23269,
   -24.61624 -97.70888 89.20698,
   -10.64247 -93.66083 89.25926,
   -11.04399 -93.06129 89.14826,
   -24.28393 -96.92675 89.21895,
   -23.92357 -95.99683 89.24336,
   -11.65022 -92.22055 89.29735,
   -23.62252 -95.13116 89.24643,
   -12.24715 -91.46202 89.30871,
   -23.32805 -94.23649 89.25717,
   -12.93408 -90.72635 89.31400,
   -23.03227 -93.36086 89.27232,
   -22.70461 -92.52425 89.25154,
   -13.57697 -90.15970 89.32957,
   -14.31709 -89.68290 89.36244,
   -22.28522 -91.70336 89.30242,
   -15.21288 -89.29058 89.34212,
   -21.80996 -91.02572 89.31804,
   -20.76583 -90.10228 89.35653,
   -19.26069 -89.39261 89.33049,
   -17.66153 -89.07097 89.33526,
   -16.07026 -89.09008 89.34185,
   -21.35892 -90.56139 89.32246,
   -19.99799 -89.67526 89.33436,
   -18.63931 -89.22122 89.33168,
   -16.84254 -89.03824 89.34037,
   -8.11990 -114.81175 89.76626,
   -6.42869 -114.56454 89.77144,
   -4.95256 -114.27125 89.77049,
   -3.39378 -113.89177 89.78791,
   -1.86098 -113.41667 89.79036,
   -0.42696 -112.83429 89.80779,
   -10.56130 -115.05670 89.75966,
   -8.95347 -114.90843 89.76447,
   -7.30940 -114.70223 89.78026,
   -5.72924 -114.43342 89.77388,
   -4.16354 -114.08842 89.78046,
   -2.61703 -113.66661 89.78833,
   -1.11909 -113.13288 89.79588,
   0.44072 -112.41449 89.80521,
   1.70065 -111.64662 89.82870,
   -13.00653 -115.26143 89.75437,
   -11.38901 -115.12805 89.75768,
   -9.81046 -114.98932 89.75836,
   1.13333 -112.01590 89.82215,
   2.42575 -111.00179 89.83627,
   -15.45423 -115.45454 89.74941,
   -13.76198 -115.32326 89.74448,
   -12.30182 -115.19871 89.62866,
   2.84910 -110.33916 89.97441,
   -17.91888 -115.60901 89.74445,
   -16.26157 -115.51000 89.74567,
   -14.83690 -115.40873 89.75054,
   2.92156 -109.40965 89.87681,
   -20.39096 -115.73475 89.74006,
   -18.70027 -115.65021 89.73649,
   -17.25288 -115.57153 89.74575,
   2.65006 -108.87061 89.85611,
   -22.86318 -115.85862 89.73574,
   -21.18120 -115.77525 89.77902,
   -19.69883 -115.70060 89.74118,
   2.01432 -108.24673 89.87784,
   -25.33492 -115.99071 89.73125,
   -23.71264 -115.90263 89.72997,
   -22.11062 -115.82047 89.74097,
   -26.19132 -116.03866 89.72147,
   -24.57492 -115.94976 89.73514,
   1.36295 -107.88698 89.88086,
   -28.57161 -116.17754 89.70658,
   -27.02736 -116.09324 89.73841,
   0.46360 -107.36386 89.84541,
   -30.96437 -116.24628 89.72296,
   -29.44762 -116.23143 89.73640,
   -27.80819 -116.13527 89.72696,
   -0.25938 -106.96482 89.89122,
   -31.96693 -116.17496 89.72342,
   -30.29588 -116.24768 89.72370,
   -1.05301 -106.43256 89.89442,
   -32.89871 -115.99778 89.71807,
   -33.82855 -115.60311 89.72850,
   -1.79965 -105.85364 89.96069,
   -34.56526 -115.03482 89.78125,
   -2.49362 -105.24656 89.91366,
   -35.09882 -114.25487 89.78792,
   -3.20565 -104.55180 90.07020,
   -3.76526 -103.95465 89.91218,
   -35.47809 -112.93324 89.78375,
   -4.48162 -103.11640 89.95449,
   -35.42197 -112.06278 89.75063,
   -4.91280 -102.55797 89.94743,
   -35.14225 -111.25152 89.78368,
   -34.65005 -110.41019 89.81320,
   -5.52975 -101.70444 89.96279,
   -34.02026 -109.65696 89.82760,
   -33.34221 -109.01217 89.81844,
   -6.09158 -100.86901 89.97072,
   -32.57421 -108.33305 89.83217,
   -31.56601 -107.46906 89.84651,
   -6.53321 -100.16315 89.98554,
   -32.03980 -107.87492 89.83924,
   -30.74915 -106.73718 89.85994,
   -30.05948 -106.08855 89.88383,
   -7.10700 -99.22852 90.05048,
   -29.38135 -105.37920 89.88208,
   -28.76157 -104.65128 89.89816,
   -7.72176 -98.21898 90.00323,
   -28.16842 -103.87380 89.90570,
   -8.05085 -97.66061 90.01792,
   -27.60465 -103.06471 89.91708,
   -27.07709 -102.24636 89.92945,
   -8.67806 -96.64468 90.03054,
   -26.57058 -101.41604 89.93364,
   -26.01353 -100.46685 89.95649,
   -9.28949 -95.67361 90.04648,
   -25.64480 -99.80856 89.96657,
   -9.64621 -95.10438 90.07475,
   -25.30103 -99.16227 89.97622,
   -10.24121 -94.20263 90.05488,
   -24.82060 -98.19075 89.98784,
   -24.41677 -97.29548 90.00559,
   -10.89404 -93.24605 90.08178,
   -24.10387 -96.51424 90.02739,
   -11.26309 -92.69585 90.10811,
   -23.76083 -95.56840 90.03005,
   -11.94575 -91.81045 90.08817,
   -23.46760 -94.66785 90.02869,
   -12.44773 -91.20050 90.15645,
   -23.20881 -93.82423 90.10867,
   -13.24350 -90.44247 90.11559,
   -22.90116 -92.93200 90.06788,
   -13.89015 -89.95650 90.16737,
   -22.52890 -92.06920 90.08381,
   -14.98568 -89.40908 90.12891,
   -22.05308 -91.27754 90.01495,
   -15.87830 -89.15132 90.13207,
   -21.43232 -90.56080 90.12595,
   -20.01139 -89.64537 90.12478,
   -18.41093 -89.16649 90.13997,
   -16.84374 -89.05614 90.13065,
   -20.64395 -89.96384 90.23425,
   -19.26359 -89.37036 90.10449,
   -17.65421 -89.07760 90.12829,
   -7.31257 -114.72825 90.55951,
   -5.72189 -114.45425 90.57331,
   -4.16118 -114.10238 90.58040,
   -2.62133 -113.67144 90.58049,
   -1.12309 -113.13240 90.58826,
   0.39000 -112.43035 90.60464,
   -9.59720 -114.99938 90.55264,
   -8.13516 -114.84001 90.55817,
   -6.57277 -114.60721 90.42408,
   -4.94364 -114.28755 90.56774,
   -3.38760 -113.89801 90.57537,
   -1.86494 -113.41645 90.58322,
   -0.27451 -112.76988 90.70799,
   1.09131 -112.03233 90.62624,
   -12.11400 -115.21799 90.53618,
   -10.64011 -115.09285 90.55996,
   -8.92856 -114.93204 90.55441,
   1.83480 -111.55134 90.61767,
   2.76037 -110.44610 90.62123,
   -16.26587 -115.54500 90.53857,
   -14.58239 -115.42300 90.54234,
   -12.98106 -115.29075 90.54280,
   -11.37252 -115.15466 90.54850,
   2.42386 -110.95322 90.62525,
   2.91932 -109.89056 90.56232,
   -17.03876 -115.59370 90.53060,
   -15.41456 -115.48596 90.55104,
   -13.81758 -115.36069 90.54318,
   -19.49538 -115.72300 90.52589,
   -17.89372 -115.64058 90.53454,
   2.79406 -109.16760 90.62314,
   -21.93223 -115.84451 90.66751,
   -20.37115 -115.76463 90.53170,
   -18.73783 -115.68525 90.53352,
   2.44922 -108.76063 90.65592,
   -24.34797 -115.95880 90.52386,
   -22.92628 -115.88856 90.53248,
   -21.21113 -115.80498 90.52928,
   1.74936 -108.15600 90.67019,
   -26.80338 -116.08619 90.51957,
   -25.36080 -116.01018 90.52028,
   -23.68470 -115.92558 90.52500,
   0.92868 -107.64975 90.67473,
   -29.46449 -116.22415 90.51566,
   -27.78988 -116.14117 90.51800,
   -26.15907 -116.05068 90.52068,
   0.12397 -107.19271 90.67638,
   -30.28007 -116.24169 90.47144,
   -28.82628 -116.19665 90.51655,
   -32.62261 -116.04787 90.51398,
   -31.20495 -116.23913 90.51158,
   -0.66582 -106.69554 90.66223,
   -33.48823 -115.78162 90.51716,
   -31.98851 -116.15559 90.51350,
   -1.37119 -106.18795 90.67724,
   -34.22733 -115.38335 90.52369,
   -2.12531 -105.56135 90.69791,
   -34.87484 -114.76144 90.57031,
   -2.81453 -104.92498 90.70342,
   -3.45820 -104.27320 90.71452,
   -35.39124 -113.73142 90.56240,
   -4.07405 -103.58859 90.71634,
   -35.56177 -112.55523 90.54030,
   -4.68746 -102.84337 90.73428,
   -35.39585 -111.68830 90.57470,
   -5.26506 -102.07030 90.74422,
   -35.03836 -110.93263 90.58131,
   -34.50247 -110.16181 90.59722,
   -33.35987 -108.96656 90.61503,
   -5.93370 -101.10643 90.75162,
   -33.83393 -109.41511 90.61058,
   -32.79787 -108.46334 90.51777,
   -6.26647 -100.57251 90.77830,
   -32.06005 -107.85040 90.64056,
   -31.29479 -107.21483 90.61535,
   -6.87627 -99.59095 90.77882,
   -30.57968 -106.58378 90.65388,
   -29.58419 -105.60369 90.66883,
   -30.05383 -106.08352 90.66161,
   -28.95507 -104.90081 90.67975,
   -7.44819 -98.64498 90.79166,
   -28.37806 -104.17696 90.69122,
   -7.88788 -97.90514 90.80373,
   -27.72809 -103.27291 90.70501,
   -8.33884 -97.15539 90.81816,
   -27.34188 -102.68093 90.71397,
   -26.94345 -102.04198 90.72368,
   -8.92509 -96.20750 90.82624,
   -26.32817 -101.02116 90.72242,
   -25.86790 -100.22661 90.75039,
   -9.43672 -95.39251 90.83781,
   -25.42423 -99.42102 90.76277,
   -9.89345 -94.67776 90.85508,
   -25.00979 -98.61739 90.81283,
   -24.59293 -97.73963 90.78886,
   -10.51047 -93.75391 90.84891,
   -11.05638 -92.95834 90.87127,
   -24.25213 -96.94092 90.80127,
   -23.91071 -96.03724 90.82930,
   -11.63351 -92.17873 90.88512,
   -23.62075 -95.15867 90.82478,
   -12.29218 -91.38076 91.05772,
   -23.34714 -94.25552 90.83937,
   -12.92590 -90.72978 90.89638,
   -23.07687 -93.37045 90.85342,
   -22.78202 -92.53562 90.80414,
   -13.57763 -90.18732 90.91144,
   -14.40680 -89.69038 90.90855,
   -22.38124 -91.69062 90.88400,
   -16.83817 -89.08006 90.92226,
   -15.25368 -89.34325 90.92768,
   -21.94485 -91.02824 90.90047,
   -20.94346 -90.10652 90.90720,
   -19.27947 -89.35358 90.91370,
   -17.66272 -89.08391 90.92366,
   -16.06484 -89.15351 90.92209,
   -21.39742 -90.46057 90.90594,
   -20.02410 -89.61395 90.91707,
   -18.58795 -89.18755 91.04465,
   -8.11424 -114.86348 91.34765,
   -6.47965 -114.62419 91.35003,
   -4.94922 -114.30897 91.35921,
   -3.38942 -113.90845 91.36434,
   -1.86880 -113.41720 91.37062,
   -0.50297 -112.85690 91.38504,
   -10.55433 -115.11025 91.34106,
   -8.94664 -114.96004 91.34592,
   -7.29384 -114.75224 91.35888,
   -5.72336 -114.47740 91.35563,
   -4.16289 -114.11716 91.36224,
   -2.62237 -113.67554 91.37052,
   -1.13000 -113.12762 91.37826,
   0.40136 -112.41549 91.39290,
   1.83594 -111.51350 91.41411,
   -12.99703 -115.32316 91.33566,
   -11.32432 -115.18016 91.38959,
   -9.81163 -115.04235 91.33688,
   1.28776 -111.91465 91.40809,
   2.39771 -110.95570 91.36918,
   -15.28192 -115.51050 91.33098,
   -13.79362 -115.39121 91.33140,
   -12.36369 -115.26878 91.33701,
   2.81868 -110.26177 91.39285,
   -17.74112 -115.66765 91.32592,
   -16.28174 -115.58058 91.33232,
   -14.62705 -115.45981 91.33217,
   2.87433 -109.49442 91.39792,
   -20.38195 -115.79565 91.32136,
   -18.72122 -115.71712 91.32237,
   -17.08439 -115.63084 91.32722,
   2.60323 -108.92691 91.43597,
   -22.85596 -115.91163 91.31721,
   -21.15741 -115.83184 91.31245,
   -19.70917 -115.76427 91.32240,
   2.00043 -108.31078 91.46024,
   -25.33320 -116.02743 91.31296,
   -23.69701 -115.95086 91.31080,
   -22.16681 -115.87945 91.31830,
   -26.19197 -116.06758 91.30339,
   -24.57680 -115.99283 91.31814,
   1.36043 -107.93055 91.46344,
   -28.57226 -116.17716 91.29034,
   -27.03021 -116.11243 91.31816,
   0.47977 -107.39138 91.42859,
   -30.95780 -116.22063 91.30581,
   -29.52394 -116.21591 91.30707,
   -27.81354 -116.14516 91.30905,
   -0.24979 -106.96881 91.47516,
   -31.93210 -116.15767 91.31068,
   -30.31073 -116.22474 91.30624,
   -1.03345 -106.42939 91.47671,
   -32.89665 -115.99316 91.29882,
   -33.84121 -115.64636 91.30873,
   -1.75299 -105.86481 91.48099,
   -34.63609 -115.10234 91.31965,
   -2.45933 -105.24268 91.49250,
   -35.20514 -114.39125 91.27008,
   -3.19929 -104.52428 91.48987,
   -35.53285 -113.78081 91.71634,
   -3.74698 -103.94431 91.48306,
   -35.64076 -113.05111 91.29187,
   -4.45567 -103.12288 91.53063,
   -35.59719 -112.13326 91.36984,
   -4.88995 -102.56579 91.53377,
   -35.28651 -111.22858 91.37934,
   -34.78170 -110.41236 91.31213,
   -5.51320 -101.70463 91.54376,
   -34.07548 -109.54861 91.42377,
   -33.40543 -108.94251 91.41382,
   -6.07418 -100.86558 91.55313,
   -32.67693 -108.33464 91.36944,
   -31.62211 -107.45666 91.42923,
   -6.49920 -100.17780 91.56722,
   -32.06376 -107.81453 91.42256,
   -30.77159 -106.72745 91.43336,
   -30.07595 -106.10191 91.46853,
   -7.09170 -99.20581 91.57092,
   -29.37333 -105.38955 91.46249,
   -28.76980 -104.69389 91.48103,
   -7.73218 -98.14228 91.58802,
   -28.16009 -103.89962 91.48760,
   -8.04392 -97.60591 91.59494,
   -27.59582 -103.08715 91.49929,
   -27.07424 -102.27242 91.51134,
   -8.67766 -96.56966 91.61890,
   -26.57094 -101.44389 91.51515,
   -26.01456 -100.49851 91.53826,
   -9.23575 -95.67185 91.62777,
   -25.63914 -99.83680 91.54836,
   -9.58956 -95.09808 91.66762,
   -25.28696 -99.18843 91.55804,
   -10.23131 -94.12427 91.65364,
   -24.80140 -98.22435 91.57759,
   -24.38996 -97.32325 91.58801,
   -10.87897 -93.18077 91.66213,
   -24.07681 -96.53577 91.60341,
   -11.23581 -92.65371 91.69982,
   -23.74900 -95.59645 91.61199,
   -11.91875 -91.79211 91.67916,
   -23.47319 -94.68854 91.61377,
   -12.53469 -91.09932 91.68822,
   -23.23696 -93.83895 91.68761,
   -13.23296 -90.45967 91.69791,
   -22.92473 -92.85938 91.80363,
   -13.91154 -89.98081 91.70974,
   -22.62596 -92.08378 91.66643,
   -14.95673 -89.47730 91.71004,
   -22.17334 -91.27588 91.57755,
   -15.89869 -89.20682 91.71315,
   -21.46927 -90.45877 91.71859,
   -18.30954 -89.14485 91.70790,
   -16.84650 -89.09811 91.71011,
   -20.77604 -89.94549 91.70394,
   -19.28185 -89.33351 91.69228,
   -17.65608 -89.09414 91.71081,
   -20.03832 -89.58408 91.70874,
   -7.30620 -114.78003 92.14095,
   -5.71501 -114.49984 92.15259,
   -4.16722 -114.13506 92.16009,
   -2.62832 -113.68307 92.15921,
   -1.13208 -113.12758 92.17050,
   0.37450 -112.40968 92.18726,
   -9.60176 -115.05298 92.13400,
   -8.15097 -114.89512 92.14116,
   -6.60124 -114.66786 92.14337,
   -4.93987 -114.32707 92.14941,
   -3.38940 -113.91859 92.15729,
   -1.87199 -113.41839 92.16566,
   -0.31150 -112.77303 92.18055,
   1.06165 -112.00591 92.22236,
   -13.80704 -115.42520 92.12445,
   -12.11356 -115.27760 92.12354,
   -10.53701 -115.13712 92.13677,
   -8.92269 -114.98390 92.13580,
   1.86468 -111.44460 92.19248,
   2.72613 -110.42187 92.20271,
   -16.25427 -115.61325 92.11978,
   -14.64900 -115.49562 92.12686,
   -12.96450 -115.35222 92.12565,
   -11.36476 -115.21071 92.12988,
   2.39777 -110.91319 92.20788,
   2.88440 -109.86150 92.18686,
   -18.72778 -115.75024 92.11473,
   -17.10260 -115.66574 92.11259,
   -15.48411 -115.56042 92.13310,
   -19.49416 -115.78688 92.10826,
   -17.96260 -115.71180 92.11323,
   2.76960 -109.25439 92.19769,
   -21.95915 -115.89847 92.10337,
   -20.35222 -115.82541 92.11104,
   2.43162 -108.83620 92.23581,
   -24.35870 -116.00459 92.10543,
   -22.89180 -115.93903 92.05942,
   -21.20292 -115.86411 92.11060,
   1.73133 -108.19453 92.25503,
   -26.80528 -116.10969 92.10150,
   -25.36542 -116.04774 92.10104,
   -23.67847 -115.97487 92.10654,
   0.93665 -107.68529 92.25818,
   -29.47431 -116.21356 92.09794,
   -27.78694 -116.15291 92.09984,
   -26.15975 -116.08081 92.10250,
   0.13434 -107.20681 92.25857,
   -30.27796 -116.22186 92.08023,
   -28.80903 -116.19520 92.09882,
   -32.87649 -115.99724 92.09693,
   -31.18889 -116.21595 92.13449,
   -0.70389 -106.65055 92.25136,
   -33.45516 -115.82717 92.09875,
   -32.29634 -116.10476 92.09643,
   -1.39622 -106.14054 92.25694,
   -34.25820 -115.44082 92.10369,
   -2.10037 -105.54989 92.28037,
   -35.00804 -114.80997 92.16351,
   -2.78462 -104.91664 92.28847,
   -35.39861 -114.23691 92.10035,
   -3.43562 -104.26203 92.29722,
   -35.72619 -113.26003 92.14943,
   -4.06293 -103.57238 92.30429,
   -35.73659 -112.55839 92.01784,
   -4.66736 -102.84475 92.31620,
   -35.54608 -111.66401 92.15528,
   -5.24783 -102.07078 92.32626,
   -35.12476 -110.77124 92.30856,
   -34.62126 -110.13116 92.14386,
   -5.89995 -101.12698 92.33383,
   -33.96732 -109.40291 92.31736,
   -32.89591 -108.43947 92.20337,
   -6.26719 -100.54245 92.16588,
   -33.40072 -108.87351 92.19815,
   -32.12699 -107.82626 92.20038,
   -31.37112 -107.22995 92.21298,
   -6.85888 -99.57292 92.36230,
   -30.63887 -106.61643 92.35619,
   -29.58589 -105.61837 92.25075,
   -30.06283 -106.08955 92.24370,
   -28.95807 -104.93372 92.26141,
   -7.40426 -98.65873 92.37483,
   -28.36609 -104.19827 92.27317,
   -27.72931 -103.31229 92.28670,
   -7.85856 -97.88763 92.38630,
   -8.28338 -97.17152 92.40033,
   -27.33724 -102.70685 92.29586,
   -26.94077 -102.06593 92.30559,
   -8.86682 -96.21596 92.44855,
   -26.33002 -101.05190 92.30953,
   -25.86600 -100.25629 92.33232,
   -9.46168 -95.25680 92.62645,
   -25.41530 -99.45016 92.34423,
   -9.82936 -94.67750 92.42933,
   -24.97048 -98.60382 92.45394,
   -24.49226 -97.60500 92.37329,
   -10.43722 -93.75934 92.49525,
   -24.20093 -96.91367 92.38415,
   -11.01862 -92.92396 92.45465,
   -23.89786 -96.08386 92.41084,
   -11.58643 -92.17112 92.41869,
   -23.61586 -95.18565 92.39613,
   -12.30467 -91.34013 92.41611,
   -23.36261 -94.27598 92.42148,
   -12.90895 -90.73718 92.47932,
   -23.11670 -93.38372 92.43448,
   -22.83308 -92.50541 92.44796,
   -13.57482 -90.21131 92.49362,
   -14.41796 -89.73067 92.48434,
   -22.42093 -91.59524 92.47997,
   -16.83359 -89.12161 92.50399,
   -15.28716 -89.39075 92.51476,
   -22.01782 -90.94389 92.47898,
   -20.77988 -89.89747 92.49283,
   -19.29763 -89.31784 92.49677,
   -17.67003 -89.10216 92.51744,
   -16.05485 -89.20881 92.50142,
   -21.40629 -90.31237 92.64475,
   -20.05102 -89.55432 92.48996,
   -18.56254 -89.17188 92.47214,
   -8.10840 -114.91618 92.92898,
   -6.47863 -114.67666 92.92650,
   -4.93971 -114.34928 92.94070,
   -3.38992 -113.93105 92.94731,
   -1.87660 -113.42147 92.95277,
   -0.52781 -112.85494 92.96729,
   -10.54703 -115.16510 92.92246,
   -8.93464 -115.01212 92.92848,
   -7.28182 -114.80411 92.94369,
   -5.71660 -114.52513 92.93731,
   -4.16103 -114.14997 92.94401,
   -2.62636 -113.68812 92.95267,
   -1.13988 -113.12434 92.96061,
   0.36328 -112.41204 92.97876,
   1.81244 -111.47955 92.99745,
   -12.98736 -115.38602 92.91692,
   -11.30364 -115.23419 92.91541,
   -9.83982 -115.09553 92.78507,
   1.24942 -111.90119 92.99118,
   2.36332 -110.92737 93.00215,
   -15.30604 -115.58183 92.91214,
   -13.82917 -115.46087 92.91982,
   -12.37045 -115.33104 92.91827,
   2.79423 -110.25433 92.97683,
   -17.74351 -115.73582 92.90708,
   -16.29959 -115.65188 92.91953,
   -14.61566 -115.52720 92.91339,
   2.85019 -109.53306 92.96738,
   -20.37282 -115.85742 92.90265,
   -18.74283 -115.78476 92.90690,
   -17.07336 -115.69904 92.90838,
   2.58139 -108.97581 93.01619,
   -22.84861 -115.96607 92.89865,
   -21.17584 -115.89342 92.89801,
   -19.72124 -115.82892 92.90360,
   2.00170 -108.37656 93.04373,
   -25.33145 -116.06604 92.89465,
   -23.61564 -115.99808 92.89048,
   -22.17685 -115.93750 92.89964,
   1.35879 -107.96906 93.04719,
   -26.19140 -116.09875 92.88409,
   -24.57609 -116.03732 92.89647,
   -28.57440 -116.18222 92.89801,
   -27.03320 -116.13471 92.89740,
   0.49570 -107.41930 93.01116,
   -31.17965 -116.19863 92.88869,
   -29.51396 -116.21144 92.88915,
   -27.81882 -116.15887 92.89115,
   -0.24559 -106.96742 93.05929,
   -31.96159 -116.12879 92.88453,
   -30.51198 -116.22310 92.88901,
   -32.90639 -115.98470 92.88372,
   -1.01299 -106.42503 93.05905,
   -33.84708 -115.68546 92.89104,
   -1.73199 -105.85114 93.06349,
   -34.69930 -115.17100 92.89590,
   -2.34586 -105.31608 92.86910,
   -35.26994 -114.59877 92.91838,
   -3.12391 -104.56311 93.07616,
   -35.66306 -113.83698 92.90882,
   -3.71041 -103.95117 93.06364,
   -35.86072 -112.83119 92.93840,
   -4.43016 -103.12657 93.11720,
   -35.77080 -112.12341 92.96124,
   -4.86597 -102.57332 93.11577,
   -35.42880 -111.21271 92.91798,
   -34.88554 -110.33072 92.96273,
   -5.48313 -101.71964 93.17576,
   -34.17440 -109.50325 92.97857,
   -33.52432 -108.93453 92.91897,
   -6.13612 -100.74289 93.10678,
   -32.70888 -108.25756 92.98326,
   -31.39612 -107.22706 93.01626,
   -6.46662 -100.18910 93.15256,
   -31.90402 -107.62630 93.00889,
   -30.84483 -106.77060 93.02393,
   -30.09334 -106.11558 93.05326,
   -7.09170 -99.15410 93.16261,
   -29.36444 -105.39891 93.04335,
   -28.78115 -104.73990 93.06332,
   -7.68634 -98.15294 93.17257,
   -28.15109 -103.92483 93.06941,
   -8.02809 -97.57125 92.96267,
   -27.58757 -103.11061 93.08121,
   -27.07125 -102.29831 93.09340,
   -8.61808 -96.58572 93.19551,
   -26.56814 -101.46691 93.09785,
   -26.01468 -100.52921 93.12005,
   -9.18144 -95.66979 93.21125,
   -25.63312 -99.86531 93.13014,
   -9.63721 -94.93735 93.21692,
   -25.27128 -99.21238 93.13990,
   -10.16696 -94.12103 93.22696,
   -24.74233 -98.17633 93.15296,
   -24.35488 -97.33528 93.17527,
   -10.80432 -93.19235 93.24331,
   -24.04784 -96.55622 93.18416,
   -11.21419 -92.61130 93.06483,
   -23.73522 -95.62535 93.19385,
   -11.85538 -91.80814 93.25820,
   -23.47850 -94.71716 93.19507,
   -12.51555 -91.09425 93.27071,
   -23.30806 -93.97726 93.25876,
   -13.21919 -90.47673 93.28050,
   -23.02384 -92.98203 93.26778,
   -13.90981 -90.01300 93.29116,
   -22.70089 -92.07897 93.25563,
   -14.94958 -89.53261 93.29148,
   -22.30920 -91.29264 93.26764,
   -15.94827 -89.25255 93.45570,
   -21.64755 -90.47213 93.28144,
   -18.27368 -89.14040 93.29052,
   -16.84202 -89.13884 93.29090,
   -22.06047 -90.91125 93.27535,
   -20.77939 -89.85026 93.28183,
   -19.34761 -89.31185 93.27685,
   -17.65801 -89.11433 93.29300,
   -20.06696 -89.52280 93.29222,
   -7.29950 -114.83367 93.72231,
   -5.71117 -114.55022 93.73294,
   -4.16341 -114.16970 93.73663,
   -2.62957 -113.69708 93.74590,
   -1.14041 -113.12535 93.75268,
   -9.65884 -115.11461 93.70582,
   -8.17125 -114.95307 93.72467,
   -6.60148 -114.72237 93.72482,
   -4.93485 -114.37073 93.73108,
   -3.38976 -113.94347 93.73925,
   -1.87796 -113.42364 93.74799,
   -0.33097 -112.76823 93.76748,
   1.02341 -112.01107 93.65216,
   -13.79630 -115.49197 93.70566,
   -12.20297 -115.34845 93.70610,
   -10.52540 -115.19290 93.71885,
   -8.91641 -115.03792 93.71717,
   0.36273 -112.39509 93.77017,
   1.82800 -111.44448 93.78370,
   2.78290 -110.27934 93.78029,
   -16.24228 -115.68344 93.70091,
   -14.62804 -115.56359 93.70437,
   -13.03709 -115.42344 93.70647,
   -11.35662 -115.26908 93.71124,
   2.54871 -110.67993 93.78934,
   2.86257 -109.87741 93.76093,
   -18.71773 -115.81710 93.69591,
   -17.02833 -115.73342 93.75050,
   -15.50464 -115.62698 93.55159,
   -19.56662 -115.85676 93.69103,
   -17.96571 -115.78077 93.69460,
   2.75614 -109.33168 93.76935,
   -21.96104 -115.95817 93.68476,
   -20.42061 -115.89166 93.69399,
   2.42468 -108.90401 93.81344,
   -24.36870 -116.05246 93.68696,
   -22.82532 -115.99370 93.69177,
   -21.19462 -115.92542 93.69187,
   1.73713 -108.25160 93.84095,
   -26.79588 -116.13616 93.68347,
   -25.36893 -116.08782 93.68249,
   -23.67194 -116.02624 93.68805,
   0.96524 -107.73786 93.84209,
   -29.48383 -116.20584 93.68029,
   -27.78484 -116.16856 93.68116,
   -26.16044 -116.11378 93.68433,
   0.14512 -107.21907 93.84148,
   -30.28131 -116.20206 93.66577,
   -28.80613 -116.19782 93.68115,
   -31.22837 -116.18287 93.67018,
   -0.67153 -106.66080 93.83845,
   -33.45868 -115.84336 93.68084,
   -32.20527 -116.10820 93.68000,
   -1.37853 -106.12524 93.85329,
   -32.90510 -115.98072 93.67973,
   -34.28282 -115.49680 93.68434,
   -2.18349 -105.43405 93.89112,
   -35.06485 -114.91326 93.55019,
   -2.77367 -104.88846 93.87291,
   -35.51915 -114.34820 93.69314,
   -3.41219 -104.25058 93.87986,
   -35.89251 -113.34164 93.72932,
   -4.04683 -103.56002 93.88901,
   -4.64615 -102.84592 93.89813,
   -35.93078 -112.47680 93.74342,
   -35.73435 -111.72135 93.79947,
   -5.20556 -102.10284 93.91049,
   -35.26241 -110.77009 93.71440,
   -34.70892 -110.04053 93.73569,
   -5.86581 -101.14547 93.91689,
   -34.02628 -109.32580 93.76591,
   -32.76733 -108.25908 93.78952,
   -6.30849 -100.43911 93.93272,
   -33.28358 -108.67344 93.78379,
   -32.14540 -107.75860 93.83606,
   -31.40470 -107.20391 93.80686,
   -6.75948 -99.68263 93.93995,
   -30.67292 -106.62531 93.82596,
   -29.58452 -105.62798 93.83267,
   -30.07244 -106.09456 93.82578,
   -28.95931 -104.96306 93.84302,
   -7.31342 -98.74615 93.95804,
   -28.35146 -104.21611 93.85512,
   -27.72759 -103.34761 93.86847,
   -7.91230 -97.73360 93.96787,
   -8.22670 -97.18790 93.98702,
   -27.33247 -102.73296 93.87779,
   -26.93528 -102.08612 93.88760,
   -8.83637 -96.18338 93.98874,
   -26.32874 -101.07855 93.89664,
   -25.86481 -100.28888 93.91381,
   -9.43447 -95.21968 93.97238,
   -25.40525 -99.47935 93.92569,
   -9.76578 -94.67548 94.00216,
   -24.94003 -98.60726 93.95872,
   -24.47371 -97.64931 93.95491,
   -10.41639 -93.69931 94.02400,
   -24.17463 -96.94517 93.96594,
   -11.05930 -92.79257 94.02923,
   -23.87112 -96.09774 93.91930,
   -11.50106 -92.19900 94.05774,
   -23.60728 -95.21117 93.98016,
   -12.26915 -91.34017 94.00108,
   -23.37417 -94.29784 94.00352,
   -12.88487 -90.74959 94.05935,
   -23.14980 -93.39352 94.01715,
   -22.89278 -92.50875 94.02985,
   -13.56980 -90.23283 94.07609,
   -14.37331 -89.79091 93.96118,
   -22.52894 -91.61897 94.06110,
   -16.82823 -89.16332 94.08560,
   -15.28054 -89.44812 94.01848,
   -22.09019 -90.88710 94.08721,
   -19.31550 -89.28390 94.07962,
   -17.67642 -89.12338 94.09944,
   -16.11672 -89.25180 94.08556,
   -21.45965 -90.24496 94.06186,
   -20.08102 -89.49594 94.09161,
   -18.56122 -89.16095 94.06902,
   -20.81010 -89.81627 94.07716,
   -8.10199 -114.97187 94.51029,
   -6.50917 -114.73919 94.50805,
   -4.92558 -114.39191 94.51508,
   -3.38903 -113.95761 94.52967,
   -1.88278 -113.42851 94.53847,
   -0.56844 -112.86504 94.54944,
   -10.53943 -115.22199 94.50391,
   -8.92228 -115.06709 94.51010,
   -7.34696 -114.87028 94.53241,
   -5.70898 -114.57625 94.51881,
   -4.15800 -114.18667 94.52589,
   -2.62899 -113.70446 94.53490,
   -1.14802 -113.12318 94.54284,
   0.33159 -112.41285 94.56172,
   1.79603 -111.45067 94.58181,
   -12.80114 -115.43527 94.49856,
   -11.33417 -115.29718 94.50025,
   -9.89155 -115.16225 94.50543,
   1.17647 -111.93374 94.54305,
   2.33663 -110.90293 94.60393,
   -15.37567 -115.65861 94.49589,
   -13.86882 -115.53353 94.50877,
   -12.16501 -115.37512 94.50006,
   2.76403 -110.23870 94.55896,
   -17.74740 -115.80581 94.48823,
   -16.22594 -115.71844 94.49618,
   -14.60412 -115.59679 94.49456,
   2.82065 -109.52630 94.58498,
   -20.19298 -115.91574 94.48412,
   -18.76471 -115.85391 94.48998,
   -17.06216 -115.76908 94.48952,
   2.57085 -109.03531 94.59484,
   -22.84135 -116.02205 94.48007,
   -21.19399 -115.95765 94.48286,
   -19.53948 -115.88774 94.48509,
   2.00833 -108.44332 94.62916,
   -25.32981 -116.10696 94.47640,
   -23.63337 -116.05133 94.47445,
   -22.18902 -115.99764 94.48099,
   1.35937 -108.00514 94.63337,
   -26.19259 -116.13243 94.46457,
   -24.60072 -116.08290 94.35959,
   -28.55036 -116.19009 94.36237,
   -27.03764 -116.15963 94.47238,
   0.51422 -107.44583 94.59192,
   -31.20005 -116.17233 94.47216,
   -29.50915 -116.20453 94.47115,
   -27.82392 -116.17530 94.47339,
   -0.21681 -106.98248 94.59923,
   -31.94680 -116.11344 94.37940,
   -30.51051 -116.20288 94.47213,
   -32.90514 -115.98085 94.47402,
   -0.99070 -106.41855 94.64162,
   -33.84073 -115.72785 94.47296,
   -1.70880 -105.83521 94.64804,
   -34.74752 -115.24689 94.48005,
   -2.40353 -105.21815 94.65824,
   -35.28534 -114.78871 94.42663,
   -3.10176 -104.54753 94.66731,
   -35.82319 -113.87725 94.53994,
   -3.64093 -103.99339 94.63955,
   -36.03961 -112.86118 94.53511,
   -4.42449 -103.10529 94.71141,
   -35.94793 -112.12891 94.54836,
   -4.86311 -102.55263 94.69996,
   -35.53115 -111.02992 94.52810,
   -35.03118 -110.30817 94.54303,
   -5.46702 -101.71635 94.70680,
   -34.27864 -109.44941 94.56127,
   -33.58545 -108.84435 94.51579,
   -6.10845 -100.74928 94.68946,
   -32.77978 -108.21183 94.57976,
   -6.43191 -100.20142 94.73364,
   -32.01187 -107.63980 94.70302,
   -30.88304 -106.76808 94.60620,
   -31.41633 -107.18667 94.59916,
   -30.11437 -106.12792 94.63797,
   -7.09397 -99.09574 94.75771,
   -29.35758 -105.40732 94.62500,
   -28.77086 -104.75691 94.48495,
   -7.64278 -98.15864 94.75688,
   -28.14619 -103.95547 94.65099,
   -8.06377 -97.43329 94.76588,
   -27.57927 -103.13406 94.66307,
   -27.06824 -102.32467 94.67521,
   -8.51202 -96.67459 94.78069,
   -26.56648 -101.49268 94.67449,
   -26.01643 -100.56398 94.70183,
   -9.08313 -95.73490 94.79081,
   -25.62636 -99.89428 94.71196,
   -9.59565 -94.90604 94.79960,
   -25.25521 -99.23835 94.72180,
   -10.04967 -94.19204 94.80527,
   -24.71676 -98.19960 94.73252,
   -24.31915 -97.34455 94.76194,
   -10.70799 -93.23274 94.82573,
   -24.00511 -96.54194 94.76047,
   -11.24523 -92.49406 94.83395,
   -23.71952 -95.65500 94.77554,
   -11.83985 -91.77215 94.84075,
   -23.48122 -94.75098 94.77602,
   -12.49602 -91.08913 94.85315,
   -23.32816 -94.00637 94.83301,
   -13.20265 -90.49411 94.86328,
   -23.07355 -93.00954 94.83005,
   -13.90335 -90.04283 94.87347,
   -22.76506 -92.06785 94.83592,
   -14.82842 -89.62675 94.94891,
   -15.89712 -89.31813 94.86034,
   -22.40039 -91.27786 94.84851,
   -21.49737 -90.21231 94.86563,
   -18.25564 -89.14183 94.87261,
   -16.84068 -89.18158 94.87163,
   -21.97268 -90.66093 94.86274,
   -20.84831 -89.79416 94.84035,
   -19.31596 -89.26690 94.87119,
   -17.65863 -89.13783 94.87471,
   -20.09455 -89.46728 94.87561,
   -7.11999 -114.86838 95.30407,
   -5.70595 -114.60087 95.31121,
   -4.16048 -114.20619 95.31287,
   -2.62525 -113.71195 95.33141,
   -1.14512 -113.12186 95.33404,
   -11.34836 -115.32708 95.29279,
   -9.65186 -115.16978 95.28397,
   -8.14483 -115.00605 95.25156,
   -6.49207 -114.76223 95.30637,
   -4.92929 -114.41527 95.31288,
   -3.38936 -113.97045 95.32155,
   -1.88266 -113.43103 95.33039,
   -0.35914 -112.76673 95.34774,
   0.96503 -112.02189 95.36320,
   -13.78543 -115.55918 95.28698,
   -12.18350 -115.40772 95.29207,
   -10.50914 -115.24795 95.30055,
   -8.90986 -115.09338 95.29872,
   0.35109 -112.38111 95.35386,
   1.78698 -111.43866 95.37462,
   2.75557 -110.23781 95.35708,
   -16.23062 -115.75302 95.28201,
   -14.55524 -115.62856 95.33705,
   -13.04026 -115.49028 95.29254,
   2.49446 -110.69570 95.37270,
   2.82759 -109.88183 95.32942,
   -18.70771 -115.88298 95.27727,
   -16.99608 -115.79875 95.27143,
   -15.55498 -115.70660 95.28334,
   -21.18617 -115.98697 95.27333,
   -19.55170 -115.91988 95.27394,
   -17.98861 -115.84709 95.16674,
   2.72346 -109.30806 95.31610,
   -21.96197 -116.01878 95.26836,
   -20.42098 -115.95577 95.27553,
   2.41699 -108.95603 95.32055,
   -24.43212 -116.10092 95.26609,
   -22.81480 -116.04734 95.27396,
   1.73298 -108.29608 95.42963,
   -26.79561 -116.16247 95.26571,
   -25.37182 -116.12725 95.26361,
   -23.66555 -116.07689 95.26963,
   0.97298 -107.76788 95.42900,
   -29.49346 -116.19915 95.26285,
   -27.78450 -116.18400 95.26194,
   -26.16126 -116.14636 95.26642,
   0.15786 -107.22936 95.42580,
   -30.28201 -116.18771 95.24918,
   -28.73951 -116.20214 95.24462,
   -31.21526 -116.16407 95.26293,
   -0.59571 -106.70731 95.42305,
   -33.48589 -115.84502 95.26366,
   -32.15404 -116.10216 95.24088,
   -1.34806 -106.12052 95.46996,
   -32.93291 -115.96480 95.26340,
   -34.30111 -115.54871 95.26704,
   -2.13643 -105.43828 95.47441,
   -35.05701 -115.07589 95.27318,
   -2.75196 -104.87053 95.46233,
   -35.64158 -114.39794 95.29541,
   -3.38880 -104.23976 95.46243,
   -36.07595 -113.27083 95.30787,
   -4.02872 -103.55064 95.47293,
   -36.10583 -112.42456 95.36122,
   -4.62458 -102.84761 95.48025,
   -35.88414 -111.64487 95.29961,
   -5.18049 -102.11185 95.49392,
   -35.42443 -110.75287 95.32090,
   -34.83606 -109.99597 95.34381,
   -5.83024 -101.16629 95.49628,
   -34.11861 -109.26349 95.36345,
   -33.40595 -108.66765 95.35149,
   -32.26721 -107.78049 95.37962,
   -6.28848 -100.43123 95.51520,
   -32.80077 -108.18238 95.37310,
   -31.44729 -107.18164 95.40353,
   -6.72019 -99.69720 95.52449,
   -30.69522 -106.61493 95.41191,
   -29.58639 -105.63599 95.41456,
   -30.08469 -106.09693 95.40784,
   -28.90157 -104.92154 95.42244,
   -7.27847 -98.74294 95.58404,
   -28.32253 -104.21459 95.43733,
   -27.72503 -103.38073 95.45031,
   -7.90682 -97.67373 95.55195,
   -8.22394 -97.11831 95.57552,
   -27.32809 -102.75902 95.45979,
   -26.93353 -102.11208 95.46961,
   -8.82780 -96.11376 95.58331,
   -26.33037 -101.10997 95.49452,
   -25.86531 -100.32416 95.49674,
   -9.41052 -95.16580 95.56560,
   -25.39537 -99.50853 95.50678,
   -9.75303 -94.60056 95.58715,
   -24.92434 -98.64103 95.53807,
   -24.45191 -97.68311 95.53657,
   -10.40270 -93.62881 95.57623,
   -24.14984 -96.97626 95.54726,
   -11.02622 -92.75471 95.61556,
   -23.84174 -96.10434 95.56416,
   -11.45148 -92.18883 95.64317,
   -23.59622 -95.23334 95.55937,
   -12.14441 -91.42091 95.60037,
   -23.38208 -94.32055 95.58535,
   -12.84584 -90.77293 95.63958,
   -23.17756 -93.40457 95.59883,
   -22.94605 -92.51425 95.61157,
   -13.56351 -90.25258 95.65928,
   -14.26694 -89.87520 95.66145,
   -22.62181 -91.64156 95.66398,
   -16.82191 -89.20493 95.66692,
   -15.26598 -89.50392 95.66500,
   -22.16836 -90.86994 95.52797,
   -17.68282 -89.14624 95.68016,
   -16.14081 -89.29756 95.66695,
   -21.51183 -90.17747 95.66025,
   -20.10945 -89.44392 95.53438,
   -18.55716 -89.15473 95.65685,
   -20.83934 -89.73697 95.66175,
   -19.33210 -89.25344 95.66216,
   -8.09629 -115.02298 96.09194,
   -6.49909 -114.78570 96.08762,
   -4.92079 -114.43220 96.10682,
   -3.38703 -113.98060 96.11163,
   -1.88955 -113.43779 96.12987,
   -0.40092 -112.77610 96.13476,
   -10.53234 -115.27322 96.08576,
   -8.83074 -115.10666 96.08540,
   -7.34536 -114.92166 96.10139,
   -5.70259 -114.62199 96.09994,
   -4.15606 -114.21969 96.10824,
   -2.63210 -113.71982 96.11750,
   -1.10643 -113.12088 96.12565,
   0.30292 -112.40738 96.14716,
   -12.81077 -115.49578 96.08018,
   -11.36589 -115.35464 96.08660,
   -9.89575 -115.21392 96.08730,
   1.15297 -111.91387 96.13669,
   2.29842 -110.89783 96.05949,
   -15.37603 -115.72351 96.07375,
   -13.76469 -115.58698 96.08262,
   -12.15638 -115.43137 96.08178,
   1.77588 -111.41739 96.16752,
   2.71982 -110.22118 96.13795,
   -17.81122 -115.87163 96.06649,
   -16.21158 -115.78213 96.08095,
   -14.59305 -115.66040 96.07601,
   2.79066 -109.52792 96.07735,
   -20.21102 -115.97370 96.06578,
   -18.73928 -115.91215 96.01692,
   -17.05143 -115.83218 96.07100,
   2.56644 -109.13897 96.15601,
   -22.65100 -116.06586 96.06200,
   -21.21238 -116.01316 96.06720,
   -19.53044 -115.94604 96.06684,
   2.02856 -108.55472 96.27008,
   -25.32841 -116.14090 96.05853,
   -23.64674 -116.09754 96.05837,
   -22.00979 -116.04325 96.06301,
   1.36036 -108.04500 96.22351,
   -26.19319 -116.15871 96.04553,
   -24.64652 -116.12517 96.05932,
   -28.51357 -116.19136 96.05525,
   -27.04215 -116.17731 96.04781,
   0.53483 -107.47335 96.17388,
   -29.50752 -116.19393 96.05388,
   -27.82924 -116.18474 96.05600,
   -0.18255 -107.00524 96.22747,
   -31.91585 -116.09653 96.05739,
   -30.45405 -116.18362 96.18263,
   -32.91233 -115.96496 96.05984,
   -31.21966 -116.14641 96.05683,
   -0.96965 -106.41376 96.22464,
   -33.84633 -115.74151 96.05609,
   -1.68972 -105.82027 96.23403,
   -34.76242 -115.30880 96.06090,
   -2.37859 -105.20608 96.24068,
   -35.37099 -114.84365 95.99320,
   -3.04586 -104.57018 96.30339,
   -35.86011 -114.13153 96.08076,
   -3.60866 -103.99877 96.20961,
   -36.19251 -112.84457 96.05501,
   -4.40403 -103.10559 96.29976,
   -36.08418 -111.94854 96.10707,
   -4.84011 -102.56041 96.28237,
   -35.74588 -111.16151 96.11405,
   -5.46336 -101.69647 96.28647,
   -35.27513 -110.46800 96.12552,
   -34.59239 -109.66248 96.14133,
   -33.69217 -108.83972 96.15555,
   -6.12358 -100.69314 96.28313,
   -34.13478 -109.22052 96.15004,
   -32.84456 -108.17250 96.18698,
   -6.45464 -100.12556 96.32434,
   -32.07811 -107.62631 96.13029,
   -30.92455 -106.76404 96.18849,
   -31.43684 -107.14626 96.18216,
   -30.13857 -106.13856 96.22190,
   -7.04504 -99.12287 96.32734,
   -29.35299 -105.41408 96.20701,
   -28.73946 -104.74657 96.20862,
   -7.59742 -98.17033 96.34100,
   -28.14393 -103.98586 96.23885,
   -27.57242 -103.15651 96.24498,
   -8.03282 -97.41451 96.34840,
   -27.06600 -102.34932 96.25729,
   -8.46280 -96.67774 96.36408,
   -26.56427 -101.51455 96.26197,
   -26.02270 -100.60230 96.28371,
   -9.02041 -95.74756 96.41582,
   -25.62182 -99.92196 96.29396,
   -9.62439 -94.76394 96.59352,
   -25.23692 -99.25361 96.30407,
   -9.97695 -94.20254 96.38484,
   -24.69690 -98.22573 96.31121,
   -24.30501 -97.39001 96.34866,
   -10.63803 -93.23887 96.40005,
   -23.99267 -96.59109 96.34197,
   -11.20940 -92.46556 96.41698,
   -23.70726 -95.68336 96.35691,
   -11.82012 -91.74266 96.42447,
   -23.48508 -94.78561 96.35749,
   -23.34339 -94.02798 96.37737,
   -12.47485 -91.08245 96.43548,
   -13.19300 -90.50289 96.44657,
   -23.10220 -92.99570 96.39769,
   -13.89587 -90.06920 96.45629,
   -22.86427 -92.14330 96.39349,
   -14.88860 -89.64215 96.44921,
   -15.89235 -89.36110 96.45037,
   -22.47887 -91.26855 96.43035,
   -18.24908 -89.14702 96.45367,
   -16.83912 -89.21546 96.45167,
   -22.06496 -90.64022 96.44421,
   -20.84616 -89.69115 96.46123,
   -19.29970 -89.23357 96.44998,
   -17.65745 -89.15763 96.45547,
   -21.52226 -90.12532 96.45117,
   -20.12437 -89.40348 96.44189,
   -7.12168 -114.90921 96.88555,
   -5.70190 -114.63629 96.89105,
   -4.15661 -114.22864 96.90026,
   -2.63360 -113.71973 96.90911,
   -1.16953 -113.11903 96.91634,
   -11.34129 -115.37073 96.87482,
   -9.65274 -115.21135 96.86329,
   -8.08488 -115.03908 96.88021,
   -6.48755 -114.80081 96.88729,
   -4.92747 -114.44637 96.89460,
   -3.39294 -113.98627 96.90436,
   -1.89100 -113.42942 96.91298,
   -0.42387 -112.77388 96.93045,
   0.93266 -112.00235 96.94904,
   -13.77611 -115.60962 96.86878,
   -12.17087 -115.45296 96.87281,
   -10.50028 -115.28797 96.88277,
   -8.90516 -115.13363 96.88090,
   0.33331 -112.35774 96.93850,
   1.73973 -111.42117 96.96201,
   -16.21977 -115.80492 96.86331,
   -14.54745 -115.67886 96.86159,
   -13.06863 -115.54106 96.74058,
   2.39800 -110.74828 96.93583,
   2.77366 -109.88719 96.88671,
   -18.69858 -115.93120 96.85913,
   -17.02297 -115.85206 96.85866,
   -15.56349 -115.76028 96.86463,
   2.70423 -110.19455 96.92646,
   -21.17866 -116.02842 96.85522,
   -19.45539 -115.96185 96.85327,
   -18.04004 -115.90268 96.86020,
   2.68363 -109.38426 96.90855,
   -22.04188 -116.05958 96.84965,
   -20.42498 -115.99978 96.87213,
   2.39722 -109.05800 96.96799,
   -24.43204 -116.12867 96.85319,
   -22.88945 -116.08825 96.85317,
   1.71065 -108.32324 96.96854,
   -26.80143 -116.16935 96.84811,
   -25.37589 -116.14763 96.84449,
   -23.65959 -116.11014 96.85122,
   0.97898 -107.80427 97.02172,
   -29.50203 -116.17603 96.84500,
   -27.78693 -116.18013 96.84536,
   -26.16253 -116.15984 96.84876,
   0.16805 -107.24421 97.01186,
   -30.22005 -116.16161 96.84644,
   -28.74216 -116.18787 96.81960,
   -31.21611 -116.12811 96.84495,
   -0.58562 -106.70621 97.01031,
   -32.21279 -116.06400 96.89965,
   -1.21565 -106.22270 97.05480,
   -33.30092 -115.88518 96.84864,
   -34.08495 -115.68253 96.85271,
   -2.01362 -105.52786 97.03961,
   -35.03768 -115.14987 96.85314,
   -2.66955 -104.92495 97.04634,
   -35.68521 -114.50684 96.84536,
   -3.37043 -104.23410 97.04489,
   -36.19456 -113.32326 96.86993,
   -4.01455 -103.54677 97.05515,
   -36.23752 -112.52917 96.88749,
   -4.60655 -102.85306 97.06287,
   -36.00009 -111.57887 96.90239,
   -5.15820 -102.12381 97.07676,
   -35.52791 -110.71410 96.90711,
   -34.90779 -109.93307 96.94445,
   -5.79827 -101.18796 97.07860,
   -34.20319 -109.23975 96.95842,
   -33.46881 -108.62617 96.98343,
   -32.31638 -107.75150 96.96340,
   -6.27097 -100.42547 97.09760,
   -32.82332 -108.11868 96.95751,
   -31.45781 -107.13654 96.96097,
   -6.68410 -99.71395 97.10419,
   -30.71869 -106.60352 96.99367,
   -29.57927 -105.63347 96.99660,
   -30.09693 -106.09844 96.98998,
   -28.91003 -104.95074 97.00407,
   -7.26790 -98.70960 97.12028,
   -28.30356 -104.21841 97.01937,
   -27.70502 -103.38233 97.03271,
   -7.86306 -97.68332 97.13328,
   -8.17912 -97.12430 97.16000,
   -27.32679 -102.78295 97.04191,
   -26.93148 -102.13017 97.05186,
   -8.78747 -96.10226 97.15858,
   -26.33407 -101.13536 97.07405,
   -25.87165 -100.35783 97.07812,
   -9.35001 -95.17558 97.14953,
   -25.39166 -99.53418 97.08818,
   -9.80075 -94.44344 97.17985,
   -24.91517 -98.66986 97.11622,
   -24.50793 -97.86119 97.26337,
   -10.36969 -93.58453 97.19957,
   -24.13562 -97.00319 97.12757,
   -10.96125 -92.75763 97.20051,
   -23.85542 -96.19798 97.14672,
   -11.40393 -92.18095 97.19997,
   -23.61426 -95.31620 97.14747,
   -12.17706 -91.35004 97.19932,
   -23.39505 -94.34109 97.16667,
   -12.72332 -90.84727 97.21818,
   -23.20724 -93.41577 97.17997,
   -22.99804 -92.51964 97.19254,
   -13.52526 -90.28047 97.24326,
   -14.26205 -89.89603 97.24428,
   -22.70504 -91.66027 97.19903,
   -16.81193 -89.22593 97.24722,
   -15.25334 -89.53417 97.24617,
   -22.26000 -90.84784 97.18448,
   -17.61783 -89.15431 97.26364,
   -16.16446 -89.31923 97.24777,
   -21.58973 -90.12305 97.22815,
   -20.11196 -89.37990 97.25107,
   -18.49250 -89.14395 97.25440,
   -20.83566 -89.63076 97.38446,
   -19.34673 -89.22770 97.24447,
   -8.09466 -115.04609 97.67381,
   -6.49729 -114.80701 97.66868,
   -4.92947 -114.44834 97.68302,
   -3.39758 -113.98264 97.69788,
   -1.89865 -113.42074 97.71184,
   -0.42338 -112.74944 97.71711,
   -10.31888 -115.28189 97.66830,
   -8.85222 -115.13275 97.66859,
   -7.35535 -114.94601 97.68242,
   -5.70276 -114.64101 97.67960,
   -4.16178 -114.22872 97.69048,
   -2.64392 -113.71339 97.70003,
   -1.12400 -113.09873 97.70707,
   0.30139 -112.36325 97.68142,
   -12.88960 -115.53252 97.65927,
   -11.40634 -115.38651 97.67506,
   -9.71604 -115.22381 97.66987,
   1.11651 -111.87791 97.72812,
   2.20955 -110.87519 97.74770,
   -15.41977 -115.76084 97.65704,
   -13.74970 -115.61644 97.66461,
   -12.15059 -115.45939 97.66359,
   1.73670 -111.36361 97.75306,
   2.66865 -110.09955 97.70943,
   -17.81157 -115.90257 97.65010,
   -16.25717 -115.81707 97.66528,
   -14.58454 -115.69248 97.65732,
   2.72295 -109.55503 97.61626,
   -20.26479 -115.99817 97.76509,
   -18.66846 -115.93805 97.64492,
   -17.04251 -115.86398 97.65242,
   2.51090 -109.19511 97.72409,
   -22.66367 -116.08213 97.64303,
   -21.22843 -116.03410 97.65032,
   -19.52273 -115.97180 97.64853,
   1.99079 -108.58887 97.80247,
   -25.32731 -116.14000 97.63991,
   -23.65689 -116.10894 97.64120,
   -22.00326 -116.06103 97.64442,
   1.35484 -108.10099 97.81793,
   -26.19700 -116.14980 97.62910,
   -24.65477 -116.12960 97.64052,
   -28.51759 -116.15665 97.63628,
   -27.04356 -116.15957 97.62485,
   0.55651 -107.52292 97.76061,
   -29.50570 -116.14737 97.63449,
   -27.83373 -116.15829 97.63733,
   -0.18760 -107.01195 97.80337,
   -31.90185 -116.03183 97.64245,
   -30.42635 -116.13004 97.66508,
   -32.94305 -115.89208 97.63116,
   -31.23321 -116.07955 97.64042,
   -1.04498 -106.34972 98.00020,
   -33.82022 -115.69577 97.63564,
   -1.68243 -105.81743 97.81870,
   -34.71392 -115.31327 97.63883,
   -2.36528 -105.20541 97.82267,
   -35.50658 -114.69721 97.69508,
   -3.02546 -104.57795 97.82487,
   -35.96507 -114.08114 97.67821,
   -3.60542 -103.98960 97.63114,
   -36.19746 -113.49665 98.02155,
   -36.29801 -112.88748 97.52430,
   -4.38390 -103.12155 97.87259,
   -4.82351 -102.57402 97.86581,
   -36.17772 -112.01406 97.68738,
   -35.89302 -111.36138 97.70140,
   -5.46633 -101.67947 97.87148,
   -35.34858 -110.47997 97.71421,
   -34.62375 -109.62193 97.89882,
   -33.48127 -108.62059 97.74168,
   -6.10179 -100.70306 97.87109,
   -34.02836 -109.08252 97.73435,
   -32.85242 -108.12541 97.77240,
   -6.45637 -100.09567 97.70393,
   -32.07842 -107.57642 97.74427,
   -30.75644 -106.63101 97.77325,
   -31.21697 -106.96140 97.76793,
   -30.12850 -106.12417 97.75731,
   -6.96657 -99.21175 97.90855,
   -29.35244 -105.42234 97.78894,
   -28.75071 -104.77792 97.80758,
   -7.50863 -98.26781 97.92011,
   -28.14705 -104.01231 97.82792,
   -27.57353 -103.17886 97.82709,
   -8.06878 -97.29343 98.12814,
   -27.06920 -102.36975 97.83949,
   -8.41959 -96.68471 97.94405,
   -26.56834 -101.53167 97.84448,
   -26.03467 -100.63095 97.86586,
   -8.99700 -95.71511 97.95005,
   -25.62760 -99.94395 97.87619,
   -9.64967 -94.65462 97.98306,
   -25.23925 -99.27867 97.88629,
   -9.96661 -94.13472 97.96835,
   -24.77799 -98.42346 97.89871,
   -24.29489 -97.39692 97.93451,
   -10.63081 -93.16875 97.98842,
   -23.98532 -96.60193 97.92234,
   -23.71155 -95.70615 97.93749,
   -11.17393 -92.43786 97.99999,
   -11.79588 -91.71339 97.99857,
   -23.50209 -94.81295 97.94705,
   -23.36858 -94.04541 97.92116,
   -12.44764 -91.06879 98.01743,
   -13.18877 -90.48891 98.03012,
   -23.11166 -92.90800 97.98213,
   -13.93422 -90.04769 97.89035,
   -22.90458 -92.09281 97.98772,
   -14.89016 -89.64340 98.02499,
   -15.91407 -89.35962 98.03481,
   -22.51289 -91.16230 98.21289,
   -18.51522 -89.12587 98.03133,
   -16.86208 -89.20860 98.03253,
   -22.12034 -90.56037 98.05161,
   -20.95285 -89.63037 98.03856,
   -19.30189 -89.18483 98.01957,
   -17.89834 -89.12625 98.03224,
   -21.55489 -90.02113 98.03782,
   -20.16663 -89.33424 98.03104,
   -7.14692 -114.91258 98.46573,
   -5.70771 -114.63173 98.46832,
   -4.17194 -114.21780 98.48005,
   -2.66005 -113.69879 98.48978,
   -1.21917 -113.09393 98.49733,
   -11.33872 -115.37290 98.45566,
   -9.73305 -115.21894 98.46345,
   -8.08466 -115.03823 98.46385,
   -6.49191 -114.79904 98.46633,
   -4.93677 -114.43907 98.47436,
   -3.40852 -113.96905 98.48606,
   -1.91280 -113.39841 98.49429,
   -0.41526 -112.71028 98.50247,
   0.87116 -111.96614 98.53391,
   -13.77100 -115.61375 98.44919,
   -12.15597 -115.45420 98.45418,
   -10.62425 -115.30365 98.45535,
   -8.90567 -115.13274 98.46214,
   0.29957 -112.31063 98.52196,
   1.69820 -111.33237 98.52755,
   -16.04822 -115.80029 98.44312,
   -14.58608 -115.68704 98.44629,
   -13.12682 -115.55133 98.45093,
   2.31908 -110.66395 98.55155,
   2.65407 -109.89394 98.42326,
   -18.69146 -115.93154 98.43931,
   -17.04276 -115.85849 98.44135,
   -15.39361 -115.75386 98.44446,
   2.59384 -110.15170 98.47791,
   -21.17252 -116.02114 98.43502,
   -19.49728 -115.96163 98.44386,
   -18.04981 -115.90572 98.44036,
   2.59335 -109.43067 98.45438,
   -23.65424 -116.09168 98.42981,
   -22.00743 -116.04760 98.43387,
   -20.48367 -115.99623 98.47823,
   2.32542 -109.12348 98.53646,
   -24.39901 -116.10404 98.43761,
   -22.92112 -116.07526 98.42716,
   1.66323 -108.38657 98.62379,
   -26.80750 -116.12434 98.42722,
   -25.34349 -116.11641 98.42148,
   0.95483 -107.85688 98.60647,
   -27.82670 -116.12292 98.41328,
   -26.16326 -116.12175 98.42803,
   -30.21354 -116.07355 98.42427,
   -28.77117 -116.11616 98.41628,
   0.15910 -107.28059 98.59710,
   -31.23363 -116.02223 98.41864,
   -29.50636 -116.09726 98.42174,
   -0.58747 -106.72984 98.59925,
   -32.18632 -115.95282 98.42838,
   -1.26902 -106.19469 98.73219,
   -33.12600 -115.82325 98.47299,
   -34.11908 -115.54384 98.42653,
   -2.03376 -105.51647 98.61389,
   -34.92284 -115.15529 98.44479,
   -2.77596 -104.82280 98.62252,
   -35.66235 -114.48301 98.43514,
   -36.09559 -113.74102 98.40397,
   -3.43239 -104.17379 98.62996,
   -36.14439 -113.48867 98.77532,
   -4.00596 -103.56301 98.63875,
   -36.26844 -113.05785 98.41418,
   -36.24133 -112.41138 98.44425,
   -4.59878 -102.86740 98.64591,
   -36.00239 -111.56105 98.48915,
   -5.11532 -102.18308 98.65937,
   -35.52779 -110.69644 98.51280,
   -34.90132 -109.90410 98.56273,
   -5.70739 -101.31301 98.66771,
   -34.20923 -109.20998 98.56546,
   -33.46583 -108.59988 98.53506,
   -32.12626 -107.60700 98.54884,
   -6.32461 -100.32614 98.68206,
   -32.68866 -108.01810 98.54217,
   -31.50931 -107.15521 98.55800,
   -6.65604 -99.73790 98.68821,
   -30.72512 -106.59143 98.55579,
   -29.57664 -105.63177 98.57870,
   -30.10805 -106.10122 98.57224,
   -28.92138 -104.97361 98.59408,
   -7.28136 -98.65429 98.70848,
   -28.30675 -104.23735 98.60101,
   -27.73000 -103.43107 98.61428,
   -7.82949 -97.69582 98.72820,
   -8.24626 -96.96542 98.72810,
   -27.33362 -102.80170 98.62406,
   -26.93366 -102.13583 98.63423,
   -8.74678 -96.10904 98.73963,
   -26.38678 -101.21728 98.72752,
   -25.89704 -100.39357 98.65363,
   -9.30891 -95.17087 98.74397,
   -25.40240 -99.54589 98.67332,
   -24.91765 -98.66934 98.68540,
   -9.76849 -94.41592 98.76305,
   -24.48535 -97.80887 98.69560,
   -10.21069 -93.72455 98.78495,
   -24.14521 -97.02066 98.70601,
   -10.87549 -92.78923 98.82340,
   -23.86842 -96.21401 98.71246,
   -11.39002 -92.13737 98.63059,
   -23.62006 -95.28373 98.72581,
   -12.09855 -91.36708 98.83661,
   -23.41492 -94.29949 98.84987,
   -12.70616 -90.82085 98.80357,
   -23.25346 -93.41696 98.76731,
   -13.59941 -90.20530 98.81900,
   -23.06367 -92.51938 98.77141,
   -14.25619 -89.86811 98.90249,
   -22.78691 -91.64862 98.78913,
   -16.79521 -89.19902 98.82341,
   -15.18573 -89.53091 98.82466,
   -22.24576 -90.66918 98.82550,
   -17.59133 -89.11711 98.82024,
   -16.10127 -89.30601 98.82530,
   -21.76504 -90.12237 98.79537,
   -20.17740 -89.28704 98.83413,
   -18.51651 -89.08747 98.83468,
   -20.91286 -89.56454 98.83087,
   -19.58285 -89.16655 98.82418,
   -8.11173 -115.01883 99.27083,
   -6.51871 -114.77977 99.29265,
   -4.94681 -114.41442 99.29082,
   -3.41662 -113.94165 99.30167,
   -2.00864 -113.41492 99.15537,
   -0.44835 -112.68080 99.31708,
   -10.54460 -115.27237 99.26480,
   -8.88087 -115.10881 99.22200,
   -7.35896 -114.91740 99.24478,
   -5.72085 -114.61112 99.27418,
   -4.18155 -114.19241 99.28829,
   -2.66624 -113.66754 99.29822,
   -1.19142 -113.04838 99.43233,
   0.23214 -112.31852 99.22960,
   -12.85698 -115.50691 99.12777,
   -11.35638 -115.35302 99.26233,
   -9.84586 -115.19971 99.39580,
   1.08329 -111.78791 99.33491,
   2.24094 -110.63269 99.34149,
   -15.38612 -115.73128 99.26263,
   -13.83350 -115.59592 99.30531,
   -12.16686 -115.43372 99.26040,
   1.79932 -111.15655 99.54350,
   2.49672 -110.15049 99.14576,
   -17.78923 -115.87602 99.13110,
   -16.21519 -115.78859 99.24204,
   -14.60054 -115.66772 99.25355,
   2.56186 -109.57073 99.10628,
   2.61938 -109.62793 99.34200,
   -20.20985 -115.95993 99.24408,
   -18.73483 -115.90711 99.27305,
   -17.05938 -115.83728 99.24879,
   2.48933 -109.46134 99.26151,
   -22.85118 -116.03945 99.23902,
   -21.19759 -115.99210 99.24244,
   -19.54237 -115.93736 99.24550,
   1.95980 -108.76587 99.37200,
   -23.66991 -116.05610 99.22707,
   -22.20800 -116.02282 99.24067,
   1.34114 -108.29483 99.56858,
   -26.10025 -116.08320 99.12824,
   -24.61017 -116.06408 99.30891,
   -28.70882 -116.05421 99.23385,
   -27.07683 -116.07674 99.20560,
   -25.35636 -116.07391 99.23721,
   0.54542 -107.62360 99.40973,
   -29.51443 -116.03064 99.22371,
   -28.07283 -116.06587 99.23498,
   -0.20431 -107.06397 99.39445,
   -30.45080 -115.99901 99.22435,
   -32.81916 -115.75340 99.24488,
   -31.40384 -115.92747 99.38013,
   -0.96872 -106.45797 99.40534,
   -33.75590 -115.54924 99.11153,
   -32.16675 -115.85024 99.24631,
   -1.68475 -105.85067 99.40773,
   -34.67978 -115.16637 99.07640,
   -2.36959 -105.23181 99.41847,
   -35.32541 -114.70108 99.22197,
   -3.03027 -104.60021 99.43834,
   -35.82773 -114.09104 99.21469,
   -3.60784 -104.02181 99.65115,
   -36.17065 -112.88998 99.29605,
   -4.38411 -103.13977 99.42838,
   -36.07163 -111.89531 99.28904,
   -4.82161 -102.59294 99.44744,
   -35.76168 -111.20939 99.31032,
   -5.46673 -101.68810 99.46735,
   -35.31346 -110.52698 99.31667,
   -34.62772 -109.68240 99.32066,
   -33.48264 -108.64111 99.33720,
   -6.09338 -100.71501 99.48938,
   -34.02458 -109.11441 99.32771,
   -32.87303 -108.14138 99.34883,
   -6.51025 -100.00263 99.49123,
   -32.09896 -107.58467 99.35191,
   -30.76470 -106.62833 99.37000,
   -31.29022 -107.01356 99.36387,
   -30.14752 -106.13353 99.35423,
   -6.94642 -99.23129 99.51444,
   -29.38184 -105.45212 99.38166,
   -28.76377 -104.79852 99.39649,
   -7.49674 -98.26393 99.51618,
   -28.15627 -104.03034 99.40933,
   -27.59042 -103.20462 99.42345,
   -8.05806 -97.28218 99.52063,
   -27.08437 -102.38632 99.44144,
   -8.38167 -96.70662 99.53860,
   -26.63806 -101.63038 99.41535,
   -26.05573 -100.64008 99.46282,
   -8.99200 -95.67102 99.55464,
   -25.65445 -99.95998 99.47308,
   -9.59741 -94.67089 99.57254,
   -25.26503 -99.29159 99.48322,
   -9.91939 -94.13491 99.55479,
   -24.75477 -98.32768 99.62147,
   -24.32228 -97.41665 99.48507,
   -10.60947 -93.12414 99.58692,
   -24.01675 -96.62233 99.52103,
   -11.17750 -92.36162 99.59782,
   -23.74606 -95.71922 99.53261,
   -11.71336 -91.72738 99.61551,
   -23.54391 -94.82178 99.54332,
   -23.37501 -93.89825 99.55854,
   -12.49105 -90.96353 99.81274,
   -13.19116 -90.42914 99.63007,
   -23.20679 -92.96492 99.61852,
   -13.93409 -89.98889 99.63525,
   -23.04956 -92.19423 99.62331,
   -14.86539 -89.60545 99.44748,
   -15.90952 -89.29924 99.65862,
   -22.68981 -91.26052 99.60108,
   -18.54441 -89.04929 99.62524,
   -16.83250 -89.14879 99.62385,
   -22.20873 -90.47151 99.67651,
   -20.93581 -89.50175 99.64063,
   -19.34074 -89.09250 99.67225,
   -17.78825 -89.04837 99.74785,
   -21.59376 -89.88773 99.63346,
   -20.19640 -89.23703 99.64008,
   -7.32277 -114.87306 100.07865,
   -5.74118 -114.57818 100.08547,
   -4.18634 -114.15150 100.11044,
   -2.67640 -113.63981 99.93756,
   -1.20582 -113.00708 100.11150,
   -9.54439 -115.14284 100.07490,
   -8.12684 -114.98492 100.07918,
   -6.57956 -114.74039 100.23433,
   -4.96506 -114.38090 100.08874,
   -3.31028 -113.85202 100.22511,
   -1.92065 -113.33183 100.10864,
   -0.48971 -112.64800 100.13694,
   -13.80833 -115.55966 100.06301,
   -12.12172 -115.39445 100.08108,
   -10.60328 -115.24333 100.11854,
   -8.93871 -115.08105 100.07632,
   0.35059 -112.19418 100.14169,
   1.51093 -111.29026 100.17089,
   -16.25219 -115.75401 100.05598,
   -14.64020 -115.63436 100.06754,
   -12.96600 -115.47874 100.05121,
   -11.37418 -115.32034 100.06975,
   1.01618 -111.70717 100.16457,
   2.16836 -110.46019 100.14319,
   -18.73588 -115.86714 100.05389,
   -17.04206 -115.80071 100.00174,
   -15.50344 -115.69740 100.20335,
   2.47952 -109.85024 100.03361,
   2.43896 -109.90884 100.05391,
   2.47651 -109.98926 99.74614,
   2.36459 -109.61600 100.07392,
   2.44932 -109.68449 100.04160,
   2.28188 -109.58785 100.44568,
   2.42223 -109.74503 100.24574,
   2.38231 -109.89246 100.21649,
   -19.50616 -115.89300 100.07803,
   -17.96570 -115.83761 100.04760,
   2.11164 -109.16852 100.15148,
   -21.94346 -115.97368 99.93138,
   -20.42453 -115.91931 100.09518,
   -24.54510 -116.01222 100.04500,
   -22.92519 -115.99148 100.02122,
   -21.22172 -115.94635 100.05023,
   1.59986 -108.64689 100.22094,
   -25.36404 -116.01797 100.00683,
   -23.84082 -116.00589 100.04507,
   0.89402 -108.00015 100.23096,
   -27.80143 -116.00344 99.90884,
   -26.27617 -116.01470 100.01115,
   0.12397 -107.37164 100.21480,
   -28.74189 -115.97127 100.04672,
   -27.06609 -116.00287 100.04502,
   -31.13105 -115.84550 100.05384,
   -29.64555 -115.93009 100.20055,
   -0.62951 -106.76884 100.14339,
   -32.08728 -115.77209 99.92762,
   -30.46256 -115.89286 100.04834,
   -1.25339 -106.27592 100.23937,
   -33.10655 -115.57942 100.06376,
   -34.02002 -115.31945 100.01839,
   -2.03950 -105.57099 100.25599,
   -34.86142 -114.86784 100.07723,
   -2.67028 -104.98219 100.22839,
   -35.55183 -114.29068 99.85337,
   -3.37385 -104.27972 100.23736,
   -35.95657 -113.38432 100.04956,
   -4.01472 -103.58990 100.24947,
   -36.08190 -112.56754 99.86502,
   -4.60265 -102.89437 100.25761,
   -35.85556 -111.71474 100.15206,
   -5.12670 -102.19377 100.26947,
   -35.42588 -110.80217 100.13428,
   -34.85597 -110.00807 100.11661,
   -5.72774 -101.30134 100.28218,
   -34.17788 -109.28733 100.11470,
   -33.42121 -108.62198 100.11906,
   -32.13583 -107.63086 100.15957,
   -6.33726 -100.31525 100.28093,
   -32.61291 -107.98001 100.15438,
   -31.51204 -107.16372 100.21491,
   -6.65913 -99.73736 100.29372,
   -30.72648 -106.59317 100.16615,
   -29.48451 -105.55909 100.19110,
   -29.97524 -106.00079 100.18512,
   -28.92844 -104.98118 100.20919,
   -7.26950 -98.66769 100.31549,
   -28.31739 -104.24903 100.21180,
   -27.73902 -103.43795 100.22548,
   -7.80475 -97.72095 100.33447,
   -8.22837 -96.97015 100.33898,
   -27.35559 -102.82107 100.23524,
   -26.96089 -102.15545 100.24552,
   -8.66691 -96.20404 100.35638,
   -26.41730 -101.23196 100.27659,
   -25.90001 -100.34951 100.26798,
   -9.19708 -95.30050 100.35852,
   -25.43294 -99.54238 100.29992,
   -24.97614 -98.71928 100.22039,
   -9.79738 -94.30976 100.55834,
   -24.48661 -97.72778 100.30929,
   -10.17867 -93.70394 100.39360,
   -24.19033 -97.03305 100.31577,
   -10.83506 -92.76876 100.40010,
   -23.90906 -96.20045 100.33270,
   -11.41234 -92.03056 100.40689,
   -23.70160 -95.37733 100.35667,
   -12.03447 -91.35240 100.40659,
   -23.49652 -94.37801 100.35077,
   -12.73775 -90.71945 100.42705,
   -23.34600 -93.46878 100.39136,
   -13.49950 -90.18332 100.46360,
   -23.12929 -92.41297 100.57749,
   -14.28061 -89.78219 100.40157,
   -22.89920 -91.61585 100.41654,
   -15.23728 -89.42717 100.42436,
   -17.54121 -89.02120 100.43307,
   -16.09429 -89.20723 100.56897,
   -22.55031 -90.84163 100.43045,
   -21.63958 -89.82510 100.44812,
   -18.53687 -88.98391 100.45153,
   -16.86204 -89.09452 100.43749,
   -22.17507 -90.27392 100.61265,
   -20.95122 -89.43405 100.43436,
   -19.52220 -89.02799 100.54038,
   -20.22218 -89.17296 100.45059,
   -6.54199 -114.69363 100.88489,
   -5.07684 -114.36995 100.77661,
   -3.45246 -113.85599 100.90942,
   -1.95412 -113.28000 100.91697,
   -10.58196 -115.19731 100.87890,
   -8.89537 -115.03203 100.88894,
   -7.37458 -114.83367 100.92176,
   -5.80991 -114.54312 100.88717,
   -4.23384 -114.11114 100.98485,
   -2.70300 -113.58427 100.90649,
   -1.21784 -112.95050 100.92391,
   0.28129 -112.12917 100.95948,
   -13.01668 -115.43664 100.87217,
   -11.41333 -115.27937 100.88198,
   -9.73217 -115.11331 100.86887,
   -8.14701 -114.94355 100.88447,
   -0.31128 -112.49753 100.94405,
   0.92814 -111.64710 100.94343,
   -15.35088 -115.64435 100.86468,
   -13.76261 -115.50684 100.90246,
   -12.30808 -115.36160 100.98517,
   1.61684 -110.95900 100.97316,
   -17.92942 -115.78439 100.86170,
   -16.28240 -115.70666 100.86017,
   -14.64089 -115.58742 100.86733,
   2.02190 -110.19143 101.01302,
   -20.41639 -115.86525 100.85848,
   -18.74713 -115.81589 100.83582,
   -17.29263 -115.75847 100.86253,
   2.02508 -109.51567 100.88843,
   -21.26827 -115.88941 100.86367,
   -19.68819 -115.83745 100.96234,
   1.72954 -109.06409 100.97309,
   -23.67625 -115.94655 100.72840,
   -22.11606 -115.91126 100.83752,
   1.17952 -108.43522 101.04805,
   -26.25756 -115.93425 100.85345,
   -24.60930 -115.94431 100.83730,
   -22.90412 -115.92618 100.85397,
   -26.99147 -115.92984 100.79546,
   -25.59130 -115.94133 100.85349,
   0.40062 -107.62835 100.81848,
   -29.52858 -115.83796 100.84989,
   -27.96294 -115.89780 100.89700,
   -0.28623 -107.11590 101.00820,
   -30.40608 -115.79458 100.83621,
   -28.78449 -115.87202 100.85113,
   -31.39582 -115.71198 100.87041,
   -0.99872 -106.52938 101.01860,
   -32.38476 -115.57823 100.92899,
   -1.69933 -105.92048 101.02454,
   -33.36878 -115.36009 100.99523,
   -2.38994 -105.28517 101.02938,
   -34.22045 -115.02208 101.06924,
   -35.17925 -114.39576 100.77590,
   -3.05337 -104.63879 101.00285,
   -35.59215 -113.88236 100.81372,
   -3.60905 -104.07196 101.06069,
   -35.91085 -112.93443 100.76088,
   -4.39814 -103.16806 101.02316,
   -35.86438 -112.21985 100.83322,
   -4.83379 -102.61807 101.05810,
   -35.53394 -111.29960 101.04809,
   -34.98855 -110.28343 100.94527,
   -5.46076 -101.72936 101.07869,
   -34.48661 -109.69614 100.93721,
   -33.68207 -108.90852 100.94574,
   -6.09159 -100.74202 101.09627,
   -34.12625 -109.33412 100.93803,
   -32.91686 -108.24966 100.98637,
   -6.50806 -100.02449 101.10187,
   -32.09776 -107.61948 100.95846,
   -30.77000 -106.63581 100.98101,
   -31.32745 -107.06032 100.97413,
   -30.15579 -106.13355 101.02229,
   -6.94279 -99.24855 101.10601,
   -29.41552 -105.47840 100.99507,
   -28.75131 -104.77672 101.02181,
   -7.48226 -98.28974 101.12388,
   -28.16704 -104.03551 101.01703,
   -27.62254 -103.23348 101.03519,
   -8.03596 -97.30949 101.16150,
   -27.10966 -102.39468 101.06242,
   -8.36089 -96.72443 101.16054,
   -26.64620 -101.60419 100.92427,
   -26.08606 -100.63335 101.07453,
   -8.98561 -95.64989 101.17084,
   -25.70068 -99.97078 101.08460,
   -9.56190 -94.68085 101.18469,
   -25.30974 -99.29094 101.09507,
   -9.98814 -93.97918 101.18578,
   -24.81969 -98.36468 101.10177,
   -24.38179 -97.42849 101.11025,
   -10.60721 -93.05647 101.20531,
   -24.07900 -96.63507 101.10686,
   -11.16006 -92.30388 101.22512,
   -23.81122 -95.72211 101.14346,
   -11.71512 -91.64123 101.23890,
   -23.61233 -94.80984 101.16094,
   -12.44522 -90.92040 101.22020,
   -23.45568 -93.89611 101.16975,
   -13.14732 -90.36061 101.24248,
   -23.30143 -92.97702 101.17864,
   -13.87704 -89.91682 101.25016,
   -23.09938 -92.05901 101.19560,
   -14.88588 -89.47500 101.24647,
   -15.83639 -89.19819 101.24880,
   -22.80335 -91.19643 101.24735,
   -16.77144 -89.03859 101.19847,
   -22.40814 -90.48538 101.25716,
   -19.25976 -88.95208 101.24105,
   -17.75618 -88.93697 101.26933,
   -21.65384 -89.75005 101.24870,
   -20.24328 -89.10582 101.25790,
   -18.59589 -88.92621 101.23787,
   -20.98719 -89.36068 101.25581,
   -7.36084 -114.78195 101.69164,
   -5.77248 -114.49371 101.52268,
   -4.23576 -114.05426 101.71050,
   -2.72056 -113.52292 101.71981,
   -9.78980 -115.06861 101.68766,
   -8.18378 -114.89760 101.70155,
   -6.55837 -114.64477 101.67734,
   -4.99882 -114.28370 101.68491,
   -3.47573 -113.80269 101.70970,
   -1.94196 -113.19891 101.76482,
   -0.56124 -112.53599 101.61491,
   -12.03648 -115.28873 101.68156,
   -10.53924 -115.14082 101.71472,
   -9.08319 -114.99078 101.79993,
   -1.24974 -112.88305 101.72561,
   0.25521 -112.02229 101.76048,
   -14.55770 -115.53360 101.55940,
   -13.05874 -115.38639 101.70298,
   -11.41383 -115.22787 101.68333,
   0.99767 -111.38447 101.94370,
   1.69391 -110.45292 101.72980,
   -17.01340 -115.69675 101.54833,
   -15.46797 -115.59732 101.65559,
   -13.84947 -115.46275 101.67647,
   1.47199 -110.83153 101.75928,
   1.88214 -109.79448 101.52903,
   -19.42178 -115.77437 101.66703,
   -18.01228 -115.73108 101.64450,
   -16.29521 -115.65081 101.66899,
   1.83608 -109.98402 101.72042,
   1.67785 -109.49615 101.91284,
   -22.10143 -115.84169 101.66280,
   -20.42388 -115.80113 101.67303,
   -18.78253 -115.75528 101.66782,
   1.34678 -108.84974 101.80440,
   -22.91038 -115.85960 101.62103,
   -21.37519 -115.81701 101.78455,
   -25.33705 -115.87387 101.52298,
   -23.79477 -115.86651 101.63610,
   0.78271 -108.20333 101.84371,
   -27.97589 -115.80563 101.65977,
   -26.28226 -115.84858 101.66523,
   -24.60247 -115.86548 101.65934,
   0.13242 -107.58573 101.79005,
   -28.73173 -115.78973 101.54722,
   -27.23524 -115.81667 101.78793,
   -29.67722 -115.73110 101.65333,
   -0.65770 -106.88194 101.80774,
   -32.33478 -115.43711 101.68118,
   -30.70887 -115.62739 101.82357,
   -1.32979 -106.30699 101.81976,
   -33.06712 -115.26659 101.67732,
   -31.68365 -115.54670 101.67968,
   -33.80716 -115.07348 101.55293,
   -2.17426 -105.52744 101.89739,
   -34.65214 -114.56572 101.66833,
   -2.75396 -104.97775 101.82720,
   -35.29348 -113.90604 101.76434,
   -3.39491 -104.33061 101.84789,
   -35.63027 -113.34828 101.61480,
   -4.02813 -103.63763 101.86353,
   -35.74451 -112.60314 101.63174,
   -4.61653 -102.93004 101.86863,
   -35.62561 -111.96998 101.70093,
   -5.16537 -102.18607 101.88028,
   -35.27303 -110.96630 101.54910,
   -34.69374 -110.10885 101.78924,
   -5.78421 -101.25490 101.89225,
   -34.08200 -109.39555 101.74723,
   -33.38285 -108.71469 101.66602,
   -32.12715 -107.67906 101.76984,
   -6.34065 -100.33953 101.88979,
   -32.56013 -108.01009 101.76568,
   -31.51294 -107.19466 101.81801,
   -6.65697 -99.76608 101.90180,
   -30.73827 -106.60929 101.78270,
   -29.48973 -105.55427 101.80251,
   -29.97316 -105.99178 101.79652,
   -28.93784 -104.97995 101.82554,
   -7.26836 -98.68423 101.92540,
   -28.37474 -104.30849 101.82174,
   -27.88900 -103.62900 101.83328,
   -7.80187 -97.73014 101.93238,
   -8.21973 -96.98002 101.94999,
   -27.50287 -103.01476 101.84322,
   -26.90771 -102.02342 101.88073,
   -8.65154 -96.21440 101.96116,
   -26.45067 -101.23178 101.88125,
   -25.96341 -100.38583 101.88409,
   -9.18863 -95.28475 101.96756,
   -25.48258 -99.53810 101.92214,
   -25.04237 -98.74366 101.75800,
   -9.79059 -94.27875 101.99994,
   -24.52459 -97.67080 101.92089,
   -10.13314 -93.70966 102.00923,
   -24.25888 -97.03606 101.92625,
   -10.80403 -92.73479 102.01220,
   -23.98595 -96.21280 101.93943,
   -23.76522 -95.36146 101.78926,
   -11.37023 -91.99430 102.01905,
   -12.00183 -91.28939 102.03479,
   -23.56385 -94.31127 101.97018,
   -23.46582 -93.54379 102.01497,
   -12.67767 -90.66226 102.03916,
   -13.41227 -90.12206 102.05673,
   -23.27663 -92.54692 101.96220,
   -14.23488 -89.67567 102.05285,
   -23.05615 -91.66813 102.00616,
   -15.18279 -89.30856 102.06468,
   -17.77246 -88.86945 102.04523,
   -16.09771 -89.07334 102.05236,
   -22.65145 -90.72634 102.22946,
   -18.56742 -88.84330 102.09102,
   -16.99769 -88.91918 102.18928,
   -22.24999 -90.16434 102.06308,
   -21.01161 -89.28325 102.06543,
   -19.51959 -88.89911 102.02277,
   -21.69251 -89.67025 102.06304,
   -20.27541 -89.03216 102.06421,
   -6.58324 -114.59139 102.49741,
   -5.02635 -114.22534 102.50978,
   -3.49565 -113.74261 102.52271,
   -2.00073 -113.15919 102.52950,
   -8.82637 -114.92204 102.49606,
   -7.36391 -114.72873 102.47785,
   -5.80152 -114.42549 102.49023,
   -4.26537 -114.00020 102.51524,
   -2.71150 -113.44928 102.56159,
   -1.26907 -112.81737 102.53570,
   -11.33331 -115.17386 102.37484,
   -9.82569 -115.02067 102.51468,
   -8.18547 -114.84635 102.49714,
   -0.47275 -112.39966 102.55904,
   0.70015 -111.48805 102.57323,
   -15.49670 -115.53969 102.47681,
   -13.89798 -115.40977 102.49071,
   -12.22248 -115.25097 102.47731,
   -10.62178 -115.09819 102.49193,
   0.19589 -111.92190 102.56918,
   1.31597 -110.71629 102.53018,
   -16.29540 -115.59301 102.44801,
   -14.74395 -115.48380 102.46322,
   -13.05826 -115.33083 102.48508,
   1.57801 -110.03946 102.45636,
   -18.75307 -115.69055 102.48127,
   -17.19796 -115.63581 102.45240,
   -21.12672 -115.74984 102.47076,
   -19.66042 -115.71143 102.50267,
   -17.97538 -115.66497 102.47479,
   1.43452 -109.26063 102.36314,
   -23.78799 -115.78772 102.46484,
   -22.13463 -115.77061 102.46652,
   -20.46584 -115.73390 102.47174,
   0.99223 -108.62663 102.62451,
   -24.60342 -115.78995 102.42218,
   -23.15300 -115.78450 102.46685,
   0.36576 -107.89876 102.63254,
   -26.95610 -115.74213 102.46759,
   -25.57701 -115.76796 102.52122,
   -28.00859 -115.70808 102.44256,
   -26.32116 -115.75772 102.46752,
   -0.32680 -107.25089 102.63984,
   -30.60046 -115.53185 102.47607,
   -28.95623 -115.65383 102.53379,
   -1.03978 -106.61544 102.63081,
   -31.39176 -115.45574 102.33379,
   -29.84682 -115.61017 102.46962,
   -32.31353 -115.29207 102.46135,
   -1.73957 -105.98409 102.59153,
   -33.26230 -115.05027 102.49156,
   -2.36820 -105.41821 102.78184,
   -34.11037 -114.67254 102.52615,
   -34.98392 -114.02943 102.33888,
   -3.11286 -104.66342 102.65564,
   -3.65754 -104.09563 102.68171,
   -35.35988 -113.41645 102.49815,
   -35.57424 -112.97048 102.23742,
   -4.40034 -103.23060 102.67058,
   -35.53888 -112.36004 102.46506,
   -4.85358 -102.64842 102.67101,
   -35.31173 -111.43251 102.52529,
   -34.87248 -110.56734 102.59208,
   -5.45788 -101.78112 102.69099,
   -34.22967 -109.64690 102.55128,
   -33.55477 -108.91988 102.48498,
   -6.09592 -100.77350 102.68991,
   -32.83090 -108.27992 102.58484,
   -6.51217 -100.05104 102.71252,
   -32.03976 -107.63287 102.56717,
   -30.77277 -106.64706 102.59193,
   -31.33096 -107.09089 102.58457,
   -30.16221 -106.13492 102.63827,
   -6.94483 -99.27186 102.72078,
   -29.45341 -105.50569 102.60648,
   -28.79629 -104.81300 102.76410,
   -7.47582 -98.31790 102.73853,
   -28.18010 -104.03318 102.62216,
   -27.65802 -103.25725 102.64856,
   -8.07368 -97.25039 102.76704,
   -27.14059 -102.40169 102.67509,
   -8.39257 -96.66882 102.73950,
   -26.60990 -101.48406 102.67271,
   -26.22105 -100.79797 102.68330,
   -8.98155 -95.63748 102.78408,
   -25.84352 -100.13945 102.69345,
   -9.52637 -94.70096 102.79423,
   -25.27829 -99.11457 102.71050,
   -9.96079 -93.96785 102.79701,
   -24.87370 -98.34462 102.71752,
   -24.46820 -97.46461 102.72895,
   -10.45178 -93.19874 102.81740,
   -24.17259 -96.67592 102.75100,
   -10.99457 -92.42414 102.83053,
   -23.85735 -95.61068 102.72252,
   -11.54563 -91.72831 102.84665,
   -23.70113 -94.82968 102.70185,
   -12.33478 -90.91318 102.83551,
   -23.53221 -93.78755 102.96561,
   -13.14420 -90.24086 102.85707,
   -23.40028 -92.94386 102.81065,
   -13.76562 -89.84281 102.86304,
   -23.21871 -92.04475 102.80595,
   -14.50481 -89.48660 102.86028,
   -22.93797 -91.17993 102.82912,
   -16.70147 -88.89195 102.85998,
   -15.49870 -89.14236 102.86448,
   -22.44497 -90.30578 102.87176,
   -17.75355 -88.78439 102.87826,
   -16.11101 -88.99557 102.86438,
   -21.75632 -89.61631 102.88888,
   -20.30170 -88.97594 102.72345,
   -18.73096 -88.74851 102.94724,
   -21.05079 -89.19159 103.02201,
   -19.49924 -88.81740 102.85431,
   -5.82171 -114.36640 103.30691,
   -4.27994 -113.93903 103.32320,
   -8.15721 -114.78633 103.32602,
   -6.63014 -114.54236 103.28913,
   -5.04822 -114.16760 103.31499,
   -3.53298 -113.68834 103.36673,
   -2.01615 -113.10025 103.33651,
   -0.54030 -112.33902 103.36202,
   -12.26711 -115.19747 103.29354,
   -10.66760 -115.04902 103.30930,
   -9.00142 -114.88141 103.29006,
   -7.40121 -114.67793 103.30399,
   -2.76522 -113.40691 103.33229,
   -1.22314 -112.75248 103.34504,
   0.08834 -111.89712 103.31284,
   -14.70508 -115.42056 103.28636,
   -13.04224 -115.27506 103.24809,
   -11.51482 -115.12770 103.27422,
   -9.82929 -114.96672 103.30018,
   0.79696 -111.19774 103.35736,
   -17.16932 -115.57105 103.28172,
   -15.51320 -115.48053 103.28586,
   -14.01146 -115.35336 103.42074,
   1.24333 -110.29406 103.48056,
   -19.66110 -115.64654 103.27966,
   -17.97829 -115.60397 103.24904,
   -16.46095 -115.53812 103.28144,
   1.32378 -109.59831 103.29163,
   -20.45377 -115.66511 103.28461,
   -18.93450 -115.62020 103.39666,
   1.05609 -108.94991 103.45164,
   -22.88352 -115.71697 103.14560,
   -21.34617 -115.67916 103.32851,
   -25.50608 -115.68969 103.27361,
   -23.83694 -115.71059 103.26143,
   -22.15340 -115.69687 103.27562,
   0.58284 -108.27116 103.48197,
   -26.29549 -115.66674 103.30760,
   -24.83271 -115.70217 103.27284,
   0.01645 -107.67827 103.42051,
   -28.89761 -115.55376 103.27332,
   -27.24482 -115.64222 103.25095,
   -29.71208 -115.50598 103.14500,
   -28.27967 -115.59180 103.27320,
   -0.77258 -106.87549 103.24160,
   -30.57200 -115.40779 103.31007,
   -1.42833 -106.32311 103.42100,
   -31.57133 -115.28722 103.28116,
   -32.56485 -115.06179 103.42635,
   -2.09930 -105.70813 103.44231,
   -33.54190 -114.72408 103.45354,
   -2.78029 -105.04640 103.44458,
   -34.39313 -114.25154 103.31185,
   -35.00043 -113.65939 103.19468,
   -3.42105 -104.38756 103.45834,
   -4.04551 -103.69187 103.46931,
   -35.36164 -112.70981 103.22247,
   -4.63467 -102.97096 103.47919,
   -35.26804 -111.89332 103.43726,
   -34.99663 -111.03998 103.35482,
   -5.17992 -102.22123 103.48800,
   -34.55409 -110.24470 103.24559,
   -5.79721 -101.28133 103.50254,
   -33.98713 -109.51040 103.20662,
   -33.25697 -108.74672 103.36924,
   -32.30348 -107.88099 103.37847,
   -6.34876 -100.36587 103.52578,
   -32.80251 -108.32367 103.37375,
   -31.51102 -107.22498 103.42745,
   -6.65841 -99.79879 103.51259,
   -30.74851 -106.62746 103.39567,
   -29.49627 -105.54856 103.41394,
   -29.98873 -106.00002 103.40763,
   -29.01494 -105.04937 103.42048,
   -7.27353 -98.70003 103.54237,
   -28.42110 -104.34534 103.43202,
   -27.91602 -103.64138 103.44406,
   -7.79625 -97.75414 103.55603,
   -27.52578 -103.01694 103.45423,
   -8.21375 -96.99520 103.56089,
   -26.93668 -102.02324 103.48545,
   -8.63320 -96.23898 103.57346,
   -26.48813 -101.23348 103.49119,
   -26.02736 -100.41705 103.49846,
   -9.16849 -95.29461 103.64012,
   -25.54571 -99.55346 103.46951,
   -25.02206 -98.56212 103.52157,
   -9.79793 -94.22516 103.61008,
   -24.69307 -97.89455 103.52969,
   -10.13197 -93.65598 103.62960,
   -24.35256 -97.07815 103.53682,
   -10.76335 -92.71630 103.58053,
   -24.05401 -96.16859 103.55249,
   -23.83237 -95.26595 103.56765,
   -11.38421 -91.88065 103.79479,
   -11.93062 -91.25978 103.59806,
   -23.67114 -94.36586 103.57546,
   -23.52914 -93.42274 103.59165,
   -12.69945 -90.51386 103.86581,
   -13.34904 -90.03217 103.67515,
   -23.38010 -92.49342 103.64918,
   -14.14609 -89.57805 103.65576,
   -23.21321 -91.70831 103.61876,
   -15.12264 -89.18861 103.53799,
   -16.07381 -88.92278 103.67052,
   -22.79581 -90.71292 103.64424,
   -18.46810 -88.68666 103.65462,
   -16.98740 -88.77625 103.67630,
   -22.38467 -90.06395 103.69970,
   -21.07537 -89.12839 103.67458,
   -19.51783 -88.74130 103.64585,
   -17.82866 -88.70932 103.65775,
   -21.72982 -89.47090 103.82550,
   -20.34089 -88.87135 103.65938,
   -9.03602 -114.83010 104.10747,
   -7.44080 -114.62669 104.13436,
   -5.84286 -114.30852 104.12794,
   -4.32859 -113.89376 104.10026,
   -2.78370 -113.34569 104.14239,
   -1.34027 -112.70748 104.00452,
   -11.47553 -115.06633 104.10205,
   -9.81412 -114.91353 104.06715,
   -8.28349 -114.73295 104.24701,
   -6.62613 -114.48071 104.10986,
   -5.07057 -114.10998 104.12319,
   -3.54006 -113.62671 104.13521,
   -2.04860 -113.03455 104.14184,
   -0.56311 -112.24876 104.16684,
   -13.73753 -115.27836 104.09573,
   -12.29497 -115.14448 104.09636,
   -10.83689 -115.00788 104.10385,
   0.23870 -111.60533 104.26705,
   0.99420 -110.54819 104.14189,
   -16.30325 -115.47899 103.95699,
   -14.76372 -115.36265 104.13319,
   -13.10036 -115.21945 104.09750,
   0.69573 -111.08679 104.17027,
   1.15763 -109.95828 104.07118,
   -18.66671 -115.55835 104.08702,
   -17.23954 -115.51450 104.06527,
   -15.54029 -115.42275 104.08918,
   -21.34766 -115.61280 104.08349,
   -19.65090 -115.57914 104.10284,
   -18.02143 -115.54038 104.08739,
   1.08938 -109.40243 104.11863,
   -22.22509 -115.62488 104.08890,
   -20.61722 -115.58821 104.23269,
   0.80618 -108.80868 104.18217,
   -24.56398 -115.63827 103.93559,
   -23.04409 -115.63417 104.06616,
   0.29601 -108.16192 104.40854,
   -25.50878 -115.60461 104.09034,
   -23.84237 -115.63178 104.07742,
   -27.98275 -115.52101 103.92748,
   -26.47725 -115.56410 104.18835,
   -0.38669 -107.35897 104.18890,
   -28.90070 -115.44388 104.09388,
   -27.23282 -115.54223 104.08090,
   -0.99209 -106.81481 104.21927,
   -29.84330 -115.37352 104.09011,
   -32.50119 -114.93418 104.10436,
   -30.80992 -115.25422 104.21383,
   -1.81960 -106.02031 104.26446,
   -33.18963 -114.70011 104.09632,
   -31.86396 -115.09093 104.10403,
   -2.37542 -105.50381 104.20075,
   -33.89405 -114.37260 104.08835,
   -3.10642 -104.76447 104.25758,
   -34.59040 -113.74831 104.20627,
   -3.70688 -104.12259 104.28988,
   -35.02826 -113.14438 104.01875,
   -4.41906 -103.27883 104.30120,
   -35.17526 -112.35018 104.05903,
   -4.85981 -102.70367 104.28282,
   -35.04531 -111.54463 104.07011,
   -34.66337 -110.66128 104.16675,
   -5.44649 -101.85142 104.30247,
   -34.10362 -109.76616 104.13223,
   -33.51911 -109.09939 104.12437,
   -6.11544 -100.78660 104.30770,
   -32.78303 -108.37458 104.18945,
   -6.51843 -100.07951 104.32319,
   -32.00042 -107.67058 104.18054,
   -30.77446 -106.65964 104.20280,
   -31.32085 -107.11377 104.19508,
   -30.16967 -106.13644 104.21888,
   -6.95028 -99.29489 104.32932,
   -29.48735 -105.52721 104.21808,
   -28.82847 -104.83314 104.21938,
   -7.48066 -98.33220 104.34795,
   -28.20951 -104.04897 104.24033,
   -27.69231 -103.27892 104.26354,
   -8.06909 -97.26809 104.37140,
   -27.18145 -102.42857 104.22531,
   -8.38265 -96.68768 104.41542,
   -26.62718 -101.45591 104.28421,
   -8.94223 -95.68940 104.38676,
   -26.26675 -100.80609 104.29420,
   -25.89499 -100.14416 104.30447,
   -9.49405 -94.72192 104.40383,
   -25.37493 -99.18841 104.30708,
   -24.91440 -98.28867 104.32961,
   -9.93624 -93.95872 104.40827,
   -24.52337 -97.41721 104.34584,
   -10.40329 -93.20393 104.42822,
   -24.24707 -96.68798 104.18927,
   -10.96986 -92.37864 104.43184,
   -23.96353 -95.67418 104.36120,
   -11.60112 -91.57334 104.44094,
   -23.78664 -94.80099 104.37483,
   -12.22171 -90.90356 104.43550,
   -23.61179 -93.77072 104.34690,
   -12.93282 -90.27115 104.46474,
   -23.52870 -93.00974 104.42436,
   -13.59677 -89.80537 104.52435,
   -23.31791 -91.94077 104.58493,
   -14.54271 -89.31904 104.52822,
   -23.08307 -91.16329 104.40182,
   -15.42919 -89.00700 104.44374,
   -17.74896 -88.63791 104.37348,
   -16.24857 -88.79651 104.62508,
   -22.71612 -90.39071 104.47612,
   -21.97011 -89.56342 104.48359,
   -20.36093 -88.79298 104.48013,
   -18.74996 -88.60792 104.43714,
   -17.01929 -88.69611 104.47165,
   -22.37963 -89.93673 104.48587,
   -21.10247 -89.05335 104.47924,
   -19.76153 -88.67913 104.46752,
   -8.24552 -114.68185 104.91429,
   -6.65208 -114.42677 104.92470,
   -5.09236 -114.05406 104.93237,
   -3.56265 -113.57104 104.94602,
   -2.09735 -112.98951 104.94391,
   -10.56594 -114.94046 104.78139,
   -9.09254 -114.78570 104.89722,
   -7.61356 -114.59446 104.91576,
   -5.86541 -114.25451 104.92029,
   -4.32345 -113.82507 104.93614,
   -2.81130 -113.28879 104.94414,
   -1.33560 -112.64133 104.94410,
   -0.05454 -111.72168 104.98151,
   -14.74817 -115.30591 104.89879,
   -13.06146 -115.15945 104.91421,
   -11.53903 -115.01625 104.95606,
   -9.86877 -114.86473 104.91254,
   -0.60583 -112.16065 104.97392,
   0.56787 -111.02758 104.95359,
   -15.58486 -115.36612 104.90228,
   -13.90322 -115.23734 104.88980,
   -12.30845 -115.08984 104.90602,
   0.91811 -110.22243 104.92784,
   -17.98510 -115.47645 104.90180,
   -16.41428 -115.41592 104.88012,
   1.02080 -109.63384 104.70679,
   0.92548 -109.64819 105.10226,
   -20.39050 -115.52811 104.89125,
   -18.90266 -115.49601 104.93116,
   -17.21394 -115.45061 104.89419,
   0.89612 -109.38966 104.92576,
   -23.03620 -115.55887 104.88617,
   -21.35857 -115.54309 104.89782,
   -19.70958 -115.51528 104.89246,
   -23.82077 -115.55790 104.86188,
   -22.33693 -115.54515 105.01267,
   0.48384 -108.52192 105.03065,
   -26.41635 -115.48891 104.88781,
   -24.72185 -115.53990 104.92225,
   -0.09949 -107.76912 105.03554,
   -27.16837 -115.45935 104.83718,
   -25.81157 -115.51233 104.88737,
   -29.84096 -115.24943 104.88938,
   -28.14985 -115.39391 104.92337,
   -0.76267 -107.08360 105.04744,
   -30.51888 -115.16677 104.89862,
   -29.14724 -115.32275 104.88839,
   -1.45339 -106.42965 105.04805,
   -31.50569 -115.03573 104.74630,
   -32.44522 -114.78123 104.95218,
   -2.13573 -105.78273 105.05325,
   -33.37589 -114.43701 104.93059,
   -2.79935 -105.12821 105.06241,
   -34.18548 -113.95888 104.74117,
   -3.44813 -104.44752 105.06893,
   -34.68867 -113.35859 104.81395,
   -4.06115 -103.75299 105.08624,
   -34.96691 -112.68062 104.80761,
   -4.65406 -103.01397 105.08958,
   -34.96404 -112.11202 104.87620,
   -34.71888 -111.16269 105.08080,
   -5.19521 -102.25903 105.09948,
   -34.32818 -110.29844 104.96826,
   -5.80942 -101.31216 105.11448,
   -33.84963 -109.62065 104.96505,
   -32.99550 -108.63877 104.98342,
   -33.42419 -109.10386 104.97594,
   -32.26591 -107.92761 104.98918,
   -6.35598 -100.39536 105.11614,
   -31.50074 -107.25603 105.03534,
   -6.66831 -99.82015 105.12922,
   -30.75978 -106.64939 105.00851,
   -29.50459 -105.54258 105.02532,
   -30.00413 -106.00807 105.01869,
   -29.03146 -105.04903 105.03189,
   -7.27529 -98.72413 105.14954,
   -28.45392 -104.36507 105.04264,
   -27.94269 -103.65373 105.05483,
   -7.79426 -97.77430 105.15998,
   -27.54398 -103.01427 105.06530,
   -8.20902 -97.01067 105.17181,
   -27.00197 -102.08654 105.09192,
   -8.61736 -96.26267 105.17115,
   -26.50559 -101.20141 105.09467,
   -26.04938 -100.37490 105.11896,
   -9.15231 -95.30308 105.19523,
   -25.62718 -99.60381 105.14544,
   -25.06973 -98.52824 105.13307,
   -9.76554 -94.23710 105.21688,
   -10.12599 -93.61940 105.04162,
   -24.76371 -97.89534 105.14066,
   -24.37611 -96.94101 105.13454,
   -10.71329 -92.70985 105.22580,
   -24.14379 -96.19831 105.16832,
   -11.34279 -91.84588 105.26605,
   -23.91792 -95.26228 105.17865,
   -11.81737 -91.26661 105.26246,
   -23.75684 -94.33605 105.19680,
   -12.63577 -90.46099 105.26584,
   -23.62877 -93.41502 105.20289,
   -13.26341 -89.96650 105.21775,
   -23.48784 -92.48761 105.21298,
   -14.15299 -89.43195 105.27942,
   -23.28716 -91.57176 105.23059,
   -15.11824 -89.01978 105.28264,
   -16.00014 -88.77436 105.28694,
   -22.96570 -90.70271 105.25419,
   -17.01730 -88.61230 105.25530,
   -22.55226 -90.02357 105.22328,
   -21.13196 -88.97740 105.28707,
   -19.49507 -88.59422 105.16218,
   -17.96166 -88.54147 105.22941,
   -21.82185 -89.35851 105.28480,
   -20.39175 -88.72719 105.29103,
   -18.73479 -88.53645 105.26716,
   -7.35600 -114.51111 105.60640,
   -5.88789 -114.20097 105.72895,
   -4.33657 -113.76800 105.74768,
   -2.81992 -113.22764 105.75899,
   -1.35631 -112.55654 105.76382,
   -11.51589 -114.96223 105.71451,
   -9.83113 -114.80805 105.72984,
   -8.25362 -114.63134 105.71198,
   -6.66805 -114.37476 105.72280,
   -5.11325 -113.99921 105.73629,
   -3.58304 -113.51498 105.74763,
   -2.02877 -112.89444 105.89872,
   -0.72005 -112.15561 105.72693,
   -13.95556 -115.18371 105.70777,
   -12.35026 -115.03894 105.71979,
   -10.66719 -114.88476 105.70632,
   -9.07521 -114.72991 105.71989,
   0.07713 -111.45773 105.77347,
   -16.40399 -115.35538 105.69964,
   -14.74590 -115.25010 105.67778,
   -13.24315 -115.11300 105.83259,
   0.54423 -110.74179 105.92192,
   -18.90022 -115.43527 105.69948,
   -17.16783 -115.38644 105.72502,
   -15.72963 -115.31771 105.70139,
   0.75144 -109.81608 105.89278,
   -19.69474 -115.44835 105.72679,
   -18.15522 -115.40970 105.81658,
   -22.05670 -115.48154 105.69544,
   -20.59436 -115.46144 105.73521,
   0.58908 -108.98796 105.81492,
   -24.74341 -115.46261 105.69135,
   -23.06523 -115.48526 105.69275,
   -21.39863 -115.47453 105.69648,
   0.18532 -108.32108 105.83894,
   -25.50866 -115.44911 105.58723,
   -24.04245 -115.47791 105.69043,
   -28.15015 -115.29431 105.69317,
   -26.46553 -115.39909 105.68618,
   -0.52281 -107.39931 105.87197,
   -28.86850 -115.25367 105.54662,
   -27.41763 -115.33289 105.82078,
   -1.09712 -106.84947 105.83185,
   -29.83365 -115.13292 105.71855,
   -30.79805 -115.01091 105.70617,
   -1.89990 -106.05598 105.91255,
   -31.78228 -114.81749 105.75870,
   -2.45769 -105.52835 105.85343,
   -32.76002 -114.50853 105.84258,
   -33.63859 -114.08597 105.72374,
   -3.22668 -104.72134 105.83569,
   -34.33901 -113.46216 105.65189,
   -3.73149 -104.18222 105.89936,
   -34.72086 -112.91610 105.47763,
   -34.73236 -112.50451 105.79896,
   -4.44393 -103.32102 105.92313,
   -4.88443 -102.73619 105.89486,
   -34.72265 -111.64275 105.73223,
   -34.43727 -110.76766 105.79012,
   -5.44955 -101.90183 105.86203,
   -33.98283 -109.93993 105.78348,
   -33.39318 -109.17270 105.77708,
   -6.12341 -100.82045 105.93090,
   -32.70701 -108.43050 105.85188,
   -6.45942 -100.22427 106.13715,
   -31.95802 -107.69685 105.79463,
   -30.77560 -106.67297 105.81364,
   -31.31002 -107.13714 105.80557,
   -30.19202 -106.15373 105.84135,
   -6.95625 -99.31780 105.94299,
   -29.51337 -105.53976 105.83095,
   -28.83858 -104.82577 105.83256,
   -7.47440 -98.36691 105.95845,
   -28.23716 -104.06377 105.85168,
   -27.72361 -103.29846 105.87543,
   -8.06912 -97.27871 105.96963,
   -27.23842 -102.48233 105.89620,
   -8.36910 -96.71495 106.00269,
   -26.65935 -101.45606 105.89528,
   -8.93527 -95.68881 105.99771,
   -26.31095 -100.81480 105.90509,
   -25.88251 -100.02497 106.03537,
   -9.46785 -94.73614 106.00768,
   -25.42638 -99.18097 105.92545,
   -24.99736 -98.32903 105.94360,
   -10.00631 -93.80420 105.99974,
   -24.58019 -97.37526 105.95987,
   -10.35423 -93.21266 106.04175,
   -24.30149 -96.60228 105.95913,
   -10.97473 -92.29282 106.04471,
   -24.06265 -95.71833 106.03839,
   -23.91196 -94.93930 105.99627,
   -11.55193 -91.53011 106.05296,
   -12.18435 -90.82628 106.06560,
   -23.72602 -93.82715 105.99174,
   -23.65107 -93.06831 106.03533,
   -12.86289 -90.19990 106.07594,
   -13.52726 -89.71687 106.07655,
   -23.43198 -91.95174 106.02605,
   -14.46260 -89.20855 106.08303,
   -23.21447 -91.11667 106.07230,
   -15.34853 -88.86946 106.10499,
   -17.91779 -88.46504 106.07663,
   -16.27495 -88.64423 106.08235,
   -22.83776 -90.27895 106.23284,
   -21.84796 -89.27273 106.09532,
   -18.74217 -88.45951 106.04772,
   -17.23508 -88.50772 106.08273,
   -22.43241 -89.75612 106.06619,
   -21.17063 -88.91069 106.08076,
   -19.66435 -88.51864 106.03468,
   -20.41340 -88.65346 106.09272,
   -8.28451 -114.58110 106.52644,
   -6.66406 -114.31603 106.54695,
   -5.13185 -113.94600 106.55130,
   -3.60012 -113.46902 106.46881,
   -2.10493 -112.86751 106.56403,
   -10.72275 -114.83655 106.52300,
   -9.05196 -114.67779 106.47466,
   -7.46276 -114.45997 106.50604,
   -5.90769 -114.14775 106.53404,
   -4.36460 -113.71744 106.54952,
   -2.80726 -113.16637 106.70189,
   -1.37764 -112.47906 106.56880,
   -12.96800 -115.04064 106.51692,
   -11.48861 -114.90530 106.54252,
   -10.02242 -114.76277 106.66057,
   -0.57623 -111.92153 106.69822,
   0.29891 -110.94232 106.57061,
   -15.54499 -115.25779 106.36296,
   -14.03617 -115.13555 106.48424,
   -12.34949 -114.98452 106.51861,
   -0.03555 -111.40146 106.58712,
   0.58806 -110.20792 106.52600,
   -17.88673 -115.35177 106.50640,
   -16.43796 -115.29707 106.51964,
   -14.79098 -115.19411 106.51141,
   -20.58956 -115.39767 106.50387,
   -18.88568 -115.37186 106.51947,
   -17.25851 -115.33269 106.50686,
   0.57629 -109.44768 106.63320,
   -21.38864 -115.40451 106.52872,
   -19.85847 -115.37880 106.62536,
   0.31218 -108.82600 106.82134,
   -23.86489 -115.41942 106.32722,
   -22.29258 -115.40862 106.55835,
   -24.74649 -115.38312 106.50738,
   -23.08961 -115.41205 106.49926,
   -0.18361 -107.96710 106.64717,
   -27.12466 -115.27050 106.50181,
   -25.68541 -115.35176 106.48565,
   -0.82789 -107.20070 106.65742,
   -28.20117 -115.19159 106.48903,
   -26.48060 -115.30814 106.50140,
   -29.09451 -115.11420 106.51942,
   -1.48528 -106.54508 106.67606,
   -29.98584 -115.00007 106.67278,
   -2.17494 -105.86190 106.66417,
   -32.37717 -114.49607 106.52309,
   -31.06631 -114.83979 106.52262,
   -33.14156 -114.18754 106.51350,
   -31.75436 -114.67694 106.52407,
   -2.81924 -105.21601 106.68112,
   -3.47678 -104.50962 106.67949,
   -33.78043 -113.75296 106.55208,
   -34.43612 -112.90870 106.42588,
   -4.06970 -103.82627 106.70436,
   -4.67399 -103.05796 106.69992,
   -34.62464 -112.13659 106.35222,
   -34.47610 -111.27345 106.55039,
   -5.23191 -102.26726 106.71099,
   -34.08671 -110.28718 106.62903,
   -33.60126 -109.52929 106.58288,
   -5.82661 -101.33735 106.72765,
   -32.93705 -108.71162 106.59696,
   -32.24685 -107.99560 106.59984,
   -6.27980 -100.56445 106.73309,
   -31.50975 -107.31081 106.67783,
   -6.67587 -99.84480 106.73919,
   -30.76712 -106.66926 106.61781,
   -30.05715 -106.05815 106.77411,
   -29.04331 -105.04263 106.64328,
   -7.27782 -98.74699 106.75764,
   -29.51364 -105.53671 106.63664,
   -28.47756 -104.37341 106.65344,
   -7.79379 -97.79231 106.77680,
   -27.96860 -103.66619 106.66560,
   -27.56656 -103.02083 106.67623,
   -8.20476 -97.02603 106.78273,
   -27.03260 -102.09670 106.69638,
   -8.60765 -96.27677 106.78090,
   -26.55457 -101.22883 106.70371,
   -26.09035 -100.36996 106.73591,
   -9.15860 -95.27317 106.80635,
   -25.58902 -99.43078 106.73154,
   -25.23075 -98.74529 106.74165,
   -9.73238 -94.25301 106.82168,
   -10.15605 -93.51460 106.83142,
   -24.91125 -98.08562 106.74996,
   -24.47457 -96.99809 106.79175,
   -10.69386 -92.66525 106.83500,
   -24.24168 -96.25726 106.77911,
   -11.30986 -91.79506 106.86705,
   -23.98534 -95.15954 106.96907,
   -11.73951 -91.24593 106.86339,
   -23.84514 -94.33883 106.74878,
   -12.51877 -90.44067 106.88657,
   -23.71114 -93.29794 107.01029,
   -13.14069 -89.91309 106.89331,
   -23.58921 -92.44319 106.84837,
   -13.96535 -89.38159 106.89172,
   -23.41215 -91.55487 106.84096,
   -14.73513 -89.01244 106.89552,
   -23.10308 -90.66701 106.87490,
   -16.98865 -88.46623 106.76410,
   -15.62374 -88.71350 106.90256,
   -22.65955 -89.91562 106.90899,
   -19.63621 -88.43472 106.88374,
   -17.97113 -88.38375 106.86811,
   -16.27611 -88.56491 106.90082,
   -21.88040 -89.20156 106.89882,
   -20.43430 -88.57963 106.89667,
   -18.95429 -88.37715 106.87907,
   -21.18884 -88.82505 106.89941,
   -7.50337 -114.41061 107.33432,
   -5.92451 -114.10524 107.19122,
   -4.37792 -113.68203 107.15939,
   -2.87013 -113.13201 107.36369,
   -9.75336 -114.69836 107.33152,
   -8.30946 -114.53199 107.33021,
   -6.71031 -114.25782 107.44559,
   -5.15957 -113.89283 107.43685,
   -3.61664 -113.42653 107.34485,
   -2.11265 -112.78151 107.39717,
   -0.86385 -112.02121 107.39016,
   -12.26715 -114.93149 107.21339,
   -10.76651 -114.78889 107.35714,
   -9.11398 -114.63186 107.33239,
   -1.41550 -112.39598 107.37658,
   -0.12647 -111.31049 107.39187,
   -16.44787 -115.24023 107.31234,
   -14.84324 -115.14025 107.32926,
   -13.15878 -115.00359 107.31505,
   -11.55615 -114.86057 107.32718,
   0.32328 -110.57417 107.35770,
   -17.21412 -115.27047 107.32520,
   -15.66343 -115.19894 107.29871,
   -13.99780 -115.07423 107.32040,
   0.49426 -109.78808 107.31002,
   -19.61839 -115.32151 107.31204,
   -18.13349 -115.29348 107.34830,
   -22.28222 -115.34343 107.30791,
   -20.59419 -115.33169 107.31903,
   -18.94729 -115.31166 107.31247,
   0.37002 -109.17103 107.39513,
   -23.07374 -115.33970 107.31345,
   -21.55343 -115.33075 107.43531,
   -0.01105 -108.39623 107.49422,
   -25.65700 -115.26874 107.30720,
   -23.97607 -115.32721 107.32321,
   -26.40066 -115.23272 107.26779,
   -24.98227 -115.29895 107.30569,
   -0.59081 -107.50972 107.27076,
   -27.41242 -115.16563 107.28233,
   -1.19727 -106.91109 107.49644,
   -29.86769 -114.89962 107.31331,
   -28.38263 -115.06380 107.45288,
   -30.68565 -114.80697 107.14435,
   -29.09181 -115.00331 107.30976,
   -1.91737 -106.14573 107.29214,
   -31.75149 -114.52916 107.33503,
   -2.52979 -105.56983 107.51637,
   -32.62221 -114.23574 107.38270,
   -33.44452 -113.81648 107.19473,
   -3.24549 -104.78830 107.27837,
   -34.01806 -113.21379 107.26027,
   -3.77475 -104.22026 107.49612,
   -34.36528 -112.49045 107.23636,
   -4.47532 -103.35677 107.55075,
   -34.38243 -111.68648 107.43464,
   -4.91105 -102.76733 107.50948,
   -34.21250 -110.87842 107.37396,
   -5.46344 -101.94127 107.52076,
   -33.85188 -110.04849 107.22065,
   -33.32655 -109.30769 107.33739,
   -6.13228 -100.85292 107.54882,
[truncated: 2,146,548 more chars]
