# Supplementary material for: Determination of muscle shape deformations of the tibialis anterior during dynamic contractions using 3D ultrasound
Source: Front Bioeng Biotechnol. 2024 Jun 5;12:1388907. doi: 10.3389/fbioe.2024.1388907 (PMC11188672; doi:10.3389/fbioe.2024.1388907)
Supplement: Supplementary file 1 [file DataSheet1.zip › Dyn_100_S06_153.5d.wrl]

#VRML V2.0 utf8
Transform { children [ Shape {
 appearance Appearance { material Material {
  ambientIntensity 0.2
  diffuseColor 1.000 1.000 0.200
  specularColor 0.1 0.1 0.1
  emissiveColor 0 0 0
  shininess     0.2
  transparency  0.000
 } }
 geometry IndexedFaceSet {
  coord Coordinate { point [
   -21.53338 -117.02873 10.62827,
   -21.53338 -117.02873 10.62827,
   -19.88972 -116.95148 10.63106,
   -19.88972 -116.95148 10.63106,
   -18.36100 -116.44202 10.64003,
   -18.36100 -116.44202 10.64003,
   -16.84021 -115.93976 10.64889,
   -16.84021 -115.93976 10.64889,
   -15.36544 -115.43336 10.65775,
   -15.36544 -115.43336 10.65775,
   -22.33309 -117.06409 10.62694,
   -22.33309 -117.06409 10.62694,
   -20.81115 -117.00562 10.62934,
   -20.81115 -117.00562 10.62934,
   -19.12440 -116.69870 10.63552,
   -19.12440 -116.69870 10.63552,
   -17.60590 -116.19331 10.64442,
   -17.60590 -116.19331 10.64442,
   -16.08781 -115.68660 10.65333,
   -16.08781 -115.68660 10.65333,
   -14.75577 -114.85686 10.66676,
   -14.75577 -114.85686 10.66676,
   -23.24003 -116.99101 10.62708,
   -23.24003 -116.99101 10.62708,
   -21.70317 -116.47487 10.63616,
   -20.17347 -116.00603 10.64453,
   -18.64377 -115.53718 10.65291,
   -17.11407 -115.06834 10.66129,
   -15.58437 -114.59949 10.66967,
   -14.14740 -114.01901 10.67957,
   -14.14740 -114.01901 10.67957,
   -24.15777 -116.35697 10.63538,
   -24.15777 -116.35697 10.63538,
   -22.63381 -116.16852 10.63967,
   -21.10411 -115.69967 10.64805,
   -19.57441 -115.23083 10.65642,
   -18.04471 -114.76198 10.66480,
   -16.51501 -114.29314 10.67318,
   -14.98530 -113.82429 10.68155,
   -13.58142 -113.24125 10.69147,
   -13.58142 -113.24125 10.69147,
   -23.56445 -115.86216 10.64318,
   -22.03475 -115.39332 10.65156,
   -20.50505 -114.92447 10.65993,
   -18.97535 -114.45563 10.66831,
   -17.44564 -113.98678 10.67669,
   -15.91594 -113.51794 10.68507,
   -14.38624 -113.04910 10.69344,
   -13.07595 -112.50802 10.70265,
   -13.07595 -112.50802 10.70265,
   -24.77385 -115.91654 10.64116,
   -24.77385 -115.91654 10.64116,
   -22.96539 -115.08696 10.65507,
   -21.43568 -114.61812 10.66345,
   -19.90598 -114.14928 10.67182,
   -18.37628 -113.68043 10.68020,
   -16.84658 -113.21159 10.68858,
   -15.31688 -112.74274 10.69696,
   -13.78718 -112.27390 10.70533,
   -25.33410 -115.21014 10.65087,
   -25.33410 -115.21014 10.65087,
   -23.89602 -114.78061 10.65858,
   -22.36632 -114.31177 10.66696,
   -20.83662 -113.84292 10.67534,
   -19.30692 -113.37408 10.68371,
   -17.77722 -112.90523 10.69209,
   -16.24752 -112.43639 10.70047,
   -14.71782 -111.96754 10.70884,
   -13.19845 -111.48843 10.71736,
   -13.19845 -111.48843 10.71736,
   -24.82666 -114.47426 10.66209,
   -23.29696 -114.00541 10.67047,
   -21.76726 -113.53657 10.67885,
   -20.23756 -113.06772 10.68722,
   -18.70786 -112.59888 10.69560,
   -17.17815 -112.13003 10.70398,
   -15.64845 -111.66119 10.71236,
   -14.11875 -111.19234 10.72073,
   -25.77606 -114.04086 10.66743,
   -25.77606 -114.04086 10.66743,
   -24.22760 -113.69906 10.67398,
   -22.69790 -113.23021 10.68236,
   -21.16820 -112.76137 10.69074,
   -19.63849 -112.29252 10.69911,
   -18.10879 -111.82368 10.70749,
   -16.57909 -111.35483 10.71587,
   -15.04939 -110.88599 10.72425,
   -13.38157 -110.30652 10.73437,
   -13.38157 -110.30652 10.73437,
   -25.15824 -113.39270 10.67749,
   -23.62853 -112.92386 10.68587,
   -22.09883 -112.45501 10.69425,
   -20.56913 -111.98617 10.70263,
   -19.03943 -111.51732 10.71100,
   -17.50973 -111.04848 10.71938,
   -15.98003 -110.57963 10.72776,
   -14.45033 -110.11079 10.73613,
   -26.13155 -113.09800 10.68079,
   -26.13155 -113.09800 10.68079,
   -24.55917 -112.61750 10.68938,
   -23.02947 -112.14866 10.69776,
   -21.49977 -111.67981 10.70614,
   -19.97007 -111.21097 10.71451,
   -18.44037 -110.74213 10.72289,
   -16.91067 -110.27328 10.73127,
   -15.38096 -109.80444 10.73965,
   -13.65394 -109.25218 10.74944,
   -13.65394 -109.25218 10.74944,
   -25.48981 -112.31115 10.69289,
   -23.96011 -111.84231 10.70127,
   -22.43041 -111.37346 10.70965,
   -20.90071 -110.90462 10.71803,
   -19.37100 -110.43577 10.72640,
   -17.84130 -109.96693 10.73478,
   -16.31160 -109.49808 10.74316,
   -14.78190 -109.02924 10.75154,
   -26.53442 -112.02937 10.69593,
   -26.53442 -112.02937 10.69593,
   -24.89075 -111.53595 10.70478,
   -23.36105 -111.06711 10.71316,
   -21.83134 -110.59826 10.72154,
   -20.30164 -110.12942 10.72992,
   -18.77194 -109.66057 10.73829,
   -17.24224 -109.19173 10.74667,
   -15.71254 -108.72288 10.75505,
   -14.36243 -108.48644 10.75986,
   -14.36243 -108.48644 10.75986,
   -25.82138 -111.22960 10.70830,
   -24.29168 -110.76075 10.71667,
   -22.76198 -110.29191 10.72505,
   -21.23228 -109.82306 10.73343,
   -19.70258 -109.35422 10.74180,
   -18.17288 -108.88537 10.75018,
   -16.64318 -108.41653 10.75856,
   -15.00675 -107.85097 10.76845,
   -15.00675 -107.85097 10.76845,
   -26.95489 -110.88650 10.71214,
   -26.95489 -110.88650 10.71214,
   -25.22232 -110.45440 10.72018,
   -23.69262 -109.98555 10.72856,
   -22.16292 -109.51671 10.73694,
   -20.63322 -109.04786 10.74532,
   -19.10351 -108.57902 10.75369,
   -17.57381 -108.11017 10.76207,
   -16.04411 -107.64133 10.77045,
   -26.15296 -110.14804 10.72370,
   -24.62326 -109.67920 10.73207,
   -23.09356 -109.21035 10.74045,
   -21.56385 -108.74151 10.74883,
   -20.03415 -108.27266 10.75721,
   -18.50445 -107.80382 10.76558,
   -16.97475 -107.33498 10.77396,
   -15.68546 -107.17722 10.77757,
   -15.68546 -107.17722 10.77757,
   -27.18723 -109.85856 10.72686,
   -27.18723 -109.85856 10.72686,
   -25.55389 -109.37284 10.73559,
   -24.02419 -108.90400 10.74396,
   -22.49449 -108.43515 10.75234,
   -20.96479 -107.96631 10.76072,
   -19.43509 -107.49747 10.76909,
   -17.90539 -107.02862 10.77747,
   -16.34338 -106.52449 10.78640,
   -16.34338 -106.52449 10.78640,
   -26.48453 -109.06649 10.73910,
   -24.95483 -108.59765 10.74747,
   -23.42513 -108.12880 10.75585,
   -21.89543 -107.65996 10.76423,
   -20.36573 -107.19111 10.77261,
   -18.83603 -106.72227 10.78098,
   -17.00659 -105.86556 10.79531,
   -17.00659 -105.86556 10.79531,
   -26.96688 -108.90771 10.74092,
   -26.96688 -108.90771 10.74092,
   -25.88547 -108.29129 10.75099,
   -24.35577 -107.82245 10.75936,
   -22.82607 -107.35360 10.76774,
   -21.29636 -106.88476 10.77612,
   -19.76666 -106.41591 10.78450,
   -18.23696 -105.94707 10.79287,
   -26.73680 -107.99154 10.75448,
   -26.73680 -107.99154 10.75448,
   -25.28641 -107.51609 10.76288,
   -23.75670 -107.04725 10.77125,
   -22.22700 -106.57840 10.77963,
   -20.69730 -106.10956 10.78801,
   -19.16760 -105.64071 10.79638,
   -17.67080 -105.23898 10.80375,
   -17.67080 -105.23898 10.80375,
   -26.45386 -107.05547 10.76839,
   -26.45386 -107.05547 10.76839,
   -24.68734 -106.74089 10.77476,
   -23.15764 -106.27205 10.78314,
   -21.62794 -105.80320 10.79152,
   -20.09824 -105.33436 10.79990,
   -18.49323 -104.87317 10.80824,
   -18.49323 -104.87317 10.80824,
   -25.62895 -106.35578 10.77941,
   -25.62895 -106.35578 10.77941,
   -24.08828 -105.96569 10.78665,
   -22.55858 -105.49685 10.79503,
   -21.02888 -105.02800 10.80341,
   -19.48948 -104.43642 10.81358,
   -19.48948 -104.43642 10.81358,
   -24.89828 -105.79570 10.78830,
   -24.89828 -105.79570 10.78830,
   -23.76777 -104.94651 10.80181,
   -23.76777 -104.94651 10.80181,
   -21.95951 -104.72165 10.80692,
   -20.43566 -104.03601 10.81845,
   -20.43566 -104.03601 10.81845,
   -24.28240 -105.33248 10.79567,
   -24.28240 -105.33248 10.79567,
   -22.91866 -104.31695 10.81183,
   -22.91866 -104.31695 10.81183,
   -21.33046 -103.98879 10.81822,
   -21.33046 -103.98879 10.81822,
   -22.13819 -104.13884 10.81522,
   -22.13819 -104.13884 10.81522,
   -20.73813 -116.93046 11.42537,
   -19.14851 -116.66987 11.44960,
   -17.61062 -116.22441 11.45253,
   -16.06098 -115.71352 11.45222,
   -21.55229 -116.96371 11.39374,
   -19.95133 -116.83664 11.58899,
   -18.36810 -116.45132 11.43277,
   -16.83487 -115.98219 11.44036,
   -15.23061 -115.32119 11.45312,
   -22.55711 -116.91910 11.48333,
   -14.62720 -114.81699 11.46094,
   -23.43342 -116.64424 11.45863,
   -13.87792 -113.92864 11.46580,
   -24.33878 -116.10824 11.42370,
   -13.27519 -112.96304 11.49238,
   -24.95493 -115.58616 11.39387,
   -13.04340 -112.10406 11.47258,
   -25.58268 -114.66717 11.48192,
   -13.08502 -110.88815 11.52372,
   -26.05947 -113.69781 11.46278,
   -13.34785 -109.85361 11.29894,
   -13.46184 -109.38783 11.71497,
   -26.51488 -112.64869 11.47396,
   -13.88474 -108.80810 11.52836,
   -26.92590 -111.56845 11.57011,
   -14.60339 -107.90984 11.71579,
   -15.20345 -107.34140 11.54484,
   -27.17513 -110.37594 11.53423,
   -15.91333 -106.55029 11.76396,
   -27.13871 -109.45987 11.57580,
   -16.52162 -106.01605 11.56735,
   -26.91259 -108.49519 11.52584,
   -17.19023 -105.42659 11.52420,
   -26.59095 -107.58884 11.55145,
   -17.81921 -104.93351 11.74938,
   -26.18088 -106.96433 11.40490,
   -25.03103 -105.94980 11.71571,
   -18.78182 -104.46979 11.70670,
   -25.61954 -106.43524 11.56928,
   -24.31000 -105.36445 11.58731,
   -19.75233 -104.12081 11.60549,
   -23.57108 -104.78210 11.60121,
   -22.14912 -104.16218 11.62096,
   -20.59428 -103.94270 11.62425,
   -22.89235 -104.41664 11.60172,
   -21.36055 -103.98782 11.61377,
   -19.94435 -116.77034 12.21450,
   -18.37199 -116.44826 12.13284,
   -16.84729 -116.00450 12.25457,
   -15.38588 -115.38985 12.25416,
   -22.43784 -116.79454 12.21022,
   -20.77131 -116.84940 12.22205,
   -19.27242 -116.64375 12.37426,
   -17.60106 -116.23420 12.22899,
   -16.08091 -115.72053 12.23549,
   -14.68758 -114.92575 12.25927,
   -23.11113 -116.63925 12.03687,
   -21.75190 -116.85400 12.36859,
   -13.96265 -114.21255 12.26599,
   -23.87454 -116.27707 12.21614,
   -13.38242 -113.39502 12.29539,
   -13.02092 -112.55807 12.31272,
   -24.70953 -115.69240 12.42678,
   -25.24155 -115.15818 12.22173,
   -12.88383 -111.53523 12.30725,
   -12.93409 -110.71073 12.46380,
   -25.84842 -114.28872 12.24706,
   -13.11082 -110.31161 11.92987,
   -13.23955 -109.67479 12.32040,
   -26.41150 -113.24427 12.27051,
   -13.60537 -108.91219 12.43456,
   -26.80610 -112.27037 12.10139,
   -14.12942 -108.23050 12.32930,
   -27.04086 -111.66847 12.39880,
   -27.16145 -110.93068 12.11556,
   -14.74375 -107.51475 12.33925,
   -15.38717 -106.82912 12.34814,
   -27.22769 -109.92399 12.33921,
   -16.04664 -106.16400 12.35768,
   -27.05617 -108.90256 12.32299,
   -16.75565 -105.51232 12.38395,
   -26.74223 -108.02747 12.32989,
   -17.44218 -105.01190 12.30231,
   -26.25963 -107.21092 12.32494,
   -18.48355 -104.41964 12.38714,
   -25.59163 -106.48587 12.37022,
   -24.30147 -105.40052 12.38265,
   -24.85763 -105.83726 12.37523,
   -23.66889 -104.95089 12.48474,
   -19.17590 -104.13472 12.39229,
   -22.87427 -104.47072 12.38995,
   -21.36799 -103.96697 12.40328,
   -19.99356 -103.92548 12.41405,
   -22.13881 -104.16949 12.40006,
   -20.59522 -103.88328 12.42177,
   -19.17855 -116.57500 13.01331,
   -17.49836 -116.20346 12.89055,
   -16.08426 -115.72864 13.02040,
   -14.68846 -114.98350 13.04647,
   -21.44385 -116.75534 13.01402,
   -19.98043 -116.68921 13.01521,
   -18.38914 -116.42246 13.01391,
   -16.83629 -116.00268 13.02358,
   -15.22317 -115.32640 13.11696,
   -14.13281 -114.51395 13.04721,
   -22.46160 -116.64719 13.01964,
   -20.81001 -116.74956 13.01327,
   -13.48700 -113.75896 13.05411,
   -23.35730 -116.39492 12.98433,
   -12.99635 -112.87074 13.08398,
   -24.22315 -115.96142 12.96574,
   -24.94018 -115.42115 13.01590,
   -12.79997 -112.11590 13.02345,
   -12.73853 -111.47856 13.16580,
   -25.56973 -114.74359 13.02831,
   -12.92398 -110.26709 13.09098,
   -26.22477 -113.80068 13.06274,
   -13.28927 -109.21392 13.15336,
   -26.69441 -112.87364 12.88022,
   -13.73922 -108.46009 13.13743,
   -26.99184 -112.16003 13.05133,
   -14.29926 -107.73516 13.10760,
   -27.23529 -111.17152 13.09460,
   -14.87935 -107.13010 12.94003,
   -27.25948 -110.52753 12.69967,
   -27.30752 -110.26161 13.10310,
   -15.57743 -106.32446 13.15039,
   -27.20478 -109.36019 13.11046,
   -16.19868 -105.77862 12.97564,
   -26.95058 -108.53196 13.13207,
   -17.00602 -105.05405 13.18282,
   -26.50145 -107.65562 13.13289,
   -25.59332 -106.56909 13.15082,
   -17.66581 -104.58722 13.27310,
   -26.06251 -107.06696 13.14023,
   -25.04259 -106.06327 13.20502,
   -18.67287 -104.15729 13.07834,
   -24.25999 -105.41983 13.19066,
   -22.87635 -104.50598 13.18326,
   -19.71815 -103.88123 13.05410,
   -23.43880 -104.83465 13.18030,
   -22.15755 -104.18091 13.22295,
   -20.58639 -103.82288 13.17946,
   -21.38356 -103.94058 13.19838,
   -20.00759 -116.60682 13.80190,
   -18.41013 -116.37742 13.81084,
   -16.78020 -115.98127 13.67624,
   -15.35211 -115.42736 13.82384,
   -20.75612 -116.66272 13.71134,
   -19.20288 -116.51153 13.81282,
   -17.61370 -116.20790 13.80685,
   -15.96414 -115.69849 13.96184,
   -14.66555 -115.02251 13.79918,
   -21.70229 -116.62211 13.82415,
   -13.89823 -114.37709 13.64765,
   -22.80346 -116.44534 13.78892,
   -13.20974 -113.50068 13.66490,
   -23.59972 -116.16928 13.88024,
   -12.79709 -112.65113 13.75788,
   -24.55714 -115.65058 13.83884,
   -12.62992 -111.92286 13.88466,
   -25.21223 -115.12294 13.80229,
   -12.66900 -110.80243 13.88110,
   -25.94643 -114.30664 13.83816,
   -12.94836 -109.67305 13.89576,
   -26.51738 -113.44374 13.68174,
   -26.86530 -112.78311 13.82231,
   -13.34734 -108.73397 14.03494,
   -13.85989 -108.07984 13.72825,
   -27.22248 -111.71416 13.87242,
   -14.47946 -107.21252 13.93039,
   -27.37587 -110.53109 13.82971,
   -15.06386 -106.63330 13.72395,
   -27.34286 -109.89580 13.71288,
   -15.77380 -105.83125 13.96985,
   -27.16770 -109.08450 13.90392,
   -16.44723 -105.24879 13.89643,
   -26.70591 -108.05290 13.90423,
   -26.18428 -107.28611 13.91791,
   -17.13283 -104.67223 14.09706,
   -25.55568 -106.60742 13.95643,
   -24.43171 -105.62988 13.96346,
   -18.05496 -104.19570 13.96240,
   -24.95578 -106.06269 13.95505,
   -23.59482 -105.01751 13.99392,
   -18.93488 -103.87841 13.95150,
   -22.84523 -104.52610 13.93621,
   -21.38790 -103.91443 13.99301,
   -19.84267 -103.72119 14.01176,
   -22.13782 -104.18232 13.98205,
   -20.63512 -103.75458 14.00603,
   -19.22654 -116.44503 14.59733,
   -17.63689 -116.17876 14.60585,
   -16.08474 -115.74576 14.60979,
   -14.66182 -115.07501 14.62642,
   -20.02430 -116.52654 14.57235,
   -18.42622 -116.32944 14.60242,
   -16.86815 -115.99402 14.62857,
   -15.28652 -115.40797 14.53881,
   -14.03759 -114.62613 14.64941,
   -22.51815 -116.40398 14.39547,
   -20.94291 -116.55203 14.57357,
   -13.35347 -113.92842 14.60253,
   -23.23691 -116.21320 14.43446,
   -21.73352 -116.49889 14.59753,
   -12.81006 -113.09471 14.65055,
   -24.26444 -115.75125 14.59920,
   -12.56167 -112.36998 14.65264,
   -24.88774 -115.35504 14.60005,
   -12.46611 -111.32095 14.69685,
   -25.55847 -114.77319 14.61007,
   -12.63282 -110.25997 14.61472,
   -26.33010 -113.88136 14.67008,
   -26.71148 -113.28545 14.57206,
   -12.99964 -109.11537 14.72025,
   -27.18688 -112.23188 14.72538,
   -13.46537 -108.23547 14.79425,
   -14.02745 -107.54320 14.55115,
   -27.41987 -111.23899 14.71423,
   -14.65858 -106.70073 14.75959,
   -27.44428 -110.11612 14.65354,
   -15.27536 -106.09602 14.58481,
   -27.30117 -109.38064 14.70288,
   -26.94355 -108.50774 14.55195,
   -15.99481 -105.34508 14.77336,
   -26.32955 -107.51893 14.71808,
   -16.76163 -104.73778 14.72800,
   -25.76296 -106.88200 14.72820,
   -24.96380 -106.14729 14.73442,
   -17.47892 -104.26347 14.77519,
   -24.23454 -105.55501 14.76027,
   -23.04589 -104.71398 14.76498,
   -18.18706 -103.92915 14.76615,
   -23.58286 -105.08232 14.76233,
   -22.14956 -104.20524 14.77746,
   -20.57213 -103.68707 14.73527,
   -19.21463 -103.66483 14.79177,
   -21.39945 -103.89443 14.77968,
   -19.88192 -103.61234 14.81418,
   -18.45067 -116.27516 15.39454,
   -16.86540 -115.96597 15.39886,
   -15.34362 -115.45701 15.40540,
   -20.92410 -116.44250 15.39330,
   -19.24857 -116.37613 15.38561,
   -17.64727 -116.14008 15.39257,
   -16.11456 -115.75011 15.42912,
   -14.60906 -115.08486 15.34744,
   -13.26917 -113.98879 15.42558,
   -21.65917 -116.40386 15.33413,
   -20.16271 -116.44511 15.39027,
   -13.88164 -114.60604 15.42350,
   -12.84601 -113.41766 15.43891,
   -22.65537 -116.24189 15.36376,
   -12.51763 -112.75598 15.47971,
   -23.56058 -115.97533 15.35559,
   -24.46204 -115.55702 15.40859,
   -12.35098 -111.93773 15.43085,
   -25.17684 -115.08896 15.38123,
   -12.36364 -110.72504 15.48200,
   -25.99153 -114.34758 15.42928,
   -26.55025 -113.67351 15.41356,
   -12.66357 -109.50022 15.50409,
   -12.76055 -109.07767 15.90298,
   -27.06273 -112.80003 15.47853,
   -13.10923 -108.54111 15.50709,
   -27.42562 -111.77778 15.46869,
   -13.71744 -107.58379 15.49082,
   -14.21029 -106.99747 15.39272,
   -27.55752 -110.71527 15.49925,
   -14.86369 -106.18946 15.53877,
   -27.45821 -109.77618 15.48277,
   -15.48010 -105.59892 15.39423,
   -27.16180 -108.90965 15.47898,
   -26.70932 -108.10693 15.48269,
   -16.28561 -104.83392 15.56314,
   -26.12779 -107.35508 15.51066,
   -24.92039 -106.20814 15.53585,
   -16.96274 -104.36755 15.46325,
   -25.49945 -106.71176 15.40949,
   -24.32505 -105.72409 15.65139,
   -17.87629 -103.91051 15.40960,
   -23.56843 -105.14401 15.55481,
   -18.90426 -103.60956 15.39789,
   -22.79346 -104.59777 15.48212,
   -21.42403 -103.88964 15.61211,
   -19.86592 -103.53243 15.42488,
   -22.13362 -104.22136 15.56255,
   -20.53435 -103.60083 15.70212,
   -17.67281 -116.09541 16.18957,
   -16.10183 -115.73150 16.19340,
   -14.62888 -115.13695 16.20458,
   -20.02852 -116.35776 16.00560,
   -18.50975 -116.22307 16.15872,
   -16.87303 -115.93629 16.19381,
   -15.34093 -115.46467 16.18652,
   -13.93749 -114.70936 16.21490,
   -20.93996 -116.33511 16.19859,
   -19.27744 -116.29803 16.18076,
   -13.18794 -114.04589 16.22432,
   -21.95496 -116.22839 16.32976,
   -12.56024 -113.17666 16.29539,
   -22.92545 -116.06578 16.17493,
   -12.25783 -112.38911 16.30201,
   -23.84616 -115.76555 16.18443,
   -24.78598 -115.30351 16.18530,
   -12.15591 -111.35316 16.27543,
   -25.55574 -114.76290 16.19476,
   -12.13932 -110.68014 16.62809,
   -12.32390 -110.26711 16.08689,
   -26.31674 -114.03137 16.05768,
   -12.50720 -109.47755 16.34281,
   -26.80597 -113.41467 16.17906,
   -12.82923 -108.67897 16.43867,
   -27.37074 -112.33649 16.24109,
   -13.25672 -108.01040 16.25594,
   -27.58776 -111.86742 16.63225,
   -27.62994 -111.34625 16.31158,
   -13.90266 -107.07644 16.21214,
   -14.29110 -106.55716 16.33061,
   -27.60991 -110.17719 16.29472,
   -27.38365 -109.34841 16.29779,
   -15.05309 -105.69439 16.35086,
   -26.91631 -108.42100 16.28735,
   -15.69343 -105.10324 16.22007,
   -26.30690 -107.60128 16.29984,
   -25.62868 -106.90449 16.29983,
   -16.46934 -104.43008 16.35815,
   -24.86858 -106.25412 16.34283,
   -23.55400 -105.22477 16.34436,
   -17.21386 -103.97107 16.35311,
   -24.09539 -105.63171 16.33854,
   -22.89992 -104.75778 16.34306,
   -18.15095 -103.59326 16.35640,
   -22.13251 -104.25816 16.35310,
   -20.88166 -103.66826 16.36749,
   -19.08939 -103.40806 16.39483,
   -21.40636 -103.88396 16.36053,
   -19.93842 -103.43498 16.39728,
   -16.89494 -115.90450 16.98254,
   -15.34782 -115.47069 16.98826,
   -13.92600 -114.76774 17.00532,
   -19.27913 -116.22091 16.96158,
   -17.71492 -116.05015 17.00566,
   -16.13298 -115.72376 17.01254,
   -14.58399 -115.13903 16.94097,
   -13.37512 -114.34887 17.00718,
   -21.85712 -116.14101 16.97674,
   -20.14947 -116.24244 16.98813,
   -18.49742 -116.15144 16.97865,
   -12.71080 -113.65401 17.18247,
   -22.64637 -116.02045 16.84217,
   -21.23024 -116.20616 16.97862,
   -12.21531 -112.75312 17.14228,
   -23.44431 -115.81477 16.84623,
   -24.47976 -115.40423 16.83940,
   -12.03567 -111.94265 16.98691,
   -25.12155 -115.05463 16.83802,
   -11.99346 -111.28128 17.12773,
   -25.91626 -114.46081 17.01423,
   -12.17675 -110.10834 17.02996,
   -26.51632 -113.87424 16.92882,
   -12.53089 -109.01331 17.08311,
   -27.15878 -112.97869 16.96487,
   -12.94426 -108.11568 17.23127,
   -27.56324 -112.14208 17.03332,
   -13.41436 -107.45841 17.05237,
   -27.73926 -111.50018 17.16585,
   -27.75456 -110.67095 17.05006,
   -14.02021 -106.56325 17.20765,
   -14.50113 -106.01785 17.11582,
   -27.58572 -109.76481 17.06484,
   -27.24817 -108.97967 17.15867,
   -15.29908 -105.18643 17.06561,
   -26.69440 -108.13398 17.05495,
   -15.92775 -104.59350 17.10929,
   -26.09153 -107.45489 17.09351,
   -24.87271 -106.36443 17.11564,
   -25.38835 -106.79697 17.10635,
   -24.27984 -105.89002 17.17427,
   -16.52872 -104.08221 17.32028,
   -23.51097 -105.27246 17.09243,
   -22.13163 -104.29955 17.14425,
   -17.46711 -103.60718 17.32402,
   -22.75178 -104.70780 17.14103,
   -21.40647 -103.89095 17.18019,
   -19.94000 -103.35900 17.18611,
   -18.40766 -103.33278 17.34061,
   -20.60554 -103.53633 17.14802,
   -19.22841 -103.26473 17.35213,
   -16.12363 -115.69726 17.77617,
   -14.61068 -115.18241 17.78486,
   -20.17986 -116.13558 17.76769,
   -18.52925 -116.08619 17.76801,
   -16.89903 -115.86541 17.76970,
   -15.35840 -115.47363 17.76986,
   -13.88098 -114.79658 17.78437,
   -20.93011 -116.12261 17.63981,
   -19.38033 -116.11688 17.90431,
   -17.71385 -115.99329 17.77350,
   -13.17455 -114.26853 17.62496,
   -21.87134 -116.01801 17.79640,
   -12.43844 -113.42234 17.81484,
   -22.85256 -115.85125 17.71110,
   -11.99003 -112.42692 17.75249,
   -23.82215 -115.58275 17.67777,
   -11.85338 -111.72015 17.85724,
   -24.78751 -115.17250 17.76908,
   -25.54086 -114.73435 17.77713,
   -11.91423 -110.63072 17.83648,
   -26.27202 -114.15756 17.78660,
   -12.17799 -109.43890 17.94804,
   -26.93817 -113.43098 17.78033,
   -12.56731 -108.51402 17.96577,
   -27.48042 -112.55627 17.65505,
   -27.75053 -111.92537 17.84096,
   -13.07239 -107.60330 17.98312,
   -13.59639 -106.89246 17.84553,
   -27.87386 -111.08648 17.84792,
   -27.77563 -110.19104 17.85177,
   -14.20264 -106.04125 18.01098,
   -27.47331 -109.36446 17.74349,
   -14.80980 -105.40987 17.83108,
   -26.92662 -108.44466 17.86956,
   -26.27162 -107.67838 17.88172,
   -15.58881 -104.61905 17.92134,
   -25.56157 -107.03052 17.88547,
   -16.16731 -104.15157 17.90246,
   -24.81287 -106.40911 17.91695,
   -23.64061 -105.49246 17.92286,
   -17.07030 -103.62431 17.95046,
   -24.18152 -105.91522 17.91550,
   -22.84674 -104.88996 17.92232,
   -18.06371 -103.28655 17.95264,
   -22.07754 -104.31849 17.87630,
   -20.91379 -103.64866 17.94751,
   -19.17574 -103.16829 17.99128,
   -21.40661 -103.91377 17.94184,
   -19.93837 -103.29802 17.97967,
   -16.92895 -115.82534 18.56625,
   -15.36004 -115.46598 18.57141,
   -13.89829 -114.85379 18.58508,
   -19.37071 -116.03364 18.55834,
   -17.70916 -115.93320 18.53595,
   -16.14807 -115.67559 18.59137,
   -14.57886 -115.18119 18.53568,
   -13.23673 -114.41905 18.64041,
   -20.20683 -116.03373 18.54169,
   -18.70920 -116.01297 18.56193,
   -12.56498 -113.76802 18.58034,
   -21.14444 -115.97123 18.59908,
   -12.01378 -112.93873 18.64098,
   -23.39823 -115.59825 18.56210,
   -22.18959 -115.85361 18.56175,
   -11.73906 -112.13736 18.70972,
   -24.41140 -115.25736 18.56459,
   -22.81125 -115.73954 18.56008,
   -25.12598 -114.93743 18.56188,
   -11.70125 -111.15998 18.63076,
   -25.85916 -114.49479 18.59738,
   -11.88826 -110.03637 18.54094,
   -26.55252 -113.93096 18.55456,
   -12.22402 -108.93011 18.66355,
   -27.29852 -113.05941 18.59489,
   -27.68984 -112.39438 18.59604,
   -12.68875 -107.95486 18.71427,
   -27.95738 -111.46949 18.64556,
   -13.23304 -107.00387 18.86887,
   -27.94086 -110.74481 18.43587,
   -13.76386 -106.36044 18.64561,
   -27.69211 -109.71121 18.59526,
   -14.39427 -105.50186 18.84352,
   -27.30276 -108.99107 18.67311,
   -14.96429 -104.94825 18.62306,
   -26.67404 -108.17057 18.62804,
   -26.05753 -107.55464 18.52694,
   -24.94719 -106.61619 18.78846,
   -15.73766 -104.21657 18.72420,
   -25.48866 -107.05731 18.68454,
   -24.16308 -106.00256 18.70136,
   -16.34053 -103.75764 18.81290,
   -23.41122 -105.40891 18.60540,
   -22.24487 -104.53169 18.72554,
   -17.31458 -103.31173 18.78840,
   -22.80692 -104.95900 18.72182,
   -21.42941 -103.95919 18.74125,
   -19.95936 -103.25054 18.76271,
   -18.26643 -103.08769 18.79838,
   -20.62865 -103.50213 18.74690,
   -19.21858 -103.09117 18.80451,
   -16.14790 -115.64253 19.35824,
   -14.60709 -115.20567 19.36673,
   -18.50629 -115.93659 19.20647,
   -16.95859 -115.78166 19.35108,
   -15.41007 -115.46992 19.40333,
   -13.86404 -114.87181 19.33135,
   -12.50216 -113.84969 19.38613,
   -19.42178 -115.93960 19.34076,
   -17.76008 -115.87296 19.35757,
   -13.12963 -114.43963 19.38285,
   -12.07261 -113.29969 19.40213,
   -21.84871 -115.79168 19.24445,
   -20.34044 -115.89939 19.51887,
   -11.71245 -112.59373 19.45560,
   -22.80025 -115.62718 19.36844,
   -21.11709 -115.85964 19.35536,
   -23.71084 -115.40816 19.34807,
   -11.55216 -111.80398 19.46153,
   -24.64914 -115.08385 19.37027,
   -25.49377 -114.68707 19.36001,
   -11.59932 -110.55049 19.44129,
   -26.26924 -114.18636 19.36956,
   -11.87404 -109.41190 19.45481,
   -26.97610 -113.55911 19.37464,
   -27.56731 -112.81734 19.38455,
   -12.30235 -108.36301 19.46068,
   -27.97560 -111.91716 19.41258,
   -12.79502 -107.44805 19.50948,
   -28.10608 -111.05158 19.54541,
   -13.39478 -106.46272 19.67483,
   -27.92905 -110.13952 19.40997,
   -13.93262 -105.83361 19.45522,
   -27.52698 -109.26592 19.44291,
   -26.93996 -108.47806 19.45144,
   -14.57515 -105.00640 19.61542,
   -26.16982 -107.68718 19.38746,
   -15.07854 -104.49136 19.55445,
   -25.45626 -107.11500 19.47679,
   -24.12440 -106.08670 19.49335,
   -24.65965 -106.49555 19.48594,
   -23.49224 -105.59156 19.47540,
   -15.86024 -103.80677 19.69797,
   -22.76581 -105.01953 19.51585,
   -16.63865 -103.36395 19.65059,
   -22.01941 -104.42069 19.44662,
   -20.90264 -103.66639 19.52864,
   -17.60827 -103.03298 19.66257,
   -21.39620 -103.98814 19.52326,
   -19.96519 -103.21799 19.55003,
   -18.55775 -102.92213 19.73074,
   -19.24808 -103.01022 19.58796,
   -15.37856 -115.44012 20.15433,
   -13.87783 -114.90856 20.16520,
   -17.71795 -115.80447 20.15488,
   -16.16933 -115.61067 20.16611,
   -14.61171 -115.20986 20.15714,
   -13.18266 -114.51661 20.17744,
   -20.10639 -115.81924 20.14439,
   -18.62297 -115.83181 20.17672,
   -16.96811 -115.73061 20.15037,
   -12.39438 -113.87299 20.18670,
   -21.08720 -115.75575 20.11417,
   -19.43639 -115.83863 20.14297,
   -11.79268 -113.02850 20.05337,
   -22.07456 -115.63509 20.10900,
   -11.45002 -112.21954 20.25233,
   -23.05861 -115.45346 20.29878,
   -11.28192 -111.57657 20.63551,
   -23.95582 -115.23770 20.29249,
   -11.38813 -111.17330 20.17813,
   -25.01688 -114.86483 20.14752,
   -11.36641 -110.50077 20.58213,
   -25.80799 -114.48335 20.17320,
   -11.58085 -109.95533 20.11020,
   -26.57589 -113.97231 20.14470,
   -11.64645 -109.39580 20.57252,
   -11.95528 -108.78520 20.15759,
   -27.38439 -113.16768 19.99871,
   -12.06064 -108.33429 20.61021,
   -27.88306 -112.47117 20.23551,
   -12.38648 -107.84846 20.25196,
   -28.17835 -111.54504 20.11184,
   -12.95673 -106.88357 20.27705,
   -13.52188 -106.07361 20.26162,
   -28.15032 -110.58140 20.22589,
   -13.60951 -105.80868 20.66102,
   -27.83828 -109.72983 20.20999,
   -14.11769 -105.30741 20.24402,
   -27.34480 -108.97598 20.25109,
   -26.65557 -108.21924 20.16558,
   -25.45084 -107.20304 20.26459,
   -14.77395 -104.50081 20.42842,
   -25.98587 -107.63242 20.25704,
   -24.83094 -106.72343 20.26756,
   -15.49988 -103.87196 20.35183,
   -24.09704 -106.15895 20.25553,
   -22.76623 -105.11967 20.30020,
   -23.28806 -105.53327 20.29317,
   -22.12948 -104.61626 20.32048,
   -17.54053 -102.90795 20.33138,
   -16.16441 -103.41601 20.34902,
   -21.39616 -104.03598 20.31223,
   -18.40850 -102.81253 20.36162,
   -16.87140 -103.09069 20.32535,
   -20.64023 -103.51184 20.30739,
   -19.23288 -102.94644 20.22763,
   -19.97333 -103.17992 20.34027,
   -16.17732 -115.57459 20.94234,
   -14.61462 -115.21057 20.94929,
   -13.17049 -114.56833 20.96745,
   -18.63644 -115.75106 20.93826,
   -16.99859 -115.68553 20.94191,
   -15.40420 -115.42760 20.96788,
   -13.84527 -114.91453 20.92151,
   -12.54783 -114.14896 21.14492,
   -19.45336 -115.74757 20.95040,
   -17.92546 -115.72853 21.06140,
   -11.90460 -113.46287 21.00995,
   -20.35261 -115.70021 20.91818,
   -11.42008 -112.64132 21.01865,
   -22.68899 -115.42262 20.94164,
   -21.29335 -115.61043 21.05274,
   -11.19932 -111.95168 21.20511,
   -23.67058 -115.21539 20.94293,
   -22.07153 -115.51868 20.94190,
   -24.64258 -114.93209 20.96684,
   -11.21441 -111.05625 21.00881,
   -25.45565 -114.62200 20.95393,
   -26.25821 -114.19912 20.95206,
   -11.40190 -109.92705 20.98415,
   -27.01896 -113.64912 20.95329,
   -11.76769 -108.80673 20.99440,
   -27.60108 -113.07367 20.91085,
   -12.14030 -107.89488 21.18846,
   -28.14514 -112.16736 20.93668,
   -12.49608 -107.36020 20.97680,
   -28.33001 -111.65578 21.05381,
   -28.35084 -110.97296 21.13311,
   -13.12074 -106.32620 21.08393,
   -28.08712 -110.07440 20.93027,
   -27.61350 -109.24846 21.02487,
   -13.73364 -105.41223 21.25260,
   -26.93366 -108.47817 21.03201,
   -14.30183 -104.77680 21.05703,
   -26.14099 -107.79189 21.02655,
   -25.37310 -107.19729 21.02288,
   -24.23244 -106.35334 21.06964,
   -14.98137 -104.01266 21.25053,
   -24.76084 -106.74689 21.06313,
   -23.45067 -105.76559 21.06101,
   -15.65927 -103.52448 21.04550,
   -22.66979 -105.12017 21.01274,
   -21.39614 -104.08633 21.10237,
   -16.53730 -103.06158 20.98799,
   -22.00793 -104.55930 21.09533,
   -20.76019 -103.63054 21.25983,
   -17.48940 -102.77775 21.01350,
   -19.98589 -103.16198 21.12924,
   -18.53380 -102.69350 21.21206,
   -19.27063 -102.85625 21.15396,
   -15.39676 -115.40763 21.73728,
   -13.86177 -114.95349 21.74515,
   -17.83980 -115.66611 21.73391,
   -16.19368 -115.54350 21.73451,
   -14.61757 -115.21443 21.73866,
   -13.12811 -114.60238 21.74504,
   -18.62946 -115.67710 21.74557,
   -17.24195 -115.64396 21.73455,
   -12.37625 -114.11101 21.75601,
   -11.31082 -112.76776 21.80999,
   -21.04346 -115.54851 21.73417,
   -19.56366 -115.64536 21.87739,
   -11.64119 -113.30701 21.77344,
   -11.14451 -112.34463 21.86194,
   -21.99048 -115.44983 21.59189,
   -20.36594 -115.60583 21.73155,
   -22.99149 -115.27472 21.74632,
   -11.03329 -111.52752 21.83466,
   -23.97103 -115.06222 21.70065,
   -25.02073 -114.74713 21.90822,
   -11.11914 -110.44320 21.79180,
   -25.79729 -114.44414 21.82524,
   -26.63833 -113.97351 21.71758,
   -11.39975 -109.33891 21.80027,
   -27.40377 -113.38065 21.74349,
   -11.82244 -108.25711 21.83220,
   -28.00766 -112.68350 21.76578,
   -28.37356 -112.00732 21.85259,
   -12.28447 -107.32883 21.88172,
   -12.60699 -106.79607 21.89192,
   -28.50526 -111.28942 21.90219,
   -28.37690 -110.53282 21.82497,
   -13.28127 -105.78239 21.88124,
   -27.99498 -109.70962 21.81009,
   -27.40010 -108.95515 21.82797,
   -13.91219 -104.87771 22.06254,
   -26.70366 -108.30843 21.65191,
   -25.58038 -107.39042 21.84138,
   -14.50477 -104.26299 21.85879,
   -26.12712 -107.81546 21.83424,
   -24.78505 -106.82199 21.84456,
   -24.03566 -106.27965 21.88451,
   -22.80579 -105.32176 22.01676,
   -15.25859 -103.56667 21.88110,
   -23.39392 -105.79411 21.86829,
   -22.08365 -104.72315 21.87712,
   -15.88584 -103.12087 21.92493,
   -21.31941 -104.06046 21.86900,
   -16.82103 -102.74156 21.86244,
   -20.55737 -103.47957 21.90079,
   -19.30213 -102.81449 21.95356,
   -17.74261 -102.55766 21.93509,
   -19.99207 -103.13192 21.91655,
   -18.58878 -102.58112 22.08065,
   -14.62018 -115.22344 22.53104,
   -13.13187 -114.65992 22.54548,
   -16.92005 -115.59225 22.41226,
   -15.42559 -115.40649 22.56044,
   -13.84340 -114.97349 22.52031,
   -12.44693 -114.24421 22.58374,
   -19.46855 -115.59863 22.52355,
   -17.87730 -115.62206 22.53665,
   -16.20676 -115.52253 22.52659,
   -11.74243 -113.61539 22.54787,
   -20.31380 -115.54528 22.48041,
   -18.70183 -115.62074 22.52565,
   -11.13532 -112.74478 22.63840,
   -21.29251 -115.44833 22.52098,
   -10.90008 -111.98988 22.65366,
   -22.30391 -115.31203 22.57685,
   -24.56110 -114.85346 22.52832,
   -23.26421 -115.15853 22.53012,
   -10.89463 -110.95078 22.52346,
   -25.45321 -114.56231 22.53071,
   -23.93546 -115.01287 22.52913,
   -11.09424 -109.84757 22.50908,
   -26.25053 -114.21709 22.53339,
   -27.06761 -113.72636 22.52897,
   -11.45072 -108.76172 22.56712,
   -27.78868 -113.11757 22.58550,
   -11.89960 -107.73672 22.65883,
   -28.31376 -112.42479 22.57330,
   -28.59338 -111.69093 22.57598,
   -12.39418 -106.81134 22.72057,
   -28.60118 -110.87517 22.61672,
   -12.80271 -106.21523 22.57570,
   -28.32289 -110.09714 22.59544,
   -27.45583 -108.95453 22.60477,
   -13.44877 -105.24871 22.66927,
   -27.84953 -109.38230 22.60264,
   -26.90103 -108.40802 22.64000,
   -26.14930 -107.83120 22.61970,
   -24.76602 -106.83873 22.63935,
   -14.09634 -104.37472 22.84877,
   -25.37772 -107.28590 22.51228,
   -24.16025 -106.38470 22.75492,
   -14.76419 -103.73983 22.65810,
   -23.39793 -105.81787 22.65841,
   -22.09309 -104.75169 22.66331,
   -22.60559 -105.17838 22.66026,
   -21.59032 -104.31125 22.66823,
   -15.40809 -103.15464 22.84615,
   -20.78939 -103.64862 22.71790,
   -16.03923 -102.78622 22.82626,
   -20.01434 -103.08788 22.69885,
   -18.58125 -102.46244 22.77886,
   -17.04169 -102.48564 22.70260,
   -19.25941 -102.67940 22.68886,
   -17.98914 -102.39720 22.73922,
   -15.40697 -115.40233 23.32028,
   -13.84584 -115.01244 23.32308,
   -16.23324 -115.51518 23.29963,
   -14.62056 -115.24221 23.32778,
   -13.09948 -114.70118 23.29729,
   -11.87541 -113.90034 23.33696,
   -18.62647 -115.58609 23.31018,
   -17.13877 -115.57093 23.30880,
   -12.40061 -114.30641 23.34048,
   -11.19516 -113.14421 23.44138,
   -19.58532 -115.54218 23.31335,
   -17.89667 -115.58905 23.31859,
   -10.78277 -112.32588 23.50479,
   -22.22539 -115.27652 23.32232,
   -20.55388 -115.47096 23.35478,
   -22.97241 -115.16324 23.28619,
   -21.53129 -115.36994 23.32153,
   -10.67796 -111.54244 23.42846,
   -23.90800 -114.98924 23.31604,
   -24.87104 -114.74755 23.31958,
   -10.77860 -110.35709 23.39582,
   -25.78454 -114.44389 23.32193,
   -26.71519 -113.99765 23.32911,
   -11.08755 -109.25966 23.39680,
   -27.47528 -113.50324 23.31666,
   -11.52973 -108.17311 23.41382,
   -28.13785 -112.87794 23.33533,
   -28.62007 -112.12458 23.37993,
   -12.03944 -107.16634 23.43014,
   -28.81040 -111.33283 23.45065,
   -12.64951 -106.14073 23.40721,
   -28.61582 -110.47002 23.36768,
   -13.04597 -105.55481 23.36761,
   -28.14256 -109.59186 23.39378,
   -27.50739 -108.91334 23.38627,
   -26.18924 -107.83608 23.40168,
   -13.63167 -104.72047 23.46757,
   -26.73848 -108.25268 23.42655,
   -25.58081 -107.38072 23.38819,
   -24.79595 -106.83665 23.41882,
   -23.44104 -105.83597 23.43454,
   -14.27328 -103.93230 23.57057,
   -23.97231 -106.23823 23.42986,
   -22.84611 -105.35548 23.42557,
   -14.97245 -103.30563 23.45837,
   -22.13227 -104.73952 23.43159,
   -15.72057 -102.77670 23.52212,
   -21.38079 -104.05920 23.45870,
   -20.06681 -103.02852 23.46996,
   -16.71190 -102.40443 23.39353,
   -20.63555 -103.43440 23.45122,
   -19.46355 -102.67348 23.50461,
   -17.65845 -102.24515 23.43162,
   -18.63827 -102.32555 23.58202,
   -14.61680 -115.26928 24.12818,
   -13.09315 -114.77880 24.13869,
   -16.88223 -115.56246 24.12313,
   -15.41314 -115.41862 24.12095,
   -13.84238 -115.06137 24.14268,
   -12.37685 -114.40765 24.15303,
   -19.56394 -115.52206 24.12147,
   -17.88732 -115.57973 24.12199,
   -16.22113 -115.51694 24.12413,
   -11.57923 -113.79418 24.09983,
   -20.33208 -115.46767 24.22702,
   -18.90502 -115.55784 24.12221,
   -10.93467 -113.00550 24.18114,
   -21.30280 -115.37041 24.12536,
   -10.55938 -112.05366 24.15510,
   -22.27878 -115.25217 24.13723,
   -10.47152 -111.49822 24.30395,
   -24.82482 -114.76591 24.12652,
   -23.18592 -115.12176 24.02093,
   -10.59102 -110.88763 23.85881,
   -25.49355 -114.56090 24.13087,
   -24.18089 -114.92812 24.12472,
   -10.54104 -110.44568 24.35054,
   -26.27142 -114.26829 24.13010,
   -10.78299 -109.77725 24.07690,
   -10.86066 -109.20838 24.55674,
   -27.14784 -113.81119 24.12400,
   -11.16659 -108.69608 24.08780,
   -27.87907 -113.28372 24.11472,
   -28.54364 -112.57629 24.26256,
   -11.64148 -107.60325 24.22743,
   -28.87312 -111.85275 24.02050,
   -12.17242 -106.63124 24.24402,
   -28.98383 -111.62912 24.27252,
   -28.94455 -111.06678 24.33667,
   -12.77141 -105.68838 24.17020,
   -28.60581 -110.11608 24.35431,
   -13.10835 -105.13233 24.28248,
   -28.05997 -109.34706 24.31975,
   -27.03728 -108.38883 24.19944,
   -27.53042 -108.81234 24.19779,
   -26.20053 -107.75551 24.21056,
   -13.82133 -104.21075 24.29517,
   -25.40883 -107.20236 24.28072,
   -24.22602 -106.36544 24.09266,
   -24.79545 -106.77148 24.23140,
   -23.44260 -105.75014 24.23439,
   -14.51621 -103.39540 24.51195,
   -22.71499 -105.15045 24.24791,
   -21.72087 -104.26839 24.25049,
   -15.13896 -102.89480 24.39800,
   -22.13148 -104.65304 24.24895,
   -20.88110 -103.55886 24.15971,
   -15.96935 -102.42007 24.38254,
   -20.15469 -102.94213 24.30263,
   -16.96243 -102.10820 24.34330,
   -19.38076 -102.44914 24.33871,
   -17.92149 -102.04472 24.32162,
   -18.68625 -102.13054 24.51054,
   -15.39932 -115.44095 24.93529,
   -13.83027 -115.11020 24.93714,
   -12.35612 -114.50710 24.95552,
   -17.88694 -115.58475 24.92867,
   -16.16132 -115.52428 24.91774,
   -14.60549 -115.30404 24.94170,
   -13.05163 -114.83553 24.91820,
   -11.73411 -114.12206 25.08781,
   -18.67169 -115.57590 24.91843,
   -17.12138 -115.57432 24.93314,
   -11.00943 -113.39000 24.95636,
   -19.60079 -115.52637 24.93214,
   -10.50817 -112.54844 24.96087,
   -21.98481 -115.29047 24.92906,
   -20.56959 -115.44851 24.92831,
   -10.29964 -111.83615 25.06954,
   -23.00314 -115.14487 24.93359,
   -21.30469 -115.37058 24.92864,
   -23.93256 -114.98229 24.92762,
   -10.33070 -110.82417 25.00253,
   -24.94609 -114.75284 24.93925,
   -25.80995 -114.49962 24.95864,
   -10.57379 -109.73716 24.98563,
   -26.72423 -114.11752 24.91457,
   -27.55383 -113.67604 25.09023,
   -10.98370 -108.64963 24.99534,
   -11.29163 -108.14915 24.63633,
   -28.28347 -113.05714 24.94152,
   -11.48907 -107.51274 25.10976,
   -28.92626 -112.20083 25.00365,
   -11.81092 -107.03882 24.88555,
   -29.10636 -111.82162 25.06583,
   -29.09254 -111.32364 24.86269,
   -12.33304 -106.08251 25.05209,
   -28.83404 -110.25397 24.99570,
   -28.31781 -109.44715 24.99375,
   -12.88831 -105.15525 25.23037,
   -27.68950 -108.86767 24.86448,
   -13.29338 -104.61019 25.08940,
   -26.85078 -108.16054 24.98971,
   -25.49919 -107.17877 25.03349,
   -26.10434 -107.59834 25.15972,
   -24.87142 -106.72951 24.93704,
   -14.01671 -103.72353 25.12677,
   -24.11596 -106.14819 25.04224,
   -23.38893 -105.54467 25.18517,
   -22.19089 -104.57322 24.89902,
   -14.74198 -102.93937 25.35418,
   -22.79660 -105.07438 25.06453,
   -21.57568 -103.95236 25.05101,
   -15.31872 -102.53450 25.21307,
   -20.84021 -103.27988 25.08030,
   -16.25420 -102.07446 25.23456,
   -20.07631 -102.64291 25.21160,
   -18.73527 -101.96370 25.22056,
   -17.13155 -101.84311 25.25703,
   -19.38716 -102.19174 25.26817,
   -18.08489 -101.81545 25.31361,
   -14.60251 -115.34520 25.74213,
   -13.05565 -114.93364 25.92229,
   -16.94604 -115.60760 25.86644,
   -15.38691 -115.47278 25.74864,
   -13.81543 -115.16129 25.75798,
   -12.33060 -114.59099 25.63201,
   -11.12735 -113.74539 25.75588,
   -19.54660 -115.54932 25.73546,
   -17.91385 -115.61011 25.74095,
   -16.21315 -115.55845 25.73760,
   -11.59943 -114.14044 25.75367,
   -10.47144 -113.00345 25.93935,
   -20.36531 -115.49147 25.75956,
   -18.90601 -115.58477 25.73498,
   -10.15826 -112.25423 25.89798,
   -21.28945 -115.39744 25.73251,
   -22.32905 -115.27197 25.74819,
   -10.12075 -111.40378 25.70239,
   -24.60051 -114.86759 25.73976,
   -23.22259 -115.14091 25.73545,
   -25.57174 -114.61575 25.88230,
   -23.93179 -115.00941 25.73700,
   -10.23820 -110.23500 25.81075,
   -26.38961 -114.32633 25.74411,
   -10.55981 -109.19177 25.87658,
   -27.18518 -113.96866 25.73333,
   -27.97953 -113.47614 25.75145,
   -11.05793 -108.09124 25.81888,
   -28.65607 -112.85091 25.73125,
   -29.11512 -112.19619 25.83428,
   -11.57177 -107.08225 25.86270,
   -11.95659 -106.48238 25.72370,
   -29.30220 -111.49054 25.88497,
   -29.19855 -110.82346 25.83079,
   -12.48890 -105.57095 25.85296,
   -28.81565 -109.98019 25.80059,
   -28.22131 -109.20709 25.81520,
   -13.06280 -104.66197 26.01178,
   -27.51713 -108.57109 25.80319,
   -26.37265 -107.66216 25.83123,
   -13.49304 -104.09434 25.90631,
   -26.91082 -108.07140 25.82392,
   -25.53653 -107.05741 25.83273,
   -24.77882 -106.48646 25.91898,
   -23.49540 -105.47847 25.87214,
   -14.24059 -103.23609 25.95936,
   -23.98754 -105.88062 25.86755,
   -22.95084 -105.03885 25.72533,
   -14.90965 -102.61498 25.97644,
   -22.20761 -104.31597 25.86567,
   -21.49615 -103.61149 25.96209,
   -15.43961 -102.24477 25.94839,
   -20.83929 -102.98107 26.03686,
   -19.59757 -102.15761 25.95703,
   -17.81382 -101.61561 25.96464,
   -16.51630 -101.79841 25.93336,
   -20.20475 -102.54529 25.91689,
   -18.78449 -101.79338 25.93165,
   -17.12946 -101.65792 25.94271,
   -15.38473 -115.51146 26.54904,
   -13.71312 -115.20828 26.68129,
   -12.32398 -114.68947 26.56478,
   -17.87414 -115.63889 26.54132,
   -16.18274 -115.58878 26.54223,
   -14.58404 -115.39009 26.56251,
   -13.04342 -114.98579 26.55735,
   -11.55604 -114.27407 26.56142,
   -18.74105 -115.62759 26.54209,
   -17.20842 -115.63487 26.54187,
   -10.80948 -113.63100 26.46490,
   -10.11618 -112.72784 26.64628,
   -21.28089 -115.43205 26.54144,
   -19.59218 -115.58062 26.51657,
   -10.32409 -113.07443 26.60164,
   -21.99365 -115.34911 26.54124,
   -20.50637 -115.51152 26.54205,
   -9.89402 -111.93867 26.65086,
   -22.94429 -115.22036 26.59519,
   -9.74822 -111.21538 27.04937,
   -23.91997 -115.05547 26.54336,
   -9.92030 -110.71425 26.65316,
   -24.93142 -114.83716 26.46584,
   -25.93255 -114.54824 26.45408,
   -10.22080 -109.63385 26.60058,
   -26.80547 -114.23087 26.54423,
   -27.65541 -113.81434 26.60840,
   -10.66739 -108.55253 26.59128,
   -28.42479 -113.26241 26.54755,
   -11.15225 -107.54871 26.68472,
   -28.95344 -112.70132 26.47596,
   -29.36694 -111.90613 26.60206,
   -11.68682 -106.60811 26.66013,
   -12.11573 -105.94100 26.55120,
   -29.43896 -111.14747 26.66841,
   -29.23429 -110.50975 26.62060,
   -12.66081 -105.04635 26.68972,
   -28.72094 -109.62904 26.60883,
   -27.60841 -108.49903 26.62819,
   -28.09297 -108.93166 26.62211,
   -26.99630 -108.00968 26.52840,
   -13.26505 -104.12936 26.87109,
   -26.23753 -107.43187 26.63131,
   -24.88889 -106.41016 26.66377,
   -13.71164 -103.57890 26.74202,
   -25.51045 -106.86124 26.81194,
   -24.29949 -105.96163 26.55004,
   -23.54245 -105.30760 26.66445,
   -14.53122 -102.73200 26.75882,
   -22.87706 -104.69802 26.66211,
   -15.15476 -102.25510 26.63413,
   -22.23113 -104.02835 26.83956,
   -21.15217 -103.07803 26.70325,
   -16.07412 -101.77565 26.59932,
   -21.61178 -103.50836 26.69624,
   -20.39326 -102.48408 26.56834,
   -17.07262 -101.49131 26.60235,
   -19.57960 -101.88678 26.80269,
   -18.09807 -101.41009 26.78682,
   -18.85956 -101.56231 26.82768,
   -14.46427 -115.43602 27.49521,
   -13.02503 -115.05563 27.35166,
   -11.77623 -114.53142 27.36817,
   -16.97090 -115.67199 27.34420,
   -15.36599 -115.55367 27.35966,
   -13.79302 -115.28206 27.35640,
   -12.28732 -114.77323 27.37535,
   -10.90638 -113.94386 27.37969,
   -19.45436 -115.63386 27.34877,
   -17.94122 -115.67916 27.36058,
   -16.20069 -115.63036 27.35039,
   -10.20519 -113.23907 27.42408,
   -20.31269 -115.57143 27.34503,
   -18.69915 -115.66396 27.34794,
   -9.78410 -112.38969 27.36259,
   -21.28183 -115.47661 27.35387,
   -9.62194 -111.68095 27.50331,
   -23.91136 -115.10262 27.34914,
   -22.20984 -115.36987 27.35334,
   -24.61305 -114.96017 27.35208,
   -23.22653 -115.22294 27.34759,
   -9.67365 -110.66641 27.52805,
   -25.57872 -114.71789 27.34904,
   -9.92951 -110.01728 27.25324,
   -26.30520 -114.50366 27.32190,
   -9.94635 -109.56682 27.79697,
   -27.26666 -114.10688 27.34459,
   -10.24338 -109.07791 27.42703,
   -28.09981 -113.61926 27.21033,
   -10.74482 -108.01953 27.45632,
   -28.83133 -113.06014 27.38838,
   -29.42536 -112.24334 27.52722,
   -11.29729 -107.01248 27.44849,
   -29.60984 -111.52749 27.48441,
   -11.90830 -105.97570 27.46574,
   -29.47019 -110.74094 27.29012,
   -12.22977 -105.44341 27.51783,
   -29.03810 -109.85477 27.24461,
   -28.41013 -109.07244 27.26986,
   -12.83785 -104.53857 27.51386,
   -27.68479 -108.38454 27.44825,
   -26.88916 -107.75094 27.51211,
   -25.72320 -106.85954 27.45876,
   -13.46487 -103.63462 27.68529,
   -26.29775 -107.30825 27.45437,
   -25.00185 -106.31296 27.42640,
   -13.94686 -103.07963 27.55125,
   -24.24759 -105.68604 27.46117,
   -23.54135 -105.02037 27.64422,
   -22.43299 -104.04005 27.49701,
   -14.74806 -102.31339 27.56232,
   -22.95912 -104.53438 27.49840,
   -21.74263 -103.41841 27.34485,
   -15.43649 -101.81683 27.57095,
   -21.07355 -102.73707 27.49696,
   -16.35115 -101.38759 27.60982,
   -20.35602 -102.13932 27.52175,
   -17.29144 -101.18975 27.58546,
   -19.56191 -101.59725 27.68718,
   -18.25673 -101.17198 27.72399,
   -18.92458 -101.34553 27.64468,
   -15.30825 -115.60797 28.16016,
   -13.78686 -115.33955 28.15298,
   -12.25206 -114.85805 28.17661,
   -17.86063 -115.71320 28.15404,
   -16.20431 -115.67208 28.15839,
   -14.56956 -115.49903 28.16047,
   -13.00821 -115.12790 28.16902,
   -11.46032 -114.46383 28.01748,
   -10.23496 -113.56956 28.32876,
   -18.66405 -115.70438 28.19740,
   -17.23071 -115.71047 28.15441,
   -10.78817 -114.02766 28.16701,
   -9.70392 -112.81033 28.24391,
   -21.02685 -115.54799 28.15441,
   -19.55817 -115.66375 28.14813,
   -9.42053 -112.09451 28.35006,
   -22.05555 -115.43690 28.28576,
   -20.37930 -115.60725 28.15548,
   -22.93966 -115.30863 28.14662,
   -9.39450 -111.16393 28.33276,
   -23.91037 -115.15533 28.15681,
   -24.83313 -114.98009 28.18570,
   -9.65656 -110.08080 28.19407,
   -25.92210 -114.68980 28.16824,
   -26.87920 -114.34938 28.09467,
   -10.02619 -109.02582 28.33481,
   -27.74235 -113.96728 28.14825,
   -10.41812 -108.39783 28.07473,
   -28.59015 -113.43578 28.21144,
   -29.20855 -112.84587 28.19289,
   -10.88830 -107.43238 28.28076,
   -29.67181 -112.02011 28.22032,
   -11.44553 -106.47320 28.28933,
   -29.87116 -111.63831 28.70296,
   -29.76434 -111.18132 28.27539,
   -11.98177 -105.55315 28.42731,
   -29.47386 -110.30171 28.18625,
   -12.37120 -104.97941 28.30922,
   -28.92894 -109.45640 28.18669,
   -28.30002 -108.80904 28.21468,
   -27.01990 -107.71870 28.25263,
   -13.02662 -104.02899 28.34379,
   -27.56718 -108.16462 28.24610,
   -26.38469 -107.22582 28.16051,
   -25.67134 -106.64851 28.26919,
   -13.67361 -103.14570 28.50767,
   -24.91761 -105.99983 28.41603,
   -23.67508 -104.94642 28.29839,
   -14.33612 -102.49005 28.28064,
   -24.15697 -105.37757 28.29484,
   -23.07062 -104.41773 28.19320,
   -22.42093 -103.73818 28.32560,
   -14.97500 -101.86174 28.51635,
   -21.74517 -103.07653 28.30778,
   -15.69162 -101.40643 28.51628,
   -21.02295 -102.36858 28.45560,
   -19.70388 -101.45976 28.37898,
   -16.59003 -101.06896 28.46111,
   -20.24971 -101.80066 28.34312,
   -18.98321 -101.17211 28.33248,
   -17.44703 -100.90866 28.53116,
   -18.21167 -100.97183 28.40649,
   -16.18804 -115.70580 28.96312,
   -14.57755 -115.54743 28.96048,
   -12.99496 -115.19587 28.97468,
   -11.52962 -114.63527 29.01843,
   -16.96969 -115.74323 28.95584,
   -15.37466 -115.63933 28.96645,
   -13.76857 -115.39373 28.96935,
   -12.23873 -114.94000 28.98387,
   -10.73367 -114.16705 28.94168,
   -9.56750 -113.00858 29.04213,
   -19.45736 -115.71348 28.96176,
   -17.80668 -115.75116 28.95905,
   -9.92964 -113.46243 28.99376,
   -9.24811 -112.45943 29.24239,
   -20.35659 -115.65178 28.96014,
   -18.68502 -115.74053 28.96083,
   -21.36191 -115.55694 28.97574,
   -9.14159 -111.62018 29.12158,
   -23.67965 -115.23397 28.96117,
   -22.28010 -115.44551 28.95987,
   -24.68860 -115.05101 29.08954,
   -23.01460 -115.33893 28.96024,
   -9.31500 -110.52662 28.98165,
   -25.59192 -114.83185 28.96616,
   -26.43669 -114.58964 28.94337,
   -9.61872 -109.57028 29.07911,
   -27.42978 -114.20369 28.95719,
   -10.16316 -108.44738 29.01620,
   -28.21455 -113.81440 28.95524,
   -10.51307 -107.95869 28.67502,
   -28.95444 -113.27723 28.88585,
   -10.60753 -107.56376 29.22180,
   -29.57946 -112.60581 29.04015,
   -11.03520 -106.93171 28.99245,
   -29.86296 -112.05778 29.07141,
   -29.95599 -111.39832 29.10233,
   -11.61397 -105.92874 29.12141,
   -29.79837 -110.66940 29.04257,
   -12.16022 -105.02330 29.26073,
   -29.45675 -110.02459 29.02398,
   -28.39817 -108.73314 29.04188,
   -12.55798 -104.45041 29.13754,
   -28.80097 -109.12981 29.03125,
   -27.83448 -108.22553 28.94283,
   -27.09643 -107.59982 29.08031,
   -13.21649 -103.53366 29.16065,
   -26.34814 -107.02024 29.06106,
   -25.04895 -105.93938 29.09013,
   -25.62765 -106.43164 29.07995,
   -24.46747 -105.45494 28.99002,
   -13.89410 -102.64837 29.35947,
   -23.76843 -104.78931 29.10077,
   -14.52518 -102.06479 29.13495,
   -23.08883 -104.13233 29.09148,
   -15.23377 -101.49304 29.18774,
   -22.43003 -103.42760 29.23341,
   -21.76746 -102.75851 29.26805,
   -20.56362 -101.85056 29.01962,
   -17.45556 -100.71550 29.20071,
   -16.02720 -101.06424 29.17760,
   -21.15938 -102.27898 29.13448,
   -19.80192 -101.29072 29.19620,
   -18.19637 -100.77735 29.08636,
   -16.80194 -100.80677 29.18760,
   -19.04693 -100.93890 29.23654,
   -12.97695 -115.25885 29.78168,
   -15.31590 -115.69920 29.91758,
   -13.76016 -115.44806 29.77059,
   -12.22188 -115.01818 29.77390,
   -10.94765 -114.44700 29.77790,
   -17.64938 -115.79178 29.76686,
   -16.22987 -115.74954 29.77794,
   -14.55091 -115.58955 29.77353,
   -11.46594 -114.70587 29.78611,
   -10.06534 -113.81289 29.75870,
   -18.64172 -115.78034 29.76248,
   -17.01283 -115.78090 29.76751,
   -9.38530 -113.06867 29.78848,
   -21.00931 -115.63566 29.76747,
   -19.57471 -115.73669 29.60362,
   -8.98037 -112.22488 29.88558,
   -22.07200 -115.51486 29.75314,
   -20.36010 -115.69302 29.76858,
   -8.86465 -111.54043 30.00542,
   -22.99853 -115.38775 29.76476,
   -9.01878 -110.91944 29.71992,
   -24.00990 -115.22751 29.78306,
   -8.96616 -110.48349 30.22910,
   -26.05763 -114.77272 29.78003,
   -24.90361 -115.05328 29.77119,
   -9.24067 -109.97650 29.87091,
   -25.61393 -114.88120 29.77688,
   -26.94805 -114.46791 29.60899,
   -9.72839 -108.91803 29.82355,
   -27.81371 -114.14426 29.83654,
   -28.67923 -113.64635 29.77018,
   -10.27788 -107.88674 29.85616,
   -29.36423 -113.09432 29.78525,
   -29.86944 -112.43922 29.86771,
   -10.86836 -106.87295 29.87947,
   -11.23400 -106.33931 29.76023,
   -30.10061 -111.74052 29.91612,
   -30.06974 -111.04356 29.91938,
   -11.77326 -105.42496 29.92402,
   -29.75503 -110.20254 29.89614,
   -29.17920 -109.35355 29.86654,
   -12.33891 -104.51236 30.07066,
   -28.48859 -108.63157 29.87111,
   -12.75392 -103.92237 29.96045,
   -27.74191 -107.99550 29.85651,
   -27.03427 -107.37709 30.03494,
   -25.80865 -106.41371 29.72099,
   -13.42009 -103.02887 29.98754,
   -26.42991 -106.90589 29.88285,
   -25.15102 -105.82061 29.87128,
   -14.05118 -102.29150 29.97286,
   -24.43522 -105.17231 29.88798,
   -23.76396 -104.48751 30.04426,
   -14.71871 -101.64208 30.01970,
   -23.10687 -103.83027 30.05187,
   -21.96064 -102.76527 29.94193,
   -15.51509 -101.13382 29.86578,
   -22.52799 -103.31188 29.92689,
   -21.35186 -102.22533 29.80139,
   -16.50262 -100.71586 29.81775,
   -20.55120 -101.53436 29.96462,
   -17.39874 -100.53064 29.87835,
   -19.73533 -100.97885 30.12896,
   -18.35170 -100.54136 30.03326,
   -19.11363 -100.72703 30.05401,
   -12.19704 -115.09476 30.59396,
   -16.17568 -115.77802 30.57609,
   -14.55220 -115.63461 30.57229,
   -12.98428 -115.32681 30.56657,
   -11.45430 -114.81217 30.58514,
   -9.97503 -113.95764 30.58383,
   -17.04205 -115.81688 30.57424,
   -15.39568 -115.72269 30.57922,
   -13.74539 -115.49971 30.58241,
   -10.58870 -114.34944 30.41213,
   -9.43635 -113.46629 30.63612,
   -19.47949 -115.79124 30.57096,
   -17.88764 -115.82570 30.58373,
   -8.87000 -112.63819 30.68111,
   -20.35400 -115.73545 30.57693,
   -18.67112 -115.81654 30.57376,
   -8.66736 -111.95505 30.73735,
   -22.99288 -115.43029 30.57320,
   -21.33790 -115.64094 30.51244,
   -23.68522 -115.32317 30.57390,
   -22.29234 -115.53007 30.57273,
   -8.71574 -110.99856 30.68713,
   -24.62894 -115.15828 30.65043,
   -25.60107 -114.94222 30.58090,
   -8.95281 -110.02001 30.78383,
   -26.53227 -114.69428 30.57872,
   -9.31346 -109.40657 30.55100,
   -27.39681 -114.40790 30.62873,
   -28.36097 -113.96431 30.67282,
   -9.87116 -108.28708 30.62800,
   -29.11840 -113.47610 30.58404,
   -10.37571 -107.39251 30.74021,
   -29.75439 -112.82274 30.49704,
   -30.15299 -112.21851 30.74793,
   -10.99026 -106.39931 30.71707,
   -11.35011 -105.81934 30.76765,
   -30.28252 -111.35180 30.77509,
   -30.12665 -110.69124 30.77912,
   -11.94594 -104.90757 30.74322,
   -29.67168 -109.80704 30.75836,
   -29.02949 -108.99144 30.78162,
   -12.53267 -103.97376 30.93198,
   -28.42023 -108.40938 30.83237,
   -27.30961 -107.45836 30.67412,
   -12.95194 -103.40816 30.76671,
   -27.82164 -107.90203 30.66845,
   -26.51628 -106.78093 30.73062,
   -25.80623 -106.19333 30.67698,
   -13.63819 -102.52195 30.80887,
   -25.07137 -105.49034 30.86031,
   -23.86912 -104.38819 30.72286,
   -14.24281 -101.87698 30.70225,
   -24.34969 -104.85145 30.72011,
   -23.31389 -103.83870 30.73478,
   -22.65847 -103.21557 30.60776,
   -14.90482 -101.24922 30.85297,
   -21.97187 -102.46950 30.80612,
   -15.75375 -100.73475 30.81198,
   -21.31908 -101.87479 30.76010,
   -19.90115 -100.86643 30.79717,
   -16.68480 -100.39010 30.78477,
   -20.51414 -101.22046 30.87783,
   -19.16429 -100.55805 30.73262,
   -17.59367 -100.26145 30.81797,
   -18.41378 -100.32433 30.83062,
   -12.94760 -115.38245 31.39410,
   -11.42111 -114.89376 31.39956,
   -15.31669 -115.76544 31.35926,
   -13.76399 -115.55847 31.39935,
   -12.17458 -115.16609 31.39500,
   -10.70297 -114.57524 31.44795,
   -17.65919 -115.86139 31.38003,
   -16.20269 -115.81537 31.32988,
   -14.53302 -115.67664 31.38662,
   -9.86807 -114.07564 31.39282,
   -8.79171 -113.04400 31.60892,
   -20.34092 -115.77677 31.38171,
   -18.66625 -115.85456 31.38047,
   -17.00035 -115.84887 31.38078,
   -9.29132 -113.57886 31.41232,
   -8.50039 -112.41387 31.56178,
   -21.05430 -115.71564 31.38044,
   -19.64347 -115.82113 31.38134,
   -21.97955 -115.61299 31.38555,
   -8.46068 -111.46246 31.37020,
   -22.98927 -115.47634 31.38337,
   -25.60139 -114.99362 31.38792,
   -23.91105 -115.33644 31.37927,
   -8.61514 -110.41955 31.49694,
   -26.18187 -114.85185 31.39129,
   -24.91572 -115.14800 31.38337,
   -9.06845 -109.33363 31.40664,
   -27.01605 -114.60925 31.38008,
   -9.46400 -108.72341 31.30267,
   -27.78683 -114.34094 31.37178,
   -28.82496 -113.80710 31.40329,
   -9.95938 -107.81183 31.47834,
   -29.54069 -113.29560 31.40334,
   -30.12083 -112.65574 31.56610,
   -10.54001 -106.85420 31.52496,
   -30.40187 -111.83397 31.50449,
   -11.08280 -105.97302 31.59404,
   -30.35660 -110.94144 31.48504,
   -11.48052 -105.36289 31.56608,
   -29.95407 -109.98445 31.43166,
   -29.35581 -109.16438 31.43753,
   -12.11977 -104.39789 31.56328,
   -28.71952 -108.53154 31.46153,
   -27.92772 -107.82436 31.47255,
   -12.71634 -103.47864 31.72859,
   -27.18298 -107.19962 31.47093,
   -13.24053 -102.80113 31.57569,
   -26.46849 -106.55534 31.62687,
   -25.21478 -105.45045 31.51729,
   -25.75775 -105.95284 31.50714,
   -24.65104 -104.94009 31.42054,
   -13.93676 -101.96349 31.58626,
   -23.96466 -104.22949 31.54412,
   -14.45436 -101.44362 31.48594,
   -23.29857 -103.53535 31.58454,
   -22.62512 -102.86705 31.51663,
   -15.12034 -100.84370 31.70592,
   -21.97193 -102.17045 31.66854,
   -20.68229 -101.12484 31.57286,
   -16.02033 -100.35082 31.70607,
   -21.17001 -101.50224 31.56509,
   -20.04208 -100.74951 31.48320,
   -18.46267 -100.17298 31.39945,
   -16.86464 -100.12055 31.58267,
   -19.23965 -100.32587 31.64565,
   -17.77611 -99.98192 31.80158,
   -13.72343 -115.59990 32.19560,
   -12.16059 -115.23827 32.20549,
   -16.16323 -115.84870 32.18918,
   -14.50487 -115.71601 32.21322,
   -12.92653 -115.44084 32.20919,
   -11.40180 -114.98122 32.19754,
   -9.97728 -114.32295 32.29886,
   -18.65718 -115.89088 32.18677,
   -16.92204 -115.87952 32.17870,
   -15.40564 -115.80033 32.19163,
   -10.64280 -114.65403 32.19824,
   -9.19943 -113.74203 32.18025,
   -8.30222 -112.69625 32.49845,
   -19.46780 -115.86868 32.18357,
   -17.88710 -115.89711 32.20223,
   -8.67895 -113.20184 32.26833,
   -20.35034 -115.81713 32.19357,
   -8.17194 -111.98691 32.31944,
   -22.97544 -115.51949 32.18589,
   -21.30314 -115.72567 32.07450,
   -8.04987 -111.35416 32.65424,
   -23.70535 -115.40816 32.18680,
   -22.26304 -115.61909 32.18588,
   -8.27051 -110.89865 32.22080,
   -24.61186 -115.25019 32.17755,
   -25.64145 -115.03766 32.19743,
   -8.65311 -109.75491 32.21855,
   -26.54675 -114.81758 32.19146,
   -27.48622 -114.52234 32.17654,
   -9.15975 -108.74528 32.27089,
   -28.43173 -114.12849 32.16946,
   -9.60039 -108.15762 32.09860,
   -29.30244 -113.66704 32.35588,
   -9.71210 -107.75814 32.68108,
   -29.94466 -113.09488 32.22484,
   -10.08691 -107.30784 32.30932,
   -30.47559 -112.28298 32.33141,
   -10.71264 -106.32261 32.31621,
   -30.67821 -111.91233 32.68918,
   -30.60578 -111.35064 32.30670,
   -11.27064 -105.39775 32.49500,
   -30.38807 -110.56715 32.29273,
   -11.66183 -104.83653 32.36817,
   -29.89060 -109.69258 32.25435,
   -29.23938 -108.90853 32.25822,
   -12.29801 -103.88724 32.38847,
   -28.53064 -108.23901 32.25105,
   -27.82471 -107.58913 32.36983,
   -26.56707 -106.48998 32.31147,
   -12.91731 -102.95121 32.58383,
   -27.07185 -106.94101 32.30058,
   -25.95254 -105.95607 32.17380,
   -13.49480 -102.27114 32.31879,
   -25.31642 -105.32051 32.33894,
   -24.62430 -104.64518 32.32874,
   -14.13199 -101.51706 32.39507,
   -23.97345 -103.94621 32.43723,
   -14.66585 -100.99721 32.38565,
   -23.30007 -103.22650 32.47941,
   -15.48863 -100.41397 32.41939,
   -22.58932 -102.54304 32.36593,
   -21.53404 -101.60696 32.26787,
   -22.06796 -102.04647 32.38055,
   -20.73218 -100.93528 32.38520,
   -17.75477 -99.79545 32.44620,
   -16.23986 -100.02349 32.52533,
   -19.97392 -100.44157 32.41367,
   -18.55487 -99.89787 32.42441,
   -17.02894 -99.79290 32.61187,
   -19.30594 -100.11546 32.45894,
   -12.92043 -115.49869 33.00653,
   -11.37826 -115.06872 33.01243,
   -15.30462 -115.83467 32.97410,
   -13.70465 -115.64644 33.00952,
   -12.13332 -115.29138 32.88248,
   -10.59562 -114.74681 32.97385,
   -9.26340 -114.03591 33.13124,
   -17.72857 -115.93926 33.12919,
   -16.12041 -115.88339 32.99666,
   -14.51617 -115.75828 32.99991,
   -9.87404 -114.38642 33.00103,
   -8.55770 -113.37686 33.02397,
   -20.32242 -115.85891 32.99483,
   -18.69575 -115.92871 33.00006,
   -16.98749 -115.91679 32.99406,
   -8.05659 -112.55404 33.07258,
   -21.13555 -115.79151 33.01378,
   -19.66834 -115.89854 32.99428,
   -7.87748 -111.81636 33.17729,
   -22.07321 -115.68395 32.98164,
   -23.05792 -115.55305 33.00342,
   -7.99124 -110.81176 33.09360,
   -25.58855 -115.10169 32.99920,
   -23.94245 -115.41016 32.85945,
   -8.28121 -110.17365 32.90468,
   -26.23246 -114.95092 33.00324,
   -24.93242 -115.24014 32.99589,
   -8.30721 -109.72947 33.46356,
   -27.22529 -114.66665 32.99381,
   -8.75143 -109.12989 32.98895,
   -28.01000 -114.40924 32.98798,
   -9.26603 -108.26302 33.13112,
   -28.83062 -114.06147 32.98894,
   -29.62302 -113.56900 32.95337,
   -9.82593 -107.35980 33.26471,
   -30.32283 -112.89563 33.06058,
   -10.28322 -106.71869 33.13684,
   -30.70757 -112.26894 33.20768,
   -30.79474 -111.70456 33.13534,
   -10.87778 -105.80403 33.14009,
   -30.72256 -110.95244 33.26201,
   -11.44735 -104.87656 33.31825,
   -30.35230 -110.13556 33.21906,
   -11.84808 -104.30643 33.18437,
   -29.77653 -109.37675 33.05532,
   -29.08055 -108.60317 33.07523,
   -28.10091 -107.67452 33.09146,
   -12.47429 -103.38511 33.21074,
   -28.60102 -108.14326 33.08524,
   -27.38942 -107.07342 32.95155,
   -13.05593 -102.58239 33.18015,
   -26.63647 -106.34717 33.16317,
   -25.93500 -105.71387 33.09053,
   -13.67380 -101.80960 33.15198,
   -25.22668 -104.97269 33.27491,
   -24.58501 -104.32732 33.24465,
   -23.51177 -103.24813 33.16702,
   -14.31803 -101.05133 33.35263,
   -24.05982 -103.81838 33.15121,
   -22.85336 -102.61589 33.02021,
   -14.95030 -100.53315 33.23682,
   -22.20628 -101.96160 33.04458,
   -15.80571 -100.05843 33.08050,
   -21.51062 -101.27615 33.21395,
   -16.93952 -99.61859 33.27238,
   -20.68557 -100.60980 33.34827,
   -19.34735 -99.95265 33.12800,
   -17.76417 -99.56753 33.22758,
   -20.09815 -100.27956 33.21726,
   -18.63103 -99.63258 33.42660,
   -13.70305 -115.69405 33.80874,
   -12.12420 -115.36703 33.80103,
   -10.59020 -114.87127 33.81029,
   -15.96424 -115.91596 33.80228,
   -14.51329 -115.79996 33.80771,
   -12.96087 -115.55411 33.68308,
   -11.32467 -115.12638 33.65346,
   -9.83726 -114.51684 33.79788,
   -8.57184 -113.70720 33.97221,
   -18.64325 -115.96556 33.79976,
   -16.95143 -115.95160 33.79675,
   -15.32327 -115.87513 33.80420,
   -9.12815 -114.09084 33.81315,
   -7.99228 -113.03239 33.95751,
   -19.50419 -115.94401 33.79930,
   -17.95607 -115.96892 33.79962,
   -7.65945 -112.25884 34.01150,
   -20.36194 -115.89753 33.81284,
   -22.76482 -115.63507 33.79903,
   -21.32456 -115.81153 33.79978,
   -7.68474 -111.25496 33.83400,
   -23.77526 -115.48312 33.80495,
   -22.07259 -115.72540 33.79899,
   -24.69915 -115.32319 33.79722,
   -7.89836 -110.29517 33.98363,
   -25.73202 -115.12090 33.81361,
   -26.55698 -114.93498 33.80041,
   -8.36242 -109.29208 34.03842,
   -27.55370 -114.65031 33.81569,
   -8.80183 -108.68623 33.90481,
   -28.50742 -114.30152 33.80481,
   -29.37267 -113.87584 33.80260,
   -9.39255 -107.77505 33.94565,
   -30.20730 -113.26226 33.93052,
   -9.99635 -106.82630 34.06533,
   -30.66985 -112.69475 33.88602,
   -10.43135 -106.26172 33.84528,
   -30.94810 -112.01263 33.97615,
   -30.91901 -111.18895 33.87734,
   -11.04966 -105.28039 33.97319,
   -30.64396 -110.41761 33.86526,
   -30.03840 -109.48263 33.70896,
   -11.62556 -104.36086 34.13741,
   -29.39529 -108.76974 33.70905,
   -12.04353 -103.77756 33.97810,
   -28.72764 -108.10615 33.87494,
   -27.98595 -107.42650 33.90375,
   -12.65814 -102.87746 34.03733,
   -27.28036 -106.78155 33.93162,
   -13.21196 -102.17649 33.84081,
   -26.62749 -106.14252 34.04792,
   -25.38116 -104.93981 33.94748,
   -25.92637 -105.48821 33.93635,
   -24.89116 -104.43260 33.95507,
   -13.86203 -101.34491 33.99854,
   -24.16555 -103.71319 33.82191,
   -23.52202 -103.00694 33.88261,
   -14.55573 -100.58676 34.20324,
   -22.89313 -102.29718 34.03561,
   -15.28927 -100.06167 34.06144,
   -22.20348 -101.63342 33.99073,
   -20.87543 -100.54106 34.00286,
   -16.00419 -99.67420 34.05703,
   -21.48346 -100.96367 34.11808,
   -20.23747 -100.15759 33.91606,
   -18.68252 -99.46951 34.05660,
   -17.05241 -99.39482 33.97778,
   -19.43185 -99.70991 34.05987,
   -17.85817 -99.32078 34.12897,
   -14.50008 -115.83954 34.61290,
   -12.85498 -115.60056 34.59241,
   -11.33900 -115.22141 34.62890,
   -9.80528 -114.65206 34.61014,
   -15.33029 -115.91179 34.59547,
   -13.67229 -115.73877 34.62541,
   -12.11183 -115.43536 34.62426,
   -10.44473 -114.90281 34.47292,
   -9.10033 -114.26304 34.59662,
   -7.88348 -113.31094 34.88182,
   -17.75057 -116.00268 34.59312,
   -16.18848 -115.95732 34.61282,
   -8.42463 -113.77542 34.64307,
   -7.49236 -112.65799 34.86997,
   -20.20020 -115.94899 34.60792,
   -18.67025 -116.00023 34.55270,
   -16.97462 -115.98534 34.60728,
   -21.07697 -115.88169 34.65686,
   -19.46535 -115.98411 34.60711,
   -7.36165 -111.77947 34.71684,
   -22.06183 -115.76991 34.60575,
   -7.26451 -111.17298 35.09098,
   -23.04662 -115.63456 34.53512,
   -7.54182 -110.68254 34.63836,
   -25.37586 -115.23937 34.61058,
   -23.98431 -115.49377 34.60651,
   -26.34254 -115.04175 34.75720,
   -24.69897 -115.36723 34.60830,
   -7.95909 -109.67432 34.70161,
   -27.26081 -114.79169 34.60738,
   -28.21164 -114.48692 34.60483,
   -8.48825 -108.71752 34.84309,
   -29.17281 -114.08011 34.61074,
   -8.97025 -108.12054 34.69440,
   -29.84370 -113.72117 34.61572,
   -9.57743 -107.21669 34.75311,
   -30.57990 -113.09818 34.72502,
   -30.99403 -112.49191 34.78431,
   -10.22654 -106.26950 34.73107,
   -10.53370 -105.79682 34.79199,
   -31.17771 -111.70967 34.89112,
   -30.98638 -110.83494 34.69972,
   -11.22261 -104.76654 34.79290,
   -30.56541 -110.01690 34.65913,
   -29.96606 -109.22494 34.65743,
   -11.81095 -103.83416 34.97642,
   -29.25875 -108.48878 34.66115,
   -12.23260 -103.25700 34.79640,
   -28.59184 -107.81653 34.85330,
   -27.36680 -106.69178 34.72520,
   -27.83163 -107.12982 34.71618,
   -26.80025 -106.13486 34.73693,
   -12.87940 -102.35700 34.77858,
   -26.13424 -105.51503 34.59994,
   -13.41480 -101.67319 34.67395,
   -25.48738 -104.80934 34.77100,
   -24.81541 -104.09354 34.77886,
   -14.07699 -100.86617 34.83718,
   -24.16363 -103.39842 34.73961,
   -14.74137 -100.23163 34.84631,
   -23.52150 -102.70022 34.75230,
   -22.78903 -101.89539 34.91432,
   -21.61985 -100.86094 34.80861,
   -15.48067 -99.66277 34.98153,
   -22.25724 -101.33479 34.99620,
   -21.01641 -100.43368 34.69079,
   -16.32814 -99.31178 34.83623,
   -20.23857 -99.88357 34.83483,
   -18.72388 -99.25876 34.84452,
   -17.20637 -99.09566 34.91325,
   -19.50078 -99.51563 34.86735,
   -17.97052 -99.11061 34.87416,
   -13.51293 -115.77011 35.42168,
   -12.10116 -115.50149 35.42626,
   -10.53567 -115.05030 35.44645,
   -9.03101 -114.41150 35.41518,
   -15.99219 -115.98659 35.41535,
   -14.53182 -115.88667 35.42797,
   -12.88153 -115.66693 35.42537,
   -11.32276 -115.29766 35.43329,
   -9.69072 -114.71566 35.29437,
   -8.35169 -113.97096 35.43923,
   -18.62908 -116.04064 35.41276,
   -16.97873 -116.02118 35.41521,
   -15.31150 -115.94738 35.41701,
   -7.65659 -113.34877 35.50708,
   -19.42107 -116.02385 35.40735,
   -17.97311 -116.04078 35.41273,
   -7.18994 -112.40396 35.48090,
   -22.05083 -115.81246 35.41219,
   -20.31166 -115.98159 35.42303,
   -7.05304 -111.64275 35.59284,
   -22.78044 -115.71766 35.41200,
   -21.38188 -115.88881 35.41281,
   -23.66334 -115.58639 35.39815,
   -7.24467 -110.62459 35.49849,
   -24.69121 -115.41610 35.41515,
   -7.57683 -110.01239 35.36298,
   -25.72678 -115.21596 35.32712,
   -26.64907 -115.01938 35.36526,
   -8.07626 -109.08022 35.48790,
   -27.59558 -114.76227 35.25206,
   -28.52523 -114.46283 35.24913,
   -8.65136 -108.15090 35.68557,
   -29.50579 -114.05227 35.39255,
   -9.12603 -107.60652 35.50318,
   -30.29421 -113.55379 35.42754,
   -30.97804 -112.84236 35.52749,
   -9.75617 -106.68592 35.56433,
   -31.27704 -112.10256 35.45837,
   -10.34693 -105.78989 35.67095,
   -10.75289 -105.21837 35.58441,
   -31.26983 -111.22361 35.51032,
   -31.01608 -110.57996 35.48535,
   -11.39604 -104.25783 35.60982,
   -30.49044 -109.72281 35.47390,
   -29.86485 -108.97293 35.48499,
   -28.92733 -108.00817 35.50919,
   -11.99275 -103.32546 35.79031,
   -29.37040 -108.44889 35.49806,
   -28.12676 -107.25617 35.39492,
   -12.51737 -102.63889 35.55353,
   -27.50722 -106.63683 35.56760,
   -26.76374 -105.90555 35.55997,
   -13.16412 -101.74340 35.61294,
   -26.09000 -105.22618 35.51983,
   -13.60600 -101.20813 35.45035,
   -25.40673 -104.44909 35.69054,
   -24.75719 -103.71166 35.75375,
   -14.29846 -100.39705 35.66281,
   -24.20012 -103.13980 35.57761,
   -15.01476 -99.81475 35.53413,
   -23.49985 -102.38076 35.60017,
   -22.48585 -101.36769 35.63034,
   -22.97232 -101.84238 35.61853,
   -21.67990 -100.67116 35.60725,
   -15.80927 -99.22988 35.83596,
   -20.92546 -100.08189 35.66059,
   -19.56620 -99.36978 35.51378,
   -18.02545 -98.93968 35.47922,
   -16.59522 -98.92726 35.83162,
   -20.29580 -99.69590 35.63755,
   -18.82225 -99.02499 35.74614,
   -17.32596 -98.79780 35.87213,
   -14.48537 -115.91848 36.22574,
   -12.87549 -115.71880 36.21072,
   -11.30229 -115.37275 36.23810,
   -9.76685 -114.87226 36.24610,
   -8.28611 -114.14656 36.23307,
   -16.96187 -116.05237 36.22056,
   -15.28120 -115.98158 36.25458,
   -13.72853 -115.84048 36.24850,
   -12.07965 -115.56378 36.23737,
   -10.53340 -115.14209 36.23378,
   -8.92713 -114.49879 36.11308,
   -7.68371 -113.66787 36.28107,
   -17.74805 -116.07111 36.21183,
   -16.20045 -116.02587 36.22572,
   -7.14212 -112.96438 36.23602,
   -20.24158 -116.03532 36.40364,
   -18.58368 -116.07850 36.22025,
   -6.78723 -112.10177 36.41341,
   -21.06441 -115.96102 36.21119,
   -19.45037 -116.06124 36.22011,
   -22.04738 -115.85620 36.22490,
   -6.86618 -111.05975 36.27394,
   -24.68062 -115.46143 36.22084,
   -22.98386 -115.73234 36.22112,
   -25.39805 -115.33075 36.22294,
   -23.97628 -115.58152 36.21952,
   -7.14459 -110.12855 36.42686,
   -26.32802 -115.14324 36.21466,
   -7.65944 -109.41711 36.15720,
   -27.27651 -114.91414 36.13016,
   -28.20603 -114.66934 36.25071,
   -8.22609 -108.52255 36.29862,
   -29.19445 -114.30038 36.19832,
   -29.95954 -113.97846 36.36550,
   -8.82112 -107.65547 36.45379,
   -9.29938 -107.07989 36.32788,
   -30.72469 -113.38536 36.24888,
   -31.24402 -112.74218 36.23729,
   -9.95070 -106.14139 36.37547,
   -31.48559 -112.27183 36.38849,
   -31.52310 -111.76624 36.37686,
   -10.52673 -105.26373 36.50375,
   -31.24737 -110.73674 36.12732,
   -10.94728 -104.67659 36.39494,
   -30.77123 -109.89161 36.11104,
   -30.15916 -109.12291 36.16532,
   -11.56740 -103.74929 36.44501,
   -29.47440 -108.37545 36.34570,
   -28.75670 -107.68918 36.32749,
   -12.13019 -102.93877 36.40710,
   -28.04784 -106.99843 36.36953,
   -12.71963 -102.11949 36.36071,
   -27.38476 -106.30643 36.51244,
   -26.76293 -105.67243 36.49137,
   -25.55663 -104.40805 36.37675,
   -13.35687 -101.25225 36.43500,
   -26.08883 -104.98839 36.36620,
   -25.10972 -103.90827 36.38336,
   -13.84130 -100.66539 36.37460,
   -24.34284 -103.10759 36.22667,
   -23.75318 -102.44235 36.26199,
   -14.48970 -99.95164 36.52795,
   -23.06919 -101.70540 36.32136,
   -15.26542 -99.36375 36.44064,
   -22.41492 -101.02585 36.45344,
   -16.02948 -98.92552 36.48969,
   -21.65297 -100.34229 36.57467,
   -20.45980 -99.58879 36.33044,
   -18.88559 -98.83211 36.47363,
   -17.35851 -98.59341 36.53725,
   -21.07084 -99.95436 36.43085,
   -19.63057 -99.11289 36.46984,
   -18.11270 -98.64818 36.49909,
   -16.80257 -98.66495 36.52664,
   -11.28539 -115.44620 37.04527,
   -13.57273 -115.88309 37.15960,
   -12.06308 -115.62551 37.04111,
   -10.52721 -115.23751 37.05816,
   -8.98613 -114.66745 37.04473,
   -7.59451 -113.87125 37.07485,
   -16.03937 -116.06265 37.16374,
   -14.46851 -115.95765 37.03933,
   -12.85751 -115.77186 37.03809,
   -9.74490 -114.97067 37.03638,
   -8.14677 -114.22238 36.92659,
   -7.05665 -113.31332 37.11411,
   -18.41756 -116.11290 37.02586,
   -17.00037 -116.08840 37.03428,
   -15.30037 -116.01592 37.02999,
   -6.61213 -112.56563 37.17815,
   -19.42834 -116.09946 37.02356,
   -17.78578 -116.10581 37.02616,
   -21.77150 -115.92951 37.02551,
   -20.33081 -116.05918 37.02802,
   -6.49307 -111.67901 37.09993,
   -22.82826 -115.80178 37.14606,
   -21.14985 -115.99441 37.02622,
   -6.48426 -111.15825 37.29067,
   -23.70505 -115.66270 37.01528,
   -6.74487 -110.51120 37.14445,
   -24.68123 -115.50960 37.03588,
   -25.65491 -115.33855 37.03660,
   -7.22564 -109.55648 37.15661,
   -26.63249 -115.14445 37.03046,
   -7.78888 -108.87410 36.93318,
   -27.57241 -114.93433 37.02362,
   -28.56809 -114.65522 37.02213,
   -8.39757 -107.97677 37.13654,
   -29.56449 -114.27844 37.03047,
   -30.47706 -113.76685 37.04537,
   -9.00685 -107.12862 37.28045,
   -31.14108 -113.20168 37.06628,
   -9.44417 -106.59668 37.17542,
   -31.57820 -112.58256 37.18618,
   -10.12711 -105.62468 37.19501,
   -31.73574 -111.90641 37.21459,
   -31.60087 -111.13481 37.08576,
   -10.71693 -104.71102 37.37985,
   -31.25656 -110.36689 37.07060,
   -11.12420 -104.15602 37.22685,
   -30.65495 -109.52187 37.05049,
   -30.03464 -108.82845 37.10407,
   -11.74732 -103.24056 37.24733,
   -29.33097 -108.07089 37.28566,
   -12.26433 -102.55621 37.01532,
   -28.65526 -107.44542 37.13379,
   -27.71404 -106.49500 37.14690,
   -28.14818 -106.93824 37.14041,
   -26.94521 -105.68682 37.16567,
   -12.90178 -101.62099 37.19074,
   -26.30190 -105.03265 37.02966,
   -25.69424 -104.34350 37.07866,
   -13.52065 -100.80325 37.24215,
   -25.06414 -103.57565 37.22957,
   -14.08155 -100.14425 37.25042,
   -24.38140 -102.80399 37.20139,
   -23.74845 -102.09183 37.21721,
   -14.77327 -99.44982 37.37689,
   -23.06046 -101.37930 37.20964,
   -15.47719 -98.95843 37.31254,
   -22.45575 -100.75015 37.36474,
   -21.18660 -99.82654 37.13003,
   -16.51184 -98.54064 37.18433,
   -21.81402 -100.26057 37.24098,
   -20.43617 -99.29936 37.25876,
   -18.93837 -98.64490 37.20106,
   -17.33980 -98.38325 37.23731,
   -19.69899 -98.91887 37.27693,
   -18.20424 -98.36340 37.50828,
   -12.04874 -115.68619 37.85037,
   -10.49261 -115.31377 37.84715,
   -14.47076 -115.99426 37.83883,
   -12.81823 -115.81811 37.86580,
   -11.26016 -115.51564 37.84531,
   -9.71531 -115.07266 37.85317,
   -8.23473 -114.45137 37.83308,
   -6.94070 -113.55412 37.92435,
   -16.94919 -116.11822 37.83385,
   -15.24965 -116.04568 37.82574,
   -13.80215 -115.93642 37.84043,
   -8.96008 -114.78720 37.84218,
   -7.42774 -113.92565 37.71896,
   -6.48887 -112.89881 37.93908,
   -17.81396 -116.14033 37.82938,
   -16.27013 -116.09506 37.83483,
   -6.23061 -112.27299 37.99467,
   -20.24376 -116.10275 37.83167,
   -18.66474 -116.14955 37.83789,
   -6.32671 -112.02274 37.60336,
   -21.12908 -116.03526 37.83085,
   -19.43560 -116.13659 37.83321,
   -6.16167 -111.39388 38.04809,
   -22.14752 -115.92458 37.84472,
   -24.45725 -115.58271 37.83362,
   -23.05393 -115.80075 37.83195,
   -6.42000 -110.44429 37.98784,
   -25.45604 -115.42004 37.97561,
   -23.78151 -115.68988 37.83266,
   -6.83261 -109.84850 37.78127,
   -26.35728 -115.24017 37.83312,
   -27.30868 -115.03556 37.79949,
   -7.37171 -108.95548 37.94792,
   -28.27168 -114.80724 37.83428,
   -7.95283 -108.31074 37.77817,
   -29.22424 -114.51230 37.83851,
   -30.10122 -114.14084 37.81869,
   -8.57328 -107.47057 37.93624,
   -30.94760 -113.62308 37.92637,
   -9.19025 -106.62419 38.07730,
   -31.52597 -113.01800 37.89715,
   -9.65758 -106.02506 38.00423,
   -31.85758 -112.30416 37.92326,
   -31.88120 -111.45687 37.93115,
   -10.28780 -105.12993 38.01681,
   -31.62170 -110.69702 37.90091,
   -10.88955 -104.21088 38.17433,
   -31.24334 -110.11144 37.89447,
   -30.30707 -108.91752 37.90163,
   -11.31609 -103.62301 38.03623,
   -30.77998 -109.47684 37.89353,
   -29.63584 -108.22710 37.92057,
   -28.90315 -107.52441 37.83642,
   -11.94932 -102.70966 38.02654,
   -28.23195 -106.83922 37.94856,
   -12.44880 -102.04150 37.83849,
   -27.58960 -106.17373 37.97541,
   -26.91675 -105.44933 37.97112,
   -13.07017 -101.13941 38.02223,
   -26.25932 -104.71372 37.96596,
   -25.62323 -103.97521 37.97609,
   -13.68941 -100.30674 38.19517,
   -24.99877 -103.18756 38.13421,
   -14.25920 -99.71391 38.03281,
   -24.41584 -102.47968 38.18490,
   -23.74652 -101.73409 38.18510,
   -22.52831 -100.58960 38.06198,
   -15.03759 -98.95353 38.29825,
   -23.09074 -101.05499 38.20366,
   -21.98664 -100.18622 37.89315,
   -15.73666 -98.55612 38.11768,
   -21.19433 -99.54306 38.06267,
   -19.77408 -98.77298 37.91136,
   -18.25585 -98.19788 38.10210,
   -16.65470 -98.21289 38.10543,
   -20.49599 -99.11074 38.05642,
   -19.02777 -98.40605 38.06498,
   -17.47909 -98.10719 38.14405,
   -11.25034 -115.58767 38.65696,
   -9.69833 -115.17188 38.65022,
   -13.59760 -115.95966 38.62690,
   -12.03453 -115.74630 38.67125,
   -10.47258 -115.39828 38.65338,
   -8.91373 -114.89784 38.63045,
   -7.47097 -114.21150 38.69343,
   -16.06349 -116.12141 38.63520,
   -14.44189 -116.03125 38.65818,
   -12.83509 -115.87101 38.65092,
   -8.18329 -114.59271 38.65322,
   -6.84041 -113.69627 38.52508,
   -18.41599 -116.18171 38.63915,
   -16.98138 -116.15022 38.59022,
   -15.28812 -116.08305 38.64322,
   -6.17596 -112.74743 38.59289,
   -21.12797 -116.07469 38.63989,
   -19.45007 -116.17238 38.64386,
   -17.77129 -116.17251 38.63959,
   -5.90199 -111.93533 38.78790,
   -21.83931 -116.00114 38.63880,
   -20.34343 -116.13502 38.64162,
   -22.76703 -115.88644 38.71740,
   -6.02990 -110.79763 38.71341,
   -23.76855 -115.73272 38.63837,
   -24.77965 -115.57321 38.64840,
   -6.39432 -109.89434 38.82929,
   -25.68707 -115.41921 38.64244,
   -6.93225 -109.25870 38.58769,
   -27.95996 -114.94919 38.63984,
   -26.65173 -115.23823 38.64389,
   -28.96756 -114.66955 38.64321,
   -27.33345 -115.09135 38.64170,
   -7.52399 -108.42856 38.76548,
   -29.79711 -114.39360 38.64766,
   -8.13077 -107.77969 38.60873,
   -30.60591 -114.01363 38.64065,
   -8.75472 -106.95848 38.76216,
   -31.32347 -113.49366 38.60528,
   -31.89298 -112.82499 38.72336,
   -9.38704 -106.07893 38.93942,
   -32.17891 -112.42828 39.13008,
   -9.82432 -105.53386 38.79288,
   -32.11839 -112.06357 38.77313,
   -31.94176 -111.05228 38.67278,
   -10.47075 -104.60324 38.83942,
   -31.51042 -110.24312 38.57933,
   -30.92300 -109.43364 38.73970,
   -11.08067 -103.65979 39.05123,
   -30.22721 -108.68797 38.73222,
   -11.59557 -102.98991 38.78165,
   -29.51928 -107.97613 38.73618,
   -28.79221 -107.26010 38.70101,
   -12.21501 -102.09341 38.81280,
   -28.14152 -106.53861 38.91959,
   -12.64164 -101.50632 38.69708,
   -27.53502 -105.88235 38.92962,
   -26.86876 -105.16965 38.78730,
   -13.25699 -100.63174 38.87411,
   -26.24422 -104.43891 38.79571,
   -25.13816 -103.12214 38.81239,
   -25.54949 -103.61285 38.80764,
   -24.60283 -102.49491 38.81983,
   -13.90662 -99.78670 39.06869,
   -23.97321 -101.77022 38.84275,
   -14.47997 -99.23665 38.85574,
   -23.27003 -101.02210 38.87281,
   -22.71603 -100.52327 38.74705,
   -15.20506 -98.62132 38.90348,
   -21.94916 -99.84242 38.87354,
   -20.67860 -99.00354 38.75883,
   -15.88779 -98.17150 39.04567,
   -21.27096 -99.36260 38.85545,
   -19.84026 -98.49802 38.87613,
   -18.36334 -97.98915 38.87205,
   -16.79527 -97.91182 38.92669,
   -19.09306 -98.19045 38.88600,
   -17.59608 -97.79209 39.14240,
   -12.01912 -115.80190 39.46366,
   -10.45253 -115.47941 39.46049,
   -8.90195 -115.02602 39.45355,
   -7.42741 -114.38733 39.47583,
   -14.31281 -116.06496 39.45169,
   -12.82539 -115.91914 39.45754,
   -11.22585 -115.65501 39.46785,
   -9.67183 -115.26952 39.45240,
   -8.14271 -114.73638 39.45522,
   -6.79461 -113.97390 39.52721,
   -16.93639 -116.18361 39.44711,
   -15.27678 -116.11683 39.44896,
   -13.63735 -116.00958 39.45363,
   -6.11758 -113.27520 39.54830,
   -19.41988 -116.20991 39.44669,
   -17.70054 -116.20462 39.43659,
   -16.28975 -116.16093 39.44801,
   -5.70784 -112.44917 39.56515,
   -20.23241 -116.17888 39.44644,
   -18.68311 -116.21193 39.32882,
   -5.46220 -111.82504 39.95173,
   -21.12212 -116.11386 39.45153,
   -5.62071 -111.52111 39.52523,
   -23.75974 -115.77220 39.44596,
   -22.05060 -116.01418 39.46494,
   -5.64856 -110.88939 39.72382,
   -24.47413 -115.66058 39.44683,
   -23.06999 -115.87606 39.44544,
   -5.93097 -110.37534 39.52225,
   -25.41542 -115.50889 39.50624,
   -26.38995 -115.33126 39.45074,
   -6.48483 -109.35843 39.59033,
   -27.35543 -115.15450 39.44619,
   -7.08159 -108.70745 39.39564,
   -28.34071 -114.94443 39.49477,
   -29.31052 -114.65936 39.34812,
   -7.72636 -107.88475 39.57681,
   -30.17239 -114.35877 39.36906,
   -8.31444 -107.27061 39.42514,
   -31.08096 -113.88050 39.44307,
   -31.80585 -113.29525 39.57876,
   -8.93967 -106.44912 39.58558,
   -32.21531 -112.67824 39.58594,
   -9.56895 -105.57713 39.73857,
   -32.38467 -112.13010 39.70769,
   -10.01641 -104.99533 39.62236,
   -32.30501 -111.57223 39.64987,
   -31.92333 -110.62828 39.45501,
   -10.63743 -104.10202 39.65715,
   -31.43298 -109.88559 39.51699,
   -30.77983 -109.08151 39.66857,
   -11.25010 -103.17088 39.82824,
   -30.12921 -108.42638 39.65211,
   -11.77161 -102.47767 39.60439,
   -29.43058 -107.74591 39.54903,
   -28.41540 -106.68066 39.56398,
   -28.91285 -107.21137 39.55802,
   -27.81847 -106.03304 39.57530,
   -12.40824 -101.56348 39.64490,
   -27.10391 -105.26790 39.40990,
   -12.83391 -100.97749 39.54710,
   -26.48652 -104.53413 39.44266,
   -25.89054 -103.79792 39.49509,
   -13.43235 -100.15296 39.67981,
   -25.26835 -103.03114 39.51584,
   -24.62708 -102.21391 39.64262,
   -14.05457 -99.41310 39.68383,
   -24.03188 -101.49834 39.73116,
   -14.71874 -98.75154 39.69306,
   -23.30224 -100.72927 39.76709,
   -15.42060 -98.25678 39.55441,
   -22.65110 -100.15708 39.66655,
   -21.42149 -99.25381 39.53968,
   -22.01733 -99.65093 39.66852,
   -20.63664 -98.70177 39.66820,
   -19.23378 -98.02703 39.56694,
   -17.65204 -97.59329 39.76340,
   -16.31894 -97.72108 39.90532,
   -19.92659 -98.24875 39.84936,
   -18.43449 -97.71186 39.75996,
   -16.95857 -97.56310 39.90914,
   -12.81385 -115.96664 40.26380,
   -11.21343 -115.73648 40.44775,
   -9.64821 -115.38442 40.45377,
   -8.10340 -114.90832 40.49290,
   -6.71966 -114.17126 40.31947,
   -15.27597 -116.14894 40.25640,
   -13.64971 -116.05148 40.24624,
   -11.99477 -115.85679 40.28356,
   -10.40730 -115.53959 40.14688,
   -8.86074 -115.12057 40.16801,
   -7.35865 -114.55940 40.29399,
   -6.14131 -113.72322 40.46559,
   -16.05071 -116.18319 40.25110,
   -14.49499 -116.10773 40.27148,
   -5.57314 -112.93674 40.46994,
   -18.51312 -116.25168 40.25121,
   -16.90245 -116.21798 40.25364,
   -5.31475 -112.19506 40.49658,
   -21.10649 -116.15639 40.25392,
   -19.48098 -116.24649 40.26655,
   -17.75744 -116.23994 40.25285,
   -21.83407 -116.08209 40.25216,
   -20.35818 -116.21152 40.25595,
   -5.31345 -111.17310 40.47018,
   -22.76026 -115.96186 40.23859,
   -23.75540 -115.81628 40.25539,
   -5.63271 -110.27001 40.33307,
   -26.38358 -115.38469 40.25704,
   -24.68527 -115.67402 40.27196,
   -6.06367 -109.64843 40.20646,
   -27.03846 -115.26833 40.25624,
   -25.69684 -115.50569 40.25520,
   -28.01079 -115.07501 40.25342,
   -6.65526 -108.78841 40.36698,
   -28.98398 -114.86483 40.40303,
   -7.26592 -108.16103 40.25042,
   -29.87857 -114.57657 40.22786,
   -30.82788 -114.19315 40.35522,
   -7.94756 -107.35163 40.39357,
   -8.50584 -106.76624 40.24622,
   -31.55204 -113.73256 40.25930,
   -32.11592 -113.13350 40.14413,
   -9.13451 -105.93604 40.40351,
   -32.50945 -112.52291 40.43202,
   -32.54415 -111.76916 40.37503,
   -9.75315 -105.07388 40.54748,
   -32.23965 -110.78008 40.29980,
   -10.18101 -104.50675 40.43238,
   -31.78276 -110.07939 40.30140,
   -31.09020 -109.23092 40.31090,
   -10.81786 -103.58365 40.49063,
   -30.38830 -108.50770 40.33093,
   -11.38294 -102.77884 40.44775,
   -29.71081 -107.87827 40.19595,
   -29.04729 -107.16530 40.42227,
   -11.94468 -101.97631 40.42281,
   -28.34571 -106.42709 40.37903,
   -27.72141 -105.72400 40.38568,
   -12.59148 -101.05241 40.48079,
   -27.06061 -104.94503 40.38513,
   -13.00876 -100.49738 40.32054,
   -26.43868 -104.17897 40.39832,
   -25.81864 -103.41064 40.36672,
   -13.65619 -99.62869 40.49286,
   -25.20363 -102.62934 40.39226,
   -14.20287 -99.04194 40.29363,
   -24.64888 -101.89982 40.53110,
   -23.98888 -101.15092 40.53714,
   -14.97965 -98.27273 40.52054,
   -23.31950 -100.45149 40.58938,
   -22.16343 -99.54737 40.34744,
   -15.72231 -97.81158 40.39635,
   -22.73358 -99.96281 40.49188,
   -21.40633 -98.95795 40.47439,
   -20.05662 -98.15890 40.48657,
   -16.52667 -97.43356 40.57606,
   -20.70043 -98.52211 40.47449,
   -19.23218 -97.75665 40.50176,
   -17.63482 -97.35688 40.52433,
   -18.47429 -97.50008 40.51590,
   -16.98813 -97.32859 40.61904,
   -11.91559 -115.90961 41.07542,
   -10.40953 -115.63185 41.06508,
   -8.85531 -115.24207 41.05820,
   -7.36199 -114.71661 41.15985,
   -5.98344 -113.81761 41.12295,
   -14.30303 -116.14133 41.06434,
   -12.87056 -116.02700 41.08455,
   -11.20044 -115.78878 41.07600,
   -9.63282 -115.45123 41.06944,
   -8.08605 -114.99125 41.07168,
   -6.60396 -114.26922 40.93941,
   -16.74077 -116.24819 41.06015,
   -15.30442 -116.19020 41.06842,
   -13.62096 -116.09405 41.06628,
   -5.65688 -113.45698 41.11450,
   -19.40392 -116.29056 41.06023,
   -17.72996 -116.27845 41.05525,
   -16.09625 -116.22274 41.06113,
   -5.21855 -112.68119 41.14771,
   -20.23047 -116.26174 41.07348,
   -18.75130 -116.29554 41.05898,
   -5.04560 -111.79379 41.15547,
   -21.16335 -116.19779 41.06474,
   -23.73891 -115.86513 41.05850,
   -22.07206 -116.08763 40.94317,
   -5.23861 -110.57586 41.09594,
   -24.48848 -115.75039 41.05914,
   -23.06061 -115.96537 41.05794,
   -25.39359 -115.60548 41.04989,
   -5.61308 -109.77129 41.23597,
   -26.39634 -115.44371 41.06380,
   -6.19448 -109.08074 41.02514,
   -27.41010 -115.26831 41.02718,
   -28.29293 -115.09533 40.94970,
   -6.84486 -108.27279 41.19461,
   -29.38532 -114.84359 41.06342,
   -7.40537 -107.68556 41.26268,
   -30.18976 -114.61711 41.05645,
   -31.25005 -114.11085 41.05957,
   -8.17980 -106.84493 41.17938,
   -32.00734 -113.57843 41.07614,
   -8.65942 -106.29434 41.19995,
   -32.58780 -112.94837 41.30329,
   -9.33222 -105.43057 41.22981,
   -32.80799 -112.18177 41.25298,
   -32.65100 -111.35478 41.16461,
   -9.95927 -104.53952 41.41730,
   -32.23730 -110.49366 41.15117,
   -10.38344 -103.97692 41.25679,
   -31.65722 -109.72675 41.14155,
   -30.95301 -108.95473 41.13310,
   -11.00163 -103.08441 41.29400,
   -30.24603 -108.24711 41.12483,
   -11.51693 -102.39002 41.06553,
   -29.58252 -107.58599 41.15298,
   -28.87455 -106.79921 41.33263,
   -12.13354 -101.46689 41.24626,
   -28.23974 -106.12566 41.18689,
   -27.62546 -105.40021 41.20240,
   -12.74334 -100.60775 41.26322,
   -27.02363 -104.65558 41.21545,
   -13.10886 -100.06077 41.31040,
   -26.41032 -103.87122 41.22552,
   -25.79574 -103.07260 41.23364,
   -13.85234 -99.14203 41.33910,
   -25.21304 -102.31911 41.24072,
   -14.42366 -98.55502 41.13472,
   -24.64389 -101.61240 41.25362,
   -23.94831 -100.83505 41.28575,
   -22.96711 -99.92561 41.21201,
   -15.18265 -97.85063 41.36469,
   -23.42881 -100.31324 41.31300,
   -22.14860 -99.24847 41.29064,
   -20.75176 -98.37135 41.09625,
   -15.92697 -97.41386 41.35556,
   -21.37808 -98.67675 41.42623,
   -20.03710 -97.90087 41.27631,
   -18.64635 -97.33860 41.20865,
   -17.00870 -97.13722 41.23639,
   -19.30423 -97.55427 41.30292,
   -17.73508 -97.08137 41.43045,
   -12.79294 -116.06795 41.87590,
   -11.19200 -115.85993 41.87455,
   -9.62050 -115.54660 41.87501,
   -8.06191 -115.11491 41.87003,
   -6.59649 -114.48714 41.91759,
   -15.26266 -116.22998 41.86837,
   -13.58351 -116.14043 41.90097,
   -12.01280 -115.96181 41.72143,
   -10.39619 -115.71258 41.87879,
   -8.82864 -115.34520 41.87493,
   -7.30871 -114.83403 41.89221,
   -5.91673 -114.00653 41.80658,
   -17.74343 -116.32464 41.86473,
   -16.11590 -116.26896 41.86855,
   -14.53887 -116.18520 41.74567,
   -5.22760 -113.16874 41.82924,
   -18.51845 -116.34095 41.86209,
   -16.97292 -116.30156 41.86566,
   -4.81607 -112.24952 42.02975,
   -20.82476 -116.27971 41.86850,
   -19.37368 -116.34299 41.86998,
   -4.73132 -111.52521 42.17847,
   -21.91925 -116.17488 41.84488,
   -20.22038 -116.31720 41.86998,
   -4.91988 -111.14809 41.67450,
   -22.84161 -116.05434 41.86079,
   -4.89269 -110.67905 42.13947,
   -23.83628 -115.91325 41.87494,
   -5.20705 -110.13678 41.92111,
   -26.36949 -115.51485 41.86587,
   -24.71193 -115.76266 41.72610,
   -27.07279 -115.39830 41.86564,
   -25.70707 -115.62212 41.86455,
   -5.77936 -109.19029 42.02720,
   -28.04167 -115.22835 41.90030,
   -6.46578 -108.43120 41.89212,
   -29.03427 -115.01289 41.86585,
   -29.98967 -114.77410 41.89051,
   -7.08918 -107.74932 42.08486,
   -30.91181 -114.42718 41.84065,
   -7.71136 -107.15128 41.94858,
   -31.83219 -113.96875 42.02691,
   -32.44316 -113.42696 41.90040,
   -8.37651 -106.37741 42.12301,
   -8.80514 -105.89344 42.04586,
   -32.87136 -112.71022 41.80650,
   -33.06710 -112.38986 42.16598,
   -9.53443 -104.94556 42.05275,
   -33.00206 -111.88829 42.06660,
   -32.68659 -110.96723 42.05300,
   -10.16079 -104.05451 42.22488,
   -32.16591 -110.15543 42.05069,
   -10.65906 -103.37355 42.08394,
   -31.54263 -109.43379 42.05040,
   -30.83130 -108.71698 41.94914,
   -29.66141 -107.52071 41.97670,
   -11.29221 -102.47123 42.06790,
   -30.14101 -108.01639 41.96683,
   -29.17836 -106.99842 41.98389,
   -11.71189 -101.89006 41.88364,
   -28.48877 -106.25950 41.84875,
   -27.91321 -105.58866 41.84335,
   -12.32747 -100.97596 42.06953,
   -27.27090 -104.79664 41.85161,
   -26.67220 -104.02356 41.87114,
   -12.91075 -100.12738 42.22575,
   -26.10364 -103.27960 41.85338,
   -13.34056 -99.54185 42.12891,
   -25.49891 -102.47612 41.89171,
   -24.86598 -101.67127 41.91924,
   -14.06979 -98.67481 42.12342,
   -24.24853 -100.95005 41.92514,
   -14.67297 -98.06132 42.03289,
   -23.53002 -100.20439 41.95780,
   -22.84000 -99.55341 42.08684,
   -21.52809 -98.59028 42.09602,
   -15.30219 -97.51323 42.18831,
   -22.11233 -98.95324 42.24439,
   -20.83055 -98.14669 42.09167,
   -19.35525 -97.39977 41.90954,
   -16.24938 -97.04884 42.16955,
   -20.03377 -97.65330 42.21599,
   -18.60895 -97.04987 42.14266,
   -17.13630 -96.85919 42.15519,
   -17.87237 -96.88197 42.18274,
   -8.02680 -115.23115 42.68512,
   -6.56670 -114.65389 42.72561,
   -11.93789 -116.04197 42.65041,
   -10.37931 -115.79481 42.67945,
   -8.80950 -115.45420 42.69644,
   -7.26667 -114.95509 42.63398,
   -5.91496 -114.24057 42.73630,
   -14.36201 -116.24485 42.65005,
   -12.75869 -116.12781 42.69294,
   -11.16616 -115.93147 42.68716,
   -9.58839 -115.63371 42.68190,
   -5.25816 -113.59041 42.66880,
   -16.74480 -116.34942 42.66999,
   -15.32825 -116.29188 42.68546,
   -13.60381 -116.19719 42.67671,
   -4.75115 -112.76220 42.76843,
   -19.38962 -116.40796 42.67026,
   -17.76060 -116.38565 42.67449,
   -16.08222 -116.32157 42.67112,
   -4.54843 -112.02963 42.90781,
   -20.20923 -116.38448 42.67279,
   -18.78407 -116.40789 42.66876,
   -21.13670 -116.32027 42.65736,
   -4.61788 -111.00722 42.91597,
   -23.52809 -116.03115 42.66553,
   -22.14003 -116.21740 42.66712,
   -24.55628 -115.87675 42.67457,
   -22.84351 -116.12692 42.66597,
   -4.92379 -110.12451 42.92006,
   -25.48225 -115.73036 42.66523,
   -5.39306 -109.48539 42.66154,
   -26.47441 -115.58310 42.67277,
   -29.01997 -115.12417 42.67112,
   -27.35329 -115.42890 42.52229,
   -5.97994 -108.71965 42.82560,
   -29.74820 -114.94130 42.67668,
   -28.38968 -115.25876 42.66669,
   -6.64517 -108.04473 42.75680,
   -30.57712 -114.69977 42.66915,
   -7.35321 -107.29610 42.93521,
   -31.40679 -114.36695 42.65254,
   -7.99463 -106.66182 42.76835,
   -32.20957 -113.85035 42.54003,
   -32.85526 -113.30351 42.76179,
   -8.60424 -105.95384 42.88641,
   -33.21873 -112.73323 42.93770,
   -9.06844 -105.39014 42.84727,
   -33.24378 -112.03118 42.82745,
   -32.96440 -111.13992 42.73278,
   -9.75850 -104.46866 42.88462,
   -32.46685 -110.32070 42.72106,
   -31.80341 -109.52484 42.73219,
   -10.39479 -103.55541 43.08196,
   -31.13084 -108.88854 42.57578,
   -10.90695 -102.85926 42.83597,
   -30.41183 -108.14378 42.72838,
   -29.75884 -107.47198 42.81466,
   -11.52304 -101.97453 42.84613,
   -29.06985 -106.73406 42.79546,
   -11.93202 -101.38739 42.73323,
   -28.42011 -105.98970 42.78353,
   -27.79864 -105.22805 42.79510,
   -12.53538 -100.49898 42.91681,
   -27.19826 -104.45193 42.81238,
   -26.61833 -103.67064 42.84030,
   -13.14228 -99.63387 43.08408,
   -26.03899 -102.88217 42.85273,
   -13.67472 -98.96788 42.87478,
   -25.45191 -102.09638 42.86177,
   -24.85978 -101.34028 42.88456,
   -14.40040 -98.13484 42.97587,
   -24.21797 -100.59387 42.93057,
   -14.94574 -97.61864 42.88723,
   -23.53860 -99.90613 42.96659,
   -22.25986 -98.88180 42.91716,
   -22.83930 -99.28310 43.05813,
   -21.58646 -98.41996 42.90994,
   -20.16812 -97.54415 42.91445,
   -15.77090 -97.01925 43.16708,
   -20.78078 -97.87454 43.03196,
   -19.41681 -97.16651 42.90959,
   -18.04101 -96.73298 42.85648,
   -16.57279 -96.73990 42.96987,
   -18.68194 -96.87207 42.94955,
   -17.26644 -96.62892 43.00660,
   -8.77799 -115.55072 43.48701,
   -7.23982 -115.09791 43.50481,
   -5.87511 -114.42558 43.56247,
   -12.77010 -116.19716 43.48456,
   -11.13659 -116.00787 43.50381,
   -9.59174 -115.73048 43.45782,
   -7.96332 -115.33219 43.48866,
   -6.45213 -114.75209 43.52703,
   -5.29617 -113.91031 43.54158,
   -15.24689 -116.35220 43.47554,
   -13.58424 -116.26272 43.47604,
   -12.12110 -116.13346 43.48878,
   -10.35630 -115.87799 43.48900,
   -4.72311 -113.13451 43.55063,
   -17.72800 -116.45757 43.47062,
   -16.06209 -116.39257 43.48840,
   -14.57279 -116.32021 43.47687,
   -4.45504 -112.45530 43.59913,
   -18.54636 -116.48148 43.48931,
   -17.01889 -116.42910 43.44061,
   -20.96977 -116.43936 43.57769,
   -19.46171 -116.48848 43.48081,
   -4.41883 -111.67050 43.53171,
   -21.86246 -116.34053 43.45892,
   -20.20710 -116.46904 43.47706,
   -22.84217 -116.22095 43.46726,
   -4.63225 -110.50179 43.65099,
   -23.80935 -116.08074 43.45682,
   -26.18597 -115.72053 43.46446,
   -24.75730 -115.93925 43.46442,
   -5.09611 -109.59742 43.60768,
   -27.13978 -115.57523 43.47018,
   -25.48454 -115.82599 43.46447,
   -5.73869 -108.75775 43.60284,
   -28.12239 -115.41401 43.45848,
   -29.05864 -115.24041 43.45657,
   -6.28032 -108.23996 43.64266,
   -30.05239 -114.98021 43.31672,
   -6.94842 -107.59740 43.62079,
   -31.00575 -114.69939 43.43049,
   -31.92440 -114.27861 43.44678,
   -7.59728 -106.95545 43.62927,
   -32.72395 -113.73089 43.50146,
   -8.23520 -106.27202 43.63635,
   -33.23741 -113.16642 43.59846,
   -8.86859 -105.51819 43.69996,
   -33.50906 -112.42447 43.72917,
   -9.32702 -104.93537 43.66020,
   -33.34631 -111.60753 43.60481,
   -32.93601 -110.80117 43.53307,
   -9.98874 -104.03621 43.67551,
   -32.34814 -110.01610 43.54561,
   -31.66749 -109.30136 43.55365,
   -10.57276 -103.21162 43.68619,
   -30.94980 -108.58458 43.55647,
   -11.15220 -102.37946 43.68841,
   -30.27705 -107.89522 43.64511,
   -29.61328 -107.20615 43.60139,
   -11.77547 -101.48042 43.70980,
   -28.98861 -106.50750 43.61066,
   -12.19168 -100.86220 43.72152,
   -28.37031 -105.76617 43.62264,
   -27.75015 -104.97510 43.63842,
   -12.75602 -100.05554 43.73132,
   -27.15875 -104.18230 43.65212,
   -26.57891 -103.38082 43.66310,
   -13.32651 -99.27017 43.73361,
   -26.00454 -102.58223 43.67378,
   -13.94979 -98.49043 43.73185,
   -25.41467 -101.77131 43.74699,
   -24.81116 -101.01292 43.76008,
   -14.58690 -97.77440 43.87447,
   -24.14506 -100.26050 43.81865,
   -22.95322 -99.20200 43.74610,
   -15.23194 -97.22687 43.79020,
   -23.53161 -99.64653 43.90862,
   -22.30242 -98.71727 43.73416,
   -20.92998 -97.80919 43.72832,
   -15.98219 -96.77919 43.80594,
   -21.50635 -98.16629 43.76221,
   -20.21378 -97.39326 43.72747,
   -18.73456 -96.72455 43.67547,
   -19.34755 -96.94099 43.81688,
   -18.01816 -96.51059 43.81014,
   -16.63332 -96.54332 43.84878,
   -17.34985 -96.45085 43.86978,
   -11.12655 -116.08856 44.27017,
   -9.54287 -115.81599 44.26503,
   -7.97047 -115.45214 44.26807,
   -6.49617 -114.95070 44.41855,
   -13.56908 -116.34026 44.25905,
   -11.91102 -116.19543 44.28688,
   -10.32592 -115.96159 44.27072,
   -8.74108 -115.64827 44.27155,
   -7.31063 -115.23604 44.16510,
   -5.81525 -114.53328 44.16944,
   -16.04348 -116.47146 44.25329,
   -14.35525 -116.39558 44.29796,
   -12.82904 -116.27012 44.14157,
   -4.99381 -113.76019 44.14220,
   -16.82202 -116.50725 44.23859,
   -15.27736 -116.44042 44.29454,
   -4.48916 -112.93292 44.20291,
   -19.26117 -116.59203 44.33204,
   -17.65302 -116.54622 44.26179,
   -4.27566 -112.11228 44.40466,
   -21.90347 -116.44561 44.25009,
   -20.19141 -116.56568 44.23643,
   -18.52136 -116.57012 44.25024,
   -22.59924 -116.36586 44.24691,
   -21.11637 -116.51647 44.25554,
   -4.39357 -110.94813 44.39020,
   -23.54241 -116.25505 44.36769,
   -24.54148 -116.08708 44.23689,
   -4.77401 -109.97912 44.37636,
   -25.49169 -115.94276 44.22669,
   -27.83469 -115.58305 44.24719,
   -26.42410 -115.79036 44.13313,
   -5.27570 -109.25392 44.37463,
   -28.79583 -115.43955 44.41019,
   -27.18668 -115.68619 44.24655,
   -5.88221 -108.58112 44.38962,
   -29.77919 -115.19334 44.22720,
   -6.55859 -107.91548 44.38926,
   -30.63256 -114.97401 44.20823,
   -31.65981 -114.62247 44.40093,
   -7.26016 -107.23240 44.40561,
   -32.57482 -114.05613 44.24501,
   -7.83839 -106.65243 44.43267,
   -33.14619 -113.61167 44.28856,
   -8.43839 -105.98576 44.41296,
   -33.52812 -113.00125 44.20427,
   -9.11419 -105.15567 44.43041,
   -33.73896 -112.66328 44.57061,
   -33.68123 -112.19691 44.45812,
   -9.71253 -104.36225 44.43520,
   -33.36433 -111.23249 44.48153,
   -32.82752 -110.47060 44.31189,
   -10.33068 -103.49993 44.46837,
   -32.21070 -109.76162 44.32319,
   -31.23885 -108.75719 44.34471,
   -10.69290 -102.96690 44.47180,
   -31.70239 -109.22666 44.33433,
   -30.51489 -108.02851 44.36045,
   -29.82221 -107.32695 44.27269,
   -11.32959 -102.04640 44.47863,
   -29.18623 -106.61248 44.37554,
   -28.60898 -105.92636 44.40911,
   -11.90336 -101.20963 44.48529,
   -27.98888 -105.14107 44.42443,
   -12.42667 -100.44712 44.49637,
   -27.42012 -104.39225 44.37171,
   -26.81605 -103.57746 44.28577,
   -13.10553 -99.50544 44.51931,
   -26.24448 -102.77922 44.27353,
   -13.48872 -98.95383 44.48666,
   -25.69638 -102.00340 44.34779,
   -25.06377 -101.15682 44.47430,
   -14.15665 -98.14675 44.51376,
   -24.38505 -100.36362 44.50082,
   -14.83145 -97.45678 44.54315,
   -23.75649 -99.71946 44.52551,
   -23.00866 -99.07857 44.51118,
   -21.67655 -98.12587 44.50474,
   -15.52107 -96.92578 44.57273,
   -22.17382 -98.45977 44.50645,
   -20.96895 -97.68365 44.50043,
   -19.68666 -96.97441 44.52025,
   -16.41946 -96.50599 44.58373,
   -20.25812 -97.27764 44.51282,
   -18.75823 -96.57838 44.55765,
   -17.26660 -96.34540 44.64184,
   -18.04255 -96.39348 44.57553,
   -10.31157 -116.04963 45.04416,
   -8.59779 -115.72634 45.16131,
   -7.17131 -115.33522 45.04108,
   -5.79871 -114.66755 45.07054,
   -12.67579 -116.36258 45.03440,
   -11.10149 -116.17521 45.04925,
   -9.52230 -115.91046 45.07160,
   -7.94719 -115.53673 44.86451,
   -6.44719 -115.03356 45.07348,
   -5.15085 -114.15309 45.04455,
   -15.10135 -116.53271 45.10218,
   -13.51924 -116.42869 45.05826,
   -11.90487 -116.28094 45.04694,
   -4.52955 -113.35523 45.09884,
   -17.54939 -116.65281 45.11004,
   -16.03362 -116.56433 44.99760,
   -14.36493 -116.48239 45.03492,
   -4.20142 -112.45543 45.21091,
   -20.08567 -116.70962 45.18329,
   -18.50366 -116.67311 45.00531,
   -16.83799 -116.60783 45.03012,
   -20.96833 -116.65156 45.03237,
   -19.31283 -116.69135 45.03069,
   -4.20542 -111.62151 45.14699,
   -21.93107 -116.56561 45.01387,
   -24.27776 -116.26186 45.02473,
   -22.83737 -116.44076 44.90727,
   -4.50438 -110.42641 45.16486,
   -25.21760 -116.14810 45.16734,
   -23.61726 -116.35579 45.02453,
   -26.23802 -115.96678 44.99888,
   -4.98458 -109.57902 45.16004,
   -27.18437 -115.82999 45.01567,
   -5.51301 -108.96633 45.16120,
   -29.76421 -115.35503 45.03892,
   -28.09998 -115.67223 44.91610,
   -30.35811 -115.20878 45.03819,
   -29.13607 -115.49550 45.03328,
   -6.27182 -108.16937 44.99615,
   -6.89104 -107.59038 45.16401,
   -31.21851 -114.93944 45.01179,
   -32.07692 -114.55041 44.88143,
   -7.54527 -106.94749 45.18178,
   -32.95276 -114.04930 45.05274,
   -8.18006 -106.27047 45.19064,
   -33.56930 -113.44152 45.12573,
   -33.84700 -112.96119 45.21361,
   -8.87393 -105.45290 45.02573,
   -33.89329 -112.32394 45.20224,
   -9.32229 -104.87491 45.21569,
   -33.62170 -111.44567 45.09621,
   -33.09506 -110.62577 44.95004,
   -9.98061 -103.97959 45.22488,
   -32.48905 -109.91593 45.02870,
   -10.51916 -103.21074 45.23496,
   -31.80790 -109.22799 45.12899,
   -31.06162 -108.50484 45.13151,
   -11.08618 -102.38340 45.29661,
   -30.36321 -107.81042 45.15128,
   -29.68030 -107.08147 45.13937,
   -11.72587 -101.45267 45.25776,
   -29.06787 -106.34932 45.34178,
   -12.07872 -100.91202 45.27922,
   -28.48006 -105.61901 45.36813,
   -27.85678 -104.80371 45.34640,
   -12.67957 -100.04843 45.27721,
   -27.26000 -104.00867 45.19939,
   -26.69747 -103.21637 45.16625,
   -13.26134 -99.23396 45.28662,
   -26.13511 -102.40943 45.19619,
   -13.83111 -98.49109 45.29681,
   -25.56933 -101.62297 45.23033,
   -24.96599 -100.85316 45.24643,
   -14.57015 -97.67697 45.30462,
   -24.32541 -100.12363 45.27746,
   -15.12439 -97.15164 45.31526,
   -23.67771 -99.48965 45.28100,
   -22.50845 -98.56831 45.19316,
   -15.92272 -96.64382 45.33302,
   -23.06522 -98.97249 45.28739,
   -21.71373 -98.00571 45.29512,
   -20.37320 -97.21778 45.17472,
   -21.01745 -97.57556 45.28583,
   -19.53724 -96.75870 45.34011,
   -18.01414 -96.30240 45.35443,
   -16.78394 -96.31592 45.51071,
   -18.81121 -96.48593 45.31738,
   -17.37871 -96.23051 45.56154,
   -11.07994 -116.26617 45.82453,
   -9.50972 -116.02731 45.91038,
   -7.92446 -115.66427 45.81157,
   -6.39730 -115.14203 45.84356,
   -13.41951 -116.54024 45.94617,
   -11.88960 -116.37225 45.81571,
   -10.37766 -116.14704 45.71585,
   -8.70223 -115.84576 45.81862,
   -7.14302 -115.43376 45.82847,
   -5.64137 -114.76413 45.85704,
   -4.44412 -113.45603 45.87554,
   -15.85004 -116.68128 45.90875,
   -14.35219 -116.58024 45.79226,
   -12.69544 -116.46023 45.81859,
   -4.79365 -113.95418 45.85818,
   -4.25290 -113.02364 45.89871,
   -18.24310 -116.78486 45.80628,
   -16.85600 -116.72420 45.83972,
   -15.15946 -116.62998 45.81057,
   -20.93793 -116.78783 45.81581,
   -19.28451 -116.81491 45.81362,
   -17.62978 -116.75751 45.80661,
   -4.11630 -112.14076 45.89693,
   -21.67483 -116.76115 45.95575,
   -20.27107 -116.81235 45.81370,
   -22.67418 -116.62688 45.78773,
   -4.28605 -110.95046 45.92092,
   -23.62308 -116.50127 45.79724,
   -25.99059 -116.15769 45.80348,
   -24.56128 -116.34913 45.70124,
   -4.68216 -110.06340 45.92052,
   -26.99833 -116.02826 45.91591,
   -25.32300 -116.25493 45.80320,
   -5.23622 -109.29011 45.92765,
   -27.86733 -115.86397 45.74631,
   -28.85686 -115.70969 45.84141,
   -5.87265 -108.60897 45.89647,
   -29.91052 -115.44902 45.68759,
   -6.46648 -108.05308 45.90598,
   -30.78472 -115.23808 45.72974,
   -31.79158 -114.89253 45.79899,
   -7.26820 -107.25185 45.96255,
   -32.65733 -114.45497 45.75482,
   -7.83718 -106.67975 45.98633,
   -33.45304 -113.90655 45.93900,
   -33.88083 -113.40234 45.99621,
   -8.42496 -106.02479 45.96938,
   -9.03256 -105.28009 45.95527,
   -34.09156 -112.65773 45.99873,
   -33.97638 -111.94253 45.91358,
   -9.67604 -104.42712 45.99834,
   -33.57966 -111.14400 45.86510,
   -32.96299 -110.34395 45.81985,
   -10.33469 -103.50579 45.98935,
   -32.31138 -109.62868 46.04481,
   -10.69186 -102.97085 46.01553,
   -31.61164 -108.98232 45.89827,
   -30.42962 -107.80886 45.92253,
   -30.91533 -108.30323 45.91347,
   -29.94891 -107.29157 45.92947,
   -11.33605 -102.02621 46.03304,
   -29.30293 -106.56186 45.93829,
   -28.71453 -105.84658 45.95012,
   -11.87832 -101.22110 46.04021,
   -28.08726 -105.02958 45.96627,
   -12.40736 -100.44270 46.04325,
   -27.50014 -104.22093 45.97978,
   -26.93403 -103.41223 45.99160,
   -13.08561 -99.49255 46.07373,
   -26.37375 -102.60258 46.00171,
   -13.44865 -98.95547 46.09711,
   -25.94312 -101.97268 46.00942,
   -14.11955 -98.13479 46.07369,
   -25.51431 -101.36842 46.01816,
   -14.79357 -97.42461 46.09204,
   -24.91400 -100.61717 46.03678,
   -23.74391 -99.40324 46.06845,
   -24.18898 -99.82954 46.06442,
   -23.15415 -98.89599 46.11299,
   -15.49191 -96.86228 46.12042,
   -22.42064 -98.35133 46.07695,
   -21.13638 -97.52426 45.97946,
   -16.34068 -96.42480 46.11903,
   -21.75737 -97.90662 46.06351,
   -20.34389 -97.04334 46.07444,
   -18.83388 -96.40644 46.10625,
   -17.28592 -96.20887 46.15189,
   -19.59628 -96.68904 46.08306,
   -18.08954 -96.23616 46.12218,
   -6.38160 -115.25008 46.62226,
   -11.85497 -116.46681 46.60179,
   -10.27175 -116.24557 46.58402,
   -8.67807 -115.94168 46.59327,
   -7.09938 -115.52684 46.62374,
   -5.69753 -114.88610 46.63921,
   -14.30786 -116.68338 46.59012,
   -12.64811 -116.55139 46.58440,
   -11.11321 -116.35328 46.46707,
   -9.46799 -116.10050 46.59701,
   -7.89084 -115.75553 46.59738,
   -4.93790 -114.27899 46.64619,
   -16.77337 -116.83199 46.58501,
   -15.10670 -116.73372 46.57707,
   -13.65677 -116.63824 46.59133,
   -4.33367 -113.46082 46.71670,
   -19.24272 -116.94496 46.58400,
   -17.58465 -116.87886 46.59543,
   -16.15070 -116.79685 46.58605,
   -4.08608 -112.65537 46.69724,
   -20.06607 -116.95316 46.59812,
   -18.54816 -116.90707 46.47507,
   -22.43456 -116.81147 46.58339,
   -20.94982 -116.90382 46.46092,
   -4.10990 -111.63352 46.70040,
   -23.42972 -116.70924 46.67472,
   -21.75972 -116.87591 46.58864,
   -24.37572 -116.54959 46.53656,
   -4.45579 -110.49243 46.70547,
   -25.37166 -116.41787 46.61883,
   -27.90686 -116.02952 46.58198,
   -26.30588 -116.24706 46.42925,
   -4.98943 -109.62748 46.59653,
   -28.68947 -115.91058 46.69875,
   -27.23176 -116.14014 46.57961,
   -5.57739 -108.96462 46.70920,
   -29.61154 -115.69660 46.56490,
   -30.48877 -115.48855 46.55544,
   -6.23433 -108.31451 46.72340,
   -31.47845 -115.21040 46.69080,
   -6.91391 -107.66305 46.73072,
   -32.36630 -114.84822 46.67880,
   -7.57281 -107.00732 46.74101,
   -33.15475 -114.37058 46.57159,
   -8.19846 -106.33453 46.74923,
   -33.77018 -113.85842 46.63357,
   -34.19714 -113.09244 46.73731,
   -8.82411 -105.59544 46.75932,
   -9.39783 -104.85525 46.76835,
   -34.24338 -112.28951 46.72736,
   -34.00279 -111.64172 46.65577,
   -33.29413 -110.56891 46.63562,
   -10.07476 -103.92590 46.78981,
   -33.67883 -111.07317 46.63504,
   -32.60749 -109.82480 46.65203,
   -10.46184 -103.36065 46.98236,
   -31.84990 -109.11003 46.57843,
   -31.19394 -108.48968 46.69549,
   -11.09720 -102.41941 46.80000,
   -30.45027 -107.74729 46.70829,
   -29.77956 -107.03708 46.70446,
   -11.73559 -101.47416 46.81297,
   -29.15509 -106.30687 46.70266,
   -12.08926 -100.92551 46.83588,
   -28.54075 -105.52799 46.72072,
   -27.96375 -104.74591 46.73814,
   -12.67454 -100.07306 46.82828,
   -27.40524 -103.95018 46.75599,
   -26.88794 -103.18948 46.77370,
   -13.25737 -99.25141 46.84505,
   -26.30627 -102.33953 46.80241,
   -13.82211 -98.50911 46.85716,
   -25.74577 -101.54537 46.82695,
   -25.16132 -100.78143 46.84615,
   -14.56420 -97.67920 46.85567,
   -24.46123 -99.97501 46.87624,
   -15.12004 -97.13925 46.86988,
   -23.80320 -99.32489 46.85024,
   -22.47724 -98.26769 46.84363,
   -15.90002 -96.61432 46.88377,
   -23.05431 -98.67923 46.92860,
   -21.78243 -97.79395 46.85537,
   -20.36594 -96.95901 46.85494,
   -21.04779 -97.33421 46.82802,
   -19.64219 -96.61978 46.84063,
   -18.21730 -96.20624 46.74718,
   -16.80696 -96.25528 46.91485,
   -18.86447 -96.34019 46.87714,
   -17.42448 -96.15986 46.90568,
   -7.09166 -115.63086 47.38172,
   -5.64861 -114.98859 47.41142,
   -12.64368 -116.65519 47.37250,
   -11.04056 -116.46149 47.35295,
   -9.41084 -116.18937 47.40476,
   -7.84143 -115.83607 47.32341,
   -6.32591 -115.34354 47.41030,
   -5.12488 -114.60792 47.40768,
   -15.09869 -116.84698 47.36507,
   -13.43662 -116.73425 47.40264,
   -11.85893 -116.55146 47.24955,
   -10.23702 -116.33464 47.37422,
   -8.65386 -116.03316 47.37405,
   -4.43347 -113.84708 47.58057,
   -17.56392 -116.99935 47.35940,
   -15.89358 -116.90294 47.38820,
   -14.38451 -116.78454 47.25913,
   -4.07902 -113.03955 47.55766,
   -20.03077 -117.08985 47.36354,
   -18.35367 -117.04576 47.38451,
   -16.82587 -116.94025 47.25671,
   -20.81545 -117.07935 47.37384,
   -19.31182 -117.06302 47.26497,
   -4.01601 -112.13903 47.43338,
   -21.72734 -117.02951 47.38671,
   -24.34840 -116.72073 47.35475,
   -22.74261 -116.89857 47.19870,
   -4.25114 -110.97783 47.48238,
   -25.12548 -116.63142 47.45106,
   -23.66306 -116.81467 47.35559,
   -26.04938 -116.47936 47.35713,
   -4.64259 -110.22846 47.39985,
   -26.99347 -116.34632 47.38158,
   -5.21194 -109.46908 47.47954,
   -29.60528 -115.87401 47.37049,
   -28.01523 -116.14744 47.21229,
   -30.20836 -115.73306 47.37206,
   -29.01738 -115.99731 47.36626,
   -5.95404 -108.65464 47.51831,
   -6.60836 -108.02899 47.52784,
   -31.04861 -115.50107 47.34930,
   -31.81908 -115.25844 47.32641,
   -7.34846 -107.29411 47.53280,
   -32.78337 -114.77538 47.19590,
   -7.94062 -106.68315 47.53132,
   -33.64660 -114.23669 47.39025,
   -34.17585 -113.67111 47.46763,
   -8.63651 -105.88607 47.52330,
   -34.49367 -113.25866 47.91710,
   -9.08392 -105.32987 47.52337,
   -34.45831 -112.67499 47.50610,
   -34.24660 -111.88621 47.30087,
   -9.68794 -104.51970 47.50626,
   -33.81076 -111.06593 47.47044,
   -33.12121 -110.26892 47.41839,
   -10.27444 -103.69010 47.56296,
   -32.39414 -109.57190 47.43028,
   -10.73547 -103.00064 47.56779,
   -31.68640 -108.90756 47.50662,
   -30.98463 -108.23843 47.47211,
   -29.84758 -107.04232 47.48928,
   -11.36467 -102.06168 47.59252,
   -30.32221 -107.56133 47.48296,
   -29.42599 -106.55049 47.49450,
   -11.89342 -101.26163 47.59656,
   -28.80099 -105.77346 47.50913,
   -28.31030 -105.11535 47.52153,
   -12.41659 -100.48127 47.59976,
   -27.88091 -104.50207 47.53106,
   -13.09007 -99.53016 47.63975,
   -27.33604 -103.70518 47.54260,
   -13.45999 -98.98647 47.66347,
   -26.78027 -102.88115 47.55295,
   -26.16608 -101.97105 47.67008,
   -14.14509 -98.14600 47.58131,
   -25.61384 -101.19023 47.74660,
   -14.79547 -97.44839 47.64804,
   -25.00217 -100.42595 47.72074,
   -24.39431 -99.74324 47.75303,
   -23.36133 -98.81380 47.62027,
   -15.50044 -96.86517 47.67339,
   -23.82715 -99.21904 47.62040,
   -22.53863 -98.18436 47.61513,
   -21.11959 -97.26772 47.62900,
   -16.27987 -96.42866 47.66887,
   -21.75739 -97.63631 47.73244,
   -20.39877 -96.87764 47.62956,
   -19.00909 -96.31552 47.52009,
   -17.30600 -96.13308 47.69115,
   -19.65072 -96.53633 47.64640,
   -18.10832 -96.12521 47.66438,
   -9.41969 -116.28404 48.15248,
   -7.84287 -115.94504 48.15203,
   -6.31555 -115.46707 48.17107,
   -11.78542 -116.66385 48.14452,
   -10.18324 -116.42529 48.17949,
   -8.62687 -116.12622 48.15810,
   -7.06155 -115.73341 48.16378,
   -5.59376 -115.10163 48.19307,
   -14.19075 -116.89670 48.13051,
   -12.59287 -116.75454 48.16301,
   -11.00605 -116.55494 48.15343,
   -4.82450 -114.48506 48.02756,
   -16.65548 -117.06169 48.10310,
   -15.03053 -116.95847 48.15970,
   -13.43382 -116.83498 48.14458,
   -4.20785 -113.62810 48.22462,
   -19.12472 -117.19921 48.10055,
   -17.48655 -117.12395 48.15857,
   -15.88935 -117.01501 48.13928,
   -3.97059 -112.70131 48.22351,
   -21.59631 -117.21902 48.30357,
   -19.97718 -117.22767 48.14075,
   -18.35294 -117.16891 48.13423,
   -22.48710 -117.12104 48.15730,
   -20.82012 -117.22179 48.14449,
   -4.06356 -111.61156 48.25804,
   -23.43400 -117.01214 48.15002,
   -26.05575 -116.64291 48.12990,
   -24.45397 -116.84407 47.99522,
   -4.47948 -110.50019 48.23695,
   -26.81329 -116.55500 48.24170,
   -25.41865 -116.73572 48.13034,
   -27.73231 -116.39321 48.14092,
   -4.99722 -109.76452 48.25866,
   -28.69750 -116.22983 48.15286,
   -5.62530 -109.07014 48.27069,
   -29.71776 -115.99401 48.03676,
   -6.29565 -108.40681 48.28020,
   -30.57789 -115.78940 48.03109,
   -31.58663 -115.50224 48.14571,
   -6.96301 -107.76285 48.29774,
   -32.49610 -115.13210 48.09415,
   -7.62648 -107.09010 48.29679,
   -33.38109 -114.63973 48.08130,
   -34.12841 -114.06845 48.30641,
   -8.23709 -106.42490 48.30499,
   -8.86961 -105.67030 48.31491,
   -34.50251 -113.49396 48.28032,
   -34.68706 -112.93747 48.43647,
   -9.47269 -104.88479 48.32320,
   -34.57644 -112.31723 48.25250,
   -34.22104 -111.51891 48.24195,
   -10.12707 -103.97439 48.33738,
   -33.66549 -110.76747 48.27978,
   -32.45995 -109.56346 48.22068,
   -10.48374 -103.43637 48.36604,
   -32.95135 -110.02827 48.20869,
   -31.93600 -109.06119 48.23136,
   -31.20266 -108.38036 48.12657,
   -11.11108 -102.49530 48.35622,
   -30.58709 -107.75846 48.29996,
   -29.88563 -107.00381 48.27071,
   -11.70895 -101.58861 48.34368,
   -29.25751 -106.26195 48.27433,
   -12.06157 -101.03179 48.38002,
   -28.66148 -105.48897 48.29759,
   -28.09582 -104.70046 48.32143,
   -12.69758 -100.10217 48.38226,
   -27.54304 -103.89157 48.34638,
   -27.01856 -103.11938 48.28339,
   -13.27485 -99.28539 48.40181,
   -26.42327 -102.26128 48.18550,
   -13.88512 -98.49466 48.40722,
   -25.84316 -101.40631 48.35534,
   -25.27073 -100.64837 48.37162,
   -14.57971 -97.70757 48.41055,
   -24.62104 -99.88454 48.39151,
   -15.13609 -97.16099 48.42618,
   -23.90976 -99.18043 48.31170,
   -15.89504 -96.62648 48.43917,
   -23.20169 -98.55578 48.39255,
   -21.85949 -97.60179 48.40469,
   -22.47509 -98.00687 48.40332,
   -21.19584 -97.19365 48.44244,
   -19.74113 -96.49676 48.27510,
   -18.15604 -96.08566 48.45413,
   -16.79836 -96.23370 48.45386,
   -20.42111 -96.79071 48.41989,
   -18.90953 -96.19966 48.42692,
   -17.44751 -96.09760 48.45838,
   -10.18794 -116.52013 48.92891,
   -8.60686 -116.21588 48.92985,
   -7.03363 -115.85164 49.12367,
   -5.56848 -115.22397 48.95827,
   -12.46629 -116.86351 49.05302,
   -10.96105 -116.64771 48.94638,
   -9.39293 -116.37824 48.94072,
   -7.80959 -116.03246 48.94185,
   -6.20436 -115.52043 48.83142,
   -4.92347 -114.75243 48.99638,
   -14.95217 -117.08185 49.02545,
   -13.42760 -116.93787 48.90095,
   -11.77877 -116.76282 48.93119,
   -4.29394 -114.02496 49.01192,
   -17.38527 -117.25081 49.00552,
   -15.88910 -117.12699 48.87913,
   -14.22162 -117.00940 48.91928,
   -3.95936 -113.20770 49.04052,
   -19.86886 -117.38170 49.03279,
   -18.34359 -117.29162 48.88065,
   -16.67828 -117.18741 48.91363,
   -22.49731 -117.26993 48.91288,
   -20.79249 -117.36286 48.91162,
   -19.14083 -117.33657 48.91009,
   -3.93002 -112.17991 49.00073,
   -23.25857 -117.21614 49.02551,
   -21.73810 -117.32718 48.91873,
   -24.17091 -117.08079 48.92330,
   -4.27266 -110.91686 49.02955,
   -25.13696 -116.94504 48.91435,
   -27.75543 -116.55623 48.90973,
   -26.14910 -116.77139 48.77667,
   -4.76694 -110.10229 49.03719,
   -28.49990 -116.45321 49.03766,
   -27.08897 -116.66230 48.90712,
   -5.34487 -109.43459 49.05178,
   -29.42490 -116.24199 48.89981,
   -30.33999 -116.02948 48.89267,
   -6.07170 -108.68145 49.07290,
   -31.22980 -115.77971 48.89071,
   -6.64011 -108.15714 49.06790,
   -32.25056 -115.44753 49.05268,
   -33.21672 -114.93685 48.89830,
   -7.42015 -107.36685 49.10497,
   -33.84553 -114.55406 48.92536,
   -8.00207 -106.75728 49.13330,
   -34.43169 -113.91738 48.89566,
   -8.65874 -105.99302 49.06198,
   -34.75470 -113.33805 49.06047,
   -9.11110 -105.42691 49.07505,
   -34.82480 -112.57119 49.07834,
   -34.47672 -111.67802 48.97648,
   -9.72938 -104.59388 49.10528,
   -34.72481 -112.22649 49.01673,
   -33.94063 -110.90836 48.96367,
   -33.25074 -110.20112 48.89714,
   -10.31178 -103.75712 49.11825,
   -32.49216 -109.49342 49.01435,
   -10.85171 -102.94285 49.12990,
   -31.75831 -108.85076 49.00756,
   -31.06525 -108.18682 49.08501,
   -11.44786 -102.03212 49.13559,
   -30.38665 -107.49320 49.03973,
   -11.91554 -101.30496 49.15225,
   -29.67406 -106.68489 49.04784,
   -29.16883 -106.05816 49.06028,
   -12.44151 -100.51103 49.15955,
   -28.54455 -105.21776 49.07645,
   -27.92553 -104.31116 49.21443,
   -13.10016 -99.57248 49.18760,
   -27.43549 -103.57072 49.23183,
   -13.47271 -99.02827 49.22645,
   -26.85674 -102.72985 49.07174,
   -26.31806 -101.92557 49.09524,
   -14.18938 -98.15320 49.19856,
   -25.75249 -101.12471 49.12736,
   -14.80576 -97.48321 49.20414,
   -25.15967 -100.35950 49.15473,
   -24.52223 -99.63257 49.17003,
   -15.51910 -96.88058 49.22871,
   -23.83101 -98.96071 49.15349,
   -22.70837 -98.07636 49.03909,
   -16.25433 -96.44046 49.22301,
   -23.24755 -98.46492 49.18296,
   -21.88667 -97.49766 49.19471,
   -20.47353 -96.72958 49.04463,
   -18.93400 -96.15000 49.21670,
   -17.30410 -96.09641 49.24098,
   -21.18109 -97.08207 49.19093,
   -19.70895 -96.36458 49.20381,
   -18.16131 -96.05104 49.22434,
   -10.95747 -116.74365 49.70639,
   -9.37057 -116.46974 49.70784,
   -7.66989 -116.11607 49.81674,
   -6.24150 -115.63764 49.71709,
   -13.37988 -117.03920 49.69786,
   -11.74509 -116.85752 49.71637,
   -10.16204 -116.61750 49.72568,
   -8.57873 -116.29607 49.61366,
   -7.01806 -115.91843 49.71167,
   -5.50645 -115.29413 49.55893,
   -4.30624 -114.28172 49.92406,
   -15.62134 -117.22948 49.69310,
   -14.20227 -117.11618 49.70164,
   -12.77376 -116.97881 49.70060,
   -4.83941 -114.83189 49.73778,
   -3.94562 -113.59592 49.88387,
   -18.09559 -117.40688 49.68667,
   -16.69605 -117.31365 49.72226,
   -15.00813 -117.18225 49.69501,
   -20.69227 -117.53735 49.86347,
   -19.11313 -117.46499 49.67651,
   -17.46555 -117.36329 49.68828,
   -3.82350 -112.69426 49.75949,
   -21.57285 -117.48590 49.68777,
   -19.92578 -117.49766 49.68875,
   -22.50560 -117.42209 49.69000,
   -4.01994 -111.57163 49.81514,
   -24.89267 -117.14209 49.67982,
   -23.50754 -117.31846 49.68287,
   -25.86857 -117.01111 49.70564,
   -24.20643 -117.23228 49.68084,
   -4.48733 -110.58118 49.80247,
   -26.83523 -116.86776 49.68409,
   -5.04451 -109.84947 49.81470,
   -27.80371 -116.71402 49.66223,
   -30.11994 -116.25446 49.69774,
   -28.82619 -116.53929 49.69222,
   -5.66999 -109.18777 49.83292,
   -30.88337 -116.05783 49.68533,
   -29.45478 -116.40976 49.69722,
   -6.35998 -108.50152 49.83484,
   -31.61169 -115.84870 49.66403,
   -7.03113 -107.83875 49.80134,
   -32.68555 -115.38700 49.53767,
   -7.62822 -107.24325 49.99132,
   -33.50646 -114.97369 49.54050,
   -34.32933 -114.37835 49.77669,
   -8.31187 -106.47067 49.85816,
   -34.73605 -113.83700 49.79394,
   -8.91389 -105.74459 49.86991,
   -34.98737 -112.95914 49.88772,
   -9.49091 -104.98723 49.88062,
   -34.88661 -112.29392 49.87316,
   -34.40707 -111.39325 49.75077,
   -10.13009 -104.08844 49.87955,
   -33.75231 -110.62481 49.71971,
   -10.47887 -103.55348 49.89389,
   -33.10181 -109.99761 49.89470,
   -31.81659 -108.84323 49.79531,
   -32.32773 -109.30880 49.78508,
   -31.30338 -108.34900 49.80449,
   -11.12330 -102.57263 49.91488,
   -30.59662 -107.64777 49.71728,
   -29.96826 -106.94755 49.83738,
   -11.73827 -101.62455 49.92807,
   -29.39220 -106.25201 49.84919,
   -12.08508 -101.06506 49.92641,
   -28.78004 -105.44182 49.86231,
   -28.19038 -104.63155 49.68962,
   -12.71615 -100.13275 49.93797,
   -27.64236 -103.78438 49.87866,
   -27.08122 -102.93128 49.89006,
   -13.29065 -99.31713 49.95774,
   -26.53981 -102.11237 49.90132,
   -13.89531 -98.53289 49.96440,
   -26.12639 -101.49115 49.90976,
   -14.59338 -97.73913 49.96613,
   -25.66247 -100.83968 49.92164,
   -15.15238 -97.18486 49.98311,
   -24.99047 -100.01123 49.94292,
   -24.08523 -99.06067 49.95436,
   -24.56810 -99.54177 49.95125,
   -23.31860 -98.40767 49.85149,
   -15.89206 -96.64310 49.99508,
   -22.62770 -97.86229 49.96734,
   -21.28407 -97.03238 49.86035,
   -19.72855 -96.30403 49.98685,
   -18.19370 -96.01498 50.01169,
   -16.78478 -96.22455 50.00229,
   -21.92616 -97.40274 49.96550,
   -20.47932 -96.59099 49.98854,
   -18.95439 -96.10335 49.99474,
   -17.46464 -96.05346 50.01368,
   -11.72956 -116.95429 50.48402,
   -10.13755 -116.70989 50.48347,
   -8.56382 -116.41928 50.46768,
   -7.00032 -116.01764 50.47862,
   -5.54144 -115.43871 50.49644,
   -14.16496 -117.21963 50.47301,
   -12.55770 -117.05910 50.47603,
   -10.91650 -116.83877 50.49721,
   -9.41045 -116.56321 50.34986,
   -7.76936 -116.23095 50.48348,
   -6.23966 -115.75490 50.50039,
   -4.78382 -114.95823 50.47900,
   -16.61489 -117.42178 50.46657,
   -14.96227 -117.29257 50.49207,
   -13.43678 -117.13539 50.35837,
   -4.09809 -114.19282 50.54955,
   -19.07182 -117.59719 50.46131,
   -17.41986 -117.48591 50.47690,
   -15.91328 -117.34701 50.33394,
   -3.75201 -113.23758 50.55121,
   -21.54494 -117.63594 50.47115,
   -19.83713 -117.62483 50.42357,
   -18.38694 -117.53503 50.33644,
   -3.67492 -112.63334 50.93679,
   -22.29870 -117.62097 50.60180,
   -20.84537 -117.64943 50.46933,
   -3.80252 -112.20297 50.58594,
   -23.27414 -117.50431 50.44955,
   -24.24515 -117.38559 50.43606,
   -4.24369 -111.02582 50.58261,
   -26.61732 -117.06413 50.45674,
   -25.14667 -117.24797 50.34856,
   -27.52629 -116.95504 50.57836,
   -25.90968 -117.16378 50.45643,
   -4.80267 -110.19683 50.59758,
   -28.52747 -116.76254 50.46176,
   -5.38892 -109.55628 50.65653,
   -29.48311 -116.58098 50.48897,
   -30.46610 -116.31584 50.34298,
   -6.12342 -108.78216 50.42083,
   -31.42108 -116.07591 50.49257,
   -6.75067 -108.18957 50.59805,
   -32.37638 -115.72784 50.44391,
   -33.26409 -115.33227 50.43202,
   -7.38480 -107.55207 50.62379,
   -34.08794 -114.83346 50.49451,
   -8.03783 -106.84613 50.63324,
   -34.65476 -114.35625 50.65740,
   -8.69268 -106.06887 50.48695,
   -35.03769 -113.46063 50.56010,
   -9.28473 -105.32679 50.64785,
   -35.12279 -112.56923 50.74195,
   -9.84604 -104.55532 50.65896,
   -34.84959 -111.91761 50.64025,
   -33.85214 -110.62512 50.53028,
   -10.34594 -103.82061 50.67355,
   -34.30604 -111.13513 50.52702,
   -33.33645 -110.10720 50.53936,
   -32.60704 -109.46538 50.52952,
   -10.87970 -103.00033 50.68255,
   -31.84072 -108.78340 50.59147,
   -31.13069 -108.12717 50.58799,
   -11.47874 -102.06779 50.69332,
   -30.44235 -107.40692 50.64917,
   -11.93336 -101.34550 50.70789,
   -29.79584 -106.66866 50.60412,
   -29.18372 -105.87184 50.73281,
   -12.46242 -100.53649 50.71358,
   -28.60458 -105.07497 50.68448,
   -28.07635 -104.30067 50.63938,
   -13.10565 -99.61139 50.73862,
   -27.54650 -103.48873 50.64852,
   -13.48156 -99.06449 50.76843,
   -27.03374 -102.69143 50.67454,
   -26.48117 -101.85378 50.69570,
   -14.19617 -98.19068 50.75003,
   -25.92039 -101.04414 50.73152,
   -14.81427 -97.51587 50.76005,
   -25.31585 -100.27203 50.64494,
   -24.65646 -99.49491 50.72649,
   -15.53085 -96.89895 50.78696,
   -23.98101 -98.81926 50.73923,
   -16.24182 -96.45086 50.77793,
   -23.28828 -98.22634 50.72099,
   -21.99677 -97.31322 50.79158,
   -20.50908 -96.52242 50.76394,
   -17.30252 -96.06834 50.79352,
   -22.65254 -97.75490 50.74304,
   -21.28114 -96.88765 50.72315,
   -19.74386 -96.24285 50.74451,
   -18.20280 -95.98222 50.78548,
   -18.97481 -96.05317 50.77606,
   -10.90823 -116.93596 51.25893,
   -9.32338 -116.67308 51.25860,
   -7.74383 -116.32629 51.25715,
   -6.20471 -115.86072 51.27381,
   -4.84339 -115.17308 51.45424,
   -14.94895 -117.40013 51.24876,
   -13.27710 -117.23831 51.22086,
   -11.72660 -117.05225 51.23807,
   -10.21773 -116.80972 51.12448,
   -8.52990 -116.50817 51.26061,
   -6.96715 -116.11462 51.26432,
   -5.47471 -115.53288 51.28347,
   -4.18802 -114.53149 51.31389,
   -17.40160 -117.60441 51.24023,
   -15.72602 -117.47536 51.29409,
   -14.12427 -117.32452 51.24960,
   -12.51394 -117.15529 51.25467,
   -3.75011 -113.77012 51.38771,
   -19.85673 -117.76761 51.23839,
   -18.18755 -117.67056 51.27110,
   -16.68504 -117.53218 51.14198,
   -3.59776 -113.02657 51.52199,
   -20.67348 -117.79067 51.25237,
   -19.12889 -117.71359 51.13175,
   -3.68622 -112.39146 51.34380,
   -23.03025 -117.69052 51.23679,
   -21.56703 -117.75838 51.12217,
   -23.95414 -117.61796 51.36921,
   -22.35817 -117.74426 51.24396,
   -3.97866 -111.58573 51.36166,
   -24.97492 -117.45661 51.21097,
   -25.93729 -117.32459 51.21349,
   -4.48581 -110.70752 51.30412,
   -28.30044 -116.96934 51.23905,
   -26.84176 -117.17927 51.12418,
   -5.04414 -110.03711 51.55089,
   -29.23653 -116.82022 51.36250,
   -27.60902 -117.08336 51.23560,
   -30.17773 -116.57629 51.21046,
   -5.77274 -109.23643 51.38219,
   -31.02782 -116.35438 51.20788,
   -6.33562 -108.69908 51.40514,
   -32.06462 -116.05150 51.35521,
   -32.93835 -115.71236 51.33924,
   -7.12167 -107.88971 51.40397,
   -33.89607 -115.16313 51.24278,
   -7.65293 -107.33909 51.36912,
   -34.50739 -114.73322 51.28815,
   -8.33549 -106.57028 51.41298,
   -34.99404 -114.07755 51.30725,
   -8.86224 -105.93320 51.43727,
   -35.28474 -112.93161 51.41579,
   -9.51835 -105.06912 51.43864,
   -35.10013 -112.13612 51.34127,
   -34.57097 -111.26537 51.25168,
   -10.17870 -104.13490 51.47991,
   -33.90318 -110.54488 51.31523,
   -10.52274 -103.59501 51.46058,
   -33.13591 -109.87386 51.32432,
   -32.44200 -109.27522 51.44590,
   -31.19171 -108.12668 51.36560,
   -11.13040 -102.64913 51.47428,
   -31.69638 -108.61197 51.35739,
   -30.73051 -107.65149 51.37125,
   -30.02732 -106.88147 51.24052,
   -11.76304 -101.65661 51.48565,
   -29.48182 -106.20951 51.21949,
   -12.10400 -101.09588 51.48592,
   -28.84294 -105.31721 51.41099,
   -28.27992 -104.48990 51.42511,
   -12.73008 -100.16063 51.49737,
   -27.88272 -103.86479 51.43382,
   -13.30222 -99.34539 51.51361,
   -27.47676 -103.21575 51.44142,
   -13.89568 -98.57408 51.52326,
   -26.94018 -102.38140 51.45245,
   -26.36798 -101.48840 51.64703,
   -14.60872 -97.76395 51.51887,
   -25.82301 -100.72694 51.60863,
   -15.15953 -97.21381 51.54040,
   -25.17583 -99.93683 51.46057,
   -24.58799 -99.24092 51.64271,
   -23.35547 -98.14057 51.52393,
   -15.88986 -96.66154 51.55116,
   -23.78344 -98.50069 51.51982,
   -22.73001 -97.68189 51.48946,
   -21.27610 -96.78957 51.53246,
   -16.76125 -96.22443 51.55263,
   -21.96215 -97.15255 51.62812,
   -20.53874 -96.44894 51.54210,
   -18.99921 -96.00611 51.55767,
   -17.48727 -96.01424 51.57546,
   -19.77573 -96.17958 51.54767,
   -18.23017 -95.94714 51.56873,
   -6.17623 -115.97266 52.04931,
   -11.68032 -117.14958 52.03593,
   -10.09214 -116.90826 52.01308,
   -8.47762 -116.59961 52.06332,
   -6.92168 -116.20287 51.98358,
   -5.43573 -115.65950 52.05794,
   -4.13336 -114.69327 52.09207,
   -14.00378 -117.43765 52.12803,
   -12.50481 -117.25452 52.01381,
   -11.00493 -117.03993 51.92396,
   -9.29246 -116.76290 52.03965,
   -7.72023 -116.42306 52.03774,
   -4.58933 -115.14157 52.06602,
   -3.75142 -114.11755 52.23329,
   -18.18618 -117.78998 52.01460,
   -16.49669 -117.64696 51.98729,
   -14.90324 -117.50919 52.03048,
   -13.29827 -117.34897 52.02747,
   -3.54440 -113.40341 52.13717,
   -20.64101 -117.92901 52.01732,
   -19.03530 -117.84978 51.99559,
   -17.35691 -117.72670 52.03166,
   -15.73490 -117.58399 52.02263,
   -21.44481 -117.92993 52.00960,
   -19.87795 -117.90786 52.03806,
   -3.56160 -112.67023 52.12458,
   -22.32106 -117.90244 52.04808,
   -3.75706 -112.07166 52.18270,
   -24.73700 -117.65735 52.00613,
   -23.28743 -117.80102 51.91351,
   -25.64321 -117.57071 52.16953,
   -24.06423 -117.73825 52.00795,
   -4.26577 -111.06250 52.12375,
   -26.67165 -117.38858 51.98123,
   -27.62663 -117.24910 51.99536,
   -4.82120 -110.33539 52.14185,
   -29.87916 -116.82686 52.02617,
   -28.55759 -117.07994 51.92717,
   -5.46740 -109.63011 52.14743,
   -30.71951 -116.61826 52.01792,
   -29.30280 -116.95126 52.02364,
   -6.12024 -108.97356 52.16224,
   -31.44797 -116.42186 51.99789,
   -6.79096 -108.30086 52.16673,
   -32.41407 -116.09731 51.98354,
   -33.37626 -115.64566 51.83978,
   -7.43614 -107.63368 52.17821,
   -34.26271 -115.12549 51.90731,
   -8.06745 -106.94062 52.18806,
   -34.90290 -114.59033 52.09925,
   -8.67764 -106.22094 52.19742,
   -35.37312 -113.52676 52.06608,
   -9.31494 -105.40927 52.27001,
   -35.54306 -113.14380 52.51935,
   -35.40612 -112.53930 52.18840,
   -9.89720 -104.59862 52.21569,
   -35.01427 -111.74523 52.05907,
   -10.31826 -103.97624 52.39825,
   -34.47457 -111.04598 52.20903,
   -33.21538 -109.87812 52.10668,
   -33.75274 -110.35817 52.09494,
   -32.68641 -109.41055 52.11728,
   -10.92685 -103.02588 52.29781,
   -31.93451 -108.74918 52.12236,
   -31.21948 -108.07990 52.14694,
   -11.51115 -102.09419 52.25745,
   -30.50317 -107.34043 52.13986,
   -11.94786 -101.38402 52.26361,
   -29.92297 -106.66160 52.13811,
   -29.30608 -105.85495 52.15807,
   -12.47546 -100.56619 52.27051,
   -28.72143 -105.01772 52.18813,
   -28.21669 -104.24267 52.21634,
   -13.10572 -99.65147 52.28836,
   -27.70134 -103.43031 52.23270,
   -13.49730 -99.08692 52.31119,
   -27.19188 -102.63509 52.19283,
   -26.65198 -101.81870 52.13406,
   -14.20986 -98.21570 52.32156,
   -26.06699 -100.94784 52.25577,
   -14.76393 -97.59787 52.44170,
   -25.44064 -100.11701 52.27145,
   -24.79186 -99.35385 52.28508,
   -15.53564 -96.92511 52.33607,
   -24.08338 -98.65393 52.20036,
   -16.23650 -96.46358 52.33280,
   -23.41623 -98.05157 52.31520,
   -22.02753 -97.09697 52.30570,
   -17.30319 -96.04528 52.34725,
   -22.65872 -97.47078 52.42760,
   -21.31008 -96.71008 52.30455,
   -19.82489 -96.12259 52.32240,
   -18.22757 -95.91670 52.36148,
   -20.56168 -96.37400 52.32838,
   -19.01461 -95.95595 52.33459,
   -8.48046 -116.69850 52.81502,
   -6.91268 -116.32024 52.81583,
   -5.39829 -115.77226 52.83043,
   -12.46254 -117.35396 52.80749,
   -10.87934 -117.13784 52.79459,
   -9.25408 -116.85216 52.79338,
   -7.69066 -116.52337 52.82196,
   -6.12467 -116.07340 52.82922,
   -4.70460 -115.36924 52.86478,
   -14.80239 -117.63378 52.94910,
   -13.24107 -117.44453 52.78494,
   -11.71287 -117.23845 52.66920,
   -10.06070 -117.00252 52.81363,
   -4.03816 -114.75398 52.77113,
   -17.25029 -117.85452 52.90783,
   -15.72547 -117.69613 52.77494,
   -14.08063 -117.53951 52.80228,
   -3.54695 -113.82956 52.78345,
   -19.70487 -118.04402 52.88231,
   -18.18892 -117.90991 52.74664,
   -16.52090 -117.77157 52.79573,
   -3.44976 -113.15587 52.92402,
   -22.20318 -118.08688 52.94690,
   -20.63296 -118.06276 52.75506,
   -18.96959 -117.97785 52.78928,
   -23.08667 -118.00444 52.80588,
   -21.42988 -118.07772 52.79575,
   -3.60143 -112.38569 52.89580,
   -24.04336 -117.90791 52.81461,
   -4.03308 -111.44584 52.91514,
   -26.43107 -117.59534 52.78242,
   -24.98627 -117.76536 52.67042,
   -27.34929 -117.49968 52.95273,
   -25.76571 -117.68484 52.78218,
   -4.58307 -110.66680 52.90041,
   -28.36469 -117.29545 52.76184,
   -5.09680 -110.11814 52.91121,
   -29.36303 -117.12223 52.84510,
   -30.29242 -116.87711 52.67978,
   -5.86037 -109.30426 52.94510,
   -31.26443 -116.63109 52.76013,
   -6.49759 -108.66914 52.93971,
   -32.18958 -116.34611 52.79030,
   -33.12107 -115.98299 52.76438,
   -7.21017 -107.93592 52.99846,
   -33.99389 -115.54587 52.76283,
   -7.67892 -107.44276 52.93458,
   -34.75935 -115.01556 52.86711,
   -8.35329 -106.67382 52.97428,
   -35.29404 -114.30705 52.80148,
   -8.92364 -105.97473 52.98395,
   -35.56918 -113.68554 52.89360,
   -9.58193 -105.09973 52.99180,
   -35.64994 -112.79501 53.10471,
   -35.45267 -112.31609 52.89725,
   -34.73387 -111.18864 52.85822,
   -10.12168 -104.32215 53.00129,
   -35.12309 -111.68980 52.86636,
   -34.01344 -110.46113 52.86063,
   -10.57254 -103.62122 53.01026,
   -33.25111 -109.81656 52.89018,
   -32.46052 -109.16690 52.88599,
   -11.17370 -102.66741 53.02417,
   -31.80593 -108.58210 53.04932,
   -30.61136 -107.39233 52.92981,
   -31.07032 -107.87836 52.92508,
   -30.18925 -106.90256 52.93374,
   -11.78342 -101.69001 53.03125,
   -29.53071 -106.06439 52.95325,
   -12.12095 -101.12508 53.03701,
   -29.08744 -105.43467 52.96549,
   -12.74375 -100.18525 53.05776,
   -28.65694 -104.77951 52.97604,
   -28.07557 -103.85093 53.11525,
   -13.31173 -99.37298 53.06950,
   -27.59122 -103.06637 53.15883,
   -13.90412 -98.60286 53.08663,
   -27.04245 -102.24160 52.96465,
   -26.50747 -101.41766 53.01259,
   -14.49970 -97.90411 53.08922,
   -25.96177 -100.63244 53.03881,
   -15.17152 -97.24321 53.09616,
   -25.36637 -99.85583 53.06201,
   -24.73295 -99.13385 53.05303,
   -15.89090 -96.68331 53.10722,
   -24.02926 -98.43692 53.08385,
   -22.91630 -97.55202 53.08152,
   -16.73178 -96.23386 53.10598,
   -23.42378 -97.92975 53.08529,
   -22.06100 -97.00646 53.08914,
   -20.61115 -96.32836 52.94961,
   -19.03083 -95.90731 53.14099,
   -17.50183 -95.98299 53.12956,
   -21.33068 -96.62261 53.09661,
   -19.95623 -96.07628 53.24528,
   -18.26507 -95.88398 53.12545,
   -9.24184 -116.95254 53.59507,
   -7.66912 -116.62065 53.59112,
   -6.11457 -116.18993 53.59857,
   -4.65651 -115.49317 53.61772,
   -13.24508 -117.55265 53.58046,
   -11.64496 -117.35056 53.56154,
   -10.04181 -117.09820 53.58465,
   -8.45664 -116.79940 53.60868,
   -6.88255 -116.42622 53.60931,
   -5.36497 -115.88909 53.57754,
   -4.06105 -114.98952 53.66303,
   -15.67476 -117.80932 53.57551,
   -14.02334 -117.64521 53.60798,
   -12.49474 -117.46397 53.59657,
   -10.83226 -117.22988 53.58802,
   -3.57827 -114.31769 53.72766,
   -17.94629 -118.02100 53.56707,
   -16.50491 -117.89058 53.58349,
   -15.03803 -117.74756 53.57729,
   -3.38170 -113.59623 53.71024,
   -20.49281 -118.22413 53.68661,
   -18.95599 -118.10357 53.54470,
   -17.30577 -117.96245 53.56894,
   -23.09425 -118.15600 53.56543,
   -21.40924 -118.21928 53.54865,
   -19.75307 -118.16380 53.56438,
   -3.45653 -112.69174 53.64735,
   -23.86057 -118.10636 53.65352,
   -22.29569 -118.20520 53.57385,
   -3.71158 -112.08537 53.74054,
   -24.78642 -117.98544 53.57189,
   -25.74838 -117.86264 53.59362,
   -4.27256 -111.13845 53.68475,
   -28.12816 -117.51030 53.56434,
   -26.68518 -117.70961 53.45826,
   -4.86795 -110.41845 53.69729,
   -29.09114 -117.37062 53.72483,
   -27.46326 -117.61433 53.56087,
   -30.02335 -117.13451 53.56171,
   -5.51354 -109.74132 53.71204,
   -30.90525 -116.90093 53.51301,
   -6.18069 -109.06527 53.71644,
   -31.90876 -116.63442 53.66968,
   -32.85251 -116.30753 53.69641,
   -6.83029 -108.40548 53.72957,
   -33.71776 -115.92965 53.66785,
   -7.48518 -107.71286 53.73273,
   -34.49291 -115.45785 53.58252,
   -8.10600 -107.02155 53.74303,
   -35.13293 -114.88309 53.54235,
   -35.59353 -114.20268 53.66061,
   -8.71860 -106.29199 53.75241,
   -9.32206 -105.51361 53.76591,
   -35.79534 -113.21501 53.69993,
   -35.65573 -112.43997 53.62839,
   -9.95181 -104.63607 53.79083,
   -35.24463 -111.67766 53.66276,
   -10.32762 -104.05660 53.77134,
   -34.57576 -110.93491 53.63723,
   -33.86817 -110.28919 53.76083,
   -32.55606 -109.19462 53.68180,
   -10.95310 -103.07220 53.78518,
   -33.06646 -109.62315 53.67140,
   -32.01097 -108.70397 53.69039,
   -31.34240 -108.07605 53.70780,
   -11.54049 -102.12193 53.82227,
   -30.63034 -107.33441 53.70452,
   -11.96156 -101.42148 53.81935,
   -30.01337 -106.59917 53.71152,
   -29.46035 -105.85318 53.74029,
   -12.49098 -100.59069 53.83036,
   -28.88013 -104.99954 53.76544,
   -28.37437 -104.21698 53.71922,
   -13.10994 -99.68510 53.84858,
   -27.79631 -103.28758 53.77706,
   -13.50624 -99.11685 53.89304,
   -27.27293 -102.44811 53.78850,
   -14.21209 -98.25267 53.86229,
   -26.86729 -101.79636 53.79689,
   -14.74945 -97.65188 53.89161,
   -26.41517 -101.10276 53.80800,
   -25.84618 -100.30372 53.82132,
   -15.53661 -96.95606 53.89415,
   -25.28913 -99.59310 53.83220,
   -16.23357 -96.48015 53.88922,
   -24.62471 -98.85970 53.84791,
   -23.57235 -97.93129 53.72886,
   -17.32067 -96.02171 53.90280,
   -24.11263 -98.36657 53.86251,
   -22.78179 -97.32752 53.88626,
   -21.39517 -96.56848 53.74222,
   -19.84115 -96.01027 53.88682,
   -18.23026 -95.85796 53.93284,
   -22.08891 -96.91054 53.86736,
   -20.61852 -96.22554 53.88605,
   -19.16975 -95.88417 54.02642,
   -10.01063 -117.19168 54.36813,
   -8.42323 -116.91775 54.56842,
   -6.76644 -116.50597 54.49172,
   -5.40042 -116.07338 54.52161,
   -4.01218 -115.13924 54.42358,
   -14.02532 -117.74898 54.35549,
   -12.33043 -117.56031 54.47223,
   -10.78423 -117.31839 54.34475,
   -9.21546 -117.04879 54.38872,
   -7.63781 -116.70491 54.27597,
   -6.09218 -116.27001 54.17358,
   -4.61858 -115.63909 54.38279,
   -3.57368 -114.60511 54.59469,
   -16.45862 -118.00119 54.34916,
   -14.80543 -117.84142 54.39077,
   -13.20101 -117.65463 54.37774,
   -11.60668 -117.44608 54.36284,
   -3.33882 -113.96199 54.47260,
   -18.90328 -118.23056 54.34071,
   -17.25170 -118.08213 54.36847,
   -15.74110 -117.91348 54.22541,
   -21.22011 -118.36455 54.34442,
   -19.71964 -118.29332 54.34069,
   -18.20658 -118.15342 54.22284,
   -3.31426 -113.18744 54.46300,
   -22.17944 -118.36323 54.35077,
   -20.53572 -118.34118 54.34148,
   -24.79919 -118.14020 54.33261,
   -23.18415 -118.27927 54.20269,
   -3.53652 -112.38849 54.44866,
   -25.54577 -118.06875 54.43096,
   -24.11859 -118.21738 54.33432,
   -4.00548 -111.54126 54.46686,
   -26.48394 -117.92931 54.34847,
   -27.44596 -117.79405 54.37185,
   -4.61220 -110.75330 54.47250,
   -29.70828 -117.38078 54.35459,
   -28.37155 -117.62322 54.24510,
   -5.18563 -110.15593 54.48706,
   -30.66373 -117.14602 54.34560,
   -29.14975 -117.49604 54.34977,
   -5.95990 -109.34824 54.53253,
   -31.48014 -116.92060 54.33082,
   -6.50164 -108.81683 54.50140,
   -32.22226 -116.70519 54.31668,
   -33.20618 -116.34210 54.31307,
   -7.27854 -107.99515 54.53693,
   -34.10163 -115.87915 54.16968,
   -7.84717 -107.37509 54.50011,
   -35.00088 -115.25407 54.28681,
   -35.50370 -114.75092 54.39245,
   -8.50275 -106.61450 54.52549,
   -8.93595 -106.08035 54.53281,
   -35.89745 -113.79146 54.45415,
   -9.61535 -105.16991 54.54614,
   -35.93772 -112.82068 54.52389,
   -10.15325 -104.38578 54.55674,
   -35.66510 -112.13694 54.45902,
   -35.10501 -111.36916 54.41860,
   -34.10755 -110.38836 54.42731,
   -10.61741 -103.65287 54.56547,
   -34.61942 -110.85844 54.42011,
   -33.35514 -109.77302 54.40356,
   -32.58054 -109.14205 54.46046,
   -11.18639 -102.72953 54.58073,
   -31.84462 -108.49562 54.50524,
   -31.13907 -107.80833 54.48117,
   -30.35949 -106.94061 54.48825,
   -11.77014 -101.76591 54.42059,
   -30.66177 -107.29488 54.48534,
   -12.12848 -101.16752 54.60873,
   -29.92294 -106.37899 54.50226,
   -29.32469 -105.53476 54.52001,
   -12.75484 -100.21224 54.61444,
   -28.77544 -104.66962 54.67589,
   -28.23426 -103.83783 54.51026,
   -13.32213 -99.39864 54.62550,
   -27.69695 -102.95974 54.55508,
   -13.91703 -98.62770 54.63999,
   -27.21116 -102.17026 54.57988,
   -26.66484 -101.31675 54.61583,
   -14.50820 -97.93618 54.64479,
   -26.10924 -100.54354 54.45727,
   -15.18554 -97.26834 54.65378,
   -25.54024 -99.78690 54.45749,
   -24.88005 -99.00673 54.51114,
   -15.89241 -96.70515 54.66362,
   -24.16663 -98.26134 54.68013,
   -16.70465 -96.24497 54.66096,
   -23.47541 -97.68935 54.64110,
   -22.16880 -96.85053 54.54617,
   -20.64128 -96.16022 54.66873,
   -19.06812 -95.84049 54.67263,
   -17.50368 -95.95334 54.68804,
   -22.83010 -97.23646 54.64143,
   -21.39000 -96.43771 54.67491,
   -19.84223 -95.95252 54.66058,
   -18.34466 -95.82833 54.68299,
   -10.78294 -117.41783 55.14210,
   -9.15806 -117.15740 55.27361,
   -7.62329 -116.81263 55.13295,
   -6.04540 -116.38792 55.14328,
   -4.63677 -115.79833 55.29732,
   -13.09156 -117.75852 55.26433,
   -11.56880 -117.53900 55.15117,
   -9.96917 -117.28413 55.15908,
   -8.40517 -116.98680 55.14675,
   -6.83649 -116.61787 55.14616,
   -5.30287 -116.11167 55.15656,
   -3.95141 -115.26740 55.17414,
   -17.24185 -118.19242 55.12346,
   -15.63106 -118.03287 55.13450,
   -13.98140 -117.84901 55.14116,
   -12.38579 -117.65187 55.13669,
   -3.38449 -114.40850 55.13459,
   -19.68533 -118.41684 55.11678,
   -18.01089 -118.27536 55.16459,
   -16.48757 -118.11932 55.14660,
   -14.80550 -117.94170 55.13119,
   -3.22149 -113.64217 55.25588,
   -22.13859 -118.50459 55.12650,
   -20.48726 -118.47195 55.13581,
   -18.97643 -118.34380 55.01657,
   -22.89749 -118.48585 55.18044,
   -21.41820 -118.48118 54.96045,
   -3.37127 -112.69027 55.18594,
   -23.87934 -118.39896 55.11558,
   -3.67932 -112.09956 55.29150,
   -26.49638 -118.08318 55.10988,
   -24.89379 -118.26400 54.97735,
   -27.26723 -117.99277 55.20076,
   -25.82220 -118.17317 55.10906,
   -4.27623 -111.21721 55.24116,
   -28.17945 -117.84048 55.12902,
   -4.91016 -110.49781 55.25213,
   -29.17307 -117.66277 55.15199,
   -30.08882 -117.44302 55.02633,
   -5.56420 -109.82769 55.22016,
   -31.09032 -117.19668 55.09008,
   -6.16766 -109.24219 55.44963,
   -32.02499 -116.93158 55.14106,
   -32.96205 -116.60316 55.11267,
   -6.85986 -108.51365 55.29221,
   -33.88947 -116.20801 55.10951,
   -7.53203 -107.79002 55.28742,
   -34.72514 -115.73811 55.13119,
   -35.32337 -115.27722 55.14522,
   -8.14126 -107.10377 55.29894,
   -8.75861 -106.36235 55.30745,
   -35.89165 -114.37260 55.18033,
   -9.33351 -105.61609 55.32059,
   -36.13240 -113.13705 55.26178,
   -35.77429 -112.05399 55.21402,
   -9.95302 -104.74559 55.34850,
   -35.97901 -112.42338 55.24638,
   -35.35668 -111.50323 55.06492,
   -10.32515 -104.16474 55.33651,
   -34.72505 -110.84890 55.21941,
   -33.94036 -110.20315 55.19469,
   -10.95633 -103.15536 55.35055,
   -33.19669 -109.58828 55.35291,
   -32.10312 -108.65590 55.24758,
   -32.59284 -109.08702 55.24045,
   -31.35583 -107.96117 55.11792,
   -11.56483 -102.15420 55.39123,
   -30.72799 -107.27861 55.26844,
   -11.89454 -101.57761 55.37445,
   -30.14700 -106.57135 55.28995,
   -29.56719 -105.78510 55.23667,
   -12.50020 -100.62252 55.38867,
   -29.01143 -104.95866 55.19037,
   -28.45659 -104.05134 55.32396,
   -13.11428 -99.71554 55.40156,
   -13.50779 -99.15194 55.44685,
   -28.05596 -103.37995 55.33195,
   -27.66527 -102.72343 55.33991,
   -14.23440 -98.26545 55.41346,
   -27.08530 -101.76702 55.47906,
   -14.74984 -97.68758 55.43912,
   -26.54702 -100.95764 55.40264,
   -25.99232 -100.17727 55.34303,
   -15.55265 -96.96994 55.45519,
   -25.40163 -99.42059 55.31959,
   -16.23002 -96.49257 55.44458,
   -24.77159 -98.68794 55.41752,
   -23.54767 -97.60072 55.42039,
   -17.34733 -95.98780 55.46046,
   -24.15439 -98.06017 55.56129,
   -22.85203 -97.11257 55.44746,
   -21.41983 -96.35879 55.44080,
   -19.88466 -95.89310 55.44451,
   -18.16163 -95.81230 55.35978,
   -22.11973 -96.68763 55.40296,
   -20.66943 -96.08894 55.44031,
   -19.07765 -95.79133 55.44597,
   -11.55926 -117.62886 55.91674,
   -9.85011 -117.37350 56.03146,
   -8.38591 -117.07560 55.91478,
   -6.81476 -116.71001 55.91752,
   -5.27684 -116.21416 55.93561,
   -3.96990 -115.46278 56.09416,
   -13.97225 -117.94260 55.91053,
   -12.33148 -117.74070 55.94701,
   -10.74254 -117.50650 55.93579,
   -9.16623 -117.23557 55.92764,
   -7.59740 -116.90050 55.92461,
   -6.03747 -116.48805 55.92880,
   -4.56821 -115.86623 55.95162,
   -3.43459 -114.82447 56.04400,
   -16.29793 -118.21322 55.99539,
   -14.80474 -118.03610 55.88093,
   -13.34065 -117.86705 55.91127,
   -3.18345 -114.12405 56.03958,
   -20.46653 -118.58612 55.89562,
   -18.85969 -118.45444 55.87356,
   -17.19416 -118.29481 55.91618,
   -15.58775 -118.12647 55.90701,
   -21.25901 -118.62692 55.92517,
   -19.75194 -118.52338 55.80459,
   -18.02520 -118.37632 55.89908,
   -3.19886 -113.20943 56.00406,
   -23.60812 -118.56385 55.89297,
   -22.14316 -118.60987 55.75824,
   -24.61370 -118.47411 55.91001,
   -22.95685 -118.60601 55.89789,
   -3.48161 -112.39893 56.00131,
   -25.57896 -118.35542 55.88648,
   -3.98776 -111.60398 56.03689,
   -28.18608 -117.98986 55.89430,
   -26.57256 -118.20337 55.75940,
   -28.97350 -117.87266 56.02546,
   -27.50963 -118.09573 55.89056,
   -4.63712 -110.82217 55.91664,
   -29.85896 -117.66752 55.88762,
   -5.27308 -110.17725 56.02597,
   -30.77192 -117.43577 55.84338,
   -31.73745 -117.19084 55.98980,
   -5.92668 -109.52795 56.04399,
   -32.67543 -116.89452 56.01985,
   -6.58920 -108.85797 56.10204,
   -33.60128 -116.54915 56.04933,
   -34.44996 -116.13259 56.00410,
   -7.30241 -108.08571 55.88447,
   -35.16950 -115.64885 55.94498,
   -7.85332 -107.49344 56.07421,
   -35.75810 -115.00134 55.90451,
   -8.56617 -106.65274 56.05165,
   -9.09954 -105.98448 56.09017,
   -36.24661 -113.86464 55.98438,
   -36.40209 -113.44111 56.39718,
   -9.70924 -105.15420 56.10535,
   -36.22539 -112.79315 55.91955,
   -10.12335 -104.54493 56.28260,
   -35.86658 -111.97194 56.00868,
   -35.24109 -111.25008 56.01002,
   -33.97788 -110.15602 55.99414,
   -10.71443 -103.60031 56.11968,
   -34.53576 -110.62448 55.98457,
   -33.44064 -109.71333 56.00403,
   -32.67519 -109.09444 55.95776,
   -11.26909 -102.68079 56.13810,
   -31.94102 -108.45120 56.02488,
   -31.24754 -107.76592 56.04193,
   -11.72645 -101.89984 56.14704,
   -30.59111 -107.02540 56.04171,
   -12.15095 -101.18568 56.16384,
   -29.95542 -106.18305 56.17099,
   -29.41190 -105.41295 56.06404,
   -12.76402 -100.23700 56.17236,
   -28.89061 -104.59047 56.08776,
   -28.41686 -103.80628 56.10790,
   -13.32849 -99.42116 56.18178,
   -27.88193 -102.90986 56.16371,
   -13.91505 -98.65769 56.19039,
   -27.33883 -102.07004 55.97254,
   -26.83134 -101.22442 56.14066,
   -14.50932 -97.96158 56.19981,
   -26.27508 -100.39290 56.15114,
   -15.18702 -97.28720 56.20791,
   -25.68983 -99.59374 56.16275,
   -25.06873 -98.84465 56.18075,
   -15.88719 -96.71498 56.22016,
   -24.38325 -98.13980 56.20495,
   -16.67316 -96.24578 56.21516,
   -23.61237 -97.49804 56.17818,
   -22.19242 -96.60315 56.20568,
   -19.09878 -95.73802 56.22702,
   -17.50285 -95.91184 56.24616,
   -22.86798 -96.95636 56.31469,
   -21.45330 -96.26833 56.21785,
   -19.92196 -95.82732 56.21041,
   -18.32872 -95.75921 56.21185,
   -20.69709 -96.00651 56.22646,
   -5.25565 -116.31138 56.71399,
   -12.33890 -117.82337 56.69247,
   -10.63868 -117.59277 56.82995,
   -9.14534 -117.31491 56.70376,
   -7.58821 -116.99320 56.76832,
   -6.01490 -116.57558 56.70038,
   -4.54648 -115.97711 56.73548,
   -3.44304 -115.07452 56.95489,
   -14.75334 -118.11984 56.68783,
   -13.15756 -117.92994 56.67636,
   -11.51782 -117.70992 56.71189,
   -9.93780 -117.46244 56.70120,
   -8.36096 -117.15469 56.70426,
   -6.79356 -116.79208 56.70404,
   -3.91806 -115.54603 56.75608,
   -3.19130 -114.60013 56.97673,
   -17.06958 -118.38117 56.78025,
   -15.61185 -118.21950 56.72060,
   -14.04781 -118.02410 56.55148,
   -21.24698 -118.72588 56.67679,
   -19.57107 -118.61232 56.64935,
   -18.02878 -118.46491 56.64859,
   -16.37262 -118.29871 56.68317,
   -3.08073 -113.67065 56.82318,
   -22.03255 -118.74279 56.68424,
   -20.41413 -118.68320 56.68707,
   -18.80904 -118.54461 56.67642,
   -22.89576 -118.72107 56.68202,
   -3.29642 -112.68579 56.74114,
   -25.35661 -118.51399 56.66817,
   -23.87424 -118.64185 56.53780,
   -3.64683 -112.11470 56.84142,
   -26.31121 -118.39836 56.67696,
   -24.65306 -118.58939 56.66949,
   -27.27136 -118.26752 56.67556,
   -4.30995 -111.21685 56.77735,
   -29.87798 -117.80817 56.68517,
   -28.26552 -118.09338 56.53594,
   -4.86278 -110.66311 56.76347,
   -30.48130 -117.66486 56.68127,
   -29.32668 -117.92475 56.68490,
   -5.61761 -109.88909 56.80744,
   -31.30284 -117.44949 56.67128,
   -6.18708 -109.33450 56.79881,
   -32.05423 -117.24197 56.66070,
   -33.00095 -116.93506 56.65453,
   -6.94799 -108.53795 56.83464,
   -33.91454 -116.58162 56.65893,
   -7.47131 -107.98064 56.80696,
   -34.91550 -115.97433 56.52073,
   -35.58526 -115.49350 56.69789,
   -8.17769 -107.17472 56.80705,
   -8.73550 -106.51649 57.02901,
   -36.24351 -114.46375 56.71698,
   -36.47732 -113.87896 56.92470,
   -9.36527 -105.68515 56.87917,
   -36.45492 -113.05602 56.79422,
   -9.92303 -104.89297 56.88492,
   -36.27071 -112.50007 56.79328,
   -35.32469 -111.23882 56.75497,
   -10.37226 -104.19270 56.89738,
   -35.76624 -111.72332 56.76033,
   -34.77411 -110.72376 56.68175,
   -34.01809 -110.10147 56.78577,
   -10.95912 -103.23504 56.90712,
   -33.21037 -109.47321 56.77237,
   -32.50720 -108.89079 56.80087,
   -31.48272 -107.91784 56.81007,
   -11.58854 -102.18208 56.92783,
   -31.97600 -108.40658 56.80678,
   -30.81884 -107.19602 56.79288,
   -11.90667 -101.61543 56.95312,
   -30.22861 -106.48149 56.66208,
   -29.62466 -105.60061 56.85350,
   -12.50451 -100.65506 56.94258,
   -29.22280 -104.96513 56.86452,
   -13.11377 -99.74132 56.95531,
   -28.83949 -104.32666 56.87397,
   -13.49963 -99.18214 56.99481,
   -28.26788 -103.34888 57.00977,
   -27.75139 -102.51061 56.90555,
   -14.20372 -98.31063 56.95772,
   -27.26594 -101.71169 56.89314,
   -14.73051 -97.71613 56.94427,
   -26.76542 -100.90820 56.92191,
   -26.21497 -100.08480 56.94207,
   -15.56503 -96.95410 57.00904,
   -25.63656 -99.30338 56.95814,
   -16.19909 -96.49063 56.96114,
   -24.97210 -98.51675 57.01863,
   -17.37670 -95.91938 57.01781,
   -24.29449 -97.86374 56.97955,
   -22.95776 -96.88530 56.97151,
   -18.04787 -95.74453 57.02168,
   -23.50199 -97.23910 56.96921,
   -22.23702 -96.49588 56.97479,
   -20.73733 -95.91492 57.00810,
   -19.14524 -95.66757 57.03312,
   -21.48723 -96.16575 57.00250,
   -19.92801 -95.74264 56.99543,
   -9.12492 -117.38402 57.48543,
   -7.55907 -117.05259 57.48388,
   -5.99888 -116.65305 57.48747,
   -4.53340 -116.08049 57.51147,
   -11.32454 -117.75861 57.47381,
   -9.92110 -117.53243 57.48139,
   -8.35939 -117.22834 57.46620,
   -6.77397 -116.86591 57.48505,
   -5.23080 -116.39284 57.49378,
   -3.90249 -115.65965 57.53699,
   -15.53664 -118.28087 57.46528,
   -13.93407 -118.09814 57.46739,
   -12.33641 -117.89560 57.45276,
   -10.71428 -117.66652 57.47652,
   -3.29403 -114.97427 57.58045,
   -17.80269 -118.51720 57.45919,
   -16.34103 -118.36733 57.46927,
   -14.84193 -118.20311 57.46744,
   -13.12174 -117.99830 57.46914,
   -3.01804 -114.11444 57.64667,
   -20.28370 -118.74849 57.48544,
   -18.79628 -118.61624 57.46337,
   -17.15860 -118.45175 57.46048,
   -22.72919 -118.82021 57.45841,
   -21.21152 -118.80279 57.45336,
   -19.59313 -118.68956 57.45494,
   -3.07782 -113.27756 57.68249,
   -23.71568 -118.77231 57.44867,
   -22.02389 -118.82626 57.45933,
   -24.67130 -118.69130 57.46607,
   -3.42431 -112.41076 57.55285,
   -27.05008 -118.41170 57.45209,
   -25.60809 -118.58562 57.42100,
   -3.96543 -111.63979 57.56179,
   -27.99619 -118.27934 57.47503,
   -26.34100 -118.50189 57.45132,
   -28.94681 -118.12005 57.46459,
   -4.60547 -110.93030 57.57605,
   -29.92780 -117.92940 57.50730,
   -5.28468 -110.25839 57.58847,
   -30.86650 -117.70339 57.49263,
   -31.81356 -117.44066 57.46866,
   -5.96057 -109.59683 57.59853,
   -32.75423 -117.14730 57.45410,
   -6.63032 -108.92152 57.60743,
   -33.69208 -116.81137 57.46181,
   -34.58371 -116.40370 57.46559,
   -7.27387 -108.24426 57.61572,
   -35.36372 -115.92533 57.50382,
   -7.92031 -107.52671 57.62432,
   -36.02824 -115.22208 57.45299,
   -8.51607 -106.82810 57.63488,
   -36.42197 -114.62171 57.57211,
   -9.10742 -106.08433 57.70001,
   -36.62089 -113.52056 57.56374,
   -9.75097 -105.19834 57.66171,
   -36.36388 -112.40738 57.57027,
   -10.12584 -104.62877 57.66091,
   -36.52082 -112.74230 57.61115,
   -36.00283 -111.86186 57.48650,
   -35.35889 -111.16658 57.53875,
   -10.74230 -103.64311 57.67884,
   -34.62207 -110.54200 57.57645,
   -33.31853 -109.50046 57.56749,
   -33.85563 -109.93368 57.55860,
   -32.72302 -108.99593 57.48606,
   -11.30143 -102.70185 57.69698,
   -32.02033 -108.35580 57.59364,
   -31.28176 -107.61414 57.57473,
   -11.73882 -101.93922 57.70281,
   -30.72320 -106.94697 57.70288,
   -12.16037 -101.21704 57.70838,
   -30.11638 -106.16101 57.60362,
   -29.56994 -105.34541 57.63498,
   -12.77128 -100.25433 57.72612,
   -29.04749 -104.50124 57.67080,
   -28.52977 -103.66618 57.55020,
   -13.37871 -99.36783 57.89135,
   -28.00267 -102.74424 57.67261,
   -13.90128 -98.67181 57.75339,
   -27.62367 -102.08722 57.67942,
   -14.49134 -97.96933 57.75368,
   -27.25307 -101.45099 57.68674,
   -15.16079 -97.28442 57.76720,
   -26.68923 -100.53239 57.76724,
   -26.15970 -99.74196 57.77713,
   -15.85869 -96.69064 57.77433,
   -25.56738 -98.95801 57.79069,
   -16.52633 -96.25475 57.77516,
   -24.91578 -98.20548 57.86925,
   -23.83693 -97.31023 57.71010,
   -19.12325 -95.59309 57.77385,
   -17.49123 -95.83044 57.80458,
   -24.36151 -97.72258 57.75142,
   -22.99868 -96.74782 57.73299,
   -21.56989 -96.09101 57.63794,
   -19.94788 -95.64813 57.76470,
   -18.36634 -95.64115 57.76901,
   -22.27641 -96.36721 57.75815,
   -20.88016 -95.82380 57.86887,
   -8.32855 -117.28729 58.29853,
   -6.76097 -116.92821 58.29954,
   -5.21487 -116.46411 58.30772,
   -3.86191 -115.72840 58.34152,
   -12.30665 -117.95609 58.28567,
   -10.71791 -117.73049 58.27990,
   -9.12580 -117.44922 58.28338,
   -7.54634 -117.11686 58.29879,
   -5.98128 -116.71915 58.30079,
   -4.49848 -116.14495 58.32977,
   -3.36675 -115.21580 58.37209,
   -14.61135 -118.24664 58.40339,
   -13.09539 -118.05701 58.27920,
   -11.55946 -117.85351 58.28224,
   -9.90492 -117.59441 58.29470,
   -3.07717 -114.66399 58.35664,
   -18.77901 -118.66898 58.26936,
   -17.19816 -118.51044 58.26404,
   -15.52445 -118.33956 58.29460,
   -13.91595 -118.15719 58.28188,
   -21.21748 -118.86293 58.26619,
   -19.60901 -118.74539 58.27155,
   -18.02614 -118.59642 58.27568,
   -16.34252 -118.42438 58.27581,
   -2.96303 -113.69444 58.39388,
   -22.02019 -118.88574 58.26986,
   -20.55138 -118.82365 58.26595,
   -24.41886 -118.79546 58.26216,
   -22.89349 -118.87782 58.25196,
   -3.21776 -112.68806 58.33584,
   -25.41924 -118.69848 58.24246,
   -23.73232 -118.84435 58.26411,
   -3.59001 -112.12746 58.52477,
   -26.34121 -118.59340 58.26298,
   -28.93285 -118.22782 58.27021,
   -27.25780 -118.48558 58.30631,
   -4.28947 -111.25630 58.36043,
   -29.70989 -118.10018 58.44067,
   -28.25873 -118.33899 58.26607,
   -4.87928 -110.69313 58.37848,
   -30.51237 -117.92253 58.42816,
   -31.52997 -117.66109 58.43874,
   -5.67445 -109.90463 58.44995,
   -32.40016 -117.40545 58.39335,
   -6.23579 -109.37376 58.43775,
   -33.47480 -117.01369 58.25836,
   -34.37318 -116.64783 58.26936,
   -7.01375 -108.56747 58.45695,
   -35.25957 -116.15439 58.29801,
   -7.53715 -108.01376 58.46230,
   -35.82966 -115.71158 58.22754,
   -8.23469 -107.21694 58.45279,
   -36.31868 -115.11989 58.26300,
   -8.75578 -106.58846 58.48312,
   -36.72286 -114.03197 58.42781,
   -9.42662 -105.70324 58.46535,
   -36.72638 -113.11259 58.40749,
   -9.95067 -104.94969 58.47871,
   -36.44198 -112.35411 58.37474,
   -10.40872 -104.22637 58.48719,
   -35.93417 -111.67915 58.37491,
   -34.90934 -110.67810 58.35499,
   -35.39435 -111.10477 58.34907,
   -34.09371 -110.01151 58.37500,
   -10.96323 -103.30643 58.50135,
   -33.34715 -109.43844 58.38428,
   -32.59827 -108.80648 58.41648,
   -31.41985 -107.65319 58.40477,
   -11.61290 -102.20428 58.50559,
   -31.86893 -108.11887 58.40354,
   -31.00631 -107.17820 58.40575,
   -11.92431 -101.63953 58.51325,
   -30.47281 -106.49612 58.42633,
   -12.51811 -100.66613 58.52941,
   -30.05811 -105.89971 58.44064,
   -29.45544 -104.94091 58.58267,
   -13.11089 -99.75544 58.55537,
   -28.93655 -104.10898 58.48671,
   -13.59655 -99.05732 58.55981,
   -28.46496 -103.30783 58.46380,
   -27.99706 -102.48663 58.50071,
   -14.17332 -98.31619 58.60720,
   -27.52822 -101.66978 58.52676,
   -14.72681 -97.68680 58.39243,
   -26.99683 -100.84717 58.33175,
   -26.43469 -99.91061 58.52465,
   -15.50858 -96.93043 58.60317,
   -25.85086 -99.08535 58.53946,
   -16.13134 -96.44130 58.58281,
   -25.37503 -98.48182 58.56070,
   -24.54017 -97.67162 58.45009,
   -18.37481 -95.54524 58.61591,
   -17.00535 -95.95064 58.60891,
   -25.04967 -98.11593 58.57751,
   -23.76826 -97.02781 58.57548,
   -22.43139 -96.29354 58.42193,
   -20.80286 -95.69208 58.59729,
   -19.13494 -95.49422 58.56602,
   -17.75176 -95.67312 58.62486,
   -23.07195 -96.53746 58.79048,
   -21.57574 -95.90902 58.60227,
   -20.10856 -95.54422 58.69468,
   -9.10147 -117.50026 59.11379,
   -7.53373 -117.16665 59.11455,
   -5.96731 -116.76864 59.11837,
   -4.47652 -116.19997 59.13493,
   -13.10291 -118.10982 59.09880,
   -11.40345 -117.90002 59.24526,
   -9.85027 -117.63855 59.09890,
   -8.31520 -117.34085 59.12377,
   -6.74325 -116.97925 59.12185,
   -5.19214 -116.51339 59.12250,
   -3.81539 -115.76611 59.15227,
   -15.52482 -118.38274 59.09345,
   -13.91672 -118.20578 59.08137,
   -12.28425 -118.00758 59.10997,
   -10.69199 -117.78207 59.10616,
   -3.17222 -115.04392 59.19239,
   -17.77352 -118.60598 59.08712,
   -16.32153 -118.46328 59.08905,
   -14.88975 -118.31572 59.09472,
   -2.90763 -114.19542 59.20243,
   -20.30736 -118.83005 58.94317,
   -18.82988 -118.70676 59.08069,
   -17.15254 -118.54503 59.08872,
   -22.81328 -118.93696 59.26239,
   -21.19979 -118.89620 59.08013,
   -19.59307 -118.77686 59.08278,
   -2.99826 -113.15840 59.17558,
   -23.71666 -118.89402 59.08277,
   -22.03368 -118.92575 59.08086,
   -26.33285 -118.66149 59.07572,
   -24.73617 -118.82340 59.09508,
   -3.38528 -112.30517 59.25673,
   -27.06282 -118.57768 59.07603,
   -25.66175 -118.73412 59.07523,
   -3.94482 -111.61090 59.18906,
   -28.04129 -118.44872 59.07329,
   -29.05827 -118.29609 59.11221,
   -4.60749 -110.93349 59.20772,
   -29.99672 -118.11487 59.08857,
   -5.30612 -110.27841 59.22096,
   -30.90415 -117.90827 59.08170,
   -31.84391 -117.66495 59.07474,
   -5.98494 -109.63893 59.23013,
   -32.83271 -117.34179 58.85816,
   -6.65825 -108.97587 59.23930,
   -33.78817 -117.02669 58.89581,
   -34.66469 -116.66343 58.89233,
   -7.30473 -108.30523 59.24817,
   -35.61226 -116.12992 59.14192,
   -7.93749 -107.60881 59.25661,
   -36.12918 -115.67377 59.08551,
   -8.54870 -106.89146 59.26735,
   -36.69105 -114.65650 59.15619,
   -9.15861 -106.11416 59.27474,
   -36.87961 -113.44710 59.19767,
   -9.75797 -105.28349 59.28904,
   -10.08751 -104.77675 59.29103,
   -36.73183 -112.71781 59.21195,
   -36.16254 -111.81023 59.16376,
   -36.52368 -112.31443 59.17880,
   -35.49933 -111.13174 59.15297,
   -10.75619 -103.70060 59.31171,
   -34.71973 -110.48237 59.17582,
   -33.98374 -109.88405 59.31729,
   -32.86737 -108.94343 59.21018,
   -11.32421 -102.73305 59.32088,
   -33.36717 -109.37704 59.20238,
   -32.12553 -108.26877 59.09736,
   -31.47336 -107.57635 59.23346,
   -11.75171 -101.97602 59.33568,
   -30.87054 -106.85740 59.24183,
   -12.17465 -101.23797 59.34242,
   -30.29169 -106.06024 59.29611,
   -29.71547 -105.23090 59.11653,
   -12.75343 -100.29786 59.36221,
   -29.16595 -104.29685 59.28866,
   -13.38752 -99.34529 59.44209,
   -28.81313 -103.67734 59.29607,
   -13.80407 -98.75589 59.37268,
   -28.43787 -103.00851 59.30224,
   -27.95222 -102.09753 59.47850,
   -14.54400 -97.85624 59.40475,
   -27.42209 -101.22697 59.30654,
   -15.08751 -97.26573 59.41483,
   -26.94916 -100.40645 59.34713,
   -26.43077 -99.56155 59.42094,
   -15.86253 -96.56888 59.57767,
   -25.82617 -98.77556 59.25872,
   -16.54608 -96.11162 59.42328,
   -25.15002 -97.99191 59.25855,
   -17.50107 -95.67850 59.30865,
   -24.49066 -97.32786 59.39936,
   -23.11222 -96.40748 59.38921,
   -20.04193 -95.42045 59.41127,
   -18.35946 -95.44261 59.44722,
   -23.70863 -96.72254 59.51871,
   -22.39449 -96.05415 59.42751,
   -20.86374 -95.55886 59.39667,
   -19.32809 -95.36122 59.52201,
   -21.62494 -95.76454 59.42566,
   -9.88486 -117.69407 59.92575,
   -8.30830 -117.38443 59.93035,
   -6.74105 -117.02035 59.93289,
   -5.18886 -116.55656 59.94023,
   -3.80156 -115.81969 59.96400,
   -12.28923 -118.05235 59.91699,
   -10.69544 -117.82983 59.91604,
   -9.09170 -117.54622 59.92861,
   -7.52787 -117.21231 59.93504,
   -5.95844 -116.81037 59.93716,
   -4.46176 -116.24070 59.95817,
   -3.28306 -115.29999 59.98760,
   -14.65210 -118.32642 59.89744,
   -13.14736 -118.15927 59.92450,
   -11.64470 -117.96821 59.91856,
   -2.92589 -114.64638 60.01737,
   -18.78167 -118.72243 59.90098,
   -17.18450 -118.57382 59.90454,
   -15.51310 -118.41500 59.92094,
   -13.90346 -118.24526 59.91275,
   -21.22561 -118.91638 59.89618,
   -19.61507 -118.79636 59.89600,
   -18.02682 -118.65368 59.89813,
   -16.33642 -118.49404 59.90703,
   -2.83108 -113.65464 60.03515,
   -22.01475 -118.94581 59.89849,
   -20.48803 -118.86992 59.86851,
   -24.42286 -118.88636 59.89257,
   -22.92282 -118.94996 59.89546,
   -3.11308 -112.70460 60.01051,
   -25.36560 -118.81311 59.93987,
   -23.73017 -118.92557 59.89371,
   -3.61627 -111.95085 60.00694,
   -26.35079 -118.71235 59.89357,
   -28.74921 -118.41158 59.89596,
   -27.30012 -118.59747 59.76525,
   -4.25685 -111.25784 60.05321,
   -29.72729 -118.24495 59.90931,
   -28.05320 -118.51100 59.89363,
   -4.87133 -110.70772 59.96297,
   -30.58164 -118.06416 59.86516,
   -31.56335 -117.82636 59.86524,
   -5.69604 -109.92260 60.07758,
   -32.52070 -117.56730 59.88179,
   -6.25290 -109.41614 60.07021,
   -33.49591 -117.26037 59.85485,
   -34.40322 -116.93719 59.89247,
   -6.99615 -108.66824 60.09597,
   -35.30868 -116.49870 59.90467,
   -7.65083 -107.97211 60.06010,
   -35.96554 -116.08875 60.05188,
   -8.35437 -107.17010 60.08286,
   -36.57140 -115.26800 59.90886,
   -8.78478 -106.64794 60.07048,
   -36.95460 -114.19762 59.97767,
   -9.46364 -105.74613 60.09873,
   -9.97674 -104.99910 60.11105,
   -36.94353 -113.11696 60.00619,
   -36.58890 -112.29930 59.98970,
   -10.43826 -104.26210 60.12216,
   -35.99391 -111.55260 60.06110,
   -34.75732 -110.44827 59.99546,
   -35.27911 -110.88845 59.98685,
   -34.22353 -110.00265 60.00445,
   -10.97917 -103.35179 60.07156,
   -33.44965 -109.37100 59.96647,
   -32.71724 -108.72639 60.02765,
   -11.62322 -102.24813 60.16798,
   -32.02152 -108.03256 60.10959,
   -11.93299 -101.67757 60.13491,
   -31.30456 -107.24062 60.04002,
   -30.80283 -106.56239 60.23236,
   -12.51841 -100.69342 60.17194,
   -30.17231 -105.69018 60.10442,
   -29.63277 -104.84645 60.08480,
   -13.11938 -99.74110 60.18752,
   -29.16149 -104.04280 60.12562,
   -13.58257 -99.04577 60.19432,
   -28.69232 -103.23284 60.08987,
   -28.18035 -102.33009 60.06213,
   -14.14081 -98.29798 60.20064,
   -27.78819 -101.58617 60.13748,
   -14.75043 -97.56988 60.20994,
   -27.35060 -100.73372 60.30643,
   -15.40963 -96.89919 60.22057,
   -26.91104 -99.96678 60.29281,
   -16.11672 -96.30992 60.23627,
   -26.33531 -99.11870 60.15294,
   -25.80418 -98.37736 60.18454,
   -16.79275 -95.87458 60.30735,
   -25.18016 -97.64965 60.26136,
   -23.88365 -96.63165 60.20715,
   -19.27283 -95.24773 60.24064,
   -17.71777 -95.49100 60.22274,
   -24.52840 -97.04083 60.34856,
   -23.17346 -96.22542 60.20367,
   -21.66798 -95.63357 60.11198,
   -20.07837 -95.27768 60.22142,
   -18.50697 -95.28524 60.41157,
   -22.43129 -95.88354 60.22213,
   -20.91106 -95.37303 60.40974,
   -9.08446 -117.58692 60.74538,
   -7.51791 -117.24713 60.74777,
   -5.95345 -116.84094 60.75279,
   -4.45267 -116.27415 60.76603,
   -13.08796 -118.18944 60.73120,
   -11.41861 -117.97990 60.72364,
   -9.91762 -117.74504 60.75404,
   -8.29705 -117.42451 60.75079,
   -6.73255 -117.05665 60.75418,
   -5.17772 -116.58682 60.76929,
   -3.76364 -115.84055 60.77981,
   -15.51761 -118.44084 60.72571,
   -13.86292 -118.27774 60.77426,
   -12.26083 -118.09059 60.73987,
   -10.67463 -117.86974 60.73830,
   -3.06071 -115.09531 60.81250,
   -17.77660 -118.64353 60.72005,
   -16.33611 -118.51598 60.72349,
   -14.88097 -118.38006 60.72701,
   -2.74655 -114.19968 60.84948,
   -20.25780 -118.85627 60.71465,
   -18.81688 -118.73503 60.71567,
   -17.15174 -118.58791 60.72148,
   -2.69077 -113.64005 61.23384,
   -22.83681 -118.96662 60.73590,
   -21.27609 -118.92542 60.76069,
   -19.59852 -118.80191 60.71607,
   -2.84535 -113.20808 60.86454,
   -23.71583 -118.94548 60.71228,
   -22.04445 -118.95613 60.71182,
   -26.31768 -118.75486 60.70818,
   -24.64166 -118.89581 60.74136,
   -3.30361 -112.31126 60.76517,
   -27.12876 -118.67069 60.66728,
   -25.67959 -118.81432 60.70808,
   -3.87516 -111.63621 60.80538,
   -28.04257 -118.56768 60.71085,
   -28.96480 -118.44400 60.73867,
   -4.59562 -110.92558 60.84038,
   -30.03272 -118.25710 60.71713,
   -5.30918 -110.28930 60.85150,
   -30.92577 -118.07319 60.71233,
   -31.87404 -117.85035 60.70634,
   -5.99606 -109.66881 60.86269,
   -34.44052 -117.05393 60.70880,
   -32.81838 -117.60395 60.70061,
   -6.67434 -109.02259 60.87198,
   -35.07271 -116.77010 60.72381,
   -33.75231 -117.31965 60.69842,
   -7.32900 -108.35901 60.88082,
   -35.72779 -116.42190 60.75328,
   -7.95695 -107.67799 60.89245,
   -36.37333 -115.83076 60.71996,
   -8.57648 -106.95283 60.90007,
   -36.95854 -114.79283 60.78900,
   -9.18272 -106.17481 60.90613,
   -37.12616 -113.51439 60.82453,
   -9.78797 -105.32721 60.91740,
   -10.11716 -104.81454 60.91374,
   -36.96463 -112.89458 60.82323,
   -36.26324 -111.75586 60.79240,
   -36.63497 -112.23387 60.79932,
   -35.52351 -110.99957 60.79564,
   -10.80173 -103.70189 60.93042,
   -34.78646 -110.39544 60.81354,
   -34.00252 -109.76674 60.83456,
   -11.34695 -102.76265 60.96557,
   -33.28602 -109.15525 60.84068,
   -32.31038 -108.21496 60.85372,
   -11.76308 -102.01605 60.96857,
   -32.75123 -108.65510 60.84871,
   -31.56999 -107.42822 60.69775,
   -31.10708 -106.85722 60.72341,
   -12.18771 -101.26248 60.97372,
   -30.41563 -105.86903 60.89454,
   -12.73117 -100.34942 60.99605,
   -30.02042 -105.25238 60.90671,
   -29.63485 -104.61151 60.91697,
   -13.37310 -99.34695 61.02396,
   -29.12077 -103.68754 61.07614,
   -13.74115 -98.79128 60.98512,
   -28.60135 -102.81678 60.90000,
   -28.14454 -101.96137 60.94368,
   -14.43841 -97.88716 61.03736,
   -27.70351 -101.14666 60.91022,
   -14.95478 -97.27844 61.07875,
   -27.21095 -100.22114 60.97811,
   -15.78559 -96.49490 61.06274,
   -26.80072 -99.49072 60.98457,
   -16.42636 -96.01645 61.01554,
   -26.33534 -98.69590 61.13483,
   -17.55492 -95.43171 61.07452,
   -25.75889 -97.91995 61.17928,
   -24.62011 -96.88126 61.04371,
   -18.25630 -95.22395 61.08544,
   -25.21503 -97.33195 61.17733,
   -23.96219 -96.43946 61.02257,
   -22.47379 -95.75459 60.79912,
   -20.95036 -95.25480 61.05443,
   -19.30680 -95.10570 61.05174,
   -23.16265 -95.96010 61.16189,
   -21.73505 -95.43638 61.05922,
   -20.25112 -95.12486 61.18241,
   -9.86821 -117.77561 61.55820,
   -8.29337 -117.46155 61.56306,
   -6.72952 -117.08677 61.56684,
   -5.18149 -116.61428 61.57467,
   -3.76716 -115.88599 61.59294,
   -12.12757 -118.11555 61.54974,
   -10.63092 -117.90529 61.59318,
   -9.07443 -117.62607 61.56147,
   -7.50911 -117.28323 61.56747,
   -5.94908 -116.87118 61.57379,
   -4.44975 -116.30135 61.59221,
   -3.20588 -115.37132 61.60956,
   -16.33267 -118.53401 61.54006,
   -14.64296 -118.38356 61.52251,
   -13.06953 -118.22420 61.55125,
   -11.46936 -118.02829 61.55151,
   -2.78596 -114.69572 61.62977,
   -18.78687 -118.73785 61.53463,
   -17.17724 -118.60467 61.54575,
   -15.48885 -118.46204 61.54157,
   -13.89203 -118.31102 61.54545,
   -21.23346 -118.92461 61.52956,
   -19.62723 -118.80750 61.53410,
   -18.02367 -118.67514 61.53109,
   -2.62591 -113.87497 61.64933,
   -22.06504 -118.95984 61.52200,
   -20.49335 -118.87805 61.51717,
   -2.71175 -113.29021 61.79060,
   -24.40274 -118.93004 61.52590,
   -22.90043 -118.97644 61.69313,
   -3.03837 -112.61463 61.63983,
   -25.40421 -118.86401 61.51102,
   -23.72833 -118.95825 61.52662,
   -28.03150 -118.61642 61.52569,
   -26.43281 -118.78233 61.53747,
   -3.57314 -111.90080 61.64112,
   -28.79729 -118.52644 61.64191,
   -27.38132 -118.68936 61.52478,
   -4.23065 -111.24323 61.64451,
   -29.72176 -118.37444 61.52558,
   -4.86926 -110.69773 61.45794,
   -30.65330 -118.20165 61.52900,
   -31.64036 -117.98544 61.53035,
   -5.69843 -109.94304 61.70591,
   -32.60783 -117.74915 61.54052,
   -6.35042 -109.35650 61.68471,
   -33.55609 -117.48818 61.54020,
   -34.49697 -117.17715 61.54525,
   -7.09120 -108.63348 61.72756,
   -35.47453 -116.73623 61.61934,
   -7.67914 -108.02485 61.69321,
   -36.15899 -116.26991 61.58229,
   -8.34729 -107.27200 61.70808,
   -36.79703 -115.46021 61.45369,
   -8.77305 -106.75739 61.72223,
   -37.11815 -114.89555 61.68084,
   -37.16409 -114.26475 61.20456,
   -9.50137 -105.78177 61.72402,
   -37.25385 -113.74849 61.60443,
   -10.00032 -105.04701 61.74358,
   -37.13613 -113.15567 61.51856,
   -36.72056 -112.27203 61.61317,
   -10.46681 -104.29510 61.75575,
   -36.08640 -111.53730 61.61569,
   -35.38334 -110.87532 61.72038,
   -34.10081 -109.79109 61.64417,
   -11.01390 -103.36979 61.76312,
   -34.60162 -110.21350 61.63502,
   -33.51735 -109.28004 61.49308,
   -32.83851 -108.63874 61.60520,
   -11.60253 -102.34314 61.75682,
   -32.15845 -107.92822 61.67448,
   -11.90296 -101.78420 61.78188,
   -31.50400 -107.17221 61.64627,
   -30.92140 -106.39662 61.69179,
   -12.54090 -100.69326 61.86209,
   -30.38446 -105.60177 61.74332,
   -29.89178 -104.82673 61.70546,
   -13.10205 -99.76846 61.81611,
   -29.37167 -103.97128 61.62304,
   -13.56244 -99.04488 61.82743,
   -28.94732 -103.17836 61.75016,
   -14.11382 -98.26546 61.84430,
   -28.55016 -102.43833 61.75458,
   -28.15571 -101.61073 61.94597,
   -14.69862 -97.52483 61.84473,
   -27.64252 -100.68687 61.78180,
   -15.35464 -96.81613 61.82737,
   -27.20836 -99.87442 61.74574,
   -26.68025 -99.00929 61.64199,
   -16.02571 -96.20974 61.87179,
   -26.12140 -98.11298 61.83666,
   -16.74409 -95.71827 61.87313,
   -25.32530 -97.17360 61.88218,
   -17.65289 -95.28401 61.90837,
   -25.65584 -97.51963 61.87115,
   -24.76250 -96.74997 61.75370,
   -23.29779 -95.83757 61.84510,
   -20.18770 -94.99504 61.86934,
   -18.56041 -95.04209 61.91111,
   -23.93211 -96.14584 61.93006,
   -22.55298 -95.51972 61.86063,
   -21.00631 -95.09945 61.87321,
   -19.47107 -94.94266 62.02760,
   -21.79054 -95.27267 61.87985,
   -9.06924 -117.66450 62.37782,
   -7.50513 -117.31675 62.38090,
   -5.94635 -116.89636 62.38687,
   -4.44716 -116.32456 62.39926,
   -13.07340 -118.25905 62.36410,
   -11.47847 -118.06938 62.36949,
   -9.85680 -117.81474 62.38311,
   -8.28502 -117.49944 62.38210,
   -6.72219 -117.11965 62.38922,
   -5.17170 -116.63683 62.40501,
   -3.73571 -115.89450 62.41289,
   -2.92105 -115.11283 62.43872,
   -15.33811 -118.47325 62.35878,
   -13.85630 -118.33909 62.35610,
   -12.35495 -118.17220 62.23181,
   -10.65940 -117.94847 62.37069,
   -3.16057 -115.39699 62.42450,
   -17.75873 -118.66204 62.35346,
   -16.35043 -118.55393 62.35797,
   -14.69884 -118.41804 62.36009,
   -2.59496 -114.30967 62.50206,
   -20.23825 -118.85590 62.34835,
   -18.80644 -118.74389 62.35005,
   -17.15066 -118.61493 62.35477,
   -2.58370 -113.61481 62.45414,
   -22.81251 -118.97741 62.34397,
   -21.31337 -118.92648 62.33821,
   -19.60500 -118.80610 62.34969,
   -2.80273 -112.92773 62.46623,
   -23.71550 -118.96883 62.34452,
   -22.05490 -118.96086 62.34488,
   -26.10211 -118.83912 62.34140,
   -24.63900 -118.93246 62.36166,
   -3.25410 -112.21479 62.49520,
   -27.06577 -118.75967 62.35816,
   -25.44460 -118.88473 62.34185,
   -3.85192 -111.58057 62.43539,
   -28.05012 -118.66116 62.35135,
   -30.30732 -118.33601 62.34855,
   -29.03935 -118.53903 62.34451,
   -4.66879 -110.80452 62.56279,
   -31.38110 -118.11891 62.34345,
   -29.73430 -118.43400 62.34740,
   -5.30020 -110.29871 62.47955,
   -32.33095 -117.90148 62.33905,
   -33.33841 -117.64149 62.33473,
   -6.00101 -109.69284 62.49566,
   -34.21287 -117.41892 62.52177,
   -6.68654 -109.06389 62.50596,
   -35.11002 -117.07745 62.49490,
   -7.35072 -108.40981 62.51353,
   -35.95289 -116.61594 62.48623,
   -7.98115 -107.73779 62.52511,
   -36.59701 -116.02087 62.31680,
   -8.60258 -107.01313 62.53284,
   -37.05884 -115.37929 62.39974,
   -9.19391 -106.25100 62.54158,
   -37.34408 -114.36890 62.41522,
   -9.81790 -105.36927 62.54819,
   -37.31448 -113.36978 62.43406,
   -10.14844 -104.84883 62.56892,
   -37.08968 -112.81487 62.44753,
   -36.12610 -111.51815 62.42878,
   -36.58592 -112.04316 62.42789,
   -35.63480 -111.03288 62.43504,
   -10.80752 -103.76667 62.57299,
   -34.87929 -110.37097 62.38336,
   -34.12356 -109.72736 62.46215,
   -11.36847 -102.79510 62.59179,
   -33.35699 -109.03442 62.46547,
   -11.77778 -102.05539 62.60143,
   -32.74056 -108.40571 62.64793,
   -31.99665 -107.60530 62.49130,
   -12.20349 -101.29097 62.61484,
   -31.45279 -106.93199 62.50038,
   -30.82526 -106.03144 62.64632,
   -12.76738 -100.32370 62.62815,
   -30.31166 -105.23771 62.68710,
   -29.78082 -104.40915 62.52950,
   -13.36594 -99.35124 62.61044,
   -29.30963 -103.57821 62.56865,
   -13.73253 -98.77167 62.58164,
   -28.83837 -102.70552 62.61348,
   -28.39736 -101.90412 62.48411,
   -14.36370 -97.89619 62.70877,
   -14.90835 -97.23302 62.46500,
   -27.99902 -101.06733 62.59431,
   -27.63104 -100.24340 62.76703,
   -15.64640 -96.45830 62.67742,
   -27.16285 -99.41909 62.57376,
   -16.34027 -95.89768 62.54661,
   -26.71107 -98.59431 62.65941,
   -26.10136 -97.76504 62.56153,
   -17.12707 -95.40289 62.70303,
   -25.46251 -97.05261 62.56777,
   -24.08606 -96.01602 62.66304,
   -19.42156 -94.82808 62.70007,
   -17.98612 -95.02818 62.88986,
   -24.77717 -96.43850 62.70079,
   -23.37206 -95.65803 62.64438,
   -21.84141 -95.12783 62.57644,
   -20.24247 -94.84248 62.69207,
   -18.70038 -94.89201 62.71794,
   -22.62398 -95.29641 62.90062,
   -21.05171 -94.93993 62.68810,
   -9.85223 -117.85413 63.19079,
   -8.27938 -117.53532 63.19571,
   -6.71825 -117.15112 63.20002,
   -5.17759 -116.66446 63.20845,
   -3.74564 -115.94398 63.22412,
   -12.18316 -118.19935 63.16683,
   -10.64513 -117.98709 63.18493,
   -9.05668 -117.70219 63.19612,
   -7.49356 -117.35231 63.19837,
   -5.94392 -116.92812 63.20778,
   -4.44450 -116.35191 63.22767,
   -3.14510 -115.43547 63.23684,
   -16.32937 -118.57030 63.17308,
   -14.72162 -118.44907 63.17783,
   -13.05267 -118.29456 63.20256,
   -11.45358 -118.10566 63.18415,
   -2.67368 -114.75232 63.26143,
   -18.79189 -118.74739 63.16805,
   -17.17256 -118.63114 63.18113,
   -15.56195 -118.51391 63.17671,
   -13.87939 -118.37434 63.17833,
   -2.49373 -114.00726 63.39405,
   -21.24139 -118.92326 63.16303,
   -19.63894 -118.81103 63.16656,
   -18.03136 -118.69221 63.16681,
   -22.07687 -118.96227 63.16585,
   -20.49178 -118.87652 63.15753,
   -2.62877 -113.14309 63.28740,
   -24.39391 -118.96017 63.15919,
   -22.89925 -118.98207 63.13119,
   -2.96919 -112.50786 63.32601,
   -25.40727 -118.91052 63.15495,
   -23.72810 -118.97837 63.15976,
   -28.00773 -118.70983 63.15836,
   -26.34756 -118.85108 63.17665,
   -3.52247 -111.84835 63.27494,
   -28.81828 -118.62030 63.17197,
   -27.40070 -118.76696 63.15783,
   -4.20736 -111.20944 63.28351,
   -29.74556 -118.49406 63.16564,
   -4.92827 -110.60447 63.29644,
   -30.68830 -118.33587 63.15475,
   -31.65535 -118.14024 63.09195,
   -5.69682 -109.95810 63.33382,
   -32.64015 -117.91447 62.99222,
   -6.37306 -109.37312 63.30347,
   -33.56955 -117.70028 63.01413,
   -34.52603 -117.44368 63.14774,
   -7.11563 -108.67366 63.38810,
   -35.53157 -117.01725 63.17394,
   -7.72364 -108.05902 63.39820,
   -36.31957 -116.50563 63.11473,
   -36.90040 -115.93419 63.19201,
   -8.35759 -107.34598 63.21569,
   -8.89267 -106.69453 63.35292,
   -37.37282 -114.97381 63.31224,
   -9.56418 -105.78351 63.35478,
   -37.48433 -113.86393 63.25344,
   -10.02413 -105.09452 63.37615,
   -37.30222 -113.07059 63.28090,
   -36.78031 -112.15326 63.23239,
   -10.49418 -104.32925 63.38482,
   -36.15499 -111.48168 63.24429,
   -35.39332 -110.77763 63.25080,
   -11.04147 -103.39738 63.39500,
   -34.68094 -110.15330 63.26986,
   -33.69900 -109.25704 63.28776,
   -34.14640 -109.67182 63.27937,
   -32.96981 -108.53381 63.29948,
   -11.62276 -102.37788 63.41926,
   -32.32448 -107.86134 63.15517,
   -11.92365 -101.81556 63.41764,
   -31.71667 -107.09589 63.34426,
   -31.10565 -106.30611 63.18574,
   -12.55267 -100.71939 63.43113,
   -30.52637 -105.40678 63.35417,
   -30.13355 -104.76614 63.36481,
   -13.10101 -99.78912 63.45099,
   -13.54667 -99.05823 63.46005,
   -29.75361 -104.11484 63.37384,
   -29.22913 -103.14731 63.49672,
   -14.05910 -98.29019 63.45984,
   -28.71460 -102.22609 63.36299,
   -28.33915 -101.45438 63.40182,
   -14.73259 -97.39698 63.49359,
   -27.91919 -100.62329 63.29345,
   -15.23725 -96.79528 63.51246,
   -27.54144 -99.77279 63.43143,
   -16.01181 -96.05235 63.54163,
   -27.14366 -98.92406 63.57308,
   -16.64917 -95.57229 63.53447,
   -26.63049 -98.11013 63.45321,
   -17.58901 -95.09253 63.45537,
   -26.10617 -97.37278 63.48786,
   -18.54574 -94.80180 63.40455,
   -25.46873 -96.69007 63.53167,
   -24.12894 -95.81415 63.42370,
   -22.66440 -95.17309 63.49362,
   -21.03600 -94.79787 63.36226,
   -19.47166 -94.67825 63.51968,
   -24.84078 -96.22164 63.50111,
   -23.34904 -95.39830 63.59072,
   -21.89676 -94.94998 63.50581,
   -20.28442 -94.68804 63.50416,
   -10.64363 -118.02865 64.00304,
   -9.05398 -117.74139 64.01040,
   -7.49144 -117.39242 64.21876,
   -5.93655 -116.95597 64.01999,
   -4.43982 -116.37751 64.03208,
   -13.05782 -118.33050 63.99694,
   -11.46080 -118.14723 63.99470,
   -9.83754 -117.89316 64.00842,
   -8.27939 -117.56661 63.88924,
   -6.71734 -117.18720 63.90815,
   -5.16328 -116.68999 64.04309,
   -3.71210 -115.95021 64.04361,
   -2.77667 -115.04408 64.06929,
   -15.32558 -118.52352 63.99148,
   -13.89296 -118.40979 63.99799,
   -12.45247 -118.26802 63.99780,
   -3.11654 -115.45790 64.05360,
   -17.79085 -118.68628 63.98659,
   -16.36244 -118.59351 63.99225,
   -14.68941 -118.47611 63.99278,
   -2.49381 -114.38139 64.08777,
   -20.23844 -118.85692 63.98180,
   -18.80241 -118.75483 63.98391,
   -17.14946 -118.64420 63.98785,
   -2.46817 -113.59682 64.10368,
   -22.83309 -118.98548 63.97708,
   -21.29581 -118.92509 63.97595,
   -19.61154 -118.81127 63.98308,
   -23.71413 -118.98785 63.97895,
   -22.06359 -118.96304 63.97823,
   -2.71955 -112.80767 64.14359,
   -26.09198 -118.89529 63.97442,
   -24.64759 -118.96486 63.98104,
   -3.19041 -112.14264 64.09326,
   -27.09593 -118.82716 63.95713,
   -25.43613 -118.93069 63.97491,
   -3.74791 -111.61227 64.07214,
   -29.70732 -118.56050 63.97863,
   -28.09346 -118.74326 63.91362,
   -30.36433 -118.46058 63.97995,
   -29.03143 -118.64894 63.97638,
   -4.56731 -110.87842 64.16030,
   -31.35905 -118.30111 64.16474,
   -5.28744 -110.30523 64.11024,
   -32.31120 -118.08865 63.96712,
   -33.31485 -117.85792 63.91695,
   -6.00335 -109.71426 64.12879,
   -34.26918 -117.62540 63.96443,
   -6.69865 -109.10138 64.13912,
   -35.17638 -117.32377 63.98066,
   -7.37133 -108.45896 64.14627,
   -36.07415 -116.88460 64.03664,
   -36.70357 -116.40152 63.99041,
   -8.05461 -107.74148 64.17553,
   -8.52510 -107.20304 64.19907,
   -37.28952 -115.53905 63.99463,
   -9.20693 -106.32497 64.17566,
   -37.58962 -114.32288 63.96815,
   -9.82427 -105.43857 64.01220,
   -37.53033 -113.44838 64.12105,
   -10.18057 -104.87932 64.19660,
   -37.20621 -112.74303 64.06308,
   -36.64990 -111.96726 64.05775,
   -35.69938 -110.98574 64.06953,
   -10.81366 -103.83150 64.20899,
   -36.17227 -111.44206 64.06182,
   -34.91295 -110.27872 63.97289,
   -34.26347 -109.69856 64.12486,
   -11.39525 -102.82145 64.23343,
   -33.50908 -108.97860 64.11379,
   -11.79442 -102.09584 64.23424,
   -32.82541 -108.26474 64.13202,
   -32.17732 -107.50338 64.20380,
   -12.22624 -101.31470 64.24046,
   -31.61704 -106.78133 64.21889,
   -31.02404 -105.95965 64.13448,
   -12.76535 -100.37011 64.25864,
   -30.51740 -105.16449 64.18328,
   -30.00733 -104.32844 64.16277,
   -13.35148 -99.38651 64.25870,
   -29.47526 -103.44221 64.01986,
   -13.73894 -98.75142 64.23541,
   -28.99041 -102.48908 64.20472,
   -14.31631 -97.90459 64.28615,
   -28.66454 -101.83305 64.20459,
   -14.92912 -97.10123 64.30077,
   -28.30105 -101.02241 64.30878,
   -27.89261 -100.15616 64.25385,
   -15.57460 -96.38342 64.32296,
   -27.45256 -99.30316 64.07379,
   -27.07394 -98.47406 64.26295,
   -16.24529 -95.77233 64.33235,
   -16.96455 -95.27202 64.40791,
   -26.64511 -97.68504 64.43462,
   -17.85807 -94.86540 64.33110,
   -26.06637 -96.92947 64.45732,
   -24.89616 -96.05781 64.10831,
   -23.48219 -95.27070 64.30045,
   -20.22631 -94.55516 64.20936,
   -18.73560 -94.62732 64.34018,
   -25.53829 -96.39166 64.50798,
   -24.17946 -95.57694 64.32011,
   -22.72012 -94.99739 64.30731,
   -21.17323 -94.63506 64.32978,
   -19.52079 -94.53296 64.33748,
   -21.95223 -94.78472 64.33221,
   -9.83576 -117.93539 64.82322,
   -8.27161 -117.61269 64.82168,
   -6.71568 -117.19927 64.82301,
   -5.16805 -116.72373 64.84132,
   -3.72505 -116.00051 64.85553,
   -13.86641 -118.44218 64.81096,
   -12.27084 -118.29005 64.80538,
   -10.67337 -118.07436 64.77169,
   -9.07997 -117.78135 64.67075,
   -7.48871 -117.41197 64.83056,
   -5.81778 -116.93789 64.70227,
   -4.43454 -116.40862 64.86444,
   -3.10151 -115.49350 64.86720,
   -16.32504 -118.61174 64.80596,
   -14.70203 -118.50807 64.80339,
   -13.08173 -118.37242 64.83336,
   -11.43758 -118.18620 64.81651,
   -2.59859 -114.83119 64.89332,
   -18.79542 -118.76163 64.80128,
   -17.17650 -118.66328 64.81697,
   -15.56852 -118.56564 64.82770,
   -2.40075 -114.07699 64.88360,
   -21.24965 -118.92429 64.79645,
   -19.63795 -118.81806 64.81234,
   -18.03193 -118.71408 64.81733,
   -22.09551 -118.96592 64.80260,
   -20.48773 -118.87799 64.78916,
   -2.51906 -113.11630 64.91179,
   -24.41484 -118.98821 64.79229,
   -22.90798 -118.99194 64.76916,
   -2.88358 -112.44582 64.91267,
   -25.41005 -118.95438 64.78620,
   -23.72961 -118.99749 64.79290,
   -27.79596 -118.81331 64.79070,
   -26.34845 -118.90908 64.80788,
   -3.43988 -111.81135 65.05656,
   -28.79838 -118.72429 64.79050,
   -27.13504 -118.85977 64.79063,
   -4.17192 -111.17511 64.91743,
   -29.82031 -118.60662 64.80292,
   -4.90942 -110.59565 64.92977,
   -30.63219 -118.47161 64.60384,
   -31.67733 -118.30710 64.78995,
   -5.69205 -109.97176 64.96567,
   -33.98305 -117.80558 64.77923,
   -32.67263 -118.10874 64.78527,
   -6.37040 -109.41206 64.94580,
   -34.91006 -117.53611 64.78810,
   -33.34300 -117.95613 64.78162,
   -35.90118 -117.14171 64.95206,
   -7.14446 -108.70700 65.05401,
   -36.52282 -116.76239 64.83724,
   -7.74811 -108.11025 64.97944,
   -37.11536 -116.14766 64.77492,
   -8.33544 -107.46879 64.97735,
   -8.92886 -106.74009 64.97680,
   -37.63499 -115.07136 64.87092,
   -9.59752 -105.82782 64.98816,
   -37.70648 -113.84150 64.89494,
   -9.96220 -105.26993 64.99847,
   -37.28009 -112.73205 64.88277,
   -37.47917 -113.05969 64.89805,
   -36.84670 -112.09658 64.87435,
   -10.58042 -104.26893 65.01768,
   -36.24286 -111.45994 64.88107,
   -35.50871 -110.78659 64.89034,
   -11.11627 -103.34779 65.03627,
   -34.76574 -110.09946 64.95291,
   -34.05261 -109.42883 64.91860,
   -11.64105 -102.41723 65.05704,
   -33.36029 -108.72438 64.93091,
   -32.46139 -107.70846 64.94308,
   -11.94890 -101.84230 65.05316,
   -32.90683 -108.22997 64.93776,
   -31.91470 -107.02151 64.94704,
   -31.39700 -106.30443 64.96674,
   -12.55097 -100.77769 65.06844,
   -30.99081 -105.69341 64.98066,
   -13.10688 -99.81519 65.08814,
   -30.44638 -104.77907 65.16472,
   -13.53925 -99.08148 65.09287,
   -29.90426 -103.91923 64.96784,
   -29.42247 -103.04347 65.00932,
   -14.04886 -98.28262 65.07147,
   -28.97689 -102.17872 65.04384,
   -28.58567 -101.41117 64.91823,
   -14.71535 -97.34553 65.13146,
   -15.12695 -96.80327 65.14745,
   -28.21884 -100.54578 65.05143,
   -27.85538 -99.68478 65.12077,
   -15.91517 -95.98446 65.14495,
   -27.46742 -98.85169 65.08341,
   -16.54075 -95.47289 65.01665,
   -26.98355 -98.00438 64.95387,
   -17.35204 -94.96744 65.15816,
   -26.33845 -96.99584 65.14133,
   -25.62626 -96.22233 65.17507,
   -19.42583 -94.42047 65.06294,
   -18.17100 -94.63653 65.16934,
   -25.96761 -96.53859 65.17526,
   -24.98485 -95.78382 65.12480,
   -23.53225 -95.07559 65.13230,
   -22.00944 -94.63917 65.04941,
   -20.40613 -94.39860 65.16166,
   -18.75598 -94.48894 65.17291,
   -24.28735 -95.40357 65.11793,
   -22.79396 -94.77768 65.35337,
   -21.20149 -94.47919 65.14063,
   -10.62581 -118.11262 65.63556,
   -9.01356 -117.82133 65.64662,
   -7.47930 -117.44412 65.64279,
   -5.93502 -116.98853 65.64766,
   -4.42805 -116.43703 65.66446,
   -12.96795 -118.40415 65.62933,
   -11.36933 -118.21822 65.61435,
   -9.81638 -117.97584 65.64123,
   -8.25866 -117.64493 65.64460,
   -6.70998 -117.22648 65.65019,
   -5.06728 -116.70164 65.51980,
   -3.68554 -116.00336 65.67089,
   -2.70737 -115.09431 65.69904,
   -15.35018 -118.58165 65.62405,
   -13.92338 -118.48505 65.64459,
   -12.23562 -118.32666 65.63048,
   -3.07768 -115.51879 65.68349,
   -17.80374 -118.71440 65.61963,
   -16.37517 -118.63848 65.62847,
   -14.67873 -118.53904 65.62535,
   -2.39784 -114.43288 65.72101,
   -20.23924 -118.86210 65.61516,
   -18.80413 -118.77152 65.61690,
   -17.14752 -118.67900 65.62079,
   -2.34962 -113.55489 65.73870,
   -22.82834 -118.99402 65.61037,
   -21.28325 -118.92662 65.61096,
   -19.61782 -118.82129 65.61636,
   -23.71625 -119.00647 65.61310,
   -22.07285 -118.96717 65.61162,
   -2.63224 -112.70374 65.70964,
   -26.11341 -118.94879 65.60727,
   -24.63746 -118.99673 65.60100,
   -3.11295 -112.07398 65.76173,
   -27.10324 -118.89804 65.60279,
   -25.42816 -118.97506 65.60790,
   -3.78217 -111.45454 65.72821,
   -29.55760 -118.69607 65.60954,
   -28.04374 -118.83703 65.58969,
   -30.46236 -118.58306 65.65471,
   -28.82703 -118.77150 65.60814,
   -4.54336 -110.85052 65.77590,
   -31.40664 -118.43104 65.61496,
   -5.24969 -110.33074 65.67995,
   -32.38183 -118.25852 65.60424,
   -33.39218 -118.05798 65.59301,
   -6.00401 -109.73396 65.76197,
   -34.31713 -117.85823 65.59116,
   -6.70912 -109.13752 65.77337,
   -35.28838 -117.53116 65.42646,
   -7.39131 -108.50651 65.77901,
   -36.25975 -117.07840 65.51363,
   -36.94483 -116.59471 65.63665,
   -8.09054 -107.78610 65.80856,
   -8.57018 -107.23765 65.80809,
   -37.53577 -115.71503 65.49283,
   -37.76290 -115.30822 65.75760,
   -9.22184 -106.39851 65.80944,
   -37.85206 -114.52493 65.67641,
   -9.79335 -105.57960 65.81942,
   -37.70675 -113.44584 65.72896,
   -10.22599 -104.88975 65.83352,
   -37.32490 -112.69836 65.69042,
   -36.74972 -111.95856 65.82291,
   -10.82080 -103.89556 65.84408,
   -36.05735 -111.25729 65.70004,
   -35.01582 -110.25239 65.71945,
   -35.52760 -110.74477 65.71008,
   -34.27219 -109.55032 65.58552,
   -11.42036 -102.85049 65.85854,
   -33.63844 -108.90062 65.70416,
   -11.74343 -102.26026 66.08772,
   -33.00806 -108.20387 65.78737,
   -32.35898 -107.42680 65.76539,
   -12.24193 -101.35411 65.87614,
   -31.79387 -106.67332 65.78745,
   -31.23957 -105.87427 65.76793,
   -12.76798 -100.41944 65.89294,
   -30.70085 -105.04669 65.70840,
   -30.14525 -104.09393 65.82473,
   -13.35626 -99.40971 65.93108,
   -13.69900 -98.81873 65.89936,
   -29.78372 -103.45423 65.83203,
   -29.38411 -102.66893 65.96617,
   -14.33024 -97.85447 65.92607,
   -28.89305 -101.73081 65.85195,
   -28.54829 -100.95747 65.88197,
   -14.88867 -97.07144 65.93536,
   -28.13690 -100.07456 65.72793,
   -15.50620 -96.33628 65.90118,
   -27.81455 -99.23183 65.88699,
   -16.25341 -95.60163 66.00914,
   -27.43336 -98.37412 65.93221,
   -16.87663 -95.13369 65.98351,
   -26.99329 -97.56437 65.92399,
   -17.75227 -94.67204 66.00937,
   -26.34848 -96.70480 65.83675,
   -18.68506 -94.40017 65.85817,
   -25.75944 -96.08426 65.89734,
   -24.46536 -95.28758 65.82682,
   -22.83379 -94.65642 65.94952,
   -21.18493 -94.33425 65.85316,
   -19.61849 -94.26011 65.97521,
   -25.07541 -95.52307 66.12749,
   -23.60171 -94.88007 66.00853,
   -22.05761 -94.46855 65.94488,
   -20.43074 -94.25217 65.96071,
   -9.72435 -118.00807 66.45560,
   -8.25664 -117.68327 66.45402,
   -6.70267 -117.25765 66.46023,
   -5.16358 -116.74025 66.46584,
   -3.70366 -116.05703 66.48688,
   -13.85203 -118.51386 66.44355,
   -12.24228 -118.36913 66.44776,
   -10.60152 -118.15371 66.45889,
   -9.02949 -117.86482 66.45904,
   -7.47699 -117.47862 66.46335,
   -5.93735 -117.01546 66.47066,
   -4.40345 -116.45802 66.50067,
   -3.06205 -115.55614 66.49764,
   -16.31903 -118.65806 66.43879,
   -14.64358 -118.57073 66.48556,
   -13.08216 -118.44300 66.28690,
   -11.42096 -118.26995 66.44873,
   -2.52565 -114.90944 66.52345,
   -18.79744 -118.78067 66.43442,
   -17.17386 -118.69969 66.43900,
   -15.59600 -118.61751 66.31111,
   -2.26189 -114.02865 66.58111,
   -21.25764 -118.92771 66.42984,
   -19.64530 -118.83029 66.44664,
   -18.02919 -118.74045 66.44612,
   -22.10439 -118.97060 66.42212,
   -20.49291 -118.88231 66.42066,
   -2.38900 -113.04149 66.53177,
   -24.43955 -119.01528 66.42536,
   -22.92013 -119.00178 66.39762,
   -25.41475 -118.99704 66.42392,
   -23.73134 -119.01561 66.42605,
   -2.78799 -112.36147 66.54576,
   -27.80799 -118.89480 66.42310,
   -26.33826 -118.96725 66.43262,
   -3.42313 -111.69893 66.54725,
   -28.80600 -118.82433 66.42338,
   -27.11916 -118.93168 66.42328,
   -4.13312 -111.13820 66.55463,
   -31.43697 -118.50154 66.42413,
   -29.76711 -118.73151 66.40564,
   -4.88933 -110.58460 66.56316,
   -32.12515 -118.38793 66.42057,
   -30.68599 -118.61777 66.42609,
   -33.06561 -118.21925 66.41539,
   -5.63563 -110.03103 66.58728,
   -33.97316 -118.06313 66.55919,
   -6.35471 -109.46067 66.60761,
   -34.94525 -117.79178 66.36883,
   -35.91885 -117.44884 66.43113,
   -7.12305 -108.78322 66.44333,
   -36.71552 -116.99858 66.45965,
   -7.74854 -108.18615 66.60626,
   -8.35970 -107.52861 66.61029,
   -37.36419 -116.35236 66.42267,
   -37.76592 -115.68411 66.48400,
   -8.98276 -106.76725 66.66913,
   -37.99615 -114.73513 66.63368,
   -9.63098 -105.87221 66.59677,
   -37.90444 -113.78980 66.53483,
   -9.99570 -105.30536 66.63458,
   -37.37007 -112.66048 66.50883,
   -37.62067 -113.04720 66.52044,
   -36.95287 -112.10240 66.50372,
   -10.60164 -104.31401 66.65464,
   -36.33368 -111.44954 66.51972,
   -35.58717 -110.73019 66.54685,
   -11.14352 -103.37622 66.66990,
   -34.87412 -110.06692 66.52746,
   -34.14583 -109.33203 66.54870,
   -11.57652 -102.59678 66.67726,
   -33.49892 -108.61569 66.70989,
   -11.97496 -101.86790 66.69202,
   -32.90723 -107.92919 66.71597,
   -32.22146 -107.07934 66.58042,
   -12.55798 -100.82740 66.70011,
   -31.71334 -106.33180 66.75331,
   -31.13330 -105.50024 66.58057,
   -13.12946 -99.82520 66.72250,
   -30.61099 -104.64760 66.62998,
   -13.54023 -99.10889 66.72592,
   -30.12470 -103.80941 66.67780,
   -29.61992 -102.94978 66.51773,
   -14.10670 -98.19718 66.72480,
   -29.14465 -101.98439 66.65728,
   -14.65138 -97.37679 66.77364,
   -28.84121 -101.32548 66.65927,
   -15.06661 -96.79160 66.73809,
   -28.50061 -100.49804 66.73786,
   -28.14774 -99.65829 66.67133,
   -15.77539 -95.98167 66.76714,
   -27.75672 -98.79228 66.51929,
   -16.46801 -95.33877 66.79291,
   -27.38527 -97.80720 66.92559,
   -17.18190 -94.84286 66.87169,
   -26.94730 -97.09735 66.76573,
   -18.13746 -94.41676 66.79427,
   -26.40895 -96.35651 66.83261,
   -25.13132 -95.35492 66.77521,
   -23.66371 -94.71359 66.75592,
   -22.10990 -94.30260 66.78279,
   -20.40219 -94.11709 66.68531,
   -18.90362 -94.21920 66.76395,
   -25.76565 -95.77001 66.79157,
   -24.42086 -94.99631 66.78536,
   -22.89017 -94.48154 66.76361,
   -21.34101 -94.17597 66.79957,
   -19.67126 -94.11300 66.79720,
   -10.60895 -118.19740 67.26774,
   -9.02215 -117.90469 67.27816,
   -7.46871 -117.51454 67.27399,
   -5.92724 -117.04425 67.28162,
   -4.46405 -116.47835 67.45114,
   -12.99955 -118.48764 67.25760,
   -11.44452 -118.31707 67.27277,
   -9.87224 -118.06626 67.11922,
   -8.24444 -117.71985 67.27714,
   -6.69932 -117.28977 67.28294,
   -5.17739 -116.77238 67.29238,
   -3.65402 -116.04688 67.30284,
   -2.63614 -115.14983 67.32816,
   -15.41372 -118.64415 67.22436,
   -13.82654 -118.55040 67.27380,
   -12.21990 -118.40871 67.26267,
   -3.04171 -115.58178 67.31366,
   -2.27848 -114.48765 67.35254,
   -17.78885 -118.74512 67.25264,
   -16.38154 -118.68717 67.26409,
   -14.66657 -118.60470 67.25796,
   -20.44237 -118.88360 67.24809,
   -18.80722 -118.79242 67.25025,
   -17.14402 -118.71800 67.25369,
   -2.17443 -113.51196 67.39411,
   -22.79769 -119.00097 67.24377,
   -21.26633 -118.93028 67.24613,
   -19.79111 -118.84604 67.24927,
   -2.21476 -113.05513 67.79207,
   -23.71848 -119.02307 67.24630,
   -22.08076 -118.97207 67.24499,
   -2.45990 -112.69859 67.37350,
   -26.15919 -119.00413 67.36764,
   -24.64170 -119.02578 67.22655,
   -3.05787 -111.97138 67.35519,
   -28.80547 -118.87422 67.24001,
   -27.11786 -118.96679 67.23914,
   -25.42232 -119.01647 67.24085,
   -3.73531 -111.40767 67.36082,
   -29.59189 -118.81887 67.40012,
   -28.06555 -118.91454 67.08746,
   -30.50104 -118.70888 67.23894,
   -4.51710 -110.83118 67.40162,
   -31.46708 -118.57960 67.23545,
   -5.19184 -110.37217 67.35290,
   -32.42870 -118.43096 67.19887,
   -33.36700 -118.26496 67.10324,
   -6.00468 -109.75388 67.39520,
   -35.70989 -117.67203 67.24427,
   -34.34397 -118.08525 67.22517,
   -6.71923 -109.17391 67.41007,
   -36.48964 -117.32537 67.27433,
   -35.03648 -117.89779 67.23165,
   -7.30403 -108.65886 67.32907,
   -37.17251 -116.79539 67.17018,
   -8.11223 -107.84579 67.44934,
   -37.68330 -116.18443 67.28303,
   -8.57800 -107.31849 67.43538,
   -38.03079 -115.24343 67.28621,
   -9.27483 -106.42160 67.43530,
   -38.10554 -114.21207 67.48116,
   -9.82150 -105.62946 67.45182,
   -37.87753 -113.43723 67.36003,
   -10.26235 -104.91753 67.46669,
   -37.40758 -112.62964 67.32248,
   -36.79316 -111.89230 67.37759,
   -10.82911 -103.95931 67.47774,
   -36.12034 -111.21415 67.33386,
   -35.37332 -110.47770 67.34927,
   -34.40020 -109.48957 67.36708,
   -11.44249 -102.88518 67.49108,
   -34.89595 -110.00678 67.35897,
   -33.77169 -108.81280 67.37896,
   -11.74829 -102.31400 67.46238,
   -33.12258 -108.06030 67.38918,
   -32.49382 -107.30088 67.22374,
   -12.26815 -101.37735 67.51025,
   -32.02430 -106.65500 67.25526,
   -31.36307 -105.63926 67.43141,
   -12.79145 -100.44039 67.52011,
   -30.98272 -105.03241 67.44293,
   -13.37165 -99.42828 67.58251,
   -30.53712 -104.25937 67.57511,
   -13.68461 -98.86854 67.55517,
   -30.03027 -103.40359 67.49393,
   -29.58191 -102.58571 67.45186,
   -14.32237 -97.85405 67.56076,
   -29.15318 -101.71058 67.47921,
   -28.76955 -100.90455 67.33627,
   -14.91206 -96.98171 67.72718,
   -15.41665 -96.32609 67.59017,
   -28.42828 -99.91361 67.70923,
   -28.10164 -99.15465 67.49771,
   -16.19702 -95.50534 67.60642,
   -27.75878 -98.30188 67.49974,
   -16.75502 -95.04093 67.54256,
   -27.37189 -97.45286 67.54449,
   -17.67817 -94.49440 67.61460,
   -18.69754 -94.12322 67.62231,
   -26.95389 -96.66504 67.71902,
   -19.62108 -93.99008 67.53531,
   -26.42040 -95.99576 67.73671,
   -25.20535 -95.13699 67.62171,
   -23.71520 -94.53838 67.51160,
   -22.17273 -94.13636 67.61196,
   -20.56680 -93.95938 67.63211,
   -25.85282 -95.54297 67.63769,
   -24.48276 -94.80498 67.57423,
   -22.96084 -94.26659 67.79975,
   -21.34915 -94.02395 67.59383,
   -11.40431 -118.35489 68.08087,
   -9.76551 -118.10117 68.07409,
   -8.24058 -117.75954 68.08471,
   -6.69322 -117.32459 68.09278,
   -5.15547 -116.80047 68.10035,
   -3.68537 -116.11112 68.11846,
   -13.83612 -118.58799 68.07622,
   -12.22251 -118.45167 68.07554,
   -10.57071 -118.23569 68.08506,
   -9.01318 -117.94467 68.09174,
   -7.46360 -117.55080 68.09581,
   -5.92722 -117.07680 68.10338,
   -4.36819 -116.50311 68.11318,
   -3.01782 -115.60866 68.14664,
   -16.31318 -118.70849 68.07146,
   -14.62576 -118.63564 68.06372,
   -13.12199 -118.53479 68.07769,
   -2.42798 -114.95460 68.15243,
   -18.79929 -118.80222 68.06753,
   -17.16967 -118.73988 68.06817,
   -15.66551 -118.68441 68.07242,
   -2.09696 -114.11511 68.18695,
   -19.58069 -118.84031 68.09115,
   -18.03528 -118.77078 68.09007,
   -2.07282 -113.35227 68.31804,
   -22.12537 -118.97606 68.05800,
   -20.42162 -118.88635 68.05731,
   -2.25728 -112.89047 68.20871,
   -24.42631 -119.03878 68.05848,
   -22.93503 -119.00908 68.03392,
   -21.26563 -118.93256 68.06322,
   -27.10733 -118.99971 68.05574,
   -25.42112 -119.03530 68.05755,
   -23.73563 -119.03071 68.05925,
   -2.63613 -112.39153 68.18360,
   -27.89131 -118.97135 68.06646,
   -26.42779 -119.01867 68.05628,
   -3.34630 -111.67832 68.16533,
   -30.50234 -118.77551 68.05842,
   -28.81830 -118.92254 68.05673,
   -4.12567 -111.08957 68.11541,
   -31.21979 -118.68818 68.05669,
   -29.87592 -118.84000 68.05777,
   -32.19630 -118.56155 68.16099,
   -4.87322 -110.57727 68.19675,
   -33.07228 -118.41537 68.02859,
   -5.63298 -110.04121 68.22017,
   -34.10540 -118.23829 68.03096,
   -6.35354 -109.49513 68.24602,
   -35.06651 -118.03491 68.04453,
   -36.06567 -117.68458 67.92427,
   -7.07949 -108.88649 68.22380,
   -36.86499 -117.27116 67.95938,
   -7.75604 -108.25376 68.23436,
   -37.46669 -116.77991 68.08686,
   -8.38494 -107.58881 68.24320,
   -38.01552 -115.75115 68.00572,
   -9.01354 -106.82116 68.24619,
   -38.23249 -114.75534 68.22467,
   -9.66692 -105.91809 68.24069,
   -10.03457 -105.33639 68.26340,
   -38.10576 -113.84406 68.15165,
   -37.82011 -113.20768 68.14700,
   -37.01544 -112.04716 68.13563,
   -10.61433 -104.37580 68.28638,
   -37.44177 -112.58964 68.13798,
   -36.34503 -111.35501 68.01043,
   -35.68110 -110.69376 68.21270,
   -11.16694 -103.41230 68.29649,
   -34.98035 -110.00617 68.18789,
   -34.27313 -109.26209 68.18731,
   -11.59521 -102.63763 68.31000,
   -33.63128 -108.53680 68.18491,
   -11.99583 -101.90362 68.32832,
   -33.01237 -107.77895 68.20006,
   -32.41671 -106.99277 68.18663,
   -12.56090 -100.88846 68.33537,
   -31.87064 -106.19874 68.23535,
   -31.34006 -105.37459 68.28676,
   -13.15017 -99.84598 68.36792,
   -30.79705 -104.54120 68.11552,
   -13.54701 -99.13991 68.35898,
   -30.27816 -103.61183 68.28077,
   -29.91537 -102.95770 68.28671,
   -14.09386 -98.22926 68.37229,
   -29.58380 -102.31759 68.28968,
   -14.62768 -97.38682 68.41066,
   -29.09213 -101.26350 68.34886,
   -15.12756 -96.66032 68.39112,
   -28.74041 -100.42615 68.33542,
   -28.40942 -99.56032 68.33208,
   -15.73910 -95.90717 68.41087,
   -28.11739 -98.69588 68.46198,
   -16.46280 -95.16773 68.61874,
   -27.74020 -97.82455 68.34139,
   -17.10635 -94.70217 68.43250,
   -27.33050 -96.99429 68.33193,
   -17.94642 -94.26476 68.44897,
   -26.86155 -96.23570 68.42045,
   -18.90715 -93.95336 68.47504,
   -25.90763 -95.37980 68.22390,
   -24.52924 -94.66243 68.15439,
   -23.00011 -94.14703 68.40478,
   -21.42576 -93.86094 68.44415,
   -19.79731 -93.83943 68.42170,
   -26.39317 -95.68948 68.46568,
   -25.28221 -94.91341 68.46378,
   -23.77779 -94.35061 68.37540,
   -22.25332 -93.97209 68.51314,
   -20.57805 -93.81860 68.41845,
   -10.39463 -118.25651 68.90050,
   -9.00518 -117.98526 68.90870,
   -7.45196 -117.58681 68.91109,
   -5.91812 -117.10710 68.91650,
   -4.44660 -116.52141 68.92513,
   -12.98755 -118.56747 68.88045,
   -11.44670 -118.40349 68.83727,
   -9.79257 -118.15057 68.90369,
   -8.22957 -117.79746 68.90948,
   -6.68707 -117.35740 68.91543,
   -5.16875 -116.83009 68.92511,
   -3.69446 -116.14823 68.93222,
   -2.57147 -115.20392 68.95736,
   -15.42646 -118.70844 68.87287,
   -13.81129 -118.62645 68.92254,
   -12.20325 -118.49314 68.89485,
   -3.01220 -115.64195 68.94427,
   -2.10787 -114.41453 68.98525,
   -17.77300 -118.77884 68.88561,
   -16.34636 -118.73566 68.84425,
   -14.65399 -118.67411 68.89044,
   -20.44796 -118.89152 68.88138,
   -18.80927 -118.81474 68.88332,
   -17.14032 -118.76022 68.88650,
   -1.96578 -113.73556 69.01302,
   -22.90918 -119.01263 68.87698,
   -21.25366 -118.93424 68.88036,
   -19.75856 -118.85679 68.88256,
   -2.07062 -113.09041 69.03562,
   -25.41706 -119.05186 68.87392,
   -23.71686 -119.03602 68.88149,
   -22.31578 -118.98760 68.87798,
   -2.34187 -112.65577 69.03473,
   -26.18937 -119.04685 68.87746,
   -24.65631 -119.04969 68.84341,
   -3.02685 -111.87979 68.91540,
   -28.78470 -118.97315 68.87197,
   -27.13314 -119.03111 68.87592,
   -29.59211 -118.92227 68.89072,
   -28.12912 -119.00303 68.87157,
   -3.69741 -111.36546 68.99383,
   -30.50069 -118.84362 68.87776,
   -4.48780 -110.82314 69.00804,
   -31.45848 -118.73071 68.80093,
   -5.23655 -110.32607 68.97713,
   -33.87880 -118.37573 68.85966,
   -32.47915 -118.59984 68.86595,
   -34.84405 -118.21824 69.02969,
   -33.17118 -118.49098 68.86274,
   -6.00540 -109.77444 69.02846,
   -35.74594 -117.97741 68.91945,
   -6.73044 -109.20841 69.04476,
   -36.61960 -117.62646 68.87688,
   -7.42080 -108.60902 69.01747,
   -37.26784 -117.20934 68.87494,
   -8.17906 -107.86009 69.09516,
   -37.94582 -116.33200 68.90351,
   -8.63157 -107.34727 69.06523,
   -38.29435 -115.32574 68.95197,
   -9.30565 -106.47892 69.06570,
   -38.28400 -114.17568 68.93718,
   -9.85144 -105.68159 69.08416,
   -38.03405 -113.46518 68.93254,
   -10.29928 -104.94860 69.09174,
   -37.49361 -112.57604 68.95845,
   -36.83867 -111.83403 68.94853,
   -10.83806 -104.02628 69.11411,
   -36.19691 -111.17935 69.03406,
   -35.50001 -110.46815 69.08570,
   -11.47350 -102.90808 69.13554,
   -34.83131 -109.78154 68.99706,
   -11.76978 -102.35168 69.10737,
   -34.17849 -109.05529 69.00932,
   -33.49596 -108.23589 69.02106,
   -12.34052 -101.32435 69.15044,
   -32.92369 -107.50001 69.02906,
   -32.36568 -106.72529 69.04015,
   -12.86402 -100.38336 69.15613,
   -31.78429 -105.83207 69.16637,
   -31.23049 -104.97788 69.09990,
   -13.39252 -99.44628 69.15162,
   -30.74519 -104.18539 69.06877,
   -13.69290 -98.89872 69.17008,
   -30.28584 -103.37854 69.11337,
   -29.80366 -102.49779 69.08210,
   -14.31083 -97.88052 69.19232,
   -29.33258 -101.54638 69.07160,
   -14.89929 -96.97029 69.25492,
   -29.02691 -100.82054 69.12049,
   -15.29614 -96.38677 69.23036,
   -28.68860 -99.93094 69.17584,
   -28.37465 -99.08218 69.11522,
   -16.03007 -95.53099 69.23549,
   -28.07597 -98.21898 69.16264,
   -16.69267 -94.90611 69.25278,
   -27.77669 -97.38012 69.31349,
   -17.31562 -94.47158 69.25368,
   -27.31455 -96.54341 69.21773,
   -18.32760 -93.98322 69.39146,
   -26.63136 -95.69074 69.10484,
   -22.26304 -93.82922 69.23325,
   -20.65478 -93.66149 69.25408,
   -19.09275 -93.77369 69.40171,
   -26.03106 -95.10983 69.26160,
   -24.61040 -94.41002 69.18538,
   -23.05468 -93.97574 69.22519,
   -21.53547 -93.71358 69.31634,
   -19.82227 -93.69480 69.25703,
   -25.34646 -94.71187 69.22946,
   -23.84004 -94.16593 69.21214,
   -11.38725 -118.44184 69.71294,
   -9.79541 -118.19401 69.71827,
   -8.22199 -117.83678 69.72225,
   -6.67802 -117.39130 69.72924,
   -5.15147 -116.85857 69.73547,
   -3.67132 -116.16552 69.75040,
   -13.71902 -118.66449 69.70875,
   -12.15743 -118.53067 69.70110,
   -10.65057 -118.33939 69.72689,
   -8.99710 -118.02581 69.72412,
   -7.44982 -117.62417 69.72824,
   -5.91714 -117.13830 69.73606,
   -4.36663 -116.55974 69.74588,
   -3.00837 -115.69119 69.75486,
   -16.30566 -118.76186 69.70415,
   -14.65115 -118.71094 69.70683,
   -13.00293 -118.61117 69.71000,
   -2.34502 -115.01038 69.78015,
   -18.80115 -118.82555 69.70059,
   -17.06973 -118.77939 69.69195,
   -15.65772 -118.74564 69.70501,
   -1.94950 -114.16981 69.82963,
   -19.59566 -118.85608 69.71892,
   -18.03974 -118.80264 69.71201,
   -1.90867 -113.42572 69.83940,
   -22.04356 -118.97375 69.68268,
   -20.42438 -118.89426 69.70544,
   -24.43245 -119.05656 69.69168,
   -22.89623 -119.01299 69.67214,
   -21.27273 -118.93606 69.69659,
   -2.14241 -112.78180 69.84686,
   -27.09513 -119.06056 69.68851,
   -25.42741 -119.06692 69.69019,
   -23.74090 -119.04135 69.69254,
   -2.65089 -112.14551 69.82755,
   -27.88632 -119.04623 69.68494,
   -26.44041 -119.06683 69.68917,
   -3.28329 -111.62638 69.79985,
   -30.46882 -118.91268 69.69008,
   -28.79446 -119.01760 69.64138,
   -4.07053 -111.07999 69.79450,
   -31.28445 -118.84255 69.81973,
   -29.90685 -118.95690 69.68930,
   -32.15879 -118.72748 69.66818,
   -4.85705 -110.57069 69.83034,
   -33.15008 -118.60452 69.68084,
   -5.63002 -110.05195 69.84702,
   -34.12263 -118.47240 69.67263,
   -6.35674 -109.52473 69.84434,
   -36.43926 -117.86566 69.69932,
   -35.06479 -118.30345 69.67034,
   -37.09390 -117.55010 69.72686,
   -35.80856 -118.09269 69.68194,
   -7.09568 -108.92766 69.85662,
   -7.78199 -108.30516 69.87069,
   -37.69342 -117.01212 69.65883,
   -8.35869 -107.71462 70.01810,
   -38.30246 -115.87843 69.62728,
   -9.01895 -106.91361 69.88639,
   -38.44623 -114.65336 69.68718,
   -9.70970 -105.96042 69.87470,
   -10.06676 -105.38536 69.92788,
   -38.27439 -113.74792 69.91703,
   -37.93316 -113.18459 69.76402,
   -36.91495 -111.87701 69.77245,
   -10.65611 -104.39879 69.96682,
   -37.34121 -112.35732 69.76991,
   -36.46060 -111.38790 69.77864,
   -35.71768 -110.60795 69.79507,
   -11.19717 -103.44308 69.94304,
   -35.07157 -109.94881 69.67507,
   -34.40321 -109.19461 69.75034,
   -11.61460 -102.68151 69.94273,
   -33.80302 -108.46695 69.84585,
   -12.01815 -101.93996 69.94299,
   -33.20633 -107.70291 69.85481,
   -32.63470 -106.91086 69.89133,
   -12.57080 -100.94328 69.96967,
   -32.04717 -106.08558 69.72523,
   -31.48609 -105.17256 69.88952,
   -13.16434 -99.88526 69.98488,
   -31.10164 -104.54358 69.90044,
   -13.55896 -99.17513 69.99195,
   -30.71344 -103.88991 69.91038,
   -14.05920 -98.31450 70.00734,
   -30.22054 -102.97276 70.06950,
   -29.72852 -102.09133 69.88431,
   -14.62439 -97.39152 70.02556,
   -29.32327 -101.21442 69.92343,
   -15.10156 -96.65206 70.02503,
   -28.98957 -100.44215 69.80795,
   -15.69923 -95.86345 69.99293,
   -28.70457 -99.52763 70.08932,
   -28.37482 -98.62210 69.97541,
   -16.40191 -95.09479 70.06591,
   -28.02696 -97.70812 69.87557,
   -16.95905 -94.61933 70.01969,
   -17.85443 -94.10776 69.89954,
   -27.71478 -96.88712 69.99863,
   -18.88100 -93.70548 70.07408,
   -27.28458 -96.08755 70.06385,
   -21.49636 -93.57295 70.04827,
   -19.81509 -93.54775 70.09832,
   -26.69470 -95.36139 70.05743,
   -25.28507 -94.46652 69.92965,
   -23.90834 -94.00309 69.96042,
   -22.30938 -93.66684 70.04498,
   -20.76716 -93.51489 70.13641,
   -26.08172 -94.81140 70.20643,
   -24.69295 -94.15659 70.23133,
   -23.11020 -93.80762 70.04101,
   -12.18649 -118.57830 70.52702,
   -10.46887 -118.36497 70.66066,
   -8.98925 -118.06682 70.54033,
   -7.44159 -117.66112 70.54201,
   -5.91127 -117.16933 70.55218,
   -4.43707 -116.57310 70.55893,
   -14.64053 -118.74763 70.52282,
   -13.01027 -118.65392 70.52145,
   -11.35830 -118.48364 70.53534,
   -9.77576 -118.23405 70.53597,
   -8.21456 -117.87568 70.54176,
   -6.67506 -117.42476 70.54802,
   -5.16147 -116.88552 70.55796,
   -3.68209 -116.20405 70.55875,
   -2.50858 -115.26644 70.58611,
   -15.42595 -118.77388 70.50199,
   -13.83889 -118.70890 70.54649,
   -2.98153 -115.70481 70.57464,
   -1.98713 -114.49888 70.75993,
   -17.80533 -118.81681 70.51847,
   -16.26382 -118.78873 70.52587,
   -1.81564 -113.79868 70.64776,
   -20.45362 -118.89892 70.51468,
   -18.81223 -118.83883 70.51647,
   -17.13485 -118.80515 70.51932,
   -22.91861 -119.01530 70.51044,
   -21.24331 -118.93627 70.51524,
   -19.75599 -118.86978 70.51576,
   -1.93095 -113.00896 70.66925,
   -25.41532 -119.07993 70.50704,
   -23.71715 -119.04356 70.51191,
   -22.28585 -118.98700 70.51150,
   -2.28056 -112.46177 70.66810,
   -26.19586 -119.08739 70.52901,
   -24.66436 -119.06756 70.48046,
   -2.98679 -111.75137 70.61505,
   -28.60370 -119.06748 70.50413,
   -27.15484 -119.08766 70.51270,
   -29.56614 -119.03222 70.50610,
   -27.92786 -119.08033 70.50427,
   -3.65121 -111.31705 70.62569,
   -30.51470 -118.97250 70.46961,
   -4.46027 -110.80639 70.64265,
   -32.87839 -118.72865 70.49593,
   -31.45469 -118.89248 70.50324,
   -5.23442 -110.32125 70.60482,
   -33.92480 -118.60083 70.58181,
   -32.21501 -118.80557 70.49972,
   -34.82707 -118.45795 70.47490,
   -6.00547 -109.79499 70.66177,
   -35.79746 -118.26229 70.49992,
   -6.74561 -109.24018 70.67789,
   -36.75830 -117.89511 70.38985,
   -7.43634 -108.66263 70.67088,
   -37.54103 -117.41645 70.52970,
   -8.11355 -108.01543 70.68660,
   -38.18437 -116.54712 70.31384,
   -8.69635 -107.36586 70.69635,
   -38.48458 -115.98033 70.56298,
   -38.56216 -115.29066 70.38251,
   -9.40894 -106.44697 70.69669,
   -9.88408 -105.73753 70.71652,
   -38.49053 -114.23828 70.58058,
   -38.15801 -113.40300 70.59966,
   -10.34054 -104.97946 70.72242,
   -37.61778 -112.60223 70.59703,
   -36.93116 -111.82397 70.58521,
   -10.88625 -104.03449 70.73805,
   -36.24380 -111.11581 70.60587,
   -35.54381 -110.37843 70.56374,
   -11.49864 -102.94680 70.77769,
   -34.88965 -109.64779 70.61466,
   -11.79648 -102.38609 70.77119,
   -34.28380 -108.90526 70.81165,
   -33.67787 -108.13941 70.81328,
   -12.36452 -101.35858 70.78145,
   -33.06995 -107.32082 70.80041,
   -32.53048 -106.55791 70.74231,
   -12.88691 -100.41599 70.79125,
   -31.98010 -105.73635 70.67876,
   -31.49254 -104.94934 70.72409,
   -13.38262 -99.52346 70.60828,
   -30.98065 -104.10957 70.70033,
   -13.71672 -98.91853 70.82321,
   -30.46077 -103.23436 70.61767,
   -30.05676 -102.45837 70.74132,
   -14.30651 -97.91655 70.82634,
   -29.68411 -101.71207 70.74310,
   -14.89224 -96.96978 70.88714,
   -29.31148 -100.83242 70.84218,
   -15.24357 -96.40790 70.84457,
   -28.95238 -99.94113 70.73040,
   -28.65358 -99.03000 70.78709,
   -15.93131 -95.52971 70.86130,
   -28.38432 -98.14993 70.84497,
   -16.61575 -94.81567 70.88160,
   -28.08394 -97.30242 70.78581,
   -17.29213 -94.29322 70.88120,
   -27.71783 -96.51652 70.63736,
   -18.16326 -93.83558 70.87703,
   -20.72540 -93.38482 70.87609,
   -19.08173 -93.54292 70.88351,
   -27.28291 -95.62529 71.02282,
   -26.17412 -94.62759 70.90690,
   -24.74062 -94.00843 70.84615,
   -23.15258 -93.67413 70.65996,
   -21.51433 -93.41889 70.84233,
   -19.95600 -93.39247 71.01407,
   -26.76546 -95.06226 70.90427,
   -25.47873 -94.26842 70.90779,
   -23.95280 -93.79571 70.82282,
   -22.42869 -93.48969 70.98252,
   -11.37027 -118.52881 71.34505,
   -9.77343 -118.27685 71.35106,
   -8.20697 -117.91492 71.35694,
   -6.66445 -117.45781 71.36453,
   -5.14749 -116.91499 71.36969,
   -3.65826 -116.22123 71.38256,
   -13.76446 -118.75714 71.49725,
   -12.22993 -118.62798 71.35453,
   -10.74651 -118.44422 71.34713,
   -8.98105 -118.10743 71.35633,
   -7.43612 -117.69733 71.36071,
   -5.90755 -117.19878 71.36882,
   -4.36122 -116.61161 71.37880,
   -2.98605 -115.76686 71.37949,
   -16.12121 -118.82080 71.33686,
   -14.67200 -118.78798 71.34229,
   -12.98688 -118.69524 71.34211,
   -2.30263 -115.14436 71.36509,
   -18.80022 -118.85073 71.33368,
   -17.08334 -118.82780 71.32990,
   -15.46371 -118.81044 71.33766,
   -1.82826 -114.24559 71.36454,
   -19.60136 -118.87297 71.35354,
   -18.04227 -118.83775 71.37052,
   -1.75079 -113.39353 71.43616,
   -22.03008 -118.97350 71.32392,
   -20.41968 -118.90183 71.33662,
   -24.43451 -119.06892 71.32507,
   -22.89821 -119.01416 71.32262,
   -21.27850 -118.93878 71.32999,
   -1.96406 -112.71841 71.68784,
   -27.08507 -119.11497 71.32135,
   -25.43238 -119.09268 71.32500,
   -23.74781 -119.04730 71.32604,
   -2.49696 -112.11799 71.48957,
   -27.88376 -119.11951 71.38139,
   -26.42186 -119.10900 71.32223,
   -3.22136 -111.55548 71.43211,
   -30.30822 -119.05006 71.32170,
   -28.80837 -119.10696 71.29437,
   -4.02110 -111.05496 71.43926,
   -31.23993 -118.98587 71.31976,
   -29.59637 -119.08413 71.32048,
   -32.20485 -118.89987 71.31982,
   -4.83770 -110.56172 71.46351,
   -34.85805 -118.57380 71.30358,
   -33.23197 -118.77357 71.14395,
   -5.62377 -110.06302 71.47420,
   -35.56538 -118.43625 71.30600,
   -34.13508 -118.69153 71.30167,
   -6.37264 -109.54299 71.43637,
   -36.53473 -118.16583 71.33155,
   -37.32662 -117.78705 71.32861,
   -7.11166 -108.96908 71.48957,
   -7.80642 -108.35819 71.51213,
   -37.98707 -117.22004 71.32470,
   -8.37079 -107.78588 71.48681,
   -38.45440 -116.51385 71.36818,
   -9.01666 -107.01723 71.47707,
   -38.72003 -115.56042 71.38086,
   -38.70735 -114.78082 71.43574,
   -9.71215 -106.06364 71.48738,
   -10.04635 -105.51659 71.54214,
   -38.42717 -113.78674 71.41298,
   -38.02594 -113.11518 71.40494,
   -10.67911 -104.45289 71.54612,
   -37.40101 -112.28807 71.40122,
   -36.55188 -111.36808 71.41139,
   -36.96297 -111.80276 71.40521,
   -35.80053 -110.55299 71.42918,
   -11.22197 -103.48796 71.56835,
   -35.17080 -109.85993 71.44378,
   -11.63628 -102.72694 71.57547,
   -34.51331 -109.07996 71.45819,
   -33.91244 -108.31929 71.47033,
   -12.04670 -101.97124 71.58110,
   -33.34623 -107.55573 71.48035,
   -32.81881 -106.80151 71.48854,
   -12.58199 -101.00140 71.60352,
   -32.34907 -106.09137 71.50391,
   -13.18276 -99.92467 71.62180,
   -31.95052 -105.46411 71.51624,
   -13.50176 -99.33585 71.55247,
   -31.41507 -104.55313 71.68963,
   -30.87639 -103.69550 71.51129,
   -14.06499 -98.35508 71.63935,
   -30.40163 -102.84654 71.55467,
   -29.94761 -101.96937 71.60075,
   -14.63012 -97.40249 71.64723,
   -29.53986 -101.13944 71.48351,
   -15.08635 -96.65534 71.65881,
   -29.21952 -100.31010 71.57893,
   -15.64107 -95.86041 71.67957,
   -28.91920 -99.44452 71.57977,
   -28.61492 -98.51771 71.51039,
   -16.35918 -95.01207 71.69372,
   -16.91077 -94.49470 71.56428,
   -28.37063 -97.56531 71.80276,
   -28.06899 -96.78880 71.60613,
   -17.67119 -93.96090 71.71086,
   -27.69279 -95.96315 71.63436,
   -19.96837 -93.27181 71.71387,
   -18.36515 -93.63941 71.70559,
   -22.41410 -93.34936 71.68257,
   -20.73912 -93.23945 71.66628,
   -19.37127 -93.35410 71.71310,
   -27.23146 -95.22769 71.71927,
   -26.38052 -94.49494 71.67590,
   -24.76879 -93.80319 71.63707,
   -23.20509 -93.45427 71.69806,
   -21.71654 -93.25788 71.78647,
   -26.88772 -94.75806 71.96850,
   -25.55943 -94.07342 71.68195,
   -24.01688 -93.61393 71.66493,
   -12.16975 -118.66450 72.15920,
   -10.49712 -118.45085 72.15457,
   -8.97549 -118.14742 72.16398,
   -7.42907 -117.73397 72.17574,
   -5.89994 -117.22824 72.18356,
   -4.42856 -116.62404 72.19275,
   -14.62455 -118.82244 72.15540,
   -12.95501 -118.73652 72.19347,
   -11.33018 -118.56778 72.16739,
   -9.75912 -118.31705 72.16819,
   -8.19987 -117.95289 72.17405,
   -6.66347 -117.49128 72.18076,
   -5.15467 -116.93992 72.19090,
   -3.67808 -116.26507 72.19158,
   -2.44418 -115.33456 72.21446,
   -15.47453 -118.84301 72.13141,
   -13.85800 -118.79051 72.15734,
   -2.95204 -115.76962 72.20544,
   -1.88604 -114.58838 72.23730,
   -17.79555 -118.85653 72.15137,
   -16.34194 -118.84856 72.16844,
   -1.66095 -113.98057 72.21995,
   -20.45915 -118.90865 72.14793,
   -18.81596 -118.86606 72.14980,
   -17.12782 -118.85319 72.15215,
   -22.92715 -119.01769 72.14407,
   -21.23469 -118.94047 72.14876,
   -19.74437 -118.88531 72.14883,
   -1.74606 -112.98258 72.21193,
   -25.41441 -119.10569 72.14028,
   -23.70606 -119.04991 72.15170,
   -22.30582 -118.98914 72.14505,
   -2.19938 -112.25198 72.26260,
   -26.19753 -119.12591 72.16339,
   -24.66832 -119.08293 72.10030,
   -2.79541 -111.78415 72.24389,
   -28.60653 -119.15262 72.13638,
   -27.05554 -119.14375 72.14901,
   -29.57384 -119.13965 72.13501,
   -27.91394 -119.15138 72.13680,
   -3.48917 -111.35725 72.31837,
   -31.94947 -119.00344 72.13273,
   -30.50138 -119.09085 71.94970,
   -4.42471 -110.78802 72.27460,
   -32.91836 -118.92433 72.22898,
   -31.28125 -119.05579 72.13648,
   -5.21669 -110.32313 72.23546,
   -33.93055 -118.80654 72.10003,
   -34.89529 -118.69357 72.08452,
   -6.00249 -109.81253 72.29527,
   -36.98527 -118.17750 72.14676,
   -35.82330 -118.52142 71.96648,
   -6.75846 -109.26906 72.31070,
   -36.56430 -118.31816 72.13469,
   -7.45797 -108.70451 72.32994,
   -37.74921 -117.68764 72.06430,
   -38.33415 -117.06816 72.16442,
   -8.13998 -108.06874 72.31816,
   -8.75605 -107.39058 72.32668,
   -38.75212 -116.09276 72.11549,
   -9.45671 -106.48827 72.33043,
   -38.88147 -115.05031 72.32985,
   -9.91549 -105.79417 72.34922,
   -38.68337 -114.20323 72.21852,
   -38.28945 -113.38354 72.22427,
   -10.37785 -105.01725 72.35296,
   -37.63944 -112.45631 72.21585,
   -37.01055 -111.78214 72.22304,
   -10.89434 -104.11179 72.37454,
   -36.34005 -111.08363 72.23408,
   -35.66383 -110.34266 72.24835,
   -11.48628 -103.05189 72.38429,
   -35.02519 -109.59757 72.26633,
   -11.77916 -102.49864 72.39406,
   -34.41281 -108.83292 72.27987,
   -33.82394 -108.05053 72.28731,
   -12.38179 -101.40746 72.41047,
   -33.26386 -107.26113 72.30044,
   -32.72961 -106.46364 72.33231,
   -12.91141 -100.44831 72.41726,
   -32.19854 -105.64617 72.30378,
   -31.66522 -104.80017 72.24706,
   -13.33827 -99.67249 72.43511,
   -31.22795 -104.04984 72.35609,
   -13.74935 -98.92973 72.43441,
   -30.85677 -103.41943 72.36531,
   -14.31073 -97.95209 72.45951,
   -30.34109 -102.45832 72.47323,
   -29.85217 -101.51898 72.37254,
   -14.93276 -96.91931 72.48649,
   -29.49914 -100.71085 72.38141,
   -15.26542 -96.36004 72.44123,
   -29.19743 -99.96027 72.20450,
   -15.91089 -95.47453 72.49118,
   -28.88959 -98.93862 72.39120,
   -28.65565 -98.07292 72.46096,
   -16.65339 -94.64498 72.52801,
   -28.39074 -97.18702 72.43639,
   -17.19510 -94.17819 72.48808,
   -18.07257 -93.66821 72.40307,
   -28.14286 -96.36766 72.60481,
   -19.05323 -93.31092 72.39151,
   -27.69089 -95.52660 72.48307,
   -21.64272 -93.12106 72.50358,
   -19.98258 -93.12495 72.56231,
   -27.06340 -94.72391 72.50118,
   -25.61353 -93.91498 72.25405,
   -24.08705 -93.45460 72.41258,
   -22.46059 -93.18809 72.49631,
   -20.93457 -93.07519 72.62390,
   -26.38365 -94.18095 72.56206,
   -24.98735 -93.61522 72.58318,
   -23.27265 -93.29780 72.49374,
   -8.96599 -118.18505 72.98849,
   -11.16826 -118.59256 72.97787,
   -9.73143 -118.35204 73.00701,
   -8.14708 -117.97472 72.94087,
   -6.65626 -117.52369 72.99739,
   -5.14545 -116.96903 73.00320,
   -3.64856 -116.27393 73.01555,
   -13.76213 -118.83034 72.97509,
   -12.15366 -118.70549 72.97541,
   -10.54854 -118.50055 72.98025,
   -7.42313 -117.76823 72.99329,
   -5.89912 -117.25707 73.00185,
   -4.35638 -116.65958 73.01208,
   -2.96924 -115.83688 73.01087,
   -16.09210 -118.88119 72.96942,
   -14.64306 -118.85796 72.90770,
   -12.97021 -118.77770 72.97439,
   -2.22951 -115.22029 72.97444,
   -18.80049 -118.88207 72.96654,
   -17.10051 -118.87874 72.96442,
   -15.45172 -118.87767 72.97018,
   -1.69125 -114.40511 73.06760,
   -19.60031 -118.89705 72.98587,
   -18.04616 -118.87631 72.97303,
   -1.53021 -113.28289 73.12592,
   -22.03942 -118.98171 72.94076,
   -20.43693 -118.91788 72.96441,
   -1.64166 -112.94702 72.84876,
   -1.55331 -112.92382 73.39202,
   -24.43345 -119.08808 72.95847,
   -22.91389 -119.02332 72.95812,
   -21.28462 -118.94943 72.96334,
   -1.77040 -112.64161 73.10425,
   -27.07657 -119.17670 72.95361,
   -25.43828 -119.12499 72.95700,
   -23.75576 -119.06026 72.95960,
   -2.40019 -111.98730 73.07306,
   -29.57367 -119.19677 72.95195,
   -27.84823 -119.19290 72.95379,
   -26.47553 -119.15940 72.95471,
   -3.15085 -111.48144 73.06293,
   -30.37387 -119.17522 72.96689,
   -28.81654 -119.20181 72.91283,
   -3.99033 -111.00129 73.07929,
   -31.27071 -119.13328 72.95267,
   -33.90756 -118.91162 72.93899,
   -32.19655 -119.07235 72.92898,
   -4.68642 -110.63825 73.09450,
   -34.69644 -118.83098 73.07072,
   -33.29239 -118.97384 72.94169,
   -5.60943 -110.06719 73.10713,
   -35.57388 -118.70330 72.92962,
   -6.37461 -109.56076 73.05531,
   -36.57218 -118.47344 72.96843,
   -37.55646 -118.02946 72.98757,
   -7.12074 -109.00261 73.12294,
   -38.12972 -117.58439 72.95351,
   -7.81679 -108.40927 73.14510,
   -8.40793 -107.82209 73.11891,
   -38.72903 -116.64228 72.96223,
   -9.02143 -107.10037 73.14775,
   -38.98031 -115.59952 73.00319,
   -9.72981 -106.13116 72.95585,
   -38.90435 -114.65150 73.01095,
   -10.08191 -105.55091 73.17056,
   -38.59553 -113.78789 73.03666,
   -38.11273 -113.03809 73.02265,
   -10.68667 -104.52724 73.18344,
   -37.51097 -112.29680 73.15479,
   -36.79653 -111.51515 73.04070,
   -11.25004 -103.52328 73.19492,
   -36.15912 -110.82781 73.05662,
   -11.65754 -102.77024 73.20841,
   -35.52829 -110.10549 73.07282,
   -34.90383 -109.33786 73.08838,
   -12.07792 -101.99508 73.22981,
   -34.30950 -108.55930 73.10095,
   -33.75085 -107.78521 73.11198,
   -12.59696 -101.04889 73.17472,
   -33.14733 -106.90511 73.12217,
   -32.64799 -106.11271 73.27394,
   -13.20300 -99.95620 73.23343,
   -32.09461 -105.26767 73.12647,
   -13.50702 -99.39206 73.24747,
   -31.59282 -104.43752 73.16984,
   -31.09100 -103.58232 73.21428,
   -14.08252 -98.37352 73.27484,
   -30.57853 -102.72684 73.01578,
   -30.10290 -101.77562 73.19714,
   -14.62787 -97.42755 73.28139,
   -29.79118 -101.11216 73.19787,
   -15.07280 -96.66723 73.29157,
   -29.50838 -100.37240 73.30526,
   -15.61763 -95.83900 73.30212,
   -29.15983 -99.41699 73.17640,
   -16.26873 -94.99858 73.32628,
   -28.90122 -98.49912 73.24291,
   -16.84359 -94.38482 73.33932,
   -28.65575 -97.58020 73.27196,
   -28.42049 -96.74287 73.28384,
   -17.49020 -93.88451 73.33141,
   -18.39035 -93.41684 73.29682,
   -28.05561 -95.75887 73.45681,
   -20.87268 -92.95604 73.33483,
   -19.27564 -93.12930 73.32923,
   -27.63874 -95.05571 73.32011,
   -24.93150 -93.41296 73.30032,
   -23.24379 -93.14658 73.16184,
   -21.68169 -92.96785 73.31590,
   -20.12360 -92.97105 73.51084,
   -27.05948 -94.39431 73.30552,
   -25.71682 -93.65014 73.28076,
   -24.16927 -93.24666 73.33007,
   -22.52386 -92.99804 73.48987,
   -26.41254 -93.94214 73.35027,
   -8.18713 -118.02331 73.80663,
   -12.15366 -118.74207 73.79190,
   -10.57262 -118.53993 73.79482,
   -8.95881 -118.21928 73.80465,
   -7.37730 -117.78647 73.76682,
   -5.89478 -117.28328 73.81668,
   -4.41364 -116.66118 73.82741,
   -14.60818 -118.89293 73.78815,
   -12.94435 -118.81132 73.78612,
   -11.45274 -118.66002 73.68816,
   -9.74445 -118.39001 73.80065,
   -6.65361 -117.55340 73.81383,
   -5.15112 -116.98770 73.82417,
   -3.61601 -116.27494 73.81667,
   -2.39830 -115.39121 73.84584,
   -15.39419 -118.90727 73.77503,
   -13.84144 -118.86387 73.79005,
   -2.93694 -115.82452 73.83854,
   -1.78227 -114.67801 73.86875,
   -17.85336 -118.91000 73.88930,
   -16.34341 -118.90746 73.78279,
   -1.45145 -113.91728 73.90637,
   -20.46353 -118.93484 73.78059,
   -18.81864 -118.90518 73.77961,
   -17.12148 -118.90696 73.78471,
   -1.41458 -113.15240 73.95253,
   -22.93514 -119.04026 73.77710,
   -21.23311 -118.96327 73.77907,
   -19.74044 -118.91603 73.78125,
   -25.41417 -119.15177 73.77251,
   -23.72761 -119.07604 73.73192,
   -22.28813 -119.00967 73.77813,
   -1.58523 -112.70630 73.96346,
   -26.19657 -119.18327 73.78402,
   -24.66968 -119.11943 73.73658,
   -1.92096 -112.37040 73.91502,
   -28.65324 -119.26428 73.90818,
   -27.03886 -119.21930 73.77199,
   -2.68306 -111.72395 73.86848,
   -31.24015 -119.21039 73.76830,
   -29.60451 -119.25977 73.78004,
   -27.90141 -119.23963 73.76782,
   -3.48502 -111.24877 73.86476,
   -32.03558 -119.16859 73.88057,
   -30.59227 -119.24014 73.76839,
   -4.37864 -110.75175 73.90533,
   -32.98429 -119.08642 73.75966,
   -5.22961 -110.28364 73.76237,
   -33.95678 -119.00521 73.74226,
   -36.30400 -118.65013 73.76327,
   -34.90228 -118.91653 73.75375,
   -5.98617 -109.81310 73.92852,
   -37.24606 -118.33271 73.75841,
   -35.63460 -118.79362 73.75698,
   -6.75171 -109.28649 73.93701,
   -37.88737 -118.00136 73.90131,
   -7.45351 -108.74021 73.95952,
   -38.58961 -117.20660 73.76213,
   -8.15149 -108.10655 73.94852,
   -38.91463 -116.71737 74.19033,
   -8.76935 -107.43761 73.95670,
   -39.00533 -116.19776 73.69840,
   -9.49087 -106.51695 73.95912,
   -39.06852 -115.09131 73.85305,
   -9.83797 -105.97374 74.01318,
   -38.81120 -114.03156 73.80982,
   -38.16866 -113.02709 73.84885,
   -10.48158 -104.92355 73.98691,
   -38.44076 -113.37127 73.84902,
   -37.73789 -112.46824 73.84839,
   -37.08516 -111.72987 73.86247,
   -10.98115 -104.03846 74.00672,
   -36.45238 -111.04968 73.88313,
   -35.79213 -110.29948 73.91162,
   -11.49906 -103.10122 74.04072,
   -35.17162 -109.54127 73.96676,
   -11.80272 -102.52754 74.03093,
   -34.57505 -108.77260 73.92980,
   -33.97667 -107.97021 73.79801,
   -12.42110 -101.40420 74.03642,
   -33.39966 -107.14135 73.76503,
   -32.93032 -106.42322 73.80822,
   -12.92556 -100.48279 74.04921,
   -32.43694 -105.62013 73.96424,
   -13.34724 -99.70875 74.06786,
   -32.06561 -105.01949 73.97481,
   -13.75491 -98.96271 74.05565,
   -31.49246 -104.04461 74.10334,
   -30.97497 -103.17720 74.02094,
   -14.30945 -97.97552 74.09182,
   -30.50587 -102.33394 74.00162,
   -30.08474 -101.49186 74.04151,
   -14.92626 -96.92057 74.09942,
   -29.74305 -100.72191 74.02893,
   -15.24857 -96.35355 74.07111,
   -29.40078 -99.80327 74.03976,
   -15.88287 -95.43379 74.12673,
   -29.13178 -98.92486 74.04790,
   -28.90879 -98.12475 73.88682,
   -16.63728 -94.53857 74.13770,
   -17.14758 -94.05874 74.08665,
   -28.69036 -97.15677 74.16684,
   -17.97776 -93.50800 74.16787,
   -28.40041 -96.25193 74.07108,
   -19.00901 -93.07658 74.16083,
   -28.05024 -95.39369 74.11716,
   -19.97899 -92.86440 74.16720,
   -22.56221 -92.88260 74.13743,
   -20.90811 -92.81465 74.14445,
   -27.56286 -94.61781 74.15256,
   -26.46273 -93.79406 73.91989,
   -24.99692 -93.23327 74.15088,
   -23.38780 -92.96360 74.13521,
   -21.95359 -92.83543 74.14123,
   -27.07943 -94.10460 74.16324,
   -25.90545 -93.46280 74.25435,
   -24.18647 -93.07998 74.12371,
   -8.95417 -118.24909 74.62066,
   -7.41329 -117.82987 74.62639,
   -12.95575 -118.84391 74.60706,
   -11.26513 -118.67206 74.59036,
   -9.75435 -118.42181 74.62164,
   -8.18380 -118.05382 74.62358,
   -6.63278 -117.57490 74.61166,
   -5.14748 -117.00766 74.63875,
   -3.83613 -116.39289 74.64982,
   -13.77211 -118.89786 74.60479,
   -12.12794 -118.76955 74.60575,
   -10.53548 -118.56314 74.61333,
   -5.89431 -117.30688 74.63525,
   -4.42147 -116.67940 74.64701,
   -2.96814 -115.87641 74.64872,
   -16.11919 -118.94551 74.60190,
   -14.66177 -118.92686 74.58816,
   -2.20796 -115.27447 74.58051,
   -1.51273 -114.34607 74.70003,
   -18.79804 -118.93314 74.59858,
   -17.11153 -118.93843 74.59869,
   -15.43923 -118.94265 74.60282,
   -1.73565 -114.71009 74.68357,
   -19.60337 -118.94542 74.60862,
   -18.11040 -118.93186 74.59955,
   -1.32545 -113.49905 74.54764,
   -22.05388 -119.02683 74.60343,
   -20.43601 -118.96155 74.58370,
   -1.38891 -112.86771 74.82889,
   -24.40582 -119.14625 74.58900,
   -23.00881 -119.07409 74.59039,
   -21.29060 -118.99224 74.59489,
   -1.68439 -112.42818 74.79346,
   -26.84058 -119.26160 74.58301,
   -25.44284 -119.19738 74.58477,
   -23.76181 -119.11251 74.59062,
   -2.29500 -111.88531 74.70538,
   -29.55203 -119.32982 74.58126,
   -27.87000 -119.30040 74.58020,
   -26.24150 -119.23317 74.58444,
   -3.06248 -111.40146 74.68876,
   -30.36966 -119.31947 74.61482,
   -28.95071 -119.32558 74.58079,
   -3.92971 -110.93274 74.70338,
   -32.96705 -119.16699 74.57749,
   -31.27106 -119.28468 74.55743,
   -33.71345 -119.10737 74.66983,
   -32.26259 -119.22673 74.57881,
   -4.78323 -110.48164 74.74014,
   -34.69019 -119.00410 74.56377,
   -5.57199 -110.04086 74.73915,
   -35.64601 -118.88506 74.58701,
   -6.33493 -109.56451 74.68892,
   -37.61465 -118.27251 74.60310,
   -36.55188 -118.68721 74.43175,
   -37.22474 -118.44890 74.59504,
   -7.10672 -109.00805 74.75570,
   -38.24142 -117.78430 74.54681,
   -7.81918 -108.41822 74.76850,
   -38.81245 -117.02076 74.67634,
   -8.47457 -107.77504 74.75028,
   -39.09199 -116.29687 74.60189,
   -9.11670 -107.01894 74.77733,
   -39.14756 -115.75104 74.64516,
   -9.65570 -106.27304 74.79251,
   -39.02035 -114.49429 74.52593,
   -10.10164 -105.55711 74.81576,
   -38.71755 -113.75675 74.67393,
   -38.20443 -112.98900 74.65990,
   -10.67789 -104.58428 74.82016,
   -37.60674 -112.28305 74.65086,
   -36.89885 -111.47197 74.67112,
   -11.27463 -103.53154 74.82624,
   -36.26819 -110.76843 74.68805,
   -11.66566 -102.80857 74.84161,
   -35.58992 -109.94328 74.81881,
   -35.01461 -109.20882 74.87137,
   -12.08721 -102.03013 74.85524,
   -34.40551 -108.40087 74.78947,
   -33.84787 -107.62413 74.71336,
   -12.62035 -101.05351 74.86399,
   -33.30206 -106.81350 74.73646,
   -32.79473 -106.02356 74.78178,
   -13.21456 -99.96699 74.86919,
   -32.26410 -105.16793 74.83339,
   -13.51173 -99.40493 74.89521,
   -31.72635 -104.31247 74.64952,
   -31.20532 -103.39770 74.81895,
   -14.08507 -98.36951 74.90283,
   -30.84127 -102.75949 74.82745,
   -14.61238 -97.43093 74.91646,
   -30.48603 -102.09959 74.83445,
   -29.99351 -101.04211 74.98088,
   -15.04111 -96.67260 74.92217,
   -29.64382 -100.21805 74.84876,
   -15.49703 -95.92828 74.91911,
   -29.37202 -99.45585 74.66685,
   -16.13637 -95.04448 74.95507,
   -29.09374 -98.43831 74.86456,
   -28.88745 -97.58689 74.86188,
   -16.77582 -94.31650 74.96797,
   -17.46279 -93.73700 75.01419,
   -28.64843 -96.65788 74.90527,
   -18.27601 -93.26825 75.04718,
   -28.36450 -95.78422 74.90142,
   -19.20244 -92.93604 74.99999,
   -28.02382 -95.04932 74.78835,
   -21.63589 -92.70038 74.84861,
   -20.17203 -92.75030 74.99960,
   -25.82539 -93.26391 74.96063,
   -24.12154 -92.91497 74.84521,
   -22.61660 -92.73789 74.95918,
   -20.97189 -92.68750 74.97659,
   -27.53974 -94.26859 75.15156,
   -26.54533 -93.56765 74.96247,
   -25.02417 -93.02932 75.00319,
   -23.42870 -92.81465 74.95377,
   -27.13670 -93.91414 75.03349,
   -9.73411 -118.43993 75.43318,
   -8.17878 -118.07817 75.43958,
   -6.64714 -117.60615 75.44717,
   -12.14002 -118.79240 75.42518,
   -10.53129 -118.58251 75.43051,
   -8.95392 -118.27276 75.44040,
   -7.41474 -117.85756 75.44791,
   -5.93421 -117.34795 75.42486,
   -4.41775 -116.70063 75.46142,
   -14.41797 -118.95201 75.42122,
   -12.98042 -118.86927 75.42535,
   -11.53019 -118.72472 75.42669,
   -5.15085 -117.02902 75.45754,
   -3.61511 -116.30510 75.45805,
   -2.37671 -115.42798 75.48020,
   -17.11372 -118.97337 75.41676,
   -15.40953 -118.97221 75.42008,
   -13.75779 -118.92261 75.42259,
   -2.94117 -115.86150 75.47369,
   -1.72296 -114.75594 75.49854,
   -17.88225 -118.97492 75.42907,
   -16.35138 -118.97390 75.44142,
   -1.31226 -113.96396 75.52797,
   -20.46544 -119.00309 75.41016,
   -18.82135 -118.97346 75.41923,
   -1.24095 -113.23672 75.58046,
   -22.93962 -119.11862 75.40497,
   -21.27087 -119.03458 75.40503,
   -19.81211 -118.98616 75.41106,
   -25.41163 -119.25949 75.39788,
   -23.75597 -119.16701 75.41962,
   -22.25181 -119.08197 75.40675,
   -1.45775 -112.52732 75.66686,
   -26.25957 -119.30436 75.39356,
   -24.69720 -119.21872 75.37478,
   -1.80510 -112.21048 75.58550,
   -28.62228 -119.39738 75.39231,
   -27.14027 -119.34995 75.39226,
   -2.50780 -111.67273 75.48919,
   -31.13940 -119.38125 75.55340,
   -29.51978 -119.41142 75.40236,
   -27.88969 -119.37624 75.39235,
   -3.38474 -111.14748 75.53330,
   -32.04770 -119.31510 75.40074,
   -30.36617 -119.39589 75.39779,
   -4.30607 -110.66575 75.54054,
   -34.67835 -119.06937 75.39571,
   -33.04982 -119.23749 75.41895,
   -5.13746 -110.23406 75.54390,
   -35.41079 -118.95988 75.39813,
   -33.98253 -119.15523 75.39412,
   -36.35124 -118.76906 75.41009,
   -5.81200 -109.85594 75.61616,
   -37.22551 -118.48959 75.40785,
   -6.71088 -109.26469 75.56694,
   -37.96392 -118.06572 75.40727,
   -7.49061 -108.67273 75.59536,
   -38.58556 -117.41709 75.44582,
   -8.12872 -108.10795 75.57532,
   -38.97182 -116.73839 75.42735,
   -8.73822 -107.45677 75.58372,
   -39.18256 -115.92239 75.44088,
   -9.48290 -106.51728 75.60637,
   -39.16589 -115.05945 75.45159,
   -9.85960 -105.93504 75.63103,
   -38.94413 -114.18240 75.46880,
   -10.45062 -104.97479 75.63067,
   -38.60511 -113.53267 75.47843,
   -37.81331 -112.39294 75.48074,
   -38.23554 -112.95740 75.48072,
   -37.16860 -111.64351 75.49623,
   -10.97990 -104.05466 75.64598,
   -36.59179 -111.02534 75.47609,
   -35.90060 -110.23336 75.36304,
   -11.48230 -103.15416 75.67637,
   -35.26088 -109.41960 75.53506,
   -11.80037 -102.56009 75.66428,
   -34.63656 -108.59514 75.55221,
   -34.04740 -107.77635 75.56714,
   -12.40625 -101.45387 75.68361,
   -33.65091 -107.20042 75.57605,
   -12.92472 -100.49285 75.70394,
   -33.25211 -106.60158 75.58557,
   -32.69731 -105.73929 75.60084,
   -13.32943 -99.73134 75.69963,
   -32.15301 -104.85815 75.63953,
   -13.73063 -98.97576 75.70745,
   -31.62623 -103.98331 75.62885,
   -31.13739 -103.13633 75.64836,
   -14.27015 -97.99078 75.71655,
   -30.65894 -102.26364 75.63083,
   -30.20505 -101.35763 75.62538,
   -14.88537 -96.91373 75.74124,
   -29.88987 -100.63558 75.66333,
   -15.22650 -96.30188 75.77069,
   -29.56966 -99.77912 75.68161,
   -15.84102 -95.38837 75.76469,
   -29.25501 -98.78940 75.67599,
   -16.52889 -94.52887 75.77954,
   -29.06286 -97.99967 75.71032,
   -17.04266 -94.00484 75.70694,
   -28.84361 -97.09860 75.72295,
   -28.61310 -96.24549 75.66121,
   -17.69767 -93.50096 75.91746,
   -18.55181 -93.07419 75.85630,
   -28.28545 -95.34758 75.75573,
   -20.84049 -92.59774 75.77209,
   -19.44978 -92.79410 75.80562,
   -27.81028 -94.50841 75.75097,
   -23.35118 -92.67536 75.68286,
   -21.83700 -92.57969 75.79726,
   -20.21672 -92.64695 75.81184,
   -27.14705 -93.80017 75.62075,
   -25.87673 -93.13072 75.79064,
   -24.30554 -92.75972 75.78649,
   -22.65730 -92.61314 75.78162,
   -27.41453 -93.99802 75.84509,
   -26.68564 -93.46811 75.86361,
   -25.09775 -92.91176 75.77659,
   -8.95089 -118.28840 76.23963,
   -7.40809 -117.87678 76.24677,
   -5.89121 -117.35109 76.25573,
   -12.95276 -118.88267 76.22683,
   -11.26273 -118.70509 76.26773,
   -9.75690 -118.45761 76.23005,
   -8.18480 -118.09916 76.24381,
   -6.64846 -117.62982 76.25761,
   -5.14924 -117.04802 76.25875,
   -3.86603 -116.43730 76.27058,
   -13.77009 -118.94155 76.22512,
   -12.13655 -118.80553 76.24197,
   -10.53498 -118.59571 76.23335,
   -4.42038 -116.71101 76.26705,
   -2.97072 -115.90178 76.27735,
   -16.16762 -119.01862 76.34591,
   -14.66398 -118.98000 76.24348,
   -2.18819 -115.31648 76.32436,
   -1.43024 -114.38904 76.31369,
   -18.78051 -119.01892 76.21741,
   -17.12885 -119.01401 76.22924,
   -15.42999 -119.00198 76.22253,
   -1.69107 -114.76212 76.29961,
   -21.27014 -119.09275 76.21267,
   -19.59567 -119.03681 76.22320,
   -18.14284 -119.01476 76.21850,
   -1.20908 -113.81480 76.33666,
   -22.04545 -119.13540 76.22103,
   -20.49017 -119.06324 76.25780,
   -1.26055 -112.83215 76.34003,
   -24.48882 -119.28142 76.14407,
   -22.88297 -119.18530 76.22887,
   -1.58632 -112.23553 76.37327,
   -26.93343 -119.44153 76.29607,
   -25.41332 -119.34009 76.15462,
   -23.73522 -119.23661 76.20758,
   -2.24648 -111.67719 76.11769,
   -29.38024 -119.51144 76.32940,
   -27.88400 -119.46944 76.19085,
   -26.20322 -119.38984 76.20073,
   -2.91984 -111.30582 76.13465,
   -30.35818 -119.48630 76.20588,
   -28.68143 -119.48960 76.19779,
   -32.69255 -119.33496 76.19656,
   -31.28165 -119.44874 76.20129,
   -3.82420 -110.80758 76.31799,
   -33.76117 -119.22463 76.25159,
   -32.05716 -119.38844 76.19815,
   -4.70884 -110.36763 76.36294,
   -34.69080 -119.11714 76.20026,
   -5.50077 -109.96088 76.33795,
   -37.20800 -118.49712 76.20204,
   -35.67419 -118.96769 76.22581,
   -6.29349 -109.48753 76.36992,
   -37.61168 -118.29292 76.19705,
   -36.67367 -118.69768 76.20420,
   -7.04596 -108.96119 76.52339,
   -38.25536 -117.76378 76.24547,
   -7.77443 -108.39104 76.36884,
   -8.36463 -107.82189 76.42799,
   -38.87591 -116.85574 76.43036,
   -39.10632 -116.26526 76.25484,
   -8.96782 -107.12597 76.46744,
   -39.18218 -115.62730 76.19835,
   -9.68904 -106.15681 76.59662,
   -39.09847 -114.72175 76.26636,
   -10.06083 -105.56948 76.41799,
   -38.77198 -113.74603 76.28117,
   -38.28859 -112.96488 76.28940,
   -10.68409 -104.54256 76.44477,
   -37.68381 -112.18688 76.27933,
   -37.01620 -111.39057 76.42303,
   -11.25461 -103.55378 76.44051,
   -36.36689 -110.66567 76.28649,
   -11.65647 -102.82411 76.46204,
   -35.74461 -109.91347 76.33557,
   -35.13934 -109.14863 76.33111,
   -12.08150 -102.04027 76.49565,
   -34.55570 -108.36978 76.35616,
   -34.00334 -107.60206 76.36995,
   -12.60605 -101.06695 76.48447,
   -33.43124 -106.77230 76.38789,
   -32.90110 -105.96722 76.40837,
   -13.17998 -99.98903 76.48974,
   -32.43646 -105.23217 76.41068,
   -13.50330 -99.36889 76.33122,
   -31.82301 -104.22060 76.42476,
   -13.97465 -98.46574 76.52928,
   -31.43906 -103.56431 76.43511,
   -31.05821 -102.89019 76.44505,
   -14.48343 -97.53040 76.56698,
   -30.55604 -101.93637 76.44547,
   -30.12299 -101.02923 76.45633,
   -15.03688 -96.55774 76.67126,
   -29.78929 -100.22111 76.44655,
   -15.41896 -95.91898 76.56045,
   -29.48172 -99.32912 76.49031,
   -16.07942 -94.99795 76.60076,
   -29.22751 -98.44735 76.50095,
   -29.00148 -97.55687 76.48946,
   -16.81455 -94.16761 76.58715,
   -17.33729 -93.70143 76.61435,
   -28.71256 -96.51185 76.51939,
   -18.23984 -93.15508 76.60773,
   -28.49595 -95.75588 76.53862,
   -19.22420 -92.78210 76.49518,
   -28.14660 -94.94292 76.56711,
   -20.15958 -92.57352 76.62036,
   -22.57939 -92.50678 76.47682,
   -21.02625 -92.50694 76.57123,
   -27.67960 -94.21717 76.58101,
   -26.39443 -93.22128 76.59889,
   -25.16990 -92.80593 76.61971,
   -23.53887 -92.54909 76.59073,
   -21.85984 -92.48088 76.59035,
   -27.19197 -93.70906 76.62180,
   -25.90503 -93.02296 76.59028,
   -24.33595 -92.64993 76.58167,
   -8.17776 -118.11096 77.04664,
   -6.64498 -117.64754 77.05480,
   -12.14989 -118.81234 77.03247,
   -10.55742 -118.60325 77.03951,
   -8.94946 -118.29739 77.04309,
   -7.40813 -117.89468 77.05120,
   -5.84752 -117.35345 77.06361,
   -4.41135 -116.72398 77.06361,
   -14.38993 -118.99231 77.02770,
   -12.97912 -118.89490 77.02807,
   -11.46587 -118.73281 77.15259,
   -9.74229 -118.46073 77.03986,
   -5.14624 -117.06325 77.06471,
   -3.62517 -116.32823 77.07866,
   -2.35965 -115.43949 77.08883,
   -17.09473 -119.05609 77.02344,
   -15.41823 -119.02975 77.02760,
   -13.76680 -118.95714 77.02886,
   -2.94470 -115.88044 77.08255,
   -1.68681 -114.78507 77.10143,
   -17.95615 -119.07104 77.02388,
   -16.42782 -119.04814 77.02418,
   -1.22814 -113.99945 77.12716,
   -20.29241 -119.13254 77.12863,
   -18.80504 -119.08052 77.05474,
   -1.11896 -113.24266 77.16945,
   -22.77141 -119.27357 77.13281,
   -21.26644 -119.16685 76.99688,
   -19.59918 -119.09882 77.01834,
   -25.24234 -119.45623 77.13232,
   -23.72706 -119.32754 76.98697,
   -22.06740 -119.21499 77.01519,
   -1.32424 -112.40510 77.22535,
   -27.75498 -119.59219 77.14494,
   -26.18233 -119.49587 76.98580,
   -24.52647 -119.38816 77.00899,
   -1.75820 -111.89904 77.17094,
   -30.31610 -119.58467 77.00304,
   -28.66640 -119.60172 77.01089,
   -26.98842 -119.54187 77.00474,
   -2.45789 -111.39311 77.09672,
   -31.11310 -119.54276 77.00226,
   -29.70450 -119.60087 77.00109,
   -3.28126 -110.95429 77.10379,
   -32.05172 -119.46876 77.00567,
   -4.10610 -110.60155 76.94235,
   -34.69754 -119.13715 77.00434,
   -33.05032 -119.36330 76.91462,
   -35.33286 -119.02414 77.00709,
   -34.03413 -119.24281 77.00115,
   -4.90190 -110.19734 77.15669,
   -36.37395 -118.74977 76.93386,
   -5.82742 -109.69241 77.15294,
   -37.20595 -118.43434 77.01665,
   -6.61954 -109.19944 77.21177,
   -37.87221 -118.03380 76.87790,
   -7.38552 -108.64824 77.18097,
   -38.54497 -117.26754 77.03677,
   -8.06587 -108.04810 77.29921,
   -8.66960 -107.42282 77.19669,
   -39.02698 -116.21168 77.15518,
   -9.38302 -106.53577 77.20497,
   -39.13462 -115.09556 77.05556,
   -38.95643 -114.20877 77.07143,
   -9.87946 -105.80963 77.22641,
   -10.32958 -105.07868 77.26084,
   -38.60579 -113.43228 77.08569,
   -38.10323 -112.65862 77.09494,
   -37.10492 -111.41589 77.10278,
   -10.88911 -104.14368 77.28837,
   -37.50573 -111.88631 77.09948,
   -36.69600 -110.92756 77.10890,
   -36.03466 -110.13252 77.12566,
   -11.47514 -103.13542 77.23731,
   -35.38571 -109.33317 77.14295,
   -11.80532 -102.52825 77.25452,
   -34.91342 -108.73696 77.15539,
   -12.38927 -101.45553 77.22194,
   -34.44629 -108.12146 77.16595,
   -33.85344 -107.30447 77.17809,
   -12.88294 -100.50993 77.29666,
   -33.31351 -106.52737 77.18913,
   -32.73350 -105.64750 77.20217,
   -13.37105 -99.55914 77.33999,
   -32.21817 -104.81887 77.24934,
   -13.64598 -98.99980 77.31212,
   -31.70017 -103.95160 77.23076,
   -31.22888 -103.11997 77.23890,
   -14.19287 -97.97124 77.33748,
   -30.82620 -102.37485 77.20057,
   -30.29921 -101.30509 77.26665,
   -14.74127 -96.98538 77.35428,
   -29.99842 -100.62184 77.27298,
   -15.22442 -96.16336 77.35406,
   -29.68863 -99.81259 77.26616,
   -15.69610 -95.43889 77.35182,
   -29.40091 -98.92658 77.29405,
   -16.38391 -94.56968 77.36947,
   -29.13841 -97.99553 77.31497,
   -17.02094 -93.91559 77.40112,
   -28.90662 -97.09754 77.33088,
   -28.65624 -96.20260 77.34230,
   -17.66552 -93.43154 77.40844,
   -18.52297 -92.98430 77.39353,
   -28.33102 -95.32384 77.32413,
   -21.04919 -92.42361 77.40051,
   -19.49054 -92.64687 77.49565,
   -27.89770 -94.51206 77.35786,
   -23.55721 -92.44866 77.39062,
   -21.84803 -92.38689 77.37522,
   -20.31987 -92.49718 77.40928,
   -27.32182 -93.80380 77.40336,
   -25.92683 -92.96912 77.15451,
   -24.38620 -92.54760 77.43607,
   -22.78947 -92.39784 77.36017,
   -26.62938 -93.28444 77.40211,
   -25.26729 -92.72191 77.53991,
   -8.95697 -118.30350 77.84654,
   -7.40735 -117.90873 77.85423,
   -5.89130 -117.39009 77.86323,
   -12.96067 -118.89920 77.83415,
   -11.16019 -118.69113 77.83944,
   -9.69428 -118.45109 77.85309,
   -8.18523 -118.12241 77.85667,
   -6.65072 -117.66833 77.86428,
   -5.17096 -117.09330 77.89735,
   -3.79567 -116.41143 77.87913,
   -13.79125 -118.97097 77.83084,
   -12.13560 -118.81247 77.83174,
   -10.54645 -118.59983 77.84134,
   -4.41502 -116.73351 77.87423,
   -2.97806 -115.92236 77.88611,
   -16.19335 -119.08618 77.79481,
   -14.66065 -119.02273 77.83232,
   -2.17306 -115.32276 77.90302,
   -1.39327 -114.43050 77.91405,
   -18.51626 -119.13891 77.82394,
   -17.10927 -119.10415 77.78752,
   -15.42341 -119.05924 77.82921,
   -1.66090 -114.77683 77.90490,
   -21.22429 -119.25330 77.81896,
   -19.57588 -119.17268 77.82007,
   -17.91613 -119.12512 77.82507,
   -1.12388 -113.83439 77.93492,
   -23.67637 -119.43628 77.81419,
   -22.02746 -119.30789 77.81019,
   -20.58396 -119.21769 77.82000,
   -1.10835 -112.73974 77.96175,
   -25.90624 -119.60892 77.80858,
   -24.51379 -119.50587 77.82630,
   -23.04290 -119.38614 77.81520,
   -28.61210 -119.72283 77.80406,
   -26.95489 -119.67146 77.80314,
   -25.31176 -119.56500 77.80990,
   -1.40445 -112.04076 78.17607,
   -29.43911 -119.72188 77.83126,
   -27.92445 -119.71284 77.80626,
   -1.95657 -111.53771 78.11459,
   -31.70741 -119.58363 77.80492,
   -30.36121 -119.68499 77.80865,
   -2.73975 -111.05500 78.07487,
   -32.73776 -119.46182 77.80141,
   -31.13009 -119.63397 77.80781,
   -3.68088 -110.61837 77.90171,
   -33.71110 -119.32205 77.86306,
   -4.51878 -110.24384 77.96127,
   -34.70059 -119.14995 77.80993,
   -5.42129 -109.82214 77.82445,
   -35.70340 -118.92626 77.79775,
   -36.58893 -118.62823 77.97812,
   -6.19350 -109.38105 77.98132,
   -37.52445 -118.13256 77.79981,
   -6.97122 -108.86558 78.08412,
   -38.13692 -117.62468 77.68897,
   -7.68825 -108.31868 77.99015,
   -8.35811 -107.68454 77.98803,
   -38.73102 -116.69524 77.82663,
   -8.98930 -106.96007 77.97065,
   -39.04430 -115.60672 77.82934,
   -9.66266 -106.06227 78.00866,
   -39.02553 -114.61204 77.86443,
   -10.04942 -105.47868 77.81860,
   -38.78090 -113.76086 77.87970,
   -38.39803 -113.04295 77.77282,
   -10.63883 -104.51831 78.04692,
   -37.78449 -112.10154 77.96864,
   -37.16362 -111.35477 77.91024,
   -11.20913 -103.56360 78.05324,
   -36.53325 -110.60554 77.94198,
   -11.63234 -102.81865 78.06971,
   -35.90037 -109.84916 77.94802,
   -35.28426 -109.09352 77.97149,
   -12.05155 -102.04783 78.09078,
   -34.67834 -108.32820 77.97560,
   -34.08655 -107.55260 77.96902,
   -12.56834 -101.06807 78.09085,
   -33.50471 -106.75088 77.99948,
   -32.95259 -105.94561 78.04185,
   -13.11250 -100.00259 78.10475,
   -32.49840 -105.24543 78.01983,
   -31.86568 -104.20304 78.02912,
   -13.55206 -99.09918 78.29988,
   -13.87165 -98.46270 78.13833,
   -31.49819 -103.55942 78.03939,
   -31.06308 -102.75017 78.18960,
   -14.49876 -97.32004 78.09161,
   -30.63226 -101.91878 78.06543,
   -30.22367 -101.05247 78.07248,
   -14.98718 -96.46295 78.13507,
   -29.89186 -100.25769 78.08032,
   -15.39788 -95.80555 77.98588,
   -29.55238 -99.32781 78.09898,
   -16.04931 -94.90665 78.18802,
   -29.27701 -98.44436 78.10702,
   -29.02316 -97.54095 78.09511,
   -16.74743 -94.13662 78.13798,
   -17.28494 -93.65812 78.21284,
   -28.72495 -96.53495 77.90694,
   -18.16999 -93.11015 78.21429,
   -28.49639 -95.78302 78.15515,
   -19.19860 -92.68573 78.20893,
   -28.13179 -94.95014 78.16749,
   -20.17202 -92.45898 78.05329,
   -22.75731 -92.29724 78.19533,
   -21.08795 -92.34293 78.19507,
   -27.63775 -94.17964 78.03800,
   -26.88180 -93.44955 78.19778,
   -25.19837 -92.63330 78.20096,
   -23.58458 -92.34659 78.19346,
   -22.14960 -92.28988 78.19577,
   -27.23359 -93.72561 77.98165,
   -25.94906 -92.91057 78.18867,
   -24.46676 -92.44249 78.31506,
   -8.18166 -118.12757 78.65411,
   -6.64469 -117.68268 78.66212,
   -12.15945 -118.81388 78.64036,
   -10.57355 -118.59944 78.65379,
   -8.97206 -118.30759 78.66357,
   -7.41078 -117.92225 78.65636,
   -5.89152 -117.40954 78.67880,
   -4.40713 -116.74809 78.66283,
   -14.39904 -119.02999 78.63463,
   -12.95859 -118.90382 78.63934,
   -11.42538 -118.72055 78.64141,
   -9.75498 -118.45979 78.64792,
   -5.14509 -117.09647 78.67209,
   -3.63589 -116.35363 78.69108,
   -2.35024 -115.45248 78.69693,
   -17.07328 -119.15494 78.62965,
   -15.42854 -119.09088 78.63380,
   -13.77502 -118.98187 78.63596,
   -2.94707 -115.89786 78.69074,
   -1.67552 -114.82025 78.70803,
   -19.55946 -119.25194 78.62376,
   -17.85320 -119.18312 78.62258,
   -16.42245 -119.13285 78.63050,
   -1.17535 -114.03265 78.72934,
   -22.01646 -119.41222 78.61947,
   -20.34025 -119.30115 78.65477,
   -18.84760 -119.21140 78.51068,
   -0.97493 -113.05964 78.77714,
   -24.46178 -119.62822 78.61275,
   -22.79783 -119.48592 78.64356,
   -21.28010 -119.34392 78.51352,
   -26.91019 -119.81154 78.61037,
   -25.26480 -119.70048 78.62576,
   -23.76960 -119.54890 78.48730,
   -1.12225 -112.32158 78.81844,
   -29.42186 -119.83974 78.60426,
   -27.71293 -119.84256 78.58842,
   -26.23200 -119.75249 78.46034,
   -1.61257 -111.63424 78.77409,
   -30.15418 -119.82314 78.73476,
   -28.68338 -119.83734 78.49915,
   -2.38712 -111.05939 78.71686,
   -31.11859 -119.73650 78.61562,
   -3.13749 -110.71362 78.72362,
   -32.11961 -119.62816 78.69429,
   -33.01378 -119.48370 78.44588,
   -4.00584 -110.31719 78.86902,
   -35.33503 -118.97975 78.61824,
   -34.05054 -119.29256 78.61121,
   -4.86972 -109.96611 78.73266,
   -36.32037 -118.63406 78.61798,
   -34.71188 -119.14044 78.61507,
   -5.71436 -109.54772 78.78072,
   -37.02195 -118.31059 78.61291,
   -6.54017 -109.08589 78.67384,
   -7.29285 -108.55001 78.78457,
   -37.69880 -117.84193 78.58502,
   -38.34755 -117.12778 78.50919,
   -8.04380 -107.91275 78.74760,
   -8.54543 -107.38206 78.80675,
   -38.79253 -116.18631 78.64490,
   -9.24845 -106.52369 78.82660,
   -38.98332 -115.13572 78.61661,
   -38.89489 -114.24743 78.67650,
   -9.93951 -105.56668 78.83950,
   -10.27370 -105.02743 78.87592,
   -38.61695 -113.43032 78.69058,
   -38.19704 -112.66757 78.68039,
   -10.87139 -104.07615 78.85897,
   -37.64289 -111.84792 78.82268,
   -37.07650 -111.15206 78.71842,
   -11.48428 -103.05468 78.84896,
   -36.39133 -110.31623 78.73130,
   -11.80882 -102.46613 78.86360,
   -35.76989 -109.57735 78.74578,
   -35.13993 -108.81622 78.76074,
   -12.29460 -101.55380 78.88982,
   -34.52578 -108.05526 78.77383,
   -33.90898 -107.25981 78.78556,
   -12.77838 -100.59685 78.90293,
   -33.36394 -106.52057 78.79611,
   -32.74389 -105.61452 78.80894,
   -13.32963 -99.48026 78.93255,
   -32.26036 -104.84879 78.85612,
   -31.73826 -103.96479 78.83671,
   -13.75426 -98.57952 79.14158,
   -31.27361 -103.11892 78.84754,
   -14.06208 -97.96745 78.94699,
   -30.79686 -102.19632 78.86308,
   -30.44976 -101.47755 78.87293,
   -14.66332 -96.89399 78.91659,
   -30.09349 -100.67538 78.88286,
   -15.25802 -95.92762 78.94619,
   -29.73899 -99.78439 78.88570,
   -15.62138 -95.37087 78.97722,
   -29.44799 -98.94413 78.89153,
   -16.29929 -94.54147 79.01718,
   -29.15585 -98.01164 78.92449,
   -28.89515 -97.12093 78.94177,
   -16.97287 -93.87626 79.00725,
   -28.67562 -96.35745 79.01224,
   -17.66339 -93.36739 79.01644,
   -18.49902 -92.92736 79.00964,
   -28.30448 -95.40485 78.82532,
   -19.47463 -92.57371 79.00591,
   -27.87438 -94.59066 78.97473,
   -21.79961 -92.22968 78.86890,
   -20.26479 -92.40094 78.95769,
   -27.29089 -93.83484 78.96245,
   -25.96295 -92.88695 79.00243,
   -24.44907 -92.36398 79.01734,
   -22.78098 -92.19706 79.01292,
   -21.07993 -92.28036 79.00604,
   -26.57476 -93.24679 78.84263,
   -25.20015 -92.57045 79.01706,
   -23.74083 -92.23888 79.10926,
   -8.96806 -118.30459 79.45447,
   -7.40916 -117.93213 79.46168,
   -5.89316 -117.42801 79.47037,
   -11.16216 -118.68069 79.44773,
   -9.77233 -118.45818 79.45347,
   -8.18407 -118.13249 79.45818,
   -6.63880 -117.69653 79.46032,
   -5.17343 -117.12814 79.46745,
   -3.78853 -116.42909 79.48703,
   -15.41442 -119.12228 79.43589,
   -13.79810 -118.99661 79.44692,
   -12.15530 -118.81296 79.44543,
   -10.55996 -118.59027 79.44970,
   -4.41151 -116.76004 79.48166,
   -2.98502 -115.94639 79.49507,
   -16.27085 -119.17670 79.42257,
   -14.65229 -119.06750 79.44108,
   -12.96780 -118.90941 79.44175,
   -2.15403 -115.34395 79.47689,
   -18.64315 -119.28866 79.38646,
   -17.11795 -119.21208 79.42666,
   -1.46385 -114.61083 79.51359,
   -21.12916 -119.44856 79.39259,
   -19.51747 -119.33477 79.44173,
   -17.88793 -119.25047 79.43066,
   -1.03026 -113.81832 79.53501,
   -25.24165 -119.83616 79.41153,
   -23.64034 -119.68382 79.39726,
   -21.96366 -119.51924 79.43837,
   -20.35808 -119.39034 79.42448,
   -0.88945 -112.69653 79.64273,
   -27.69617 -119.98459 79.41176,
   -26.02741 -119.90922 79.44261,
   -24.52717 -119.75560 79.32014,
   -22.80308 -119.59890 79.41841,
   -0.91898 -112.25122 79.96490,
   -28.44373 -119.99844 79.42854,
   -26.92736 -119.93674 79.27798,
   -1.22886 -111.80672 79.62086,
   -31.07953 -119.84171 79.41128,
   -29.40070 -119.96763 79.39479,
   -1.79857 -111.29862 79.58276,
   -31.82323 -119.75225 79.51941,
   -30.44219 -119.90745 79.40761,
   -2.61192 -110.80029 79.55958,
   -32.78307 -119.58825 79.50390,
   -3.54636 -110.40405 79.36464,
   -33.74327 -119.38319 79.46126,
   -4.37368 -110.04718 79.56360,
   -34.71573 -119.13645 79.41591,
   -35.64850 -118.83904 79.41709,
   -5.10297 -109.75261 79.57935,
   -36.54587 -118.44236 79.40036,
   -6.06852 -109.25025 79.59090,
   -37.30134 -117.96077 79.41055,
   -6.89029 -108.74497 79.59237,
   -7.58204 -108.22482 79.58120,
   -38.09820 -117.15442 79.44162,
   -38.51690 -116.52865 79.41017,
   -8.31414 -107.52635 79.71793,
   -8.78277 -107.00248 79.62293,
   -38.81592 -115.69556 79.33647,
   -9.47865 -106.10775 79.67573,
   -38.89935 -114.65361 79.38860,
   -38.74623 -113.82643 79.48734,
   -10.11364 -105.19091 79.84226,
   -38.44245 -113.06671 79.40271,
   -10.51055 -104.58970 79.65570,
   -37.88008 -112.04417 79.51446,
   -37.29449 -111.25673 79.36499,
   -11.11135 -103.63386 79.66113,
   -36.70582 -110.55180 79.36340,
   -36.06031 -109.79592 79.37783,
   -11.59910 -102.80915 79.67666,
   -35.40906 -109.03621 79.40107,
   -12.01129 -102.05250 79.69384,
   -34.74934 -108.24509 79.50799,
   -34.16654 -107.53392 79.56415,
   -12.56146 -100.98767 79.66319,
   -33.55569 -106.74764 79.61457,
   -32.96654 -105.93277 79.64232,
   -13.03345 -100.00435 79.71716,
   -32.49445 -105.22273 79.66938,
   -31.87947 -104.21004 79.63622,
   -13.52050 -98.97890 79.72867,
   -31.52647 -103.57193 79.64627,
   -13.94685 -98.06050 79.96611,
   -31.08511 -102.72752 79.69215,
   -14.29736 -97.39108 79.76836,
   -30.66794 -101.88366 79.67741,
   -30.26989 -101.01977 79.67276,
   -14.85985 -96.42741 79.77109,
   -29.93744 -100.23706 79.54391,
   -15.43800 -95.53215 79.95778,
   -29.59599 -99.33700 79.70823,
   -15.93127 -94.90181 79.78721,
   -29.29442 -98.45827 79.71643,
   -29.01624 -97.58179 79.71583,
   -16.72420 -94.06823 79.75496,
   -17.25698 -93.61358 79.81022,
   -28.73344 -96.69843 79.75052,
   -18.11830 -93.07968 79.82358,
   -28.42047 -95.83729 79.76575,
   -19.23348 -92.60092 79.81657,
   -28.01872 -94.97489 79.76187,
   -20.08601 -92.37299 79.81585,
   -27.26705 -93.87580 79.79016,
   -21.05111 -92.21178 79.81802,
   -27.56773 -94.25071 79.78214,
   -26.68848 -93.35054 79.85019,
   -23.67985 -92.14752 79.81911,
   -22.05564 -92.11636 79.82853,
   -25.97485 -92.87592 79.79257,
   -24.47961 -92.28958 79.84116,
   -23.10183 -92.10686 79.81222,
   -25.23533 -92.52817 79.81503,
   -8.18873 -118.13514 80.26194,
   -6.64493 -117.71251 80.26919,
   -12.16915 -118.81185 80.24836,
   -10.50062 -118.57224 80.27202,
   -8.96341 -118.29994 80.26078,
   -7.41092 -117.94061 80.26914,
   -5.89858 -117.44784 80.29221,
   -4.43012 -116.78860 80.25409,
   -14.42183 -119.07168 80.24169,
   -12.94714 -118.91149 80.24903,
   -11.35014 -118.69780 80.24374,
   -9.76933 -118.44984 80.25649,
   -5.14561 -117.13190 80.27945,
   -3.68225 -116.39513 80.28517,
   -2.35942 -115.47639 80.30502,
   -16.85240 -119.25432 80.23587,
   -15.45265 -119.15860 80.24145,
   -13.77858 -119.00706 80.24331,
   -2.95110 -115.91266 80.29914,
   -1.67626 -114.84738 80.31592,
   -19.35829 -119.40959 80.22953,
   -17.90396 -119.31765 80.24340,
   -16.23113 -119.21498 80.23719,
   -1.12258 -114.06443 80.33044,
   -21.83610 -119.62701 80.36088,
   -20.36743 -119.48523 80.24347,
   -18.69604 -119.36601 80.23146,
   -0.80933 -113.12197 80.36253,
   -26.01811 -120.04212 80.21278,
   -24.33058 -119.88745 80.20304,
   -22.80521 -119.71166 80.18160,
   -21.15157 -119.55017 80.22466,
   -0.78292 -112.49225 80.41832,
   -26.81291 -120.10048 80.23494,
   -25.18460 -119.97346 80.24813,
   -23.58389 -119.80220 80.21771,
   -0.94413 -112.02793 80.42930,
   -29.15159 -120.11071 80.20644,
   -27.70107 -120.10970 80.11218,
   -30.17272 -120.04709 80.18975,
   -28.50608 -120.12571 80.20881,
   -1.36192 -111.46703 80.50316,
   -31.15945 -119.92835 80.18269,
   -2.08676 -110.90996 80.47190,
   -32.07962 -119.79175 80.21220,
   -2.92609 -110.50162 80.38171,
   -33.10475 -119.57848 80.21470,
   -3.85213 -110.12317 80.35587,
   -34.06932 -119.33174 80.22271,
   -4.74541 -109.75838 80.42651,
   -34.94363 -119.06277 80.22860,
   -5.59743 -109.40733 80.25373,
   -36.00022 -118.61050 80.22541,
   -6.42210 -108.94720 80.39133,
   -36.79244 -118.15595 80.26892,
   -37.51692 -117.57293 80.24400,
   -7.15908 -108.46228 80.38556,
   -7.89143 -107.85229 80.39640,
   -38.32259 -116.53765 80.25178,
   -38.59687 -116.02753 80.11908,
   -8.58622 -107.12766 80.52499,
   -9.14834 -106.45525 80.42407,
   -38.79713 -115.06038 80.28408,
   -38.80539 -114.34778 80.09241,
   -9.81603 -105.55869 80.44181,
   -10.29321 -104.85785 80.45840,
   -38.58778 -113.40793 80.29833,
   -38.23196 -112.60125 80.29794,
   -10.83598 -104.03009 80.41936,
   -37.73005 -111.76223 80.27204,
   -37.15295 -110.96876 80.33286,
   -11.44655 -103.04243 80.45569,
   -36.52268 -110.19751 80.35970,
   -11.77012 -102.46457 80.47939,
   -35.86345 -109.44674 80.32057,
   -35.20879 -108.70212 80.30537,
   -12.24060 -101.56724 80.49503,
   -34.58627 -107.96957 80.57060,
   -33.96692 -107.24395 80.39339,
   -12.72674 -100.56719 80.50415,
   -33.38270 -106.50108 80.40415,
   -32.74958 -105.61335 80.41691,
   -13.23139 -99.48228 80.53148,
   -32.23097 -104.80428 80.43832,
   -31.75569 -103.98654 80.44370,
   -13.71659 -98.44400 80.53511,
   -31.29838 -103.12535 80.46355,
   -30.83123 -102.18578 80.47091,
   -14.12913 -97.56236 80.75118,
   -14.48783 -96.90571 80.58333,
   -30.50547 -101.48503 80.48107,
   -30.09451 -100.55489 80.46405,
   -15.03895 -96.01403 80.63216,
   -29.78080 -99.77822 80.50502,
   -15.62773 -95.20138 80.58347,
   -29.45537 -98.90982 80.36954,
   -16.25080 -94.47815 80.59500,
   -29.15151 -98.03610 80.53324,
   -28.85274 -97.15499 80.55299,
   -16.92517 -93.83800 80.61427,
   -28.56688 -96.34582 80.63389,
   -17.65112 -93.31240 80.62814,
   -18.47887 -92.87258 80.62590,
   -28.18251 -95.44338 80.57163,
   -19.41485 -92.52226 80.61631,
   -27.75504 -94.64943 80.59964,
   -21.99968 -92.04036 80.61217,
   -20.30891 -92.28640 80.59813,
   -27.24200 -93.93190 80.55592,
   -25.98001 -92.86569 80.61058,
   -22.74145 -92.01789 80.52214,
   -21.38170 -92.10147 80.61165,
   -26.54276 -93.26317 80.60502,
   -25.28086 -92.49580 80.63815,
   -23.70631 -92.05733 80.65395,
   -24.50939 -92.19853 80.79444,
   -7.41412 -117.94498 81.06928,
   -5.89857 -117.46091 81.07611,
   -11.37386 -118.69205 81.05523,
   -9.78664 -118.44321 81.05731,
   -8.21704 -118.13950 81.09151,
   -6.63537 -117.71795 81.06836,
   -5.14420 -117.14791 81.08312,
   -3.66727 -116.38451 81.09666,
   -15.40448 -119.18274 81.04289,
   -13.80521 -119.02057 81.04333,
   -12.17183 -118.80870 81.05372,
   -10.74086 -118.59706 81.05752,
   -8.98192 -118.29623 81.06313,
   -4.30345 -116.74859 81.09056,
   -2.99773 -115.96242 81.10595,
   -17.85930 -119.37156 81.03704,
   -16.24313 -119.25365 81.03434,
   -14.62355 -119.10828 81.04390,
   -12.97456 -118.91733 81.04944,
   -2.16344 -115.35587 81.09340,
   -20.31341 -119.56274 81.03055,
   -18.64376 -119.43124 81.07149,
   -17.14346 -119.31568 80.91269,
   -1.47123 -114.66442 81.12036,
   -22.74564 -119.81643 81.02360,
   -21.11266 -119.64097 81.04431,
   -19.58069 -119.49378 80.90248,
   -0.94949 -113.81754 81.13682,
   -26.79176 -120.22341 81.01779,
   -25.08360 -120.10261 81.12763,
   -23.56825 -119.91115 81.00428,
   -22.14435 -119.74895 81.02532,
   -0.68861 -112.73550 81.19445,
   -27.60691 -120.25308 80.98043,
   -25.96411 -120.16689 81.02382,
   -24.36230 -120.00778 81.01839,
   -0.74977 -112.20059 81.20692,
   -30.18476 -120.15000 81.01121,
   -28.50720 -120.25177 81.04532,
   -1.06486 -111.64790 81.09006,
   -30.98062 -120.05946 81.14485,
   -29.47457 -120.20247 80.87817,
   -1.67764 -111.01725 81.17619,
   -31.84423 -119.90681 81.00213,
   -2.42011 -110.58771 81.14887,
   -32.78829 -119.69709 81.01879,
   -33.75159 -119.42796 81.05709,
   -3.15665 -110.29655 81.16043,
   -34.68763 -119.10735 81.01299,
   -4.20520 -109.83911 81.30202,
   -35.57775 -118.72248 81.01770,
   -5.10925 -109.48776 81.24811,
   -36.36415 -118.29233 81.04079,
   -5.97450 -109.09450 81.17371,
   -6.78882 -108.61687 81.19824,
   -37.15573 -117.68255 81.13207,
   -7.44728 -108.15854 81.05733,
   -37.78485 -117.04908 81.03749,
   -8.15659 -107.48437 81.26764,
   -38.42311 -116.02326 81.00794,
   -8.81678 -106.76540 81.23326,
   -38.64288 -115.44889 80.89052,
   -9.42743 -105.99583 81.20242,
   -38.73466 -114.58002 81.11626,
   -38.67208 -113.88134 81.09068,
   -10.10975 -105.05724 81.25661,
   -38.43052 -113.01165 81.06361,
   -10.46697 -104.52343 81.27029,
   -37.97674 -112.04063 81.12342,
   -37.44437 -111.22170 81.13241,
   -11.03416 -103.66001 81.25802,
   -36.59715 -110.18444 81.14949,
   -36.92096 -110.55640 81.14417,
   -36.16938 -109.67913 81.15654,
   -11.55951 -102.79772 81.28252,
   -35.52726 -108.95293 81.16878,
   -11.96377 -102.05444 81.29689,
   -34.85467 -108.20657 81.18206,
   -34.16245 -107.42797 81.03643,
   -12.47135 -101.03613 81.30831,
   -33.60343 -106.75804 81.23963,
   -32.97603 -105.93508 81.23960,
   -12.89640 -100.09054 81.38920,
   -32.48286 -105.21498 81.22595,
   -31.88560 -104.23159 81.24367,
   -13.41063 -98.96603 81.33492,
   -31.54229 -103.59113 81.25346,
   -13.89569 -97.92927 81.35204,
   -31.11606 -102.74500 81.29298,
   -30.72130 -101.91359 81.27960,
   -14.33082 -97.03731 81.57886,
   -30.32987 -101.04511 81.22752,
   -14.70104 -96.41428 81.41096,
   -29.97382 -100.20869 81.30374,
   -15.40581 -95.40743 81.37136,
   -29.60690 -99.29565 81.30304,
   -15.81475 -94.88074 81.40716,
   -29.30308 -98.48162 81.32640,
   -28.98962 -97.61527 81.34165,
   -16.59093 -94.08743 81.37637,
   -17.24380 -93.54743 81.40524,
   -28.66814 -96.74595 81.35790,
   -28.32364 -95.90245 81.37830,
   -19.37971 -92.48877 81.42386,
   -18.02797 -93.05262 81.43474,
   -27.89058 -95.03897 81.45717,
   -20.03927 -92.29273 81.42102,
   -18.69899 -92.73961 81.42713,
   -27.40892 -94.28223 81.56206,
   -21.03894 -92.08893 81.29093,
   -26.69393 -93.45875 81.41206,
   -22.00388 -91.94331 81.44082,
   -25.96203 -92.84803 81.44386,
   -24.57696 -92.14461 81.44379,
   -22.97750 -91.89899 81.40608,
   -25.26287 -92.44031 81.42556,
   -23.82033 -91.94379 81.59988,
   -8.20101 -118.12585 81.87036,
   -6.65109 -117.72451 81.87544,
   -5.15371 -117.15482 81.88621,
   -12.17886 -118.80113 81.85618,
   -10.47765 -118.54601 81.75115,
   -8.99441 -118.28552 81.86331,
   -7.41252 -117.93985 81.86878,
   -5.91088 -117.46906 81.88640,
   -4.44979 -116.81560 81.84730,
   -14.47073 -119.10563 81.84847,
   -12.92733 -118.90801 81.86031,
   -11.37395 -118.68011 81.86783,
   -9.78527 -118.42693 81.86516,
   -3.69353 -116.40101 81.90270,
   -2.41057 -115.52162 81.91373,
   -16.95754 -119.34535 81.84574,
   -15.44035 -119.20779 81.79889,
   -13.78099 -119.02201 81.85060,
   -2.96303 -115.92013 81.90852,
   -1.68027 -114.86479 81.92377,
   -21.10593 -119.71386 81.83238,
   -19.42437 -119.55224 81.80302,
   -17.83100 -119.41592 81.83914,
   -16.21531 -119.28084 81.84456,
   -1.09284 -114.10698 81.93395,
   -23.52573 -119.99911 81.82599,
   -21.92735 -119.80742 81.81412,
   -20.27039 -119.62617 81.84009,
   -18.66286 -119.48564 81.83886,
   -0.71188 -113.21814 81.94666,
   -25.85980 -120.27737 81.94084,
   -24.37778 -120.10653 81.86321,
   -22.85126 -119.90428 81.69009,
   -0.61708 -112.50097 82.00502,
   -28.23979 -120.35850 81.81720,
   -26.76828 -120.32483 81.81896,
   -25.13936 -120.19605 81.82143,
   -29.30669 -120.31959 81.81700,
   -27.57829 -120.35604 81.82063,
   -0.80587 -111.79996 82.04209,
   -30.21857 -120.22679 81.78049,
   -1.23787 -111.22089 82.04339,
   -31.27259 -120.07947 81.81792,
   -1.94206 -110.70230 81.92368,
   -32.09709 -119.91197 81.81885,
   -2.78092 -110.29624 81.84175,
   -33.13654 -119.63329 81.82475,
   -3.75030 -109.91697 81.77532,
   -34.08568 -119.31470 81.83312,
   -4.69503 -109.53202 81.98532,
   -34.94070 -118.96258 81.83596,
   -5.46598 -109.23421 81.99378,
   -35.95572 -118.40331 81.94613,
   -36.68290 -117.92231 81.83898,
   -6.18262 -108.89264 81.99544,
   -7.16053 -108.26595 81.93728,
   -37.40863 -117.22203 81.96650,
   -7.76915 -107.75567 82.03263,
   -38.00747 -116.47578 81.82994,
   -8.57419 -106.95305 82.01315,
   -38.47340 -115.47568 81.83374,
   -8.98862 -106.44678 82.02911,
   -38.64597 -115.01398 81.47162,
   -38.63124 -114.43100 81.99140,
   -9.64495 -105.59994 82.04427,
   -38.54111 -113.44030 81.90352,
   -10.22574 -104.79820 82.06725,
   -38.25736 -112.59017 81.92582,
   -10.75280 -104.02862 82.07132,
   -37.82055 -111.74000 81.92862,
   -37.26155 -110.89905 82.02261,
   -11.39406 -103.02870 82.06771,
   -36.68965 -110.19975 82.00224,
   -11.71833 -102.45773 82.08641,
   -35.99334 -109.38963 81.97193,
   -35.33406 -108.67029 81.96631,
   -12.17251 -101.57572 82.10200,
   -34.65224 -107.93968 82.00176,
   -34.01649 -107.23412 82.08163,
   -12.66902 -100.51565 82.11954,
   -33.38881 -106.48348 82.01262,
   -32.74773 -105.62130 82.02596,
   -13.06429 -99.58276 82.20133,
   -32.23611 -104.83881 82.06283,
   -31.76077 -104.01399 82.05092,
   -13.58303 -98.43935 82.14809,
   -31.32247 -103.16392 82.01800,
   -30.93093 -102.34768 82.07584,
   -14.09942 -97.37436 82.16555,
   -30.62185 -101.66483 82.08616,
   -14.47506 -96.66372 82.18833,
   -30.18042 -100.66366 82.07963,
   -14.98402 -95.86849 82.19260,
   -29.82419 -99.81173 82.10416,
   -29.40186 -98.76917 82.12991,
   -15.54587 -95.11883 82.19077,
   -16.20128 -94.39247 82.19538,
   -29.13833 -98.06561 82.14104,
   -28.80148 -97.19352 82.16044,
   -16.86435 -93.78268 82.21973,
   -28.45551 -96.35499 82.28270,
   -17.60846 -93.24619 82.24102,
   -28.06971 -95.50869 82.17773,
   -18.39278 -92.81979 82.24456,
   -19.38899 -92.42377 82.22520,
   -27.66902 -94.77161 82.18764,
   -20.32287 -92.15818 82.19033,
   -27.14791 -94.02342 82.20170,
   -26.24418 -93.07441 82.21457,
   -21.28576 -91.93980 82.25676,
   -26.65912 -93.47212 82.20985,
   -25.32342 -92.42649 82.27179,
   -23.73878 -91.85913 82.25857,
   -22.31174 -91.81480 82.22521,
   -24.54664 -92.05708 82.25638,
   -22.96375 -91.79605 82.23671,
   -7.42756 -117.92889 82.67640,
   -5.91310 -117.46269 82.67849,
   -11.38912 -118.66051 82.66301,
   -9.80901 -118.40745 82.66749,
   -8.20039 -118.10565 82.67532,
   -6.64599 -117.71038 82.68156,
   -5.14122 -117.14340 82.69958,
   -3.68475 -116.38399 82.70598,
   -15.39660 -119.21096 82.64945,
   -13.79137 -119.01689 82.65682,
   -12.18282 -118.78470 82.65663,
   -10.66007 -118.54505 82.63836,
   -9.00103 -118.26346 82.67188,
   -4.24931 -116.70761 82.69997,
   -3.02156 -115.96418 82.71677,
   -17.83499 -119.44403 82.64402,
   -16.15776 -119.28878 82.63536,
   -14.63235 -119.12670 82.49258,
   -12.98338 -118.90411 82.65646,
   -2.19574 -115.37006 82.71810,
   -20.17777 -119.66368 82.77952,
   -18.67716 -119.51966 82.65650,
   -17.22939 -119.38968 82.64539,
   -1.47310 -114.67446 82.72968,
   -24.30573 -120.15950 82.62784,
   -22.72634 -119.95395 82.63609,
   -21.11199 -119.76127 82.61703,
   -19.46253 -119.59288 82.64037,
   -0.91510 -113.85692 82.74127,
   -26.67137 -120.39751 82.75147,
   -25.10764 -120.25544 82.62884,
   -23.60989 -120.06317 82.53926,
   -21.89278 -119.85277 82.63433,
   -0.58014 -112.75330 82.78374,
   -27.56174 -120.42158 82.64706,
   -25.91357 -120.33921 82.62371,
   -0.60792 -112.15196 82.81519,
   -29.99979 -120.30748 82.74725,
   -28.51450 -120.41400 82.50657,
   -30.94316 -120.17592 82.58210,
   -29.25791 -120.37631 82.61897,
   -0.95140 -111.31982 83.01386,
   -31.89401 -119.97845 82.63774,
   -1.42128 -110.91427 82.86994,
   -32.84550 -119.72034 82.62838,
   -2.24356 -110.40957 82.71539,
   -33.73659 -119.41497 82.64029,
   -3.13282 -110.01752 82.73714,
   -34.62949 -119.03731 82.61830,
   -4.07223 -109.66484 82.78188,
   -35.51251 -118.58177 82.55574,
   -4.96297 -109.33565 82.80217,
   -36.23591 -118.10908 82.63152,
   -5.84057 -108.95075 82.80670,
   -6.73924 -108.44209 82.79904,
   -36.94556 -117.50965 82.68068,
   -7.39063 -107.97912 82.79838,
   -37.65261 -116.65361 82.88990,
   -8.08419 -107.34650 82.84040,
   -38.14598 -115.92407 82.62766,
   -8.77771 -106.57567 83.01360,
   -38.49794 -114.85306 82.62136,
   -9.23914 -106.02298 82.84062,
   -38.55488 -113.90416 82.68413,
   -9.92695 -105.12028 82.86679,
   -38.40268 -113.03725 82.71331,
   -10.41704 -104.45820 82.71398,
   -38.06751 -112.15881 82.73061,
   -10.98967 -103.59239 82.87513,
   -37.64097 -111.41043 82.74083,
   -37.07174 -110.59180 82.89907,
   -11.49780 -102.77422 82.88497,
   -36.51730 -109.92367 82.90467,
   -11.89268 -102.04554 82.89779,
   -35.81921 -109.13523 82.77620,
   -34.92780 -108.18353 82.79081,
   -35.37269 -108.65500 82.78347,
   -34.24980 -107.45835 82.80190,
   -12.38851 -101.02423 82.90909,
   -33.55728 -106.67243 82.83948,
   -32.97844 -105.95123 82.83561,
   -12.84180 -99.98947 82.93059,
   -32.47416 -105.23896 82.83439,
   -31.97957 -104.43637 82.84854,
   -13.22966 -99.04354 83.01127,
   -31.63966 -103.80480 82.85741,
   -13.74867 -97.91471 82.96414,
   -31.15011 -102.82653 82.89443,
   -30.74520 -101.95039 82.89268,
   -14.25549 -96.91344 82.99463,
   -30.38027 -101.12358 82.93588,
   -14.61885 -96.31172 82.79834,
   -29.99862 -100.23170 82.91133,
   -15.20541 -95.43480 83.02865,
   -29.62359 -99.32665 82.88254,
   -15.74222 -94.81130 82.79958,
   -29.29705 -98.51444 82.93742,
   -28.95970 -97.67269 82.98583,
   -16.46769 -94.04500 83.03903,
   -17.13741 -93.51072 82.90812,
   -28.59794 -96.79650 82.96428,
   -28.19272 -95.91029 83.01729,
   -17.85037 -93.03448 83.04255,
   -27.79524 -95.12825 82.97886,
   -20.28276 -92.08529 83.01857,
   -18.66488 -92.63387 83.03048,
   -27.26431 -94.28563 82.99979,
   -20.90903 -91.92960 83.01748,
   -19.65071 -92.26702 83.02109,
   -26.64671 -93.49830 82.99809,
   -21.98478 -91.76490 82.87866,
   -25.90960 -92.79362 83.01660,
   -22.85312 -91.69930 82.89931,
   -25.11575 -92.24558 83.03885,
   -23.83657 -91.75809 83.11998,
   -24.56839 -91.97965 83.06526,
   -6.67044 -117.69368 83.47921,
   -5.18045 -117.14087 83.48901,
   -12.19431 -118.75731 83.46219,
   -10.43798 -118.47724 83.46988,
   -9.01637 -118.23300 83.48141,
   -7.44971 -117.90499 83.49119,
   -5.92030 -117.44230 83.46296,
   -4.49321 -116.81231 83.48740,
   -14.48348 -119.09266 83.38084,
   -12.97158 -118.87802 83.43479,
   -11.39091 -118.62936 83.46485,
   -9.80778 -118.37269 83.47281,
   -8.22283 -118.07926 83.47784,
   -3.69255 -116.36785 83.53673,
   -2.43626 -115.51224 83.52324,
   -18.63737 -119.52360 83.44311,
   -17.02364 -119.37145 83.44506,
   -15.39021 -119.19973 83.44962,
   -13.78753 -118.99627 83.45524,
   -2.98955 -115.90906 83.51804,
   -1.69992 -114.86833 83.53402,
   -21.07108 -119.77249 83.43724,
   -19.45305 -119.60186 83.44214,
   -17.93546 -119.45718 83.43800,
   -16.20489 -119.28913 83.44905,
   -1.09522 -114.14558 83.54210,
   -25.08482 -120.27427 83.42356,
   -23.49093 -120.06427 83.42987,
   -21.88566 -119.86591 83.43386,
   -20.43614 -119.70285 83.43874,
   -0.66476 -113.27296 83.58374,
   -27.34303 -120.43978 83.41488,
   -25.88443 -120.35449 83.42015,
   -24.39912 -120.18651 83.42718,
   -22.67903 -119.96364 83.43168,
   -0.52360 -112.51081 83.59491,
   -28.35738 -120.43482 83.41294,
   -26.68509 -120.41566 83.41652,
   -30.92333 -120.17176 83.41306,
   -29.27193 -120.38287 83.41269,
   -0.69490 -111.68791 83.61799,
   -31.58926 -120.03639 83.40970,
   -30.21531 -120.28215 83.42850,
   -1.12834 -111.02265 83.62913,
   -32.56799 -119.78004 83.41451,
   -33.27955 -119.54195 83.42397,
   -1.62810 -110.67386 83.61256,
   -2.42901 -110.23651 83.59878,
   -33.93602 -119.28370 83.43194,
   -3.32696 -109.86788 83.59774,
   -34.86844 -118.82653 83.47773,
   -4.26217 -109.52549 83.60107,
   -35.81295 -118.26348 83.41001,
   -5.24407 -109.13110 83.60185,
   -36.48286 -117.77537 83.35199,
   -6.13421 -108.68597 83.72598,
   -6.98097 -108.17563 83.62002,
   -37.19516 -117.03983 83.49870,
   -7.63200 -107.67893 83.47629,
   -37.81204 -116.18400 83.59989,
   -8.35312 -106.94799 83.65410,
   -38.21969 -115.42205 83.41507,
   -8.97512 -106.23825 83.65562,
   -38.46868 -114.38067 83.40007,
   -9.58919 -105.46547 83.63783,
   -38.44999 -113.46679 83.50207,
   -10.18898 -104.65937 83.64970,
   -38.24806 -112.64791 83.55710,
   -10.71762 -103.90340 83.67726,
   -37.85914 -111.74271 83.51836,
   -37.36765 -110.95119 83.50670,
   -11.28893 -103.02487 83.68257,
   -36.71844 -110.07871 83.56677,
   -11.65982 -102.40320 83.57050,
   -36.08214 -109.35633 83.52514,
   -35.41362 -108.65806 83.57950,
   -12.09521 -101.52436 83.69568,
   -34.73234 -107.96226 83.59390,
   -34.03191 -107.22447 83.57442,
   -12.55737 -100.50020 83.71864,
   -33.41671 -106.52766 83.62044,
   -32.73224 -105.64210 83.63595,
   -12.99468 -99.45622 83.73874,
   -32.21671 -104.87498 83.66912,
   -31.74002 -104.05352 83.65693,
   -13.42407 -98.43478 83.77778,
   -31.27290 -103.14193 83.66280,
   -30.92120 -102.38393 83.68032,
   -13.91956 -97.38455 83.77972,
   -30.61869 -101.69586 83.69082,
   -14.41867 -96.46621 83.79698,
   -30.17639 -100.68340 83.70556,
   -14.85425 -95.78720 83.79058,
   -29.78604 -99.76205 83.70779,
   -29.45740 -98.96523 83.73333,
   -15.49983 -94.95585 83.77296,
   -16.09960 -94.29791 83.79592,
   -29.20041 -98.31671 83.74388,
   -28.77110 -97.29866 83.73414,
   -16.81810 -93.64945 83.81013,
   -28.37821 -96.41232 83.74086,
   -17.51834 -93.14748 83.80343,
   -27.84760 -95.37526 83.78833,
   -18.37952 -92.67922 83.75585,
   -27.36351 -94.55122 83.80338,
   -19.30551 -92.28393 83.83064,
   -26.80161 -93.75704 83.81525,
   -20.25375 -91.98552 83.81754,
   -26.16373 -93.03497 83.82168,
   -21.21929 -91.75109 83.81379,
   -25.38594 -92.38453 83.66674,
   -22.22400 -91.60265 83.78702,
   -24.56500 -91.90338 83.87705,
   -23.12156 -91.56926 83.82013,
   -23.87730 -91.64887 84.02039,
   -5.93606 -117.41147 84.26714,
   -11.41835 -118.58839 84.25628,
   -9.70085 -118.31406 84.14382,
   -8.25129 -118.04163 84.27648,
   -6.72359 -117.66808 84.30806,
   -5.18724 -117.11009 84.27716,
   -3.70756 -116.34621 84.30127,
   -15.41599 -119.17379 84.24139,
   -13.76662 -118.95680 84.26179,
   -12.19570 -118.71664 84.23561,
   -10.61117 -118.45486 84.25012,
   -9.03275 -118.19169 84.26706,
   -7.45597 -117.86540 84.27064,
   -4.28511 -116.67516 84.29413,
   -3.02344 -115.91251 84.32642,
   -17.84753 -119.42760 84.23539,
   -16.18568 -119.26204 84.19860,
   -14.58782 -119.07203 84.21277,
   -13.01019 -118.84464 84.24953,
   -2.30581 -115.41413 84.32004,
   -20.13730 -119.65596 84.11153,
   -18.65181 -119.50418 84.23749,
   -17.15717 -119.35386 84.37927,
   -1.49163 -114.66281 84.32345,
   -24.31545 -120.15588 84.21692,
   -22.73259 -119.94733 84.22524,
   -21.11428 -119.75532 84.24166,
   -19.47302 -119.58465 84.23157,
   -0.90983 -113.86859 84.33449,
   -26.67651 -120.39111 84.06715,
   -25.11003 -120.24940 84.20559,
   -23.60697 -120.05831 84.31218,
   -21.90202 -119.84752 84.22492,
   -0.52757 -112.78695 84.39429,
   -27.56121 -120.41099 84.18793,
   -25.92227 -120.33111 84.20933,
   -0.52715 -112.11350 84.40995,
   -29.95034 -120.27139 84.20964,
   -28.49873 -120.38465 84.30066,
   -30.92344 -120.12077 84.20071,
   -29.27666 -120.34262 84.20969,
   -0.86996 -111.23221 84.39633,
   -31.86496 -119.91361 84.18528,
   -1.34667 -110.74084 84.39910,
   -32.75399 -119.64767 84.23367,
   -2.13144 -110.22631 84.40183,
   -33.65339 -119.31116 84.20544,
   -3.01730 -109.82974 84.40481,
   -34.55134 -118.90056 84.11017,
   -3.90337 -109.52624 84.33049,
   -35.31513 -118.44427 84.23056,
   -4.89815 -109.16475 84.22159,
   -5.73551 -108.80837 84.26827,
   -36.09967 -117.89722 84.22877,
   -6.53085 -108.36706 84.37807,
   -36.65163 -117.42782 84.25590,
   -7.11700 -107.97074 84.38763,
   -37.40883 -116.54330 84.32684,
   -7.84615 -107.33668 84.41275,
   -37.93745 -115.72236 84.28626,
   -8.62878 -106.52079 84.43443,
   -38.28759 -114.84783 84.17752,
   -9.16996 -105.89678 84.28460,
   -38.41450 -113.89304 84.23379,
   -9.79362 -105.07192 84.44288,
   -38.32074 -113.05529 84.37115,
   -38.05511 -112.18892 84.32537,
   -10.37294 -104.28149 84.46911,
   -10.91524 -103.49419 84.43991,
   -37.70594 -111.50964 84.33329,
   -37.11234 -110.57856 84.35542,
   -11.54895 -102.46708 84.44962,
   -36.57676 -109.91755 84.33792,
   -11.81172 -101.95654 84.47914,
   -35.90543 -109.16688 84.36841,
   -34.74979 -107.97398 84.38680,
   -35.20889 -108.44175 84.37954,
   -34.24689 -107.44503 84.39498,
   -12.25485 -101.01586 84.51619,
   -33.55489 -106.68724 84.39074,
   -32.96297 -105.97893 84.41759,
   -12.70017 -99.97363 84.52634,
   -32.43617 -105.25946 84.42452,
   -31.85995 -104.34236 84.44300,
   -13.13246 -98.92151 84.54293,
   -31.49339 -103.65821 84.45165,
   -13.60972 -97.85150 84.50198,
   -31.10883 -102.86488 84.43199,
   -30.70282 -101.97704 84.47347,
   -14.06753 -96.90748 84.60544,
   -30.34530 -101.15028 84.47024,
   -29.96838 -100.26793 84.50226,
   -14.57462 -96.03880 84.65772,
   -15.09249 -95.32420 84.55769,
   -29.59592 -99.38534 84.54773,
   -29.24970 -98.54873 84.53569,
   -15.75726 -94.49508 84.77818,
   -28.88114 -97.67640 84.57647,
   -16.35562 -93.92852 84.58783,
   -28.52262 -96.84605 84.55624,
   -17.07234 -93.33182 84.62501,
   -28.13782 -96.00560 84.41106,
   -17.78481 -92.87014 84.60984,
   -27.70841 -95.19354 84.58258,
   -18.65018 -92.44012 84.58617,
   -27.19725 -94.34829 84.59627,
   -19.58831 -92.05415 84.74473,
   -26.61019 -93.53416 84.57486,
   -20.56928 -91.75219 84.78643,
   -25.94040 -92.79281 84.62806,
   -23.10684 -91.45672 84.65478,
   -21.49723 -91.56959 84.61270,
   -25.23965 -92.19891 84.69656,
   -23.90332 -91.56899 84.68938,
   -22.46453 -91.45521 84.63274,
   -24.54525 -91.79287 84.66032,
   -10.64612 -118.40162 85.05075,
   -8.94761 -118.12633 84.93321,
   -7.48771 -117.81832 85.07072,
   -5.95033 -117.36423 85.06699,
   -4.54404 -116.76866 84.94037,
   -14.63071 -119.02752 85.03355,
   -13.05884 -118.80026 85.05318,
   -11.43311 -118.53569 85.03975,
   -9.83124 -118.26306 85.04859,
   -8.26248 -117.98907 85.06145,
   -6.70249 -117.61062 85.06076,
   -5.20373 -117.06867 85.06839,
   -3.70098 -116.30340 85.08676,
   -2.31096 -115.36633 85.10554,
   -16.88832 -119.28930 85.02895,
   -15.39128 -119.12137 85.06207,
   -13.89221 -118.91706 85.15749,
   -12.23620 -118.66869 85.04402,
   -2.85378 -115.77547 85.10133,
   -1.71546 -114.83330 85.11253,
   -19.40085 -119.53767 84.91392,
   -17.88978 -119.38537 85.04834,
   -16.24759 -119.22226 85.03055,
   -1.12988 -114.17780 85.11748,
   -23.54419 -119.99421 85.01325,
   -21.94397 -119.79634 85.04466,
   -20.34834 -119.61920 85.06516,
   -18.68594 -119.46258 85.02529,
   -0.65623 -113.29646 85.15760,
   -25.87259 -120.26730 84.86752,
   -24.33671 -120.09207 85.00149,
   -22.84280 -119.89675 85.11848,
   -21.12368 -119.70550 85.02020,
   -0.47953 -112.52198 85.15973,
   -28.46487 -120.31072 85.00240,
   -26.78083 -120.31095 84.99701,
   -25.15840 -120.18536 85.00845,
   -29.18283 -120.28232 84.84427,
   -27.70257 -120.33182 84.99618,
   -0.58631 -111.75808 85.32876,
   -30.19452 -120.14539 85.01877,
   -31.21985 -119.94846 85.11411,
   -1.03703 -110.95549 85.18967,
   -32.21254 -119.70244 85.09779,
   -1.54444 -110.55599 85.17930,
   -33.04382 -119.41878 85.14007,
   -2.47403 -109.97499 85.28370,
   -33.97239 -119.04490 85.00720,
   -3.33840 -109.62126 85.32453,
   -34.79415 -118.60741 85.05277,
   -4.28057 -109.29902 85.13148,
   -35.71484 -118.03443 84.92014,
   -5.18888 -108.94269 85.16182,
   -6.06582 -108.52325 85.15975,
   -36.35338 -117.49329 85.07932,
   -6.84034 -108.04854 85.16845,
   -36.91910 -116.94105 85.07712,
   -7.61702 -107.40419 85.35308,
   -37.60900 -116.02840 85.07072,
   -8.23549 -106.82710 85.17077,
   -38.03432 -115.28803 84.93157,
   -8.94196 -106.03193 85.19793,
   -38.28411 -114.37974 85.04132,
   -9.35943 -105.50002 85.22807,
   -38.32866 -113.50066 85.06931,
   -10.06221 -104.57793 85.25687,
   -38.17393 -112.65998 85.13255,
   -10.54177 -103.94340 85.06626,
   -37.84154 -111.77664 85.12196,
   -37.33375 -110.88736 85.23301,
   -11.11800 -103.02481 85.26827,
   -36.80384 -110.16689 85.14084,
   -36.14894 -109.40239 85.15502,
   -11.68045 -102.02895 85.38993,
   -35.44842 -108.66831 85.16957,
   -12.02238 -101.39749 85.10144,
   -34.76312 -107.99199 85.17807,
   -12.14374 -100.99299 85.67721,
   -34.00989 -107.21470 85.19057,
   -12.40213 -100.47977 85.33275,
   -33.40382 -106.55532 85.19839,
   -32.70361 -105.68375 85.21485,
   -12.82689 -99.43615 85.33890,
   -32.22167 -104.99124 85.15554,
   -31.68991 -104.11424 85.22666,
   -13.26276 -98.38740 85.34844,
   -31.25166 -103.27460 85.23380,
   -30.82433 -102.38261 85.36447,
   -13.74686 -97.33914 85.36929,
   -30.47489 -101.57174 85.27143,
   -14.23162 -96.42555 85.42124,
   -30.13083 -100.75254 85.21032,
   -14.75276 -95.62166 85.37690,
   -29.75539 -99.87147 85.29481,
   -29.35341 -98.92795 85.40688,
   -15.31092 -94.89505 85.35592,
   -15.95368 -94.17383 85.38396,
   -29.03561 -98.14935 85.32547,
   -28.66294 -97.28070 85.34384,
   -16.62389 -93.55175 85.37878,
   -28.29196 -96.45255 85.34784,
   -17.31451 -93.04027 85.30330,
   -27.83375 -95.53437 85.36818,
   -27.39829 -94.74716 85.37589,
   -19.51921 -91.97178 85.40605,
   -17.96370 -92.62863 85.43099,
   -26.79308 -93.83358 85.39041,
   -20.20479 -91.75492 85.40013,
   -18.85960 -92.21430 85.41440,
   -26.16198 -93.04128 85.39935,
   -21.20437 -91.53412 85.25889,
   -25.46669 -92.36015 85.41036,
   -22.10573 -91.39222 85.27355,
   -24.62269 -91.79418 85.27249,
   -23.04184 -91.34281 85.48264,
   -23.92156 -91.48561 85.48220,
   -9.87559 -118.20296 85.84460,
   -8.17247 -117.91098 85.73930,
   -6.73450 -117.55621 85.86367,
   -5.21773 -117.01567 85.87866,
   -13.85204 -118.85792 85.82631,
   -12.28820 -118.61465 85.84448,
   -10.69398 -118.34701 85.81950,
   -9.08025 -118.06328 85.84493,
   -7.49851 -117.75781 85.85308,
   -5.97001 -117.31209 85.84709,
   -4.42161 -116.64347 85.88142,
   -3.09181 -115.87421 85.79131,
   -16.17896 -119.16176 85.71714,
   -14.66871 -118.97012 85.83672,
   -13.16895 -118.74666 85.93622,
   -11.46442 -118.47642 85.83785,
   -3.74063 -116.26744 85.88234,
   -2.29449 -115.30933 85.88994,
   -20.34217 -119.54805 85.81374,
   -18.66324 -119.39337 85.83759,
   -17.06903 -119.24273 85.81987,
   -15.46271 -119.07176 85.82306,
   -1.52743 -114.64448 85.90222,
   -22.77311 -119.80936 85.80855,
   -21.17110 -119.63313 85.82040,
   -19.49442 -119.46789 85.80223,
   -17.89809 -119.32344 85.81795,
   -0.94520 -113.90376 85.91297,
   -25.06499 -120.09044 85.67369,
   -23.57276 -119.90437 85.79750,
   -22.06645 -119.71756 85.91515,
   -0.52701 -112.85370 85.77221,
   -27.60227 -120.22997 85.64909,
   -26.03428 -120.15162 85.82148,
   -24.39170 -119.99860 85.80606,
   -0.48619 -112.17605 85.95967,
   -28.48519 -120.18680 85.83022,
   -26.81883 -120.19799 85.78858,
   -31.11357 -119.85854 85.79376,
   -29.45734 -120.11056 85.80858,
   -0.80160 -111.21072 85.96507,
   -31.84888 -119.71082 85.63083,
   -30.40029 -119.97398 85.90958,
   -1.24909 -110.70300 85.97185,
   -32.64950 -119.44261 85.79883,
   -2.01018 -110.16857 85.84794,
   -2.99046 -109.65519 85.95587,
   -33.46614 -119.12573 85.81632,
   -3.96042 -109.27708 85.96250,
   -34.28357 -118.71309 85.95548,
   -4.69446 -109.04054 85.97161,
   -35.17161 -118.22533 85.79713,
   -35.89063 -117.70988 85.80402,
   -5.42594 -108.75190 85.97479,
   -6.36033 -108.24348 85.96351,
   -36.63504 -116.99075 85.99554,
   -7.10164 -107.72580 86.00516,
   -37.23860 -116.33076 85.83535,
   -7.83911 -107.08584 86.00221,
   -37.82971 -115.37914 85.82559,
   -8.50129 -106.38876 86.03334,
   -38.11678 -114.70589 85.79305,
   -9.17231 -105.56393 86.24372,
   -38.25969 -113.85919 85.84348,
   -9.72406 -104.89937 85.98253,
   -38.21331 -113.07907 85.86559,
   -37.95094 -112.08938 85.90737,
   -10.35747 -104.02103 86.06954,
   -10.72708 -103.47363 86.08580,
   -37.60375 -111.37879 85.91612,
   -37.04660 -110.49155 85.97020,
   -11.31655 -102.51680 86.07035,
   -36.60064 -109.95860 85.93364,
   -35.92993 -109.19387 85.94572,
   -34.94846 -108.16942 85.96185,
   -11.80885 -101.59039 86.05952,
   -35.41289 -108.64131 85.95452,
   -34.25825 -107.47569 85.97260,
   -33.54964 -106.72828 85.97811,
   -12.31786 -100.45673 86.21925,
   -32.94191 -106.02986 85.99480,
   -12.59994 -99.82701 85.92734,
   -32.37263 -105.28480 86.00883,
   -12.69831 -99.40941 86.50188,
   -31.85975 -104.50274 86.04231,
   -12.94894 -98.89641 86.13261,
   -31.40695 -103.70106 86.03075,
   -13.39543 -97.85296 86.15484,
   -31.08543 -103.04704 86.04009,
   -30.59954 -102.00436 86.05767,
   -13.96529 -96.72326 86.16857,
   -30.22152 -101.12646 86.04790,
   -29.79634 -100.12641 86.08308,
   -14.46568 -95.87372 86.17609,
   -14.87257 -95.26371 86.23415,
   -29.52580 -99.46040 86.09396,
   -29.18948 -98.65023 86.13524,
   -15.55930 -94.42425 86.23763,
   -28.82045 -97.76690 86.10470,
   -16.16730 -93.82748 86.04257,
   -28.35388 -96.72144 86.13600,
   -17.00069 -93.08687 86.21288,
   -28.05194 -96.05396 86.14534,
   -17.61148 -92.66791 86.24503,
   -27.63580 -95.23395 86.16622,
   -18.53723 -92.21781 86.09693,
   -27.17815 -94.43087 86.16572,
   -19.53003 -91.81575 86.20451,
   -26.60567 -93.57703 86.16731,
   -20.47658 -91.53322 86.20556,
   -25.97660 -92.80445 86.18293,
   -21.44233 -91.33339 86.17759,
   -25.25738 -92.13105 86.19814,
   -22.39092 -91.22183 86.24211,
   -24.61320 -91.69691 86.12017,
   -23.27837 -91.24212 86.38751,
   -23.94231 -91.40571 86.26808,
   -9.10782 -117.99452 86.63886,
   -7.41522 -117.67206 86.53484,
   -5.98957 -117.25161 86.63891,
   -4.49487 -116.61886 86.66185,
   -13.08014 -118.67186 86.62073,
   -11.50823 -118.41572 86.63357,
   -9.90736 -118.13780 86.64146,
   -8.29973 -117.84142 86.63912,
   -6.74688 -117.49189 86.64250,
   -5.16841 -116.93812 86.64985,
   -3.80833 -116.25318 86.69757,
   -2.34633 -115.29665 86.68561,
   -17.11013 -119.17289 86.60915,
   -15.51027 -119.00653 86.62841,
   -13.90354 -118.79335 86.64498,
   -12.39973 -118.55324 86.74073,
   -10.69414 -118.27493 86.63111,
   -2.97508 -115.76096 86.65251,
   -1.73653 -114.77546 86.70756,
   -19.55810 -119.38750 86.60549,
   -17.88790 -119.25052 86.56065,
   -16.36163 -119.09737 86.62312,
   -14.68022 -118.90343 86.61431,
   -1.17902 -114.19218 86.70767,
   -21.99946 -119.62051 86.60171,
   -20.34671 -119.46146 86.58392,
   -18.85378 -119.31641 86.71555,
   -0.66972 -113.30634 86.74087,
   -24.32042 -119.89277 86.46188,
   -22.79848 -119.70424 86.60985,
   -21.32338 -119.54097 86.71332,
   -0.47830 -112.58398 86.71447,
   -26.83483 -120.08040 86.47345,
   -25.26797 -119.96135 86.61503,
   -23.62134 -119.79515 86.59911,
   -27.70161 -120.07212 86.57243,
   -26.05362 -120.02477 86.58829,
   -0.57377 -111.73448 86.73459,
   -30.11655 -119.88460 86.59692,
   -28.68300 -120.01929 86.69066,
   -31.11391 -119.71252 86.58359,
   -29.44529 -119.96732 86.59707,
   -0.98554 -110.91759 86.75943,
   -32.03891 -119.48555 86.56627,
   -1.58268 -110.36085 86.87831,
   -32.93425 -119.17630 86.63352,
   -2.37640 -109.90425 86.69452,
   -33.90114 -118.79628 86.45135,
   -3.31153 -109.47470 86.74981,
   -34.82845 -118.26366 86.61407,
   -4.19509 -109.13965 86.77734,
   -5.09281 -108.77387 86.79569,
   -35.43275 -117.87447 86.60462,
   -5.94625 -108.36554 86.73892,
   -36.11280 -117.32747 86.65379,
   -6.66758 -107.94460 86.63038,
   -36.82815 -116.61618 86.64592,
   -7.43748 -107.32310 86.76988,
   -37.42434 -115.82946 86.62741,
   -8.04288 -106.77224 86.61664,
   -37.99523 -114.68179 86.63071,
   -8.73521 -105.97294 86.84219,
   -38.12701 -114.22298 86.63519,
   -9.34179 -105.23591 86.82785,
   -38.18227 -113.53512 86.63467,
   -9.92483 -104.46594 86.84642,
   -38.07762 -112.74447 86.66305,
   -37.77398 -111.80322 86.70001,
   -10.51526 -103.60245 86.99660,
   -37.32191 -110.94553 86.68970,
   -10.91334 -103.00813 86.87315,
   -36.81208 -110.23916 86.81745,
   -36.13790 -109.42224 86.72880,
   -11.45887 -102.04057 86.92110,
   -35.41222 -108.66008 86.73981,
   -34.71801 -107.97562 86.76121,
   -11.99671 -100.96764 86.85837,
   -34.03435 -107.28549 86.69802,
   -33.38889 -106.60237 86.77551,
   -12.44132 -99.93112 86.87178,
   -32.66974 -105.74121 86.79161,
   -32.19974 -105.10579 86.80190,
   -12.79558 -98.99021 87.07895,
   -31.56381 -104.09800 86.81554,
   -13.08253 -98.34783 86.80633,
   -31.13545 -103.30389 86.83440,
   -30.72035 -102.44546 86.89438,
   -13.57288 -97.25800 86.95645,
   -30.36493 -101.62955 86.84902,
   -14.10460 -96.28094 86.91948,
   -30.03252 -100.81668 86.73093,
   -29.64304 -99.90679 86.88427,
   -14.65323 -95.38110 87.10566,
   -29.28569 -99.04093 86.91952,
   -15.14455 -94.75308 86.97046,
   -28.94265 -98.20258 86.90330,
   -15.88882 -93.91756 86.93386,
   -28.60603 -97.37913 86.78280,
   -16.43374 -93.37198 87.01677,
   -28.20405 -96.49075 86.93808,
   -27.76377 -95.58635 87.04104,
   -17.22647 -92.72859 87.12466,
   -27.35195 -94.79622 86.95234,
   -17.95749 -92.31636 86.97667,
   -26.76810 -93.86092 86.96736,
   -18.81611 -91.92220 86.96079,
   -26.18912 -93.06855 86.97689,
   -19.72838 -91.57265 87.10342,
   -25.50032 -92.32595 86.98766,
   -22.34912 -91.11590 87.00372,
   -20.64753 -91.31693 87.13186,
   -24.72846 -91.72117 87.01131,
   -23.10724 -91.15019 87.02923,
   -21.71091 -91.16209 86.98985,
   -23.96471 -91.34138 87.05049,
   -8.34129 -117.77396 87.43109,
   -6.66579 -117.40015 87.32047,
   -5.30349 -116.92711 87.30808,
   -13.90249 -118.72250 87.40607,
   -12.30901 -118.47548 87.41411,
   -10.74213 -118.21288 87.42451,
   -9.14070 -117.92684 87.43708,
   -7.54386 -117.60382 87.43238,
   -6.01442 -117.18671 87.42754,
   -4.50594 -116.55540 87.48117,
   -3.20546 -115.83574 87.46813,
   -16.32298 -119.01696 87.39980,
   -14.71939 -118.83575 87.39643,
   -13.09238 -118.60144 87.40606,
   -11.62990 -118.35184 87.54196,
   -9.92497 -118.06807 87.42406,
   -3.78377 -116.17331 87.46153,
   -2.38018 -115.28231 87.48223,
   -18.77271 -119.23191 87.39711,
   -17.08774 -119.08863 87.41950,
   -15.62200 -118.93350 87.50086,
   -1.61825 -114.66569 87.61960,
   -21.03378 -119.42160 87.39351,
   -19.56935 -119.29583 87.40862,
   -18.19399 -119.18620 87.39789,
   -0.99136 -113.92392 87.49130,
   -23.54226 -119.68480 87.26416,
   -22.04611 -119.51435 87.40050,
   -20.40731 -119.36662 87.39506,
   -0.55783 -112.97853 87.50453,
   -26.04035 -119.89787 87.28788,
   -24.49727 -119.75651 87.40800,
   -22.84869 -119.59386 87.39050,
   -0.48393 -112.18800 87.52700,
   -28.42768 -119.89375 87.38170,
   -26.93788 -119.91679 87.37491,
   -25.28859 -119.82826 87.38576,
   -29.37096 -119.84338 87.26810,
   -27.75440 -119.91749 87.37142,
   -0.77464 -111.16940 87.53774,
   -30.37107 -119.68925 87.38431,
   -1.20124 -110.66375 87.51654,
   -31.43560 -119.45495 87.50079,
   -2.02173 -110.00266 87.53634,
   -32.26060 -119.22620 87.53828,
   -2.79299 -109.62945 87.53787,
   -33.25112 -118.88893 87.41804,
   -34.12899 -118.48339 87.40529,
   -3.54989 -109.34322 87.54611,
   -34.95745 -118.01848 87.37201,
   -4.56833 -108.89354 87.68686,
   -35.66660 -117.55064 87.26843,
   -5.38050 -108.53884 87.67551,
   -6.34753 -108.01352 87.51375,
   -36.36370 -116.89454 87.48844,
   -6.97501 -107.57347 87.55409,
   -37.00713 -116.25418 87.25788,
   -7.79596 -106.86006 87.56454,
   -37.58347 -115.31161 87.43360,
   -8.25103 -106.37062 87.63326,
   -37.95200 -114.38037 87.54752,
   -8.99765 -105.51946 87.60181,
   -38.07329 -113.88409 87.43916,
   -9.53621 -104.85555 87.50533,
   -38.07655 -113.20826 87.43470,
   -37.86677 -112.15472 87.48209,
   -10.11362 -104.03852 87.66703,
   -37.54763 -111.42342 87.49505,
   -10.72327 -103.09836 87.83392,
   -37.08684 -110.65877 87.50238,
   -11.14019 -102.43924 87.63830,
   -36.57202 -109.97688 87.35683,
   -35.91175 -109.22259 87.52330,
   -34.93890 -108.20383 87.53946,
   -11.57809 -101.59747 87.64730,
   -35.40970 -108.68488 87.53200,
   -34.24088 -107.50490 87.55009,
   -33.61531 -106.86910 87.55647,
   -12.12295 -100.42984 87.65403,
   -32.92460 -106.09646 87.57245,
   -32.31460 -105.33187 87.58900,
   -12.56233 -99.37556 87.67654,
   -31.77297 -104.54068 87.59189,
   -31.26974 -103.70256 87.70845,
   -12.98838 -98.33362 87.69201,
   -30.87776 -102.92560 87.62094,
   -13.25194 -97.82368 87.33548,
   -13.37220 -97.40010 87.93696,
   -30.49166 -102.09177 87.62629,
   -13.72499 -96.73478 87.73822,
   -30.12002 -101.23406 87.64571,
   -29.77353 -100.39196 87.62990,
   -14.28476 -95.78185 87.75108,
   -29.41556 -99.52012 87.67108,
   -14.81614 -95.00444 87.74381,
   -29.05459 -98.63555 87.69723,
   -15.40933 -94.26224 87.73146,
   -28.71551 -97.80409 87.69813,
   -28.35985 -96.96143 87.71789,
   -16.09667 -93.48496 87.91440,
   -16.81509 -92.89054 87.73759,
   -27.97529 -96.10234 87.72265,
   -27.52585 -95.19598 87.78445,
   -17.47477 -92.40789 87.81618,
   -27.15094 -94.48363 87.73433,
   -19.69995 -91.45495 87.77992,
   -18.24399 -91.99122 87.80679,
   -26.60607 -93.61426 87.75660,
   -20.38911 -91.26977 87.77416,
   -19.02372 -91.67246 87.78774,
   -26.00689 -92.81636 87.75238,
   -21.30671 -91.11850 87.60952,
   -25.32205 -92.10622 87.77112,
   -22.29520 -90.99971 87.83597,
   -24.57245 -91.55580 87.78854,
   -23.24753 -91.06991 87.82819,
   -23.97634 -91.26676 87.84170,
   -7.57970 -117.53655 88.22284,
   -6.03420 -117.13193 88.07615,
   -4.54097 -116.50771 88.24043,
   -13.13009 -118.53293 88.19969,
   -11.53897 -118.27368 88.20724,
   -9.95929 -118.00142 88.22519,
   -8.38037 -117.70724 88.23233,
   -6.79842 -117.34204 88.22139,
   -5.29324 -116.84708 88.20407,
   -3.84246 -116.14834 88.28479,
   -15.54126 -118.85603 88.19255,
   -13.90543 -118.65049 88.17427,
   -12.31948 -118.40426 88.20247,
   -10.93402 -118.17161 88.20954,
   -9.15809 -117.85646 88.21813,
   -3.09405 -115.72561 88.24751,
   -1.81059 -114.76530 88.26858,
   -17.87603 -119.08961 88.05030,
   -16.36109 -118.94070 88.20070,
   -14.91874 -118.78352 88.19421,
   -2.38358 -115.22448 88.26476,
   -1.22929 -114.18906 88.29561,
   -20.34107 -119.27738 88.06294,
   -18.82093 -119.14468 88.20621,
   -17.16659 -119.01628 88.18911,
   -0.69166 -113.31188 88.32829,
   -22.78140 -119.48594 88.07180,
   -21.28579 -119.33321 88.21431,
   -19.62199 -119.20690 88.18593,
   -0.48654 -112.59648 88.28730,
   -26.96429 -119.76690 88.16057,
   -25.27744 -119.68314 88.21235,
   -23.73411 -119.55161 88.21744,
   -22.07172 -119.40449 88.18108,
   -27.77000 -119.78538 88.04460,
   -26.12436 -119.74374 88.16110,
   -24.52003 -119.62582 88.17979,
   -0.57099 -111.66377 88.32331,
   -28.66334 -119.72005 88.18925,
   -31.27763 -119.35352 88.16595,
   -29.65145 -119.62278 88.20245,
   -0.94653 -110.89196 88.33320,
   -31.89951 -119.20018 88.15687,
   -30.60819 -119.48794 88.17466,
   -1.51479 -110.34164 88.32211,
   -32.73096 -118.93310 88.17451,
   -2.32752 -109.80077 88.32245,
   -3.20461 -109.37983 88.36663,
   -33.40714 -118.66499 88.19109,
   -4.11998 -109.01632 88.17931,
   -34.35921 -118.15922 88.34542,
   -5.06299 -108.58031 88.34365,
   -35.30693 -117.60396 88.15932,
   -5.96860 -108.11178 88.33885,
   -35.92222 -117.12417 88.20561,
   -6.57872 -107.74165 88.33057,
   -36.74208 -116.29857 88.22383,
   -7.29186 -107.17647 88.37258,
   -37.21879 -115.74949 88.06938,
   -8.02450 -106.45893 88.52613,
   -37.70112 -114.77276 88.24365,
   -8.61040 -105.83975 88.35477,
   -37.97262 -113.69151 88.28410,
   -9.30236 -104.99278 88.40130,
   -9.70996 -104.44416 88.42367,
   -37.95966 -112.85269 88.19460,
   -37.70793 -111.91102 88.28280,
   -10.34889 -103.53607 88.42780,
   -37.29517 -111.04498 88.28371,
   -10.85867 -102.73280 88.42741,
   -36.72747 -110.18853 88.28734,
   -36.14699 -109.49725 88.30471,
   -11.33876 -101.88739 88.34548,
   -35.40673 -108.70570 88.31969,
   -34.70460 -108.00905 88.33953,
   -11.78108 -100.93574 88.47867,
   -34.07696 -107.39085 88.34140,
   -33.37097 -106.65027 88.35231,
   -12.24231 -99.88529 88.46799,
   -32.63867 -105.80519 88.36741,
   -32.13595 -105.15872 88.37850,
   -12.67276 -98.84227 88.48162,
   -31.56112 -104.29398 88.39065,
   -31.01581 -103.34205 88.40337,
   -13.12515 -97.78926 88.49256,
   -30.62618 -102.55434 88.41366,
   -30.20381 -101.63813 88.52384,
   -13.52438 -96.88498 88.68321,
   -13.87890 -96.27728 88.41665,
   -29.87893 -100.84042 88.43857,
   -29.54709 -100.00940 88.38732,
   -14.47084 -95.30173 88.56738,
   -29.18938 -99.13184 88.45846,
   -14.97803 -94.63976 88.36013,
   -28.81480 -98.23018 88.61475,
   -15.63170 -93.81800 88.53504,
   -28.48833 -97.40249 88.49340,
   -28.14477 -96.59122 88.53280,
   -16.29797 -93.13440 88.56716,
   -27.73333 -95.68965 88.51978,
   -17.01190 -92.53558 88.61779,
   -27.31310 -94.85012 88.52898,
   -17.84544 -92.03895 88.49099,
   -26.73935 -93.87727 88.54492,
   -18.63869 -91.67984 88.43900,
   -26.21541 -93.10209 88.55477,
   -19.71637 -91.28804 88.58575,
   -25.53139 -92.30429 88.56563,
   -20.63825 -91.06740 88.56679,
   -24.81363 -91.67699 88.58437,
   -21.61995 -90.92011 88.58810,
   -23.98573 -91.21809 88.47667,
   -22.55067 -90.87860 88.71180,
   -23.26555 -90.98283 88.61651,
   -6.82565 -117.27662 89.01214,
   -5.31213 -116.78021 89.01584,
   -12.35971 -118.33746 88.99372,
   -10.62598 -118.05879 88.87681,
   -9.19255 -117.79095 89.01550,
   -7.62044 -117.47159 89.02867,
   -6.05625 -117.05057 88.99222,
   -4.60593 -116.47555 89.05170,
   -3.09465 -115.66772 89.04821,
   -14.64710 -118.68548 88.86135,
   -13.12302 -118.46142 88.95714,
   -11.54776 -118.20389 88.99259,
   -9.97376 -117.93294 89.00270,
   -8.39190 -117.63659 89.01081,
   -3.68325 -116.01608 89.04229,
   -2.41938 -115.21694 89.00896,
   -17.13947 -118.93140 88.98721,
   -15.61142 -118.78190 89.03237,
   -13.95358 -118.58096 88.98524,
   -1.65840 -114.61750 89.07592,
   -19.59014 -119.10905 88.98868,
   -17.98201 -118.99766 88.95491,
   -16.37784 -118.86428 88.97943,
   -1.03102 -113.92680 89.06936,
   -22.04780 -119.28863 88.99148,
   -20.45102 -119.17206 88.95239,
   -18.83402 -119.05670 88.97685,
   -0.57258 -112.99782 89.08070,
   -26.19244 -119.59797 88.95792,
   -24.58437 -119.49182 89.00364,
   -22.89319 -119.36551 88.94255,
   -21.29086 -119.23069 88.97206,
   -0.47614 -112.21472 89.09876,
   -27.00402 -119.61817 88.94956,
   -25.46976 -119.54746 89.04697,
   -23.74453 -119.42967 88.96999,
   -29.60320 -119.47191 88.96849,
   -27.88644 -119.60955 88.94156,
   -0.72490 -111.21971 89.11431,
   -30.35862 -119.39183 88.82877,
   -28.86704 -119.52667 89.08989,
   -1.14271 -110.65571 89.10724,
   -31.30261 -119.18060 88.98061,
   -1.88698 -110.01381 89.11814,
   -32.18864 -118.94985 88.95824,
   -33.04177 -118.64240 88.99489,
   -2.57899 -109.65027 89.12029,
   -33.99840 -118.22988 88.88722,
   -3.58300 -109.14642 89.22200,
   -34.75202 -117.78676 88.98688,
   -4.43997 -108.79230 89.10652,
   -5.30974 -108.37645 89.13577,
   -35.55534 -117.20682 89.11062,
   -6.18212 -107.87670 89.14180,
   -36.19567 -116.69121 88.98321,
   -6.80692 -107.47558 88.95094,
   -36.97660 -115.80325 88.99399,
   -7.57386 -106.78174 89.18061,
   -37.39710 -115.21031 88.89297,
   -8.23360 -106.11326 89.18043,
   -37.76568 -114.22849 89.00936,
   -8.85230 -105.39829 89.18956,
   -37.90804 -113.17211 89.01009,
   -9.44155 -104.65316 89.19845,
   -37.80517 -112.43662 89.06102,
   -10.02519 -103.85676 89.15411,
   -37.47639 -111.47460 89.07174,
   -10.61338 -102.94979 89.22928,
   -37.07587 -110.77154 89.07980,
   -11.02087 -102.26530 89.17359,
   -36.48779 -109.94392 89.08901,
   -35.89456 -109.26114 89.10064,
   -34.93852 -108.25290 89.11666,
   -11.43332 -101.44522 89.22846,
   -35.40336 -108.73087 89.10919,
   -34.23470 -107.54715 89.12729,
   -33.59009 -106.89785 89.13370,
   -11.93592 -100.36374 89.21255,
   -32.89985 -106.15159 89.14669,
   -32.26594 -105.39140 89.16559,
   -12.30810 -99.43758 89.30602,
   -31.71997 -104.63426 89.17027,
   -31.18109 -103.76574 89.18021,
   -12.79763 -98.29642 89.28245,
   -30.73064 -102.93003 89.19990,
   -13.27229 -97.24562 89.29407,
   -30.36269 -102.15064 89.20875,
   -30.01194 -101.34642 89.24182,
   -13.72989 -96.33463 89.32428,
   -29.65284 -100.46613 89.20508,
   -14.07710 -95.72451 89.32098,
   -29.29688 -99.58341 89.24752,
   -14.76524 -94.71148 89.30230,
   -29.04099 -98.91856 89.25884,
   -15.20369 -94.15308 89.19050,
   -28.60796 -97.85214 89.29481,
   -28.25121 -96.98363 89.34361,
   -15.86769 -93.36042 89.37141,
   -27.89832 -96.15054 89.30011,
   -16.53088 -92.74311 89.31681,
   -27.49056 -95.26316 89.15996,
   -17.22615 -92.19159 89.43977,
   -27.12779 -94.54842 89.31314,
   -18.08317 -91.71574 89.39786,
   -26.59573 -93.64709 89.33616,
   -19.00682 -91.35193 89.34654,
   -26.03072 -92.83849 89.32256,
   -21.59087 -90.81001 89.36280,
   -19.89170 -91.06543 89.48491,
   -25.37663 -92.09752 89.35207,
   -22.26904 -90.78975 89.37647,
   -20.92259 -90.88322 89.35529,
   -24.63226 -91.48927 89.36721,
   -23.30550 -90.90692 89.42226,
   -24.01084 -91.13887 89.38424,
   -6.08696 -116.98486 89.79867,
   -11.58837 -118.13757 89.78625,
   -9.93235 -117.86678 89.65902,
   -8.42879 -117.57221 89.80990,
   -6.86508 -117.21264 89.81697,
   -5.32942 -116.71424 89.80778,
   -3.92701 -116.08778 89.69824,
   -15.59393 -118.70787 89.77167,
   -13.93717 -118.51651 89.65608,
   -12.36370 -118.26802 89.76118,
   -10.77868 -118.00071 89.77689,
   -9.20707 -117.72256 89.79720,
   -7.62979 -117.40169 89.80297,
   -4.58534 -116.39745 89.81922,
   -3.08570 -115.61363 89.82807,
   -1.73554 -114.65407 89.84869,
   -18.04378 -118.91386 89.76772,
   -16.42070 -118.78927 89.77325,
   -14.76375 -118.61406 89.76831,
   -13.18129 -118.39453 89.77953,
   -2.19547 -115.02430 89.84577,
   -1.22359 -114.11579 89.77655,
   -20.50739 -119.07238 89.76417,
   -18.82932 -118.97046 89.73351,
   -17.30871 -118.85181 89.86192,
   -0.69309 -113.27600 89.85525,
   -22.96574 -119.24638 89.76043,
   -21.29313 -119.13149 89.72036,
   -19.79162 -119.01672 89.85218,
   -0.48512 -112.61263 89.86318,
   -25.42258 -119.41981 89.75533,
   -23.75373 -119.31167 89.72285,
   -22.23683 -119.18008 89.85557,
   -26.22796 -119.45897 89.72604,
   -24.67073 -119.35816 89.85869,
   -0.53809 -111.74287 89.89808,
   -28.59940 -119.41239 89.75299,
   -27.10053 -119.44827 89.86991,
   -29.56925 -119.32416 89.73539,
   -27.90932 -119.45175 89.74430,
   -0.91683 -110.87311 89.90947,
   -30.53752 -119.18017 89.74416,
   -1.50197 -110.25359 89.90518,
   -31.59369 -118.92788 89.87095,
   -2.26317 -109.72989 89.89924,
   -32.41538 -118.68610 89.89422,
   -3.12269 -109.29621 89.80697,
   -33.37794 -118.34539 89.73649,
   -4.08191 -108.83823 89.91971,
   -34.21319 -117.92340 89.80112,
   -35.17423 -117.35882 89.66132,
   -4.82650 -108.51663 89.92628,
   -35.78840 -116.87289 89.76983,
   -5.62362 -108.08910 90.03580,
   -6.47899 -107.55595 89.94126,
   -36.46699 -116.21477 89.78617,
   -7.07910 -107.09332 89.93737,
   -37.15261 -115.33443 89.75255,
   -7.87269 -106.35274 89.95667,
   -37.46486 -114.76593 89.83108,
   -8.43592 -105.76701 89.82622,
   -37.78114 -113.66067 89.78525,
   -9.08604 -104.95153 90.02785,
   -9.61076 -104.30542 89.80802,
   -37.80163 -112.76866 89.80819,
   -37.61067 -111.96803 89.89111,
   -10.21584 -103.39697 89.98386,
   -37.22827 -111.06983 89.86523,
   -36.68148 -110.20586 89.86884,
   -10.87218 -102.33723 90.00140,
   -36.12518 -109.53263 89.88261,
   -11.13312 -101.83364 90.00360,
   -35.40280 -108.75378 89.89786,
   -34.69601 -108.04587 89.91325,
   -11.57884 -100.90232 90.02909,
   -34.07069 -107.42993 89.90610,
   -33.35925 -106.69310 89.92930,
   -32.40179 -105.60772 89.94783,
   -12.03996 -99.84805 90.05560,
   -32.85466 -106.13886 89.93848,
   -31.93719 -105.01871 89.95836,
   -12.48815 -98.79060 90.03113,
   -31.47941 -104.35514 89.96751,
   -30.92652 -103.41521 89.85915,
   -12.88615 -97.81694 90.16929,
   -30.51343 -102.63402 90.00621,
   -30.10460 -101.74796 90.02081,
   -13.42107 -96.72264 90.10636,
   -29.75176 -100.90646 90.01500,
   -13.82763 -95.95422 90.11684,
   -29.42792 -100.06919 89.89237,
   -14.33823 -95.14250 90.06659,
   -29.06419 -99.17699 90.05164,
   -28.73510 -98.33234 90.06435,
   -14.95148 -94.26514 90.09799,
   -28.39033 -97.45912 90.07031,
   -15.34246 -93.73765 90.16432,
   -28.03636 -96.59825 90.11925,
   -16.10511 -92.91012 90.22152,
   -27.67279 -95.75330 90.09385,
   -16.76408 -92.36716 90.06547,
   -27.31348 -94.97583 90.04584,
   -26.72806 -93.92784 90.12203,
   -17.57542 -91.76481 90.34767,
   -26.25334 -93.16765 90.13225,
   -19.86558 -90.95197 90.15141,
   -18.22381 -91.45292 90.29442,
   -25.56793 -92.30615 90.14382,
   -20.60923 -90.82246 90.02907,
   -19.19108 -91.12839 90.15723,
   -24.93068 -91.68202 90.15790,
   -21.56255 -90.69343 90.13559,
   -24.05271 -91.10128 90.19327,
   -22.52785 -90.69403 90.16233,
   -23.33718 -90.80888 90.32685,
   -10.81842 -117.93422 90.57910,
   -9.12335 -117.64710 90.44867,
   -7.66618 -117.33742 90.60236,
   -6.10792 -116.91756 90.59983,
   -4.57883 -116.33032 90.61479,
   -3.13518 -115.58579 90.62648,
   -14.81197 -118.54491 90.56399,
   -13.23068 -118.32856 90.59039,
   -11.60327 -118.06986 90.56606,
   -10.01735 -117.79507 90.56389,
   -8.44140 -117.50368 90.59079,
   -6.87531 -117.14280 90.59239,
   -5.35805 -116.65566 90.59516,
   -3.82586 -115.97784 90.60162,
   -2.47121 -115.16078 90.63339,
   -17.25188 -118.77470 90.55831,
   -15.60344 -118.63441 90.54380,
   -14.03303 -118.44872 90.53891,
   -12.40960 -118.20173 90.57318,
   -1.70790 -114.58405 90.62862,
   -19.71891 -118.92688 90.55550,
   -18.03167 -118.82534 90.57822,
   -16.53658 -118.71924 90.55850,
   -1.04079 -113.87937 90.60097,
   -22.18355 -119.07745 90.55142,
   -20.52875 -118.97594 90.54250,
   -19.02794 -118.87281 90.68210,
   -0.58400 -113.01976 90.65787,
   -24.64922 -119.24099 90.55036,
   -22.98863 -119.13398 90.53071,
   -21.45696 -119.01367 90.68663,
   -0.46381 -112.23733 90.67482,
   -27.11002 -119.32365 90.53206,
   -25.44700 -119.28777 90.52341,
   -23.94168 -119.17818 90.66772,
   -27.89201 -119.32432 90.41724,
   -26.37841 -119.29582 90.66996,
   -0.69213 -111.24123 90.72100,
   -28.83730 -119.24121 90.54616,
   -1.12435 -110.60786 90.52191,
   -31.43873 -118.83170 90.53570,
   -29.83487 -119.10691 90.66776,
   -32.04277 -118.67049 90.52852,
   -30.76441 -118.97893 90.54573,
   -1.82984 -109.96166 90.69766,
   -32.86688 -118.38616 90.54962,
   -2.67981 -109.43994 90.64855,
   -3.50626 -109.04020 90.70020,
   -33.65559 -118.02435 90.67376,
   -4.36061 -108.64271 90.73677,
   -34.55983 -117.56290 90.56753,
   -5.19245 -108.23949 90.64305,
   -35.34177 -117.04721 90.55748,
   -6.17175 -107.63588 90.71191,
   -35.99719 -116.54907 90.40417,
   -6.77011 -107.20114 90.79942,
   -36.69870 -115.72883 90.60962,
   -7.45534 -106.62795 90.68969,
   -37.26470 -114.81512 90.75870,
   -8.18939 -105.87732 90.75894,
   -37.57944 -114.12220 90.60006,
   -8.70868 -105.27703 90.75845,
   -37.74518 -113.22688 90.49807,
   -9.41635 -104.38355 90.77679,
   -37.67980 -112.46559 90.57350,
   -9.80262 -103.82967 90.83583,
   -37.34627 -111.36388 90.65167,
   -10.39541 -102.93690 90.78167,
   -36.96531 -110.68514 90.66023,
   -36.44617 -109.95894 90.66695,
   -35.39909 -108.77889 90.68639,
   -10.93067 -101.97565 90.96213,
   -35.88997 -109.31565 90.67761,
   -34.92184 -108.28139 90.69417,
   -11.22938 -101.43619 90.70868,
   -34.22018 -107.57620 90.70475,
   -33.56657 -106.92236 90.70969,
   -11.71621 -100.35281 90.83233,
   -32.83852 -106.15195 90.72592,
   -32.20937 -105.42587 90.74082,
   -12.15933 -99.30835 90.85696,
   -31.62456 -104.65117 90.75490,
   -31.10315 -103.85079 90.76135,
   -12.60087 -98.26181 90.86901,
   -30.64328 -103.03906 90.80547,
   -30.23910 -102.21320 90.78654,
   -13.05425 -97.23488 90.94675,
   -29.90379 -101.43154 90.70502,
   -13.56803 -96.23031 90.90554,
   -29.51405 -100.50857 90.81076,
   -13.95037 -95.59828 90.69422,
   -29.18336 -99.66424 90.81899,
   -14.52605 -94.65429 90.91978,
   -28.84238 -98.78331 90.83808,
   -28.52480 -97.94980 90.81537,
   -15.13236 -93.78583 91.08902,
   -28.17372 -97.06473 90.85872,
   -15.68070 -93.16833 90.93181,
   -27.79344 -96.16579 91.00584,
   -16.43354 -92.42867 90.93509,
   -27.44589 -95.35416 90.88894,
   -16.99570 -91.97459 90.97253,
   -27.08332 -94.59199 90.90156,
   -17.88680 -91.45439 90.98334,
   -26.57707 -93.68115 90.91948,
   -18.91087 -91.08237 90.78760,
   -26.05326 -92.87529 90.91595,
   -19.87905 -90.79653 90.93019,
   -25.41618 -92.09528 90.93165,
   -20.82700 -90.63500 90.90780,
   -24.71632 -91.45727 90.94549,
   -23.29679 -90.73556 90.99063,
   -21.79313 -90.54292 91.06115,
   -24.03746 -91.01764 90.96734,
   -22.54714 -90.59965 90.96645,
   -10.04845 -117.72678 91.37091,
   -8.33521 -117.41754 91.26840,
   -6.91324 -117.07964 91.39380,
   -5.37875 -116.59596 91.39398,
   -3.88172 -115.94521 91.40801,
   -14.03114 -118.37291 91.35545,
   -12.45288 -118.13752 91.37347,
   -10.87889 -117.87713 91.33948,
   -9.24464 -117.58066 91.36035,
   -7.67942 -117.26873 91.38319,
   -6.13373 -116.85545 91.38024,
   -4.51153 -116.23741 91.54141,
   -3.17379 -115.56445 91.42794,
   -1.76320 -114.59816 91.42720,
   -16.37682 -118.64534 91.19453,
   -14.84105 -118.47433 91.35152,
   -13.33070 -118.26310 91.48354,
   -11.63829 -118.00400 91.36619,
   -2.33531 -115.04764 91.54970,
   -1.29944 -114.14850 91.43258,
   -18.74505 -118.78346 91.34743,
   -17.29434 -118.69504 91.36768,
   -15.64492 -118.56208 91.35025,
   -0.69037 -113.21898 91.51044,
   -21.21194 -118.91214 91.34257,
   -19.77698 -118.83841 91.33069,
   -18.10383 -118.74803 91.34814,
   -0.47372 -112.54327 91.58673,
   -23.86775 -119.06802 91.34107,
   -22.21037 -118.96784 91.34810,
   -20.57534 -118.87769 91.34444,
   -26.33135 -119.17729 91.32889,
   -24.68479 -119.11379 91.33581,
   -23.25485 -119.03124 91.34096,
   -0.50467 -111.83264 91.47345,
   -27.15300 -119.17733 91.32209,
   -25.63476 -119.13487 91.47397,
   -29.76111 -118.98321 91.33959,
   -28.05264 -119.15115 91.30763,
   -0.92570 -110.76996 91.48531,
   -30.50174 -118.88783 91.22617,
   -29.07349 -119.06677 91.33891,
   -1.44364 -110.22085 91.48669,
   -31.46321 -118.65824 91.36094,
   -2.17444 -109.69210 91.40803,
   -32.32548 -118.41426 91.34989,
   -3.01266 -109.21469 91.49175,
   -33.28580 -118.07379 91.21888,
   -34.24821 -117.56900 91.36189,
   -3.73012 -108.89020 91.50070,
   -4.67380 -108.39146 91.65649,
   -34.86379 -117.20357 91.35954,
   -5.51583 -107.94755 91.49027,
   -35.62245 -116.63824 91.39574,
   -6.30552 -107.43407 91.50267,
   -36.25970 -116.08942 91.24531,
   -7.02731 -106.86781 91.52081,
   -36.88858 -115.24424 91.41406,
   -7.71639 -106.22364 91.55024,
   -37.37393 -114.27526 91.54700,
   -8.35421 -105.54352 91.55515,
   -37.59612 -113.62746 91.37312,
   -8.99157 -104.77666 91.57339,
   -37.64961 -112.80680 91.37433,
   -9.55891 -104.01013 91.65854,
   -37.52509 -112.06961 91.35269,
   -9.98991 -103.38955 91.60511,
   -37.17395 -111.13744 91.43730,
   -36.67094 -110.28934 91.44754,
   -10.58452 -102.42010 91.61782,
   -36.08786 -109.54691 91.46011,
   -35.39975 -108.80325 91.47497,
   -11.13675 -101.40251 91.61051,
   -34.68362 -108.07775 91.49247,
   -11.47115 -100.73321 91.42484,
   -34.06086 -107.46424 91.48753,
   -11.57999 -100.32456 92.00121,
   -33.33994 -106.72522 91.50652,
   -32.34888 -105.62824 91.52473,
   -11.84356 -99.81220 91.64694,
   -32.83889 -106.18734 91.51515,
   -31.85299 -105.02410 91.53577,
   -31.32257 -104.28698 91.54618,
   -12.28131 -98.76584 91.64754,
   -30.88263 -103.58436 91.55742,
   -12.73336 -97.72266 91.66338,
   -30.37545 -102.66107 91.63651,
   -29.98619 -101.82312 91.58038,
   -13.24385 -96.65838 91.65697,
   -29.63929 -100.99589 91.54461,
   -13.72686 -95.73904 91.70386,
   -29.28168 -100.11145 91.60515,
   -14.14705 -95.06494 91.56112,
   -28.96070 -99.26595 91.57808,
   -28.62480 -98.39004 91.62534,
   -14.71138 -94.18994 91.71548,
   -28.29020 -97.51634 91.64718,
   -15.35181 -93.31113 91.89184,
   -28.04539 -96.86267 91.65761,
   -15.95115 -92.69003 91.68658,
   -27.59127 -95.79006 91.67093,
   -27.20408 -94.93600 91.73981,
   -16.64278 -92.01758 91.87249,
   -26.72472 -94.00354 91.69869,
   -17.35351 -91.55224 91.78058,
   -26.25413 -93.20346 91.71010,
   -18.20406 -91.13467 91.77104,
   -25.59956 -92.31729 91.72189,
   -19.15245 -90.82136 91.71849,
   -24.98365 -91.65908 91.73456,
   -21.47877 -90.45823 91.73405,
   -20.02809 -90.59383 91.85580,
   -24.07863 -90.99698 91.76705,
   -22.47402 -90.49899 91.69855,
   -20.84397 -90.50645 91.72888,
   -23.35097 -90.67135 91.78380,
   -9.28275 -117.51394 92.16534,
   -7.60226 -117.18849 92.02718,
   -6.15487 -116.79049 92.16831,
   -4.83393 -116.31617 92.18523,
   -13.25615 -118.19166 92.14890,
   -11.67651 -117.94025 92.16520,
   -10.08472 -117.66203 92.17222,
   -8.47749 -117.35740 92.15790,
   -6.92460 -117.01044 92.17318,
   -5.40211 -116.53538 92.17518,
   -3.88385 -115.88219 92.22050,
   -2.58865 -115.15829 92.21101,
   -15.64048 -118.48490 92.15270,
   -14.07782 -118.30451 92.16094,
   -12.56713 -118.07642 92.26569,
   -10.86694 -117.80166 92.15815,
   -3.17458 -115.50465 92.20468,
   -1.76609 -114.56613 92.21433,
   -18.03421 -118.66889 92.04312,
   -16.47088 -118.55710 92.14218,
   -14.86300 -118.40313 92.14318,
   -1.07233 -113.87183 92.18766,
   -20.50859 -118.79134 92.01220,
   -18.98806 -118.70036 92.17847,
   -17.30943 -118.61634 92.13854,
   -0.60795 -113.06473 92.30497,
   -22.95055 -118.91628 91.98717,
   -21.44681 -118.81805 92.15145,
   -19.78397 -118.74213 92.13575,
   -0.45475 -112.18124 92.25951,
   -25.55600 -119.02086 92.12633,
   -23.93415 -118.95056 92.11137,
   -22.25658 -118.85987 92.13083,
   -28.06481 -118.99551 92.11911,
   -26.36687 -119.03462 92.12911,
   -24.89655 -118.99612 92.13052,
   -0.66742 -111.23177 92.27261,
   -28.82076 -118.95866 92.00818,
   -27.26020 -119.00536 92.27399,
   -1.11500 -110.51281 92.27599,
   -29.74830 -118.83450 92.11274,
   -30.70262 -118.67787 92.11372,
   -1.78311 -109.88497 92.42630,
   -31.74874 -118.40683 92.24493,
   -2.53696 -109.41645 92.25010,
   -32.60250 -118.14645 92.20660,
   -3.37953 -108.96315 92.30887,
   -33.54369 -117.76962 92.13674,
   -4.24570 -108.54339 92.16583,
   -34.36759 -117.33829 92.14178,
   -5.06197 -108.09937 92.29794,
   -35.26120 -116.75546 92.09517,
   -5.79186 -107.66765 92.29542,
   -35.92527 -116.19207 92.16247,
   -6.56919 -107.10535 92.34601,
   -36.41939 -115.68657 92.19364,
   -7.26097 -106.54393 92.19207,
   -37.05013 -114.72149 92.21578,
   -7.96958 -105.81532 92.36858,
   -8.53323 -105.22655 92.14005,
   -37.42746 -113.69663 92.38663,
   -37.55599 -113.14312 92.16673,
   -9.18937 -104.36488 92.37566,
   -37.53081 -112.43994 92.17292,
   -37.27759 -111.44655 92.22497,
   -9.78523 -103.50897 92.50735,
   -36.91480 -110.72742 92.23800,
   -10.20284 -102.87830 92.38881,
   -36.40291 -109.97605 92.24572,
   -35.39346 -108.82710 92.26353,
   -10.75869 -101.89797 92.42690,
   -35.87855 -109.36415 92.25475,
   -34.90834 -108.31369 92.27162,
   -34.17382 -107.57238 92.42135,
   -11.26947 -100.88819 92.39010,
   -33.55257 -106.95381 92.28388,
   -32.82658 -106.20097 92.30345,
   -11.68670 -99.90503 92.58665,
   -32.16591 -105.46181 92.32152,
   -11.97520 -99.27447 92.30914,
   -31.59637 -104.74445 92.32906,
   -31.01038 -103.89521 92.34381,
   -12.40210 -98.23032 92.45257,
   -30.52438 -103.07206 92.34982,
   -30.11786 -102.29819 92.51500,
   -12.87024 -97.19300 92.46711,
   -29.73892 -101.43123 92.37489,
   -13.39322 -96.15483 92.45846,
   -29.39436 -100.58372 92.35282,
   -29.06113 -99.72589 92.37707,
   -13.93907 -95.19752 92.42331,
   -28.72679 -98.84530 92.41470,
   -14.25971 -94.64266 92.49473,
   -28.43014 -98.02239 92.30171,
   -14.90447 -93.71239 92.53177,
   -28.07167 -97.10907 92.44502,
   -15.51688 -92.94655 92.50315,
   -27.74239 -96.26865 92.43566,
   -16.22125 -92.22000 92.49039,
   -27.37559 -95.39944 92.46646,
   -26.97580 -94.53948 92.55002,
   -16.86678 -91.67339 92.56390,
   -26.55376 -93.71884 92.50619,
   -17.58676 -91.21240 92.68028,
   -26.05842 -92.90374 92.50175,
   -19.81065 -90.51182 92.52090,
   -18.39717 -90.87040 92.65760,
   -25.45515 -92.10450 92.51798,
   -20.72024 -90.40864 92.35286,
   -19.14681 -90.66440 92.52985,
   -24.77812 -91.42852 92.52392,
   -21.77260 -90.33719 92.52730,
   -24.06290 -90.91723 92.55348,
   -22.71371 -90.41543 92.65074,
   -23.37092 -90.60191 92.57228,
   -8.51849 -117.29215 92.95905,
   -6.83947 -116.92115 92.84125,
   -5.44756 -116.49650 92.84619,
   -3.92502 -115.84687 92.98627,
   -12.48391 -118.00219 92.94276,
   -10.89988 -117.73801 92.95315,
   -9.32466 -117.44996 92.97325,
   -7.72436 -117.12302 92.95371,
   -6.18586 -116.71238 93.13307,
   -4.69208 -116.19903 92.96684,
   -3.18348 -115.46166 93.01258,
   -16.51407 -118.48189 92.92805,
   -14.90491 -118.33317 92.94219,
   -13.31655 -118.12500 92.97425,
   -11.81478 -117.88293 93.06977,
   -10.09721 -117.59457 92.95021,
   -2.41263 -115.01786 92.99872,
   -1.34886 -114.15233 93.01059,
   -18.99064 -118.61397 92.92715,
   -17.30547 -118.53739 92.89301,
   -15.75287 -118.40669 93.06664,
   -14.08320 -118.23415 92.93575,
   -1.78731 -114.54503 93.00584,
   -0.73037 -113.27385 93.02071,
   -19.76428 -118.64149 92.96869,
   -18.22893 -118.58373 92.89983,
   -0.47275 -112.52786 93.03139,
   -22.19480 -118.76290 92.81233,
   -20.68161 -118.67863 92.96365,
   -24.68391 -118.87503 92.78304,
   -23.13970 -118.78656 92.94635,
   -21.46785 -118.71593 92.92233,
   -0.47639 -111.88551 93.05057,
   -27.12214 -118.88708 92.90585,
   -25.60724 -118.88315 92.92468,
   -23.95019 -118.82398 92.92148,
   -28.07448 -118.84631 92.91295,
   -26.42407 -118.89425 92.90924,
   -0.88157 -110.76563 93.06250,
   -29.00780 -118.77235 92.90477,
   -1.39106 -110.18662 93.06489,
   -31.60207 -118.31510 92.90717,
   -30.01166 -118.61277 93.06205,
   -2.21627 -109.51998 93.06550,
   -32.19201 -118.14446 92.90354,
   -30.93653 -118.47351 92.91775,
   -2.92828 -109.13037 93.07095,
   -33.00472 -117.84509 92.92649,
   -3.74755 -108.69904 93.14706,
   -33.76096 -117.46746 93.10253,
   -4.59931 -108.25641 93.08220,
   -34.71583 -116.95782 92.90251,
   -5.41716 -107.78173 93.10656,
   -35.42970 -116.44790 92.91591,
   -6.13347 -107.32850 92.98482,
   -36.15622 -115.73081 93.09109,
   -6.79175 -106.80662 93.07406,
   -36.62747 -115.20703 92.98689,
   -7.52821 -106.13162 93.10184,
   -37.17014 -114.17100 93.00259,
   -8.34502 -105.26856 93.12445,
   -8.78608 -104.73090 93.16341,
   -37.44860 -112.98533 93.02770,
   -9.38327 -103.94875 93.14547,
   -37.40158 -112.15429 92.98187,
   -9.95029 -103.11300 93.16010,
   -37.10589 -111.19312 93.00777,
   -36.63760 -110.33882 93.03199,
   -10.41339 -102.33291 93.17614,
   -36.05081 -109.56528 93.03848,
   -35.39736 -108.85673 93.05219,
   -10.91820 -101.38395 93.17372,
   -34.67208 -108.10633 93.07239,
   -34.01092 -107.44888 93.07323,
   -11.43741 -100.29237 93.17652,
   -33.33463 -106.76732 93.08365,
   -32.36263 -105.71910 93.10052,
   -32.82812 -106.23312 93.09206,
   -31.78593 -105.03896 93.11287,
   -11.89233 -99.24644 93.19623,
   -31.15222 -104.18869 93.12533,
   -12.17131 -98.59642 93.04755,
   -30.72624 -103.53521 93.13607,
   -12.27030 -98.19836 93.60529,
   -12.53710 -97.68688 93.26103,
   -30.31525 -102.80702 93.14952,
   -29.85470 -101.87345 93.18457,
   -13.05499 -96.59452 93.26314,
   -29.47958 -100.99721 93.16115,
   -29.15595 -100.17678 93.18167,
   -13.52261 -95.69770 93.27265,
   -28.85302 -99.34240 93.06926,
   -14.07670 -94.70151 93.46284,
   -28.50725 -98.44075 93.21214,
   -14.47072 -94.11668 93.30012,
   -28.19959 -97.60582 93.22335,
   -15.15140 -93.19156 93.26553,
   -27.85857 -96.70889 93.23728,
   -15.68654 -92.57384 93.13112,
   -27.53259 -95.87399 93.18782,
   -27.13888 -94.96824 93.25407,
   -16.41151 -91.82360 93.35424,
   -26.70785 -94.07438 93.27539,
   -17.18836 -91.28783 93.27740,
   -26.24509 -93.23739 93.28774,
   -18.04611 -90.85084 93.34042,
   -25.63256 -92.34166 93.29982,
   -19.13055 -90.53570 93.16477,
   -25.04905 -91.66106 93.31117,
   -20.02969 -90.32764 93.32326,
   -24.10535 -90.90299 93.34149,
   -22.64462 -90.32079 93.34085,
   -21.04598 -90.22667 93.34334,
   -23.38841 -90.53836 93.37183,
   -22.07299 -90.24491 93.32634,
   -7.75683 -117.05880 93.75226,
   -6.20464 -116.66113 93.75237,
   -4.68995 -116.13024 93.76716,
   -13.30665 -118.05510 93.72862,
   -11.71211 -117.80595 93.73572,
   -10.12456 -117.53051 93.73790,
   -8.55416 -117.22812 93.75984,
   -6.97188 -116.87469 93.72890,
   -5.44502 -116.41788 93.73375,
   -3.97028 -115.81832 93.79331,
   -2.46990 -115.01471 93.79108,
   -15.72047 -118.34074 93.71740,
   -14.12110 -118.16588 93.73275,
   -12.49806 -117.93390 93.72504,
   -11.09938 -117.70274 93.73760,
   -9.33145 -117.38178 93.74455,
   -3.10232 -115.40011 93.78521,
   -1.80095 -114.52836 93.80310,
   -18.19582 -118.49093 93.71854,
   -16.52536 -118.40223 93.72321,
   -15.01697 -118.26061 93.84576,
   -1.10346 -113.86405 93.77738,
   -20.67714 -118.58212 93.71431,
   -19.00584 -118.52645 93.69351,
   -17.50286 -118.44496 93.85006,
   -0.63361 -113.10871 93.76082,
   -21.54208 -118.61187 93.72582,
   -19.93166 -118.54265 93.82587,
   -0.44564 -112.19432 93.83912,
   -23.90122 -118.71591 93.61678,
   -22.38399 -118.64753 93.69785,
   -26.40170 -118.78363 93.54039,
   -24.83246 -118.73260 93.71925,
   -23.16053 -118.67367 93.71128,
   -0.64122 -111.19045 93.84998,
   -27.30323 -118.74020 93.70268,
   -25.64512 -118.75085 93.70653,
   -1.06933 -110.48077 93.85362,
   -29.92461 -118.49751 93.71354,
   -28.25156 -118.66422 93.83626,
   -30.70313 -118.38515 93.57813,
   -29.25080 -118.59142 93.71273,
   -1.74284 -109.82421 93.87844,
   -31.62449 -118.14258 93.73387,
   -2.48058 -109.32852 93.85722,
   -32.44865 -117.89005 93.74415,
   -3.27993 -108.88160 93.84702,
   -33.39770 -117.52810 93.63017,
   -4.12691 -108.42303 93.87420,
   -34.17409 -117.10893 93.73652,
   -4.79768 -108.06808 93.88001,
   -34.99936 -116.54825 93.89313,
   -5.77633 -107.44060 93.84889,
   -35.68024 -116.04522 93.73222,
   -6.43489 -106.96245 93.87601,
   -36.37367 -115.27383 93.86138,
   -7.24050 -106.23723 94.09293,
   -36.83203 -114.62933 93.79066,
   -7.84341 -105.67496 93.88592,
   -37.25866 -113.52856 93.75888,
   -8.52833 -104.86846 94.12048,
   -9.07987 -104.21616 93.88136,
   -37.36959 -112.46731 93.75916,
   -37.18355 -111.48270 93.79764,
   -9.68836 -103.35057 93.92657,
   -36.78987 -110.60421 93.81941,
   -10.09714 -102.73328 93.77192,
   -36.34722 -109.96149 93.82558,
   -35.63832 -109.13062 93.83697,
   -10.64665 -101.73731 93.85274,
   -36.02023 -109.56538 93.83064,
   -34.90692 -108.34122 93.84946,
   -34.16370 -107.58940 93.86307,
   -11.00501 -100.94362 94.06234,
   -33.54467 -106.98591 93.85981,
   -32.82170 -106.25023 93.88066,
   -11.56324 -99.75297 93.98644,
   -32.13267 -105.49935 93.89260,
   -31.54886 -104.79519 93.90033,
   -12.00600 -98.71010 93.99522,
   -30.96033 -103.98784 93.92496,
   -30.42284 -103.13059 93.94065,
   -12.38057 -97.77591 94.20313,
   -30.01335 -102.35901 93.94195,
   -12.68602 -97.16137 93.91256,
   -29.61339 -101.49498 93.95255,
   -13.17854 -96.12735 94.06201,
   -29.25373 -100.63373 94.00693,
   -28.92908 -99.77612 93.97734,
   -13.69437 -95.17434 94.10827,
   -28.61561 -98.92184 93.98290,
   -14.21221 -94.32476 94.06076,
   -28.29279 -98.03838 94.00554,
   -14.78224 -93.49100 94.00229,
   -27.99408 -97.22013 94.02696,
   -27.65254 -96.31809 94.02427,
   -15.42106 -92.63597 94.08098,
   -27.30247 -95.44607 94.04400,
   -15.94467 -92.05684 94.04294,
   -26.93792 -94.59914 93.95916,
   -16.67513 -91.40589 94.15564,
   -26.51853 -93.75090 94.10162,
   -17.37852 -90.95198 94.22738,
   -26.05640 -92.93174 94.07904,
   -18.37432 -90.55769 94.12887,
   -25.48763 -92.11830 94.09134,
   -20.98618 -90.12365 94.10243,
   -19.28168 -90.32181 94.10702,
   -24.83193 -91.40439 94.10583,
   -21.75126 -90.14562 93.99947,
   -20.24190 -90.14577 94.25826,
   -24.11281 -90.83943 94.12957,
   -22.67752 -90.24962 94.13400,
   -23.40540 -90.47430 94.15329,
   -7.00021 -116.80678 94.54359,
   -5.46897 -116.35414 94.54563,
   -12.53352 -117.86742 94.52222,
   -10.81834 -117.59640 94.40211,
   -9.36526 -117.31755 94.54970,
   -7.76506 -116.98685 94.56319,
   -6.22468 -116.59513 94.53829,
   -4.69647 -116.06582 94.57333,
   -3.25510 -115.40091 94.60525,
   -14.73938 -118.16779 94.51334,
   -13.30326 -117.98595 94.48613,
   -11.71063 -117.73580 94.52262,
   -10.14648 -117.46456 94.53056,
   -8.56758 -117.16044 94.53887,
   -3.96561 -115.75203 94.56486,
   -2.46375 -114.95765 94.62531,
   -1.40541 -114.15737 94.58872,
   -17.24056 -118.36471 94.50931,
   -15.75961 -118.26524 94.52196,
   -14.13448 -118.09563 94.51562,
   -1.81143 -114.49120 94.58463,
   -0.75280 -113.27756 94.59841,
   -19.88606 -118.45675 94.50727,
   -18.24036 -118.40665 94.50075,
   -16.57178 -118.32698 94.50887,
   -0.46271 -112.44331 94.61209,
   -22.37037 -118.53281 94.50244,
   -20.69772 -118.48401 94.48701,
   -19.24823 -118.43823 94.50792,
   -23.16889 -118.56415 94.45899,
   -21.63009 -118.49414 94.62218,
   -0.48186 -111.67993 94.63059,
   -25.59903 -118.63722 94.38538,
   -24.13618 -118.58260 94.53614,
   -28.22240 -118.54051 94.49496,
   -26.53282 -118.61869 94.49830,
   -24.86410 -118.60569 94.50233,
   -0.82691 -110.75514 94.64019,
   -28.98368 -118.48764 94.38997,
   -27.45258 -118.59353 94.49069,
   -1.32361 -110.16702 94.59534,
   -29.92021 -118.34581 94.49618,
   -2.05394 -109.55473 94.64496,
   -30.86898 -118.17877 94.47563,
   -31.89041 -117.89377 94.61668,
   -2.82765 -109.05651 94.79261,
   -32.75111 -117.61681 94.55087,
   -3.67100 -108.59101 94.65051,
   -33.64626 -117.21983 94.53988,
   -4.49162 -108.13629 94.61669,
   -34.55668 -116.73638 94.39139,
   -5.29810 -107.65785 94.54172,
   -35.24519 -116.22912 94.51603,
   -6.03914 -107.13785 94.66550,
   -35.91367 -115.61308 94.57783,
   -6.74538 -106.57822 94.67655,
   -7.44783 -105.93373 94.70153,
   -36.58697 -114.71845 94.73589,
   -37.00928 -113.96670 94.56142,
   -8.08433 -105.27010 94.69699,
   -8.70359 -104.53941 94.71905,
   -37.28573 -112.85808 94.50343,
   -9.27421 -103.77964 94.72704,
   -37.24435 -112.00346 94.60955,
   -37.02872 -111.25342 94.56902,
   -9.92157 -102.81003 94.73744,
   -36.59362 -110.39319 94.60440,
   -10.29559 -102.18410 94.64085,
   -36.01803 -109.60059 94.61736,
   -35.35758 -108.85050 94.62733,
   -10.74947 -101.28427 94.75501,
   -34.66816 -108.13557 94.65334,
   -34.00650 -107.47950 94.65075,
   -11.22368 -100.26202 94.81046,
   -33.33317 -106.80808 94.66085,
   -32.33293 -105.74834 94.67761,
   -32.82077 -106.27586 94.66913,
   -31.73116 -105.06199 94.68942,
   -11.68918 -99.21162 94.78362,
   -31.13650 -104.30372 94.70150,
   -30.55194 -103.44748 94.71549,
   -12.13751 -98.16556 94.80352,
   -30.15222 -102.76600 94.72944,
   -12.59948 -97.12770 94.82360,
   -29.79650 -102.04515 94.66146,
   -12.93392 -96.41687 94.79326,
   -29.37023 -101.10132 94.74707,
   -28.99605 -100.18259 94.85423,
   -13.32604 -95.63682 94.84334,
   -28.70718 -99.37446 94.77230,
   -13.89195 -94.64392 94.83795,
   -28.38759 -98.49267 94.80057,
   -14.34805 -93.93970 94.66349,
   -28.06782 -97.61273 94.85988,
   -27.76339 -96.76438 94.81430,
   -14.96929 -93.00126 94.82158,
   -27.43371 -95.89771 94.83857,
   -15.65917 -92.13198 94.90538,
   -27.08374 -95.03341 94.83814,
   -16.16040 -91.64069 94.80189,
   -26.75693 -94.27478 94.76558,
   -26.20937 -93.23988 94.86575,
   -16.90358 -91.01510 95.06610,
   -25.78670 -92.52272 94.87520,
   -17.65320 -90.63525 95.00588,
   -19.93426 -90.07782 94.89456,
   -18.56013 -90.31791 95.03547,
   -25.28699 -91.83541 94.88409,
   -21.01555 -90.00807 94.88225,
   -19.31412 -90.17293 94.90354,
   -24.70695 -91.22609 94.89677,
   -23.43620 -90.43205 94.79738,
   -21.99644 -90.04325 94.94788,
   -24.13184 -90.79144 94.91838,
   -22.69973 -90.17019 94.92583,
   -6.25266 -116.53097 95.33307,
   -11.76110 -117.67250 95.31499,
   -10.09547 -117.39771 95.18637,
   -8.60105 -117.09664 95.33764,
   -7.01792 -116.73910 95.32733,
   -5.47649 -116.28598 95.34537,
   -3.97781 -115.70350 95.36902,
   -2.50382 -114.94650 95.36979,
   -15.77486 -118.19060 95.29725,
   -14.04747 -118.02427 95.17658,
   -12.53092 -117.79839 95.28712,
   -10.94446 -117.53501 95.31536,
   -9.37928 -117.25148 95.32339,
   -7.80622 -116.92630 95.33214,
   -4.73406 -116.01733 95.34624,
   -3.19691 -115.34861 95.50623,
   -1.83325 -114.47870 95.38685,
   -16.53904 -118.23918 95.34411,
   -14.96126 -118.11520 95.31757,
   -13.35682 -117.91897 95.30821,
   -1.15225 -113.87255 95.36802,
   -18.96614 -118.35315 95.17497,
   -17.45088 -118.28412 95.33599,
   -0.64717 -113.11657 95.33939,
   -21.57636 -118.40104 95.29294,
   -19.94585 -118.36377 95.27879,
   -18.25945 -118.31767 95.29967,
   -0.43412 -112.20261 95.41757,
   -24.07453 -118.46341 95.29355,
   -22.39895 -118.42417 95.27645,
   -20.94949 -118.38573 95.29418,
   -24.87463 -118.47146 95.33517,
   -23.33685 -118.43146 95.39532,
   -0.60890 -111.15765 95.42819,
   -27.32809 -118.47774 95.12229,
   -25.75647 -118.48249 95.32387,
   -28.23582 -118.39172 95.28439,
   -26.56450 -118.47756 95.28203,
   -1.02218 -110.44878 95.43118,
   -29.17948 -118.30264 95.25885,
   -1.64252 -109.82499 95.43058,
   -31.77234 -117.79654 95.28106,
   -30.18361 -118.11785 95.45675,
   -2.39784 -109.27249 95.43798,
   -32.27509 -117.64403 95.27792,
   -31.17870 -117.94884 95.28845,
   -3.21309 -108.77570 95.44476,
   -32.93949 -117.39489 95.30064,
   -3.85667 -108.43570 95.45357,
   -33.97111 -116.88465 95.32246,
   -4.79274 -107.86687 95.41219,
   -34.78257 -116.38908 95.31529,
   -5.60425 -107.32831 95.46985,
   -35.47605 -115.88424 95.20544,
   -6.28517 -106.85259 95.31653,
   -36.11706 -115.17733 95.41856,
   -7.03545 -106.18138 95.52875,
   -36.72312 -114.31574 95.34987,
   -7.62672 -105.61537 95.50106,
   -37.11306 -113.40104 95.18469,
   -8.37388 -104.79495 95.49578,
   -8.86951 -104.17645 95.50511,
   -37.21368 -112.49567 95.35599,
   -37.09975 -111.62229 95.36200,
   -9.45771 -103.33912 95.55583,
   -36.72679 -110.66112 95.39503,
   -36.18289 -109.79387 95.40786,
   -10.13534 -102.27173 95.50868,
   -35.63050 -109.15165 95.41542,
   -10.44208 -101.67823 95.55259,
   -34.90827 -108.37210 95.42730,
   -34.16927 -107.62642 95.43652,
   -10.87644 -100.78774 95.55968,
   -33.53369 -107.01075 95.44508,
   -32.82050 -106.29759 95.45781,
   -11.40016 -99.64784 95.54690,
   -32.12389 -105.55846 95.46294,
   -31.48554 -104.81512 95.48372,
   -11.77879 -98.72460 95.66446,
   -30.89005 -104.03248 95.48218,
   -30.32421 -103.17801 95.52887,
   -12.26435 -97.64024 95.60224,
   -29.88487 -102.39133 95.52515,
   -29.50441 -101.57915 95.46819,
   -12.78067 -96.52632 95.61804,
   -13.06366 -95.98225 95.43765,
   -29.13316 -100.70597 95.54073,
   -28.79734 -99.82964 95.57379,
   -13.58414 -94.97738 95.59788,
   -28.47565 -98.94880 95.62741,
   -28.18075 -98.09925 95.58214,
   -14.13886 -94.02612 95.62177,
   -14.53223 -93.42705 95.46513,
   -27.86150 -97.20336 95.59624,
   -27.55623 -96.36059 95.60642,
   -15.16869 -92.50433 95.62470,
   -27.20413 -95.46475 95.76360,
   -15.89125 -91.66678 95.69131,
   -26.87444 -94.64137 95.63305,
   -16.51484 -91.12278 95.67259,
   -26.50191 -93.82400 95.65656,
   -17.63025 -90.47978 95.71747,
   -26.03586 -92.94317 95.65916,
   -18.31832 -90.24332 95.69774,
   -17.20187 -90.67246 95.74080,
   -25.51129 -92.12981 95.67040,
   -19.29839 -90.04937 95.55651,
   -24.88797 -91.38788 95.68533,
   -21.92424 -89.94274 95.69740,
   -20.24980 -89.91957 95.66340,
   -24.14546 -90.75477 95.70726,
   -22.70427 -90.08929 95.71574,
   -21.22240 -89.86907 95.83235,
   -23.42924 -90.34255 95.71182,
   -10.99054 -117.47134 96.10785,
   -9.34035 -117.18545 95.98631,
   -7.84117 -116.86262 96.13319,
   -6.26456 -116.46400 96.11133,
   -4.75004 -115.95769 96.14441,
   -3.34087 -115.34775 96.15006,
   -14.99165 -118.04445 96.09124,
   -13.33873 -117.84473 96.10489,
   -11.77334 -117.60500 96.09375,
   -10.18229 -117.33048 96.08556,
   -8.61628 -117.02972 96.11850,
   -7.04963 -116.67463 96.12422,
   -5.51433 -116.23075 96.12589,
   -4.00761 -115.65362 96.14322,
   -2.51083 -114.91245 96.15791,
   -1.16834 -113.86448 96.17048,
   -17.45947 -118.20242 96.08963,
   -15.78869 -118.11496 96.07126,
   -14.16425 -117.95662 96.07940,
   -12.58311 -117.73312 96.10175,
   -1.63574 -114.31537 96.16565,
   -0.76253 -113.28958 96.17624,
   -18.24306 -118.22298 96.12981,
   -16.71680 -118.15969 96.19078,
   -0.45821 -112.48134 96.18957,
   -20.67740 -118.29379 95.95357,
   -19.13994 -118.24271 96.12093,
   -23.28159 -118.32726 96.08386,
   -21.64890 -118.29810 96.05965,
   -19.95437 -118.26242 96.08781,
   -0.44601 -111.76333 96.20698,
   -25.77885 -118.35321 96.07821,
   -24.09825 -118.34327 96.07038,
   -22.65131 -118.31510 96.08328,
   -26.54317 -118.35956 95.95936,
   -25.01350 -118.34012 96.17018,
   -0.75140 -110.82523 96.21807,
   -27.47106 -118.30442 96.05955,
   -1.28840 -110.10862 96.19412,
   -30.08968 -118.00928 96.08782,
   -28.43561 -118.19906 96.23338,
   -30.85102 -117.88451 95.96174,
   -29.46208 -118.10720 96.08712,
   -1.98961 -109.49900 96.22346,
   -31.77858 -117.62667 96.10456,
   -2.74379 -108.99063 96.31865,
   -32.54965 -117.37956 96.09581,
   -3.56234 -108.50212 96.24730,
   -33.52648 -116.97766 95.97358,
   -4.39542 -108.01851 96.10199,
   -34.29204 -116.53170 96.10982,
   -5.15619 -107.52285 96.25038,
   -35.11281 -115.96657 96.10513,
   -5.94284 -106.96685 96.25687,
   -35.71093 -115.44681 96.11900,
   -6.53753 -106.49781 96.26820,
   -36.43499 -114.55314 96.11950,
   -7.36565 -105.71617 96.42195,
   -36.83695 -113.92493 95.93519,
   -7.97747 -105.11057 96.24202,
   -37.09559 -112.96884 96.11378,
   -8.63454 -104.29304 96.49499,
   -9.07518 -103.73873 96.31126,
   -37.12999 -112.04088 96.05728,
   -36.93835 -111.31669 96.16707,
   -9.65599 -102.85344 96.37129,
   -36.53834 -110.44463 96.19633,
   -35.99313 -109.63379 96.19696,
   -10.21886 -101.87211 96.46790,
   -35.35616 -108.88832 96.20973,
   -10.54906 -101.24619 96.33856,
   -34.68968 -108.19180 96.17488,
   -33.99632 -107.50199 96.22841,
   -32.81630 -106.31702 96.24630,
   -11.02322 -100.22985 96.37565,
   -33.32000 -106.83214 96.23841,
   -32.32368 -105.79527 96.25447,
   -31.67081 -105.06941 96.26640,
   -11.48829 -99.17946 96.38157,
   -31.04719 -104.31559 96.42156,
   -30.50586 -103.55104 96.29171,
   -11.91299 -98.18945 96.40820,
   -29.98732 -102.71133 96.30753,
   -12.40689 -97.09619 96.39760,
   -29.62081 -102.00509 96.31568,
   -29.22680 -101.12254 96.28592,
   -12.89042 -96.07666 96.41876,
   -28.89302 -100.29480 96.37556,
   -13.21653 -95.47814 96.21826,
   -28.58329 -99.43901 96.34880,
   -13.74719 -94.47039 96.39519,
   -28.27502 -98.57048 96.39198,
   -27.97204 -97.69476 96.37814,
   -14.31623 -93.50602 96.43853,
   -27.63536 -96.77168 96.52346,
   -14.72450 -92.89619 96.29195,
   -27.34827 -95.95186 96.40419,
   -15.37577 -92.00460 96.44278,
   -27.00579 -95.06819 96.42362,
   -26.66416 -94.25190 96.44148,
   -16.05872 -91.27213 96.51039,
   -26.15190 -93.21709 96.44404,
   -16.68068 -90.78437 96.52147,
   -17.55335 -90.34621 96.46424,
   -25.79333 -92.55310 96.45324,
   -18.53137 -90.02813 96.49111,
   -25.34847 -91.87976 96.46130,
   -20.89614 -89.77928 96.47536,
   -19.44590 -89.86817 96.48056,
   -24.74467 -91.19293 96.47378,
   -23.46223 -90.28280 96.51710,
   -21.92414 -89.84541 96.50533,
   -20.25949 -89.79858 96.47522,
   -23.95638 -90.56632 96.49999,
   -22.80027 -90.01222 96.64958,
   -10.22044 -117.26404 96.89961,
   -8.51448 -116.94856 96.77150,
   -7.07485 -116.61026 96.91636,
   -5.53524 -116.16969 96.91987,
   -4.08155 -115.64123 96.81112,
   -14.21137 -117.88667 96.88521,
   -12.62309 -117.66892 96.89311,
   -11.03272 -117.40992 96.88357,
   -9.42831 -117.11561 96.90940,
   -7.85515 -116.79510 96.91175,
   -6.29991 -116.40377 96.91420,
   -4.77791 -115.90457 96.92536,
   -3.28108 -115.28945 96.92934,
   -1.86548 -114.42622 96.97286,
   -16.65963 -118.08443 96.87932,
   -14.98551 -117.96583 96.90371,
   -13.47177 -117.78247 97.00713,
   -11.81167 -117.53971 96.89555,
   -2.53932 -114.87634 96.94851,
   -1.17855 -113.84756 96.95754,
   -19.15583 -118.15088 96.87891,
   -17.47742 -118.11893 96.86110,
   -15.90888 -118.04220 96.87751,
   -0.65614 -113.12327 96.91868,
   -19.94272 -118.15933 96.90681,
   -18.41484 -118.12672 96.98137,
   -0.41996 -112.20819 96.99574,
   -22.35603 -118.21244 96.75528,
   -20.83266 -118.17144 96.90020,
   -24.99394 -118.22448 96.87417,
   -23.32028 -118.20945 96.87389,
   -21.65129 -118.18550 96.87391,
   -0.57451 -111.15174 96.96482,
   -25.81596 -118.22289 96.84143,
   -24.26172 -118.20225 97.00301,
   -28.38191 -118.08210 96.87099,
   -26.72261 -118.19708 96.86761,
   -0.98039 -110.42123 97.00892,
   -29.16495 -118.00982 96.77461,
   -27.61958 -118.15117 96.86589,
   -1.60259 -109.76090 97.00940,
   -30.09093 -117.85327 96.88135,
   -2.31457 -109.21970 97.04281,
   -31.04048 -117.67255 96.84132,
   -32.03555 -117.37362 96.98044,
   -3.12837 -108.69055 97.02374,
   -32.93387 -117.06679 96.86537,
   -3.91595 -108.20549 97.09712,
   -33.79512 -116.65111 96.87800,
   -4.70597 -107.71568 97.04438,
   -34.71512 -116.08819 96.84410,
   -5.55305 -107.13973 96.98845,
   -35.37551 -115.52960 97.04814,
   -6.20953 -106.64021 97.04363,
   -35.97446 -114.96354 96.89505,
   -6.92420 -106.02070 97.07771,
   -36.62377 -113.99356 96.92127,
   -7.58390 -105.38222 97.07768,
   -36.93135 -113.35141 96.76731,
   -8.21763 -104.68411 97.09035,
   -37.06892 -112.46879 96.90161,
   -8.79878 -103.96423 97.08610,
   -37.01665 -111.82283 96.87500,
   -9.28294 -103.26977 97.10947,
   -36.67153 -110.74029 96.96866,
   -36.14898 -109.82382 96.98630,
   -9.84053 -102.35561 97.18451,
   -35.63140 -109.20442 96.99287,
   -34.91001 -108.40662 97.00505,
   -10.38774 -101.33287 97.28738,
   -34.24079 -107.74163 97.01054,
   -10.66066 -100.80308 97.06065,
   -33.52550 -107.03679 97.02386,
   -32.82027 -106.34160 97.03549,
   -11.16038 -99.68454 97.16939,
   -32.10800 -105.60236 97.04851,
   -31.47273 -104.88510 96.97214,
   -11.61364 -98.64579 97.18080,
   -30.83513 -104.08453 96.99181,
   -30.29118 -103.29403 96.91501,
   -12.08001 -97.59771 97.14894,
   -29.79027 -102.47513 97.12230,
   -29.37101 -101.62667 97.09130,
   -12.56100 -96.54051 97.20004,
   -29.00522 -100.77098 97.11821,
   -13.01842 -95.59611 97.23161,
   -28.66319 -99.88381 97.17924,
   -13.33710 -94.95852 97.25749,
   -28.36809 -99.03687 97.14230,
   -28.02689 -98.08248 97.27002,
   -13.90619 -93.96140 97.20468,
   -27.76534 -97.28681 97.17252,
   -14.50836 -92.97614 97.20289,
   -27.45880 -96.41290 97.19516,
   -14.90608 -92.39685 97.06688,
   -27.14771 -95.55606 97.19990,
   -15.61606 -91.49982 97.23031,
   -26.80737 -94.68500 97.21072,
   -26.42336 -93.80367 97.24735,
   -16.27034 -90.83481 97.45450,
   -26.02436 -92.98396 97.23659,
   -16.94941 -90.43090 97.30409,
   -25.52585 -92.15254 97.24237,
   -19.45902 -89.73271 97.27350,
   -17.85189 -90.03109 97.41567,
   -24.92662 -91.38178 97.26430,
   -20.20708 -89.68910 97.16226,
   -18.68159 -89.81533 97.45105,
   -24.19489 -90.69599 97.28334,
   -22.77395 -89.93724 97.29737,
   -21.17576 -89.67207 97.28696,
   -23.47902 -90.23092 97.29941,
   -22.24430 -89.80591 97.28586,
   -9.45216 -117.04994 97.69097,
   -7.87372 -116.74522 97.50261,
   -6.32667 -116.34540 97.70155,
   -4.78477 -115.84362 97.73286,
   -3.29589 -115.23730 97.72930,
   -13.43225 -117.71557 97.67786,
   -11.85898 -117.47814 97.68625,
   -10.25876 -117.20033 97.70362,
   -8.65233 -116.89173 97.68267,
   -7.22054 -116.56520 97.84042,
   -5.55868 -116.11097 97.70649,
   -4.00317 -115.55717 97.70126,
   -2.57182 -114.86283 97.70302,
   -15.79606 -117.97275 97.52713,
   -14.25220 -117.81521 97.69086,
   -12.73774 -117.60705 97.79019,
   -11.03951 -117.33986 97.68752,
   -1.73498 -114.33410 97.87042,
   -0.78279 -113.29820 97.75384,
   -18.35648 -118.04454 97.67033,
   -16.73873 -118.00895 97.64371,
   -15.04302 -117.89828 97.67004,
   -1.19032 -113.83097 97.74882,
   -0.45697 -112.51359 97.76684,
   -20.85657 -118.06904 97.66629,
   -19.17529 -118.05772 97.65098,
   -17.72369 -118.03437 97.67046,
   -21.64832 -118.07194 97.69680,
   -20.12896 -118.05191 97.75641,
   -0.42285 -111.77508 97.78512,
   -24.03122 -118.09377 97.66501,
   -22.52888 -118.08228 97.68126,
   -26.70806 -118.05647 97.65574,
   -25.03219 -118.09538 97.65722,
   -23.36111 -118.08972 97.66390,
   -0.70307 -110.83806 97.79998,
   -27.50051 -118.03182 97.52665,
   -25.97419 -118.06523 97.76282,
   -1.23546 -110.08301 97.76617,
   -28.41194 -117.92464 97.69390,
   -29.42214 -117.81442 97.62630,
   -1.92802 -109.44796 97.80176,
   -31.94601 -117.26552 97.65499,
   -30.39037 -117.61574 97.81969,
   -2.69322 -108.90289 97.81468,
   -32.41564 -117.11110 97.65487,
   -31.39856 -117.41924 97.65788,
   -3.44938 -108.43058 97.77561,
   -33.20127 -116.76525 97.77229,
   -4.26712 -107.90463 97.82668,
   -34.07040 -116.33248 97.66716,
   -5.04623 -107.38628 97.82368,
   -34.89829 -115.77245 97.70297,
   -5.79052 -106.84526 97.83636,
   -35.58112 -115.19246 97.69173,
   -6.42418 -106.37073 97.63140,
   -36.20592 -114.44752 97.68791,
   -7.18644 -105.63846 97.87572,
   -7.77735 -105.07094 97.67659,
   -36.76037 -113.40211 97.70339,
   -36.96057 -112.75183 97.62843,
   -8.47558 -104.21966 97.90170,
   -8.96626 -103.60764 97.70732,
   -36.98851 -112.11548 97.68772,
   -36.85739 -111.43653 97.72809,
   -9.55304 -102.66924 97.91086,
   -36.48761 -110.49924 97.78162,
   -35.96302 -109.66155 97.77883,
   -10.10607 -101.70601 97.90311,
   -35.35489 -108.93067 97.77561,
   -34.71862 -108.26528 97.81584,
   -10.58403 -100.75569 97.92563,
   -33.98513 -107.52274 97.80610,
   -32.81423 -106.35711 97.82357,
   -10.91313 -100.07414 97.74454,
   -33.30150 -106.84797 97.81614,
   -32.30223 -105.82280 97.83176,
   -11.02292 -99.65751 98.33379,
   -31.64013 -105.10779 97.84317,
   -11.29019 -99.14806 97.97955,
   -31.07350 -104.44984 97.85218,
   -30.47590 -103.66182 97.84013,
   -11.74769 -98.10070 97.96903,
   -29.90631 -102.80390 97.97462,
   -29.50317 -102.06019 97.89520,
   -12.24895 -96.99793 97.94845,
   -29.15745 -101.29581 97.80172,
   -12.69537 -96.03444 98.00030,
   -28.77385 -100.37347 97.91184,
   -28.41642 -99.42387 98.02561,
   -13.14379 -95.09184 98.15069,
   -13.47974 -94.47639 97.99966,
   -28.15544 -98.63009 97.93953,
   -27.85575 -97.74755 97.96680,
   -14.07027 -93.43802 98.00396,
   -27.57316 -96.90491 97.94892,
   -14.68577 -92.45180 98.01883,
   -27.25735 -96.00588 97.98132,
   -15.10697 -91.86983 97.89715,
   -26.93745 -95.13106 97.97375,
   -26.60441 -94.29095 97.99504,
   -15.77955 -91.08128 98.06734,
   -26.11838 -93.24373 98.02149,
   -17.76775 -89.91824 98.07699,
   -16.46835 -90.50621 98.13984,
   -25.78934 -92.58677 98.03099,
   -18.55024 -89.71201 98.06599,
   -17.09859 -90.16899 98.09941,
   -25.37958 -91.91461 98.03929,
   -19.48453 -89.58905 98.04248,
   -24.75900 -91.15853 98.05192,
   -23.49386 -90.17380 98.09438,
   -21.92885 -89.68176 97.94246,
   -20.40919 -89.54987 98.03975,
   -23.96823 -90.47334 98.07642,
   -22.80519 -89.87846 98.10181,
   -21.19548 -89.57973 98.06028,
   -8.68999 -116.82825 98.48651,
   -7.12357 -116.47679 98.49387,
   -5.57008 -116.05957 98.38648,
   -4.06199 -115.51873 98.51181,
   -12.65928 -117.53362 98.47256,
   -11.07133 -117.27564 98.49165,
   -9.49162 -116.98742 98.49478,
   -7.89633 -116.65982 98.48023,
   -6.43500 -116.28994 98.61591,
   -4.72144 -115.75997 98.62546,
   -3.29379 -115.18029 98.50850,
   -1.93124 -114.40602 98.53210,
   -15.09185 -117.82534 98.47267,
   -13.48594 -117.64776 98.48629,
   -11.98093 -117.41824 98.59225,
   -10.26916 -117.13403 98.47945,
   -2.57539 -114.80545 98.52715,
   -1.21935 -113.84060 98.54400,
   -17.43499 -117.95399 98.36423,
   -15.91517 -117.88504 98.45752,
   -14.26277 -117.74415 98.46451,
   -0.66938 -113.12856 98.50146,
   -20.05943 -117.95996 98.45842,
   -18.42793 -117.95724 98.43649,
   -16.71947 -117.92263 98.46018,
   -0.40790 -112.21273 98.57342,
   -20.87522 -117.96510 98.44429,
   -19.41950 -117.95851 98.45946,
   -23.31983 -117.98962 98.33245,
   -21.77713 -117.95362 98.55081,
   -0.53266 -111.17747 98.58662,
   -25.91348 -117.94950 98.44956,
   -24.27287 -117.97603 98.42977,
   -22.56619 -117.96906 98.45557,
   -26.69508 -117.91870 98.44050,
   -25.24870 -117.96448 98.45360,
   -0.93698 -110.39511 98.58652,
   -27.60355 -117.86193 98.44401,
   -1.54479 -109.72579 98.58936,
   -30.25511 -117.51535 98.46158,
   -28.57212 -117.74817 98.57784,
   -2.30387 -109.11724 98.45485,
   -31.00794 -117.37371 98.35252,
   -29.58852 -117.63248 98.46227,
   -31.92912 -117.10152 98.47393,
   -3.12919 -108.51750 98.81480,
   -32.75208 -116.84202 98.32467,
   -3.82906 -108.10211 98.60143,
   -33.59400 -116.42254 98.47876,
   -4.57857 -107.61316 98.57070,
   -34.36510 -115.94578 98.62558,
   -5.35286 -107.05686 98.62332,
   -35.17226 -115.37638 98.49286,
   -6.08698 -106.48118 98.67106,
   -35.77886 -114.84373 98.32456,
   -6.71020 -105.95613 98.62808,
   -36.39192 -113.90929 98.48861,
   -7.43897 -105.24936 98.65709,
   -8.03624 -104.59584 98.69065,
   -36.83532 -112.74151 98.46317,
   -36.93677 -112.40985 98.14399,
   -8.76893 -103.69013 98.66464,
   -36.88247 -111.83989 98.45301,
   -9.14755 -103.12618 98.72280,
   -36.60654 -110.78871 98.54229,
   -36.13887 -109.90450 98.56355,
   -9.77456 -102.11788 98.63993,
   -35.61587 -109.23759 98.57104,
   -34.90239 -108.43118 98.58311,
   -10.25832 -101.19438 98.69354,
   -34.24072 -107.77288 98.58881,
   -33.51536 -107.05873 98.60230,
   -10.74413 -100.17227 98.70731,
   -32.81969 -106.38169 98.61351,
   -32.08592 -105.63264 98.63177,
   -11.13221 -99.23567 98.92981,
   -31.48153 -104.98008 98.58388,
   -11.41634 -98.60424 98.77991,
   -30.81567 -104.18691 98.64703,
   -30.24920 -103.42150 98.66039,
   -11.87714 -97.56746 98.77478,
   -29.65721 -102.46398 98.58282,
   -29.24499 -101.68220 98.69285,
   -12.45129 -96.36248 98.67922,
   -28.88439 -100.85861 98.72417,
   -12.79749 -95.56774 98.89551,
   -28.54782 -99.97299 98.70700,
   -28.23990 -99.09679 98.73108,
   -13.30528 -94.54147 98.98043,
   -27.95372 -98.23227 98.70213,
   -13.62643 -93.95676 98.80668,
   -27.65613 -97.34654 98.74933,
   -14.23162 -92.91051 98.80218,
   -27.37478 -96.49972 98.72791,
   -27.05593 -95.59355 98.77331,
   -14.86122 -91.94319 98.80924,
   -26.73731 -94.73020 98.78850,
   -15.32142 -91.34607 98.74851,
   -26.38354 -93.86115 98.83012,
   -16.03310 -90.62714 98.88280,
   -25.99566 -93.01249 98.81517,
   -16.72256 -90.20539 98.72932,
   -25.53941 -92.18895 98.81794,
   -17.74099 -89.75890 98.85435,
   -24.95028 -91.37333 98.84350,
   -20.39340 -89.43766 98.84830,
   -18.69796 -89.54074 98.85494,
   -24.27386 -90.67633 98.86033,
   -21.20099 -89.48017 98.81955,
   -19.60989 -89.42787 98.99206,
   -23.51591 -90.13351 98.89519,
   -22.11589 -89.60604 98.88401,
   -22.81508 -89.81108 98.87920,
   -7.92956 -116.59448 99.28076,
   -6.37127 -116.21279 99.28601,
   -4.83784 -115.74776 99.29540,
   -3.33690 -115.15033 99.30729,
   -11.88562 -117.34276 99.26537,
   -10.30108 -117.07138 99.27361,
   -8.73889 -116.76703 99.29944,
   -7.14804 -116.41361 99.27056,
   -5.59533 -115.99383 99.27168,
   -4.08715 -115.47273 99.29242,
   -2.56328 -114.75838 99.31814,
   -15.91544 -117.80506 99.24788,
   -14.29423 -117.67245 99.26795,
   -12.67688 -117.46501 99.25923,
   -11.20693 -117.22047 99.38548,
   -9.50000 -116.92082 99.27020,
   -1.80562 -114.32124 99.28621,
   -0.80180 -113.30510 99.33152,
   -16.72536 -117.84100 99.23173,
   -15.14137 -117.73802 99.40895,
   -13.48491 -117.57692 99.25852,
   -1.20874 -113.79899 99.32728,
   -0.45621 -112.54297 99.34568,
   -19.13761 -117.87624 99.13306,
   -17.63117 -117.85836 99.22332,
   -21.76670 -117.85480 99.24582,
   -20.10563 -117.85916 99.24004,
   -18.42143 -117.86073 99.25066,
   -0.40084 -111.78521 99.36405,
   -22.50632 -117.85942 99.20928,
   -21.06855 -117.83914 99.36942,
   -25.00868 -117.85423 99.12147,
   -23.45248 -117.84829 99.27263,
   -0.67403 -110.79430 99.37594,
   -25.94161 -117.80944 99.25486,
   -24.28568 -117.84475 99.24642,
   -1.13909 -110.13581 99.17403,
   -28.34933 -117.63909 99.24489,
   -26.86107 -117.74666 99.36805,
   -29.26781 -117.55199 99.09578,
   -27.66442 -117.70711 99.23977,
   -1.87481 -109.38875 99.40966,
   -30.21624 -117.35569 99.31537,
   -2.61567 -108.83802 99.39742,
   -31.22340 -117.15387 99.21593,
   -3.39331 -108.31049 99.39672,
   -32.21370 -116.84658 99.27142,
   -33.07187 -116.50943 99.26095,
   -4.15332 -107.78523 99.55912,
   -33.93236 -116.07215 99.25062,
   -4.92287 -107.26233 99.40105,
   -34.69567 -115.57501 99.27328,
   -5.70690 -106.65757 99.46770,
   -35.44792 -114.94230 99.26998,
   -6.40090 -106.07731 99.51482,
   -36.00859 -114.34900 99.14257,
   -7.05446 -105.49734 99.40166,
   -36.51682 -113.37236 99.28370,
   -7.77012 -104.71772 99.64815,
   -8.34798 -104.07815 99.44910,
   -36.79789 -112.25558 99.20861,
   -8.90190 -103.32220 99.52753,
   -36.73992 -111.52451 99.29137,
   -9.29513 -102.71433 99.50386,
   -36.42270 -110.54516 99.36250,
   -35.92707 -109.68913 99.35817,
   -9.96755 -101.56401 99.41869,
   -35.34972 -108.97465 99.35871,
   -34.70072 -108.27242 99.28002,
   -10.39736 -100.67525 99.50516,
   -33.97788 -107.54620 99.38382,
   -32.81303 -106.39577 99.40086,
   -33.28932 -106.86972 99.39378,
   -32.30765 -105.87591 99.40873,
   -10.87780 -99.63414 99.51595,
   -31.63115 -105.16245 99.41976,
   -31.02355 -104.48148 99.43058,
   -11.33364 -98.57323 99.63602,
   -30.41391 -103.71703 99.42092,
   -11.62851 -97.94584 99.39886,
   -29.82324 -102.86220 99.45417,
   -29.43493 -102.19081 99.41540,
   -12.01653 -97.02687 99.57067,
   -28.99236 -101.29202 99.48025,
   -12.53677 -95.92062 99.57512,
   -28.63042 -100.40321 99.45966,
   -28.31594 -99.55243 99.56026,
   -13.00745 -94.95775 99.57176,
   -28.03223 -98.69435 99.51589,
   -13.45339 -94.01934 99.75606,
   -27.76256 -97.85357 99.47042,
   -13.78730 -93.39753 99.62405,
   -27.45752 -96.94006 99.53600,
   -27.16310 -96.06096 99.55838,
   -14.40170 -92.36886 99.59514,
   -26.85809 -95.18878 99.60531,
   -15.05212 -91.41781 99.64233,
   -26.53550 -94.31848 99.57674,
   -15.52076 -90.89153 99.52103,
   -26.13126 -93.37458 99.67731,
   -16.24996 -90.23376 99.74370,
   -25.77737 -92.62201 99.60843,
   -17.06848 -89.82256 99.65345,
   -25.39969 -91.94848 99.61720,
   -19.59855 -89.32835 99.64475,
   -18.01849 -89.49359 99.78949,
   -24.75979 -91.11510 99.63065,
   -22.08527 -89.51764 99.65433,
   -20.41521 -89.32277 99.62430,
   -18.88208 -89.37713 99.64954,
   -24.04855 -90.44272 99.65039,
   -22.83710 -89.75447 99.66767,
   -21.40157 -89.37777 99.76684,
   -23.51919 -90.07914 99.67212,
   -7.17221 -116.34767 100.07440,
   -5.62459 -115.93359 100.07811,
   -4.10264 -115.42074 100.09056,
   -12.70895 -117.39808 100.05194,
   -10.92635 -117.11413 100.05807,
   -9.52598 -116.85707 100.06111,
   -7.94137 -116.52471 100.09257,
   -6.39197 -116.15071 100.06923,
   -4.86305 -115.69414 100.07803,
   -3.35570 -115.11970 100.09338,
   -1.85853 -114.33252 100.11226,
   -15.04775 -117.67167 100.03739,
   -13.46234 -117.50638 100.00175,
   -11.89549 -117.27528 100.04613,
   -10.31718 -117.00577 100.05912,
   -8.73795 -116.69823 100.06550,
   -2.42425 -114.67962 100.10866,
   -1.23840 -113.82174 100.09978,
   -17.61770 -117.76467 100.04139,
   -15.94554 -117.72662 100.03669,
   -14.31289 -117.60221 100.04319,
   -0.67638 -113.13607 100.08533,
   -18.34708 -117.77063 100.00338,
   -16.90383 -117.74451 100.14168,
   -0.39074 -112.22059 100.15074,
   -20.77906 -117.74930 100.03790,
   -19.30509 -117.75618 100.06979,
   -23.48469 -117.72980 100.03578,
   -21.77471 -117.73957 100.05821,
   -20.13124 -117.75392 100.03909,
   -0.49615 -111.17900 100.16411,
   -24.25183 -117.73676 99.93222,
   -22.75102 -117.72195 100.13214,
   -26.85056 -117.62892 100.02798,
   -25.17221 -117.70191 100.04407,
   -0.93337 -110.27139 100.18158,
   -27.61267 -117.59133 99.89809,
   -26.24446 -117.66364 100.02811,
   -1.49124 -109.67528 100.16884,
   -28.58384 -117.46082 100.05828,
   -2.20332 -109.08159 100.17168,
   -29.53399 -117.33069 100.05114,
   -30.54401 -117.11846 100.20566,
   -2.98726 -108.50939 100.22367,
   -31.58686 -116.89367 100.02787,
   -3.72706 -108.00877 100.19053,
   -32.36124 -116.64968 100.03369,
   -4.49035 -107.47118 100.19961,
   -33.31211 -116.20515 100.19743,
   -34.22039 -115.72474 100.05839,
   -5.16766 -106.96504 100.28112,
   -35.03158 -115.14240 100.00158,
   -5.94783 -106.34766 100.21726,
   -35.71812 -114.44300 100.09811,
   -6.65044 -105.73419 100.22481,
   -36.16735 -113.83814 100.10669,
   -7.31261 -105.09504 100.22557,
   -7.95149 -104.40132 100.24152,
   -36.58856 -112.81988 100.06450,
   -8.54304 -103.66035 100.27399,
   -36.71260 -111.81675 100.01025,
   -36.52759 -110.88155 100.10986,
   -9.11380 -102.82237 100.34551,
   -36.11838 -110.00290 100.13917,
   -9.50412 -102.17662 100.28138,
   -35.59239 -109.26923 100.14941,
   -34.85788 -108.40799 100.16536,
   -10.09060 -101.10317 100.20372,
   -34.23693 -107.79728 100.16724,
   -33.50618 -107.08197 100.17871,
   -10.47839 -100.24099 100.35677,
   -32.82056 -106.42252 100.19005,
   -32.08148 -105.67367 100.20825,
   -11.01204 -99.09144 100.30087,
   -31.44800 -105.00374 100.11611,
   -30.77019 -104.23307 100.22369,
   -11.47482 -98.04142 100.32378,
   -30.18387 -103.48442 100.23667,
   -11.76200 -97.42649 100.13778,
   -29.57836 -102.57310 100.25697,
   -29.17264 -101.81848 100.18540,
   -12.17098 -96.46452 100.36363,
   -28.75518 -100.91137 100.25200,
   -28.41702 -100.03972 100.28380,
   -12.68523 -95.39262 100.33448,
   -28.11270 -99.16345 100.30954,
   -13.16217 -94.40583 100.37650,
   -27.82970 -98.29355 100.30750,
   -27.54383 -97.40726 100.32594,
   -13.60216 -93.47610 100.55312,
   -13.93715 -92.85337 100.41368,
   -27.25497 -96.52386 100.37491,
   -26.96731 -95.64899 100.35421,
   -14.58789 -91.81492 100.37679,
   -26.66478 -94.77696 100.36625,
   -15.22452 -90.94538 100.44889,
   -26.40839 -94.06234 100.37668,
   -15.76351 -90.40794 100.41158,
   -25.96885 -93.05575 100.39473,
   -25.56132 -92.25131 100.39535,
   -17.91661 -89.38855 100.44110,
   -16.36691 -89.94025 100.59482,
   -24.96378 -91.36313 100.42331,
   -18.76883 -89.26688 100.27373,
   -17.27498 -89.56554 100.45346,
   -24.38299 -90.70074 100.41391,
   -21.31034 -89.28505 100.43354,
   -19.64003 -89.19534 100.43232,
   -23.54314 -90.04482 100.47828,
   -22.09167 -89.44011 100.45575,
   -20.71740 -89.22280 100.42889,
   -22.85111 -89.69174 100.46120,
   -6.41856 -116.08729 100.86678,
   -4.88116 -115.63539 100.87517,
   -11.93557 -117.20978 100.84547,
   -10.21618 -116.92792 100.74037,
   -8.77344 -116.63503 100.87200,
   -7.17515 -116.27978 100.84421,
   -5.64418 -115.87339 100.86296,
   -4.11972 -115.37138 100.88033,
   -2.70527 -114.77083 100.78652,
   -14.23523 -117.53034 100.72966,
   -12.70182 -117.32945 100.80793,
   -11.11846 -117.07835 100.83222,
   -9.54803 -116.79224 100.84975,
   -7.97814 -116.46441 100.86046,
   -3.37310 -115.07089 100.88578,
   -1.82287 -114.26040 100.88536,
   -0.81801 -113.32832 100.90922,
   -16.65715 -117.66895 100.83100,
   -15.15957 -117.60030 100.84375,
   -13.53514 -117.43913 100.83788,
   -1.21980 -113.77291 100.90614,
   -0.44161 -112.57286 100.92132,
   -19.32915 -117.65945 100.83074,
   -17.62049 -117.67391 100.84183,
   -15.97418 -117.64789 100.82886,
   -20.08860 -117.66128 100.74827,
   -18.59823 -117.65748 100.91353,
   -0.36563 -111.79524 100.94333,
   -22.68461 -117.61863 100.82618,
   -21.01200 -117.63584 100.84371,
   -23.51561 -117.61159 100.80103,
   -22.03465 -117.62618 100.82713,
   -0.64281 -110.72840 100.95156,
   -25.97249 -117.56209 100.67431,
   -24.45102 -117.59030 100.83497,
   -1.13571 -110.00125 100.95374,
   -26.86503 -117.48381 100.83670,
   -25.21045 -117.56983 100.82468,
   -27.82050 -117.40378 100.82146,
   -1.80961 -109.34114 100.98205,
   -30.20298 -117.05397 100.83480,
   -28.75479 -117.27387 100.94934,
   -2.52602 -108.79158 100.95340,
   -31.20808 -116.85286 100.69622,
   -29.53779 -117.17305 100.83485,
   -32.04124 -116.60849 100.72177,
   -3.30809 -108.22503 100.97541,
   -32.88901 -116.28871 100.71227,
   -4.09126 -107.65540 101.05326,
   -4.81759 -107.13177 100.94788,
   -33.71600 -115.85430 100.85647,
   -5.53185 -106.56680 100.99824,
   -34.47754 -115.35333 100.99368,
   -35.22812 -114.77891 100.85055,
   -6.21605 -105.98695 101.03963,
   -6.87366 -105.41264 100.87444,
   -35.88761 -114.00229 100.95432,
   -36.28759 -113.36867 100.90370,
   -7.60293 -104.64652 101.00503,
   -8.15444 -104.00965 101.01900,
   -36.59806 -112.30788 100.84961,
   -8.70168 -103.27703 101.03604,
   -36.60408 -111.39538 100.77205,
   -36.35123 -110.59153 100.93673,
   -9.33478 -102.25462 101.24526,
   -35.88321 -109.71386 100.93684,
   -9.68350 -101.64850 101.08084,
   -35.33855 -109.01417 100.92752,
   -34.66057 -108.26150 100.95262,
   -10.19475 -100.63158 101.09021,
   -33.98432 -107.57848 100.96177,
   -32.97487 -106.56995 100.97653,
   -33.47596 -107.07180 100.96909,
   -32.31443 -105.91587 100.98619,
   -10.65523 -99.63059 101.11843,
   -31.57997 -105.15590 100.99747,
   -30.98607 -104.51678 101.00795,
   -11.14391 -98.54546 101.11108,
   -30.35604 -103.76814 101.02167,
   -29.76301 -102.96429 101.03830,
   -11.60193 -97.51196 101.12655,
   -29.27577 -102.16900 101.04265,
   -11.90871 -96.87078 100.93746,
   -28.86776 -101.35372 101.05850,
   -12.02001 -96.45925 101.52974,
   -12.31577 -95.92965 101.14757,
   -28.50534 -100.48853 101.07208,
   -28.19758 -99.63500 101.07409,
   -12.84933 -94.82382 101.10170,
   -27.93120 -98.86722 101.27529,
   -13.29933 -93.87390 101.17527,
   -27.66212 -97.95372 100.99298,
   -27.34720 -96.99746 101.12081,
   -13.74407 -92.93816 101.32896,
   -27.02246 -96.02168 101.24429,
   -14.07125 -92.32403 101.21300,
   -26.74838 -95.14556 100.98662,
   -14.77575 -91.27139 101.17212,
   -26.47045 -94.36444 101.16284,
   -26.14807 -93.52157 101.10403,
   -15.36928 -90.51403 101.31759,
   -15.98464 -90.02733 101.17810,
   -25.75887 -92.65772 101.18563,
   -17.02668 -89.48787 101.14779,
   -25.41023 -91.98197 101.19498,
   -17.90864 -89.22793 101.21641,
   -24.78447 -91.10283 101.20866,
   -20.37128 -89.11165 101.10081,
   -18.85962 -89.10136 101.23472,
   -24.17767 -90.46594 101.22375,
   -22.93608 -89.67448 101.14161,
   -21.36122 -89.20300 101.24396,
   -19.68192 -89.07539 101.22396,
   -23.54596 -89.99173 101.24843,
   -22.13768 -89.37627 101.23724,
   -11.16257 -117.01271 101.63754,
   -9.50302 -116.72535 101.51466,
   -8.01138 -116.40094 101.66395,
   -6.40085 -116.01591 101.61662,
   -4.92898 -115.59259 101.63615,
   -3.38479 -115.03318 101.68625,
   -1.88104 -114.28436 101.69242,
   -15.16888 -117.52456 101.61480,
   -13.47614 -117.37096 101.51336,
   -11.94217 -117.14189 101.61713,
   -10.34479 -116.87189 101.62624,
   -8.78590 -116.56886 101.64470,
   -7.22073 -116.21848 101.65445,
   -5.66979 -115.81265 101.65948,
   -4.14327 -115.32199 101.66932,
   -2.54207 -114.68032 101.68015,
   -1.26347 -113.81046 101.74062,
   -15.94902 -117.56425 101.61569,
   -14.36191 -117.45984 101.62156,
   -12.75985 -117.26293 101.63221,
   -0.68079 -113.18982 101.67633,
   -18.30094 -117.57790 101.62257,
   -16.85552 -117.58026 101.64011,
   -0.34758 -112.23314 101.72391,
   -19.35328 -117.56236 101.60502,
   -17.68424 -117.58491 101.62295,
   -21.78244 -117.53039 101.50807,
   -20.26132 -117.54378 101.60108,
   -0.43320 -111.18874 101.73715,
   -24.41229 -117.46661 101.61715,
   -22.72987 -117.50062 101.61180,
   -21.04394 -117.52734 101.61825,
   -25.17109 -117.45575 101.53004,
   -23.67700 -117.46711 101.73356,
   -0.83640 -110.33144 101.74685,
   -26.11102 -117.39714 101.62017,
   -1.42954 -109.64091 101.74916,
   -28.49268 -117.17618 101.62113,
   -27.03663 -117.30804 101.76998,
   -29.42242 -117.07112 101.47634,
   -27.82206 -117.25562 101.61574,
   -2.13769 -109.02734 101.75055,
   -30.38810 -116.85991 101.67246,
   -2.88717 -108.46150 101.76614,
   -31.40875 -116.62915 101.58594,
   -3.61647 -107.93535 101.74755,
   -32.29705 -116.35485 101.55458,
   -33.18474 -115.95754 101.66508,
   -4.38496 -107.35703 101.77916,
   -34.08946 -115.48180 101.56348,
   -5.11154 -106.79205 101.77417,
   -5.78438 -106.25435 101.68103,
   -34.79207 -114.97392 101.64622,
   -35.45693 -114.34435 101.67653,
   -6.50264 -105.60698 101.77192,
   -7.17971 -104.95330 101.76888,
   -36.07914 -113.42932 101.82388,
   -36.39559 -112.80136 101.67117,
   -7.86938 -104.16709 101.98719,
   -8.40832 -103.52923 101.78338,
   -36.55962 -111.79910 101.62707,
   -36.44475 -110.97674 101.67203,
   -9.00347 -102.65381 101.82438,
   -36.07205 -110.06723 101.71505,
   -35.56355 -109.29991 101.72874,
   -9.50964 -101.75631 102.01000,
   -34.89571 -108.51178 101.83292,
   -9.85797 -101.09927 101.87327,
   -34.22858 -107.82036 101.74621,
   -33.47176 -107.08025 101.75738,
   -10.33354 -100.10057 101.89521,
   -32.77650 -106.40685 101.76727,
   -32.05875 -105.68769 101.78753,
   -10.81263 -99.05816 101.85906,
   -31.42474 -105.03869 101.78794,
   -30.74995 -104.29808 101.79984,
   -11.27618 -98.00692 101.90433,
   -30.14463 -103.56925 101.81239,
   -29.46073 -102.60142 101.83378,
   -29.72659 -103.00345 101.82367,
   -11.74131 -96.96313 101.91772,
   -29.08618 -101.94062 101.81224,
   -28.62181 -100.96489 101.85408,
   -12.12706 -96.06190 102.10539,
   -28.26003 -100.06799 101.98943,
   -12.44298 -95.41695 101.92916,
   -27.98655 -99.23164 101.87340,
   -12.98650 -94.28124 101.91413,
   -27.70524 -98.35331 101.89574,
   -27.42952 -97.47328 101.92776,
   -13.44150 -93.32812 101.94124,
   -27.15436 -96.58631 101.91676,
   -13.94646 -92.30396 102.08559,
   -26.87401 -95.70348 101.93641,
   -14.32361 -91.68610 101.84443,
   -26.58204 -94.81201 101.91825,
   -14.88079 -90.83324 102.02507,
   -26.27797 -93.95451 101.95611,
   -25.93012 -93.08674 101.98459,
   -15.59050 -90.07985 102.08273,
   -25.55268 -92.28382 101.97785,
   -16.19925 -89.64283 102.13853,
   -24.97709 -91.36501 102.02431,
   -17.23533 -89.24094 101.97374,
   -24.45181 -90.70614 102.00850,
   -19.60691 -88.96855 101.88953,
   -18.12982 -89.01728 102.14847,
   -23.58074 -89.96720 102.04493,
   -22.10758 -89.28936 102.02250,
   -20.60205 -89.00651 102.03702,
   -18.90430 -88.96277 102.02709,
   -22.90892 -89.58772 102.02911,
   -21.37375 -89.12011 102.01694,
   -10.39146 -116.80635 102.42880,
   -8.74674 -116.50092 102.31147,
   -7.26083 -116.15680 102.45949,
   -5.68821 -115.75090 102.44619,
   -4.16395 -115.27046 102.46540,
   -2.82322 -114.74649 102.47416,
   -14.38922 -117.38500 102.41124,
   -12.72027 -117.18146 102.46200,
   -11.17867 -116.94295 102.43454,
   -9.58870 -116.65672 102.43608,
   -8.02666 -116.33355 102.43971,
   -6.46642 -115.96037 102.44757,
   -4.92463 -115.52225 102.45523,
   -3.41169 -114.98543 102.46403,
   -1.88429 -114.25680 102.48153,
   -0.66581 -113.19816 102.48841,
   -16.87491 -117.49455 102.41192,
   -15.19212 -117.44590 102.39936,
   -13.55996 -117.30046 102.40274,
   -11.98521 -117.07470 102.42496,
   -1.04122 -113.62441 102.48754,
   -0.38973 -112.62357 102.49019,
   -17.61522 -117.50162 102.33593,
   -16.12087 -117.47101 102.51225,
   -0.26656 -112.13477 102.88415,
   -20.24036 -117.43548 102.40957,
   -18.59209 -117.47715 102.38839,
   -0.29368 -111.80038 102.51575,
   -20.98755 -117.42115 102.39862,
   -19.55501 -117.45143 102.41103,
   -23.38834 -117.36829 102.40811,
   -21.93265 -117.39579 102.43118,
   -0.57764 -110.70657 102.52965,
   -24.44460 -117.34383 102.38764,
   -22.76783 -117.38104 102.40814,
   -1.07992 -109.96929 102.53235,
   -26.77874 -117.21674 102.39958,
   -25.40042 -117.30281 102.41357,
   -27.76873 -117.14211 102.28311,
   -26.13640 -117.26333 102.39983,
   -1.75911 -109.28771 102.58081,
   -28.75722 -116.99513 102.42616,
   -2.47356 -108.71314 102.60313,
   -29.71263 -116.84619 102.42218,
   -30.70949 -116.61573 102.59123,
   -3.30260 -108.06149 102.74850,
   -31.75329 -116.36875 102.39847,
   -3.96899 -107.58700 102.56433,
   -32.52538 -116.09510 102.45025,
   -4.62950 -107.09813 102.39249,
   -33.52017 -115.62744 102.43599,
   -34.32759 -115.13212 102.46796,
   -5.46814 -106.39453 102.48643,
   -35.01908 -114.63734 102.31686,
   -6.08150 -105.86116 102.57245,
   -35.64260 -113.90122 102.50615,
   -6.79596 -105.19376 102.60189,
   -7.44637 -104.52864 102.60925,
   -36.20344 -112.87972 102.61513,
   -8.04931 -103.83372 102.60779,
   -36.44077 -112.19367 102.44450,
   -8.60875 -103.07759 102.61343,
   -36.45561 -111.30452 102.47015,
   -36.28675 -110.71517 102.48625,
   -9.21715 -102.11443 102.64351,
   -35.84988 -109.78441 102.47520,
   -35.36483 -109.13229 102.50401,
   -9.68176 -101.22619 102.80629,
   -34.64393 -108.28816 102.53199,
   -9.99383 -100.60015 102.66516,
   -33.98608 -107.62000 102.54012,
   -32.97847 -106.61137 102.55433,
   -33.47714 -107.11147 102.54713,
   -32.28625 -105.92416 102.56405,
   -10.47616 -99.55892 102.68443,
   -31.57074 -105.19605 102.56545,
   -30.95935 -104.55790 102.59937,
   -10.98497 -98.44016 102.66068,
   -30.30489 -103.81423 102.59790,
   -29.71342 -103.06116 102.61297,
   -11.41184 -97.46862 102.70616,
   -29.16664 -102.22038 102.63986,
   -28.76222 -101.44529 102.63521,
   -11.88877 -96.41264 102.71471,
   -28.38524 -100.57026 102.64463,
   -12.27506 -95.50757 102.91103,
   -28.06873 -99.70484 102.67464,
   -12.57457 -94.88074 102.74821,
   -27.78806 -98.83975 102.67110,
   -13.13140 -93.72131 102.68368,
   -27.50852 -97.94067 102.68338,
   -27.23795 -97.05948 102.71297,
   -13.51730 -92.84349 102.84828,
   -26.96730 -96.17616 102.71507,
   -14.12003 -91.74800 102.76326,
   -26.68967 -95.29126 102.72588,
   -14.49094 -91.15157 102.63098,
   -26.39495 -94.40100 102.75112,
   -26.10300 -93.57736 102.73107,
   -15.08712 -90.33837 102.82184,
   -25.73251 -92.69233 102.76283,
   -15.76204 -89.69366 102.98800,
   -25.41616 -92.02602 102.77246,
   -17.89308 -88.91241 102.80875,
   -16.46600 -89.31091 102.94324,
   -24.74279 -91.02906 102.92621,
   -20.59104 -88.91168 102.80301,
   -18.87478 -88.84595 102.67306,
   -17.19657 -89.06965 102.81632,
   -24.17889 -90.38696 102.98365,
   -22.90502 -89.51739 102.83088,
   -21.40902 -89.03446 102.82600,
   -19.75488 -88.84070 102.79339,
   -23.55076 -89.87270 102.98184,
   -22.26543 -89.24501 102.94437,
   -9.62299 -116.58891 103.21896,
   -8.04546 -116.28200 103.03794,
   -6.48972 -115.89450 103.26261,
   -4.94593 -115.46435 103.25437,
   -3.44740 -114.94599 103.27191,
   -13.61292 -117.22622 103.20731,
   -12.02298 -117.00560 103.22532,
   -10.42546 -116.73747 103.22785,
   -8.83318 -116.43134 103.22265,
   -7.38210 -116.10205 103.36117,
   -5.71645 -115.68813 103.24115,
   -4.18594 -115.21700 103.24773,
   -2.66540 -114.64661 103.26660,
   -1.29713 -113.78971 103.32072,
   -15.86486 -117.39290 103.19899,
   -14.43533 -117.30962 103.18894,
   -12.88603 -117.12499 103.31161,
   -11.21217 -116.87512 103.21640,
   -1.91335 -114.22627 103.27411,
   -0.65245 -113.15454 103.22324,
   -16.89286 -117.40857 103.18297,
   -15.22630 -117.36657 103.19479,
   -0.29333 -112.37582 103.27700,
   -19.30543 -117.37184 103.09709,
   -17.79411 -117.39710 103.16869,
   -20.25440 -117.33022 103.21093,
   -18.59249 -117.37644 103.20233,
   -0.36883 -111.18665 103.30740,
   -22.71389 -117.28056 103.11454,
   -21.22222 -117.29329 103.28625,
   -25.34006 -117.18278 103.19587,
   -23.66930 -117.24619 103.18682,
   -21.96475 -117.28625 103.19929,
   -0.76480 -110.35154 103.31621,
   -26.14352 -117.15121 103.08474,
   -24.60904 -117.20101 103.30013,
   -1.32778 -109.68576 103.30440,
   -27.04866 -117.06153 103.19458,
   -27.98851 -116.96081 103.19515,
   -2.08011 -108.98230 103.33101,
   -30.36625 -116.56510 103.20858,
   -28.92902 -116.81015 103.34450,
   -2.82080 -108.39759 103.34025,
   -31.39118 -116.33511 103.06105,
   -29.70568 -116.69615 103.21051,
   -3.56043 -107.82821 103.34954,
   -32.17904 -116.08791 103.07873,
   -33.00804 -115.72042 103.21612,
   -4.31772 -107.23124 103.34583,
   -4.99014 -106.69005 103.32731,
   -33.75510 -115.30172 103.37114,
   -34.67266 -114.69427 103.21972,
   -5.71124 -106.07024 103.37720,
   -35.23316 -114.19727 103.23734,
   -6.39703 -105.45401 103.37254,
   -7.00740 -104.88788 103.21944,
   -35.83829 -113.35666 103.29852,
   -7.71508 -104.08614 103.44886,
   -36.26017 -112.32321 103.39435,
   -8.21698 -103.47304 103.39900,
   -36.39245 -111.72918 103.22806,
   -36.31080 -111.13535 103.39926,
   -8.81549 -102.59472 103.42423,
   -35.99045 -110.12505 103.28545,
   -35.47332 -109.28500 103.42832,
   -9.40370 -101.59412 103.42654,
   -34.89518 -108.57932 103.34838,
   -34.20952 -107.84991 103.32594,
   -9.91392 -100.57053 103.56895,
   -33.47297 -107.12969 103.33605,
   -10.21720 -99.95870 103.29362,
   -32.76449 -106.44001 103.34584,
   -32.04561 -105.72127 103.34309,
   -10.61378 -99.02664 103.48824,
   -31.40642 -105.07738 103.36465,
   -30.73718 -104.36307 103.37598,
   -29.84569 -103.30064 103.39512,
   -11.14197 -97.86882 103.44179,
   -30.26979 -103.82672 103.38507,
   -29.26148 -102.47552 103.41309,
   -28.88962 -101.84428 103.42508,
   -11.52599 -96.97408 103.56412,
   -28.51691 -101.05746 103.37987,
   -12.02330 -95.89496 103.50426,
   -28.16953 -100.20178 103.48208,
   -27.86193 -99.29588 103.45070,
   -12.41817 -94.96586 103.70086,
   -12.71648 -94.31566 103.56162,
   -27.57337 -98.37224 103.43865,
   -27.30059 -97.48918 103.53897,
   -13.19406 -93.27189 103.55988,
   -27.05245 -96.64354 103.49367,
   -13.65515 -92.29604 103.58131,
   -26.77029 -95.71116 103.46043,
   -26.49433 -94.84498 103.58016,
   -14.24345 -91.23495 103.57157,
   -14.62471 -90.77568 103.20474,
   -26.21679 -93.99766 103.53370,
   -14.77675 -90.39930 103.80807,
   -25.87823 -93.09962 103.54379,
   -15.38929 -89.79669 103.66937,
   -25.52965 -92.30518 103.55421,
   -16.10675 -89.31238 103.65439,
   -24.99188 -91.38642 103.61104,
   -17.09618 -88.96894 103.43328,
   -24.44201 -90.65480 103.58376,
   -19.80681 -88.73631 103.59635,
   -18.11670 -88.74128 103.61756,
   -23.60893 -89.88908 103.60844,
   -22.21451 -89.16416 103.60828,
   -20.59983 -88.81452 103.55748,
   -19.00188 -88.70942 103.58997,
   -22.92518 -89.46712 103.61712,
   -21.58612 -88.96888 103.71458,
   -8.86052 -116.35883 104.01085,
   -7.29710 -116.01164 104.02368,
   -5.62026 -115.59571 103.90270,
   -4.20894 -115.16586 104.04799,
   -2.67855 -114.58212 104.05673,
   -12.83654 -117.04746 104.00046,
   -11.25192 -116.80298 104.02186,
   -9.66758 -116.51844 104.02286,
   -8.07453 -116.19207 104.00549,
   -6.51660 -115.81112 104.11652,
   -4.97676 -115.38563 104.26309,
   -3.42516 -114.88991 104.19796,
   -1.94830 -114.20420 104.04091,
   -0.68938 -113.18059 104.06340,
   -15.21523 -117.29310 103.86271,
   -13.66413 -117.14575 104.02280,
   -12.14218 -116.93527 104.12346,
   -10.44312 -116.66396 104.00808,
   -1.13672 -113.64002 104.21429,
   -0.35744 -112.62019 104.05209,
   -17.78451 -117.29762 103.99332,
   -16.13571 -117.31069 103.96737,
   -14.44165 -117.22591 103.98826,
   -0.20591 -112.06225 104.05791,
   -18.51774 -117.28815 103.92943,
   -17.10384 -117.30872 103.99255,
   -0.25769 -111.49070 104.03069,
   -21.15973 -117.19975 103.99058,
   -19.48362 -117.24936 103.99871,
   -21.98675 -117.18229 103.95771,
   -20.49401 -117.21937 103.99173,
   -0.53426 -110.70820 104.10793,
   -24.34157 -117.10747 103.98948,
   -22.93405 -117.14919 104.01219,
   -25.37637 -117.06409 103.96703,
   -23.69507 -117.12885 103.99055,
   -1.04117 -109.94954 104.11318,
   -27.98559 -116.82585 103.99547,
   -26.30558 -117.00195 103.98355,
   -1.69439 -109.27962 104.11236,
   -28.68319 -116.72919 104.00028,
   -27.25461 -116.91512 103.99018,
   -2.32526 -108.76510 104.21598,
   -29.61439 -116.60001 103.86884,
   -30.57233 -116.37492 104.04151,
   -3.16436 -108.07776 104.14643,
   -31.58603 -116.11452 103.95592,
   -3.87495 -107.52040 104.10774,
   -32.45193 -115.80930 103.96649,
   -33.35010 -115.38375 103.99238,
   -4.60792 -106.91744 104.15568,
   -34.13204 -114.90780 104.02568,
   -5.31578 -106.31907 104.14987,
   -5.94585 -105.78439 104.00125,
   -34.88184 -114.27647 104.15508,
   -35.42170 -113.74979 104.04039,
   -6.65775 -105.09848 104.15783,
   -7.29553 -104.44280 104.18305,
   -35.95735 -112.79793 104.08728,
   -7.99005 -103.60310 104.38121,
   -36.22396 -111.73900 104.21391,
   -8.42999 -103.03196 104.19984,
   -36.28043 -111.46861 103.97610,
   -36.15624 -110.82310 104.02460,
   -9.02295 -102.09376 104.18313,
   -35.78881 -109.89042 103.98712,
   -35.27832 -109.14207 104.09905,
   -9.57155 -101.07916 104.23870,
   -34.60463 -108.32919 104.11101,
   -33.96114 -107.66602 104.11811,
   -32.96106 -106.65573 104.13171,
   -10.06936 -100.05852 104.25664,
   -33.46248 -107.16371 104.12466,
   -32.26372 -105.96078 104.14109,
   -10.37003 -99.41383 104.08003,
   -31.54691 -105.23709 104.14606,
   -30.93741 -104.61378 104.15514,
   -10.76206 -98.48354 104.28816,
   -30.25212 -103.86172 104.17379,
   -29.63163 -103.09810 104.18875,
   -11.22965 -97.44141 104.29199,
   -29.06393 -102.26548 104.22768,
   -28.65116 -101.50914 104.20952,
   -11.65866 -96.47406 104.34035,
   -28.26365 -100.63194 104.22299,
   -12.17285 -95.34956 104.30190,
   -27.94324 -99.76415 104.27149,
   -27.66515 -98.88657 104.23241,
   -12.56524 -94.41230 104.50445,
   -27.39686 -98.00072 104.26062,
   -12.85164 -93.77585 104.31078,
   -27.13900 -97.12771 104.28749,
   -13.31504 -92.73671 104.35605,
   -26.87324 -96.22302 104.27379,
   -26.60844 -95.34175 104.30347,
   -13.82717 -91.70350 104.35903,
   -26.32393 -94.43621 104.32652,
   -14.40559 -90.72873 104.38459,
   -26.03732 -93.58499 104.31980,
   -25.70200 -92.72432 104.34026,
   -14.97800 -89.94365 104.58545,
   -15.56252 -89.46988 104.36599,
   -25.41834 -92.07595 104.34967,
   -16.44497 -88.97656 104.44507,
   -24.73645 -91.00959 104.39530,
   -19.03161 -88.59107 104.39817,
   -17.35998 -88.72138 104.40748,
   -24.24065 -90.39669 104.38276,
   -21.26006 -88.82685 104.38687,
   -19.81520 -88.62930 104.36266,
   -18.27060 -88.58304 104.55183,
   -23.58930 -89.82122 104.34474,
   -22.26142 -89.11183 104.43107,
   -20.66107 -88.72304 104.38454,
   -22.93403 -89.41095 104.41179,
   -8.10490 -116.11393 104.80614,
   -6.54500 -115.74722 104.81705,
   -4.99573 -115.33551 104.82437,
   -3.47552 -114.84150 104.82963,
   -12.06341 -116.85082 104.79235,
   -10.47822 -116.58757 104.80580,
   -8.90170 -116.28340 104.81453,
   -7.31386 -115.93437 104.80269,
   -5.77007 -115.55128 104.80910,
   -4.23653 -115.09914 104.90695,
   -2.68444 -114.50725 104.83536,
   -1.39434 -113.75589 104.85569,
   -14.47020 -117.13858 104.78823,
   -12.88314 -116.96375 104.81403,
   -11.42812 -116.74216 104.87401,
   -9.67607 -116.43940 104.79716,
   -1.97200 -114.13329 104.85362,
   -0.71952 -113.12557 104.84002,
   -0.27347 -112.34231 104.82742,
   -16.84458 -117.23470 104.66992,
   -15.31390 -117.19565 104.73790,
   -13.66487 -117.06226 104.78295,
   -0.37583 -112.60237 104.83292,
   -17.79781 -117.20156 104.79776,
   -16.12791 -117.21698 104.77941,
   -0.21850 -111.82391 104.70656,
   -20.23077 -117.13900 104.69986,
   -18.76469 -117.16622 104.84785,
   -0.36061 -111.19158 104.85563,
   -22.89303 -117.04680 104.78353,
   -21.20103 -117.09723 104.78209,
   -19.51054 -117.15080 104.78387,
   -23.63041 -117.03215 104.72515,
   -22.15796 -117.06256 104.83371,
   -0.77391 -110.29514 104.90539,
   -26.27336 -116.88848 104.77612,
   -24.59894 -116.99100 104.77250,
   -1.36927 -109.56049 104.88885,
   -27.03321 -116.83201 104.67691,
   -25.55828 -116.93268 104.84088,
   -27.97284 -116.70945 104.77542,
   -2.07571 -108.90043 105.02785,
   -28.93494 -116.56801 104.79798,
   -2.77695 -108.33934 104.92452,
   -29.89296 -116.39365 104.81079,
   -30.81417 -116.17778 104.86720,
   -3.49627 -107.76568 104.93028,
   -31.89247 -115.86031 104.77139,
   -4.20867 -107.18456 104.93444,
   -32.67605 -115.54227 104.84552,
   -4.88244 -106.62671 104.83950,
   -33.64716 -115.03205 104.80735,
   -34.44212 -114.48785 104.77059,
   -5.53819 -106.04648 104.97115,
   -6.29966 -105.34403 104.95365,
   -35.10377 -113.81606 104.92816,
   -35.58617 -113.21964 104.82895,
   -6.96848 -104.68147 104.97881,
   -7.59556 -103.99283 104.98453,
   -35.99282 -112.23430 104.81791,
   -8.16127 -103.28509 104.97914,
   -36.11213 -111.08158 104.75405,
   -8.63323 -102.58167 104.99095,
   -35.84680 -110.19476 104.89766,
   -35.41056 -109.39946 104.90070,
   -9.23552 -101.54608 105.00986,
   -34.81885 -108.62230 104.91157,
   -34.15106 -107.89359 104.90058,
   -9.73930 -100.55452 105.04112,
   -33.44647 -107.19802 104.91293,
   -32.74103 -106.49798 104.92944,
   -10.22951 -99.51415 105.04675,
   -32.06036 -105.81814 104.89746,
   -10.54091 -98.82433 104.93719,
   -31.37954 -105.13585 104.93987,
   -30.23193 -103.90109 104.95985,
   -30.71558 -104.44338 104.95037,
   -29.78807 -103.36544 104.97047,
   -10.91338 -97.95118 105.07946,
   -29.18463 -102.54354 104.98989,
   -28.78185 -101.89213 105.00537,
   -11.37925 -96.91468 105.08358,
   -28.44182 -101.19422 104.93443,
   -11.81946 -95.92620 105.11971,
   -28.04207 -100.23036 105.01600,
   -27.76632 -99.44484 105.17987,
   -12.31985 -94.81532 105.10726,
   -27.48977 -98.51761 105.05913,
   -12.78015 -93.75870 105.17515,
   -27.21604 -97.58238 105.05317,
   -13.07163 -93.08174 105.04414,
   -26.96071 -96.69743 105.07169,
   -13.45233 -92.19515 105.13456,
   -26.73155 -95.89507 105.09329,
   -26.43689 -94.91570 105.09726,
   -14.04615 -91.08735 105.14221,
   -26.16119 -94.03859 105.11152,
   -14.57718 -90.25542 105.19875,
   -25.84817 -93.15252 105.14664,
   -25.50666 -92.32777 105.13353,
   -15.24645 -89.51778 105.23039,
   -25.00160 -91.40761 105.14969,
   -15.78214 -89.12509 105.21378,
   -24.46604 -90.64409 105.16166,
   -18.17047 -88.46454 105.18676,
   -16.60150 -88.75326 105.30030,
   -23.65185 -89.83688 105.18377,
   -22.25722 -89.04244 105.19059,
   -20.58393 -88.62259 105.04601,
   -19.05651 -88.46640 105.17341,
   -17.35016 -88.58141 105.18657,
   -22.97862 -89.37897 105.21470,
   -21.48559 -88.79113 105.17564,
   -19.88251 -88.51969 105.17673,
   -7.35410 -115.85398 105.61563,
   -5.79707 -115.46896 105.62534,
   -4.25790 -115.02730 105.62876,
   -11.29849 -116.63771 105.59892,
   -9.71148 -116.35774 105.60159,
   -8.13895 -116.03422 105.59568,
   -6.62027 -115.67542 105.66508,
   -5.01896 -115.25891 105.61474,
   -3.49866 -114.76895 105.61735,
   -2.02765 -114.08551 105.69441,
   -15.32328 -117.09667 105.57756,
   -13.71176 -116.97170 105.60362,
   -12.12689 -116.76282 105.63280,
   -10.63681 -116.51294 105.71308,
   -8.91720 -116.19931 105.60127,
   -2.73650 -114.44941 105.64866,
   -1.29010 -113.61703 105.66628,
   -0.42496 -112.52807 105.54689,
   -16.06488 -117.12257 105.54514,
   -14.55402 -117.03250 105.73233,
   -12.89665 -116.87559 105.59169,
   -0.75433 -113.05887 105.64940,
   -0.26530 -112.14036 105.24739,
   -18.51922 -117.08827 105.58533,
   -17.01639 -117.11259 105.62943,
   -0.32349 -111.83170 105.68834,
   -19.53692 -117.05721 105.56086,
   -17.85202 -117.10602 105.58573,
   -21.91299 -116.97566 105.58334,
   -20.48790 -117.01421 105.63768,
   -0.56626 -110.71906 105.70313,
   -22.91782 -116.94787 105.56236,
   -21.23203 -116.99616 105.58350,
   -25.25844 -116.85196 105.58083,
   -23.83380 -116.91895 105.56993,
   -1.03688 -109.96091 105.70631,
   -26.29092 -116.77813 105.58878,
   -24.61511 -116.88429 105.58232,
   -1.66564 -109.27634 105.71189,
   -27.27765 -116.68944 105.54879,
   -2.37922 -108.63950 105.71852,
   -29.86033 -116.26776 105.59679,
   -28.16020 -116.55635 105.72276,
   -30.53294 -116.10987 105.59398,
   -29.19640 -116.40359 105.59559,
   -3.15290 -107.99554 105.73694,
   -31.50566 -115.86042 105.40700,
   -3.84318 -107.43629 105.74701,
   -32.31021 -115.56809 105.42622,
   -4.63484 -106.75670 105.80335,
   -33.12313 -115.14556 105.60881,
   -5.25299 -106.22613 105.76557,
   -33.83324 -114.69176 105.75010,
   -34.64740 -114.07084 105.60880,
   -5.92745 -105.61498 105.76597,
   -6.58466 -104.98490 105.78271,
   -35.26702 -113.32910 105.66969,
   -7.18619 -104.38090 105.61612,
   -35.65794 -112.64960 105.66477,
   -7.91034 -103.50437 105.75952,
   -35.93306 -111.57082 105.60078,
   -8.31083 -102.95256 105.78871,
   -35.88762 -110.71338 105.58542,
   -8.86375 -102.05750 105.81068,
   -35.62292 -110.02324 105.65491,
   -35.15396 -109.22791 105.68845,
   -9.41427 -101.03931 105.82299,
   -34.53169 -108.41687 105.70267,
   -33.64999 -107.45869 105.71343,
   -34.09678 -107.93339 105.70788,
   -32.93271 -106.72647 105.72220,
   -9.91076 -100.01795 105.83819,
   -32.20486 -106.00945 105.84463,
   -31.58659 -105.38583 105.71652,
   -10.38902 -98.97792 105.84038,
   -30.88424 -104.66731 105.73670,
   -10.67901 -98.34697 105.65852,
   -30.22906 -103.96942 105.75898,
   -29.55459 -103.15477 105.79645,
   -11.06865 -97.42455 105.88513,
   -28.98306 -102.31662 105.62801,
   -28.54171 -101.56184 105.81537,
   -11.53928 -96.37617 105.89950,
   -28.16658 -100.71542 105.75157,
   -11.96514 -95.41135 105.94425,
   -27.83444 -99.82637 105.82261,
   -27.55580 -98.94533 105.83580,
   -12.47205 -94.27999 105.90395,
   -27.31918 -98.16300 106.03005,
   -12.93147 -93.22564 105.90563,
   -27.03827 -97.13938 105.82086,
   -13.19675 -92.58369 105.77603,
   -26.79363 -96.27780 105.87443,
   -26.53916 -95.38898 105.89231,
   -13.60203 -91.65521 105.94648,
   -26.27322 -94.49440 105.90093,
   -14.19619 -90.62590 105.90000,
   -25.98974 -93.61394 105.92062,
   -25.67473 -92.75604 105.92955,
   -14.77070 -89.81133 106.03579,
   -25.40253 -92.09773 105.93914,
   -16.32642 -88.70912 106.00853,
   -15.39684 -89.20345 106.06908,
   -24.76362 -91.03131 105.96637,
   -17.30176 -88.44934 105.97322,
   -15.77072 -88.95708 106.03589,
   -24.27831 -90.38830 105.93454,
   -21.52812 -88.72254 105.98332,
   -19.78818 -88.41098 105.85890,
   -18.28149 -88.34537 105.99357,
   -23.59745 -89.73789 105.99203,
   -22.25746 -88.97498 105.96590,
   -20.73703 -88.53204 105.97628,
   -19.10906 -88.34644 105.98784,
   -22.96129 -89.31152 106.00355,
   -5.05296 -115.17509 106.43135,
   -3.52667 -114.68987 106.43636,
   -10.53477 -116.41166 106.40338,
   -8.95068 -116.11265 106.41143,
   -7.38719 -115.76813 106.42651,
   -5.83524 -115.39163 106.40056,
   -4.28330 -114.94305 106.47230,
   -2.79544 -114.40279 106.40749,
   -1.32288 -113.52389 106.46415,
   -14.53550 -116.95111 106.38026,
   -12.94545 -116.78457 106.39579,
   -11.36732 -116.54781 106.43780,
   -9.84948 -116.27087 106.54551,
   -8.16626 -115.94519 106.41158,
   -6.60546 -115.58151 106.42482,
   -1.93849 -113.95926 106.60594,
   -0.81914 -112.98232 106.41372,
   -17.04326 -117.02021 106.38745,
   -15.34283 -116.99633 106.39343,
   -13.85196 -116.87532 106.51001,
   -12.13158 -116.67074 106.39996,
   -0.47915 -112.28052 106.38937,
   -17.79630 -117.02038 106.29552,
   -16.30731 -117.00911 106.47336,
   -20.41911 -116.92631 106.38528,
   -18.75511 -116.98323 106.37273,
   -0.46593 -111.22610 106.42831,
   -21.21156 -116.89830 106.41364,
   -19.69142 -116.93713 106.49521,
   -23.80025 -116.82206 106.38416,
   -22.15753 -116.87606 106.36318,
   -0.77107 -110.43718 106.50061,
   -24.53110 -116.79763 106.34348,
   -23.13975 -116.84431 106.38515,
   -1.34113 -109.62030 106.48115,
   -27.21539 -116.58867 106.38271,
   -25.50521 -116.73977 106.40883,
   -27.91354 -116.49854 106.38653,
   -26.46235 -116.67056 106.37793,
   -2.08900 -108.84775 106.54504,
   -28.86194 -116.36891 106.23992,
   -2.73457 -108.32161 106.54156,
   -29.80146 -116.15295 106.43665,
   -30.78691 -115.91264 106.39476,
   -3.44852 -107.73406 106.53209,
   -31.75314 -115.60418 106.34015,
   -4.15677 -107.13923 106.54117,
   -32.55608 -115.25182 106.42786,
   -4.86354 -106.52474 106.55129,
   -33.48622 -114.75890 106.31654,
   -5.61139 -105.84486 106.56817,
   -34.22413 -114.13284 106.59816,
   -6.21447 -105.27908 106.60240,
   -34.82712 -113.59766 106.42421,
   -6.97314 -104.50875 106.53156,
   -35.43740 -112.56600 106.51271,
   -7.50241 -103.91910 106.52795,
   -35.71034 -111.94606 106.31145,
   -8.12026 -103.09523 106.76583,
   -35.77550 -111.09590 106.35756,
   -8.46196 -102.60066 106.60061,
   -35.62821 -110.39037 106.42416,
   -35.24815 -109.55257 106.49573,
   -9.07170 -101.54458 106.62100,
   -34.69990 -108.73990 106.51088,
   -34.04884 -107.98492 106.52196,
   -9.58989 -100.52516 106.63912,
   -33.35128 -107.24916 106.54186,
   -32.67629 -106.54224 106.36901,
   -10.07770 -99.48706 106.65269,
   -32.02355 -105.91045 106.53252,
   -31.32544 -105.19947 106.54186,
   -30.36396 -104.17479 106.55758,
   -10.55929 -98.42597 106.65887,
   -30.84111 -104.69160 106.54940,
   -29.72624 -103.43822 106.57109,
   -10.84357 -97.80631 106.48952,
   -29.11666 -102.63127 106.59953,
   -28.69486 -101.97236 106.63425,
   -11.23266 -96.89426 106.69295,
   -28.27636 -101.14132 106.60999,
   -11.70305 -95.84497 106.70219,
   -27.93339 -100.29234 106.62279,
   -27.63134 -99.39297 106.63005,
   -12.11858 -94.89248 106.75062,
   -27.37628 -98.52913 106.64266,
   -12.62673 -93.74085 106.71934,
   -27.12677 -97.63867 106.65711,
   -26.90420 -96.85332 106.85212,
   -13.04228 -92.76337 106.70910,
   -13.26676 -92.14709 106.74505,
   -26.62838 -95.83407 106.65146,
   -26.38193 -94.96780 106.70135,
   -13.76877 -91.12564 106.76489,
   -26.11574 -94.07970 106.71179,
   -14.36152 -90.16655 106.78925,
   -25.80898 -93.17135 106.75381,
   -25.48598 -92.34828 106.73510,
   -15.01947 -89.37855 106.85764,
   -25.02631 -91.45318 106.75162,
   -15.67134 -88.88577 106.77959,
   -24.49600 -90.64942 106.76249,
   -16.59009 -88.48338 106.79868,
   -23.69608 -89.79393 106.78328,
   -20.77015 -88.44817 106.78257,
   -19.06601 -88.24647 106.62617,
   -17.55874 -88.25877 106.91823,
   -22.99676 -89.27183 106.83457,
   -21.54039 -88.64468 106.77891,
   -19.95490 -88.30835 106.76585,
   -18.32080 -88.21805 106.79559,
   -22.30223 -88.91922 106.79419,
   -9.77272 -116.17377 107.20556,
   -8.20434 -115.85528 107.23508,
   -6.64295 -115.49418 107.23983,
   -5.08552 -115.08965 107.24511,
   -3.55109 -114.60974 107.24522,
   -2.03360 -113.93036 107.26566,
   -13.76749 -116.77977 107.19104,
   -12.18949 -116.57837 107.21069,
   -10.59875 -116.31953 107.23845,
   -9.02388 -116.00978 107.35443,
   -7.41715 -115.67854 107.22095,
   -5.85840 -115.29802 107.23136,
   -4.31524 -114.86321 107.23538,
   -2.59942 -114.23038 107.26050,
   -1.38645 -113.44282 107.27199,
   -16.23770 -116.91822 107.18841,
   -14.57849 -116.85062 107.18634,
   -13.07096 -116.68415 107.32108,
   -11.36557 -116.45201 107.20450,
   -0.76160 -112.67056 107.28366,
   -17.06987 -116.92360 107.17775,
   -15.51781 -116.90071 107.18535,
   -0.53078 -111.88607 107.25155,
   -19.44061 -116.86672 107.18779,
   -17.96401 -116.91181 107.13581,
   -20.41930 -116.83255 107.20340,
   -18.76143 -116.88642 107.18800,
   -0.66293 -110.73643 107.29649,
   -22.87938 -116.77104 107.08146,
   -21.38060 -116.79493 107.26801,
   -25.52146 -116.64852 107.18213,
   -23.82465 -116.72906 107.19063,
   -22.14173 -116.78078 107.18642,
   -1.06741 -109.99995 107.30858,
   -26.29481 -116.60577 107.03694,
   -24.78821 -116.68226 107.26627,
   -1.66060 -109.29361 107.31682,
   -27.15955 -116.49639 107.21923,
   -2.35310 -108.63791 107.32258,
   -28.15924 -116.36952 107.17355,
   -29.12135 -116.18613 107.26382,
   -3.08721 -108.01081 107.39178,
   -30.14163 -115.92806 107.40104,
   -3.82512 -107.38840 107.35499,
   -31.09848 -115.68284 107.19242,
   -32.03686 -115.30804 107.26774,
   -4.57554 -106.73491 107.38111,
   -32.94037 -114.86277 107.23145,
   -5.18250 -106.20452 107.29998,
   -33.71452 -114.37163 107.20343,
   -34.39534 -113.78193 107.21709,
   -5.86635 -105.56448 107.36558,
   -6.53124 -104.90744 107.37897,
   -34.97128 -113.04796 107.21293,
   -7.16383 -104.22940 107.38217,
   -35.47422 -111.88712 107.18652,
   -7.76281 -103.50223 107.37711,
   -35.64446 -111.52633 106.83689,
   -35.51821 -110.86452 107.33819,
   -8.32755 -102.69617 107.48211,
   -35.29593 -109.92912 107.26791,
   -8.72292 -102.04776 107.41255,
   -34.83784 -109.09363 107.30323,
   -34.22778 -108.27966 107.31564,
   -9.26593 -101.03356 107.43155,
   -33.51387 -107.50405 107.47393,
   -32.86524 -106.82124 107.34672,
   -9.75311 -100.02640 107.45839,
   -32.21229 -106.16206 107.32456,
   -31.46376 -105.39882 107.33975,
   -10.24921 -98.95271 107.45533,
   -30.79797 -104.72365 107.35469,
   -30.11866 -103.99290 107.36957,
   -10.71683 -97.91557 107.45907,
   -29.55785 -103.34365 107.42934,
   -11.00984 -97.27883 107.30106,
   -28.89791 -102.40790 107.39698,
   -28.45431 -101.64587 107.41855,
   -11.39963 -96.36869 107.49893,
   -28.05926 -100.78512 107.43512,
   -11.87126 -95.31189 107.50338,
   -27.73006 -99.88471 107.42308,
   -27.45969 -99.01036 107.43890,
   -12.26924 -94.37884 107.57919,
   -27.21057 -98.12797 107.47196,
   -12.78005 -93.21233 107.51787,
   -26.96481 -97.21778 107.46448,
   -26.72474 -96.32642 107.48249,
   -13.15904 -92.25532 107.72227,
   -26.50836 -95.54205 107.68141,
   -13.41918 -91.62267 107.55200,
   -26.22629 -94.54000 107.53633,
   -13.95879 -90.61268 107.56250,
   -25.95586 -93.65510 107.51912,
   -25.65176 -92.78820 107.53061,
   -14.70764 -89.58004 107.61986,
   -25.38327 -92.11203 107.54061,
   -15.31005 -88.98332 107.64348,
   -24.80438 -91.08141 107.59976,
   -17.49519 -88.15924 107.59547,
   -15.96954 -88.56239 107.74512,
   -24.30595 -90.38059 107.54422,
   -19.99920 -88.21163 107.58495,
   -18.33098 -88.11085 107.44637,
   -16.81841 -88.28730 107.60085,
   -23.62654 -89.67946 107.57549,
   -22.34285 -88.86298 107.60635,
   -20.79956 -88.35690 107.57718,
   -19.19151 -88.11878 107.60765,
   -23.00304 -89.20189 107.77151,
   -21.58367 -88.57215 107.59081,
   -9.01471 -115.92463 108.00772,
   -7.44255 -115.60724 107.84408,
   -5.90409 -115.22589 107.95760,
   -4.34258 -114.77386 108.04250,
   -2.93928 -114.27544 107.91151,
   -13.00204 -116.58632 108.00079,
   -11.41437 -116.35657 108.02350,
   -9.83628 -116.08128 108.03738,
   -8.22596 -115.75019 108.08354,
   -6.78258 -115.41694 108.14189,
   -5.11517 -115.00005 108.03717,
   -3.58859 -114.51591 108.04090,
   -2.07054 -113.81224 108.07764,
   -1.04238 -112.90879 108.05333,
   -15.35760 -116.81074 107.86053,
   -13.83125 -116.67774 108.01380,
   -12.30594 -116.47769 108.12465,
   -10.60234 -116.22275 108.00861,
   -1.42390 -113.32019 108.06337,
   -0.65646 -112.12638 108.02428,
   -17.95148 -116.80952 107.99025,
   -16.29341 -116.82036 107.98225,
   -14.60669 -116.74968 107.98468,
   -18.71176 -116.79530 107.97419,
   -17.24988 -116.80300 108.12461,
   -0.60412 -111.27551 108.02921,
   -21.32880 -116.71517 107.98870,
   -19.65195 -116.76257 108.01892,
   -22.16648 -116.69314 107.96682,
   -20.72325 -116.73390 107.98915,
   -0.82353 -110.55478 108.09102,
   -24.51537 -116.61325 107.98709,
   -23.10903 -116.66063 108.01975,
   -1.36813 -109.63681 108.08839,
   -25.56216 -116.55796 107.97060,
   -23.86458 -116.63810 107.98790,
   -26.43717 -116.49549 107.96334,
   -2.06686 -108.86950 108.14849,
   -28.74576 -116.16217 107.99185,
   -27.47090 -116.37271 107.98685,
   -2.67063 -108.36445 108.12625,
   -29.77097 -115.92945 107.99821,
   -28.16271 -116.26621 107.98878,
   -30.75718 -115.67020 107.85436,
   -3.41847 -107.72137 108.13454,
   -31.63761 -115.35344 107.85099,
   -4.12736 -107.11356 108.14423,
   -32.39251 -114.98260 108.00614,
   -4.82315 -106.49682 108.15263,
   -33.15794 -114.51301 108.12960,
   -5.50885 -105.86415 108.15598,
   -33.94037 -113.93939 108.03132,
   -6.07268 -105.32562 108.21994,
   -34.54071 -113.37155 107.87267,
   -6.86215 -104.49841 108.16253,
   -35.07057 -112.38289 107.98844,
   -7.36121 -103.92961 108.17602,
   -35.35298 -111.27761 107.97993,
   -8.04892 -103.01888 108.17552,
   -8.53095 -102.27149 108.20484,
   -35.29560 -110.46069 107.97685,
   -35.04768 -109.74036 107.90712,
   -8.94083 -101.52979 108.22831,
   -34.55328 -108.89589 107.95795,
   -33.94865 -108.09797 107.93184,
   -9.45585 -100.51031 108.24369,
   -33.30068 -107.41151 108.11995,
   -32.61008 -106.67939 108.12676,
   -31.45897 -105.48456 108.14026,
   -9.91985 -99.51612 108.27794,
   -31.93085 -105.97543 108.13403,
   -30.96665 -104.96601 108.14774,
   -30.29257 -104.24554 108.15856,
   -10.41875 -98.42491 108.26694,
   -29.63292 -103.50166 108.28338,
   -29.10368 -102.80513 108.16694,
   -10.89369 -97.37449 108.25110,
   -28.57589 -101.98771 108.20169,
   -11.18306 -96.74061 108.13492,
   -28.17193 -101.19733 108.21188,
   -11.57473 -95.83272 108.29506,
   -27.82870 -100.34787 108.21672,
   -27.54344 -99.49391 108.28356,
   -12.08258 -94.68632 108.31580,
   -27.28403 -98.58299 108.24323,
   -12.49322 -93.72772 108.32148,
   -27.04577 -97.69726 108.27386,
   -26.81208 -96.80723 108.29179,
   -12.94170 -92.66820 108.33210,
   -26.57359 -95.90047 108.28597,
   -13.31976 -91.72234 108.52934,
   -26.33179 -95.00753 108.29971,
   -13.58248 -91.10166 108.38004,
   -26.07700 -94.11746 108.31255,
   -14.16602 -90.11314 108.38586,
   -25.79788 -93.24397 108.35773,
   -25.46866 -92.37225 108.33617,
   -14.93029 -89.19603 108.37562,
   -25.08918 -91.56982 108.32944,
   -15.58296 -88.65760 108.44824,
   -24.51897 -90.65872 108.36351,
   -16.53532 -88.23518 108.34345,
   -23.74207 -89.75984 108.38295,
   -17.54256 -88.01512 108.38601,
   -23.07565 -89.20424 108.40184,
   -21.52111 -88.46964 108.27903,
   -20.05337 -88.10723 108.40248,
   -18.42291 -87.97688 108.38844,
   -22.32037 -88.76251 108.50041,
   -20.84775 -88.24394 108.56152,
   -19.22479 -88.01350 108.39300,
   -8.26514 -115.66550 108.81780,
   -6.70372 -115.30497 108.83117,
   -5.13964 -114.93109 108.65510,
   -3.63668 -114.45903 108.70775,
   -2.13200 -113.73334 108.86207,
   -12.23467 -116.37707 108.80639,
   -10.65681 -116.12968 108.81810,
   -9.06658 -115.83186 108.82672,
   -7.47939 -115.49271 108.80759,
   -5.92170 -115.11281 108.80735,
   -4.43165 -114.69183 108.97605,
   -2.85404 -114.13619 108.85612,
   -1.52360 -113.27220 108.86419,
   -14.63328 -116.64396 108.80547,
   -13.06502 -116.48459 108.82290,
   -11.54617 -116.25827 108.93949,
   -9.83986 -115.98381 108.80994,
   -0.94342 -112.57903 108.83138,
   -16.97963 -116.72510 108.79455,
   -15.48407 -116.69263 108.79032,
   -13.83978 -116.57528 108.79597,
   -0.69699 -111.82705 108.86112,
   -19.67130 -116.67442 108.79142,
   -17.96446 -116.71284 108.81014,
   -16.31025 -116.71888 108.79412,
   -20.42551 -116.66662 108.68331,
   -18.90962 -116.67883 108.91896,
   -0.76654 -110.75101 108.88798,
   -23.05051 -116.57843 108.79038,
   -21.37870 -116.62680 108.78421,
   -23.84030 -116.55029 108.81250,
   -22.32602 -116.58377 108.93652,
   -1.10855 -110.03992 108.90807,
   -26.43307 -116.40500 108.78378,
   -24.79165 -116.52124 108.75987,
   -1.66642 -109.31832 108.92011,
   -27.21632 -116.32793 108.66942,
   -25.86673 -116.45238 108.78442,
   -2.33907 -108.64752 108.92542,
   -28.12226 -116.17440 108.82069,
   -29.06345 -115.99185 108.81729,
   -3.04261 -108.03085 108.93559,
   -30.02090 -115.75008 108.80106,
   -3.67215 -107.50497 108.92435,
   -31.00532 -115.43202 108.76455,
   -31.86723 -115.07178 108.78212,
   -4.43395 -106.82548 108.96459,
   -32.79867 -114.59014 108.67808,
   -5.09952 -106.22092 108.95025,
   -33.46290 -114.09403 108.83713,
   -5.89571 -105.43663 109.17548,
   -34.15525 -113.43685 108.83114,
   -6.48575 -104.84995 108.98151,
   -34.66289 -112.82706 108.63728,
   -34.71360 -112.39500 109.19844,
   -7.09964 -104.16807 108.98469,
   -35.01603 -111.85527 108.82659,
   -7.72296 -103.38097 108.98185,
   -35.16619 -110.90358 108.72146,
   -8.27958 -102.57023 109.00998,
   -35.00014 -110.12923 108.82960,
   -8.69013 -101.90515 108.80873,
   -34.62563 -109.28107 108.88442,
   -34.09753 -108.46851 108.88302,
   -9.14074 -101.01598 109.02989,
   -33.46650 -107.69349 108.90554,
   -32.79256 -106.95510 108.90664,
   -9.63664 -99.99022 109.05016,
   -32.09232 -106.22257 108.93343,
   -31.40762 -105.51763 108.94361,
   -10.08175 -99.01302 109.09628,
   -30.70340 -104.78307 108.96019,
   -30.05796 -104.06751 108.80879,
   -10.59011 -97.89864 109.06717,
   -29.45856 -103.38361 108.97385,
   -28.81754 -102.49416 108.99571,
   -11.06164 -96.85168 109.07548,
   -28.36461 -101.72198 108.97228,
   -11.34706 -96.23587 108.91475,
   -27.94069 -100.80545 109.00993,
   -27.62769 -99.94210 109.02392,
   -11.74265 -95.30485 109.13063,
   -27.35585 -99.04376 109.04934,
   -12.26361 -94.13628 109.05913,
   -27.12659 -98.19642 109.10586,
   -12.65420 -93.19426 109.12908,
   -26.88870 -97.26646 109.06520,
   -26.66041 -96.37518 109.08893,
   -13.10719 -92.12270 109.14478,
   -26.42436 -95.46792 109.09996,
   -13.48709 -91.19757 109.32548,
   -26.16447 -94.50614 108.97611,
   -13.79744 -90.56122 109.05522,
   -25.92361 -93.69222 109.12078,
   -25.62943 -92.81963 109.13169,
   -14.40132 -89.61912 109.20641,
   -25.36923 -92.13728 109.14188,
   -15.12171 -88.84796 109.27763,
   -24.83249 -91.12573 109.15756,
   -15.84726 -88.36813 109.27272,
   -24.33180 -90.37684 109.15656,
   -18.44892 -87.85492 109.20393,
   -16.76395 -88.04109 109.17931,
   -23.67638 -89.64269 109.18015,
   -22.37066 -88.72636 109.19950,
   -20.87463 -88.17374 109.19331,
   -19.21931 -87.89784 109.14977,
   -17.66530 -87.86343 109.35116,
   -23.02535 -89.11256 109.18403,
   -21.62337 -88.40565 109.17619,
   -20.21839 -88.01226 109.31744,
   -7.51655 -115.39676 109.62666,
   -5.95711 -115.02061 109.63820,
   -4.40899 -114.59676 109.64357,
   -2.88863 -114.03194 109.65932,
   -11.46954 -116.15734 109.61138,
   -9.88520 -115.88938 109.62472,
   -8.28899 -115.56536 109.65269,
   -6.73275 -115.21396 109.62455,
   -5.17532 -114.81997 109.62810,
   -3.64822 -114.34831 109.62932,
   -2.17411 -113.64403 109.65985,
   -15.51056 -116.59023 109.59386,
   -13.91134 -116.47485 109.60907,
   -12.29757 -116.27547 109.63954,
   -10.78557 -116.03257 109.73187,
   -9.08123 -115.73532 109.61144,
   -1.47191 -113.08648 109.80821,
   -0.85397 -112.17230 109.62810,
   -16.29385 -116.61090 109.64108,
   -14.70730 -116.52636 109.72720,
   -13.07180 -116.38165 109.60395,
   -1.00818 -112.50494 109.64686,
   -18.71179 -116.60885 109.59422,
   -17.20185 -116.62025 109.62005,
   -0.74685 -111.32602 109.64633,
   -19.69923 -116.58752 109.56783,
   -18.02020 -116.61943 109.59523,
   -22.07560 -116.51881 109.59314,
   -20.66798 -116.55061 109.65633,
   -0.95124 -110.38586 109.70646,
   -23.04461 -116.49001 109.61598,
   -21.39428 -116.53687 109.59354,
   -1.32602 -109.79202 109.66235,
   -25.55067 -116.40336 109.44207,
   -24.01285 -116.45431 109.68942,
   -26.44906 -116.31442 109.59829,
   -24.77151 -116.43237 109.59085,
   -1.96117 -109.03286 109.73827,
   -27.42382 -116.20062 109.60162,
   -2.65440 -108.37113 109.72235,
   -28.33349 -116.02969 109.76206,
   -29.36011 -115.81828 109.60251,
   -3.39492 -107.71516 109.73663,
   -30.30628 -115.53986 109.60670,
   -4.10243 -107.09702 109.75013,
   -31.31255 -115.15794 109.59564,
   -32.10936 -114.76161 109.67519,
   -4.79032 -106.47687 109.75440,
   -32.98424 -114.23508 109.60810,
   -5.46485 -105.84039 109.76117,
   -33.67037 -113.70238 109.53849,
   -6.12589 -105.18169 109.77217,
   -34.25840 -112.95581 109.67471,
   -6.75871 -104.49742 109.81847,
   -7.29463 -103.88565 109.56940,
   -34.72198 -111.94417 109.75740,
   -34.91994 -111.32091 109.59151,
   -7.91954 -103.01123 109.81932,
   -34.87909 -110.70217 109.76907,
   -34.68683 -109.78048 109.66734,
   -8.51765 -102.07106 109.80867,
   -8.89695 -101.40142 109.62582,
   -34.31653 -109.05684 109.69538,
   -33.78521 -108.27550 109.71195,
   -32.72420 -107.00732 109.72661,
   -9.33033 -100.49777 109.84085,
   -33.16583 -107.50815 109.72173,
   -32.25723 -106.48663 109.73234,
   -31.60927 -105.80089 109.73849,
   -9.81668 -99.45948 109.86492,
   -30.91545 -105.07213 109.74785,
   -30.24831 -104.36978 109.84332,
   -10.24854 -98.49819 109.91416,
   -29.62602 -103.65349 109.74230,
   -29.01355 -102.87630 109.78143,
   -10.76429 -97.36610 109.87988,
   -28.47815 -102.06031 109.81018,
   -28.10494 -101.33701 109.81270,
   -11.22798 -96.33766 109.88164,
   -11.48489 -95.74258 109.93807,
   -27.70015 -100.31610 109.65917,
   -27.43722 -99.52302 109.83140,
   -11.91520 -94.77176 109.91551,
   -27.19160 -98.63686 109.84384,
   -12.41587 -93.62550 109.88416,
   -26.96207 -97.74313 109.87894,
   -26.76046 -96.91858 109.87665,
   -12.81543 -92.65554 109.93834,
   -26.51391 -95.94412 109.88681,
   -13.26362 -91.60444 109.94471,
   -26.28374 -95.04976 109.90783,
   -26.09112 -94.30154 109.84957,
   -13.75483 -90.56151 109.96448,
   -14.07623 -89.95937 109.81185,
   -25.77925 -93.30267 109.94120,
   -25.45185 -92.40026 109.93734,
   -14.69844 -89.10872 110.02680,
   -25.09685 -91.60788 109.93046,
   -24.54232 -90.66753 109.96458,
   -15.28058 -88.55511 110.15707,
   -23.79686 -89.73493 109.98284,
   -17.51670 -87.75511 110.00131,
   -16.05394 -88.12623 110.12583,
   -23.11941 -89.11730 110.00256,
   -21.66928 -88.33274 110.00126,
   -20.11396 -87.90521 109.99257,
   -18.47774 -87.72170 110.00209,
   -16.77061 -87.89894 110.00995,
   -22.38813 -88.65887 110.00319,
   -20.92320 -88.08928 109.99238,
   -19.40807 -87.77701 110.13242,
   -5.21165 -114.72834 110.44468,
   -3.68214 -114.25227 110.44727,
   -10.70461 -115.92955 110.41419,
   -9.11656 -115.64162 110.41537,
   -7.50055 -115.29821 110.38344,
   -5.98566 -114.92973 110.45196,
   -4.47532 -114.51766 110.47842,
   -2.94078 -113.94723 110.44050,
   -1.75347 -113.21407 110.46192,
   -14.71620 -116.43923 110.39223,
   -13.13212 -116.28089 110.42397,
   -11.53684 -116.05829 110.44703,
   -10.00859 -115.79057 110.56229,
   -8.33102 -115.47737 110.42103,
   -6.76864 -115.12179 110.43525,
   -2.21920 -113.54518 110.45926,
   -1.10636 -112.47348 110.37369,
   -15.53668 -116.48950 110.38034,
   -14.02251 -116.36350 110.52948,
   -12.30524 -116.17474 110.41064,
   -0.84539 -111.77317 110.41304,
   -17.98051 -116.53523 110.30427,
   -16.47144 -116.50459 110.49183,
   -20.58027 -116.47041 110.39534,
   -18.93459 -116.51302 110.36653,
   -17.21673 -116.52520 110.39827,
   -0.86748 -110.77492 110.48231,
   -21.38545 -116.44708 110.42052,
   -19.92566 -116.48743 110.39564,
[truncated: 2,214,988 more chars]
